# Supplementary material for: Economic Trends in Commonly Used Drugs for Spinal Fusion and Brain Tumor Resection: An Analysis of the Medicare Part D Database
Source: Biomedicines. 2023 Aug 3;11(8):2185. doi: 10.3390/biomedicines11082185 (PMC10452193; doi:10.3390/biomedicines11082185)
Supplement: Supplementary file 1 [file biomedicines-11-02185-s001.zip]

Archive with 36 entries (28 files):
- Drug Data, Pearson's and Linear Regression/
- Drug Data, Pearson's and Linear Regression/Drug Data/
- Drug Data, Pearson's and Linear Regression/Drug Data/2016 NSGY Data/
- Drug Data, Pearson's and Linear Regression/Drug Data/2016 NSGY Data/2016 NSGY Dexamethasone.csv
- Drug Data, Pearson's and Linear Regression/Drug Data/2016 NSGY Data/2016 NSGY Levetiracetam.csv
- Drug Data, Pearson's and Linear Regression/Drug Data/2016 NSGY Data/2016 NSGY Methocarbamol.csv
- Drug Data, Pearson's and Linear Regression/Drug Data/2016 NSGY Data/2016 NSGY Oxycodone.csv
- Drug Data, Pearson's and Linear Regression/Drug Data/2017 NSGY Data/
- Drug Data, Pearson's and Linear Regression/Drug Data/2017 NSGY Data/2017 NSGY Dexamethasone.csv
- Drug Data, Pearson's and Linear Regression/Drug Data/2017 NSGY Data/2017 NSGY Levetiracetam.csv
- Drug Data, Pearson's and Linear Regression/Drug Data/2017 NSGY Data/2017 NSGY Methocarbamol.csv
- Drug Data, Pearson's and Linear Regression/Drug Data/2017 NSGY Data/2017 NSGY Oxycodone.csv
- Drug Data, Pearson's and Linear Regression/Drug Data/2018 NSGY Data/
- Drug Data, Pearson's and Linear Regression/Drug Data/2018 NSGY Data/2018 NSGY Dexamethasone.csv
- Drug Data, Pearson's and Linear Regression/Drug Data/2018 NSGY Data/2018 NSGY Levetiracetam.csv
- Drug Data, Pearson's and Linear Regression/Drug Data/2018 NSGY Data/2018 NSGY Methocarbamol.csv
- Drug Data, Pearson's and Linear Regression/Drug Data/2018 NSGY Data/2018 NSGY Oxycodone.csv
- Drug Data, Pearson's and Linear Regression/Drug Data/2019 NSGY Data/
- Drug Data, Pearson's and Linear Regression/Drug Data/2019 NSGY Data/2019 NSGY Dexamethasone.csv
- Drug Data, Pearson's and Linear Regression/Drug Data/2019 NSGY Data/2019 NSGY Levetiracetam.csv
- Drug Data, Pearson's and Linear Regression/Drug Data/2019 NSGY Data/2019 NSGY Methocarbamol.csv
- Drug Data, Pearson's and Linear Regression/Drug Data/2019 NSGY Data/2019 NSGY Oxycodone.csv
- Drug Data, Pearson's and Linear Regression/Drug Data/2020 NSGY Data/
- Drug Data, Pearson's and Linear Regression/Drug Data/2020 NSGY Data/2020 NSGY Dexamethasone.csv
- Drug Data, Pearson's and Linear Regression/Drug Data/2020 NSGY Data/2020 NSGY Levetiracetam.csv
- Drug Data, Pearson's and Linear Regression/Drug Data/2020 NSGY Data/2020 NSGY Methocarbamol.csv
- Drug Data, Pearson's and Linear Regression/Drug Data/2020 NSGY Data/2020 NSGY Oxycodone.csv
- Drug Data, Pearson's and Linear Regression/procedural data/
- Drug Data, Pearson's and Linear Regression/procedural data/Medicare Physician_Provider_Service 2016 Overall.xlsx
- Drug Data, Pearson's and Linear Regression/procedural data/Medicare Physician_Provider_Service 2017 Overall.xlsx
- Drug Data, Pearson's and Linear Regression/procedural data/Medicare Physician_Provider_Service 2018 Overall.xlsx
- Drug Data, Pearson's and Linear Regression/procedural data/Medicare Physician_Provider_Service 2019 Overall.xlsx
- Drug Data, Pearson's and Linear Regression/procedural data/Medicare_Physician_Other_Practitioners_by_Provider_and_Service_2020.xlsx
- Drug Data, Pearson's and Linear Regression/procedural data/Procedural Codes Quiered.pdf
- Drug Data, Pearson's and Linear Regression/Revision Multiple Linear Regression Analysis .xlsx
- Drug Data, Pearson's and Linear Regression/Revision Pearson Correlation Coefficient Data.xlsm
