# Supplementary material for: Economic Trends in Commonly Used Drugs for Spinal Fusion and Brain Tumor Resection: An Analysis of the Medicare Part D Database
Source: Biomedicines. 2023 Aug 3;11(8):2185. doi: 10.3390/biomedicines11082185 (PMC10452193; doi:10.3390/biomedicines11082185)
Supplement: Supplementary file 1 [file biomedicines-11-02185-s001.zip › Drug Data, Pearson's and Linear Regression/Drug Data/2016 NSGY Data/2016 NSGY Dexamethasone.csv]

Prscrbr_NPI	Prscrbr_Last_Org_Name	Prscrbr_First_Name	Prscrbr_City	Prscrbr_State_Abrvtn	Prscrbr_State_FIPS	Prscrbr_Type	Prscrbr_Type_Src	Brnd_Name	Gnrc_Name	Tot_Clms	Tot_30day_Fills	Tot_Day_Suply	Tot_Drug_Cst	Tot_Benes	GE65_Sprsn_Flag	GE65_Tot_Clms	GE65_Tot_30day_Fills	GE65_Tot_Drug_Cst	GE65_Tot_Day_Suply	GE65_Bene_Sprsn_Flag	GE65_Tot_Benes
1003018748	Thomas	Brad	Little Rock	AR	5	Neurosurgery	S	Dexamethasone	Dexamethasone	25	25	75	$110.87	15	#					#
1003812264	Bonnen	James	Webster	TX	48	Neurosurgery	S	Dexamethasone	Dexamethasone	32	32	141	$134.12	17	#					#
1003814914	Asher	Anthony	Charlotte	NC	37	Neurosurgery	S	Dexamethasone	Dexamethasone	18	18	353	$428.45	12	#					#
1003878570	Hrustich	Deborah	Albany	NY	36	Neurosurgery	S	Dexamethasone	Dexamethasone	14	14	41	$48.95	12	#					*
1003901273	Maxwell	James	Rochester	NY	36	Neurosurgery	S	Dexamethasone	Dexamethasone	13	13	104	$101.48		#					*
1013111830	Moshel	Yaron	Morristown	NJ	34	Neurosurgery	S	Dexamethasone	Dexamethasone	15	16	410	$390.80	11	#					*
1013980036	Miller	Charles	Richmond	VA	51	Neurosurgery	S	Dexamethasone	Dexamethasone	15	15	150	$153.09	12	#					*
1033113949	Rhoton	Eric	Asheville	NC	37	Neurosurgery	S	Dexamethasone	Dexamethasone	20	20	265	$164.26	15		20	20	$164.26	265		15
1033312608	Louis	Robert	Newport Beach	CA	6	Neurosurgery	S	Dexamethasone	Dexamethasone	12	12	216	$174.25			12	12	$174.25	216	*
1033386792	Amankulor	Nduka	Pittsburgh	PA	42	Neurosurgery	S	Dexamethasone	Dexamethasone	13	13	320	$236.26		*					*
1043210727	Shannon	Michael	Zanesville	OH	39	Neurosurgery	S	Dexamethasone	Dexamethasone	14	16	415	$112.07		*					*
1053308999	Argires	Perry	Lancaster	PA	42	Neurosurgery	S	Dexamethasone	Dexamethasone	14	14	69	$78.61	12	*					*
1053387647	Barnett	Gene	Cleveland	OH	39	Neurosurgery	S	Dexamethasone	Dexamethasone	28	30	498	$304.14	19	#					#
1063513141	Brent	Charles	Hattiesburg	MS	28	Neurosurgery	S	Dexamethasone	Dexamethasone	14	14	195	$160.32		#					*
1063566529	Mackay	Alexander	Spokane	WA	53	Neurosurgery	S	Dexamethasone	Dexamethasone	33	36	748	$505.27	20	#					#
1073583050	Sahni	Kanwalcharan	Richmond	VA	51	Neurosurgery	S	Dexamethasone	Dexamethasone	39	40	829	$868.53	30	#					#
1073585287	Dempsey	Robert	Madison	WI	55	Neurosurgery	S	Dexamethasone	Dexamethasone	12	12	79	$97.43	11	#					*
1073594487	Chiang	Veronica	New Haven	CT	9	Neurosurgery	S	Dexamethasone	Dexamethasone	18	20	440	$384.26	11	#					*
1083625008	Boev	Angel	Rochester	NY	36	Neurosurgery	S	Dexamethasone	Dexamethasone	77	77	793	$455.73	53	#					#
1083686398	Baskaya	Mustafa	Madison	WI	55	Neurosurgery	S	Dexamethasone	Dexamethasone	24	24	207	$211.25	20	#					#
1114939949	Brau	Ricardo	San Juan	PR	72	Neurosurgery	S	Dexamethasone	Dexamethasone	18	18	407	$333.44		*					*
1114940996	Schlesinger	Scott	Little Rock	AR	5	Neurosurgery	S	Dexamethasone	Dexamethasone	18	18	135	$142.16	15	#					#
1124021514	Mccormick	Patrick	Toledo	OH	39	Neurosurgery	S	Dexamethasone	Dexamethasone	13	13	263	$286.27	12	#					#
1124048194	Evans	James	Philadelphia	PA	42	Neurosurgery	S	Dexamethasone	Dexamethasone	11	12	217	$73.88			11	12	$73.88	217	*
1124050851	Smith	Stephen	South Bend	IN	18	Neurosurgery	S	Dexamethasone	Dexamethasone	44	45	456	$365.98	38	#					#
1134106016	Grabel	Jordan	West Palm Beach	FL	12	Neurosurgery	S	Dexamethasone	Dexamethasone	17	17	404	$329.41		#					*
1134115884	Barranco	Frank	Phoenix	AZ	4	Neurosurgery	S	Dexamethasone	Dexamethasone	11	11	93	$62.30			11	11	$62.30	93	*
1134183205	Polinsky	Michael	Chesterfield	MO	29	Neurosurgery	S	Dexamethasone	Dexamethasone	22	23	448	$389.74	12		22	23	$389.74	448		12
1134198567	Gehring	Randy	Lafayette	IN	18	Neurosurgery	S	Dexamethasone	Dexamethasone	16	17	437	$204.62			16	17	$204.62	437	*
1134338569	Tran	Nam	Tampa	FL	12	Neurosurgery	S	Dexamethasone	Dexamethasone	37	37	647	$666.97	27		22	22	$349.63	378	#
1144298589	Angelov	Lilyana	Cleveland	OH	39	Neurosurgery	S	Dexamethasone	Dexamethasone	24	24	404	$158.00	19	#					#
1154348175	Liebman	Kenneth	Lawrenceville	NJ	34	Neurosurgery	S	Dexamethasone	Dexamethasone	12	12	17	$52.78		*					*
1154350155	Theodosopoulos	Philip	San Francisco	CA	6	Neurosurgery	S	Dexamethasone	Dexamethasone	22	25	567	$297.41	16	#					#
1154408144	Murphy	Edward	Houston	TX	48	Neurosurgery	S	Dexamethasone	Dexamethasone	11	12	244	$294.78			11	12	$294.78	244	*
1154478030	Reddy	Adhikari	Redwood City	CA	6	Neurosurgery	S	Dexamethasone	Dexamethasone	16	16	225	$529.92			16	16	$529.92	225	*
1164405643	Poor	Marshall	Bloomington	IN	18	Neurosurgery	S	Dexamethasone	Dexamethasone	66	69	499	$472.26	45		53	56	$402.29	441		33
1164415170	Aldama	Alfonso	Houston	TX	48	Neurosurgery	S	Dexamethasone	Dexamethasone	15	15	118	$79.56	11		15	15	$79.56	118		11
1164457008	Rawson	Raymond	Petoskey	MI	26	Neurosurgery	S	Dexamethasone	Dexamethasone	30	30	209	$213.83	23		17	17	$130.03	119	#
1164497160	Rutigliano	Michael	Greensburg	PA	42	Neurosurgery	S	Dexamethasone	Dexamethasone	27	27	320	$355.06	25	#					#
1174502629	Bergsneider	Marvin	Los Angeles	CA	6	Neurosurgery	S	Dexamethasone	Dexamethasone	12	12	134	$154.72		*					*
1174516116	Harper	Richard	Houston	TX	48	Neurosurgery	S	Dexamethasone	Dexamethasone	72	72	363	$210.43	70		72	72	$210.43	363		70
1174555379	Caton	William	Pasadena	CA	6	Neurosurgery	S	Dexamethasone	Dexamethasone	27	27	272	$351.03	23	#					#
1174622831	Mohit	Abdi	Cleveland	OH	39	Neurosurgery	S	Dexamethasone	Dexamethasone	68	68	333	$373.61	53		54	54	$314.62	280		41
1184721433	Heth	Jason	Ann Arbor	MI	26	Neurosurgery	S	Dexamethasone	Dexamethasone	13	13	163	$98.46		*					*
1194792317	Chung	Richard	Santa Barbara	CA	6	Neurosurgery	S	Dexamethasone	Dexamethasone	15	15	162	$104.78	15		15	15	$104.78	162		15
1194929810	Engh	Johnathan	Pittsburgh	PA	42	Neurosurgery	S	Dexamethasone	Dexamethasone	31	33	830	$924.43	24	#					#
1215043716	Vora	Yashail	Omaha	NE	31	Neurosurgery	S	Dexamethasone	Dexamethasone	11	11	132	$132.87	11	*					*
1215962485	Baskin	David	Houston	TX	48	Neurosurgery	S	Dexamethasone	Dexamethasone	11	11	264	$299.84			11	11	$299.84	264	*
1225017833	Shulman	Carrie	Clearwater	FL	12	Neurosurgery	S	Dexamethasone	Dexamethasone	12	17	348	$147.10		*					*
1225024128	Cook	Bruce	Lawrence	MA	25	Neurosurgery	S	Dexamethasone	Dexamethasone	11	11	305	$323.25		*					*
1225218043	Li	Gordon	Stanford	CA	6	Neurosurgery	S	Dexamethasone	Dexamethasone	13	13	158	$187.87		#					*
1235330432	Campbell	Peter	Shreveport	LA	22	Neurosurgery	S	Dexamethasone	Dexamethasone	15	15	132	$145.74	12	#					#
1245215409	Afshar	John	Stuart	FL	12	Neurosurgery	S	Dexamethasone	Dexamethasone	12	14	297	$192.25		*					*
1245383884	Chiu	John	Newbury Park	CA	6	Neurosurgery	S	Dexamethasone	Dexamethasone	13	13	88	$50.80			13	13	$50.80	88	*
1255337663	Ward	Brad	Bend	OR	41	Neurosurgery	S	Dexamethasone	Dexamethasone	27	27	263	$222.29	26	#					#
1255355475	Brisman	Michael	Rockville Centre	NY	36	Neurosurgery	S	Dexamethasone	Dexamethasone	16	18	512	$379.84		#					*
1255381208	Rosado	Julio	Bayamon	PR	72	Neurosurgery	S	Dexamethasone	Dexamethasone	29	29	202	$187.00	29		14	14	$111.58	95		14
1255533451	Jude	Jordan	San Antonio	TX	48	Neurosurgery	S	Dexamethasone	Dexamethasone	20	20	170	$109.93	11	#					*
1255548418	Pouratian	Nader	Los Angeles	CA	6	Neurosurgery	S	Dexamethasone	Dexamethasone	28	28	386	$428.96		#					*
1265430755	Senter	Howard	Pittsburgh	PA	42	Neurosurgery	S	Dexamethasone	Dexamethasone	15	15	77	$72.74	15	*					*
1265588164	Martin	Neil	Danville	PA	42	Neurosurgery	S	Dexamethasone	Dexamethasone	17	17	120	$165.82			17	17	$165.82	120	*
1265645790	Westra	David	Ventura	CA	6	Neurosurgery	S	Dexamethasone	Dexamethasone	22	22	120	$193.76	16	#					#
1275526584	Kaye	Thomas	Springfield	MA	25	Neurosurgery	S	Dexamethasone	Dexamethasone	12	12	177	$159.80		*					*
1275554024	Cuff	John	Athens	GA	13	Neurosurgery	S	Dexamethasone	Dexamethasone	26	26	288	$247.90	23	#					#
1275574238	Batson	Ramon	Norwalk	CT	9	Neurosurgery	S	Dexamethasone	Dexamethasone	14	14	273	$422.33		*					*
1285604454	Abram	Steven	Nashville	TN	47	Neurosurgery	S	Dexamethasone	Dexamethasone	20	22	529	$431.57	13	#					*
1285700369	Sharma	Mudit	Manassas	VA	51	Neurosurgery	S	Dexamethasone	Dexamethasone	20	20	40	$52.76	17	#					*
1285778613	Benedict	William	Marietta	GA	13	Neurosurgery	S	Dexamethasone	Dexamethasone	12	12	239	$309.38	12		12	12	$309.38	239		12
1295790525	Ahmed	Azam	Madison	WI	55	Neurosurgery	S	Dexamethasone	Dexamethasone	15	15	144	$166.36	12	*					*
1306870845	Duma	Christopher	Newport Beach	CA	6	Neurosurgery	S	Dexamethasone	Dexamethasone	42	42	745	$629.66	26		26	26	$394.42	533	#
1326010562	Bejjani	Ghassan	Wheeling	WV	54	Neurosurgery	S	Dexamethasone	Dexamethasone	16	16	178	$122.34	14	#					*
1336144302	Kiefer	Steven	Lexington	KY	21	Neurosurgery	S	Dexamethasone	Dexamethasone	13	13	291	$255.93		#					*
1336245133	Prabhu	Sujit	Houston	TX	48	Neurosurgery	S	Dexamethasone	Dexamethasone	12	15	335	$459.98		*					*
1346270832	Ritland	Stephen	Flagstaff	AZ	4	Neurosurgery	S	Dexamethasone	Dexamethasone	87	87	384	$307.75	60	#					#
1356394423	Robertson	Scott	Midwest City	OK	40	Neurosurgery	S	Dexamethasone	Dexamethasone	24	24	52	$156.43	23	#					#
1366465346	Lobel	Jeffrey	Chillicothe	OH	39	Neurosurgery	S	Dexamethasone	Dexamethasone	12	14	319	$329.41		*					*
1376690164	Sun	David	Louisville	KY	21	Neurosurgery	S	Dexamethasone	Dexamethasone	25	25	385	$331.47	20	#					#
1386890150	Johnson	Andrew	Chicago	IL	17	Neurosurgery	S	Dexamethasone	Dexamethasone	11	11	134	$123.06		*					*
1407059066	Taylor	Jennie	Charlottesville	VA	51	Neurosurgery	S	Dexamethasone	Dexamethasone	38	48	1,289	$1,019.87	16	#					#
1417922295	Grewe	Kent	Portland	OR	41	Neurosurgery	S	Dexamethasone	Dexamethasone	16	16	133	$137.54	12	#					*
1427020452	Shah	Jawad	Flint	MI	26	Neurosurgery	S	Dexamethasone	Dexamethasone	25	26	204	$287.50	19	#					#
1427025592	Sloan	Robert	Indianapolis	IN	18	Neurosurgery	S	Dexamethasone	Dexamethasone	12	12	114	$143.34		*					*
1427153329	Campbell	John	Traverse City	MI	26	Neurosurgery	S	Dexamethasone	Dexamethasone	13	16	454	$256.40			13	16	$256.40	454	*
1427265370	Schroeder	Jason	Toledo	OH	39	Neurosurgery	S	Dexamethasone	Dexamethasone	14	18	521	$316.53		#					*
1437258498	Colman	Howard	Salt Lake City	UT	49	Neurosurgery	S	Dexamethasone	Dexamethasone	24	24	690	$481.07	12	#					*
1447235239	Del Prado Escovar	Ramon	Ponce	PR	72	Neurosurgery	S	Dexamethasone	Dexamethasone	13	13	120	$78.92		*					*
1457315327	Stoll	Amos	Fort Lauderdale	FL	12	Neurosurgery	S	Dexamethasone	Dexamethasone	24	24	98	$69.07	19	#					#
1457322406	Esce	Phillip	Spartanburg	SC	45	Neurosurgery	S	Dexamethasone	Dexamethasone	11	11	90	$78.78		*					*
1467429639	Lunsford	Lawrence	Pittsburgh	PA	42	Neurosurgery	S	Dexamethasone	Dexamethasone	13	13	213	$175.52	11	*					*
1467615344	Christiano	Lana	Charleston	WV	54	Neurosurgery	S	Dexamethasone	Dexamethasone	17	17	149	$169.44	14	#					*
1477523082	Lacin	Robert	Raleigh	NC	37	Neurosurgery	S	Dexamethasone	Dexamethasone	25	25	202	$136.16	22		25	25	$136.16	202		22
1477635134	Kalia	Kamal	Springfield	MA	25	Neurosurgery	S	Dexamethasone	Dexamethasone	12	12	87	$107.19	11	*					*
1477754513	Petr	Michael	Jacksonville	FL	12	Neurosurgery	S	Dexamethasone	Dexamethasone	13	13	188	$143.90	12	#					#
1487037784	Bader	Ahmad	Kearney	NE	31	Neurosurgery	S	Dexamethasone	Dexamethasone	11	11	50	$51.23		*					*
1487647616	Reiss	Steven	Louisville	KY	21	Neurosurgery	S	Dexamethasone	Dexamethasone	140	140	145	$369.87	132		122	122	$332.09	127		115
1487687620	Naini	Ali	Kirkland	WA	53	Neurosurgery	S	Dexamethasone	Dexamethasone	17	17	237	$148.28	16	#					*
1487699112	Hylton	Phillip	Kansas City	KS	20	Neurosurgery	S	Dexamethasone	Dexamethasone	13	13	95	$100.28		#					*
1487803094	Komotar	Ricardo	Miami	FL	12	Neurosurgery	S	Dexamethasone	Dexamethasone	47	47	772	$1,257.73	37	#					#
1487835211	Rey Dios	Roberto	Jackson	MS	28	Neurosurgery	S	Dexamethasone	Dexamethasone	15	17	401	$455.89	13	#					#
1497770457	Khoo	Larry	Los Angeles	CA	6	Neurosurgery	S	Dexamethasone	Dexamethasone	14	14	350	$479.28	11	#					*
1497851927	Goldman	Howard	Camden	NJ	34	Neurosurgery	S	Dexamethasone	Dexamethasone	11	12	205	$167.21		*					*
1508022997	Kim	Won	Los Angeles	CA	6	Neurosurgery	S	Dexamethasone	Dexamethasone	11	12	199	$280.80		*					*
1508063017	Monaco	Edward	Pittsburgh	PA	42	Neurosurgery	S	Dexamethasone	Dexamethasone	11	13	311	$194.92		*					*
1508807462	Kunwar	Sandeep	Fremont	CA	6	Neurosurgery	S	Dexamethasone	Dexamethasone	27	37	1,051	$223.93	18	#					#
1508857749	Elsner	Henry	Greensboro	NC	37	Neurosurgery	S	Dexamethasone	Dexamethasone	22	22	191	$164.27	21	#					#
1518925247	Pittman	Thomas	Lexington	KY	21	Neurosurgery	S	Dexamethasone	Dexamethasone	18	18	284	$197.54	16	*					*
1518987890	Andrews	David	Philadelphia	PA	42	Neurosurgery	S	Dexamethasone	Dexamethasone	14	16	344	$336.78		#					*
1528018785	Rahimifar	Majid	Bakersfield	CA	6	Neurosurgery	S	Dexamethasone	Dexamethasone	67	67	317	$393.98	64		54	54	$296.14	246		51
1538117981	Berger	Mitchel	San Francisco	CA	6	Neurosurgery	S	Dexamethasone	Dexamethasone	11	13	270	$196.48		*					*
1538160106	Bogaev	Christopher	San Antonio	TX	48	Neurosurgery	S	Dexamethasone	Dexamethasone	35	35	496	$440.70	28	#					#
1538195920	Nardone	Emilio	Bloomington	IL	17	Neurosurgery	S	Dexamethasone	Dexamethasone	15	15	63	$61.94	14	*					*
1548254667	Cech	David	Houston	TX	48	Neurosurgery	S	Dexamethasone	Dexamethasone	61	61	785	$272.59	52	#					#
1548334824	Wang	Lyndell	Redwood City	CA	6	Neurosurgery	S	Dexamethasone	Dexamethasone	13	13	178	$313.35	11	#					*
1558454637	Park	John	Santa Barbara	CA	6	Neurosurgery	S	Dexamethasone	Dexamethasone	11	11	211	$212.85			11	11	$212.85	211	*
1558457572	Marano	Stephen	Idaho Falls	ID	16	Neurosurgery	S	Dexamethasone	Dexamethasone	13	13	69	$47.42	12	#					*
1568429322	Lasner	Todd	Miami Beach	FL	12	Neurosurgery	S	Dexamethasone	Dexamethasone	12	12	147	$119.29			12	12	$119.29	147	*
1568467454	Sneed	Christopher	Evansville	IN	18	Neurosurgery	S	Dexamethasone	Dexamethasone	49	49	443	$455.27	46	#					#
1568470904	Bucci	Michael	Greenville	SC	45	Neurosurgery	S	Dexamethasone	Dexamethasone	26	26	114	$254.03	20	#					#
1578548830	Brocker	Brian	Youngstown	OH	39	Neurosurgery	S	Dexamethasone	Dexamethasone	28	28	475	$355.29	21	#					#
1578707642	Barkhoudarian	Garni	Los Angeles	CA	6	Neurosurgery	S	Dexamethasone	Dexamethasone	18	19	501	$422.56			18	19	$422.56	501	*
1588694327	Warnick	Ronald	Cincinnati	OH	39	Neurosurgery	S	Dexamethasone	Dexamethasone	37	40	1,130	$815.02	25		26	28	$500.64	800	#
1598962094	Singleton	Richard	Richmond	VA	51	Neurosurgery	S	Dexamethasone	Dexamethasone	13	15	360	$393.39			13	15	$393.39	360	*
1609869783	Suddaby	Loubert	Orchard Park	NY	36	Neurosurgery	S	Dexamethasone	Dexamethasone	81	81	373	$684.72	75		47	47	$399.84	225		45
1619017787	Hunt	Matthew	Minneapolis	MN	27	Neurosurgery	S	Dexamethasone	Dexamethasone	14	18	440	$331.36		*					*
1619030996	Wilson	Gregory	Tulsa	OK	40	Neurosurgery	S	Dexamethasone	Dexamethasone	63	63	616	$440.51	62		48	48	$327.11	481		47
1619079571	Lee	Kenneth	Greenville	NC	37	Neurosurgery	S	Dexamethasone	Dexamethasone	30	30	381	$293.25	28	#					#
1619148293	Valerio	Jose	Hialeah	FL	12	Neurosurgery	S	Dexamethasone	Dexamethasone	18	18	172	$146.61	16	#					#
1619925559	Ryan	Terrence	Columbia	MO	29	Neurosurgery	S	Dexamethasone	Dexamethasone	12	12	310	$320.71		#					*
1629073853	Schnittker	Joseph	Elkhart	IN	18	Neurosurgery	S	Dexamethasone	Dexamethasone	11	11	159	$75.05		*					*
1629228226	Abdulhamid	Mohamed	Scottsdale	AZ	4	Neurosurgery	S	Dexamethasone	Dexamethasone	12	12	12	$23.65		*					*
1639130354	Prats	Antonio	Miami	FL	12	Neurosurgery	S	Dexamethasone	Dexamethasone	32	32	154	$98.72	25	#					#
1639136021	Levinthal	Robert	Houston	TX	48	Neurosurgery	S	Dexamethasone	Dexamethasone	11	11	183	$244.43		*					*
1639136757	Baskin	Jonathan	Morristown	NJ	34	Neurosurgery	S	Dexamethasone	Dexamethasone	31	31	457	$731.05	27	#					#
1639149792	Schoettle	Timothy	Nashville	TN	47	Neurosurgery	S	Dexamethasone	Dexamethasone	11	11	193	$106.49		*					*
1639292287	Etame	Arnold	Tampa	FL	12	Neurosurgery	S	Dexamethasone	Dexamethasone	12	12	230	$500.81		*					*
1649258724	Ameri	Shapur	Framingham	MA	25	Neurosurgery	S	Dexamethasone	Dexamethasone	15	15	54	$119.45	15	#					#
1659378123	Kachmann	Jeffrey	Fort Wayne	IN	18	Neurosurgery	S	Dexamethasone	Dexamethasone	11	11	237	$229.69		*					*
1659382679	Farahvar	Arash	Urbana	IL	17	Neurosurgery	S	Dexamethasone	Dexamethasone	37	37	274	$292.82	24		20	20	$141.47	148	#
1669599197	Yang	Isaac	San Francisco	CA	6	Neurosurgery	S	Dexamethasone	Dexamethasone	18	18	218	$450.60	11	#					*
1669631552	Zacharia	Brad	Hershey	PA	42	Neurosurgery	S	Dexamethasone	Dexamethasone	14	14	212	$245.81	13	#					*
1679542799	Kotapka	Mark	Philadelphia	PA	42	Neurosurgery	S	Dexamethasone	Dexamethasone	13	13	141	$168.53			13	13	$168.53	141	*
1679578504	Weaver	David	Owensboro	KY	21	Neurosurgery	S	Dexamethasone	Dexamethasone	36	36	248	$422.01	26		23	23	$260.89	161	#
1689605974	Morris	David	Petoskey	MI	26	Neurosurgery	S	Dexamethasone	Dexamethasone	70	70	297	$213.58	68		57	57	$164.65	244		55
1689647778	Aghi	Manish	San Francisco	CA	6	Neurosurgery	S	Dexamethasone	Dexamethasone	57	71	1,837	$633.79	30		41	54	$369.72	1,451		19
1689669905	Pagnanelli	David	Lawton	OK	40	Neurosurgery	S	Dexamethasone	Dexamethasone	27	27	373	$216.99	24	#					#
1699741637	Hussain	Syed	Mission	TX	48	Neurosurgery	S	Dexamethasone	Dexamethasone	24	24	224	$230.37	19	#					#
1699752048	Sethi	Khalid	Johnson City	NY	36	Neurosurgery	S	Dexamethasone	Dexamethasone	121	121	649	$400.98	110		86	86	$273.30	446		77
1700831112	Litofsky	Norman	Columbia	MO	29	Neurosurgery	S	Dexamethasone	Dexamethasone	21	21	251	$225.62	18	#					#
1710051305	Delasotta	Fernando	Linwood	NJ	34	Neurosurgery	S	Dexamethasone	Dexamethasone	46	46	429	$604.75	41	#					#
1710099809	Beck	David	Mason City	IA	19	Neurosurgery	S	Dexamethasone	Dexamethasone	30	30	172	$250.13	25	#					#
1730251943	Lawson	Matthew	Tallahassee	FL	12	Neurosurgery	S	Dexamethasone	Dexamethasone	12	14	332	$87.77		#					*
1730347899	Phillips	Blake	Little Rock	AR	5	Neurosurgery	S	Dexamethasone	Dexamethasone	15	15	187	$204.28	12	#					*
1730479577	Oberheim Bush	Nancy Ann	San Francisco	CA	6	Neurosurgery	S	Dexamethasone	Dexamethasone	14	18	475	$366.53		#					*
1740214287	Hall	Walter	Syracuse	NY	36	Neurosurgery	S	Dexamethasone	Dexamethasone	19	19	525	$495.25		*					*
1740276773	Piper	John	Des Moines	IA	19	Neurosurgery	S	Dexamethasone	Dexamethasone	11	12	192	$218.74			11	12	$218.74	192	*
1740397306	Munshi	Ilyas	Lafayette	LA	22	Neurosurgery	S	Dexamethasone	Dexamethasone	12	12	203	$174.44		*					*
1740463983	Marotti	Louis	Lancaster	PA	42	Neurosurgery	S	Dexamethasone	Dexamethasone	21	21	108	$88.14	19	#					*
1750311098	Callahan	James	Anderson	IN	18	Neurosurgery	S	Dexamethasone	Dexamethasone	42	42	353	$534.79	37	#					#
1750369815	Murphy	Alan	Duxbury	MA	25	Neurosurgery	S	Dexamethasone	Dexamethasone	12	12	63	$47.13		*					*
1750389151	Angel	Ian	Beaumont	TX	48	Neurosurgery	S	Dexamethasone	Dexamethasone	105	105	752	$353.39	103	#					#
1760443766	Wolf	Aizik	South Miami	FL	12	Neurosurgery	S	Dexamethasone	Dexamethasone	261	264	3,668	$1,676.82	173		233	236	$1,461.74	3,294		152
1760483291	Hilton	Donald	San Antonio	TX	48	Neurosurgery	S	Dexamethasone	Dexamethasone	173	173	731	$1,321.34	122	#					#
1780609768	Tomaszek	David	Conroe	TX	48	Neurosurgery	S	Dexamethasone	Dexamethasone	25	25	79	$104.88	19	#					#
1780628719	Kokkino	Andrew	Springfield	OR	41	Neurosurgery	S	Dexamethasone	Dexamethasone	11	12	263	$256.19		*					*
1801998844	Bradley	Robert	Montgomery	AL	1	Neurosurgery	S	Dexamethasone	Dexamethasone	31	31	92	$78.90	29		19	19	$44.37	56		17
1811969330	Bobo	Richard	Tupelo	MS	28	Neurosurgery	S	Dexamethasone	Dexamethasone	42	42	187	$201.30	38		31	31	$145.99	137	#
1811969330	Bobo	Richard	Tupelo	MS	28	Neurosurgery	S	Dexamethasone Sodium Phosphate	Dexamethasone Sod Phosphate	11	11	28	$61.98		*					*
1821093345	Jones	Mark	Midland	MI	26	Neurosurgery	S	Dexamethasone	Dexamethasone	18	19	463	$262.99		#					*
1821109513	Nathoo	Narendra	Bowling Green	KY	21	Neurosurgery	S	Dexamethasone	Dexamethasone	13	14	277	$266.97		*					*
1831178151	Tatter	Stephen	Winston Salem	NC	37	Neurosurgery	S	Dexamethasone	Dexamethasone	18	18	236	$318.29	18	#					#
1831286863	Maher	Philip	Pensacola	FL	12	Neurosurgery	S	Dexamethasone	Dexamethasone	11	11	128	$91.91			11	11	$91.91	128	*
1841249711	Behrmann	Donald	Winter Park	FL	12	Neurosurgery	S	Dexamethasone	Dexamethasone	23	23	220	$137.96	18	#					#
1841289964	Suh	Daniel	Savannah	GA	13	Neurosurgery	S	Dexamethasone	Dexamethasone	22	22	135	$133.43	21	#					#
1841350956	Chitale	Vidyadhar	Marietta	GA	13	Neurosurgery	S	Dexamethasone	Dexamethasone	40	40	244	$205.60	36		26	26	$135.82	156		25
1841459963	Syed	Omar	Mount Kisco	NY	36	Neurosurgery	S	Dexamethasone	Dexamethasone	33	34	324	$561.37	27	#					#
1851364533	Mittal	Sandeep	Detroit	MI	26	Neurosurgery	S	Dexamethasone	Dexamethasone	24	24	542	$377.44	15	#					*
1851395586	Nazar	Gregory	Louisville	KY	21	Neurosurgery	S	Dexamethasone	Dexamethasone	25	25	123	$85.53	20		13	13	$59.08	40	#
1851439327	Mims	Thomas	Houston	TX	48	Neurosurgery	S	Dexamethasone	Dexamethasone	12	12	58	$39.30		#					*
1861417834	Liau	Linda	Los Angeles	CA	6	Neurosurgery	S	Dexamethasone	Dexamethasone	25	27	346	$408.64	12	#					#
1861461170	Schroeder	Kurt	Tucson	AZ	4	Neurosurgery	S	Dexamethasone	Dexamethasone	31	31	264	$329.56	24	#					#
1871584011	Schell	Gerald	Saginaw	MI	26	Neurosurgery	S	Dexamethasone	Dexamethasone	60	60	732	$435.00	48		32	32	$234.06	389		24
1871609669	Olivero	William	Urbana	IL	17	Neurosurgery	S	Dexamethasone	Dexamethasone	16	16	220	$213.31			16	16	$213.31	220	*
1871629717	Tse	Victor	Seattle	WA	53	Neurosurgery	S	Dexamethasone	Dexamethasone	18	21	428	$651.27	12		18	21	$651.27	428		12
1881656411	Chandler	James	Chicago	IL	17	Neurosurgery	S	Dexamethasone	Dexamethasone	22	22	266	$324.02	18	#					#
1881684215	Delgado	Tomas	Zephyrhills	FL	12	Neurosurgery	S	Dexamethasone	Dexamethasone	15	15	118	$166.56		*					*
1881757268	Danish	Shabbar	New Brunswick	NJ	34	Neurosurgery	S	Dexamethasone	Dexamethasone	12	13	300	$241.25			12	13	$241.25	300	*
1891758652	Smith	Harold	Lubbock	TX	48	Neurosurgery	S	Dexamethasone	Dexamethasone	12	21	613	$263.85	11	*					*
1922082866	Payner	Troy	Indianapolis	IN	18	Neurosurgery	S	Dexamethasone	Dexamethasone	13	13	264	$156.14		#					*
1922086644	Gelber	Benjamin	Lincoln	NE	31	Neurosurgery	S	Dexamethasone	Dexamethasone	22	22	160	$210.30	20	#					#
1922134394	Farrell	Christopher	Philadelphia	PA	42	Neurosurgery	S	Dexamethasone	Dexamethasone	26	27	707	$431.94	12		26	27	$431.94	707		12
1922242585	Pezeshkian	Patrick	Los Angeles	CA	6	Neurosurgery	S	Dexamethasone	Dexamethasone	11	11	76	$161.59		*					*
1932100112	Faircloth	William	Mobile	AL	1	Neurosurgery	S	Dexamethasone	Dexamethasone	28	28	31	$87.44	27	#					#
1932166485	Douglas	Clifford	Riverside	CA	6	Neurosurgery	S	Dexamethasone	Dexamethasone	13	13	118	$81.61	12	#					#
1932279163	Hershkowitz	Douglas	Port Charlotte	FL	12	Neurosurgery	S	Dexamethasone	Dexamethasone	39	41	595	$843.99	31		28	30	$577.64	472	#
1942474713	Aliabadi	Hamidreza	Roseville	CA	6	Neurosurgery	S	Dexamethasone	Dexamethasone	13	13	94	$170.08	11		13	13	$170.08	94		11
1952308413	Canavati	Isa	Fort Wayne	IN	18	Neurosurgery	S	Dexamethasone	Dexamethasone	12	12	319	$436.01			12	12	$436.01	319	*
1962407171	Nelson	Alfred	Greenville	SC	45	Neurosurgery	S	Dexamethasone	Dexamethasone	11	11	166	$198.50		*					*
1962424960	Aregawi	Dawit	Hershey	PA	42	Neurosurgery	S	Dexamethasone	Dexamethasone	16	22	643	$650.51		#					*
1972522191	Henkin	Philip	Brandon	FL	12	Neurosurgery	S	Dexamethasone	Dexamethasone	11	11	103	$39.83		*					*
1972639151	Doty	James	Mountain View	CA	6	Neurosurgery	S	Dexamethasone	Dexamethasone	13	13	76	$68.38			13	13	$68.38	76	*
1972695195	Mcdermott	Michael	San Francisco	CA	6	Neurosurgery	S	Dexamethasone	Dexamethasone	27	27	360	$441.59	24	#					#
1972776623	Clarke	Jennifer	San Francisco	CA	6	Neurosurgery	S	Dexamethasone	Dexamethasone	22	22	633	$697.17	12	#					*
1982669065	Dziurzynski	Kristine	Lancaster	PA	42	Neurosurgery	S	Dexamethasone	Dexamethasone	18	18	202	$287.65	12	#					#
1982751772	Reig	Adam	Nashville	TN	47	Neurosurgery	S	Dexamethasone	Dexamethasone	22	22	250	$151.02	21	#					#
1982794582	Jensen	Randy	Salt Lake City	UT	49	Neurosurgery	S	Dexamethasone	Dexamethasone	13	13	246	$266.74	12	#					#
1992749352	Weber	Jed	Dunedin	FL	12	Neurosurgery	S	Dexamethasone	Dexamethasone	16	16	64	$109.25	14	#					#
										5292		66226
