# Supplementary material for: Economic Trends in Commonly Used Drugs for Spinal Fusion and Brain Tumor Resection: An Analysis of the Medicare Part D Database
Source: Biomedicines. 2023 Aug 3;11(8):2185. doi: 10.3390/biomedicines11082185 (PMC10452193; doi:10.3390/biomedicines11082185)
Supplement: Supplementary file 1 [file biomedicines-11-02185-s001.zip › Drug Data, Pearson's and Linear Regression/Drug Data/2016 NSGY Data/2016 NSGY Levetiracetam.csv]

Prscrbr_NPI	Prscrbr_Last_Org_Name	Prscrbr_First_Name	Prscrbr_City	Prscrbr_State_Abrvtn	Prscrbr_State_FIPS	Prscrbr_Type	Prscrbr_Type_Src	Brnd_Name	Gnrc_Name	Tot_Clms	Tot_30day_Fills	Tot_Day_Suply	Tot_Drug_Cst	Tot_Benes	GE65_Sprsn_Flag	GE65_Tot_Clms	GE65_Tot_30day_Fills	GE65_Tot_Drug_Cst	GE65_Tot_Day_Suply	GE65_Bene_Sprsn_Flag	GE65_Tot_Benes
1003805466	Soleau	Scott	Baton Rouge	LA	22	Neurosurgery	S	Levetiracetam	Levetiracetam	13	13	390	140.69			13	13	140.69	390	*
1003814716	Gorecki	John	Cumming	GA	13	Neurosurgery	S	Levetiracetam	Levetiracetam	16	17.3	520	281.42		#					*
1003814914	Asher	Anthony	Charlotte	NC	37	Neurosurgery	S	Levetiracetam	Levetiracetam	22	22	640	284.93	12	#					#
1003833567	Dacey	Ralph	Saint Louis	MO	29	Neurosurgery	S	Levetiracetam	Levetiracetam	42	58	1686	800.34	12	#					*
1003880238	Pallatroni	Henry	Portsmouth	NH	33	Neurosurgery	S	Levetiracetam	Levetiracetam	13	14.5	403	137.13			13	14.5	137.13	403	*
1013111830	Moshel	Yaron	Morristown	NJ	34	Neurosurgery	S	Levetiracetam	Levetiracetam	30	38.8	1165	644.99	13	#					#
1013131275	Raja	Ali	Little Rock	AR	5	Neurosurgery	S	Levetiracetam	Levetiracetam	15	21	614	250.9			15	21	250.9	614	*
1023102159	Miller	Matthew	Medford	OR	41	Neurosurgery	S	Levetiracetam	Levetiracetam	25	27	810	287.64			25	27	287.64	810	*
1023141371	Wehman	Joseph	Orlando	FL	12	Neurosurgery	S	Levetiracetam	Levetiracetam	18	18	540	191.03		#					*
1023165917	Floyd	John	San Antonio	TX	48	Neurosurgery	S	Levetiracetam	Levetiracetam	26	30	852	467.02		#					*
1033101126	Smith	Kenneth	Kingsport	TN	47	Neurosurgery	S	Levetiracetam	Levetiracetam	19	23.5	705	518.87		*					*
1033105093	Richardson	Robert	Naperville	IL	17	Neurosurgery	S	Levetiracetam	Levetiracetam	19	35	1025	497.08		#					*
1033138011	Siadati	Abdolreza	Fort Worth	TX	48	Neurosurgery	S	Levetiracetam	Levetiracetam	32	33	945	296.46			32	33	296.46	945	*
1033297742	Sahrakar	Kamran	Sacramento	CA	6	Neurosurgery	S	Levetiracetam	Levetiracetam	12	15	431	357.9		*					*
1033386792	Amankulor	Nduka	Pittsburgh	PA	42	Neurosurgery	S	Levetiracetam	Levetiracetam	42	42	1260	830.31	11	#					*
1043210727	Shannon	Michael	Zanesville	OH	39	Neurosurgery	S	Levetiracetam	Levetiracetam	15	15	450	255.49		#					*
1043226962	Morris	William	Tacoma	WA	53	Neurosurgery	S	Levetiracetam	Levetiracetam	12	12	360	192.07			12	12	192.07	360	*
1043239478	Olson	Jeffrey	Atlanta	GA	13	Neurosurgery	S	Levetiracetam	Levetiracetam	29	39	1137	700.4	16	#					#
1043292550	Kim	Dong	Houston	TX	48	Neurosurgery	S	Levetiracetam	Levetiracetam	12	12	337	139.71		*					*
1043300528	Krisht	Ali	Little Rock	AR	5	Neurosurgery	S	Levetiracetam	Levetiracetam	121	141	4229	1869.22	32		62	72	1270.4	2160		18
1043310006	Day	John	Little Rock	AR	5	Neurosurgery	S	Levetiracetam	Levetiracetam	29	33	990	761.93		#					*
1043490097	Killory	Brendan	Hartford	CT	9	Neurosurgery	S	Levetiracetam	Levetiracetam	48	48	1440	828.99			48	48	828.99	1440	*
1053352492	Abdo	Hatem	Baltimore	MD	24	Neurosurgery	S	Levetiracetam	Levetiracetam	15	30.5	915	434.66		*					*
1053378406	Jensen	Ric	Omaha	NE	31	Neurosurgery	S	Levetiracetam	Levetiracetam	22	22	372	147.04			0	0	0	0	#
1053387647	Barnett	Gene	Cleveland	OH	39	Neurosurgery	S	Levetiracetam	Levetiracetam	29	35.2	1056	691.13	11		29	35.2	691.13	1056		11
1053426700	Makoui	Amir	Palmdale	CA	6	Neurosurgery	S	Levetiracetam	Levetiracetam	12	12	360	266.34			12	12	266.34	360	*
1053526871	Bondugula	Vijayamala	Louisville	KY	21	Neurosurgery	S	Levetiracetam	Levetiracetam	166	198	5848	3791.81	33		69	87	1669.58	2604		14
1063454536	Weingart	Jon	Lutherville	MD	24	Neurosurgery	S	Levetiracetam	Levetiracetam	17	27	810	534.15		#					*
1063482289	Winer	Joel	York	PA	42	Neurosurgery	S	Levetiracetam	Levetiracetam	12	12	360	116.67			0	0	0	0	#
1063513141	Brent	Charles	Hattiesburg	MS	28	Neurosurgery	S	Levetiracetam	Levetiracetam	12	16	480	220.1		*					*
1063566529	Mackay	Alexander	Spokane	WA	53	Neurosurgery	S	Levetiracetam	Levetiracetam	13	13	390	55.07			0	0	0	0	#
1063757821	Yong	Raymund	New York	NY	36	Neurosurgery	S	Levetiracetam	Levetiracetam	12	13	390	175.33			12	13	175.33	390	*
1073583050	Sahni	Kanwalcharan	Richmond	VA	51	Neurosurgery	S	Levetiracetam	Levetiracetam	51	51	1516	629.23	11	#					*
1073585287	Dempsey	Robert	Madison	WI	55	Neurosurgery	S	Levetiracetam	Levetiracetam	26	28	813	529.2	11	#					*
1073594487	Chiang	Veronica	New Haven	CT	9	Neurosurgery	S	Levetiracetam	Levetiracetam	37	43	1290	893.29			25	31	546.14	930	*
1083666978	Zhang	Yi	Houston	TX	48	Neurosurgery	S	Levetiracetam	Levetiracetam	18	36	1034	557.48		#					*
1083686398	Baskaya	Mustafa	Madison	WI	55	Neurosurgery	S	Levetiracetam	Levetiracetam	39	43	1275	606.45	24	#					#
1083692917	Zhu	Wylie	Norfolk	VA	51	Neurosurgery	S	Levetiracetam	Levetiracetam	11	11	330	485.63			11	11	485.63	330	*
1093818221	Dennis	Gary	Plano	TX	48	Neurosurgery	S	Levetiracetam Er	Levetiracetam	11	12	360	440.54			11	12	440.54	360	*
1093930216	Helms	Jody	Bristol	TN	47	Neurosurgery	S	Levetiracetam	Levetiracetam	15	17	510	180.88			15	17	180.88	510	*
1093943961	Kerr	Robert	Huntington	NY	36	Neurosurgery	S	Levetiracetam	Levetiracetam	17	26	780	495.35			17	26	495.35	780	*
1093976995	Cheatle	Joseph	Myrtle Beach	SC	45	Neurosurgery	S	Levetiracetam	Levetiracetam	27	27	729	440.58	13		27	27	440.58	729		13
1104001791	Binning	Mandy	Lawrenceville	NJ	34	Neurosurgery	S	Levetiracetam	Levetiracetam	19	22	636	308.83			19	22	308.83	636	*
1104084458	Rehman	Shahid	Fairfield	CA	6	Neurosurgery	S	Levetiracetam	Levetiracetam	74	102	3045	1147.18	13		53	81	825.27	2430	*
1104084458	Rehman	Shahid	Fairfield	CA	6	Neurosurgery	S	Levetiracetam Er	Levetiracetam	13	20	600	314.25		*					*
1104800838	Gutin	Philip	New York	NY	36	Neurosurgery	S	Levetiracetam	Levetiracetam	14	18	540	179.22	11		14	18	179.22	540		11
1104833557	Dmytrenko	George	Pensacola	FL	12	Neurosurgery	S	Levetiracetam	Levetiracetam	283	377.2	11204	7930.81	56		71	104	1658.99	3120		18
1104883297	Beyerl	Brian	Morristown	NJ	34	Neurosurgery	S	Levetiracetam	Levetiracetam	18	33	990	422.68			18	33	422.68	990	*
1114026846	Badie	Behnam	Arcadia	CA	6	Neurosurgery	S	Levetiracetam	Levetiracetam	14	14	420	206.34			14	14	206.34	420	*
1114939949	Brau	Ricardo	San Juan	PR	72	Neurosurgery	S	Keppra	Levetiracetam	24	24	720	15332.92			24	24	15332.92	720	*
1114945540	Santiago	Paul	Saint Louis	MO	29	Neurosurgery	S	Levetiracetam	Levetiracetam	12	12	327	186.22	12	*					*
1124048194	Evans	James	Philadelphia	PA	42	Neurosurgery	S	Levetiracetam	Levetiracetam	13	25	750	449.88		*					*
1124093000	Ramberg	Donald	San Luis Obispo	CA	6	Neurosurgery	S	Levetiracetam	Levetiracetam	11	11	330	88			11	11	88	330	*
1124141296	Orringer	Daniel	Ann Arbor	MI	26	Neurosurgery	S	Levetiracetam	Levetiracetam	22	22	660	339.97		#					*
1124159942	Sanchez	Rene	La Jolla	CA	6	Neurosurgery	S	Levetiracetam	Levetiracetam	17	32	960	622.82		#					*
1134106016	Grabel	Jordan	West Palm Beach	FL	12	Neurosurgery	S	Levetiracetam	Levetiracetam	17	24	720	416.69			17	24	416.69	720	*
1134151210	Bennett	Gregory	Williamsville	NY	36	Neurosurgery	S	Levetiracetam	Levetiracetam	22	24	693	321.18		*					*
1134183205	Polinsky	Michael	Chesterfield	MO	29	Neurosurgery	S	Levetiracetam	Levetiracetam	12	20	600	227.6			12	20	227.6	600	*
1134198567	Gehring	Randy	Lafayette	IN	18	Neurosurgery	S	Levetiracetam	Levetiracetam	13	21	536	242.87			13	21	242.87	536	*
1134338569	Tran	Nam	Tampa	FL	12	Neurosurgery	S	Levetiracetam	Levetiracetam	29	31	885	630.45	23	#					#
1134388879	De Los Reyes	Kenneth	Loma Linda	CA	6	Neurosurgery	S	Levetiracetam	Levetiracetam	21	25	691	441.72		#					*
1144214933	Chandler	Howard	Atlanta	GA	13	Neurosurgery	S	Levetiracetam	Levetiracetam	28	32.1	932	468.45	15	#					#
1144228933	Deshmukh	Vinay	Charlotte	NC	37	Neurosurgery	S	Levetiracetam	Levetiracetam	16	24	720	243.27		#					*
1144257452	Judy	Kevin	Philadelphia	PA	42	Neurosurgery	S	Levetiracetam	Levetiracetam	11	12	337	124.03		*					*
1144289273	Mickey	Bruce	Dallas	TX	48	Neurosurgery	S	Levetiracetam	Levetiracetam	31	63	1877	699.98		#					*
1144336538	Missios	Symeon	Fairlawn	OH	39	Neurosurgery	S	Levetiracetam	Levetiracetam	15	16.5	495	188.58			15	16.5	188.58	495	*
1144482746	Dinapoli	Vincent	Cincinnati	OH	39	Neurosurgery	S	Levetiracetam	Levetiracetam	13	13	375	97.76		*					*
1154350155	Theodosopoulos	Philip	San Francisco	CA	6	Neurosurgery	S	Levetiracetam	Levetiracetam	23	23	545	382.34	11		23	23	382.34	545		11
1154380244	Carro	Eric	Bayamon	PR	72	Neurosurgery	S	Levetiracetam	Levetiracetam	42	46	1380	559.7			30	32	409.66	960	*
1154408144	Murphy	Edward	Houston	TX	48	Neurosurgery	S	Levetiracetam	Levetiracetam	47	87.7	2610	2170.59	12		35	71	1498.39	2110	*
1154637593	Taqui	Ather	Charlotte	NC	37	Neurosurgery	S	Levetiracetam	Levetiracetam	14	16	470	344.39			14	16	344.39	470	*
1164405643	Poor	Marshall	Bloomington	IN	18	Neurosurgery	S	Levetiracetam	Levetiracetam	30	42	1260	740.57		#					*
1164413928	Michael	L	Memphis	TN	47	Neurosurgery	S	Levetiracetam	Levetiracetam	26	34	998	733.86			15	15	385.04	428	*
1164413928	Michael	L	Memphis	TN	47	Neurosurgery	S	Levetiracetam Er	Levetiracetam	12	12	360	808.95			0	0	0	0	#
1164491619	Coimbra	Caetano	Dallas	TX	48	Neurosurgery	S	Levetiracetam	Levetiracetam	14	14	405	296.42		*					*
1164670345	Mcneal	Jonathan	Roanoke	VA	51	Neurosurgery	S	Levetiracetam	Levetiracetam	22	22.5	542	226.22	11	#					*
1174515696	Bondurant	Charles	Columbia	MO	29	Neurosurgery	S	Levetiracetam	Levetiracetam	39	41	1215	440.04			25	27	288.66	795	*
1174555379	Caton	William	Pasadena	CA	6	Neurosurgery	S	Levetiracetam	Levetiracetam	41	59	1770	1115.51	12		41	59	1115.51	1770		12
1174590962	Chakravarthi	Srinivasachari	Toledo	OH	39	Neurosurgery	S	Levetiracetam	Levetiracetam	13	13	390	140.31			0	0	0	0	#
1174593164	Salvant	Jackson	Newport News	VA	51	Neurosurgery	S	Levetiracetam	Levetiracetam	12	12	360	118.28			12	12	118.28	360	*
1174740344	Grossberg	Jonathan	Atlanta	GA	13	Neurosurgery	S	Levetiracetam	Levetiracetam	11	16.5	449	178.7		*					*
1184825200	Pandey	Aditya	Ann Arbor	MI	26	Neurosurgery	S	Levetiracetam	Levetiracetam	35	45	1276	696.01			22	30	427.77	826	*
1184892721	Chhabra	Vaninder	Fontana	CA	6	Neurosurgery	S	Levetiracetam	Levetiracetam	12	12.7	356	457.19		#					*
1194737726	Mina	Christie	Greenville	SC	45	Neurosurgery	S	Levetiracetam	Levetiracetam	15	19	570	303		#					*
1194761791	Burson	George	Little Rock	AR	5	Neurosurgery	S	Levetiracetam	Levetiracetam	18	18	540	140.18		#					*
1194766386	Barrer	Steven	Willow Grove	PA	42	Neurosurgery	S	Levetiracetam	Levetiracetam	13	25.5	765	332.75			13	25.5	332.75	765	*
1194929810	Engh	Johnathan	Pittsburgh	PA	42	Neurosurgery	S	Levetiracetam	Levetiracetam	76	82	2421	1338.12	18		50	56	964.56	1641	#
1205011699	Patel	Toral	Dallas	TX	48	Neurosurgery	S	Levetiracetam	Levetiracetam	26	26	735	424.43			26	26	424.43	735	*
1205044005	Okor	Mamerhi	Birmingham	AL	1	Neurosurgery	S	Levetiracetam	Levetiracetam	18	18	540	356.21		*					*
1205152741	Siddiqui	Saima	East Setauket	NY	36	Neurosurgery	S	Levetiracetam	Levetiracetam	249	296	8674	6747.99	40		118	150	3263.43	4320		21
1205152741	Siddiqui	Saima	East Setauket	NY	36	Neurosurgery	S	Levetiracetam Er	Levetiracetam	31	31	930	647.54		*					*
1205829009	Brown	Kimberly	Albany	GA	13	Neurosurgery	S	Levetiracetam	Levetiracetam	63	63	1865	638.13	15		48	48	467.88	1430	*
1205899937	Morcos	Jacques	Miami	FL	12	Neurosurgery	S	Levetiracetam	Levetiracetam	13	13	299	141.32		*					*
1205923323	Mericle	Robert	Nashville	TN	47	Neurosurgery	S	Levetiracetam	Levetiracetam	13	15	432	221.58			13	15	221.58	432	*
1205978053	Mamelak	Adam	Los Angeles	CA	6	Neurosurgery	S	Levetiracetam	Levetiracetam	13	13	368	141.39		#					*
1215002951	Rock	Jack	Detroit	MI	26	Neurosurgery	S	Levetiracetam	Levetiracetam	25	34.5	1020	497.77	11	#					*
1215909171	Bevering	Carl	Tupelo	MS	28	Neurosurgery	S	Levetiracetam	Levetiracetam	12	12	360	120.42			12	12	120.42	360	*
1215930250	Page	Kimberly	Redding	CA	6	Neurosurgery	S	Levetiracetam	Levetiracetam	18	26	780	302.56		#					*
1215962485	Baskin	David	Houston	TX	48	Neurosurgery	S	Levetiracetam	Levetiracetam	22	28	840	482.93		#					*
1225017833	Shulman	Carrie	Clearwater	FL	12	Neurosurgery	S	Levetiracetam	Levetiracetam	23	25	543	258.62	20	#					#
1225059025	Dickerson	John	Wichita	KS	20	Neurosurgery	S	Levetiracetam	Levetiracetam	16	18	540	185.93			16	18	185.93	540	*
1225071509	Chen	Thomas	Los Angeles	CA	6	Neurosurgery	S	Levetiracetam	Levetiracetam	22	22	628	422.01		#					*
1225075815	Robinson	Joe	Macon	GA	13	Neurosurgery	S	Levetiracetam	Levetiracetam	24	25	736	221.12		#					*
1225086945	Boedeker	Daniel	Tulsa	OK	40	Neurosurgery	S	Levetiracetam	Levetiracetam	28	28	754	458.44			28	28	458.44	754	*
1225128705	Adada	Badih	Little Rock	AR	5	Neurosurgery	S	Levetiracetam	Levetiracetam	16	24	685	464.73			16	24	464.73	685	*
1235203670	Kim	Albert	Saint Louis	MO	29	Neurosurgery	S	Levetiracetam	Levetiracetam	32	40	1175	636.46		#					*
1245203801	Lu	James	Bridgeton	MO	29	Neurosurgery	S	Levetiracetam	Levetiracetam	12	12	337	96.16			12	12	96.16	337	*
1245332154	Kasravi	Hooshang	Beverly Hills	CA	6	Neurosurgery	S	Levetiracetam	Levetiracetam	13	13	346	462.36			0	0	0	0	#
1245396803	Sehati	Nouzhan	Burbank	CA	6	Neurosurgery	S	Levetiracetam	Levetiracetam	11	11	330	116.08			11	11	116.08	330	*
1255314332	Mcnulty	John	Rhinebeck	NY	36	Neurosurgery	S	Levetiracetam	Levetiracetam	13	17	510	147.16		*					*
1255357489	Zipfel	Gregory	Saint Louis	MO	29	Neurosurgery	S	Levetiracetam	Levetiracetam	40	55.3	1650	850.65			13	22.3	193.2	660	*
1255385910	Elnabtity	Mohamed	East Lansing	MI	26	Neurosurgery	S	Levetiracetam	Levetiracetam	15	21	630	280.14			15	21	280.14	630	*
1255503991	Geschwindt	Sonia	Philadelphia	PA	42	Neurosurgery	S	Levetiracetam	Levetiracetam	19	23	637	317.24	11	#					*
1255533451	Jude	Jordan	San Antonio	TX	48	Neurosurgery	S	Levetiracetam	Levetiracetam	13	13	388	146.52		*					*
1265411151	Jestus	Joseph	Cookeville	TN	47	Neurosurgery	S	Levetiracetam	Levetiracetam	13	13	390	257.22		#					*
1265430755	Senter	Howard	Pittsburgh	PA	42	Neurosurgery	S	Keppra	Levetiracetam	12	12	360	5237.88			0	0	0	0	#
1265465132	Leuthardt	Eric	Saint Louis	MO	29	Neurosurgery	S	Levetiracetam	Levetiracetam	33	63	1872	869.59	16		19	29	490.63	870	*
1265479844	Ulm	Arthur	Nashville	TN	47	Neurosurgery	S	Levetiracetam	Levetiracetam	15	20	520	167.69		#					*
1265606644	Grunch	Betsy	Gainesville	GA	13	Neurosurgery	S	Levetiracetam	Levetiracetam	35	35	1044	494.65			35	35	494.65	1044	*
1265651566	Choutka	Ondrej	Boise	ID	16	Neurosurgery	S	Levetiracetam	Levetiracetam	19	22	660	293.69		#					*
1265684518	Rosen	David	Winter Park	FL	12	Neurosurgery	S	Levetiracetam	Levetiracetam	15	15	450	254.82		#					*
1275504730	El-Kalliny	Magdy	Somerset	KY	21	Neurosurgery	S	Levetiracetam	Levetiracetam	16	16	480	288.31		*					*
1275505406	Niemann	David	Madison	WI	55	Neurosurgery	S	Levetiracetam	Levetiracetam	19	19.2	560	301.19		*					*
1275533911	Moradi	Mahmood	Houston	TX	48	Neurosurgery	S	Levetiracetam	Levetiracetam	14	19.7	550	242.81			14	19.7	242.81	550	*
1275534539	Banks	Jason	Huntsville	AL	1	Neurosurgery	S	Levetiracetam	Levetiracetam	13	19	570	179.66			13	19	179.66	570	*
1275554024	Cuff	John	Athens	GA	13	Neurosurgery	S	Levetiracetam	Levetiracetam	18	18	517	199.97		*					*
1275574238	Batson	Ramon	Norwalk	CT	9	Neurosurgery	S	Levetiracetam	Levetiracetam	13	13	390	169.12			13	13	169.12	390	*
1275636326	Wade	Peter	Hartford	CT	9	Neurosurgery	S	Keppra	Levetiracetam	16	34	1020	30046.78		*					*
1275636326	Wade	Peter	Hartford	CT	9	Neurosurgery	S	Levetiracetam	Levetiracetam	52	94	2806	1909.73	11		25	57	1183.3	1696	*
1275636326	Wade	Peter	Hartford	CT	9	Neurosurgery	S	Levetiracetam Er	Levetiracetam	18	22	660	648.84			18	22	648.84	660	*
1275707689	Zavala	Gerardo	San Antonio	TX	48	Neurosurgery	S	Levetiracetam	Levetiracetam	16	24	720	286.85		*					*
1275748212	Edgar	Rick	Muskegon	MI	26	Neurosurgery	S	Levetiracetam	Levetiracetam	15	15	426	346.25		*					*
1285603860	Chu	Ray	Los Angeles	CA	6	Neurosurgery	S	Levetiracetam	Levetiracetam	25	39	1170	715.8	11	#					*
1285661835	Clough	John	Overland Park	KS	20	Neurosurgery	S	Levetiracetam	Levetiracetam	37	43	1290	414.67			37	43	414.67	1290	*
1285718833	Broderick	Richard	Rockford	IL	17	Neurosurgery	S	Levetiracetam	Levetiracetam	11	19	570	149.86			11	19	149.86	570	*
1285736702	Dillon	James	Aiken	SC	45	Neurosurgery	S	Levetiracetam	Levetiracetam	17	17	510	439.62			17	17	439.62	510	*
1285778613	Benedict	William	Marietta	GA	13	Neurosurgery	S	Levetiracetam	Levetiracetam	52	66	1934	898.66	21	#					#
1285890046	Mangubat	Erwin	Columbia	SC	45	Neurosurgery	S	Levetiracetam	Levetiracetam	12	14	420	246.95		#					*
1295766939	Tamargo	Rafael	Baltimore	MD	24	Neurosurgery	S	Levetiracetam	Levetiracetam	22	25	750	382.27		#					*
1295784429	Greene-Harris	Sandea	Decatur	GA	13	Neurosurgery	S	Levetiracetam	Levetiracetam	18	18.5	540	167.6		#					*
1295790525	Ahmed	Azam	Madison	WI	55	Neurosurgery	S	Levetiracetam	Levetiracetam	28	32	915	426.96	14		14	16	267.67	451	*
1295791382	Close	Richard	West Reading	PA	42	Neurosurgery	S	Levetiracetam	Levetiracetam	12	12	360	113.07			12	12	113.07	360	*
1295811982	Frankel	Roger	Atlanta	GA	13	Neurosurgery	S	Levetiracetam	Levetiracetam	26	26	780	306.89			14	14	169.84	420	*
1295857555	Blackburn	Spiros	Houston	TX	48	Neurosurgery	S	Levetiracetam	Levetiracetam	11	11	307	136.73			11	11	136.73	307	*
1306814868	Mesiwala	Ali	Pomona	CA	6	Neurosurgery	S	Levetiracetam	Levetiracetam	15	25.5	765	1213.69		*					*
1306847496	Carter	David	Syracuse	NY	36	Neurosurgery	S	Levetiracetam	Levetiracetam	17	21	630	497.99		*					*
1306870845	Duma	Christopher	Newport Beach	CA	6	Neurosurgery	S	Levetiracetam	Levetiracetam	256	294.4	8797	4126.36	47		240	278.4	3311.14	8319	#
1306891320	Appley	Alan	Lafayette	LA	22	Neurosurgery	S	Levetiracetam	Levetiracetam	15	20	572	191.37		#					*
1306954029	Benzil	Deborah	Mount Kisco	NY	36	Neurosurgery	S	Levetiracetam	Levetiracetam	28	28	810	583.34			28	28	583.34	810	*
1306992995	Bell	Scott	Columbus	GA	13	Neurosurgery	S	Levetiracetam	Levetiracetam	15	15	450	259.8		#					*
1316013451	Rigsby	Thomas	Montgomery	AL	1	Neurosurgery	S	Levetiracetam	Levetiracetam	15	15	450	225.59			15	15	225.59	450	*
1316095367	Yanez	Paulino	Fontana	CA	6	Neurosurgery	S	Levetiracetam	Levetiracetam	20	37	1110	731.05			20	37	731.05	1110	*
1316954191	Greenwald	Ronald	Mountain View	CA	6	Neurosurgery	S	Levetiracetam	Levetiracetam	21	21.8	653	199.19		*					*
1326031931	Memon	Muhammed	Port Charlotte	FL	12	Neurosurgery	S	Levetiracetam	Levetiracetam	14	22	660	251.26		*					*
1326054834	Jafar	Jafar	New York	NY	36	Neurosurgery	S	Levetiracetam	Levetiracetam	17	17	487	191.65			17	17	191.65	487	*
1326068669	Highsmith	Jason	N. Chalreston	SC	45	Neurosurgery	S	Levetiracetam	Levetiracetam	12	12	345	169.3			12	12	169.3	345	*
1326083510	Guthrie	Barton	Birmingham	AL	1	Neurosurgery	S	Levetiracetam	Levetiracetam	20	21	630	302.47		#					*
1326109497	Day	Arthur	Houston	TX	48	Neurosurgery	S	Levetiracetam	Levetiracetam	22	45.1	1320	1377.15			22	45.1	1377.15	1320	*
1326154550	Paullus	Wayne	Amarillo	TX	48	Neurosurgery	S	Levetiracetam	Levetiracetam	13	15	450	269.07		*					*
1326236324	Guthikonda	Bharat	Shreveport	LA	22	Neurosurgery	S	Levetiracetam	Levetiracetam	14	14	372	121.97		#					*
1326246836	Phillips	Gabriel	Lexington	KY	21	Neurosurgery	S	Levetiracetam	Levetiracetam	11	11	330	238.31			0	0	0	0	#
1336123983	Tabar	Viviane	New York	NY	36	Neurosurgery	S	Levetiracetam	Levetiracetam	11	11	330	153.51			11	11	153.51	330	*
1336144245	Cobb	Mark	Columbia	TN	47	Neurosurgery	S	Levetiracetam	Levetiracetam	15	15	450	259.12			15	15	259.12	450	*
1336144302	Kiefer	Steven	Lexington	KY	21	Neurosurgery	S	Levetiracetam	Levetiracetam	11	11	328	167.7		*					*
1336176585	Harrigan	Mark	Birmingham	AL	1	Neurosurgery	S	Levetiracetam	Levetiracetam	28	28	840	496.61			17	17	334.29	510	*
1336194380	Foote	Kelly	Gainesville	FL	12	Neurosurgery	S	Levetiracetam	Levetiracetam	20	30	900	299.74		#					*
1336245133	Prabhu	Sujit	Houston	TX	48	Neurosurgery	S	Levetiracetam	Levetiracetam	33	35	1050	447.44		#					*
1346241817	Vardiman	Arnold	San Antonio	TX	48	Neurosurgery	S	Levetiracetam	Levetiracetam	53	58	1740	657.33		#					*
1346250073	Fineman	Igor	Pasadena	CA	6	Neurosurgery	S	Levetiracetam	Levetiracetam	16	18	540	179.01		#					*
1346252814	Sauvageau	Eric	Jacksonville	FL	12	Neurosurgery	S	Levetiracetam	Levetiracetam	13	19	570	356.17		#					*
1346268984	Chicoine	Michael	Saint Louis	MO	29	Neurosurgery	S	Levetiracetam	Levetiracetam	37	49	1446	881.27		#					*
1346300993	Marlin	Gerald	Dallas	TX	48	Neurosurgery	S	Levetiracetam	Levetiracetam	25	30	680	326.09			25	30	326.09	680	*
1346359841	Shepard	Scott	Philadelphia	PA	42	Neurosurgery	S	Levetiracetam	Levetiracetam	41	46	1348	832.56	14		26	27	371.19	810	*
1346546322	Hsu	Forrest	Ventura	CA	6	Neurosurgery	S	Levetiracetam	Levetiracetam	12	12	345	107.71		*					*
1356324206	Kohli	Chander	Youngstown	OH	39	Neurosurgery	S	Levetiracetam	Levetiracetam	45	49.6	1464	538.94	18		31	33.6	389.15	984	#
1356347264	Echiverri	Henry	Warrenville	IL	17	Neurosurgery	S	Levetiracetam	Levetiracetam	224	331.7	9904	4596.02	41		121	208.7	2677.37	6260		28
1356386940	Culicchia	Frank	Marrero	LA	22	Neurosurgery	S	Levetiracetam	Levetiracetam	50	56	1657	950.54		#					*
1356393870	Cockroft	Kevin	Hershey	PA	42	Neurosurgery	S	Levetiracetam	Levetiracetam	11	11	312	119.08		*					*
1356394936	Hanel	Ricardo	Jacksonville	FL	12	Neurosurgery	S	Levetiracetam	Levetiracetam	15	25	695	416.99		*					*
1356405187	Benveniste	Ronald	Miami	FL	12	Neurosurgery	S	Levetiracetam	Levetiracetam	12	14	420	324.05			0	0	0	0	#
1356521389	Germain	Rasha	Santa Rosa	CA	6	Neurosurgery	S	Levetiracetam	Levetiracetam	29	31	930	452.54		#					*
1356555122	Gates	Timothy	Garden City	MI	26	Neurosurgery	S	Levetiracetam	Levetiracetam	14	17.5	510	157.74		#					*
1356558175	Reddy	Chandan	Iowa City	IA	19	Neurosurgery	S	Levetiracetam	Levetiracetam	17	17	508	235.72			17	17	235.72	508	*
1366400897	Barrow	Daniel	Atlanta	GA	13	Neurosurgery	S	Levetiracetam	Levetiracetam	11	12	360	183.9		*					*
1366530362	Strait	Timothy	Chattanooga	TN	47	Neurosurgery	S	Levetiracetam	Levetiracetam	26	54	1620	486.11		#					*
1366591778	Bauman	Joel	Hartford	CT	9	Neurosurgery	S	Levetiracetam	Levetiracetam	16	16	416	256.1		*					*
1366694895	Luther	Neal	Bedford	NH	33	Neurosurgery	S	Levetiracetam	Levetiracetam	13	13	230	291.71			13	13	291.71	230	*
1376535575	Swanson	Thomas	Missoula	MT	30	Neurosurgery	S	Keppra	Levetiracetam	12	12	360	24678.46			0	0	0	0	#
1376535575	Swanson	Thomas	Missoula	MT	30	Neurosurgery	S	Levetiracetam	Levetiracetam	157	184.3	5365	5205.02	34		50	64.4	1574.62	1863		12
1376603209	Cone	Jeffrey	Amarillo	TX	48	Neurosurgery	S	Levetiracetam	Levetiracetam	14	14	400	129.85			14	14	129.85	400	*
1386630903	Schlitt	Michael	Renton	WA	53	Neurosurgery	S	Levetiracetam	Levetiracetam	38	72.1	2153	1224.62			25	52.4	618.21	1563	*
1386633402	Ragland	Joel	Knoxville	TN	47	Neurosurgery	S	Levetiracetam	Levetiracetam	13	14	420	152.9		#					*
1386793198	Tiwari	Rajendra	Glendale	CA	6	Neurosurgery	S	Levetiracetam	Levetiracetam	11	11.7	350	137.05			11	11.7	137.05	350	*
1386890150	Johnson	Andrew	Chicago	IL	17	Neurosurgery	S	Levetiracetam	Levetiracetam	29	29	715	260.01	12	#					*
1396725511	Arendall	Rex	Nashville	TN	47	Neurosurgery	S	Levetiracetam	Levetiracetam	28	28	794	368.17			16	16	165.08	457	*
1396835997	Fults	Daniel	Salt Lake City	UT	49	Neurosurgery	S	Levetiracetam	Levetiracetam	14	14	420	364.3		*					*
1396984902	Stiner	Eric	Los Angeles	CA	6	Neurosurgery	S	Levetiracetam	Levetiracetam	20	20.7	329	595.56	13	#					#
1407059066	Taylor	Jennie	Charlottesville	VA	51	Neurosurgery	S	Levetiracetam	Levetiracetam	29	50	1500	816.16		*					*
1407823131	Sherrill	Joseph	Des Moines	IA	19	Neurosurgery	S	Levetiracetam	Levetiracetam	24	25.5	715	326.65		#					*
1407830110	Kent	Christopher	Daytona Beach	FL	12	Neurosurgery	S	Levetiracetam	Levetiracetam	14	14	420	156.47		*					*
1407849086	Sartorius	Carl	Indianapolis	IN	18	Neurosurgery	S	Levetiracetam	Levetiracetam	40	40	1177	400.76			40	40	400.76	1177	*
1407967177	Sarris	John	Toms River	NJ	34	Neurosurgery	S	Levetiracetam	Levetiracetam	72	74	2220	780.51	23		57	59	593.31	1770	#
1417287517	Fahim	Daniel	Southfield	MI	26	Neurosurgery	S	Levetiracetam	Levetiracetam	15	19	570	272.66		#					*
1417959198	Sundrani	Shanker	El Paso	TX	48	Neurosurgery	S	Levetiracetam	Levetiracetam	49	61	1810	1681.66			11	15	154.79	450	*
1417961129	Boyer	Lynn	Athens	AL	1	Neurosurgery	S	Levetiracetam	Levetiracetam	143	299.9	8995	5473.95	38		73	181	2443.91	5430		21
1417981804	Kingman	Thomas	San Antonio	TX	48	Neurosurgery	S	Levetiracetam	Levetiracetam	34	34	999	1146.26		#					*
1427044924	Fox	Douglas	Austin	TX	48	Neurosurgery	S	Levetiracetam	Levetiracetam	29	39	1170	768.7			29	39	768.7	1170	*
1427099035	Marouk	John	Tulsa	OK	40	Neurosurgery	S	Levetiracetam	Levetiracetam	13	13	390	149.14			13	13	149.14	390	*
1427153329	Campbell	John	Traverse City	MI	26	Neurosurgery	S	Levetiracetam	Levetiracetam	11	14	405	141.59		*					*
1427252147	Atteberry	Dave	Yakima	WA	53	Neurosurgery	S	Levetiracetam	Levetiracetam	14	14	420	277.79		*					*
1427265370	Schroeder	Jason	Toledo	OH	39	Neurosurgery	S	Levetiracetam	Levetiracetam	27	27	810	472.38		#					*
1437217049	Calvin	Travis	El Centro	CA	6	Neurosurgery	S	Levetiracetam	Levetiracetam	22	22	660	269.39		#					*
1437258498	Colman	Howard	Salt Lake City	UT	49	Neurosurgery	S	Levetiracetam	Levetiracetam	97	152	4560	3895.42	21		59	90	2004.31	2700	#
1447223607	Gianino	John	Kansas City	MO	29	Neurosurgery	S	Levetiracetam	Levetiracetam	11	11	330	118.8			11	11	118.8	330	*
1447235239	Del Prado Escovar	Ramon	Ponce	PR	72	Neurosurgery	S	Levetiracetam	Levetiracetam	16	16	480	167.2		#					*
1447290861	Dimitrov	Dragan	Monterey	CA	6	Neurosurgery	S	Levetiracetam	Levetiracetam	14	14	405	111.85			14	14	111.85	405	*
1447348032	Amar	Arun	Los Angeles	CA	6	Neurosurgery	S	Levetiracetam	Levetiracetam	16	16	480	569.26			16	16	569.26	480	*
1447397708	Widdel	Lars	Loveland	CO	8	Neurosurgery	S	Levetiracetam	Levetiracetam	15	33	990	419.01			15	33	419.01	990	*
1457306821	Shaver	Ellen	Augusta	GA	13	Neurosurgery	S	Levetiracetam	Levetiracetam	20	20	600	338.98			20	20	338.98	600	*
1457328155	Aulisi	Edward	Washington	DC	11	Neurosurgery	S	Levetiracetam	Levetiracetam	15	15	450	138.19			15	15	138.19	450	*
1457328783	Caputy	Anthony	Washington	DC	11	Neurosurgery	S	Levetiracetam	Levetiracetam	11	11	328	325.06			11	11	325.06	328	*
1457337230	Veyna	Richard	Clinton Twp	MI	26	Neurosurgery	S	Levetiracetam	Levetiracetam	11	11	330	101.01			11	11	101.01	330	*
1457460370	Randle	James	Nacogdoches	TX	48	Neurosurgery	S	Levetiracetam	Levetiracetam	14	16	464	179.74		*					*
1457612038	Yu	Alexander	Pittsburgh	PA	42	Neurosurgery	S	Levetiracetam	Levetiracetam	13	13	365	130.75			13	13	130.75	365	*
1467425850	Morris	Reuben	Quincy	IL	17	Neurosurgery	S	Levetiracetam	Levetiracetam	13	13	390	131.92			13	13	131.92	390	*
1467429639	Lunsford	Lawrence	Pittsburgh	PA	42	Neurosurgery	S	Levetiracetam	Levetiracetam	23	45	1350	796.45			11	31	625.28	930	*
1467453886	Tao	Cheng	Huntsville	AL	1	Neurosurgery	S	Levetiracetam	Levetiracetam	14	14	420	154.64		#					*
1467496083	Fisher	Winfield	Birmingham	AL	1	Neurosurgery	S	Levetiracetam	Levetiracetam	15	23	690	254.3		#					*
1467542449	Boehm	Peter	Chattanooga	TN	47	Neurosurgery	S	Levetiracetam	Levetiracetam	18	18	540	175.77			18	18	175.77	540	*
1467610493	Vijayaraghavan	Swathi	Philadelphia	PA	42	Neurosurgery	S	Levetiracetam	Levetiracetam	113	159	4770	2283.79	18		74	110	1600.24	3300	#
1467615344	Christiano	Lana	Charleston	WV	54	Neurosurgery	S	Levetiracetam	Levetiracetam	14	14	410	154.75			14	14	154.75	410	*
1477521573	Crecelius	Jeffrey	Lafayette	IN	18	Neurosurgery	S	Levetiracetam	Levetiracetam	24	40.2	1206	648.65		*					*
1477554913	Ghosh	Subrata	Houston	TX	48	Neurosurgery	S	Levetiracetam	Levetiracetam	11	11	330	120.56			11	11	120.56	330	*
1477602746	Williams	Richard	Woodland Hills	CA	6	Neurosurgery	S	Levetiracetam	Levetiracetam	42	95.7	2847	2302.24	19		42	95.7	2302.24	2847		19
1477661189	Skidmore	Bradbury	Crestview Hills	KY	21	Neurosurgery	S	Levetiracetam	Levetiracetam	11	11	330	118.96			11	11	118.96	330	*
1477748556	Urban	Alexandra	Pittsburgh	PA	42	Neurosurgery	S	Levetiracetam	Levetiracetam	227	328.8	9734	9063.05	40		89	153.8	2972.31	4524		18
1477748556	Urban	Alexandra	Pittsburgh	PA	42	Neurosurgery	S	Levetiracetam Er	Levetiracetam	38	48	1440	3249.67			17	27	1216.63	810	*
1477754513	Petr	Michael	Jacksonville	FL	12	Neurosurgery	S	Levetiracetam	Levetiracetam	21	21	610	356.1	14	#					#
1487625489	Bell	William	Winston Salem	NC	37	Neurosurgery	S	Levetiracetam	Levetiracetam	26	26	675	355.99			15	15	278.53	450	*
1487656658	Davies	Theodore	Paducah	KY	21	Neurosurgery	S	Levetiracetam	Levetiracetam	34	34	1020	272.28			11	11	116.94	330	*
1487658019	Barnett	Florence	Johns Creek	GA	13	Neurosurgery	S	Levetiracetam	Levetiracetam	34	40	1200	512.61		#					*
1487803094	Komotar	Ricardo	Miami	FL	12	Neurosurgery	S	Levetiracetam	Levetiracetam	31	33	802	427.52	25	#					#
1487835211	Rey Dios	Roberto	Jackson	MS	28	Neurosurgery	S	Levetiracetam	Levetiracetam	11	11	330	112.85		*					*
1487858742	Medel	Ricky	New Orleans	LA	22	Neurosurgery	S	Levetiracetam	Levetiracetam	18	19	550	254.1		#					*
1487871349	Moskowitz	Shaye	Boca Raton	FL	12	Neurosurgery	S	Levetiracetam	Levetiracetam	15	15	450	139.16			15	15	139.16	450	*
1487924353	Gruber	Thomas	Paducah	KY	21	Neurosurgery	S	Levetiracetam	Levetiracetam	18	18	384	157.62		*					*
1497736334	Amirnovin	Ramin	Pomona	CA	6	Neurosurgery	S	Levetiracetam	Levetiracetam	14	20	600	521.7		*					*
1497750012	Voss	Nicholas	Dothan	AL	1	Neurosurgery	S	Levetiracetam	Levetiracetam	22	26	754	282.17		#					*
1497854012	Marks	David	Newark	NJ	34	Neurosurgery	S	Keppra	Levetiracetam	25	25	750	21477.12			13	13	10985.55	390	*
1497854012	Marks	David	Newark	NJ	34	Neurosurgery	S	Levetiracetam	Levetiracetam	375	390.1	11455	6297.26	74		98	102	1636.2	3060		23
1497956403	Bowie	Charles	Baton Rouge	LA	22	Neurosurgery	S	Levetiracetam	Levetiracetam	23	25	703	259	11	#					*
1497977359	Sughrue	Michael	Oklahoma City	OK	40	Neurosurgery	S	Levetiracetam	Levetiracetam	24	24	720	434.79		*					*
1508177114	Shafizadeh	Faraz	Chicago	IL	17	Neurosurgery	S	Levetiracetam	Levetiracetam	13	15	390	169.12		#					*
1508807462	Kunwar	Sandeep	Fremont	CA	6	Neurosurgery	S	Levetiracetam	Levetiracetam	12	12	360	113.64			12	12	113.64	360	*
1508823386	Rhea	Andrew	Florence	SC	45	Neurosurgery	S	Levetiracetam	Levetiracetam	17	19	562	294.87		*					*
1508843053	Mcallister	William	Newport News	VA	51	Neurosurgery	S	Levetiracetam	Levetiracetam	69	87	2476	1564.48	17		43	61	993.11	1811	#
1508857749	Elsner	Henry	Greensboro	NC	37	Neurosurgery	S	Levetiracetam	Levetiracetam	13	17	510	126.16		*					*
1508858572	Soults	Clifford	New Hartford	NY	36	Neurosurgery	S	Levetiracetam	Levetiracetam	44	77.8	2308	1959.06			44	77.8	1959.06	2308	*
1508975756	Schickner	David	Waco	TX	48	Neurosurgery	S	Levetiracetam	Levetiracetam	11	11	330	96.47			11	11	96.47	330	*
1508983628	Afshari	Zahra	Glenview	IL	17	Neurosurgery	S	Levetiracetam	Levetiracetam	20	36	1080	663.24			20	36	663.24	1080	*
1518066539	Nauta	Haring	Bradenton	FL	12	Neurosurgery	S	Levetiracetam	Levetiracetam	14	14	420	132.18		*					*
1518192780	Mathai	Prem	Middletown	OH	39	Neurosurgery	S	Levetiracetam	Levetiracetam	81	97.1	2912	1790.82	20		25	25	745.76	750	*
1518931104	Batjer	Henry	Dallas	TX	48	Neurosurgery	S	Levetiracetam Er	Levetiracetam	12	12	360	338.01			12	12	338.01	360	*
1518960483	Eggers	David	Owensboro	KY	21	Neurosurgery	S	Levetiracetam	Levetiracetam	21	28	840	504.09		#					*
1518987890	Andrews	David	Philadelphia	PA	42	Neurosurgery	S	Levetiracetam	Levetiracetam	65	81	2430	1565.52	12		48	62	1178.52	1860	*
1528033222	Barnett	Faith	La Jolla	CA	6	Neurosurgery	S	Levetiracetam	Levetiracetam	60	88	2640	1767.87	12		60	88	1767.87	2640		12
1528033651	Rajjoub	Rodwan	Williamsport	PA	42	Neurosurgery	S	Levetiracetam	Levetiracetam	23	31	930	268.07		#					*
1528038528	Mattingly	Thomas	Manakin Sabot	VA	51	Neurosurgery	S	Levetiracetam	Levetiracetam	17	17	509	422.51		#					*
1528052040	Khayyat	Ghassan	Fairlawn	OH	39	Neurosurgery	S	Levetiracetam	Levetiracetam	25	33	990	526.35			14	22	231.64	660	*
1528085057	Grubb	Robert	Saint Louis	MO	29	Neurosurgery	S	Levetiracetam	Levetiracetam	12	12	360	143.4			12	12	143.4	360	*
1528160686	Boyd	Scott	West Columbia	SC	45	Neurosurgery	S	Levetiracetam	Levetiracetam	11	11	250	222.16			11	11	222.16	250	*
1528183027	Rogers	Nancy	Lafayette	LA	22	Neurosurgery	S	Levetiracetam	Levetiracetam	13	13	390	244.2			0	0	0	0	#
1528218773	Qandah	Aziz Basem Nicholas	New Hartford	NY	36	Neurosurgery	S	Levetiracetam	Levetiracetam	16	16	480	289.75			16	16	289.75	480	*
1538160106	Bogaev	Christopher	San Antonio	TX	48	Neurosurgery	S	Levetiracetam	Levetiracetam	113	127	3795	1668.08	30		80	90	1096.8	2685	#
1538196175	Reintjes	Stephen	Kansas City	MO	29	Neurosurgery	S	Levetiracetam	Levetiracetam	16	24	720	257.92			16	24	257.92	720	*
1538210042	Lin	Ning	New York	NY	36	Neurosurgery	S	Levetiracetam	Levetiracetam	14	15.5	449	335.71			14	15.5	335.71	449	*
1538333174	Thorat	Sachin	Bossier City	LA	22	Neurosurgery	S	Levetiracetam	Levetiracetam	70	89	2671	2380.15	14		13	21	235.03	630	*
1538397369	Reddy	Ambur	Iowa City	IA	19	Neurosurgery	S	Levetiracetam	Levetiracetam	34	34.9	857	608.69	13	#					#
1548281363	Barnes	Bryan	Athens	GA	13	Neurosurgery	S	Levetiracetam	Levetiracetam	15	17	450	187.42			15	17	187.42	450	*
1558334748	Gardella	Slavina	New Hyde Park	NY	36	Neurosurgery	S	Levetiracetam	Levetiracetam	26	72	2160	1073.8		#					*
1558344507	Schultz	Karl	Gainesville	GA	13	Neurosurgery	S	Levetiracetam	Levetiracetam	17	17	510	230.33			17	17	230.33	510	*
1558398982	Camarata	Paul	Kansas City	KS	20	Neurosurgery	S	Levetiracetam	Levetiracetam	36	44	1320	959.16			15	23	307.15	690	*
1558418103	Hurley	Thomas	New Lenox	IL	17	Neurosurgery	S	Levetiracetam	Levetiracetam	28	34	1020	428.72			28	34	428.72	1020	*
1558454637	Park	John	Santa Barbara	CA	6	Neurosurgery	S	Levetiracetam	Levetiracetam	28	32	960	366.14			28	32	366.14	960	*
1568418325	Vazquez	Luz	Port St Lucie	FL	12	Neurosurgery	S	Levetiracetam	Levetiracetam	39	87.7	2603	1551.38	12		12	36	418.63	1080	*
1568429322	Lasner	Todd	Miami Beach	FL	12	Neurosurgery	S	Levetiracetam	Levetiracetam	16	18	540	270.42		#					*
1568439172	Gold	Rammy	Parkersburg	WV	54	Neurosurgery	S	Levetiracetam	Levetiracetam	37	38.7	1138	411.18			24	25.7	270.86	748	*
1568548642	Wolfe	Thomas	Milwaukee	WI	55	Neurosurgery	S	Levetiracetam	Levetiracetam	24	26	780	271.26			24	26	271.26	780	*
1568669828	Rammos	Stylianos	Little Rock	AR	5	Neurosurgery	S	Levetiracetam	Levetiracetam	35	38.5	1095	498.9	13	#					#
1578514881	Puccioni	Mark	Omaha	NE	31	Neurosurgery	S	Levetiracetam	Levetiracetam	12	12.2	366	458.38			0	0	0	0	#
1578548830	Brocker	Brian	Youngstown	OH	39	Neurosurgery	S	Levetiracetam	Levetiracetam	45	45	1334	815.6	15		45	45	815.6	1334		15
1578648002	Jamshidi	Saied	Oxon Hill	MD	24	Neurosurgery	S	Keppra Xr	Levetiracetam	24	53	1574	16758.21			13	37	12719.29	1110	*
1578648002	Jamshidi	Saied	Oxon Hill	MD	24	Neurosurgery	S	Levetiracetam	Levetiracetam	12	18	524	251.93		*					*
1578648002	Jamshidi	Saied	Oxon Hill	MD	24	Neurosurgery	S	Levetiracetam Er	Levetiracetam	41	79	2354	1463.95			16	42	982.69	1260	*
1588619076	Katz	Richard	Philadelphia	PA	42	Neurosurgery	S	Levetiracetam	Levetiracetam	40	52	1560	1086.28			27	39	913.51	1170	*
1588634588	Geckle	David	Richmond	VA	51	Neurosurgery	S	Levetiracetam	Levetiracetam	18	24	720	424.05			18	24	424.05	720	*
1588694327	Warnick	Ronald	Cincinnati	OH	39	Neurosurgery	S	Levetiracetam	Levetiracetam	59	62	1845	871.75	24		41	44	672.78	1305	#
1588779763	Gryfinski	Martin	Rockford	IL	17	Neurosurgery	S	Levetiracetam	Levetiracetam	11	15	450	229.68			11	15	229.68	450	*
1588795934	Stechison	Michael	Lawrenceville	GA	13	Neurosurgery	S	Levetiracetam	Levetiracetam	13	18.3	550	185.84			13	18.3	185.84	550	*
1588839773	Kleinman	Michael	Scarborough	ME	23	Neurosurgery	S	Levetiracetam	Levetiracetam	19	31.5	945	1807.46		#					*
1588860688	Tessler	Lee	Rockville Centre	NY	36	Neurosurgery	S	Levetiracetam	Levetiracetam	15	21	630	228.78			15	21	228.78	630	*
1588984223	Abuelem	Tarek	Little Rock	AR	5	Neurosurgery	S	Levetiracetam	Levetiracetam	38	44	1251	555.42	16	#					#
1598732380	Vogelbaum	Michael	Cleveland	OH	39	Neurosurgery	S	Levetiracetam	Levetiracetam	15	15	442	362.65		*					*
1598756934	Cabbell	Kyle	Greensboro	NC	37	Neurosurgery	S	Levetiracetam	Levetiracetam	16	24	705	256.03		*					*
1598780777	Riley	Kristen	Birmingham	AL	1	Neurosurgery	S	Levetiracetam	Levetiracetam	23	31	930	414.92		#					*
1598791212	Acebal	Pablo	Miami	FL	12	Neurosurgery	S	Levetiracetam	Levetiracetam	12	12	360	121.07		*					*
1598962094	Singleton	Richard	Richmond	VA	51	Neurosurgery	S	Levetiracetam	Levetiracetam	18	21.5	522	325.31			18	21.5	325.31	522	*
1609033232	Davies	Gareth	Portsmouth	NH	33	Neurosurgery	S	Levetiracetam	Levetiracetam	18	20.5	600	303.37			18	20.5	303.37	600	*
1609073246	Mills	James	Dover	DE	10	Neurosurgery	S	Levetiracetam	Levetiracetam	29	51	1530	1480.93		#					*
1609079219	Nair	Anjana	Joliet	IL	17	Neurosurgery	S	Levetiracetam	Levetiracetam	22	24	701	344.71	12	#					*
1609973437	Thompson	Byron	Ann Arbor	MI	26	Neurosurgery	S	Levetiracetam	Levetiracetam	18	20	559	503.97			18	20	503.97	559	*
1619017787	Hunt	Matthew	Minneapolis	MN	27	Neurosurgery	S	Levetiracetam	Levetiracetam	25	41	1230	583.55			25	41	583.55	1230	*
1619030996	Wilson	Gregory	Tulsa	OK	40	Neurosurgery	S	Levetiracetam	Levetiracetam	11	11	330	98.67			11	11	98.67	330	*
1619079571	Lee	Kenneth	Greenville	NC	37	Neurosurgery	S	Levetiracetam	Levetiracetam	12	20	600	211.4		#					*
1619304128	Sperry	Tashia	Amherst	NY	36	Neurosurgery	S	Levetiracetam	Levetiracetam	15	15	420	209.64		#					*
1619902400	Schulder	Michael	Newark	NJ	34	Neurosurgery	S	Levetiracetam	Levetiracetam	13	14	274	119.98		#					*
1619925559	Ryan	Terrence	Columbia	MO	29	Neurosurgery	S	Levetiracetam	Levetiracetam	17	17	494	145.17		#					*
1619944311	Sriharan	Sivasupiramaniam	Gainesville	FL	12	Neurosurgery	S	Levetiracetam	Levetiracetam	16	20.5	605	206.53		*					*
1619968856	Field	E	Saginaw	MI	26	Neurosurgery	S	Levetiracetam	Levetiracetam	25	25.5	750	483.35			12	12	220.9	360	*
1629004445	Ellis	Thomas	Fort Worth	TX	48	Neurosurgery	S	Levetiracetam	Levetiracetam	14	22.5	675	203.33			14	22.5	203.33	675	*
1629020946	Dagam	Shekhar	Milwaukee	WI	55	Neurosurgery	S	Levetiracetam	Levetiracetam	17	23	690	351.52			17	23	351.52	690	*
1629034111	Omalley	Sean	Alabaster	AL	1	Neurosurgery	S	Levetiracetam	Levetiracetam	35	35	1050	313.78		#					*
1639292287	Etame	Arnold	Tampa	FL	12	Neurosurgery	S	Levetiracetam	Levetiracetam	32	33	990	884.35	14		15	15	473.07	450	*
1649236191	Oh	Simon	Aurora	CO	8	Neurosurgery	S	Levetiracetam	Levetiracetam	42	86	2560	1407.58	11		19	57	765.15	1710	*
1649264227	Powers	Stephen	Hummelstown	PA	42	Neurosurgery	S	Levetiracetam	Levetiracetam	12	12	345	160.8		#					*
1649282765	Stern	Mark	Escondido	CA	6	Neurosurgery	S	Levetiracetam	Levetiracetam	19	23	690	384.48		#					*
1659370732	Waters	David	Norfolk	VA	51	Neurosurgery	S	Levetiracetam	Levetiracetam	14	20	600	354.93			14	20	354.93	600	*
1659376101	Brooks	William	Lexington	KY	21	Neurosurgery	S	Levetiracetam	Levetiracetam	24	38	1109	551.17		#					*
1659378123	Kachmann	Jeffrey	Fort Wayne	IN	18	Neurosurgery	S	Levetiracetam	Levetiracetam	15	16	480	153.47		#					*
1659455129	Dolan	Eugen	Billings	MT	30	Neurosurgery	S	Levetiracetam	Levetiracetam	13	15	430	421.19		#					*
1659463503	Panchal	Kanu	Mchenry	IL	17	Neurosurgery	S	Levetiracetam	Levetiracetam	14	28.4	852	406.79		*					*
1659577286	Kim	Keun-Young	Laguna Hills	CA	6	Neurosurgery	S	Levetiracetam	Levetiracetam	44	52	1510	688.86	11		44	52	688.86	1510		11
1659781565	Birch	Kurtis	West Hollywood	CA	6	Neurosurgery	S	Levetiracetam	Levetiracetam	23	24.5	654	902.57	11		23	24.5	902.57	654		11
1669581534	Hartwell	Richard	Toms River	NJ	34	Neurosurgery	S	Levetiracetam	Levetiracetam	36	53	1590	683.86		#					*
1669599197	Yang	Isaac	San Francisco	CA	6	Neurosurgery	S	Levetiracetam	Levetiracetam	15	15	389	222.78	11	*					*
1669649406	Qahwash	Omar	East Lansing	MI	26	Neurosurgery	S	Levetiracetam	Levetiracetam	13	13	390	134.15		*					*
1679532329	Melisi	James	Richmond	VA	51	Neurosurgery	S	Levetiracetam	Levetiracetam	23	27	810	400.64		#					*
1679592927	Villanueva	Phillip	Philadelphia	PA	42	Neurosurgery	S	Levetiracetam	Levetiracetam	12	12	335	157.6		*					*
1689080533	Brown	Desmond	Rochester	MN	27	Neurosurgery	S	Levetiracetam	Levetiracetam	13	13	317	253.01		#					*
1689605974	Morris	David	Petoskey	MI	26	Neurosurgery	S	Levetiracetam	Levetiracetam	21	21	604	184.52		#					*
1689647778	Aghi	Manish	San Francisco	CA	6	Neurosurgery	S	Levetiracetam	Levetiracetam	19	20	377	344.6	13	#					*
1689657306	Sampath	Prakash	Providence	RI	44	Neurosurgery	S	Levetiracetam	Levetiracetam	11	11.5	345	157.47		*					*
1689806465	Richard	Paul	Naples	FL	12	Neurosurgery	S	Levetiracetam	Levetiracetam	16	44.7	1340	450.71	12		16	44.7	450.71	1340		12
1689830192	Adel	Joseph	Saginaw	MI	26	Neurosurgery	S	Levetiracetam	Levetiracetam	32	35.4	1023	489.88	16	#					#
1689871998	Sweeney	Justin	Saint Louis	MO	29	Neurosurgery	S	Levetiracetam	Levetiracetam	24	33	990	577.82		#					*
1699076224	Peters	Angela	Salt Lake City	UT	49	Neurosurgery	S	Levetiracetam	Levetiracetam	85	113.5	3285	2248.22	18		18	34.3	443.45	1030	*
1699076224	Peters	Angela	Salt Lake City	UT	49	Neurosurgery	S	Levetiracetam Er	Levetiracetam	11	11	307	1107.63			0	0	0	0	#
1699719963	Khoshyomn	Sami	Springfield	MO	29	Neurosurgery	S	Levetiracetam	Levetiracetam	12	13	390	179.5		*					*
1699741637	Hussain	Syed	Mission	TX	48	Neurosurgery	S	Levetiracetam	Levetiracetam	21	23	600	162.35		#					*
1699756007	Piepmeier	Joseph	New Haven	CT	9	Neurosurgery	S	Levetiracetam	Levetiracetam	13	14	420	139.82		*					*
1699805291	Norregaard	Thorkild	Columbia	MO	29	Neurosurgery	S	Levetiracetam	Levetiracetam	11	11	330	216.99		*					*
1699834721	Kung	David	Elmira	NY	36	Neurosurgery	S	Levetiracetam	Levetiracetam	31	37	1110	383.14		#					*
1699886903	Edelman	Alan	Santa Maria	CA	6	Neurosurgery	S	Levetiracetam	Levetiracetam	18	18	540	331.56		#					*
1699926634	Ferguson	Sherise	Houston	TX	48	Neurosurgery	S	Levetiracetam	Levetiracetam	11	11	298	199.63			11	11	199.63	298	*
1700804382	Withers	Gregory	Arcadia	CA	6	Neurosurgery	S	Levetiracetam	Levetiracetam	30	30	900	453.84			30	30	453.84	900	*
1700831112	Litofsky	Norman	Columbia	MO	29	Neurosurgery	S	Keppra	Levetiracetam	11	11	330	4850.12			0	0	0	0	#
1700831112	Litofsky	Norman	Columbia	MO	29	Neurosurgery	S	Levetiracetam	Levetiracetam	45	55	1554	728.45	18		23	33	478.24	910	#
1700856994	Lanford	Gregory	Nashville	TN	47	Neurosurgery	S	Levetiracetam	Levetiracetam	26	30	900	480.04		#					*
1700966157	Olson	Ricky	Royal Oak	MI	26	Neurosurgery	S	Levetiracetam	Levetiracetam	17	32	960	257.38			17	32	257.38	960	*
1710018551	Bloch	Orin	Chicago	IL	17	Neurosurgery	S	Levetiracetam	Levetiracetam	12	16	480	573.16		#					*
1710065883	Jelalian	Aline	Walnut Creek	CA	6	Neurosurgery	S	Levetiracetam	Levetiracetam	135	357.5	10678	15793.62	41		89	245.7	10059.59	7327		26
1710065883	Jelalian	Aline	Walnut Creek	CA	6	Neurosurgery	S	Levetiracetam Er	Levetiracetam	22	40.3	1210	2999.62		*					*
1710069042	Nelson	Debra	Henderson	NV	32	Neurosurgery	S	Levetiracetam	Levetiracetam	12	32	945	572.03			12	32	572.03	945	*
1710099809	Beck	David	Mason City	IA	19	Neurosurgery	S	Levetiracetam	Levetiracetam	16	16	480	164			16	16	164	480	*
1710905443	Dowling	Joshua	Saint Louis	MO	29	Neurosurgery	S	Levetiracetam	Levetiracetam	84	118.2	3516	1684.69	17	#					#
1710906052	Vale	Fernando	Tampa	FL	12	Neurosurgery	S	Levetiracetam	Levetiracetam	14	14	420	183.2			14	14	183.2	420	*
1710939889	Oetting	Gregory	Augusta	GA	13	Neurosurgery	S	Levetiracetam	Levetiracetam	18	24	720	241.5			18	24	241.5	720	*
1710979174	Cho	Michael	Poughkeepsie	NY	36	Neurosurgery	S	Levetiracetam	Levetiracetam	22	24	693	421.34			22	24	421.34	693	*
1710989777	Filipowicz	Roman	Michigan City	IN	18	Neurosurgery	S	Levetiracetam	Levetiracetam	29	30	900	301.57		#					*
1720044415	Yeh	David	San Luis Obispo	CA	6	Neurosurgery	S	Levetiracetam	Levetiracetam	17	19	570	301.94			17	19	301.94	570	*
1720060775	Baimeedi	Praveen	Saint Louis Park	MN	27	Neurosurgery	S	Levetiracetam	Levetiracetam	14	32	960	371.01			14	32	371.01	960	*
1720205016	Webb	Sharon	Greenville	SC	45	Neurosurgery	S	Levetiracetam	Levetiracetam	17	25	750	406.55		*					*
1720228331	Ray	Pulak	Philadelphia	PA	42	Neurosurgery	S	Levetiracetam	Levetiracetam	17	17	493	379.35		#					*
1730113275	Kim	Richard	Newport Beach	CA	6	Neurosurgery	S	Levetiracetam	Levetiracetam	15	16.5	495	264.05		*					*
1730121385	Silvidi	Julius	Muncie	IN	18	Neurosurgery	S	Levetiracetam	Levetiracetam	14	16	480	256.55			14	16	256.55	480	*
1730127390	Barnett	Samuel	Jackson	MS	28	Neurosurgery	S	Levetiracetam	Levetiracetam	23	33	990	471.49		#					*
1730130576	Jaradeh	Safwan	Stanford	CA	6	Neurosurgery	S	Levetiracetam	Levetiracetam	21	25	750	953.9		#					*
1730322843	Gross	Andrew	Mooresville	NC	37	Neurosurgery	S	Levetiracetam	Levetiracetam	42	96	2877	1477.77	13	#					*
1730340324	Hammers	Ronald	Colorado Springs	CO	8	Neurosurgery	S	Levetiracetam	Levetiracetam	12	12	313	101.02			12	12	101.02	313	*
1740214287	Hall	Walter	Syracuse	NY	36	Neurosurgery	S	Levetiracetam	Levetiracetam	22	36	1080	383.18		*					*
1740221910	Bhattacharjee	Sumon	Neenah	WI	55	Neurosurgery	S	Levetiracetam	Levetiracetam	15	19	555	274.93			15	19	274.93	555	*
1740230317	Larkins	Mark	Saint Paul	MN	27	Neurosurgery	S	Levetiracetam	Levetiracetam	13	14	420	146.19			13	14	146.19	420	*
1740240951	Nader	Remi	Gulfport	MS	28	Neurosurgery	S	Levetiracetam	Levetiracetam	13	21	570	108.35			13	21	108.35	570	*
1740276773	Piper	John	Des Moines	IA	19	Neurosurgery	S	Levetiracetam	Levetiracetam	11	11.5	236	98.83		*					*
1750363651	Asner	Nesher	Rockford	IL	17	Neurosurgery	S	Levetiracetam	Levetiracetam	22	26	780	464.04		#					*
1750380580	Smith	Mark	Charlotte	NC	37	Neurosurgery	S	Levetiracetam	Levetiracetam	15	15	450	156.75			15	15	156.75	450	*
1750458618	Goldenberg	Todd	Fontana	CA	6	Neurosurgery	S	Levetiracetam	Levetiracetam	16	24.3	715	850.21			16	24.3	850.21	715	*
1760413645	Markert	James	Birmingham	AL	1	Neurosurgery	S	Levetiracetam	Levetiracetam	16	16	480	250.03			16	16	250.03	480	*
1760443766	Wolf	Aizik	South Miami	FL	12	Neurosurgery	S	Levetiracetam	Levetiracetam	103	123	3664	2185.82	21		82	100	1522.39	2974	#
1760472757	Sorenson	Jeffrey	Memphis	TN	47	Neurosurgery	S	Levetiracetam	Levetiracetam	39	43	1290	827.05			26	28	640.18	840	*
1760519193	Dunn	Gavin	Saint Louis	MO	29	Neurosurgery	S	Levetiracetam	Levetiracetam	14	18	517	236.95			14	18	236.95	517	*
1760596001	Ott	Kenneth	San Diego	CA	6	Neurosurgery	S	Levetiracetam	Levetiracetam	11	19	570	302.44			11	19	302.44	570	*
1760662720	Uschold	Timothy	Medford	OR	41	Neurosurgery	S	Levetiracetam	Levetiracetam	22	22	660	247.68		#					*
1770540940	Truex	Raymond	West Reading	PA	42	Neurosurgery	S	Levetiracetam	Levetiracetam	13	21	630	225.06		*					*
1770561979	Ashker	Kheder	Cumberland	MD	24	Neurosurgery	S	Levetiracetam	Levetiracetam	25	26	765	267.62			25	26	267.62	765	*
1770576977	Vitaz	Todd	Grand Rapids	MI	26	Neurosurgery	S	Levetiracetam	Levetiracetam	31	31	854	665.45			31	31	665.45	854	*
1770673253	Rowe	Richard	Macon	GA	13	Neurosurgery	S	Levetiracetam	Levetiracetam	47	66.3	1939	648.14	12	#					*
1770752891	Ugokwe	Kene	Youngstown	OH	39	Neurosurgery	S	Levetiracetam	Levetiracetam	19	19	547	582.53			19	19	582.53	547	*
1780624239	Guthikonda	Murali	Detroit	MI	26	Neurosurgery	S	Levetiracetam	Levetiracetam	65	66.5	1965	740.47	13		39	40.5	456.11	1185	*
1780798512	Kumar	Vasantha	Chambersburg	PA	42	Neurosurgery	S	Levetiracetam	Levetiracetam	70	84.2	2434	1008.94	14		29	37	419.24	1086	*
1780835769	Thomas	John	Wilmington	NC	37	Neurosurgery	S	Levetiracetam	Levetiracetam	12	12	330	154.24			12	12	154.24	330	*
1801996442	Ware	Marcus	New Orleans	LA	22	Neurosurgery	S	Levetiracetam	Levetiracetam	35	40	1190	672.68			17	19	257.81	560	*
1811036825	Carlson	Andrew	Albuquerque	NM	35	Neurosurgery	S	Levetiracetam	Levetiracetam	14	14	396	253.98		*					*
1811157613	Cahill	Kevin	Charlotte	NC	37	Neurosurgery	S	Levetiracetam	Levetiracetam	12	12.2	348	144.17			12	12.2	144.17	348	*
1811199367	Yamamoto	Junichi	Buffalo	NY	36	Neurosurgery	S	Levetiracetam	Levetiracetam	13	21	630	189.41		*					*
1811954035	Naso	William	Florence	SC	45	Neurosurgery	S	Levetiracetam	Levetiracetam	18	22	640	314.5			18	22	314.5	640	*
1811969330	Bobo	Richard	Tupelo	MS	28	Neurosurgery	S	Levetiracetam	Levetiracetam	15	23	680	453.93		*					*
1811983661	Grillo	Peter	Lawrence	MA	25	Neurosurgery	S	Levetiracetam	Levetiracetam	15	15	450	165.02			15	15	165.02	450	*
1811988017	Nixon	Bruce	Gainesville	GA	13	Neurosurgery	S	Levetiracetam	Levetiracetam	13	13	387	153.13		#					*
1811992035	Gardner	Stephen	Greenville	SC	45	Neurosurgery	S	Levetiracetam	Levetiracetam	13	13	390	198.42			13	13	198.42	390	*
1821012832	Gardner	Paul	Provo	UT	49	Neurosurgery	S	Levetiracetam	Levetiracetam	16	16	480	185		#					*
1821036492	Keller	Irvin	Vero Beach	FL	12	Neurosurgery	S	Levetiracetam	Levetiracetam	30	34	980	776.35			0	0	0	0	#
1831136605	Frankel	Bruce	Charleston	SC	45	Neurosurgery	S	Levetiracetam	Levetiracetam	15	15	450	90.19		#					*
1831178151	Tatter	Stephen	Winston Salem	NC	37	Neurosurgery	S	Keppra	Levetiracetam	11	11	330	4821.3			11	11	4821.3	330	*
1831178151	Tatter	Stephen	Winston Salem	NC	37	Neurosurgery	S	Levetiracetam	Levetiracetam	30	32	817	466.17	14	#					*
1831196237	Dozier	James	Fort Wayne	IN	18	Neurosurgery	S	Levetiracetam	Levetiracetam	14	14.4	279	132.14	12		14	14.4	132.14	279		12
1831286863	Maher	Philip	Pensacola	FL	12	Neurosurgery	S	Levetiracetam	Levetiracetam	12	22	633	126.91			12	22	126.91	633	*
1841231958	Lee	Max	Milwaukee	WI	55	Neurosurgery	S	Levetiracetam	Levetiracetam	11	13	390	108.38			11	13	108.38	390	*
1841266913	Wecht	Daniel	Pittsburgh	PA	42	Neurosurgery	S	Levetiracetam	Levetiracetam	13	15	450	191.39			13	15	191.39	450	*
1841280344	Boop	Frederick	Memphis	TN	47	Neurosurgery	S	Keppra	Levetiracetam	12	12	360	5341.68			0	0	0	0	#
1841280344	Boop	Frederick	Memphis	TN	47	Neurosurgery	S	Levetiracetam	Levetiracetam	16	22	660	407.26		*					*
1841297041	Phuong	Loi	Fort Wayne	IN	18	Neurosurgery	S	Levetiracetam	Levetiracetam	20	25	744	331.21		#					*
1841305554	Ciricillo	Samuel	Sacramento	CA	6	Neurosurgery	S	Levetiracetam	Levetiracetam	28	28	840	482.9			17	17	213.24	510	*
1841350956	Chitale	Vidyadhar	Marietta	GA	13	Neurosurgery	S	Levetiracetam	Levetiracetam	14	24.5	735	422.6		*					*
1841368685	Figueroa	Bryan	Grand Rapids	MI	26	Neurosurgery	S	Levetiracetam	Levetiracetam	13	13	390	248.02			13	13	248.02	390	*
1841377348	Vandergrift	William	Charleston	SC	45	Neurosurgery	S	Levetiracetam	Levetiracetam	18	20	529	222.58		*					*
1841491925	Evans	Brandon	Fayetteville	AR	5	Neurosurgery	S	Levetiracetam	Levetiracetam	25	31	885	669.89		#					*
1851364533	Mittal	Sandeep	Detroit	MI	26	Neurosurgery	S	Levetiracetam	Levetiracetam	58	64.5	1935	740.34	11		22	26	444.54	780	*
1851394340	Shah	Mitesh	Indianapolis	IN	18	Neurosurgery	S	Levetiracetam	Levetiracetam	13	14.9	447	195.15			13	14.9	195.15	447	*
1851395586	Nazar	Gregory	Louisville	KY	21	Neurosurgery	S	Levetiracetam	Levetiracetam	14	14.2	415	236.64		*					*
1861410326	Rich	Keith	Saint Louis	MO	29	Neurosurgery	S	Levetiracetam	Levetiracetam	165	207	6046	2761.97	38		94	128	1657.06	3711	#
1861417834	Liau	Linda	Los Angeles	CA	6	Neurosurgery	S	Levetiracetam	Levetiracetam	15	16	415	291.87	12	#					#
1861483265	Villanueva	Wayne	Louisville	KY	21	Neurosurgery	S	Levetiracetam	Levetiracetam	25	33	973	485.54			25	33	485.54	973	*
1861489056	Moore	Matthew	Fort Lauderdale	FL	12	Neurosurgery	S	Levetiracetam	Levetiracetam	19	27	810	234.86			19	27	234.86	810	*
1861518201	Mesher	Richard	Seattle	WA	53	Neurosurgery	S	Levetiracetam	Levetiracetam	19	38	1125	708.27		#					*
1871546291	Burke	Bruce	Chico	CA	6	Neurosurgery	S	Levetiracetam	Levetiracetam	11	11	330	641.19			11	11	641.19	330	*
1871561167	Capocelli	Anthony	Little Rock	AR	5	Neurosurgery	S	Levetiracetam	Levetiracetam	12	12	328	105.12		#					*
1871583054	Robertson	Jon	Memphis	TN	47	Neurosurgery	S	Levetiracetam	Levetiracetam	14	14	338	123.05			14	14	123.05	338	*
1881638930	Gilmer	Holly	Southfield	MI	26	Neurosurgery	S	Levetiracetam	Levetiracetam	11	13	390	155.5		*					*
1881656411	Chandler	James	Chicago	IL	17	Neurosurgery	S	Levetiracetam	Levetiracetam	25	34	1020	713.97			12	16	399.52	480	*
1881661791	Lyerly	Mark	Winston-Salem	NC	37	Neurosurgery	S	Levetiracetam	Levetiracetam	13	13	390	247			13	13	247	390	*
1881670180	Gower	David	Jasper	GA	13	Neurosurgery	S	Levetiracetam	Levetiracetam	24	26	780	362.23	12	#					#
1881695534	Thomas	Jean	Texarkana	TX	48	Neurosurgery	S	Levetiracetam	Levetiracetam	207	239.3	7078	3608.63	35		57	79.2	972.98	2340		14
1881695534	Thomas	Jean	Texarkana	TX	48	Neurosurgery	S	Levetiracetam Er	Levetiracetam	21	21	605	672.55		*					*
1881757268	Danish	Shabbar	New Brunswick	NJ	34	Neurosurgery	S	Levetiracetam	Levetiracetam	17	19	570	330.12			17	19	330.12	570	*
1881777043	Friedman	Allan	Durham	NC	37	Neurosurgery	S	Levetiracetam	Levetiracetam	13	27	776	379.84		*					*
1881811040	Goldman	Marc	Providence	RI	44	Neurosurgery	S	Levetiracetam	Levetiracetam	24	24	681	618.41			24	24	618.41	681	*
1891758652	Smith	Harold	Lubbock	TX	48	Neurosurgery	S	Levetiracetam	Levetiracetam	73	85	2470	940.53	16		53	63	757.54	1810	#
1891873808	Morgan	David	Torrance	CA	6	Neurosurgery	S	Levetiracetam	Levetiracetam	35	37	1110	585.21		#					*
1891902714	Ayer	Robert	Lawrenceville	GA	13	Neurosurgery	S	Levetiracetam	Levetiracetam	13	16	464	238.42		#					*
1891943536	Martin	Denny	New York	NY	36	Neurosurgery	S	Levetiracetam	Levetiracetam	123	145	4316	2535.67	26		89	105	1630.09	3116	#
1902885098	Boyer	Richard	Knoxville	TN	47	Neurosurgery	S	Levetiracetam Er	Levetiracetam	12	12	360	242.67			0	0	0	0	#
1902891831	Murali	Raj	Hawthorne	NY	36	Neurosurgery	S	Levetiracetam	Levetiracetam	48	50	1500	681.96		*					*
1902894736	King	Paul	Atlanta	GA	13	Neurosurgery	S	Levetiracetam	Levetiracetam	74	96.5	2880	2313.57	21		43	52.2	664.25	1550	#
1912089533	Pare	Michel	Dalton	GA	13	Neurosurgery	S	Levetiracetam	Levetiracetam	18	26	780	280.11		*					*
1912915711	Mccue	Michael	Minneapolis	MN	27	Neurosurgery	S	Levetiracetam	Levetiracetam	16	42	1236	312.69		#					*
1912926643	Nanda	Anil	Shreveport	LA	22	Neurosurgery	S	Levetiracetam	Levetiracetam	15	17	510	227.59		#					*
1922023720	Zauner	Alois	Santa Barbara	CA	6	Neurosurgery	S	Levetiracetam	Levetiracetam	18	18.5	546	514.98		*					*
1922054998	Smisson	Hugh	Macon	GA	13	Neurosurgery	S	Levetiracetam	Levetiracetam	11	11	330	100.05		*					*
1922082866	Payner	Troy	Indianapolis	IN	18	Neurosurgery	S	Levetiracetam	Levetiracetam	62	68	2040	817.84	18	#					#
1922086644	Gelber	Benjamin	Lincoln	NE	31	Neurosurgery	S	Levetiracetam	Levetiracetam	12	12	360	119.16			12	12	119.16	360	*
1922097377	Corsten	Luke	Baton Rouge	LA	22	Neurosurgery	S	Levetiracetam	Levetiracetam	13	19	570	197.1		*					*
1932136421	Inserni	Jaime	San Juan	PR	72	Neurosurgery	S	Levetiracetam	Levetiracetam	20	20	600	222.62		#					*
1932141827	Brown	William	Winston Salem	NC	37	Neurosurgery	S	Levetiracetam	Levetiracetam	15	15	450	138.04		#					*
1932170362	Fuiks	Kimball	Brookfield	WI	55	Neurosurgery	S	Levetiracetam	Levetiracetam	65	93	2790	1377.83	15		44	60	1103.52	1800	#
1932279163	Hershkowitz	Douglas	Port Charlotte	FL	12	Neurosurgery	S	Levetiracetam	Levetiracetam	53	67	1990	1219.57	12		33	35	526.38	1030	*
1932384930	Nichols	Tann	Crestview Hills	KY	21	Neurosurgery	S	Levetiracetam	Levetiracetam	20	20	600	240.5		#					*
1942355854	Dorsi	Michael	Ventura	CA	6	Neurosurgery	S	Levetiracetam	Levetiracetam	13	13	375	157.53			13	13	157.53	375	*
1942385703	Fautheree	Gregory	Baton Rouge	LA	22	Neurosurgery	S	Levetiracetam	Levetiracetam	19	19	568	196.84			19	19	196.84	568	*
1942388087	Kadis	Gerald	Thomasville	GA	13	Neurosurgery	S	Levetiracetam	Levetiracetam	27	38	1137	356.52		#					*
1942525704	Stofko	Douglas	Knoxville	TN	47	Neurosurgery	S	Levetiracetam	Levetiracetam	12	14	351	144		*					*
1952308413	Canavati	Isa	Fort Wayne	IN	18	Neurosurgery	S	Levetiracetam	Levetiracetam	81	103	3052	1488.29	19		58	70	909.83	2086	#
1952341315	Tandon	Nitin	Houston	TX	48	Neurosurgery	S	Levetiracetam	Levetiracetam	25	25	718	261.35		#					*
1952444622	Nguyen	Hoang	San Francisco	CA	6	Neurosurgery	S	Levetiracetam	Levetiracetam	14	20	600	250.86		*					*
1952520694	Arredondo	Nicolas	Savannah	GA	13	Neurosurgery	S	Levetiracetam	Levetiracetam	22	22	634	207.13		#					*
1962400903	Dyer	Emmet	Charlotte	NC	37	Neurosurgery	S	Levetiracetam	Levetiracetam	23	26	731	315.84		#					*
1962407171	Nelson	Alfred	Greenville	SC	45	Neurosurgery	S	Levetiracetam	Levetiracetam	11	11	273	111.39		*					*
1962409169	Fulton	Mark	Melbourne	FL	12	Neurosurgery	S	Levetiracetam	Levetiracetam	18	22	650	825.48		#					*
1962424960	Aregawi	Dawit	Hershey	PA	42	Neurosurgery	S	Levetiracetam	Levetiracetam	28	52	1560	784.71			15	25	402.61	750	*
1962466987	Heros	Roberto	Miami	FL	12	Neurosurgery	S	Levetiracetam	Levetiracetam	12	16.2	485	627.91			0	0	0	0	#
1962475145	Milligan	Brian	Kansas City	MO	29	Neurosurgery	S	Levetiracetam	Levetiracetam	13	13	256	141.98		#					*
1962582163	Megison	Donald	Chattanooga	TN	47	Neurosurgery	S	Levetiracetam	Levetiracetam	48	58	1740	595.86		#					*
1972572139	Alexander	Todd	Rockford	IL	17	Neurosurgery	S	Levetiracetam	Levetiracetam	21	21	594	388.05		*					*
1972573962	Alexander	Peter	Richmond	VA	51	Neurosurgery	S	Levetiracetam	Levetiracetam	48	49	1470	827.18	11		48	49	827.18	1470		11
1972588416	Muhanna	Nabil	Gainesville	GA	13	Neurosurgery	S	Levetiracetam	Levetiracetam	19	19	542	283.36			19	19	283.36	542	*
1972697969	Ignatiadis	Panayotis	Huntington	WV	54	Neurosurgery	S	Levetiracetam	Levetiracetam	17	17	510	357.61			17	17	357.61	510	*
1972776623	Clarke	Jennifer	San Francisco	CA	6	Neurosurgery	S	Levetiracetam	Levetiracetam	35	65	1950	782.73			23	49	517.71	1470	*
1982601787	Young	William	Fort Wayne	IN	18	Neurosurgery	S	Levetiracetam	Levetiracetam	30	34.5	1003	379.75		#					*
1982659371	Grigorian	Arthur	Macon	GA	13	Neurosurgery	S	Levetiracetam	Levetiracetam	25	25	715	210.46		#					*
1982667994	Locatelli	Eduardo	Fort Lauderdale	FL	12	Neurosurgery	S	Keppra	Levetiracetam	72	88.5	2377	80186.16			12	12	15715.56	360	*
1982667994	Locatelli	Eduardo	Fort Lauderdale	FL	12	Neurosurgery	S	Levetiracetam	Levetiracetam	250	481.2	14220	12226.14	49		171	350.2	8725.32	10290		36
1982669065	Dziurzynski	Kristine	Lancaster	PA	42	Neurosurgery	S	Levetiracetam	Levetiracetam	30	34	1020	360.62			30	34	360.62	1020	*
1982750576	Callahan	Brian	Tucson	AZ	4	Neurosurgery	S	Levetiracetam	Levetiracetam	12	13	390	143.56			12	13	143.56	390	*
1982794582	Jensen	Randy	Salt Lake City	UT	49	Neurosurgery	S	Levetiracetam	Levetiracetam	19	19	570	336.84		#					*
1992741912	Abshire	Bret	Murrieta	CA	6	Neurosurgery	S	Levetiracetam	Levetiracetam	17	17	510	531			17	17	531	510	*
										14251
