# Supplementary material for: Economic Trends in Commonly Used Drugs for Spinal Fusion and Brain Tumor Resection: An Analysis of the Medicare Part D Database
Source: Biomedicines. 2023 Aug 3;11(8):2185. doi: 10.3390/biomedicines11082185 (PMC10452193; doi:10.3390/biomedicines11082185)
Supplement: Supplementary file 1 [file biomedicines-11-02185-s001.zip › Drug Data, Pearson's and Linear Regression/Drug Data/2016 NSGY Data/2016 NSGY Methocarbamol.csv]

Prscrbr_NPI	Prscrbr_Last_Org_Name	Prscrbr_First_Name	Prscrbr_City	Prscrbr_State_Abrvtn	Prscrbr_State_FIPS	Prscrbr_Type	Prscrbr_Type_Src	Brnd_Name	Gnrc_Name	Tot_Clms	Tot_30day_Fills	Tot_Day_Suply	Tot_Drug_Cst	Tot_Benes	GE65_Sprsn_Flag	GE65_Tot_Clms	GE65_Tot_30day_Fills	GE65_Tot_Drug_Cst	GE65_Tot_Day_Suply	GE65_Bene_Sprsn_Flag	GE65_Tot_Benes
1003018748	Thomas	Brad	Little Rock	AR	5	Neurosurgery	S	Methocarbamol	Methocarbamol	41	41	666	302.64	31		24	24	168.02	414		18
1003027392	Curt	Bradford	West Chester	OH	39	Neurosurgery	S	Methocarbamol	Methocarbamol	38	38	477	410.97	32		27	27	298.48	321	#
1003860495	Martz	Robert	Spokane	WA	53	Neurosurgery	S	Methocarbamol	Methocarbamol	13	13	130	83.49	13	*					*
1003909649	Morrison	Thomas	Atlanta	GA	13	Neurosurgery	S	Methocarbamol	Methocarbamol	31	31	630	503.14	16		18	18	291.19	380	#
1003916255	Zavala	Gerardo	San Antonio	TX	48	Neurosurgery	S	Methocarbamol	Methocarbamol	17	21.5	645	178.99	11	*					*
1013900216	Cram	Gary	Greensboro	NC	37	Neurosurgery	S	Methocarbamol	Methocarbamol	12	12	140	96.94		*					*
1023001468	Bindal	Ajay	Houston	TX	48	Neurosurgery	S	Methocarbamol	Methocarbamol	38	38	392	260.1	21		20	20	137.74	200	#
1023019445	Pickett	Joel	Huntsville	AL	1	Neurosurgery	S	Methocarbamol	Methocarbamol	91	91	1910	713	57	#					#
1023123932	Ammar	Kevin	Savannah	GA	13	Neurosurgery	S	Methocarbamol	Methocarbamol	12	12	295	109.74		*					*
1033138011	Siadati	Abdolreza	Fort Worth	TX	48	Neurosurgery	S	Methocarbamol	Methocarbamol	38	38	826	340.42	31	#					#
1033169982	Al Tamimi	Mazin	Dallas	TX	48	Neurosurgery	S	Methocarbamol	Methocarbamol	11	11	217	91.74		*					*
1033174636	Zinkel	John	St Clair Shores	MI	26	Neurosurgery	S	Methocarbamol	Methocarbamol	36	38	449	268.9	21	#					#
1033180757	El-Naggar	Amr	Somerset	KY	21	Neurosurgery	S	Methocarbamol	Methocarbamol	24	26	702	178.97	11		13	15	92.54	372	*
1033206065	Clark	Charles	Birmingham	AL	1	Neurosurgery	S	Methocarbamol	Methocarbamol	72	72	609	500.85	42	#					#
1043257702	Demakas	John	Spokane	WA	53	Neurosurgery	S	Methocarbamol	Methocarbamol	14	18	373	232.35		*					*
1043263536	Haynes	Walter	Birmingham	AL	1	Neurosurgery	S	Methocarbamol	Methocarbamol	111	111	1159	846.56	75		78	78	587.54	814		54
1053356378	Yalamanchili	Ravi	Frederick	MD	24	Neurosurgery	S	Methocarbamol	Methocarbamol	18	18	478	261.62	12	#					*
1053361386	Sawin	Paul	Winter Park	FL	12	Neurosurgery	S	Methocarbamol	Methocarbamol	31	31	427	242.86	20	#					#
1053500314	Farley	Chad	Payson	UT	49	Neurosurgery	S	Methocarbamol	Methocarbamol	21	21	314	211.82	17	#					#
1063560597	Park	John	Sugar Land	TX	48	Neurosurgery	S	Methocarbamol	Methocarbamol	28	28	291	175.03	17	#					#
1063699833	Gamadia	Kaywan	Cape Girardeau	MO	29	Neurosurgery	S	Methocarbamol	Methocarbamol	32	32	551	262.84	23		21	21	159.07	362	#
1073538096	Thomas	Najeeb	Metairie	LA	22	Neurosurgery	S	Methocarbamol	Methocarbamol	13	13	390	120.65		*					*
1073585477	Utter	Philip	Shreveport	LA	22	Neurosurgery	S	Methocarbamol	Methocarbamol	38	38	610	423.48	17		22	22	256.88	339	#
1073665550	Mcgirt	Matthew	Charlotte	NC	37	Neurosurgery	S	Methocarbamol	Methocarbamol	15	15	335	168.51		*					*
1073738613	Sin	Anthony	Shreveport	LA	22	Neurosurgery	S	Methocarbamol	Methocarbamol	21	21	223	95.77	18	#					#
1083721971	Boone	Paul	Houston	TX	48	Neurosurgery	S	Methocarbamol	Methocarbamol	12	12	350	155.56	11	*					*
1093938482	Houseman	Clifford	Southfield	MI	26	Neurosurgery	S	Methocarbamol	Methocarbamol	45	45	1340	686.39	29		24	24	410.27	710		17
1093984742	Dafford	Kurtus	South Weymouth	MA	25	Neurosurgery	S	Methocarbamol	Methocarbamol	12	14	410	201.42		*					*
1104040732	Kachmann	Michael	Cincinnati	OH	39	Neurosurgery	S	Methocarbamol	Methocarbamol	13	13	215	96.4		*					*
1104833524	Giovanini	Mark	Gulf Breeze	FL	12	Neurosurgery	S	Methocarbamol	Methocarbamol	12	12	89	66.62		*					*
1104861103	Yarosh	Cherylon	Joplin	MO	29	Neurosurgery	S	Methocarbamol	Methocarbamol	11	11	173	114.17			11	11	114.17	173	*
1114913605	Webb	Kristopher	Austin	TX	48	Neurosurgery	S	Methocarbamol	Methocarbamol	21	21	311	156.23	13	#					#
1114971264	Mace	John	Springfield	MO	29	Neurosurgery	S	Methocarbamol	Methocarbamol	16	16	206	147.68		*					*
1114990553	Supler	Mitchell	Ocoee	FL	12	Neurosurgery	S	Methocarbamol	Methocarbamol	11	11	245	95.17	11	*					*
1124050851	Smith	Stephen	South Bend	IN	18	Neurosurgery	S	Methocarbamol	Methocarbamol	18	18	199	249.42	17	#					#
1124053392	Blacklock	Jerry	Houston	TX	48	Neurosurgery	S	Methocarbamol	Methocarbamol	21	21	237	116.8	14		21	21	116.8	237		14
1134115595	Stovall	Richard	Austin	TX	48	Neurosurgery	S	Methocarbamol	Methocarbamol	12	12	106	69.7		*					*
1134140932	Henry	Matthew	Wichita	KS	20	Neurosurgery	S	Methocarbamol	Methocarbamol	48	48	1440	556.47	26		23	23	295.76	690	#
1134143563	Banasiak	Magdalena	Salem	OR	41	Neurosurgery	S	Methocarbamol	Methocarbamol	21	23	535	174.64	11	#					*
1134160161	Wallace	Bradley	Jacksonville	FL	12	Neurosurgery	S	Methocarbamol	Methocarbamol	51	51	1427	717.54	40	#					#
1134181571	Gerdes	Jeffrey	St Cloud	MN	27	Neurosurgery	S	Methocarbamol	Methocarbamol	46	46	749	348.94	29		34	34	252.98	523	#
1144228933	Deshmukh	Vinay	Charlotte	NC	37	Neurosurgery	S	Methocarbamol	Methocarbamol	20	20	435	217.91		#					*
1154315695	Brewington	Kenneth	Missoula	MT	30	Neurosurgery	S	Methocarbamol	Methocarbamol	21	21	329	200.51	13	#					*
1164420915	Vaughn	Troy	Alexandria	LA	22	Neurosurgery	S	Methocarbamol	Methocarbamol	25	31	886	192.53		*					*
1164502852	Schnee	Charles	Baltimore	MD	24	Neurosurgery	S	Methocarbamol	Methocarbamol	16	16	437	222.43	11	#					*
1164516555	Shields	Philip	Santa Fe	NM	35	Neurosurgery	S	Methocarbamol	Methocarbamol	25	25	366	239.41	21	#					#
1164624516	Lothes	Christian	Wichita	KS	20	Neurosurgery	S	Methocarbamol	Methocarbamol	28	28	790	272.08	14		13	13	150.59	360	*
1164670345	Mcneal	Jonathan	Roanoke	VA	51	Neurosurgery	S	Methocarbamol	Methocarbamol	80	80	1245	722.89	54		39	39	356.24	550		28
1174505887	Alexander	Mathew	Corpus Christi	TX	48	Neurosurgery	S	Methocarbamol	Methocarbamol	21	21	595	312.97	17	#					*
1174551949	Viola	John	Stuart	FL	12	Neurosurgery	S	Methocarbamol	Methocarbamol	12	12	189	98.9			12	12	98.9	189	*
1174555379	Caton	William	Pasadena	CA	6	Neurosurgery	S	Methocarbamol	Methocarbamol	65	65	825	558.99	28		40	40	342.43	525	#
1174581409	Alberico	Anthony	Huntington	WV	54	Neurosurgery	S	Methocarbamol	Methocarbamol	12	12	304	111.99		*					*
1174685101	Gorum	Michael	Columbus	GA	13	Neurosurgery	S	Methocarbamol	Methocarbamol	12	12	329	143.7			12	12	143.7	329	*
1174787337	Gandhi	Ravi	Winter Park	FL	12	Neurosurgery	S	Methocarbamol	Methocarbamol	11	11	154	71.71		*					*
1184858292	Hazzard	Matthew	Gainesville	GA	13	Neurosurgery	S	Methocarbamol	Methocarbamol	15	15	174	136.26	14	#					#
1194726216	Paramore	Christopher	Florence	SC	45	Neurosurgery	S	Methocarbamol	Methocarbamol	19	19.3	431	183.72	14	#					#
1194949594	Dreyer	Jason	Walla Walla	WA	53	Neurosurgery	S	Methocarbamol	Methocarbamol	13	13	286	177.9		*					*
1205044005	Okor	Mamerhi	Birmingham	AL	1	Neurosurgery	S	Methocarbamol	Methocarbamol	17	17	451	151.85	11	*					*
1205829819	Boarini	David	Des Moines	IA	19	Neurosurgery	S	Methocarbamol	Methocarbamol	25	25	207	129.37	14		25	25	129.37	207		14
1215018510	Robertson	Daniel	Ocala	FL	12	Neurosurgery	S	Methocarbamol	Methocarbamol	95	95	987	682.04	47		62	62	413.75	637		34
1215062518	Colle	Kyle	Cape Girardeau	MO	29	Neurosurgery	S	Methocarbamol	Methocarbamol	17	17	192	187.79			0	0	0	0	#
1215975917	Abud	Ariel	Lawrenceville	NJ	34	Neurosurgery	S	Methocarbamol	Methocarbamol	12	15	450	73.2		*					*
1225020555	Soo	Teck	Southfield	MI	26	Neurosurgery	S	Methocarbamol	Methocarbamol	20	20	600	337.97	13	#					*
1225021702	Snell	Brian	Oklahoma City	OK	40	Neurosurgery	S	Methocarbamol	Methocarbamol	16	16	253	105.14	11	#					*
1225022023	Beck	Carter	Missoula	MT	30	Neurosurgery	S	Methocarbamol	Methocarbamol	29	29	274	234.23	22	#					#
1225059025	Dickerson	John	Wichita	KS	20	Neurosurgery	S	Methocarbamol	Methocarbamol	27	29	870	360.07	16	#					#
1225299589	Gordon	Amber	Pensacola	FL	12	Neurosurgery	S	Methocarbamol	Methocarbamol	18	18	483	206.15	17	#					#
1235165705	Markey	Sean	Parker	CO	8	Neurosurgery	S	Methocarbamol	Methocarbamol	14	14	334	148.74		#					*
1235346354	Cameron	Brian	Richmond	VA	51	Neurosurgery	S	Methocarbamol	Methocarbamol	35	35	592	340.37	11	#					*
1235475476	Gorman	Richard	Kettering	OH	39	Neurosurgery	S	Methocarbamol	Methocarbamol	29	29	622	240.43	12	*					*
1245215409	Afshar	John	Stuart	FL	12	Neurosurgery	S	Methocarbamol	Methocarbamol	54	54	928	507.12	36		40	40	382.63	671	#
1245231729	Atkins	Donald	San Antonio	TX	48	Neurosurgery	S	Methocarbamol	Methocarbamol	23	23.3	465	272.37	21	#					#
1245396803	Sehati	Nouzhan	Burbank	CA	6	Neurosurgery	S	Methocarbamol	Methocarbamol	31	31	508	369.05		*					*
1245405661	O'shaughnessy	Brian	Nashville	TN	47	Neurosurgery	S	Methocarbamol	Methocarbamol	26	28.5	720	230.35	17	#					#
1255312245	Sepulveda	Raul	Houston	TX	48	Neurosurgery	S	Methocarbamol	Methocarbamol	25	33	990	348.73		#					*
1255324232	Flannagan	Patrick	Greensburg	PA	42	Neurosurgery	S	Methocarbamol	Methocarbamol	14	14	319	180.64	13	*					*
1255508461	Smucker	Philip	Santa Fe	NM	35	Neurosurgery	S	Methocarbamol	Methocarbamol	22	22	269	155.95	15	#					#
1265430029	Coric	Domagoj	Charlotte	NC	37	Neurosurgery	S	Methocarbamol	Methocarbamol	18	20	512	263.73	17	#					#
1265430755	Senter	Howard	Pittsburgh	PA	42	Neurosurgery	S	Methocarbamol	Methocarbamol	20	20	371	143.72	15	*					*
1265469571	Tobler	William	Cincinnati	OH	39	Neurosurgery	S	Methocarbamol	Methocarbamol	34	34	815	501.05	19		17	17	223.06	398	#
1265495014	Soumekh	M	San Diego	CA	6	Neurosurgery	S	Methocarbamol	Methocarbamol	12	12	161	74.19		*					*
1265520027	Oliver	Mark	Ocala	FL	12	Neurosurgery	S	Methocarbamol	Methocarbamol	58	58	897	479.94	44	#					#
1265684518	Rosen	David	Winter Park	FL	12	Neurosurgery	S	Methocarbamol	Methocarbamol	16	16	209	145.29	13	*					*
1275504730	El-Kalliny	Magdy	Somerset	KY	21	Neurosurgery	S	Methocarbamol	Methocarbamol	41	41	1189	350.32	21		16	16	143.4	439	#
1275508525	Oh	Michael	Washington	PA	42	Neurosurgery	S	Methocarbamol	Methocarbamol	19	19.3	391	302.88	18	#					#
1275533911	Moradi	Mahmood	Houston	TX	48	Neurosurgery	S	Methocarbamol	Methocarbamol	13	13	168	73.59	12	*					*
1275534539	Banks	Jason	Huntsville	AL	1	Neurosurgery	S	Methocarbamol	Methocarbamol	61	61	1300	488.76	41		33	33	250.95	690		25
1275707689	Zavala	Gerardo	San Antonio	TX	48	Neurosurgery	S	Methocarbamol	Methocarbamol	162	183.5	5300	1750.24	83		75	78.5	636.13	2150		39
1275736365	Whisenhunt	Thomas	Montgomery	AL	1	Neurosurgery	S	Methocarbamol	Methocarbamol	58	58	1710	625.06	34		45	45	475.52	1320	#
1285603860	Chu	Ray	Los Angeles	CA	6	Neurosurgery	S	Methocarbamol	Methocarbamol	23	23	510	159		*					*
1285721225	Harsh	Carter	Birmingham	AL	1	Neurosurgery	S	Methocarbamol	Methocarbamol	100	100	739	726	58		74	74	546.01	553		46
1285808063	Parker	Stephen	Jacksonville	FL	12	Neurosurgery	S	Methocarbamol	Methocarbamol	12	12	238	190.57	11	*					*
1295746378	Ioppolo	Anthony	Baton Rouge	LA	22	Neurosurgery	S	Methocarbamol	Methocarbamol	11	11	330	128.92		*					*
1295775807	Aho	Christopher	Whittier	CA	6	Neurosurgery	S	Methocarbamol	Methocarbamol	18	18	540	266.44	11	#					*
1295782670	Rahman	Salim	Springfield	MO	29	Neurosurgery	S	Methocarbamol	Methocarbamol	15	15	219	115.4		#					*
1295811982	Frankel	Roger	Atlanta	GA	13	Neurosurgery	S	Methocarbamol	Methocarbamol	14	14	349	113.38	11	#					*
1295841435	Gentry	Jonathon	Amarillo	TX	48	Neurosurgery	S	Methocarbamol	Methocarbamol	47	48.7	860	332.01	19	#					#
1295894731	Macdonald	Bart	Roswell	GA	13	Neurosurgery	S	Methocarbamol	Methocarbamol	11	11	310	108.32		*					*
1295920858	Boco	Tibor	Westchester	IL	17	Neurosurgery	S	Methocarbamol	Methocarbamol	22	22	660	255.7	19	#					#
1295998011	Jones	Jeffery	Herrin	IL	17	Neurosurgery	S	Methocarbamol	Methocarbamol	12	12	339	97.02		*					*
1306051479	Neumann	Christopher	Cincinnati	OH	39	Neurosurgery	S	Methocarbamol	Methocarbamol	23	23	621	327.58	15	#					#
1306171608	Molloy	Seth	Columbia	SC	45	Neurosurgery	S	Methocarbamol	Methocarbamol	15	15	283	183.53	13	*					*
1306838180	Baker	Robert	Lima	OH	39	Neurosurgery	S	Methocarbamol	Methocarbamol	17	20.8	580	269.79		*					*
1306876768	Bindal	Rajesh	Sugar Land	TX	48	Neurosurgery	S	Methocarbamol	Methocarbamol	25	25	250	157.54	15	#					#
1316140338	Tomycz	Nestor	Washington	PA	42	Neurosurgery	S	Methocarbamol	Methocarbamol	23	23.2	403	204.47	17	#					*
1316179088	Fontes	Ricardo	Chicago	IL	17	Neurosurgery	S	Methocarbamol	Methocarbamol	20	20	494	106.79		#					*
1316960420	Hankinson	Hal	Santa Fe	NM	35	Neurosurgery	S	Methocarbamol	Methocarbamol	11	14	349	98.61		*					*
1316977457	Neely	Warren	San Antonio	TX	48	Neurosurgery	S	Methocarbamol	Methocarbamol	182	217.3	6411	2633.54	62		144	176.8	2100.31	5196	#
1326018326	Mehta	Rajesh	Richmond	VA	51	Neurosurgery	S	Methocarbamol	Methocarbamol	17	18	506	256.15	12	*					*
1326031931	Memon	Muhammed	Port Charlotte	FL	12	Neurosurgery	S	Methocarbamol	Methocarbamol	21	29	870	237.84		#					*
1326046186	Cowan	Michael	Charlotte	NC	37	Neurosurgery	S	Methocarbamol	Methocarbamol	44	44	1083	472.14	32		31	31	353.4	781	#
1326154550	Paullus	Wayne	Amarillo	TX	48	Neurosurgery	S	Methocarbamol	Methocarbamol	21	21	509	213.99	11	*					*
1326224007	Walkup	Raymond	Atlanta	GA	13	Neurosurgery	S	Methocarbamol	Methocarbamol	50	50.3	1324	1082.17	33		34	34	684.38	874	#
1336132430	Jones	David	Greensboro	NC	37	Neurosurgery	S	Methocarbamol	Methocarbamol	20	24	529	197.4	12	#					*
1336134840	Prostko	Edward	Washington	PA	42	Neurosurgery	S	Methocarbamol	Methocarbamol	56	56.5	1017	656.42	28		22	22.5	313.27	472		14
1336146992	Onyiuke	Hilary	Farmington	CT	9	Neurosurgery	S	Methocarbamol	Methocarbamol	17	17	275	91.39	14	#					*
1336198209	Chahlavi	Ali	Jacksonville	FL	12	Neurosurgery	S	Methocarbamol	Methocarbamol	15	15	321	186.02	15	*					*
1336283795	Brown	Adam	Wilmington	NC	37	Neurosurgery	S	Methocarbamol	Methocarbamol	17	17	496	203.33			17	17	203.33	496	*
1336308287	Marks	Jared	Jackson	MS	28	Neurosurgery	S	Methocarbamol	Methocarbamol	13	13	280	149.46			0	0	0	0	#
1346225984	Robinson	John	Stuart	FL	12	Neurosurgery	S	Methocarbamol	Methocarbamol	37	37	865	433.39	18		18	18	199.42	385	#
1346241817	Vardiman	Arnold	San Antonio	TX	48	Neurosurgery	S	Methocarbamol	Methocarbamol	37	37	364	189.34	20	#					#
1346245966	Woodham	David	Dothan	AL	1	Neurosurgery	S	Methocarbamol	Methocarbamol	43	43	708	368.93	27		26	26	228.62	462		15
1346276961	Grundmeyer	Raymond	Wichita	KS	20	Neurosurgery	S	Methocarbamol	Methocarbamol	70	70	1101	583.05	21		40	40	364.91	648	#
1346284155	Ordonez	Bernardo	Norfolk	VA	51	Neurosurgery	S	Methocarbamol	Methocarbamol	27	27	438	318.27			14	14	151.7	224	*
1346311552	Ramos	Marco	Shreveport	LA	22	Neurosurgery	S	Methocarbamol	Methocarbamol	19	19	490	172.51		*					*
1356312797	Abla	Adnan	Pittsburgh	PA	42	Neurosurgery	S	Methocarbamol	Methocarbamol	22	22	660	122.02	18	#					#
1356334528	Chua	Richard	Tucson	AZ	4	Neurosurgery	S	Methocarbamol	Methocarbamol	14	14	140	58.56		*					*
1356391387	Teal	Kevin	Urbana	IL	17	Neurosurgery	S	Methocarbamol	Methocarbamol	17	17	360	279.03		*					*
1356409312	Tayag	Emilio	Hattiesburg	MS	28	Neurosurgery	S	Methocarbamol	Methocarbamol	12	12	360	148.97		*					*
1356559199	Cho	Derrick	Huntsville	AL	1	Neurosurgery	S	Methocarbamol	Methocarbamol	20	20	400	159.45	12	*					*
1366450959	Kouri	Joshua	Los Angeles	CA	6	Neurosurgery	S	Methocarbamol	Methocarbamol	36	39	1060	373.71	24	#					#
1366488462	Steck	John	Marrero	LA	22	Neurosurgery	S	Methocarbamol	Methocarbamol	11	15	440	196.51		*					*
1376548396	Rosenstein	Jacob	Arlington	TX	48	Neurosurgery	S	Methocarbamol	Methocarbamol	12	12	360	116.38		*					*
1376603209	Cone	Jeffrey	Amarillo	TX	48	Neurosurgery	S	Methocarbamol	Methocarbamol	52	52	1175	283.64	27		52	52	283.64	1175		27
1386686897	Chozick	Bruce	Hartford	CT	9	Neurosurgery	S	Methocarbamol	Methocarbamol	13	13	242	192.89		*					*
1386698314	Holman	Paul	Houston	TX	48	Neurosurgery	S	Methocarbamol	Methocarbamol	15	15	305	200.19		#					*
1386745321	Paullus	Wayne	Amarillo	TX	48	Neurosurgery	S	Methocarbamol	Methocarbamol	26	26.7	584	212.41	11	*					*
1386890150	Johnson	Andrew	Chicago	IL	17	Neurosurgery	S	Methocarbamol	Methocarbamol	14	14	335	157.49	12	#					*
1386927192	Mattei	Tobias	Williamsville	NY	36	Neurosurgery	S	Methocarbamol	Methocarbamol	16	16	325	165.18		*					*
1396701504	Hadden	Anthony	Bend	OR	41	Neurosurgery	S	Methocarbamol	Methocarbamol	20	20	359	188.28	13	#					*
1396734414	Vargas	Eugenio	Carbondale	IL	17	Neurosurgery	S	Methocarbamol	Methocarbamol	16	16	205	167.62		*					*
1396775896	Yamamoto	Yoshihiro	Olympia	WA	53	Neurosurgery	S	Methocarbamol	Methocarbamol	11	11	139	77.92			11	11	77.92	139	*
1396788758	Denning	Jeremy	Dallas	TX	48	Neurosurgery	S	Methocarbamol	Methocarbamol	21	21	263	137.83	14	#					#
1396819371	Kern	Richard	Wichita Falls	TX	48	Neurosurgery	S	Methocarbamol	Methocarbamol	19	19	295	143.89	17	#					#
1396829735	Reichwage	Brett	Pensacola	FL	12	Neurosurgery	S	Methocarbamol	Methocarbamol	11	11	293	125.1		*					*
1396858049	Rodgers	James	Tulsa	OK	40	Neurosurgery	S	Methocarbamol	Methocarbamol	14	14	200	85.38			14	14	85.38	200	*
1396947776	Brown	Steven	Abilene	TX	48	Neurosurgery	S	Methocarbamol	Methocarbamol	74	74	1110	572.45	42		59	59	460.23	880	#
1417035510	Arriola	Gustavo	Kissimmee	FL	12	Neurosurgery	S	Methocarbamol	Methocarbamol	12	12	340	158.15		*					*
1417065038	Bailey	Steven	Crestview Hills	KY	21	Neurosurgery	S	Methocarbamol	Methocarbamol	20	20	246	143.57	14	#					*
1417923541	Dusseau	John	Fort Myers	FL	12	Neurosurgery	S	Methocarbamol	Methocarbamol	26	26	334	155.78	20	#					#
1417946559	Hauge	David	Knoxville	TN	47	Neurosurgery	S	Methocarbamol	Methocarbamol	38	40	677	253.06	34	#					#
1417981804	Kingman	Thomas	San Antonio	TX	48	Neurosurgery	S	Methocarbamol	Methocarbamol	20	22.1	477	130.34	17	#					#
1427028695	Hubbard	Jason	Nashville	TN	47	Neurosurgery	S	Methocarbamol	Methocarbamol	15	15	417	440.62	13	#					*
1427044924	Fox	Douglas	Austin	TX	48	Neurosurgery	S	Methocarbamol	Methocarbamol	22	22	562	196.22	16	#					#
1427158229	Hargraves	Ronald	Morgantown	WV	54	Neurosurgery	S	Methocarbamol	Methocarbamol	12	12	105	101.39		*					*
1437101185	Swaid	Swaid	Birmingham	AL	1	Neurosurgery	S	Methocarbamol	Methocarbamol	34	34	561	220.86	21	#					#
1447217666	Brennan	James	Florence	SC	45	Neurosurgery	S	Methocarbamol	Methocarbamol	20	20	415	184.71	12	#					*
1447280821	Matz	Paul	Chesterfield	MO	29	Neurosurgery	S	Methocarbamol	Methocarbamol	15	15	168	92.06	11		15	15	92.06	168		11
1457322406	Esce	Phillip	Spartanburg	SC	45	Neurosurgery	S	Methocarbamol	Methocarbamol	29	33	958	517.56	20		14	14	202.63	403	#
1457553836	Beshay	Joseph	Dallas	TX	48	Neurosurgery	S	Methocarbamol	Methocarbamol	11	11	141	74.54		*					*
1457594012	Mickler	Christopher	Clearwater	FL	12	Neurosurgery	S	Methocarbamol	Methocarbamol	26	26	430	270.87	11	*					*
1467453886	Tao	Cheng	Huntsville	AL	1	Neurosurgery	S	Methocarbamol	Methocarbamol	55	55	1250	481.15	38		33	33	264.28	680		24
1467650663	Jarrell	Stuart	Charlotte	NC	37	Neurosurgery	S	Methocarbamol	Methocarbamol	30	31	666	268.27	22		18	19	148.24	396	#
1477522167	Norton	Thomas	Tucson	AZ	4	Neurosurgery	S	Methocarbamol	Methocarbamol	14	14	104	77.2		*					*
1477554517	Johnson	John	Huntsville	AL	1	Neurosurgery	S	Methocarbamol	Methocarbamol	87	90	1992	763.26	63		62	63	533.23	1407		47
1477654937	Bernard	Clark	Bowling Green	KY	21	Neurosurgery	S	Methocarbamol	Methocarbamol	63	63	1220	534.92	18		27	27	227.27	540	*
1477659787	Vaynman	Artem	Cleveland	OH	39	Neurosurgery	S	Methocarbamol	Methocarbamol	20	20	600	234.05	12	#					*
1477661189	Skidmore	Bradbury	Crestview Hills	KY	21	Neurosurgery	S	Methocarbamol	Methocarbamol	17	17	472	256.05		#					*
1477754513	Petr	Michael	Jacksonville	FL	12	Neurosurgery	S	Methocarbamol	Methocarbamol	11	11	226	117.9		*					*
1487699112	Hylton	Phillip	Kansas City	KS	20	Neurosurgery	S	Methocarbamol	Methocarbamol	14	18	410	154.3	12	#					*
1487855185	Chang	Victor	Detroit	MI	26	Neurosurgery	S	Methocarbamol	Methocarbamol	12	12	206	97.3			12	12	97.3	206	*
1487862926	Oberlander	Eric	Baton Rouge	LA	22	Neurosurgery	S	Methocarbamol	Methocarbamol	57	57	1134	444.86	47		23	23	175.39	434		23
1497748693	Pool	Henry	Greensboro	NC	37	Neurosurgery	S	Methocarbamol	Methocarbamol	13	13	186	142.67		*					*
1497750012	Voss	Nicholas	Dothan	AL	1	Neurosurgery	S	Methocarbamol	Methocarbamol	39	39	753	367.6	21		26	26	246.39	489	#
1497770457	Khoo	Larry	Los Angeles	CA	6	Neurosurgery	S	Methocarbamol	Methocarbamol	35	37	1100	579.08	20	#					#
1497785661	Banister	William	Dallas	TX	48	Neurosurgery	S	Methocarbamol	Methocarbamol	12	12	122	79.45		*					*
1497843254	Disclafani	Antonio	Ocala	FL	12	Neurosurgery	S	Methocarbamol	Methocarbamol	43	43	417	369.58	32		22	22	188.1	198		17
1497956403	Bowie	Charles	Baton Rouge	LA	22	Neurosurgery	S	Methocarbamol	Methocarbamol	24	24	584	228.72	18		11	11	85.95	224	*
1508077884	Connor	David	Little Rock	AR	5	Neurosurgery	S	Methocarbamol	Methocarbamol	110	114	3368	1342.27	63		65	69	773.77	2063		39
1508857749	Elsner	Henry	Greensboro	NC	37	Neurosurgery	S	Methocarbamol	Methocarbamol	50	50	719	407.77	28		28	28	252.67	402	#
1508975756	Schickner	David	Waco	TX	48	Neurosurgery	S	Methocarbamol	Methocarbamol	18	18.5	452	92.68			0	0	0	0	#
1518921139	Bianco	Sabatino	Arlington	TX	48	Neurosurgery	S	Methocarbamol	Methocarbamol	11	11	260	84.68		*					*
1528069127	Ruiz	Henry	Gadsden	AL	1	Neurosurgery	S	Methocarbamol	Methocarbamol	18	18	460	246.25		*					*
1528094851	Ilercil	Orhan	Flowood	MS	28	Neurosurgery	S	Methocarbamol	Methocarbamol	49	49	837	348.42	42		22	22	160.52	400		20
1528160686	Boyd	Scott	West Columbia	SC	45	Neurosurgery	S	Methocarbamol	Methocarbamol	22	22	229	312.08	14	#					#
1528183027	Rogers	Nancy	Lafayette	LA	22	Neurosurgery	S	Methocarbamol	Methocarbamol	45	46	1350	370.87	11	*					*
1528195252	Cochran	Daniel	Norman	OK	40	Neurosurgery	S	Methocarbamol	Methocarbamol	16	16	480	135.13		#					*
1528219466	Smith	Terry	Biloxi	MS	28	Neurosurgery	S	Methocarbamol	Methocarbamol	11	11	330	128.69		*					*
1538364914	Miele	Vincent	Bridgeport	WV	54	Neurosurgery	S	Methocarbamol	Methocarbamol	18	18	396	162.43	13	*					*
1548210107	Errington	Bret	Amarillo	TX	48	Neurosurgery	S	Methocarbamol	Methocarbamol	43	46	1373	485.07	17		18	21	203.52	630	#
1548243009	Siegal	Joel	Beachwood	OH	39	Neurosurgery	S	Methocarbamol	Methocarbamol	12	12	188	138.73		*					*
1548253503	Loftus	Thomas	Austin	TX	48	Neurosurgery	S	Methocarbamol	Methocarbamol	11	11	230	86.18			11	11	86.18	230	*
1548281363	Barnes	Bryan	Athens	GA	13	Neurosurgery	S	Methocarbamol	Methocarbamol	13	14	262	110.18			13	14	110.18	262	*
1548282791	Blades	Deborah	Broadview Heights	OH	39	Neurosurgery	S	Methocarbamol	Methocarbamol	17	17	338	186.86		#					*
1548286412	Chittum	Christopher	Spartanburg	SC	45	Neurosurgery	S	Methocarbamol	Methocarbamol	15	15	435	270.09		*					*
1548354459	Oberer	Daniel	Charlotte	NC	37	Neurosurgery	S	Methocarbamol	Methocarbamol	15	15	290	110.66		*					*
1548358385	Kaplan	Barry	Ocala	FL	12	Neurosurgery	S	Methocarbamol	Methocarbamol	30	30	900	386.99	30	#					#
1548365802	El-Kadi	Hikmat	Pittsburgh	PA	42	Neurosurgery	S	Methocarbamol	Methocarbamol	112	112	1825	857.6	81		75	75	571.21	1236		55
1548451040	Kuhn	William	Daytona Beach	FL	12	Neurosurgery	S	Methocarbamol	Methocarbamol	16	16	395	141.14		*					*
1558332726	Schlegel	Robert	York	PA	42	Neurosurgery	S	Methocarbamol	Methocarbamol	26	30	674	304.7	12	*					*
1558352831	Stern	Joseph	Greensboro	NC	37	Neurosurgery	S	Methocarbamol	Methocarbamol	21	21	410	186.33	17	#					#
1568439172	Gold	Rammy	Parkersburg	WV	54	Neurosurgery	S	Methocarbamol	Methocarbamol	19	19	308	200.11		*					*
1568452506	Sanders	Steven	Knoxville	TN	47	Neurosurgery	S	Methocarbamol	Methocarbamol	96	96	1708	585.48	72		75	75	476.95	1385		58
1578513925	Woodall	William	Birmingham	AL	1	Neurosurgery	S	Methocarbamol	Methocarbamol	46	46	481	254.93	28	#					#
1578543096	Pacheco-Serrant	Helson	El Paso	TX	48	Neurosurgery	S	Methocarbamol	Methocarbamol	49	49	1344	771.42	32		22	22	367.01	600		16
1578557377	Mack	Chriss	Missoula	MT	30	Neurosurgery	S	Methocarbamol	Methocarbamol	133	133	1399	1545.81	48		66	66	749.21	650		37
1578666780	Stefanis	George	Macon	GA	13	Neurosurgery	S	Methocarbamol	Methocarbamol	50	50	1092	609.44	34		18	18	240.04	411		15
1588629943	Barry	Christopher	Del City	OK	40	Neurosurgery	S	Methocarbamol	Methocarbamol	32	32	960	518.92	27		19	19	274.38	570	#
1588634588	Geckle	David	Richmond	VA	51	Neurosurgery	S	Methocarbamol	Methocarbamol	14	14	375	184.53		*					*
1588786669	Cowan	John	Rome	GA	13	Neurosurgery	S	Methocarbamol	Methocarbamol	11	11	310	113.12		*					*
1598043143	Gaspard	Bryan	Jackson	MS	28	Neurosurgery	S	Methocarbamol	Methocarbamol	29	29	445	234.66	23	#					#
1598788655	Walpert	Kimberly	Athens	GA	13	Neurosurgery	S	Methocarbamol	Methocarbamol	47	49	607	294.04	32		35	35	199.19	354	#
1598942609	Lee	Anthony	Fort Worth	TX	48	Neurosurgery	S	Methocarbamol	Methocarbamol	17	19	523	210.62	14	#					*
1609056647	Kakarla	Udaya	Phoenix	AZ	4	Neurosurgery	S	Methocarbamol	Methocarbamol	15	15	427	120.9		*					*
1609809698	Ward	Peter	Wenatchee	WA	53	Neurosurgery	S	Methocarbamol	Methocarbamol	18	18	290	130.91		#					*
1609821545	Gabriel	Eric	Jacksonville	FL	12	Neurosurgery	S	Methocarbamol	Methocarbamol	112	112	1865	1003.55	75		50	50	443.77	785		36
1609918416	Nasr	Fadi	Oklahoma City	OK	40	Neurosurgery	S	Methocarbamol	Methocarbamol	40	44	1066	386.71	18	#					#
1619089125	Mark	Edward	Valdosta	GA	13	Neurosurgery	S	Methocarbamol	Methocarbamol	24	24	581	368.38		*					*
1619187697	Cardenas	Raul	Memphis	TN	47	Neurosurgery	S	Methocarbamol	Methocarbamol	46	49.3	924	471.4	23	#					#
1619901253	Pritchard	Patrick	Birmingham	AL	1	Neurosurgery	S	Methocarbamol	Methocarbamol	12	12	299	128.04		*					*
1629015375	Kamath	Yogish	W. Roxbury	MA	25	Neurosurgery	S	Methocarbamol	Methocarbamol	178	178	5179	2785	111		106	106	1774.7	3048		74
1629030804	Gleason	Patrick	Corpus Christi	TX	48	Neurosurgery	S	Methocarbamol	Methocarbamol	11	11	320	228.71		*					*
1629229950	Patel	Nikhil	Maywood	IL	17	Neurosurgery	S	Methocarbamol	Methocarbamol	21	21	590	200.86		#					*
1629290697	Chaudhari	Alok	Ft Worth	TX	48	Neurosurgery	S	Methocarbamol	Methocarbamol	25	25	401	211.94	22		25	25	211.94	401		22
1639160500	Sekhon	Lali	Reno	NV	32	Neurosurgery	S	Methocarbamol	Methocarbamol	16	16	458	153.51	14	#					#
1639362700	Kim	Paul	Charlotte	NC	37	Neurosurgery	S	Methocarbamol	Methocarbamol	18	18	330	167.58		#					*
1639497563	Eddleman	Christopher	Abilene	TX	48	Neurosurgery	S	Methocarbamol	Methocarbamol	58	58	1095	468.32	21		32	32	227.72	607	#
1649346784	Ryan	Patrick	Montgomery	AL	1	Neurosurgery	S	Methocarbamol	Methocarbamol	13	13	380	107.06		*					*
1659309870	Stringer	Douglas	Panama City	FL	12	Neurosurgery	S	Methocarbamol	Methocarbamol	30	36	1030	387.69			14	16	154.59	452	*
1659364412	Chang	Charles	Plano	TX	48	Neurosurgery	S	Methocarbamol	Methocarbamol	14	14	206	112.23			14	14	112.23	206	*
1659376101	Brooks	William	Lexington	KY	21	Neurosurgery	S	Methocarbamol	Methocarbamol	69	69	1788	458.35	55		47	47	301.37	1192		37
1659382679	Farahvar	Arash	Urbana	IL	17	Neurosurgery	S	Methocarbamol	Methocarbamol	31	31	551	296.78			16	16	143.95	228	*
1659463503	Panchal	Kanu	Mchenry	IL	17	Neurosurgery	S	Methocarbamol	Methocarbamol	15	15.3	264	69.81	12	#					*
1659481984	Apfel	Lisa	Roanoke	VA	51	Neurosurgery	S	Methocarbamol	Methocarbamol	19	22	589	181.6		*					*
1659581601	Stanger	Richard	Baton Rouge	LA	22	Neurosurgery	S	Methocarbamol	Methocarbamol	70	72	1717	826.11	36		29	31	360.24	855		21
1669443354	Weems	Alan	Slidell	LA	22	Neurosurgery	S	Methocarbamol	Methocarbamol	22	24	366	215.21	11	#					*
1669465241	Finizio	Joseph	Louisville	KY	21	Neurosurgery	S	Methocarbamol	Methocarbamol	17	17	490	206.12			0	0	0	0	#
1679501795	Stringer	Merle	Panama City	FL	12	Neurosurgery	S	Methocarbamol	Methocarbamol	17	19	548	214.54		*					*
1679510705	Emadian	Seyed	Tullahoma	TN	47	Neurosurgery	S	Methocarbamol	Methocarbamol	36	36	360	162.91	21		36	36	162.91	360		21
1679515944	Mcpherson	Christopher	Cincinnati	OH	39	Neurosurgery	S	Methocarbamol	Methocarbamol	23	23	279	192.86	15	#					#
1679578140	Scott	Brett	Lexington	KY	21	Neurosurgery	S	Methocarbamol	Methocarbamol	12	12	245	101.1		*					*
1679580096	Misra	Mukesh	Lancaster	CA	6	Neurosurgery	S	Methocarbamol	Methocarbamol	36	36	1080	385.54	16		16	16	168.46	480	*
1679665541	Macgregor	Margaret	Springfield	IL	17	Neurosurgery	S	Methocarbamol	Methocarbamol	71	71.1	2088	952.89	25		45	45.1	432.1	1308	#
1689605974	Morris	David	Petoskey	MI	26	Neurosurgery	S	Methocarbamol	Methocarbamol	27	28	613	271.88	25	#					#
1689679219	Wray	Steven	Atlanta	GA	13	Neurosurgery	S	Methocarbamol	Methocarbamol	16	22	463	163.45			16	22	163.45	463	*
1689876005	Trammell	James	Abilene	TX	48	Neurosurgery	S	Methocarbamol	Methocarbamol	78	78	1037	548.69	42		63	63	439.35	846	#
1699740258	Moossy	John	Pittsburgh	PA	42	Neurosurgery	S	Methocarbamol	Methocarbamol	26	26	730	256.79		*					*
1700856994	Lanford	Gregory	Nashville	TN	47	Neurosurgery	S	Methocarbamol	Methocarbamol	31	31	562	222.14	20	#					#
1700878436	Bailey	Steven	Gainesville	FL	12	Neurosurgery	S	Methocarbamol	Methocarbamol	21	21	545	190.43	18	#					#
1710182118	Pastrana Ramirez	Emil Antonio	Carolina	PR	72	Neurosurgery	S	Methocarbamol	Methocarbamol	16	16	234	144.62	16	#					#
1710905393	Trask	Todd	Houston	TX	48	Neurosurgery	S	Methocarbamol	Methocarbamol	15	15	255	94.65	11	#					*
1710927694	Mckenzie	Rick	Tuscaloosa	AL	1	Neurosurgery	S	Methocarbamol	Methocarbamol	46	46	687	261.82	33		16	16	87.31	252		14
1710939889	Oetting	Gregory	Augusta	GA	13	Neurosurgery	S	Methocarbamol	Methocarbamol	55	55	963	542.18	35		41	41	424.49	713	#
1720030273	Masson	Robert	Ocoee	FL	12	Neurosurgery	S	Methocarbamol	Methocarbamol	18	18	379	172.61	16	#					*
1720059108	Bledsoe	Jonathan	Eau Claire	WI	55	Neurosurgery	S	Methocarbamol	Methocarbamol	13	13	205	144.2		#					*
1720069776	Shahbabian	Set	Cincinnati	OH	39	Neurosurgery	S	Methocarbamol	Methocarbamol	31	31	552	348.21	17		18	18	165.72	342	#
1720174501	Disanto	David	East Providence	RI	44	Neurosurgery	S	Methocarbamol	Methocarbamol	17	19	570	185.57		*					*
1720240658	Griffith	Adam	Dallas	TX	48	Neurosurgery	S	Methocarbamol	Methocarbamol	20	20.3	529	432.04	14	#					#
1730169954	Allen	Vaughan	Nashville	TN	47	Neurosurgery	S	Methocarbamol	Methocarbamol	44	48	910	410.04	19		28	32	266.99	590	#
1730178187	Waguespack	Paul	Baton Rouge	LA	22	Neurosurgery	S	Methocarbamol	Methocarbamol	17	17	510	180.23	15	#					#
1730188731	Pacheco	Sergio	El Paso	TX	48	Neurosurgery	S	Methocarbamol	Methocarbamol	12	14	420	81.67		#					*
1730228750	Tran	Hoan	Albuquerque	NM	35	Neurosurgery	S	Methocarbamol	Methocarbamol	12	12	200	82.31		*					*
1730272550	Yocom	Steven	Camden	NJ	34	Neurosurgery	S	Methocarbamol	Methocarbamol	18	18.3	530	211.9	12	*					*
1730347899	Phillips	Blake	Little Rock	AR	5	Neurosurgery	S	Methocarbamol	Methocarbamol	14	14	219	85.81	11	*					*
1730368499	Toussaint	Charles	West Columbia	SC	45	Neurosurgery	S	Methocarbamol	Methocarbamol	16	16	282	185.86	13	#					*
1740240951	Nader	Remi	Gulfport	MS	28	Neurosurgery	S	Methocarbamol	Methocarbamol	16	16	403	143.9		*					*
1740276773	Piper	John	Des Moines	IA	19	Neurosurgery	S	Methocarbamol	Methocarbamol	11	11	91	59.93		*					*
1740281880	Murray	Rhett	Huntsville	AL	1	Neurosurgery	S	Methocarbamol	Methocarbamol	122	122	2540	958.48	76		85	85	652.1	1790		53
1740351444	Beck	Mohamed	Houston	TX	48	Neurosurgery	S	Methocarbamol	Methocarbamol	74	74	2220	759.96	17		21	21	241.47	630	*
1750320511	Cattorini	Jeffrey	Plano	TX	48	Neurosurgery	S	Methocarbamol	Methocarbamol	15	17	473	333.92		#					*
1750331104	Fulmer	Benjamin	Birmingham	AL	1	Neurosurgery	S	Methocarbamol	Methocarbamol	79	79	954	445.28	51		54	54	298.23	661		35
1750368635	Nockels	Russell	Maywood	IL	17	Neurosurgery	S	Methocarbamol	Methocarbamol	18	18	348	160.08		*					*
1750380580	Smith	Mark	Charlotte	NC	37	Neurosurgery	S	Methocarbamol	Methocarbamol	13	13	293	126.43		#					*
1750388229	Gilman	Steven	Erie	PA	42	Neurosurgery	S	Methocarbamol	Methocarbamol	14	14	319	149.39		*					*
1750389151	Angel	Ian	Beaumont	TX	48	Neurosurgery	S	Methocarbamol	Methocarbamol	57	57	1126	370.84	29	#					#
1750592051	Losiniecki	Andrew	Mishawaka	IN	18	Neurosurgery	S	Methocarbamol	Methocarbamol	15	15	296	127.42	12	#					*
1750593729	Kilpatrick	Michaux	High Point	NC	37	Neurosurgery	S	Methocarbamol	Methocarbamol	20	20	400	157.84	17	*					*
1760432090	Baker	Christopher	Winter Park	FL	12	Neurosurgery	S	Methocarbamol	Methocarbamol	30	30	377	220.9	23	#					#
1760443766	Wolf	Aizik	South Miami	FL	12	Neurosurgery	S	Methocarbamol	Methocarbamol	25	33	990	248.8	12	#					*
1760445241	Crosby	Glenn	Memphis	TN	47	Neurosurgery	S	Methocarbamol	Methocarbamol	13	13	375	73.17		#					*
1760447882	Scrantz	Kelly	Baton Rouge	LA	22	Neurosurgery	S	Methocarbamol	Methocarbamol	31	31	746	290.01	15		15	15	124.04	326	*
1760483291	Hilton	Donald	San Antonio	TX	48	Neurosurgery	S	Methocarbamol	Methocarbamol	100	100	524	443.57	64	#					#
1770572133	Nottmeier	Eric	Jacksonville	FL	12	Neurosurgery	S	Methocarbamol	Methocarbamol	14	16	383	180.98	12	*					*
1770791709	Kanter	Adam	Pittsburgh	PA	42	Neurosurgery	S	Methocarbamol	Methocarbamol	18	18	341	179.68	15	#					*
1780611251	White	James	Gadsden	AL	1	Neurosurgery	S	Methocarbamol	Methocarbamol	44	44	705	217.86	27		18	18	93.2	275	*
1780620765	Soloniuk	Donald	Lewiston	ID	16	Neurosurgery	S	Methocarbamol	Methocarbamol	35	39	819	299.8	24	#					#
1780648956	Heim	Robert	Chesterfield	MO	29	Neurosurgery	S	Methocarbamol	Methocarbamol	15	15	135	123.21	11	#					*
1780680504	Stevenson	John	Gainesville	FL	12	Neurosurgery	S	Methocarbamol	Methocarbamol	76	76	1579	725.25	35		47	47	413.16	953	#
1780795435	Cantando	John	Wellington	FL	12	Neurosurgery	S	Methocarbamol	Methocarbamol	24	24	712	237.74	16	#					#
1790728913	Schlifka	Brett	Wellington	FL	12	Neurosurgery	S	Methocarbamol	Methocarbamol	11	11	314	143.52		*					*
1790734226	Bowen	Samuel	Birmingham	AL	1	Neurosurgery	S	Methocarbamol	Methocarbamol	70	70	621	341.14	50		53	53	254.24	452		38
1790784460	Bookwalter	John	Pittsburgh	PA	42	Neurosurgery	S	Methocarbamol	Methocarbamol	26	26	780	249.15			0	0	0	0	#
1801019781	Buttram	John	Raleigh	NC	37	Neurosurgery	S	Methocarbamol	Methocarbamol	27	27	426	239.68	18	#					#
1801880380	Abdolvahabi	Ramin	Wellington	FL	12	Neurosurgery	S	Methocarbamol	Methocarbamol	63	65.5	1917	824.32	49		46	48.5	605.83	1407		38
1801939947	Bagley	Carlos	Durham	NC	37	Neurosurgery	S	Methocarbamol	Methocarbamol	26	26	551	247.24	17	#					#
1811157613	Cahill	Kevin	Charlotte	NC	37	Neurosurgery	S	Methocarbamol	Methocarbamol	11	11	222	91.43		*					*
1811943996	Summers	Lori	Hammond	LA	22	Neurosurgery	S	Methocarbamol	Methocarbamol	71	73	1758	679.3	22		14	14	101.74	308	*
1811969330	Bobo	Richard	Tupelo	MS	28	Neurosurgery	S	Methocarbamol	Methocarbamol	24	26	780	252.12	12	*					*
1821014648	Willis	Brian	Texarkana	TX	48	Neurosurgery	S	Methocarbamol	Methocarbamol	36	36	795	375.88	31		25	25	242.14	555	#
1821030479	Doughty	Kyle	Dallas	TX	48	Neurosurgery	S	Methocarbamol	Methocarbamol	25	25.3	347	198.98	12	#					*
1821036492	Keller	Irvin	Vero Beach	FL	12	Neurosurgery	S	Methocarbamol	Methocarbamol	21	21	612	234.8		*					*
1821042946	Stevenson	Kevin	Macon	GA	13	Neurosurgery	S	Methocarbamol	Methocarbamol	45	45.3	1246	543.69	23		20	20	239.94	555	*
1821060229	Stanfield	Matthew	Oklahoma City	OK	40	Neurosurgery	S	Methocarbamol	Methocarbamol	11	11	159	108.35		*					*
1821064957	Henn	Jeffrey	Fort Myers	FL	12	Neurosurgery	S	Methocarbamol	Methocarbamol	31	31	358	207.73	20	#					#
1821087636	Heitkamp	Jeffrey	Arlington	TX	48	Neurosurgery	S	Methocarbamol	Methocarbamol	15	15	366	131.94			15	15	131.94	366	*
1821101395	Cindrich	Patrick	Sherman	TX	48	Neurosurgery	S	Methocarbamol	Methocarbamol	14	14	95	107.51		*					*
1821189408	Khalil	Hitham	Valdosta	GA	13	Neurosurgery	S	Methocarbamol	Methocarbamol	17	17.1	480	246.06	13	*					*
1831125822	Carr	Ann	Tallahassee	FL	12	Neurosurgery	S	Methocarbamol	Methocarbamol	42	42	920	376.19	14		27	27	247.79	610	*
1831286863	Maher	Philip	Pensacola	FL	12	Neurosurgery	S	Methocarbamol	Methocarbamol	40	40.3	432	397.63	21		25	25	247.02	257	#
1841238011	Martino	Anthony	Mobile	AL	1	Neurosurgery	S	Methocarbamol	Methocarbamol	15	16	375	136.32		*					*
1841249711	Behrmann	Donald	Winter Park	FL	12	Neurosurgery	S	Methocarbamol	Methocarbamol	27	27.1	444	194.63	17		12	12.1	93.97	225	*
1841289196	Remondino	Robert	Oklahoma City	OK	40	Neurosurgery	S	Methocarbamol	Methocarbamol	33	33	632	242.86	21	#					#
1841491925	Evans	Brandon	Fayetteville	AR	5	Neurosurgery	S	Methocarbamol	Methocarbamol	25	27	780	321.77	20	#					#
1851331698	Robinson	Robert	Birmingham	AL	1	Neurosurgery	S	Methocarbamol	Methocarbamol	43	43	570	328.53	25		29	29	216.85	390	#
1851341226	Morris	Enoch	Birmingham	AL	1	Neurosurgery	S	Methocarbamol	Methocarbamol	54	54	1015	536.69	26		37	37	350.43	739	#
1851347678	Allende	Rafael	Sanford	FL	12	Neurosurgery	S	Methocarbamol	Methocarbamol	11	11	230	136.07		*					*
1851387625	Jackson	Richard	Dallas	TX	48	Neurosurgery	S	Methocarbamol	Methocarbamol	16	16	151	141.87		#					*
1851568174	Haydel	Justin	Metairie	LA	22	Neurosurgery	S	Methocarbamol	Methocarbamol	23	23.5	575	217.03	18	#					#
1861459802	Price	Kenneth	Durham	NC	37	Neurosurgery	S	Methocarbamol	Methocarbamol	14	14	275	214.18		*					*
1861486318	Hlavin	Mary	Cedar Rapids	IA	19	Neurosurgery	S	Methocarbamol	Methocarbamol	17	18.5	549	220.76	11	*					*
1871545590	Abramson	Robert	Augusta	GA	13	Neurosurgery	S	Methocarbamol	Methocarbamol	40	40	645	225.5	22		17	17	103.01	289		11
1871561167	Capocelli	Anthony	Little Rock	AR	5	Neurosurgery	S	Methocarbamol	Methocarbamol	53	53	1268	684.94	28		11	11	114.02	180	*
1871582213	Tibbs	Robert	Oklahoma City	OK	40	Neurosurgery	S	Methocarbamol	Methocarbamol	22	22	488	196.14	14	#					#
1891745774	Ward	John	Richmond	VA	51	Neurosurgery	S	Methocarbamol	Methocarbamol	35	35	737	446.96	12	*					*
1891780862	Peterson	Paul	Knoxville	TN	47	Neurosurgery	S	Methocarbamol	Methocarbamol	11	11	140	83.48			0	0	0	0	#
1902852734	Spillane	William	High Point	NC	37	Neurosurgery	S	Methocarbamol	Methocarbamol	18	20	550	232.22		#					*
1902926850	Waldron	James	Austin	TX	48	Neurosurgery	S	Methocarbamol	Methocarbamol	20	20	327	137.62		*					*
1912115718	Pearson	Blake	Birmingham	AL	1	Neurosurgery	S	Methocarbamol	Methocarbamol	45	45	755	432.49	21		34	34	345.58	590	#
1922097377	Corsten	Luke	Baton Rouge	LA	22	Neurosurgery	S	Methocarbamol	Methocarbamol	22	22	370	162.96	19	#					#
1922243682	Hargett	Christopher	Dothan	AL	1	Neurosurgery	S	Methocarbamol	Methocarbamol	43	45	873	399.98	33		32	32	302.09	572	#
1932165180	Kalfas	Iain	Cleveland	OH	39	Neurosurgery	S	Methocarbamol	Methocarbamol	34	34.7	638	302.44	26		23	23.7	217.9	445	#
1932195427	Burnett	Mark	Austin	TX	48	Neurosurgery	S	Methocarbamol	Methocarbamol	38	39.3	1069	400.51	21	#					#
1932279163	Hershkowitz	Douglas	Port Charlotte	FL	12	Neurosurgery	S	Methocarbamol	Methocarbamol	144	152	4560	1852.6	53		94	102	1100.08	3060		31
1942203195	Chimenti	James	Bound Brook	NJ	34	Neurosurgery	S	Methocarbamol	Methocarbamol	14	14	200	76.12		#					*
1942231501	Graham	Robert	Richmond	VA	51	Neurosurgery	S	Methocarbamol	Methocarbamol	12	12	340	133.19		#					*
1942240783	Givhan	Bryan	Tuscaloosa	AL	1	Neurosurgery	S	Methocarbamol	Methocarbamol	75	75	998	455.46	59		49	49	291.1	633		37
1942322821	Williams	Victor	Bridgeton	MO	29	Neurosurgery	S	Methocarbamol	Methocarbamol	12	12.5	206	76.87		*					*
1942385703	Fautheree	Gregory	Baton Rouge	LA	22	Neurosurgery	S	Methocarbamol	Methocarbamol	53	53.2	1151	472	37		28	28.1	251.77	625		23
1942397971	Wilson	Thomas	Birmingham	AL	1	Neurosurgery	S	Methocarbamol	Methocarbamol	78	78	673	491.37	47		63	63	408.91	531	#
1942474713	Aliabadi	Hamidreza	Roseville	CA	6	Neurosurgery	S	Methocarbamol	Methocarbamol	36	36	866	328.06	17		17	17	130.36	377	#
1952372385	Fischer	Duncan	San Angelo	TX	48	Neurosurgery	S	Methocarbamol	Methocarbamol	24	24	340	148.62			24	24	148.62	340	*
1952438269	Richards	Boyd	Southfield	MI	26	Neurosurgery	S	Methocarbamol	Methocarbamol	26	26	610	261.98	16	#					*
1962501932	Mobley	Lloyd	Lone Tree	CO	8	Neurosurgery	S	Methocarbamol	Methocarbamol	22	22	630	292.18		*					*
1962508366	Dirks	Bret	Coeur Dalene	ID	16	Neurosurgery	S	Methocarbamol	Methocarbamol	13	13	162	97.77		*					*
1962619023	Baule	Raymond	Rocky Mount	NC	37	Neurosurgery	S	Methocarbamol	Methocarbamol	37	38.2	1138	503.95	23		17	17.5	208.98	516	#
1972530848	Poelstra	Raymond	Kettering	OH	39	Neurosurgery	S	Methocarbamol	Methocarbamol	17	17.3	350	125.99	11	#					*
1972598464	Dutcher	Steven	Wellington	FL	12	Neurosurgery	S	Methocarbamol	Methocarbamol	18	18.7	520	262.86		#					*
1972710044	Oskouian	Rod	Seattle	WA	53	Neurosurgery	S	Methocarbamol	Methocarbamol	26	26	303	292.38	16	#					#
1982637831	Lewis	Adam	Flowood	MS	28	Neurosurgery	S	Methocarbamol	Methocarbamol	102	102	1684	604.6	73		37	37	211.32	605		29
1982648432	Pradhan	Ashutosh	Jacksonville	FL	12	Neurosurgery	S	Methocarbamol	Methocarbamol	15	15	283	145.73		*					*
1982663340	Awasthi	Deepak	Thibodaux	LA	22	Neurosurgery	S	Methocarbamol	Methocarbamol	29	29	660	281.35	23	*					*
1982750576	Callahan	Brian	Tucson	AZ	4	Neurosurgery	S	Methocarbamol	Methocarbamol	17	17	472	292.89	12	#					*
1982751772	Reig	Adam	Nashville	TN	47	Neurosurgery	S	Methocarbamol	Methocarbamol	21	21	500	162.47		#					*
1982812723	Cormier	Jason	Lafayette	LA	22	Neurosurgery	S	Methocarbamol	Methocarbamol	44	44.5	1135	388.81	18	#					#
1992877245	Miranne	Lucien	Metairie	LA	22	Neurosurgery	S	Methocarbamol	Methocarbamol	65	65.3	1047	569.93	25		31	31.3	277.16	512	#
										11037
