# Supplementary material for: Economic Trends in Commonly Used Drugs for Spinal Fusion and Brain Tumor Resection: An Analysis of the Medicare Part D Database
Source: Biomedicines. 2023 Aug 3;11(8):2185. doi: 10.3390/biomedicines11082185 (PMC10452193; doi:10.3390/biomedicines11082185)
Supplement: Supplementary file 1 [file biomedicines-11-02185-s001.zip › Drug Data, Pearson's and Linear Regression/Drug Data/2016 NSGY Data/2016 NSGY Oxycodone.csv]

Prscrbr_NPI	Prscrbr_Last_Org_Name	Prscrbr_First_Name	Prscrbr_City	Prscrbr_State_Abrvtn	Prscrbr_State_FIPS	Prscrbr_Type	Prscrbr_Type_Src	Brnd_Name	Gnrc_Name	Tot_Clms	Tot_30day_Fills	Tot_Day_Suply	Tot_Drug_Cst	Tot_Benes	GE65_Sprsn_Flag	GE65_Tot_Clms	GE65_Tot_30day_Fills	GE65_Tot_Drug_Cst	GE65_Tot_Day_Suply	GE65_Bene_Sprsn_Flag	GE65_Tot_Benes
1003018748	Thomas	Brad	Little Rock	AR	5	Neurosurgery	S	Oxycodone Hcl	Oxycodone Hcl	14	14	405	656.53			0	0	0	0	#
1003018748	Thomas	Brad	Little Rock	AR	5	Neurosurgery	S	Oxycodone-Acetaminophen	Oxycodone Hcl/Acetaminophen	100	100.1	1693	3426	55		49	49.1	1658.03	838		30
1003018748	Thomas	Brad	Little Rock	AR	5	Neurosurgery	S	Oxycontin	Oxycodone Hcl	13	13	390	6246.76			0	0	0	0	#
1003027392	Curt	Bradford	West Chester	OH	39	Neurosurgery	S	Oxycodone-Acetaminophen	Oxycodone Hcl/Acetaminophen	100	100	1078	2417.92	81		75	75	1891.46	758		64
1003033374	Ranasinghe	Moksha	Whittier	CA	6	Neurosurgery	S	Oxycodone Hcl	Oxycodone Hcl	28	28	723	923.58		#					*
1003033374	Ranasinghe	Moksha	Whittier	CA	6	Neurosurgery	S	Oxycodone-Acetaminophen	Oxycodone Hcl/Acetaminophen	16	16	381	1574.92		*					*
1003050493	Auschwitz	Tyler	Tulsa	OK	40	Neurosurgery	S	Oxycodone-Acetaminophen	Oxycodone Hcl/Acetaminophen	35	35	348	1225.47	18		19	19	570.53	155	#
1003096736	Massengale	Justin	Boston	MA	25	Neurosurgery	S	Oxycodone Hcl	Oxycodone Hcl	43	43	1037	1692.3	14	*					*
1003179425	Gates	Marcus	Rochester	MN	27	Neurosurgery	S	Oxycodone Hcl	Oxycodone Hcl	12	12	71	115.45	11	*					*
1003222738	Graffeo	Christopher	Rochester	MN	27	Neurosurgery	S	Oxycodone Hcl	Oxycodone Hcl	22	22	115	245.61	22	#					#
1003800699	Huneycutt	William	Pocatello	ID	16	Neurosurgery	S	Oxycodone-Acetaminophen	Oxycodone Hcl/Acetaminophen	23	23	224	1341.96	16	*					*
1003805466	Soleau	Scott	Baton Rouge	LA	22	Neurosurgery	S	Oxycodone-Acetaminophen	Oxycodone Hcl/Acetaminophen	29	29	331	1294.2	24		14	14	587.27	148		11
1003814716	Gorecki	John	Cumming	GA	13	Neurosurgery	S	Oxycodone-Acetaminophen	Oxycodone Hcl/Acetaminophen	90	90	951	2349.9	54		49	49	1247.61	550		36
1003817404	Gall	Clifford	Liberty	MO	29	Neurosurgery	S	Oxycodone-Acetaminophen	Oxycodone Hcl/Acetaminophen	74	74	639	2667.62	33		32	32	1140.87	186		21
1003818790	Brown	Michael	Colorado Springs	CO	8	Neurosurgery	S	Oxycodone-Acetaminophen	Oxycodone Hcl/Acetaminophen	18	18	84	371.74		*					*
1003825183	Toledo	Maria	Pensacola	FL	12	Neurosurgery	S	Oxycodone-Acetaminophen	Oxycodone Hcl/Acetaminophen	14	14	53	83.01	14	#					#
1003850736	Owen	Robert	Lexington	KY	21	Neurosurgery	S	Oxycodone-Acetaminophen	Oxycodone Hcl/Acetaminophen	109	109	1926	2899.64	89		72	72	1962.54	1282		60
1003878877	Faunce	Wesley	Cape Coral	FL	12	Neurosurgery	S	Oxycodone Hcl	Oxycodone Hcl	12	12	92	160.89		#					*
1003878877	Faunce	Wesley	Cape Coral	FL	12	Neurosurgery	S	Oxycodone-Acetaminophen	Oxycodone Hcl/Acetaminophen	321	321	2220	7113.75	209		257	257	5624.02	1775		176
1003880238	Pallatroni	Henry	Portsmouth	NH	33	Neurosurgery	S	Oxycodone Hcl	Oxycodone Hcl	51	51.1	818	1551.24	30		23	23	486.61	292		16
1003900051	Mazagri	Rida	Huntington	WV	54	Neurosurgery	S	Oxycodone-Acetaminophen	Oxycodone Hcl/Acetaminophen	17	17	227	309.16	17	*					*
1003909649	Morrison	Thomas	Atlanta	GA	13	Neurosurgery	S	Oxycodone Hcl	Oxycodone Hcl	46	46	556	2255.4		#					*
1003909649	Morrison	Thomas	Atlanta	GA	13	Neurosurgery	S	Oxycodone-Acetaminophen	Oxycodone Hcl/Acetaminophen	42	42	533	3319.43	21	#					#
1013008556	Buonocore	Richard	Chester	PA	42	Neurosurgery	S	Oxycodone Hcl	Oxycodone Hcl	102	102	2722	3418.46	38		35	35	827.53	823		20
1013008556	Buonocore	Richard	Chester	PA	42	Neurosurgery	S	Oxycodone Hcl Er	Oxycodone Hcl	12	12	360	4841.79			0	0	0	0	#
1013008556	Buonocore	Richard	Chester	PA	42	Neurosurgery	S	Oxycodone-Acetaminophen	Oxycodone Hcl/Acetaminophen	32	32	817	2077.96	12		17	17	1082.91	420	*
1013061084	Sherr	Gregory	Gainesville	FL	12	Neurosurgery	S	Oxycodone-Acetaminophen	Oxycodone Hcl/Acetaminophen	21	21	245	610.36	14	#					*
1013084615	Miller	Lynn	North Oaks	MN	27	Neurosurgery	S	Oxycodone Hcl	Oxycodone Hcl	19	19	323	320.42	13	#					*
1013097427	Fine	Andrew	Sarasota	FL	12	Neurosurgery	S	Oxycodone-Acetaminophen	Oxycodone Hcl/Acetaminophen	69	69.7	833	2014.08	57		49	49.7	1383.21	582		41
1013114735	Lozanne	Karl	Columbia	SC	45	Neurosurgery	S	Oxycodone-Acetaminophen	Oxycodone Hcl/Acetaminophen	50	50	320	849.52	38	#					#
1013117688	Cox	Joseph	Oklahoma City	OK	40	Neurosurgery	S	Oxycodone Hcl	Oxycodone Hcl	43	43	594	819.61	24		30	30	527.31	419	#
1013117688	Cox	Joseph	Oklahoma City	OK	40	Neurosurgery	S	Oxycodone-Acetaminophen	Oxycodone Hcl/Acetaminophen	68	68	655	2726.18	43		46	46	1982.15	446		31
1013131275	Raja	Ali	Little Rock	AR	5	Neurosurgery	S	Oxycodone Hcl	Oxycodone Hcl	20	20	145	95.97	18	*					*
1013160209	Rubin	David	New York	NY	36	Neurosurgery	S	Oxycodone-Acetaminophen	Oxycodone Hcl/Acetaminophen	25	25	542	1416.65	14		12	12	729.02	295	*
1013176734	Plakas	Constantine	Fort Myers	FL	12	Neurosurgery	S	Oxycodone-Acetaminophen	Oxycodone Hcl/Acetaminophen	59	59	484	1262.38	33		34	34	634.53	283		21
1013182294	Wind	Joshua	Washington	DC	11	Neurosurgery	S	Oxycodone Hcl	Oxycodone Hcl	12	12	121	214.93			12	12	214.93	121	*
1013182294	Wind	Joshua	Washington	DC	11	Neurosurgery	S	Oxycodone-Acetaminophen	Oxycodone Hcl/Acetaminophen	12	12	67	128.49			12	12	128.49	67	*
1013187756	Singh	Manish	New Orleans	LA	22	Neurosurgery	S	Oxycodone-Acetaminophen	Oxycodone Hcl/Acetaminophen	34	35.5	976	2032.83	20	#					#
1013900216	Cram	Gary	Greensboro	NC	37	Neurosurgery	S	Oxycodone Hcl	Oxycodone Hcl	59	60	730	948.21	30		45	46	752.35	561	#
1013900216	Cram	Gary	Greensboro	NC	37	Neurosurgery	S	Oxycodone-Acetaminophen	Oxycodone Hcl/Acetaminophen	190	190	2602	4807.05	65		111	111	3283.44	1562		49
1013917715	Yoon	Peter	Saint Louis	MO	29	Neurosurgery	S	Oxycodone-Acetaminophen	Oxycodone Hcl/Acetaminophen	45	45	407	1239.09	23		27	27	819.5	225	#
1013930296	Brophy	John	Memphis	TN	47	Neurosurgery	S	Oxycodone-Acetaminophen	Oxycodone Hcl/Acetaminophen	61	61	639	1234.56	34		46	46	917.16	461	#
1013962885	Khosla	Deven	Reno	NV	32	Neurosurgery	S	Oxycodone-Acetaminophen	Oxycodone Hcl/Acetaminophen	11	11	158	294.36		*					*
1013962935	Strang	Robert	Springfield	MO	29	Neurosurgery	S	Oxycodone-Acetaminophen	Oxycodone Hcl/Acetaminophen	31	31	201	508.25	27	#					#
1013964493	Morgan	Chad	Springfield	MO	29	Neurosurgery	S	Oxycodone-Acetaminophen	Oxycodone Hcl/Acetaminophen	109	109	1489	2620.27	90		72	72	1810.84	994		60
1013966001	Lennarson	Peter	Denver	CO	8	Neurosurgery	S	Oxycodone Hcl	Oxycodone Hcl	20	20	170	420.78	16		20	20	420.78	170		16
1013975580	Ofori-Kwakye	Stephen	Lawton	OK	40	Neurosurgery	S	Oxycodone Hcl	Oxycodone Hcl	16	16	415	379.11			0	0	0	0	#
1013975580	Ofori-Kwakye	Stephen	Lawton	OK	40	Neurosurgery	S	Oxycodone-Acetaminophen	Oxycodone Hcl/Acetaminophen	597	597.1	16882	44092.05	69		151	151	12073.48	4305		18
1013975580	Ofori-Kwakye	Stephen	Lawton	OK	40	Neurosurgery	S	Oxycontin	Oxycodone Hcl	130	130	3885	82521.86	17		43	43	27202.1	1290	*
1023000148	Zorman	Greg	Hollywood	FL	12	Neurosurgery	S	Oxycodone-Acetaminophen	Oxycodone Hcl/Acetaminophen	26	26	237	375.49	25	#					#
1023011707	Horne	Dale	Cincinnati	OH	39	Neurosurgery	S	Oxycodone-Acetaminophen	Oxycodone Hcl/Acetaminophen	24	24	170	379.11	18	#					#
1023019445	Pickett	Joel	Huntsville	AL	1	Neurosurgery	S	Oxycodone-Acetaminophen	Oxycodone Hcl/Acetaminophen	17	17	242	843.88	15	#					#
1023025996	Carver	Christopher	Salinas	CA	6	Neurosurgery	S	Oxycodone-Acetaminophen	Oxycodone Hcl/Acetaminophen	86	86.3	2480	9804.73	33		57	57.3	6357.64	1650		22
1023030913	Boakye	Maxwell	Palo Alto	CA	6	Neurosurgery	S	Oxycodone-Acetaminophen	Oxycodone Hcl/Acetaminophen	16	16	360	1200.94		*					*
1023067261	Tolentino	Paul	Cape Girardeau	MO	29	Neurosurgery	S	Oxycodone-Acetaminophen	Oxycodone Hcl/Acetaminophen	135	135	1565	2900.31	62		113	113	2306.05	1318		48
1023074689	Lazar	Daniel	Seattle	WA	53	Neurosurgery	S	Oxycodone Hcl	Oxycodone Hcl	15	15	128	283.52	14	#					#
1023074689	Lazar	Daniel	Seattle	WA	53	Neurosurgery	S	Oxycodone-Acetaminophen	Oxycodone Hcl/Acetaminophen	16	17	253	378.8		#					*
1023081254	Kutz	Scott	Plano	TX	48	Neurosurgery	S	Oxycodone Hcl	Oxycodone Hcl	46	47	845	1457.19	36		32	32	1054.22	566		25
1023087301	Iskandar	John	Mesa	AZ	4	Neurosurgery	S	Oxycodone Hcl	Oxycodone Hcl	20	20	217	393.32		#					*
1023087301	Iskandar	John	Mesa	AZ	4	Neurosurgery	S	Oxycodone-Acetaminophen	Oxycodone Hcl/Acetaminophen	13	13	99	312.24		*					*
1023106507	Morreale	Vittorio	Shelby Twp	MI	26	Neurosurgery	S	Oxycodone-Acetaminophen	Oxycodone Hcl/Acetaminophen	25	25	329	594.68	12	#					*
1023123932	Ammar	Kevin	Savannah	GA	13	Neurosurgery	S	Oxycodone-Acetaminophen	Oxycodone Hcl/Acetaminophen	141	142	1881	4741.68	61		75	76	2680.43	1013		39
1023124377	Logan	Sean	Findlay	OH	39	Neurosurgery	S	Oxycodone-Acetaminophen	Oxycodone Hcl/Acetaminophen	55	55	540	2606.82	25		21	21	658.54	181	#
1023139854	Paz-Esquerre	Arturo	Livonia	MI	26	Neurosurgery	S	Oxycodone Hcl	Oxycodone Hcl	17	17	510	882.72		*					*
1023139854	Paz-Esquerre	Arturo	Livonia	MI	26	Neurosurgery	S	Oxycodone-Acetaminophen	Oxycodone Hcl/Acetaminophen	15	15	420	1723.26		#					*
1023141371	Wehman	Joseph	Orlando	FL	12	Neurosurgery	S	Oxycodone-Acetaminophen	Oxycodone Hcl/Acetaminophen	17	17	161	317.41	11	*					*
1023244506	Miller	Joseph	Chattanooga	TN	47	Neurosurgery	S	Oxycodone-Acetaminophen	Oxycodone Hcl/Acetaminophen	23	23	334	727.55	15		12	12	369.56	190	*
1023270386	Neal	Matthew	Scottsdale	AZ	4	Neurosurgery	S	Oxycodone-Acetaminophen	Oxycodone Hcl/Acetaminophen	45	45	665	1361.57	33		32	32	772.19	426	#
1023276029	Kim	Daniel	Indianapolis	IN	18	Neurosurgery	S	Oxycodone-Acetaminophen	Oxycodone Hcl/Acetaminophen	65	65	1140	2947.92	34		19	19	784.53	323		14
1023359494	Jeswani	Sunil	Escondido	CA	6	Neurosurgery	S	Oxycodone-Acetaminophen	Oxycodone Hcl/Acetaminophen	29	29	507	1002.17	18	#					#
1023456985	Puffer	Ross	Rochester	MN	27	Neurosurgery	S	Oxycodone Hcl	Oxycodone Hcl	40	40.4	285	446.94	37	#					#
1033101126	Smith	Kenneth	Kingsport	TN	47	Neurosurgery	S	Oxycodone Hcl	Oxycodone Hcl	53	53	893	993.52	32		25	25	384.32	304	#
1033116454	Williams	Fred	Hillsboro	OR	41	Neurosurgery	S	Oxycodone Hcl	Oxycodone Hcl	24	24	231	345.22	21	#					#
1033140868	Klafeta	Steve	Grand Rapids	MI	26	Neurosurgery	S	Oxycodone-Acetaminophen	Oxycodone Hcl/Acetaminophen	11	11	170	412.3		*					*
1033162235	Mckay	Natasha	Springfield	MA	25	Neurosurgery	S	Oxycodone Hcl	Oxycodone Hcl	19	19	162	192.85	16	*					*
1033180757	El-Naggar	Amr	Somerset	KY	21	Neurosurgery	S	Oxycodone-Acetaminophen	Oxycodone Hcl/Acetaminophen	28	28	336	393.74	22		14	14	180.75	182		11
1033189154	Salotto	Arnold	York	PA	42	Neurosurgery	S	Oxycodone Hcl	Oxycodone Hcl	84	84	1463	1224.32	40		41	41	788.62	563		24
1033189154	Salotto	Arnold	York	PA	42	Neurosurgery	S	Oxycontin	Oxycodone Hcl	17	17	436	4912.15		*					*
1033190954	Schooley	William	Nashville	TN	47	Neurosurgery	S	Oxycodone Hcl	Oxycodone Hcl	28	28	779	1243.23	12	*					*
1033190954	Schooley	William	Nashville	TN	47	Neurosurgery	S	Oxycodone-Acetaminophen	Oxycodone Hcl/Acetaminophen	14	14	373	1156.29	12	*					*
1033192760	Miller	Christopher	Eugene	OR	41	Neurosurgery	S	Oxycodone Hcl	Oxycodone Hcl	24	24	246	628.14	16	#					#
1033206065	Clark	Charles	Birmingham	AL	1	Neurosurgery	S	Oxycodone-Acetaminophen	Oxycodone Hcl/Acetaminophen	124	124	1049	1578.53	85		93	93	1160.96	782		65
1033284773	Seyfried	Donald	Detroit	MI	26	Neurosurgery	S	Oxycodone Hcl	Oxycodone Hcl	27	27.4	384	527.67	19		15	15	272.57	212	#
1033308564	Munyon	Charles	Philadelphia	PA	42	Neurosurgery	S	Oxycodone Hcl	Oxycodone Hcl	14	14	207	251.55		*					*
1033310552	Webb	Daniel	Rome	GA	13	Neurosurgery	S	Oxycodone-Acetaminophen	Oxycodone Hcl/Acetaminophen	13	13	149	385.83		*					*
1033316542	Ochalski	Pawel	York	PA	42	Neurosurgery	S	Oxycodone Hcl	Oxycodone Hcl	20	20	283	536.22		*					*
1033382866	Manhas	Amitoz	Everett	WA	53	Neurosurgery	S	Oxycodone Hcl	Oxycodone Hcl	34	34	315	489.01	20		12	12	153.43	94	*
1033433966	Bilbao	Christopher	Springfield	OR	41	Neurosurgery	S	Oxycodone Hcl	Oxycodone Hcl	16	16	199	327.79	14	#					#
1043203706	Han	Patrick	Tulsa	OK	40	Neurosurgery	S	Oxycodone-Acetaminophen	Oxycodone Hcl/Acetaminophen	34	34	397	1205.97	24		23	23	800.75	269	#
1043210727	Shannon	Michael	Zanesville	OH	39	Neurosurgery	S	Oxycodone Hcl	Oxycodone Hcl	364	372.5	10695	18970.02	54		79	86.7	5439.58	2460		13
1043210727	Shannon	Michael	Zanesville	OH	39	Neurosurgery	S	Oxycodone Hcl Er	Oxycodone Hcl	25	35	1050	32663.06		*					*
1043210727	Shannon	Michael	Zanesville	OH	39	Neurosurgery	S	Oxycodone-Acetaminophen	Oxycodone Hcl/Acetaminophen	527	533.7	15175	46850.09	87		157	163.3	15313.06	4738		27
1043210727	Shannon	Michael	Zanesville	OH	39	Neurosurgery	S	Oxycontin	Oxycodone Hcl	71	72	2145	76129.28		*					*
1043216724	Balturshot	Gregory	Columbus	OH	39	Neurosurgery	S	Oxycodone-Acetaminophen	Oxycodone Hcl/Acetaminophen	21	21	261	950.78		*					*
1043228141	King	Christopher	Waukesha	WI	55	Neurosurgery	S	Oxycodone-Acetaminophen	Oxycodone Hcl/Acetaminophen	21	21	263	526.37	13	*					*
1043239478	Olson	Jeffrey	Atlanta	GA	13	Neurosurgery	S	Oxycodone-Acetaminophen	Oxycodone Hcl/Acetaminophen	24	24	144	313.92	21	#					#
1043256613	Coester	Hans	Fort Collins	CO	8	Neurosurgery	S	Oxycodone-Acetaminophen	Oxycodone Hcl/Acetaminophen	24	24	301	622.09	18	#					#
1043263536	Haynes	Walter	Birmingham	AL	1	Neurosurgery	S	Oxycodone-Acetaminophen	Oxycodone Hcl/Acetaminophen	92	92	1243	5235.17	83		53	53	3156.47	721		48
1043270408	Levy	Charles	Marietta	OH	39	Neurosurgery	S	Oxycodone-Acetaminophen	Oxycodone Hcl/Acetaminophen	33	33	273	485.87	30	#					#
1043285653	Jamaris	Joseph	Glen Burnie	MD	24	Neurosurgery	S	Oxycodone-Acetaminophen	Oxycodone Hcl/Acetaminophen	18	18	151	352.21	13	#					*
1043285984	Bendok	Bernard	Chicago	IL	17	Neurosurgery	S	Oxycodone-Acetaminophen	Oxycodone Hcl/Acetaminophen	11	11	85	139.12		*					*
1043286727	Choudhri	Tanvir	New York	NY	36	Neurosurgery	S	Oxycodone-Acetaminophen	Oxycodone Hcl/Acetaminophen	14	14	187	385.24		*					*
1043290687	Mccormick	William	West Islip	NY	36	Neurosurgery	S	Oxycodone-Acetaminophen	Oxycodone Hcl/Acetaminophen	24	24	201	339.38	12	#					*
1043312648	Young	Jacob	Charlottesville	VA	51	Neurosurgery	S	Oxycodone Hcl	Oxycodone Hcl	14	14	232	267.1		#					*
1043312648	Young	Jacob	Charlottesville	VA	51	Neurosurgery	S	Oxycodone-Acetaminophen	Oxycodone Hcl/Acetaminophen	18	19.3	429	450.15		#					*
1043356314	Conway	James	Baltimore	MD	24	Neurosurgery	S	Oxycodone Hcl	Oxycodone Hcl	91	91.5	2608	3562.34	42		26	26.5	919.43	764		13
1043361124	Ammerman	Joshua	Washington	DC	11	Neurosurgery	S	Oxycodone Hcl	Oxycodone Hcl	13	13	227	270.48			13	13	270.48	227	*
1043373996	Polin	Richard	Clackamas	OR	41	Neurosurgery	S	Oxycodone Hcl	Oxycodone Hcl	29	29	364	503.18	28		14	14	270.2	181		14
1043385784	Junn	Fredrick	Dearborn	MI	26	Neurosurgery	S	Oxycodone-Acetaminophen	Oxycodone Hcl/Acetaminophen	26	26	362	784.96	14		14	14	450.92	206	*
1043399819	Pham	Christopher	Naples	FL	12	Neurosurgery	S	Oxycodone Hcl	Oxycodone Hcl	140	140	4105	6466.53	14		38	38	1102	1100	*
1043399819	Pham	Christopher	Naples	FL	12	Neurosurgery	S	Oxycodone-Acetaminophen	Oxycodone Hcl/Acetaminophen	20	20	600	1714.41		*					*
1043399819	Pham	Christopher	Naples	FL	12	Neurosurgery	S	Oxycontin	Oxycodone Hcl	15	15	450	14459.3		#					*
1043413412	Valdivia Valdivia	Juan	Tampa	FL	12	Neurosurgery	S	Oxycodone-Acetaminophen	Oxycodone Hcl/Acetaminophen	23	23	192	536.91	15		12	12	272.97	123	*
1043490097	Killory	Brendan	Hartford	CT	9	Neurosurgery	S	Oxycodone-Acetaminophen	Oxycodone Hcl/Acetaminophen	11	11	270	463.08		*					*
1053304170	Greenlee	Jeremy	Iowa City	IA	19	Neurosurgery	S	Oxycodone-Acetaminophen	Oxycodone Hcl/Acetaminophen	12	12	360	1116			12	12	1116	360	*
1053304204	Min	Wonhong	Tulsa	OK	40	Neurosurgery	S	Oxycodone-Acetaminophen	Oxycodone Hcl/Acetaminophen	25	25	344	1070.51	22		14	14	614.46	196	#
1053308999	Argires	Perry	Lancaster	PA	42	Neurosurgery	S	Oxycodone Hcl	Oxycodone Hcl	426	428.8	6356	16703.55	91		77	77	2430.69	1094		24
1053308999	Argires	Perry	Lancaster	PA	42	Neurosurgery	S	Oxycodone-Acetaminophen	Oxycodone Hcl/Acetaminophen	62	62	802	3129.98	21		16	16	930.03	194	*
1053308999	Argires	Perry	Lancaster	PA	42	Neurosurgery	S	Oxycontin	Oxycodone Hcl	16	16	441	9577.59		*					*
1053323097	Reid	Patrick	Rochester	NY	36	Neurosurgery	S	Oxycodone-Acetaminophen	Oxycodone Hcl/Acetaminophen	16	16	270	896.4		*					*
1053323915	Eichholz	Kurt	Saint Louis	MO	29	Neurosurgery	S	Oxycodone-Acetaminophen	Oxycodone Hcl/Acetaminophen	42	42	624	1258.63	24	#					#
1053345231	Hadi	Bassam	Saint Louis	MO	29	Neurosurgery	S	Oxycodone-Acetaminophen	Oxycodone Hcl/Acetaminophen	17	17	214	314.47	16	*					*
1053347906	Wang	Michael	Miami	FL	12	Neurosurgery	S	Oxycodone-Acetaminophen	Oxycodone Hcl/Acetaminophen	206	206	3144	10409.28	109		191	191	9760.78	2936		98
1053352492	Abdo	Hatem	Baltimore	MD	24	Neurosurgery	S	Oxycodone Hcl	Oxycodone Hcl	66	66	643	963.61	42		48	48	718.42	485		30
1053354118	Mitchell	Paul	Norfolk	VA	51	Neurosurgery	S	Oxycodone-Acetaminophen	Oxycodone Hcl/Acetaminophen	84	84	557	2130.63	38		44	44	1216.9	276		20
1053356378	Yalamanchili	Ravi	Frederick	MD	24	Neurosurgery	S	Oxycodone-Acetaminophen	Oxycodone Hcl/Acetaminophen	88	88	541	1682.08	73		72	72	1287.65	430		59
1053361386	Sawin	Paul	Winter Park	FL	12	Neurosurgery	S	Oxycodone-Acetaminophen	Oxycodone Hcl/Acetaminophen	21	21	280	584.34	19	#					#
1053371328	Steichen	John	Charleston	SC	45	Neurosurgery	S	Oxycodone-Acetaminophen	Oxycodone Hcl/Acetaminophen	74	74	1032	1597.49	59	#					#
1053374835	Pollack	Barry	Johnson City	NY	36	Neurosurgery	S	Oxycodone Hcl	Oxycodone Hcl	25	25	413	806.3	17	*					*
1053375758	Spencer	Timothy	Battle Creek	MI	26	Neurosurgery	S	Oxycodone-Acetaminophen	Oxycodone Hcl/Acetaminophen	97	97	1002	4035.78	47		70	70	3000.56	737		34
1053378406	Jensen	Ric	Omaha	NE	31	Neurosurgery	S	Oxycodone Hcl	Oxycodone Hcl	92	92	1087	1982.96	24		31	31	403.97	314		13
1053378406	Jensen	Ric	Omaha	NE	31	Neurosurgery	S	Oxycodone-Acetaminophen	Oxycodone Hcl/Acetaminophen	29	29	291	728.75		*					*
1053382671	Landau	Barry	Bellingham	WA	53	Neurosurgery	S	Oxycodone Hcl	Oxycodone Hcl	24	24	69	441.09		#					*
1053382671	Landau	Barry	Bellingham	WA	53	Neurosurgery	S	Oxycodone-Acetaminophen	Oxycodone Hcl/Acetaminophen	37	37	183	644.44	14	#					*
1053384453	Garell	P	Carmel	NY	36	Neurosurgery	S	Oxycodone Hcl	Oxycodone Hcl	46	46	1280	1214.51	12	*					*
1053384453	Garell	P	Carmel	NY	36	Neurosurgery	S	Oxycodone-Acetaminophen	Oxycodone Hcl/Acetaminophen	45	45	1077	1214.64	21		26	26	709.8	676	#
1053386789	Seledotis	Robert	Grand Rapids	MI	26	Neurosurgery	S	Oxycodone-Acetaminophen	Oxycodone Hcl/Acetaminophen	13	13	116	287.59		*					*
1053426700	Makoui	Amir	Palmdale	CA	6	Neurosurgery	S	Oxycodone-Acetaminophen	Oxycodone Hcl/Acetaminophen	24	27.4	574	1388.98			12	15.4	596.03	398	*
1053437541	Horn	Eric	Indianapolis	IN	18	Neurosurgery	S	Oxycodone-Acetaminophen	Oxycodone Hcl/Acetaminophen	36	36.5	439	1425.26	17		12	12	228.25	107	*
1053500314	Farley	Chad	Payson	UT	49	Neurosurgery	S	Oxycodone-Acetaminophen	Oxycodone Hcl/Acetaminophen	85	85	946	2832.9	49		73	73	2418.64	789	#
1053508242	Okpaku	Aubrey	Upland	PA	42	Neurosurgery	S	Oxycodone Hcl	Oxycodone Hcl	63	63	1625	1348.45	33		22	22	477.83	555		13
1053508242	Okpaku	Aubrey	Upland	PA	42	Neurosurgery	S	Oxycodone-Acetaminophen	Oxycodone Hcl/Acetaminophen	11	11	315	1466.97			11	11	1466.97	315	*
1053519256	Zalatimo	Omar	Baltimore	MD	24	Neurosurgery	S	Oxycodone Hcl	Oxycodone Hcl	15	15.5	275	452.6		*					*
1053533919	Fonn	Sonjay	Cape Girardeau	MO	29	Neurosurgery	S	Oxycodone-Acetaminophen	Oxycodone Hcl/Acetaminophen	59	59	931	2784.04	42	*					*
1053536755	Kelkar	Prashant	Southfield	MI	26	Neurosurgery	S	Oxycodone-Acetaminophen	Oxycodone Hcl/Acetaminophen	37	37	1060	1899.27	16		13	13	558.17	370	*
1053553487	Kim	Bong-Soo	Philadelphia	PA	42	Neurosurgery	S	Endocet	Oxycodone Hcl/Acetaminophen	22	24	665	389.09	11	*					*
1053553487	Kim	Bong-Soo	Philadelphia	PA	42	Neurosurgery	S	Oxycodone Hcl	Oxycodone Hcl	19	21	592	446.21	12	*					*
1053553487	Kim	Bong-Soo	Philadelphia	PA	42	Neurosurgery	S	Oxycodone-Acetaminophen	Oxycodone Hcl/Acetaminophen	21	21	586	544.29	13	*					*
1053577015	Johnson	Keyne	Orlando	FL	12	Neurosurgery	S	Oxycodone-Acetaminophen	Oxycodone Hcl/Acetaminophen	14	14	109	324.75	14	*					*
1053583211	Waller	Samuel	Denver	CO	8	Neurosurgery	S	Oxycodone Hcl	Oxycodone Hcl	37	37	409	520.79	25		26	26	357.13	260	#
1063407716	Balousek	Peter	Renton	WA	53	Neurosurgery	S	Oxycodone Hcl	Oxycodone Hcl	12	12	55	129.06		*					*
1063452845	Badejo	Adeleke	Kearney	NE	31	Neurosurgery	S	Oxycodone-Acetaminophen	Oxycodone Hcl/Acetaminophen	29	29	184	392.49	26	#					#
1063456523	Thibodeau	Lee	Portland	ME	23	Neurosurgery	S	Oxycodone Hcl	Oxycodone Hcl	50	50	221	535.72	45	#					#
1063465615	Gutting	Stephen	Brighton	MA	25	Neurosurgery	S	Oxycodone-Acetaminophen	Oxycodone Hcl/Acetaminophen	11	11	252	207.6		*					*
1063481588	Tang	Gordon	Berkeley	CA	6	Neurosurgery	S	Oxycodone-Acetaminophen	Oxycodone Hcl/Acetaminophen	36	36	329	841.92	26	#					#
1063482289	Winer	Joel	York	PA	42	Neurosurgery	S	Oxycodone Hcl	Oxycodone Hcl	27	27	439	442.58	22		15	15	258.49	229	#
1063502037	Moran	Michael	Murfreesboro	TN	47	Neurosurgery	S	Oxycodone Hcl	Oxycodone Hcl	12	12	235	255.63		*					*
1063502037	Moran	Michael	Murfreesboro	TN	47	Neurosurgery	S	Oxycodone-Acetaminophen	Oxycodone Hcl/Acetaminophen	132	132	1179	3455.6	80		102	102	2759.27	920		60
1063509768	Babu	Ramesh	New York	NY	36	Neurosurgery	S	Oxycodone-Acetaminophen	Oxycodone Hcl/Acetaminophen	12	12	209	493.63		*					*
1063513141	Brent	Charles	Hattiesburg	MS	28	Neurosurgery	S	Oxycodone-Acetaminophen	Oxycodone Hcl/Acetaminophen	19	19	76	180.94		#					*
1063514271	Edelman	Fredric	Van Nuys	CA	6	Neurosurgery	S	Oxycontin	Oxycodone Hcl	29	29	870	47860.1			16	16	20315.18	480	*
1063587830	Chou	Mike	Evansville	IN	18	Neurosurgery	S	Oxycodone-Acetaminophen	Oxycodone Hcl/Acetaminophen	103	103	1163	4202.85	48		32	32	1410.19	334		19
1063668440	Chen	Selby	Jacksonville	FL	12	Neurosurgery	S	Oxycodone Hcl	Oxycodone Hcl	48	48	720	1139.32	30	#					#
1063675502	Goebel	Eric	Owensboro	KY	21	Neurosurgery	S	Oxycodone-Acetaminophen	Oxycodone Hcl/Acetaminophen	83	83	1459	3441.31	40		38	38	1641.27	625		23
1063687184	Kurtom	Khalid	Easton	MD	24	Neurosurgery	S	Oxycodone-Acetaminophen	Oxycodone Hcl/Acetaminophen	13	13	120	301.13	13	*					*
1063699833	Gamadia	Kaywan	Cape Girardeau	MO	29	Neurosurgery	S	Oxycodone-Acetaminophen	Oxycodone Hcl/Acetaminophen	20	20	173	266.57	13	#					*
1063757821	Yong	Raymund	New York	NY	36	Neurosurgery	S	Oxycodone-Acetaminophen	Oxycodone Hcl/Acetaminophen	11	11	59	165.33	11	*					*
1073513545	Friedlander	Marvin	Union	NJ	34	Neurosurgery	S	Oxycodone-Acetaminophen	Oxycodone Hcl/Acetaminophen	22	22	142	465.01		#					*
1073538096	Thomas	Najeeb	Metairie	LA	22	Neurosurgery	S	Oxycodone-Acetaminophen	Oxycodone Hcl/Acetaminophen	40	41	632	1301.76	25	#					#
1073542817	Berger	Thomas	Cincinnati	OH	39	Neurosurgery	S	Oxycodone-Acetaminophen	Oxycodone Hcl/Acetaminophen	21	21	336	478.04	15	*					*
1073570313	Lefkowitz	Michael	New Hyde Park	NY	36	Neurosurgery	S	Oxycodone-Acetaminophen	Oxycodone Hcl/Acetaminophen	21	21	489	528.44	15	#					#
1073585337	Chilton	Jonathan	Kansas City	MO	29	Neurosurgery	S	Oxycodone-Acetaminophen	Oxycodone Hcl/Acetaminophen	36	37	529	849.28	18	#					#
1073585477	Utter	Philip	Shreveport	LA	22	Neurosurgery	S	Oxycodone-Acetaminophen	Oxycodone Hcl/Acetaminophen	32	32	600	1705.82	23	#					#
1073588000	St Clair	Samuel	Raleigh	NC	37	Neurosurgery	S	Oxycodone-Acetaminophen	Oxycodone Hcl/Acetaminophen	64	64.2	527	1152.09	47	#					#
1073589446	Rapp	Steven	Waterford	MI	26	Neurosurgery	S	Oxycodone-Acetaminophen	Oxycodone Hcl/Acetaminophen	60	60	853	1513.02	38		36	36	886.83	500		27
1073611968	Rastogi	Pawan	Newark	DE	10	Neurosurgery	S	Oxycodone Hcl	Oxycodone Hcl	21	21	398	375.54	16	#					*
1073611968	Rastogi	Pawan	Newark	DE	10	Neurosurgery	S	Oxycodone-Acetaminophen	Oxycodone Hcl/Acetaminophen	16	16	255	600.29		*					*
1073638185	Sloffer	Chris	Kalamazoo	MI	26	Neurosurgery	S	Oxycodone Hcl	Oxycodone Hcl	32	32	471	1033.04		*					*
1073638185	Sloffer	Chris	Kalamazoo	MI	26	Neurosurgery	S	Oxycodone-Acetaminophen	Oxycodone Hcl/Acetaminophen	50	50	516	2579.94	14	*					*
1073652152	Ramsey	Christian	Lexington	KY	21	Neurosurgery	S	Oxycodone-Acetaminophen	Oxycodone Hcl/Acetaminophen	17	17	183	518.53	14	#					*
1073655221	Beringer	William	Johnson City	TN	47	Neurosurgery	S	Oxycodone-Acetaminophen	Oxycodone Hcl/Acetaminophen	33	33	546	1436.63	23		13	13	460.62	155		12
1073665550	Mcgirt	Matthew	Charlotte	NC	37	Neurosurgery	S	Oxycodone Hcl	Oxycodone Hcl	13	13	228	314.9	11	*					*
1073665550	Mcgirt	Matthew	Charlotte	NC	37	Neurosurgery	S	Oxycodone-Acetaminophen	Oxycodone Hcl/Acetaminophen	46	46	722	1694.93	27		19	19	552.61	280		15
1073713657	Friedlich	Daniel	Murrieta	CA	6	Neurosurgery	S	Oxycodone-Acetaminophen	Oxycodone Hcl/Acetaminophen	20	20	382	1080.67	17	#					#
1073714457	Hoeprich	Mark	Fairlawn	OH	39	Neurosurgery	S	Oxycodone-Acetaminophen	Oxycodone Hcl/Acetaminophen	36	36	255	510.76	22		19	19	247.49	137	#
1073749644	Converse	Noah	Fort Walton Beach	FL	12	Neurosurgery	S	Oxycodone-Acetaminophen	Oxycodone Hcl/Acetaminophen	39	39	270	652.3	24		27	27	504.36	188	#
1073789335	Ahmadian	Amir	Wesley Chapel	FL	12	Neurosurgery	S	Oxycodone-Acetaminophen	Oxycodone Hcl/Acetaminophen	18	18	220	352.95	16	#					*
1073828794	Sandquist	Lee	Wenatchee	WA	53	Neurosurgery	S	Oxycodone Hcl	Oxycodone Hcl	33	34	593	642.69	20		17	18	333.76	353	#
1073828794	Sandquist	Lee	Wenatchee	WA	53	Neurosurgery	S	Oxycodone-Acetaminophen	Oxycodone Hcl/Acetaminophen	28	28	361	661.32	12	*					*
1083603641	Muhlbauer	Michael	Memphis	TN	47	Neurosurgery	S	Oxycodone-Acetaminophen	Oxycodone Hcl/Acetaminophen	11	11	58	174.22	11	*					*
1083615744	Papavasiliou	Achilles	Hyannis	MA	25	Neurosurgery	S	Oxycodone Hcl	Oxycodone Hcl	43	43	454	938.46	38	#					#
1083620942	Boulos	Paul	Newark	DE	10	Neurosurgery	S	Oxycodone Hcl	Oxycodone Hcl	18	18	227	195.92	17	*					*
1083620942	Boulos	Paul	Newark	DE	10	Neurosurgery	S	Oxycodone-Acetaminophen	Oxycodone Hcl/Acetaminophen	18	18	173	508.64	15	#					#
1083621957	Halamandaris	Gus	Salinas	CA	6	Neurosurgery	S	Oxycodone-Acetaminophen	Oxycodone Hcl/Acetaminophen	89	90.1	1624	2232.54	58	#					#
1083621957	Halamandaris	Gus	Salinas	CA	6	Neurosurgery	S	Oxycontin	Oxycodone Hcl	22	22	660	10537.67			22	22	10537.67	660	*
1083623193	Jasmin	Luc	Ashland	OR	41	Neurosurgery	S	Oxycodone-Acetaminophen	Oxycodone Hcl/Acetaminophen	15	15	124	357.74	13	*					*
1083625008	Boev	Angel	Rochester	NY	36	Neurosurgery	S	Oxycodone-Acetaminophen	Oxycodone Hcl/Acetaminophen	16	16	216	612.01	14	*					*
1083640403	Vrionis	Fotios	Tampa	FL	12	Neurosurgery	S	Oxycodone Hcl	Oxycodone Hcl	20	20	196	323.94	18	#					#
1083644975	Morita	Michon	Honolulu	HI	15	Neurosurgery	S	Oxycodone-Acetaminophen	Oxycodone Hcl/Acetaminophen	17	17	109	175	15	#					*
1083652051	Gopez	Jonas	Willow Grove	PA	42	Neurosurgery	S	Oxycodone-Acetaminophen	Oxycodone Hcl/Acetaminophen	27	27	205	401.61	24	#					#
1083657910	Lim	Jae	Fairfax	VA	51	Neurosurgery	S	Oxycodone-Acetaminophen	Oxycodone Hcl/Acetaminophen	14	14	232	346.29	11		14	14	346.29	232		11
1083680391	Hill	Michael	Leesburg	FL	12	Neurosurgery	S	Oxycodone-Acetaminophen	Oxycodone Hcl/Acetaminophen	181	181	1437	5612.05	90		154	154	4877.61	1240	#
1083721971	Boone	Paul	Houston	TX	48	Neurosurgery	S	Oxycodone-Acetaminophen	Oxycodone Hcl/Acetaminophen	31	31	910	1554.5	14		15	15	646.5	430	*
1083804694	Kimball	Brent	Lone Tree	CO	8	Neurosurgery	S	Oxycodone-Acetaminophen	Oxycodone Hcl/Acetaminophen	16	16	180	418.96	12	#					*
1083859581	Newman	Charles	Dallas	TX	48	Neurosurgery	S	Oxycodone-Acetaminophen	Oxycodone Hcl/Acetaminophen	16	16	213	480.29		*					*
1093032542	Vanlandingham	Matthew	Flowood	MS	28	Neurosurgery	S	Oxycodone-Acetaminophen	Oxycodone Hcl/Acetaminophen	18	18	81	141.56	18	#					#
1093044216	Soliman	John	Lutz	FL	12	Neurosurgery	S	Oxycodone-Acetaminophen	Oxycodone Hcl/Acetaminophen	18	18	231	386.04	17	*					*
1093700346	Hall	Anthony	Lauderhill	FL	12	Neurosurgery	S	Oxycontin	Oxycodone Hcl	12	12	360	8346.82			0	0	0	0	#
1093703571	Citow	Jonathan	Libertyville	IL	17	Neurosurgery	S	Oxycodone-Acetaminophen	Oxycodone Hcl/Acetaminophen	44	44	538	1338.92	25		28	28	797.94	351	#
1093705782	Williams	Ziv	Boston	MA	25	Neurosurgery	S	Oxycodone Hcl	Oxycodone Hcl	17	17	315	486.29		*					*
1093709636	Wilkinson	Steven	Independence	MO	29	Neurosurgery	S	Oxycodone Hcl	Oxycodone Hcl	187	189	5123	14789.01	38		52	52	3833.24	1310	*
1093709636	Wilkinson	Steven	Independence	MO	29	Neurosurgery	S	Oxycodone Hcl Er	Oxycodone Hcl	12	14	420	40951.8			0	0	0	0	#
1093709636	Wilkinson	Steven	Independence	MO	29	Neurosurgery	S	Oxycodone-Acetaminophen	Oxycodone Hcl/Acetaminophen	142	145	3835	13629.01	42		80	83	7161.04	2254		21
1093709636	Wilkinson	Steven	Independence	MO	29	Neurosurgery	S	Oxycontin	Oxycodone Hcl	20	20	600	8041.56			0	0	0	0	#
1093712572	Munz	Michael	Jacksonville	FL	12	Neurosurgery	S	Oxycodone-Acetaminophen	Oxycodone Hcl/Acetaminophen	19	19	299	567.43	18	*					*
1093714982	Rosner	Michael	Hendersonville	NC	37	Neurosurgery	S	Oxycodone-Acetaminophen	Oxycodone Hcl/Acetaminophen	12	12	150	388.64		*					*
1093721144	Williams	Arthur	New York	NY	36	Neurosurgery	S	Oxycodone-Acetaminophen	Oxycodone Hcl/Acetaminophen	14	14	302	476.75		#					*
1093724916	Wilson	James	Scarborough	ME	23	Neurosurgery	S	Oxycodone Hcl	Oxycodone Hcl	31	31	735	1010.53	22	*					*
1093724916	Wilson	James	Scarborough	ME	23	Neurosurgery	S	Oxycontin	Oxycodone Hcl	23	23	472	8541.36		*					*
1093732653	Keiper	Glenn	Eugene	OR	41	Neurosurgery	S	Oxycodone Hcl	Oxycodone Hcl	11	11	118	131.96			11	11	131.96	118	*
1093732653	Keiper	Glenn	Eugene	OR	41	Neurosurgery	S	Oxycodone-Acetaminophen	Oxycodone Hcl/Acetaminophen	55	55	511	1264.53	48	#					#
1093750978	Phookan	Gautam	Muncie	IN	18	Neurosurgery	S	Oxycodone-Acetaminophen	Oxycodone Hcl/Acetaminophen	84	84	1345	4749.39	36		32	32	1498.37	536		19
1093782864	Dorai	Zeena	Baltimore	MD	24	Neurosurgery	S	Oxycodone Hcl	Oxycodone Hcl	36	36	664	669.3	29	#					#
1093782864	Dorai	Zeena	Baltimore	MD	24	Neurosurgery	S	Oxycodone-Acetaminophen	Oxycodone Hcl/Acetaminophen	15	15	249	351.42	14	#					#
1093786931	Mccullough	William	Lewisville	TX	48	Neurosurgery	S	Oxycodone-Acetaminophen	Oxycodone Hcl/Acetaminophen	13	13	181	532.46		*					*
1093799702	Boodin	Stephen	Clawson	MI	26	Neurosurgery	S	Oxycodone-Acetaminophen	Oxycodone Hcl/Acetaminophen	20	20	177	549.7		#					*
1093810574	Amps	Jeremy	Mobile	AL	1	Neurosurgery	S	Oxycodone-Acetaminophen	Oxycodone Hcl/Acetaminophen	30	30	319	673.35	21	#					#
1093811028	Choi	William	Centennial	CO	8	Neurosurgery	S	Oxycodone Hcl	Oxycodone Hcl	12	12	93	261.21			0	0	0	0	#
1093811028	Choi	William	Centennial	CO	8	Neurosurgery	S	Oxycodone-Acetaminophen	Oxycodone Hcl/Acetaminophen	22	22	131	753.98	13	#					*
1093812349	Lusis	Eriks	Kalamazoo	MI	26	Neurosurgery	S	Oxycodone-Acetaminophen	Oxycodone Hcl/Acetaminophen	13	13	167	379.81	13	*					*
1093862278	Molloy	Gerald	Fort Pierce	FL	12	Neurosurgery	S	Oxycodone-Acetaminophen	Oxycodone Hcl/Acetaminophen	27	27	647	735.64	22		14	14	445.47	370		11
1093926115	Demassi	Christopher	Hollywood	FL	12	Neurosurgery	S	Oxycodone-Acetaminophen	Oxycodone Hcl/Acetaminophen	39	39	269	470.86	26		20	20	241.51	115	#
1093930216	Helms	Jody	Bristol	TN	47	Neurosurgery	S	Oxycodone-Acetaminophen	Oxycodone Hcl/Acetaminophen	12	12	159	268.51		#					*
1093938482	Houseman	Clifford	Southfield	MI	26	Neurosurgery	S	Oxycodone-Acetaminophen	Oxycodone Hcl/Acetaminophen	154	154	4374	9438.14	54		73	73	4165.62	2067		31
1093939118	Rahimi	Scott	Augusta	GA	13	Neurosurgery	S	Oxycodone-Acetaminophen	Oxycodone Hcl/Acetaminophen	16	16	259	404.36		#					*
1093945867	Manzano	Glen	Orlando	FL	12	Neurosurgery	S	Oxycodone Hcl	Oxycodone Hcl	21	21	440	514.67		*					*
1093945867	Manzano	Glen	Orlando	FL	12	Neurosurgery	S	Oxycodone-Acetaminophen	Oxycodone Hcl/Acetaminophen	76	77.5	1323	2369.02	40		53	54.5	1647.97	954		29
1093959108	Udani	Vikram	San Diego	CA	6	Neurosurgery	S	Oxycodone-Acetaminophen	Oxycodone Hcl/Acetaminophen	12	12	178	440.6		*					*
1093976995	Cheatle	Joseph	Myrtle Beach	SC	45	Neurosurgery	S	Oxycodone Hcl	Oxycodone Hcl	51	52	783	1082.22	26		20	20	388.1	305		12
1093976995	Cheatle	Joseph	Myrtle Beach	SC	45	Neurosurgery	S	Oxycodone-Acetaminophen	Oxycodone Hcl/Acetaminophen	94	95	1590	3677.22	53		46	46	1484.86	812		29
1093984742	Dafford	Kurtus	South Weymouth	MA	25	Neurosurgery	S	Oxycodone Hcl	Oxycodone Hcl	51	51	762	969.13	15		19	19	350.26	269	*
1104021054	Bashir	Asif	Edison	NJ	34	Neurosurgery	S	Oxycodone-Acetaminophen	Oxycodone Hcl/Acetaminophen	11	12.3	179	233.93		*					*
1104033349	Fu	Kai-Ming	New York	NY	36	Neurosurgery	S	Oxycodone-Acetaminophen	Oxycodone Hcl/Acetaminophen	11	11	90	291.51	11	*					*
1104037522	Elhammady	Mohamed Samy	Tampa	FL	12	Neurosurgery	S	Oxycodone-Acetaminophen	Oxycodone Hcl/Acetaminophen	14	14	138	293.76	12	*					*
1104040732	Kachmann	Michael	Cincinnati	OH	39	Neurosurgery	S	Oxycodone-Acetaminophen	Oxycodone Hcl/Acetaminophen	72	72	794	1788.83	51		57	57	1318.37	632		39
1104089499	Abdulhak	Muwaffak	Detroit	MI	26	Neurosurgery	S	Oxycodone Hcl	Oxycodone Hcl	28	28	447	471.84	20	#					#
1104813344	Argires	James	Lancaster	PA	42	Neurosurgery	S	Oxycodone Hcl	Oxycodone Hcl	42	42	607	1146.34	28		15	15	327.02	198		11
1104813344	Argires	James	Lancaster	PA	42	Neurosurgery	S	Oxycodone-Acetaminophen	Oxycodone Hcl/Acetaminophen	36	36	468	2076.66	23		16	16	862.78	199		11
1104813344	Argires	James	Lancaster	PA	42	Neurosurgery	S	Oxycontin	Oxycodone Hcl	11	11	320	6877.44		*					*
1104833524	Giovanini	Mark	Gulf Breeze	FL	12	Neurosurgery	S	Oxycodone-Acetaminophen	Oxycodone Hcl/Acetaminophen	49	49	608	1619.88	40		34	34	1123.11	412		29
1104833557	Dmytrenko	George	Pensacola	FL	12	Neurosurgery	S	Oxycodone-Acetaminophen	Oxycodone Hcl/Acetaminophen	33	33	888	1749.29		*					*
1104849686	Pagan	Luis	Hialeah	FL	12	Neurosurgery	S	Oxycodone-Acetaminophen	Oxycodone Hcl/Acetaminophen	16	16	480	704.16		*					*
1104852946	Wetzel	Matthew	Greensburg	PA	42	Neurosurgery	S	Oxycodone-Acetaminophen	Oxycodone Hcl/Acetaminophen	17	17	182	287.21	13	#					#
1104861103	Yarosh	Cherylon	Joplin	MO	29	Neurosurgery	S	Oxycodone-Acetaminophen	Oxycodone Hcl/Acetaminophen	29	29	466	1369.08	17		17	17	795.63	260	#
1104870088	Amann	John	Winter Haven	FL	12	Neurosurgery	S	Oxycodone-Acetaminophen	Oxycodone Hcl/Acetaminophen	20	20.5	543	810.36	17	#					#
1104871847	Rosenbaum	Thomas	Portland	OR	41	Neurosurgery	S	Oxycodone Hcl	Oxycodone Hcl	58	58	390	528.11	38	#					#
1104893015	Jacobson	Jeff	Bethesda	MD	24	Neurosurgery	S	Oxycodone-Acetaminophen	Oxycodone Hcl/Acetaminophen	16	16	196	306.81			16	16	306.81	196	*
1104894781	Garonzik	Ira	Baltimore	MD	24	Neurosurgery	S	Oxycodone Hcl	Oxycodone Hcl	60	60	1591	1743.05	31		26	26	469.26	668		16
1104927458	Shutack	John	Virginia Beach	VA	51	Neurosurgery	S	Oxycodone Hcl	Oxycodone Hcl	24	24	449	971.17			0	0	0	0	#
1104927458	Shutack	John	Virginia Beach	VA	51	Neurosurgery	S	Oxycodone-Acetaminophen	Oxycodone Hcl/Acetaminophen	34	34	853	1351.4	17		18	18	651.98	471	*
1104952241	Wirchansky	William	Brooklyn	NY	36	Neurosurgery	S	Oxycodone-Acetaminophen	Oxycodone Hcl/Acetaminophen	13	13	109	153.71		*					*
1104961010	Voyadzis	Jean-Marc	Clinton	MD	24	Neurosurgery	S	Oxycodone Hcl	Oxycodone Hcl	14	14	151	226.95	12	*					*
1104961010	Voyadzis	Jean-Marc	Clinton	MD	24	Neurosurgery	S	Oxycodone-Acetaminophen	Oxycodone Hcl/Acetaminophen	13	13	187	367.71	13	#					#
1114036092	Beykovsky	Andrew	Waukesha	WI	55	Neurosurgery	S	Oxycodone-Acetaminophen	Oxycodone Hcl/Acetaminophen	21	21	193	728.9	12	#					*
1114196466	Heller	Allan	Spokane	WA	53	Neurosurgery	S	Oxycodone Hcl	Oxycodone Hcl	19	19	209	240.29		*					*
1114909967	Pootrakul	Apichan	Sun City	AZ	4	Neurosurgery	S	Oxycodone-Acetaminophen	Oxycodone Hcl/Acetaminophen	11	11	156	375.04		*					*
1114913605	Webb	Kristopher	Austin	TX	48	Neurosurgery	S	Oxycodone-Acetaminophen	Oxycodone Hcl/Acetaminophen	31	31	329	1287.9	20	#					#
1114914835	Nida	Todd	Pontiac	MI	26	Neurosurgery	S	Oxycodone-Acetaminophen	Oxycodone Hcl/Acetaminophen	19	19	168	404.63	15	#					#
1114919230	Rothschild	Cheslovas	Orange Park	FL	12	Neurosurgery	S	Oxycodone-Acetaminophen	Oxycodone Hcl/Acetaminophen	33	33	464	508.89	25		18	18	281.26	247		14
1114945540	Santiago	Paul	Saint Louis	MO	29	Neurosurgery	S	Oxycodone Hcl	Oxycodone Hcl	55	55	986	1388.42	21		29	29	711.16	574	#
1114971264	Mace	John	Springfield	MO	29	Neurosurgery	S	Oxycodone-Acetaminophen	Oxycodone Hcl/Acetaminophen	49	49	616	1080.73	41	#					#
1114977600	Frizzell	Roy	Boise	ID	16	Neurosurgery	S	Oxycodone Hcl	Oxycodone Hcl	13	13	197	330.43		*					*
1114979242	Guitton	Jean	Augusta	GA	13	Neurosurgery	S	Oxycodone-Acetaminophen	Oxycodone Hcl/Acetaminophen	79	79	686	1446.16	58		49	49	914.07	406		39
1114985884	Packer	Evan	Boca Raton	FL	12	Neurosurgery	S	Oxycodone-Acetaminophen	Oxycodone Hcl/Acetaminophen	19	19	115	293.54	15		19	19	293.54	115		15
1114990223	Zorub	David	Pittsburgh	PA	42	Neurosurgery	S	Oxycodone-Acetaminophen	Oxycodone Hcl/Acetaminophen	11	11	68	84.22		*					*
1114990553	Supler	Mitchell	Ocoee	FL	12	Neurosurgery	S	Oxycodone-Acetaminophen	Oxycodone Hcl/Acetaminophen	27	27	298	1240.34	19	#					#
1124008842	Rapp	Lawrence	Clarkston	MI	26	Neurosurgery	S	Oxycodone-Acetaminophen	Oxycodone Hcl/Acetaminophen	18	18	265	916.77	12	*					*
1124016662	Cathey	Steven	North Little Rock	AR	5	Neurosurgery	S	Oxycodone Hcl	Oxycodone Hcl	13	13	390	273.55			13	13	273.55	390	*
1124016662	Cathey	Steven	North Little Rock	AR	5	Neurosurgery	S	Oxycodone-Acetaminophen	Oxycodone Hcl/Acetaminophen	20	20	239	976.83		#					*
1124021514	Mccormick	Patrick	Toledo	OH	39	Neurosurgery	S	Oxycodone-Acetaminophen	Oxycodone Hcl/Acetaminophen	70	70	1115	1701.08	49		58	58	1322.93	926	#
1124050851	Smith	Stephen	South Bend	IN	18	Neurosurgery	S	Oxycodone-Acetaminophen	Oxycodone Hcl/Acetaminophen	55	55.1	669	1709.74	32		31	31	1016.25	357		21
1124057070	Andalkar	Niteen	Mesa	AZ	4	Neurosurgery	S	Oxycodone-Acetaminophen	Oxycodone Hcl/Acetaminophen	46	46	472	1037.64	28		27	27	568.98	265		16
1124065305	Patel	Sunil	Charleston	SC	45	Neurosurgery	S	Oxycodone Hcl	Oxycodone Hcl	11	11	147	241.51		*					*
1124066097	Tantuwaya	Lokesh	San Diego	CA	6	Neurosurgery	S	Oxycodone-Acetaminophen	Oxycodone Hcl/Acetaminophen	16	16	439	762.31		*					*
1124067491	Song	Michael	Reno	NV	32	Neurosurgery	S	Oxycodone-Acetaminophen	Oxycodone Hcl/Acetaminophen	19	19	272	507.87	17	#					#
1124082755	Oppenheimer	Jeffrey	Fort Pierce	FL	12	Neurosurgery	S	Oxycodone-Acetaminophen	Oxycodone Hcl/Acetaminophen	20	20	202	797.1	16	*					*
1124093000	Ramberg	Donald	San Luis Obispo	CA	6	Neurosurgery	S	Oxycodone Hcl	Oxycodone Hcl	18	20.5	615	1275.99			0	0	0	0	#
1124093000	Ramberg	Donald	San Luis Obispo	CA	6	Neurosurgery	S	Oxycodone-Acetaminophen	Oxycodone Hcl/Acetaminophen	64	64	1764	5073.03	33		43	43	2588.37	1164	#
1124255021	Rhee	Michael	Kansas City	MO	29	Neurosurgery	S	Oxycodone-Acetaminophen	Oxycodone Hcl/Acetaminophen	27	27	166	375.41	23	#					#
1124294913	Iannotti	Christopher	Phoenix	AZ	4	Neurosurgery	S	Oxycodone Hcl	Oxycodone Hcl	11	11	209	119.45		*					*
1124294913	Iannotti	Christopher	Phoenix	AZ	4	Neurosurgery	S	Oxycodone-Acetaminophen	Oxycodone Hcl/Acetaminophen	31	31	207	885.06	22	#					#
1134102171	Sawhny	Bhupinder	Cleveland	OH	39	Neurosurgery	S	Oxycodone Hcl	Oxycodone Hcl	26	26	606	692.76		*					*
1134102171	Sawhny	Bhupinder	Cleveland	OH	39	Neurosurgery	S	Oxycodone-Acetaminophen	Oxycodone Hcl/Acetaminophen	139	139.4	3225	5349.5	29		40	40	1196.22	907		13
1134102171	Sawhny	Bhupinder	Cleveland	OH	39	Neurosurgery	S	Oxycontin	Oxycodone Hcl	11	11	330	11358.93			0	0	0	0	#
1134106016	Grabel	Jordan	West Palm Beach	FL	12	Neurosurgery	S	Oxycodone-Acetaminophen	Oxycodone Hcl/Acetaminophen	47	47	487	790.96	28	#					#
1134114432	Chaparro	Michael	Loxahatchee	FL	12	Neurosurgery	S	Oxycodone-Acetaminophen	Oxycodone Hcl/Acetaminophen	12	12	152	408.49		*					*
1134118789	Arnautovic	Kenan	Memphis	TN	47	Neurosurgery	S	Oxycodone-Acetaminophen	Oxycodone Hcl/Acetaminophen	15	15	96	179.95	11	*					*
1134120272	Tyler	Donald	Mobile	AL	1	Neurosurgery	S	Oxycodone-Acetaminophen	Oxycodone Hcl/Acetaminophen	37	37	709	1585.68	27		18	18	861.61	337		13
1134121981	Buono	Lee	Pennington	NJ	34	Neurosurgery	S	Oxycodone-Acetaminophen	Oxycodone Hcl/Acetaminophen	16	16	76	221.56	14	#					#
1134140932	Henry	Matthew	Wichita	KS	20	Neurosurgery	S	Oxycodone-Acetaminophen	Oxycodone Hcl/Acetaminophen	71	71	1077	3836.36	28		32	32	1559.26	582		17
1134143563	Banasiak	Magdalena	Salem	OR	41	Neurosurgery	S	Oxycodone Hcl	Oxycodone Hcl	54	54.5	833	1195.97	40		41	41.5	949.03	621	#
1134151210	Bennett	Gregory	Williamsville	NY	36	Neurosurgery	S	Oxycodone-Acetaminophen	Oxycodone Hcl/Acetaminophen	12	12	171	162.95		*					*
1134157340	Spence	Caple	Midwest City	OK	40	Neurosurgery	S	Oxycodone-Acetaminophen	Oxycodone Hcl/Acetaminophen	24	24	415	1364.73	19	#					#
1134160161	Wallace	Bradley	Jacksonville	FL	12	Neurosurgery	S	Oxycodone Hcl	Oxycodone Hcl	74	74	1298	2522.07	42		35	35	1222.03	657		26
1134160161	Wallace	Bradley	Jacksonville	FL	12	Neurosurgery	S	Oxycodone-Acetaminophen	Oxycodone Hcl/Acetaminophen	181	181	3168	10589.42	120		140	140	8016.61	2486		96
1134163652	Hsu	Gery	Coffeyville	KS	20	Neurosurgery	S	Oxycodone-Acetaminophen	Oxycodone Hcl/Acetaminophen	36	36	502	1062.1	26		20	20	523.73	280	#
1134174550	Garcia-Bengochea	Javier	Jacksonville	FL	12	Neurosurgery	S	Oxycodone Hcl	Oxycodone Hcl	20	20	198	299.52	11	#					*
1134174550	Garcia-Bengochea	Javier	Jacksonville	FL	12	Neurosurgery	S	Oxycodone-Acetaminophen	Oxycodone Hcl/Acetaminophen	97	97	976	1678.98	76	#					#
1134177108	Jackson	Thad	Elizabethtown	KY	21	Neurosurgery	S	Oxycodone-Acetaminophen	Oxycodone Hcl/Acetaminophen	129	129	1198	1878.2	89		87	87	1331.75	757		64
1134181571	Gerdes	Jeffrey	St Cloud	MN	27	Neurosurgery	S	Oxycodone-Acetaminophen	Oxycodone Hcl/Acetaminophen	24	24.3	255	493.16	23	#					#
1134183205	Polinsky	Michael	Chesterfield	MO	29	Neurosurgery	S	Oxycodone-Acetaminophen	Oxycodone Hcl/Acetaminophen	12	12	174	241.84		*					*
1134198567	Gehring	Randy	Lafayette	IN	18	Neurosurgery	S	Oxycodone Hcl	Oxycodone Hcl	12	12	309	695.74			0	0	0	0	#
1134198567	Gehring	Randy	Lafayette	IN	18	Neurosurgery	S	Oxycodone-Acetaminophen	Oxycodone Hcl/Acetaminophen	34	34	386	817.07	19	#					#
1134198567	Gehring	Randy	Lafayette	IN	18	Neurosurgery	S	Oxycontin	Oxycodone Hcl	12	12	360	10581.75			0	0	0	0	#
1134236102	Buchanan	Robert	Round Rock	TX	48	Neurosurgery	S	Oxycodone-Acetaminophen	Oxycodone Hcl/Acetaminophen	13	13	90	342.88	13	*					*
1134268139	Phelps	Jeremy	Oklahoma City	OK	40	Neurosurgery	S	Oxycodone-Acetaminophen	Oxycodone Hcl/Acetaminophen	14	14	137	430.76	13	*					*
1134289994	Hummell	Matthew	Austin	TX	48	Neurosurgery	S	Oxycodone-Acetaminophen	Oxycodone Hcl/Acetaminophen	22	22	217	830.76	16	#					#
1134302599	Loganathan	Amritraj	Ypsilanti	MI	26	Neurosurgery	S	Oxycodone-Acetaminophen	Oxycodone Hcl/Acetaminophen	31	31	593	1504.81	20		19	19	745.76	350	#
1134338569	Tran	Nam	Tampa	FL	12	Neurosurgery	S	Oxycodone Hcl	Oxycodone Hcl	44	44	814	1105.88	40		32	32	854.74	606		29
1134338569	Tran	Nam	Tampa	FL	12	Neurosurgery	S	Oxycodone-Acetaminophen	Oxycodone Hcl/Acetaminophen	22	22	336	674.39	22	#					#
1134369556	Thambuswamy	Michael	Tulsa	OK	40	Neurosurgery	S	Oxycodone-Acetaminophen	Oxycodone Hcl/Acetaminophen	26	26	339	1420.21	20	*					*
1134397714	Powers	Alexander	Winston Salem	NC	37	Neurosurgery	S	Oxycodone Hcl	Oxycodone Hcl	43	43.4	760	1123.32	19		19	19.1	453.68	349	*
1134397714	Powers	Alexander	Winston Salem	NC	37	Neurosurgery	S	Oxycodone-Acetaminophen	Oxycodone Hcl/Acetaminophen	32	32.7	702	1350.27	19	#					#
1144214933	Chandler	Howard	Atlanta	GA	13	Neurosurgery	S	Oxycodone Hcl	Oxycodone Hcl	21	21	110	170.13	18	#					#
1144228933	Deshmukh	Vinay	Charlotte	NC	37	Neurosurgery	S	Oxycodone-Acetaminophen	Oxycodone Hcl/Acetaminophen	31	31	485	1317.03	19		16	16	702.07	232	#
1144246075	Moskowitz	Nathan	Rockville	MD	24	Neurosurgery	S	Oxycodone-Acetaminophen	Oxycodone Hcl/Acetaminophen	80	82.7	1233	1052.41	40		65	67.7	835.2	1030	#
1144285677	Molleston	Michael	Denison	TX	48	Neurosurgery	S	Oxycodone-Acetaminophen	Oxycodone Hcl/Acetaminophen	32	33	614	1331.18	12		16	17	278.96	227	*
1144317157	West	Scott	Dayton	OH	39	Neurosurgery	S	Oxycodone-Acetaminophen	Oxycodone Hcl/Acetaminophen	44	44	322	1184.49	15		13	13	208.99	98	*
1144333436	Altenau	Lance	San Diego	CA	6	Neurosurgery	S	Oxycodone-Acetaminophen	Oxycodone Hcl/Acetaminophen	58	60	772	1955.31	41	#					#
1144336538	Missios	Symeon	Fairlawn	OH	39	Neurosurgery	S	Oxycodone-Acetaminophen	Oxycodone Hcl/Acetaminophen	24	24.5	289	644.08	12	#					*
1144482746	Dinapoli	Vincent	Cincinnati	OH	39	Neurosurgery	S	Oxycodone-Acetaminophen	Oxycodone Hcl/Acetaminophen	41	41	470	805.12	18	#					#
1144487174	Aryan	Saeid	Fort Worth	TX	48	Neurosurgery	S	Oxycodone-Acetaminophen	Oxycodone Hcl/Acetaminophen	40	40	468	1079.44	30		26	26	692.56	306	#
1154340958	Cortez	Ricardo	Houston	TX	48	Neurosurgery	S	Oxycodone-Acetaminophen	Oxycodone Hcl/Acetaminophen	11	11	122	264.16		*					*
1154343309	Hajjar	Michael	Boise	ID	16	Neurosurgery	S	Oxycodone Hcl	Oxycodone Hcl	44	44	484	1412.48	24		16	16	454.35	199		13
1154343309	Hajjar	Michael	Boise	ID	16	Neurosurgery	S	Oxycodone-Acetaminophen	Oxycodone Hcl/Acetaminophen	33	34.7	429	2279.13	21		15	15	899.05	140	*
1154347680	Tullis	Jason	Jackson	MS	28	Neurosurgery	S	Oxycodone-Acetaminophen	Oxycodone Hcl/Acetaminophen	19	20	486	689.75		*					*
1154359297	Shahid	S	Norwalk	CT	9	Neurosurgery	S	Oxycodone-Acetaminophen	Oxycodone Hcl/Acetaminophen	19	20	267	548.67	16	#					#
1154381465	Davidson	Larry	Anderson	SC	45	Neurosurgery	S	Oxycodone-Acetaminophen	Oxycodone Hcl/Acetaminophen	34	34	361	1005.83	25		19	19	659.68	217		13
1154383701	Correnti	Gary	Fort Myers	FL	12	Neurosurgery	S	Oxycodone-Acetaminophen	Oxycodone Hcl/Acetaminophen	126	126.7	1182	3177.76	81		98	98	2426.66	853		63
1154424570	Schwetschenau	Paul	Cincinnati	OH	39	Neurosurgery	S	Oxycodone-Acetaminophen	Oxycodone Hcl/Acetaminophen	18	18	135	252.56	17	#					#
1154433712	Fouke	Sarah	Chesterfield	MO	29	Neurosurgery	S	Oxycodone-Acetaminophen	Oxycodone Hcl/Acetaminophen	17	17	125	442.28	16	#					#
1154521367	Mehta	Ankit	Boston	MA	25	Neurosurgery	S	Oxycodone-Acetaminophen	Oxycodone Hcl/Acetaminophen	13	13	198	505.69		*					*
1154536191	Berk	Mehmet	Portland	OR	41	Neurosurgery	S	Oxycodone Hcl	Oxycodone Hcl	20	20.1	246	599.28	19	*					*
1154536191	Berk	Mehmet	Portland	OR	41	Neurosurgery	S	Oxycodone-Acetaminophen	Oxycodone Hcl/Acetaminophen	88	88	651	2955.7	79		46	46	1577.93	301		45
1154632057	Brindle	Ted	Roseville	CA	6	Neurosurgery	S	Oxycodone-Acetaminophen	Oxycodone Hcl/Acetaminophen	20	20	282	1284.43		#					*
1164402368	Ireland	Patrick	Winchester	VA	51	Neurosurgery	S	Oxycodone-Acetaminophen	Oxycodone Hcl/Acetaminophen	28	28	330	681.84	16	#					#
1164405643	Poor	Marshall	Bloomington	IN	18	Neurosurgery	S	Oxycodone-Acetaminophen	Oxycodone Hcl/Acetaminophen	84	84	1092	2779.39	31		38	38	999.76	408		18
1164414884	Scott	Eric	Gainesville	FL	12	Neurosurgery	S	Oxycodone Hcl	Oxycodone Hcl	20	20	368	920.13		#					*
1164414884	Scott	Eric	Gainesville	FL	12	Neurosurgery	S	Oxycodone-Acetaminophen	Oxycodone Hcl/Acetaminophen	59	59	972	2519.56	38		45	45	1740.58	685	#
1164420915	Vaughn	Troy	Alexandria	LA	22	Neurosurgery	S	Endocet	Oxycodone Hcl/Acetaminophen	12	12	360	751.39		*					*
1164420915	Vaughn	Troy	Alexandria	LA	22	Neurosurgery	S	Oxycodone Hcl	Oxycodone Hcl	97	105.5	3110	2803.07	13		59	59.5	1737.41	1775	*
1164420915	Vaughn	Troy	Alexandria	LA	22	Neurosurgery	S	Oxycodone-Acetaminophen	Oxycodone Hcl/Acetaminophen	388	397	11523	26278.94	51		168	177	10327.84	5183		22
1164420915	Vaughn	Troy	Alexandria	LA	22	Neurosurgery	S	Oxycontin	Oxycodone Hcl	25	25	750	11586.63			0	0	0	0	#
1164424693	Ohaegbulam	Chima	Roxbury Crossing	MA	25	Neurosurgery	S	Oxycodone Hcl	Oxycodone Hcl	11	11	206	155.23		*					*
1164429718	Bonasso	Christian	Columbus	OH	39	Neurosurgery	S	Oxycodone Hcl	Oxycodone Hcl	13	13.2	345	391.13		*					*
1164429718	Bonasso	Christian	Columbus	OH	39	Neurosurgery	S	Oxycodone-Acetaminophen	Oxycodone Hcl/Acetaminophen	68	68.9	1843	4290.81	38		24	24.7	1152.51	685		14
1164445029	Thanki	Ashokkumar	Langhorne	PA	42	Neurosurgery	S	Oxycodone Hcl	Oxycodone Hcl	109	109	2983	3987.95	24		36	36	2136.75	1030		13
1164445029	Thanki	Ashokkumar	Langhorne	PA	42	Neurosurgery	S	Oxycodone-Acetaminophen	Oxycodone Hcl/Acetaminophen	144	146	4021	6282.61	36		63	63	3379.3	1725		19
1164445029	Thanki	Ashokkumar	Langhorne	PA	42	Neurosurgery	S	Oxycontin	Oxycodone Hcl	12	12	360	2088.96			12	12	2088.96	360	*
1164457008	Rawson	Raymond	Petoskey	MI	26	Neurosurgery	S	Oxycodone Hcl	Oxycodone Hcl	25	25	451	680.28		*					*
1164457008	Rawson	Raymond	Petoskey	MI	26	Neurosurgery	S	Oxycodone-Acetaminophen	Oxycodone Hcl/Acetaminophen	30	31	435	762.33	20		16	17	456.31	264	*
1164472916	Telfeian	Albert	Providence	RI	44	Neurosurgery	S	Oxycodone Hcl	Oxycodone Hcl	38	38.3	1024	824.47	18	#					#
1164472916	Telfeian	Albert	Providence	RI	44	Neurosurgery	S	Oxycodone-Acetaminophen	Oxycodone Hcl/Acetaminophen	49	49	1129	1157.31	35		31	31	813.73	732		21
1164480323	Waitze	Alan	Waterbury	CT	9	Neurosurgery	S	Oxycodone Hcl	Oxycodone Hcl	13	15	323	245.97		#					*
1164485041	Boulis	Nicholas	Cleveland	OH	39	Neurosurgery	S	Oxycodone-Acetaminophen	Oxycodone Hcl/Acetaminophen	27	27	159	326.87	25		15	15	174.3	90	#
1164489480	Garber	Jason	Las Vegas	NV	32	Neurosurgery	S	Oxycodone Hcl	Oxycodone Hcl	19	19	548	763.98	12	#					*
1164489480	Garber	Jason	Las Vegas	NV	32	Neurosurgery	S	Oxycodone-Acetaminophen	Oxycodone Hcl/Acetaminophen	35	35	1040	2235.91	31		18	18	1126.46	540		16
1164492021	Samuels	Victoria	Goldsboro	NC	37	Neurosurgery	S	Oxycodone-Acetaminophen	Oxycodone Hcl/Acetaminophen	104	104.3	1959	2822.5	47		59	59.3	1354.5	1021		29
1164492252	Krauss	William	Rochester	MN	27	Neurosurgery	S	Oxycodone Hcl	Oxycodone Hcl	11	11	62	556.61		*					*
1164497160	Rutigliano	Michael	Greensburg	PA	42	Neurosurgery	S	Oxycodone Hcl	Oxycodone Hcl	35	35.1	428	705.22	12	#					*
1164497160	Rutigliano	Michael	Greensburg	PA	42	Neurosurgery	S	Oxycodone-Acetaminophen	Oxycodone Hcl/Acetaminophen	61	61	531	1059.47	50	#					#
1164502852	Schnee	Charles	Baltimore	MD	24	Neurosurgery	S	Oxycodone Hcl	Oxycodone Hcl	11	11	264	391.02		*					*
1164502852	Schnee	Charles	Baltimore	MD	24	Neurosurgery	S	Oxycodone-Acetaminophen	Oxycodone Hcl/Acetaminophen	53	53.7	1342	1655.45	32		30	30.7	742.43	731	#
1164516555	Shields	Philip	Santa Fe	NM	35	Neurosurgery	S	Oxycodone-Acetaminophen	Oxycodone Hcl/Acetaminophen	28	28	340	611.75	20	#					#
1164571691	Holtzman	Robert	Rockville Centre	NY	36	Neurosurgery	S	Oxycodone-Acetaminophen	Oxycodone Hcl/Acetaminophen	16	16	167	230.05	11	#					*
1164622908	Wogu	Elijah	San Luis Obispo	CA	6	Neurosurgery	S	Oxycodone-Acetaminophen	Oxycodone Hcl/Acetaminophen	55	55	762	3238.18	39		41	41	2528.89	587	#
1164624516	Lothes	Christian	Wichita	KS	20	Neurosurgery	S	Oxycodone-Acetaminophen	Oxycodone Hcl/Acetaminophen	22	22	235	960.7	11	#					*
1164670345	Mcneal	Jonathan	Roanoke	VA	51	Neurosurgery	S	Oxycodone-Acetaminophen	Oxycodone Hcl/Acetaminophen	51	52	744	1988.99	42		18	18	718.55	254		16
1164717518	Shepherd	Daniel	Rochester	MN	27	Neurosurgery	S	Oxycodone Hcl	Oxycodone Hcl	13	13	114	176.24	13	#					#
1174505887	Alexander	Mathew	Corpus Christi	TX	48	Neurosurgery	S	Oxycodone-Acetaminophen	Oxycodone Hcl/Acetaminophen	51	51	1480	3302.42	35		35	35	2220.88	1000		22
1174509418	Shahi	Kavian	Roseville	CA	6	Neurosurgery	S	Oxycodone-Acetaminophen	Oxycodone Hcl/Acetaminophen	15	15	158	524.77	12	#					*
1174514327	Roy	Mark	Eden	NC	37	Neurosurgery	S	Oxycodone Hcl	Oxycodone Hcl	104	113.2	3089	4549.3	19		46	52.7	1718.48	1356	*
1174514327	Roy	Mark	Eden	NC	37	Neurosurgery	S	Oxycodone-Acetaminophen	Oxycodone Hcl/Acetaminophen	419	451.6	10580	32312.92	115		247	270.8	15951.67	6004		79
1174514327	Roy	Mark	Eden	NC	37	Neurosurgery	S	Oxycontin	Oxycodone Hcl	64	77.5	2321	51276.39			28	37.5	22133.35	1125	*
1174515696	Bondurant	Charles	Columbia	MO	29	Neurosurgery	S	Oxycodone-Acetaminophen	Oxycodone Hcl/Acetaminophen	47	47	379	911.84	39	#					#
1174516496	Carney	Peter	Elkhart	IN	18	Neurosurgery	S	Oxycodone Hcl	Oxycodone Hcl	23	23	690	1155.23			0	0	0	0	#
1174516496	Carney	Peter	Elkhart	IN	18	Neurosurgery	S	Oxycodone-Acetaminophen	Oxycodone Hcl/Acetaminophen	82	82	2460	5130.54			35	35	2717.96	1050	*
1174516496	Carney	Peter	Elkhart	IN	18	Neurosurgery	S	Oxycontin	Oxycodone Hcl	12	12	360	12558.48			0	0	0	0	#
1174540173	Borsellino	Samuel	Charlotte	NC	37	Neurosurgery	S	Oxycodone-Acetaminophen	Oxycodone Hcl/Acetaminophen	20	20	130	419.98	19	#					#
1174546766	Hua	Sherwin	Redwood City	CA	6	Neurosurgery	S	Oxycodone-Acetaminophen	Oxycodone Hcl/Acetaminophen	39	45	980	2389.89	13		24	30	1834.96	688	*
1174551949	Viola	John	Stuart	FL	12	Neurosurgery	S	Oxycodone-Acetaminophen	Oxycodone Hcl/Acetaminophen	49	49	742	1688.66	33		32	32	1008.68	501	#
1174555379	Caton	William	Pasadena	CA	6	Neurosurgery	S	Oxycodone-Acetaminophen	Oxycodone Hcl/Acetaminophen	92	92.4	766	1475.26	44		79	79.4	1227.95	661	#
1174560890	Shehadi	Joseph	Columbus	OH	39	Neurosurgery	S	Oxycodone-Acetaminophen	Oxycodone Hcl/Acetaminophen	69	69	546	1106.05	36		50	50	733.02	394	#
1174577027	Sumas	Mariaelaina	Carlisle	PA	42	Neurosurgery	S	Oxycodone-Acetaminophen	Oxycodone Hcl/Acetaminophen	27	27.4	605	795.95		*					*
1174581409	Alberico	Anthony	Huntington	WV	54	Neurosurgery	S	Oxycodone-Acetaminophen	Oxycodone Hcl/Acetaminophen	21	21	211	492.69	18	#					*
1174585640	Mangels	Kyle	Tulsa	OK	40	Neurosurgery	S	Oxycodone-Acetaminophen	Oxycodone Hcl/Acetaminophen	21	21	297	1194.5	13	#					*
1174605588	Quinn	Tanya	Saint Louis	MO	29	Neurosurgery	S	Oxycodone-Acetaminophen	Oxycodone Hcl/Acetaminophen	35	35	341	1393.39	27	#					#
1174609556	Kimball	Matthew	Roseville	CA	6	Neurosurgery	S	Oxycodone-Acetaminophen	Oxycodone Hcl/Acetaminophen	18	18	194	1289.73		#					*
1174622831	Mohit	Abdi	Cleveland	OH	39	Neurosurgery	S	Oxycodone Hcl	Oxycodone Hcl	29	29	309	426.91	18	#					#
1174622831	Mohit	Abdi	Cleveland	OH	39	Neurosurgery	S	Oxycodone-Acetaminophen	Oxycodone Hcl/Acetaminophen	45	45	319	975.17	39		33	33	752.13	238		27
1174634174	Vender	John	Augusta	GA	13	Neurosurgery	S	Oxycodone-Acetaminophen	Oxycodone Hcl/Acetaminophen	27	27	365	806.06	24	*					*
1174685101	Gorum	Michael	Columbus	GA	13	Neurosurgery	S	Oxycodone-Acetaminophen	Oxycodone Hcl/Acetaminophen	52	52	380	1005.75	35		36	36	630.17	236	#
1174685192	Goldman	Marc	Columbus	GA	13	Neurosurgery	S	Oxycodone-Acetaminophen	Oxycodone Hcl/Acetaminophen	96	96	1047	2574.78	58		62	62	1694.51	700		37
1174718365	Sulaiman	Olawale	New Orleans	LA	22	Neurosurgery	S	Oxycodone-Acetaminophen	Oxycodone Hcl/Acetaminophen	34	34	502	1749.47	22	#					#
1174721823	Fulop	Steven	Langhorne	PA	42	Neurosurgery	S	Oxycodone-Acetaminophen	Oxycodone Hcl/Acetaminophen	51	51	740	1768.95	37	#					#
1174723720	Roundy	Neil	Springfield	OR	41	Neurosurgery	S	Oxycodone Hcl	Oxycodone Hcl	14	14	90	529.51	12	*					*
1174731095	Khan	Fahd	San Jose	CA	6	Neurosurgery	S	Oxycodone-Acetaminophen	Oxycodone Hcl/Acetaminophen	25	25	220	520.68	21	#					#
1174760607	Chou	Arthur	Downey	CA	6	Neurosurgery	S	Oxycodone-Acetaminophen	Oxycodone Hcl/Acetaminophen	24	24	290	484.24	20	#					#
1174775993	Thurmond	James	Lancaster	PA	42	Neurosurgery	S	Oxycodone-Acetaminophen	Oxycodone Hcl/Acetaminophen	29	29	447	1013.14	20		15	15	607.16	210	#
1174787337	Gandhi	Ravi	Winter Park	FL	12	Neurosurgery	S	Oxycodone-Acetaminophen	Oxycodone Hcl/Acetaminophen	15	15	186	314.37	14	#					#
1174953129	Zavarella	Salvatore	West Islip	NY	36	Neurosurgery	S	Oxycodone-Acetaminophen	Oxycodone Hcl/Acetaminophen	11	11	124	131.52		*					*
1184031627	Denis	Daniel	Kenner	LA	22	Neurosurgery	S	Oxycodone Hcl	Oxycodone Hcl	12	13	173	314.26		*					*
1184031627	Denis	Daniel	Kenner	LA	22	Neurosurgery	S	Oxycodone-Acetaminophen	Oxycodone Hcl/Acetaminophen	30	30	356	1038.3	21		12	12	414.34	174	*
1184601304	Vinas	Federico	Daytona Beach	FL	12	Neurosurgery	S	Oxycodone-Acetaminophen	Oxycodone Hcl/Acetaminophen	15	15.1	327	480.59	11	*					*
1184609240	Shrivastava	Raj	New York	NY	36	Neurosurgery	S	Oxycodone-Acetaminophen	Oxycodone Hcl/Acetaminophen	11	11	95	195.03	11	*					*
1184620304	Kitchens	Daniel	Saint Louis	MO	29	Neurosurgery	S	Oxycodone-Acetaminophen	Oxycodone Hcl/Acetaminophen	49	49	644	1183.71	25		37	37	844.17	489	#
1184624330	Houle	Paul	Hyannis	MA	25	Neurosurgery	S	Oxycodone Hcl	Oxycodone Hcl	23	23	191	337.42	22	#					#
1184636425	Mccormack	Bruce	San Francisco	CA	6	Neurosurgery	S	Oxycodone Hcl	Oxycodone Hcl	11	11	280	373.04		*					*
1184636425	Mccormack	Bruce	San Francisco	CA	6	Neurosurgery	S	Oxycodone-Acetaminophen	Oxycodone Hcl/Acetaminophen	16	16.7	421	915.9	14	#					#
1184642175	Lee	Sunghoon	Springfield	MO	29	Neurosurgery	S	Oxycodone Hcl	Oxycodone Hcl	12	12	171	305.46		*					*
1184642175	Lee	Sunghoon	Springfield	MO	29	Neurosurgery	S	Oxycodone-Acetaminophen	Oxycodone Hcl/Acetaminophen	134	134	1530	3555.25	88		82	82	2122.52	943		58
1184666737	Naftalis	Richard	Dallas	TX	48	Neurosurgery	S	Oxycodone-Acetaminophen	Oxycodone Hcl/Acetaminophen	52	52	590	1890.35	40	#					#
1184670135	Monteiro	Paulo	Jacksonville	FL	12	Neurosurgery	S	Oxycodone Hcl	Oxycodone Hcl	13	13	178	192.53	12	#					*
1184670135	Monteiro	Paulo	Jacksonville	FL	12	Neurosurgery	S	Oxycodone-Acetaminophen	Oxycodone Hcl/Acetaminophen	49	49	794	1730.32	29	#					#
1184676488	Richardson	Donald	Covington	LA	22	Neurosurgery	S	Oxycodone-Acetaminophen	Oxycodone Hcl/Acetaminophen	34	34	947	2144.68			20	20	963.74	578	*
1184689515	Moftakhar	Roham	Columbia	SC	45	Neurosurgery	S	Oxycodone-Acetaminophen	Oxycodone Hcl/Acetaminophen	14	14	76	227.72		*					*
1184696965	Metcalf	James	Ithaca	NY	36	Neurosurgery	S	Oxycodone Hcl	Oxycodone Hcl	11	11	225	188.8		*					*
1184714180	Kueter	Daniel	Chattanooga	TN	47	Neurosurgery	S	Oxycodone-Acetaminophen	Oxycodone Hcl/Acetaminophen	40	40	740	1386.46	27		26	26	1024.43	541	#
1184733008	Kaakaji	Wayel	Munster	IN	18	Neurosurgery	S	Oxycodone-Acetaminophen	Oxycodone Hcl/Acetaminophen	14	14	378	477.33			14	14	477.33	378	*
1184782070	Salame	Camille	Norwich	CT	9	Neurosurgery	S	Oxycodone Hcl	Oxycodone Hcl	13	13	114	81.81		#					*
1184858292	Hazzard	Matthew	Gainesville	GA	13	Neurosurgery	S	Oxycodone Hcl	Oxycodone Hcl	60	60	635	1240.83	45	#					#
1184858292	Hazzard	Matthew	Gainesville	GA	13	Neurosurgery	S	Oxycodone-Acetaminophen	Oxycodone Hcl/Acetaminophen	18	18.5	284	705.54	11	#					*
1184885915	Herzig	David	Atlanta	GA	13	Neurosurgery	S	Oxycodone Hcl	Oxycodone Hcl	19	19	205	276.66	16	#					#
1194003384	Subramaniam	Gandhivarma	Kansas City	MO	29	Neurosurgery	S	Oxycodone-Acetaminophen	Oxycodone Hcl/Acetaminophen	17	17	232	373.92	17	#					#
1194140483	Neil	Jayson	Kansas City	MO	29	Neurosurgery	S	Oxycodone-Acetaminophen	Oxycodone Hcl/Acetaminophen	30	30	279	656.59	29	#					#
1194705947	Coccia	Craig	Marquette	MI	26	Neurosurgery	S	Oxycodone Hcl	Oxycodone Hcl	16	16.1	226	287.6		#					*
1194705947	Coccia	Craig	Marquette	MI	26	Neurosurgery	S	Oxycodone-Acetaminophen	Oxycodone Hcl/Acetaminophen	40	40	430	958.7	22		25	25	608.27	236	#
1194710608	Whiting	Donald	Washington	PA	42	Neurosurgery	S	Oxycodone-Acetaminophen	Oxycodone Hcl/Acetaminophen	14	14.3	188	534.58	12	#					*
1194719807	Abou-Samra	Moustapha	Ventura	CA	6	Neurosurgery	S	Oxycodone-Acetaminophen	Oxycodone Hcl/Acetaminophen	14	14	142	309.85	12		14	14	309.85	142		12
1194721308	Etebar	Shahin	Rancho Mirage	CA	6	Neurosurgery	S	Oxycodone-Acetaminophen	Oxycodone Hcl/Acetaminophen	19	19	315	962.64	15	#					#
1194726216	Paramore	Christopher	Florence	SC	45	Neurosurgery	S	Oxycodone-Acetaminophen	Oxycodone Hcl/Acetaminophen	68	68	757	2012.36	43		47	47	1279.33	539	#
1194731240	Nathan	David	Salt Lake City	UT	49	Neurosurgery	S	Oxycodone-Acetaminophen	Oxycodone Hcl/Acetaminophen	43	43	737	2057.12	22		26	26	1185.18	435	#
1194737726	Mina	Christie	Greenville	SC	45	Neurosurgery	S	Oxycodone Hcl	Oxycodone Hcl	33	33	410	479.77	28		16	16	180.18	187		14
1194737726	Mina	Christie	Greenville	SC	45	Neurosurgery	S	Oxycodone-Acetaminophen	Oxycodone Hcl/Acetaminophen	171	171	1216	3174.27	158		138	138	2592.51	931		128
1194743732	Nehls	Daniel	Tacoma	WA	53	Neurosurgery	S	Oxycodone-Acetaminophen	Oxycodone Hcl/Acetaminophen	15	15	109	386.81	12	*					*
1194758508	Rami	Bimal	Baltimore	MD	24	Neurosurgery	S	Oxycodone Hcl	Oxycodone Hcl	33	33.3	605	944.03	14		13	13	392.39	233	*
1194758508	Rami	Bimal	Baltimore	MD	24	Neurosurgery	S	Oxycodone-Acetaminophen	Oxycodone Hcl/Acetaminophen	22	22	370	644.6	14	#					#
1194761403	Hadley	Mark	Birmingham	AL	1	Neurosurgery	S	Oxycodone-Acetaminophen	Oxycodone Hcl/Acetaminophen	34	34	599	2431.79	14		11	11	465.51	128	*
1194761791	Burson	George	Little Rock	AR	5	Neurosurgery	S	Oxycodone-Acetaminophen	Oxycodone Hcl/Acetaminophen	36	36	317	862.32	27		23	23	491.45	193		16
1194769604	Winters	Dennis	Ogden	UT	49	Neurosurgery	S	Oxycodone-Acetaminophen	Oxycodone Hcl/Acetaminophen	13	13	144	909.75	12	#					#
1194799056	Holliday, Iii	Peter	Macon	GA	13	Neurosurgery	S	Oxycodone-Acetaminophen	Oxycodone Hcl/Acetaminophen	53	54.1	1496	6279.87	18		34	35	3345.14	950	#
1194815142	Sundaresan	Narayan	New York	NY	36	Neurosurgery	S	Oxycodone-Acetaminophen	Oxycodone Hcl/Acetaminophen	15	15	382	708.82		*					*
1194930727	Stetson	Nathaniel	Oklahoma City	OK	40	Neurosurgery	S	Oxycodone-Acetaminophen	Oxycodone Hcl/Acetaminophen	54	54	697	1953.22	42		37	37	1395.54	470		31
1194934034	Willie	Jon	Saint Louis	MO	29	Neurosurgery	S	Oxycodone-Acetaminophen	Oxycodone Hcl/Acetaminophen	25	25	184	348.87	24		14	14	224.77	89		13
1194936096	Shorter	Cedric	St Petersburg	FL	12	Neurosurgery	S	Oxycodone-Acetaminophen	Oxycodone Hcl/Acetaminophen	35	35	575	1713.7	22	*					*
1194949594	Dreyer	Jason	Walla Walla	WA	53	Neurosurgery	S	Oxycodone Hcl	Oxycodone Hcl	12	12	205	399.21		*					*
1194949594	Dreyer	Jason	Walla Walla	WA	53	Neurosurgery	S	Oxycodone-Acetaminophen	Oxycodone Hcl/Acetaminophen	19	19	350	1246.58	15	*					*
1205017605	Coppa	Nicholas	Hyannis	MA	25	Neurosurgery	S	Oxycodone Hcl	Oxycodone Hcl	28	29	346	390.47	27	#					#
1205044005	Okor	Mamerhi	Birmingham	AL	1	Neurosurgery	S	Oxycodone Hcl	Oxycodone Hcl	15	15	356	383.57		*					*
1205044005	Okor	Mamerhi	Birmingham	AL	1	Neurosurgery	S	Oxycodone-Acetaminophen	Oxycodone Hcl/Acetaminophen	62	62.5	1715	3236.09	35		21	21	882.08	615		13
1205803814	Ghodsi	Abdi	Parkersburg	WV	54	Neurosurgery	S	Oxycodone-Acetaminophen	Oxycodone Hcl/Acetaminophen	98	98	626	1824.58	59		42	42	806.77	271		27
1205810371	James	Steven	Greenwood	IN	18	Neurosurgery	S	Oxycodone-Acetaminophen	Oxycodone Hcl/Acetaminophen	20	20	273	1061.33	18	#					#
1205811916	Provenza	Louis	Wichita Falls	TX	48	Neurosurgery	S	Oxycodone-Acetaminophen	Oxycodone Hcl/Acetaminophen	27	27	535	1549.93	20	*					*
1205822103	Kager	Christopher	Lancaster	PA	42	Neurosurgery	S	Oxycodone Hcl	Oxycodone Hcl	39	39	427	729.53	29	#					#
1205822103	Kager	Christopher	Lancaster	PA	42	Neurosurgery	S	Oxycodone-Acetaminophen	Oxycodone Hcl/Acetaminophen	61	61	602	1282.29	46		50	50	1122.56	487	#
1205825338	Lindley	James	Savannah	GA	13	Neurosurgery	S	Oxycodone Hcl	Oxycodone Hcl	33	33	619	919.79		*					*
1205825338	Lindley	James	Savannah	GA	13	Neurosurgery	S	Oxycodone-Acetaminophen	Oxycodone Hcl/Acetaminophen	278	282.7	4098	17183.67	69		151	155.7	10012.74	2264		46
1205825932	Yalamanchili	Kennedy	Newark	DE	10	Neurosurgery	S	Oxycodone-Acetaminophen	Oxycodone Hcl/Acetaminophen	44	44	479	1215.83	18		18	18	473.51	184	#
1205826955	Hisey	Brent	Oklahoma City	OK	40	Neurosurgery	S	Oxycodone-Acetaminophen	Oxycodone Hcl/Acetaminophen	66	66	487	1505.42	28		21	21	584.3	139		13
1205829009	Brown	Kimberly	Albany	GA	13	Neurosurgery	S	Oxycodone-Acetaminophen	Oxycodone Hcl/Acetaminophen	17	17	257	594.56	12	*					*
1205857158	Gaufin	Lynn	Provo	UT	49	Neurosurgery	S	Oxycodone Hcl	Oxycodone Hcl	12	12.3	118	183.79	12	*					*
1205870565	Chambi	Israel	Santa Ana	CA	6	Neurosurgery	S	Oxycodone Hcl	Oxycodone Hcl	54	54.3	1630	2864.47		*					*
1205870565	Chambi	Israel	Santa Ana	CA	6	Neurosurgery	S	Oxycodone-Acetaminophen	Oxycodone Hcl/Acetaminophen	63	63	1790	6100.7	15	*					*
1205887338	Clatterbuck	Richard	Hattiesburg	MS	28	Neurosurgery	S	Oxycodone-Acetaminophen	Oxycodone Hcl/Acetaminophen	12	13.3	301	308.93		*					*
1205915725	Levesque	Michel	Los Angeles	CA	6	Neurosurgery	S	Oxycodone-Acetaminophen	Oxycodone Hcl/Acetaminophen	17	18.7	362	413.22		#					*
1215011960	Lifshutz	Jason	San Jose	CA	6	Neurosurgery	S	Oxycodone Hcl	Oxycodone Hcl	15	15.3	297	707.87			0	0	0	0	#
1215017637	Glasser	Ryan	Sarasota	FL	12	Neurosurgery	S	Oxycodone-Acetaminophen	Oxycodone Hcl/Acetaminophen	106	106	1364	3136.73	68	#					#
1215018510	Robertson	Daniel	Ocala	FL	12	Neurosurgery	S	Oxycodone-Acetaminophen	Oxycodone Hcl/Acetaminophen	24	24	283	517.18	18	#					#
1215048517	Torres Gluck	Jose	Lakeland	FL	12	Neurosurgery	S	Oxycodone-Acetaminophen	Oxycodone Hcl/Acetaminophen	71	71	972	1801.78	44		38	38	721.7	452		30
1215050315	Ziewacz	John	Charlotte	NC	37	Neurosurgery	S	Oxycodone-Acetaminophen	Oxycodone Hcl/Acetaminophen	22	22	428	883.31	14	#					*
1215062518	Colle	Kyle	Cape Girardeau	MO	29	Neurosurgery	S	Oxycodone-Acetaminophen	Oxycodone Hcl/Acetaminophen	83	83	1412	4143.06	50		31	31	1527.35	444		22
1215127832	Cherqui	Alice	Jackson	TN	47	Neurosurgery	S	Oxycodone-Acetaminophen	Oxycodone Hcl/Acetaminophen	86	86	987	2508.06	58		54	54	1515.32	598		38
1215163795	Ditty	Benjamin	Charlotte	NC	37	Neurosurgery	S	Oxycodone-Acetaminophen	Oxycodone Hcl/Acetaminophen	19	19	269	829.36	15	*					*
1215195615	Saulle	Dwight	Huntington	WV	54	Neurosurgery	S	Oxycodone-Acetaminophen	Oxycodone Hcl/Acetaminophen	39	39	456	706.89	30		20	20	456.2	240		16
1215911375	Hall	David	Indianapolis	IN	18	Neurosurgery	S	Oxycodone-Acetaminophen	Oxycodone Hcl/Acetaminophen	21	21	129	726.81	18	#					#
1215917075	Simpson	P	Pine Bluff	AR	5	Neurosurgery	S	Oxycodone-Acetaminophen	Oxycodone Hcl/Acetaminophen	142	142	961	1698.16	86		100	100	1171.09	642		66
1215920855	Kruse	John	Slidell	LA	22	Neurosurgery	S	Oxycodone-Acetaminophen	Oxycodone Hcl/Acetaminophen	18	20.3	447	484.93	16	#					*
1215933353	Cervantes	Luis	Moorestown	NJ	34	Neurosurgery	S	Endocet	Oxycodone Hcl/Acetaminophen	12	12	360	777.09			0	0	0	0	#
1215933353	Cervantes	Luis	Moorestown	NJ	34	Neurosurgery	S	Oxycodone-Acetaminophen	Oxycodone Hcl/Acetaminophen	18	18	469	471.35		#					*
1215933353	Cervantes	Luis	Moorestown	NJ	34	Neurosurgery	S	Percocet	Oxycodone Hcl/Acetaminophen	12	12	180	11289.81			12	12	11289.81	180	*
1215948799	Bangerter	Kurt	Ogden	UT	49	Neurosurgery	S	Oxycodone-Acetaminophen	Oxycodone Hcl/Acetaminophen	18	18	220	999.39	15	#					#
1215957337	Harrop	James	Philadelphia	PA	42	Neurosurgery	S	Oxycodone Hcl	Oxycodone Hcl	12	12	157	285.07		*					*
1225017833	Shulman	Carrie	Clearwater	FL	12	Neurosurgery	S	Oxycodone-Acetaminophen	Oxycodone Hcl/Acetaminophen	13	13	171	230.52		#					*
1225018096	Wilson	Matthew	Tucson	AZ	4	Neurosurgery	S	Oxycodone Hcl	Oxycodone Hcl	29	29.3	409	431.72	11		14	14	160.51	152	*
1225018096	Wilson	Matthew	Tucson	AZ	4	Neurosurgery	S	Oxycodone-Acetaminophen	Oxycodone Hcl/Acetaminophen	26	28	463	722.59	19	#					#
1225020555	Soo	Teck	Southfield	MI	26	Neurosurgery	S	Oxycodone-Acetaminophen	Oxycodone Hcl/Acetaminophen	106	107	2971	4502.8	58		63	63.7	2333.86	1729		32
1225020894	Davis	Paul	Traverse City	MI	26	Neurosurgery	S	Oxycodone-Acetaminophen	Oxycodone Hcl/Acetaminophen	11	12.2	156	313.83		*					*
1225021702	Snell	Brian	Oklahoma City	OK	40	Neurosurgery	S	Oxycodone Hcl	Oxycodone Hcl	49	49	666	1464.52	29		30	30	818.8	358		18
1225021702	Snell	Brian	Oklahoma City	OK	40	Neurosurgery	S	Oxycodone-Acetaminophen	Oxycodone Hcl/Acetaminophen	42	42.3	772	1536.42	23		23	23.3	867.88	417	#
1225022023	Beck	Carter	Missoula	MT	30	Neurosurgery	S	Oxycodone-Acetaminophen	Oxycodone Hcl/Acetaminophen	13	13	92	308.69	12	*					*
1225024128	Cook	Bruce	Lawrence	MA	25	Neurosurgery	S	Oxycodone-Acetaminophen	Oxycodone Hcl/Acetaminophen	27	27	151	463.14	21	#					#
1225027683	Deen	Hugh	Jacksonville	FL	12	Neurosurgery	S	Oxycodone Hcl	Oxycodone Hcl	16	16	185	300.01	14	#					#
1225027956	Sugarman	Michael	Newark	DE	10	Neurosurgery	S	Oxycodone-Acetaminophen	Oxycodone Hcl/Acetaminophen	38	38	467	852.43	17	#					#
1225048804	Erickson	Robert	Libertyville	IL	17	Neurosurgery	S	Oxycodone-Acetaminophen	Oxycodone Hcl/Acetaminophen	20	20	462	1201.18	11	*					*
1225055221	Sharan	Ashwini	Philadelphia	PA	42	Neurosurgery	S	Oxycodone Hcl	Oxycodone Hcl	23	23	353	517.89	14	#					*
1225055858	O'malley	Neil	Hagerstown	MD	24	Neurosurgery	S	Oxycodone-Acetaminophen	Oxycodone Hcl/Acetaminophen	27	30.8	625	877.44	21	#					#
1225059025	Dickerson	John	Wichita	KS	20	Neurosurgery	S	Oxycodone Hcl	Oxycodone Hcl	24	24	285	580.75	13		11	11	208.2	121	*
1225059025	Dickerson	John	Wichita	KS	20	Neurosurgery	S	Oxycodone-Acetaminophen	Oxycodone Hcl/Acetaminophen	50	50	492	2184.57	36		15	15	581.63	151		14
1225071509	Chen	Thomas	Los Angeles	CA	6	Neurosurgery	S	Oxycodone-Acetaminophen	Oxycodone Hcl/Acetaminophen	19	19	531	1361.52		#					*
1225086945	Boedeker	Daniel	Tulsa	OK	40	Neurosurgery	S	Oxycodone-Acetaminophen	Oxycodone Hcl/Acetaminophen	40	40	445	1132.2	25		26	26	696.09	282	#
1225092208	Tabet	Jean-Claude	Canton	OH	39	Neurosurgery	S	Oxycodone-Acetaminophen	Oxycodone Hcl/Acetaminophen	13	13	136	187.25	11	#					*
1225103963	Chedid	Mokbel	Detroit	MI	26	Neurosurgery	S	Oxycodone Hcl	Oxycodone Hcl	53	53.2	782	920.73	27		13	13	248.72	189		11
1225103963	Chedid	Mokbel	Detroit	MI	26	Neurosurgery	S	Oxycodone-Acetaminophen	Oxycodone Hcl/Acetaminophen	19	19	343	689.59	13	#					*
1225128705	Adada	Badih	Little Rock	AR	5	Neurosurgery	S	Oxycodone-Acetaminophen	Oxycodone Hcl/Acetaminophen	38	38	368	988.22	33	#					#
1225140338	Lovick	Darren	Shawnee Mission	KS	20	Neurosurgery	S	Oxycodone-Acetaminophen	Oxycodone Hcl/Acetaminophen	45	45	332	1053.71	33	#					#
1225217920	Rezaiamiri	Shahram	Stockbridge	GA	13	Neurosurgery	S	Oxycodone Hcl	Oxycodone Hcl	62	62	1785	1997.35	22		22	22	615.03	618	*
1225217920	Rezaiamiri	Shahram	Stockbridge	GA	13	Neurosurgery	S	Oxycodone-Acetaminophen	Oxycodone Hcl/Acetaminophen	249	249.5	5854	12247.28	115		141	141.5	7176.66	3239		65
1225252042	Anderson	Joshua	Grand Island	NE	31	Neurosurgery	S	Oxycodone-Acetaminophen	Oxycodone Hcl/Acetaminophen	13	13	126	246.92	12	#					#
1225259997	Baker	Abdul	Fargo	ND	38	Neurosurgery	S	Oxycodone-Acetaminophen	Oxycodone Hcl/Acetaminophen	17	17	156	202.48	13	#					*
1225260102	Marcotte	Nicolas	Boston	MA	25	Neurosurgery	S	Oxycodone Hcl	Oxycodone Hcl	24	24	265	387.77		#					*
1225262306	Morgan	Jonathan	Pocatello	ID	16	Neurosurgery	S	Oxycodone Hcl	Oxycodone Hcl	73	74	878	1268.95	23		44	45	642.57	453		12
1225262306	Morgan	Jonathan	Pocatello	ID	16	Neurosurgery	S	Oxycodone-Acetaminophen	Oxycodone Hcl/Acetaminophen	51	51	427	2038.96	18	#					#
1225282163	Turner	Michael	Lewisville	TX	48	Neurosurgery	S	Oxycodone-Acetaminophen	Oxycodone Hcl/Acetaminophen	16	16	157	816.09	15	#					#
1225299589	Gordon	Amber	Pensacola	FL	12	Neurosurgery	S	Oxycodone-Acetaminophen	Oxycodone Hcl/Acetaminophen	43	43	740	1498.28	28		19	19	584.12	295		13
1235106832	Khosrovi	Houman	Parkersburg	WV	54	Neurosurgery	S	Oxycodone Hcl	Oxycodone Hcl	12	12	260	292.81			0	0	0	0	#
1235106832	Khosrovi	Houman	Parkersburg	WV	54	Neurosurgery	S	Oxycodone-Acetaminophen	Oxycodone Hcl/Acetaminophen	77	77	857	1278.22	42		29	29	636	333		19
1235106832	Khosrovi	Houman	Parkersburg	WV	54	Neurosurgery	S	Oxycontin	Oxycodone Hcl	12	12	336	5353.35			0	0	0	0	#
1235109463	Hampf	Carl	Nashville	TN	47	Neurosurgery	S	Oxycodone-Acetaminophen	Oxycodone Hcl/Acetaminophen	37	37	505	785.99	16		26	26	568.89	416	#
1235120494	Colbassani	Harold	Clearwater	FL	12	Neurosurgery	S	Oxycodone-Acetaminophen	Oxycodone Hcl/Acetaminophen	40	40	561	1086.04	31	#					#
1235122359	Ryken	Timothy	Lebanon	NH	33	Neurosurgery	S	Oxycodone-Acetaminophen	Oxycodone Hcl/Acetaminophen	24	24	229	724.73	15	#					#
1235139700	Ratzker	Paul	Union	NJ	34	Neurosurgery	S	Oxycodone-Acetaminophen	Oxycodone Hcl/Acetaminophen	11	11	81	265.74		*					*
1235145376	Digiacinto	George	New York	NY	36	Neurosurgery	S	Oxycodone-Acetaminophen	Oxycodone Hcl/Acetaminophen	31	31	777	1277.69	19	*					*
1235165705	Markey	Sean	Parker	CO	8	Neurosurgery	S	Oxycodone Hcl	Oxycodone Hcl	23	23.5	458	516.51	12	#					*
1235165705	Markey	Sean	Parker	CO	8	Neurosurgery	S	Oxycodone-Acetaminophen	Oxycodone Hcl/Acetaminophen	23	23	437	985.63		#					*
1235169772	Freese	Andrew	Coatesville	PA	42	Neurosurgery	S	Oxycodone Hcl	Oxycodone Hcl	75	75	1159	1619.68	19		20	20	626.8	301	*
1235169772	Freese	Andrew	Coatesville	PA	42	Neurosurgery	S	Oxycodone-Acetaminophen	Oxycodone Hcl/Acetaminophen	55	55	819	2057.97	30		16	16	562.08	247		11
1235181306	Yuk	Antonio	Crystal Lake	IL	17	Neurosurgery	S	Oxycodone-Acetaminophen	Oxycodone Hcl/Acetaminophen	15	15	182	269.23		*					*
1235190943	Covington	Christopher	Tulsa	OK	40	Neurosurgery	S	Oxycodone-Acetaminophen	Oxycodone Hcl/Acetaminophen	18	18	255	925.61		*					*
1235194028	Deutsch	Harel	Chicago	IL	17	Neurosurgery	S	Oxycodone Hcl	Oxycodone Hcl	20	20	519	909		*					*
1235194028	Deutsch	Harel	Chicago	IL	17	Neurosurgery	S	Oxycontin	Oxycodone Hcl	11	11	314	11967.75		*					*
1235234675	Renkens	Kenneth	Carmel	IN	18	Neurosurgery	S	Oxycodone Hcl	Oxycodone Hcl	11	11	169	270.72		*					*
1235234675	Renkens	Kenneth	Carmel	IN	18	Neurosurgery	S	Oxycodone-Acetaminophen	Oxycodone Hcl/Acetaminophen	72	72.5	1001	3325.43	47	#					#
1235265364	Chang	Louis	Baltimore	MD	24	Neurosurgery	S	Oxycodone Hcl	Oxycodone Hcl	20	20	232	276.96	16	*					*
1235330432	Campbell	Peter	Shreveport	LA	22	Neurosurgery	S	Oxycodone Hcl	Oxycodone Hcl	16	16	311	228.41	11	#					*
1235330432	Campbell	Peter	Shreveport	LA	22	Neurosurgery	S	Oxycodone-Acetaminophen	Oxycodone Hcl/Acetaminophen	12	12	245	422.5		*					*
1235333022	Kalhorn	Stephen	Charleston	SC	45	Neurosurgery	S	Oxycodone Hcl	Oxycodone Hcl	12	12	232	342.59	11	*					*
1235346354	Cameron	Brian	Richmond	VA	51	Neurosurgery	S	Oxycodone Hcl	Oxycodone Hcl	40	40	633	801.32	18		29	29	592.78	444	#
1235346354	Cameron	Brian	Richmond	VA	51	Neurosurgery	S	Oxycodone-Acetaminophen	Oxycodone Hcl/Acetaminophen	22	22	368	478.19			11	11	273.18	163	*
1235396557	Mccanna	Shannon	Indianapolis	IN	18	Neurosurgery	S	Oxycodone-Acetaminophen	Oxycodone Hcl/Acetaminophen	28	28	253	530.39	23		17	17	318.74	135	#
1235475476	Gorman	Richard	Kettering	OH	39	Neurosurgery	S	Oxycodone Hcl	Oxycodone Hcl	24	24	217	466.68		*					*
1235475476	Gorman	Richard	Kettering	OH	39	Neurosurgery	S	Oxycodone-Acetaminophen	Oxycodone Hcl/Acetaminophen	45	45.2	697	729.39	13		33	33.2	494.87	507	*
1245202274	Blankenship	James	Fayetteville	AR	5	Neurosurgery	S	Oxycodone Hcl	Oxycodone Hcl	69	69	1230	3261.95	34		27	27	990.56	367		19
1245203801	Lu	James	Bridgeton	MO	29	Neurosurgery	S	Oxycodone-Acetaminophen	Oxycodone Hcl/Acetaminophen	97	97	1027	3354.04	58		65	65	1993.31	650		42
1245211630	Traina	Joseph	South Miami	FL	12	Neurosurgery	S	Oxycodone-Acetaminophen	Oxycodone Hcl/Acetaminophen	55	55	790	2512.91	28	#					#
1245214238	Hunt	Gabriel	Los Angeles	CA	6	Neurosurgery	S	Oxycodone-Acetaminophen	Oxycodone Hcl/Acetaminophen	19	19	151	574.28	13	#					*
1245215409	Afshar	John	Stuart	FL	12	Neurosurgery	S	Oxycodone-Acetaminophen	Oxycodone Hcl/Acetaminophen	40	41.7	605	1354.73	30	#					#
1245231729	Atkins	Donald	San Antonio	TX	48	Neurosurgery	S	Oxycodone Hcl	Oxycodone Hcl	47	47	666	1372.01	32		33	33	1051.97	475		19
1245231729	Atkins	Donald	San Antonio	TX	48	Neurosurgery	S	Oxycodone-Acetaminophen	Oxycodone Hcl/Acetaminophen	13	13	109	482.95	13	*					*
1245232065	Collada	Maurice	Salem	OR	41	Neurosurgery	S	Oxycodone Hcl	Oxycodone Hcl	75	75	957	1224.5	45		57	57	919.06	741	#
1245233683	Healy	Michael	Perrysburg	OH	39	Neurosurgery	S	Oxycodone-Acetaminophen	Oxycodone Hcl/Acetaminophen	143	143.1	2109	3875.23	79		97	97.1	2410.14	1455		61
1245236157	Yingling	David	Cape Girardeau	MO	29	Neurosurgery	S	Oxycodone-Acetaminophen	Oxycodone Hcl/Acetaminophen	33	33	494	967.23	17	#					#
1245374602	Aguilar	Pedro	Clairton	PA	42	Neurosurgery	S	Oxycodone Hcl	Oxycodone Hcl	41	43	495	673.97	31	#					#
1245389931	Azmi-Ghadimi	Hooman	Oradell	NJ	34	Neurosurgery	S	Oxycodone-Acetaminophen	Oxycodone Hcl/Acetaminophen	22	22	189	428.15	13	#					#
1245390095	Stokes	John	Austin	TX	48	Neurosurgery	S	Oxycodone-Acetaminophen	Oxycodone Hcl/Acetaminophen	11	11	134	386.1		*					*
1245396803	Sehati	Nouzhan	Burbank	CA	6	Neurosurgery	S	Oxycodone-Acetaminophen	Oxycodone Hcl/Acetaminophen	19	19	214	441.86	12	#					*
1245405661	O'shaughnessy	Brian	Nashville	TN	47	Neurosurgery	S	Oxycodone Hcl	Oxycodone Hcl	14	14	259	469.73		*					*
1245405661	O'shaughnessy	Brian	Nashville	TN	47	Neurosurgery	S	Oxycodone-Acetaminophen	Oxycodone Hcl/Acetaminophen	75	75	1674	3949.18	39		55	55	2878.51	1274		27
1245410208	Ponce	Francisco	Phoenix	AZ	4	Neurosurgery	S	Oxycodone-Acetaminophen	Oxycodone Hcl/Acetaminophen	11	11	67	322.64	11	*					*
1245435056	Amene	Chiazo	Springfield	MO	29	Neurosurgery	S	Oxycodone Hcl	Oxycodone Hcl	16	16	358	356.37		*					*
1245435056	Amene	Chiazo	Springfield	MO	29	Neurosurgery	S	Oxycodone-Acetaminophen	Oxycodone Hcl/Acetaminophen	61	61	1054	1955.3	38		29	29	847.62	476		18
1245448083	Fleming	James	Columbus	OH	39	Neurosurgery	S	Oxycodone-Acetaminophen	Oxycodone Hcl/Acetaminophen	25	25	398	1429.53	14	*					*
1255312245	Sepulveda	Raul	Houston	TX	48	Neurosurgery	S	Oxycodone Hcl	Oxycodone Hcl	85	85.5	2565	4045.66	12		54	54	2954.79	1620	*
1255312245	Sepulveda	Raul	Houston	TX	48	Neurosurgery	S	Oxycodone-Acetaminophen	Oxycodone Hcl/Acetaminophen	198	199	5785	21953.12	30		66	66	5578.57	1930		13
1255312245	Sepulveda	Raul	Houston	TX	48	Neurosurgery	S	Oxycontin	Oxycodone Hcl	36	42	1260	47312.86			22	28	30434.56	840	*
1255314332	Mcnulty	John	Rhinebeck	NY	36	Neurosurgery	S	Oxycodone-Acetaminophen	Oxycodone Hcl/Acetaminophen	13	13	123	358.53	11	#					*
1255336863	Maliner	Lloyd	Plantation	FL	12	Neurosurgery	S	Oxycodone-Acetaminophen	Oxycodone Hcl/Acetaminophen	26	26	273	514.37	13	#					#
1255337663	Ward	Brad	Bend	OR	41	Neurosurgery	S	Oxycodone-Acetaminophen	Oxycodone Hcl/Acetaminophen	39	39	288	506.28	31	#					#
1255370557	Salkind	Gene	Huntingdon Valley	PA	42	Neurosurgery	S	Endocet	Oxycodone Hcl/Acetaminophen	17	17	460	545.48		#					*
1255370557	Salkind	Gene	Huntingdon Valley	PA	42	Neurosurgery	S	Oxycodone Hcl	Oxycodone Hcl	65	65	1830	1453.27	11		20	20	314.86	510	*
1255370557	Salkind	Gene	Huntingdon Valley	PA	42	Neurosurgery	S	Oxycodone-Acetaminophen	Oxycodone Hcl/Acetaminophen	144	144	3264	3998.14	40		50	50	1562.41	1101		23
1255372728	Lange	Stephan	Hartford	CT	9	Neurosurgery	S	Oxycodone-Acetaminophen	Oxycodone Hcl/Acetaminophen	16	16	197	426.43	15	#					#
1255381208	Rosado	Julio	Bayamon	PR	72	Neurosurgery	S	Oxycodone-Acetaminophen	Oxycodone Hcl/Acetaminophen	31	31	523	556.93	21	#					#
1255385910	Elnabtity	Mohamed	East Lansing	MI	26	Neurosurgery	S	Oxycodone-Acetaminophen	Oxycodone Hcl/Acetaminophen	30	30	493	1215.05	19	#					#
1255400180	Nathan	Swami	Frederick	MD	24	Neurosurgery	S	Oxycodone Hcl	Oxycodone Hcl	203	203.6	5535	6527.29	42		90	90	2770.87	2345		24
1255400180	Nathan	Swami	Frederick	MD	24	Neurosurgery	S	Oxycodone-Acetaminophen	Oxycodone Hcl/Acetaminophen	128	128	2825	6086.39	46		76	76	3449.15	1570		32
1255503991	Geschwindt	Sonia	Philadelphia	PA	42	Neurosurgery	S	Oxycodone-Acetaminophen	Oxycodone Hcl/Acetaminophen	22	22	176	503.5	14	#					*
1255508461	Smucker	Philip	Santa Fe	NM	35	Neurosurgery	S	Oxycodone-Acetaminophen	Oxycodone Hcl/Acetaminophen	24	24	301	830.43	15	#					#
1265403927	Apostolides	Paul	Greenwich	CT	9	Neurosurgery	S	Oxycodone Hcl	Oxycodone Hcl	29	29	155	281.98	23	#					#
1265409064	Clark	Winston	Southaven	MS	28	Neurosurgery	S	Oxycodone-Acetaminophen	Oxycodone Hcl/Acetaminophen	64	64	640	1153.71	45		34	34	619.82	340		28
1265411151	Jestus	Joseph	Cookeville	TN	47	Neurosurgery	S	Oxycodone Hcl	Oxycodone Hcl	13	13	340	163.84		*					*
1265411151	Jestus	Joseph	Cookeville	TN	47	Neurosurgery	S	Oxycodone-Acetaminophen	Oxycodone Hcl/Acetaminophen	149	149	3582	7211.78	72		80	80	3465.96	1864		41
1265414783	Mann	Robert	Oshkosh	WI	55	Neurosurgery	S	Oxycodone Hcl	Oxycodone Hcl	11	11	176	243.82		*					*
1265414783	Mann	Robert	Oshkosh	WI	55	Neurosurgery	S	Oxycodone-Acetaminophen	Oxycodone Hcl/Acetaminophen	20	20	222	508.67		#					*
1265415145	Muizelaar	J.	Huntington	WV	54	Neurosurgery	S	Oxycodone Hcl	Oxycodone Hcl	18	18	523	392.27		*					*
1265415145	Muizelaar	J.	Huntington	WV	54	Neurosurgery	S	Oxycodone-Acetaminophen	Oxycodone Hcl/Acetaminophen	53	53.6	1329	1658.39	27		38	38.1	1350.88	969	#
1265420269	Bernardi	Robert	Saint Louis	MO	29	Neurosurgery	S	Oxycodone-Acetaminophen	Oxycodone Hcl/Acetaminophen	28	28	418	1285.82	16	#					#
1265421309	Thompson	Willard	Savannah	GA	13	Neurosurgery	S	Oxycodone-Acetaminophen	Oxycodone Hcl/Acetaminophen	16	16	119	520.5	11	#					*
1265424204	Nees	Jeffrey	Oklahoma City	OK	40	Neurosurgery	S	Oxycodone-Acetaminophen	Oxycodone Hcl/Acetaminophen	15	15	196	404.6	14	#					#
1265424543	Potts	Eric	Indianapolis	IN	18	Neurosurgery	S	Oxycodone-Acetaminophen	Oxycodone Hcl/Acetaminophen	14	14	181	244.91	12	#					#
1265430029	Coric	Domagoj	Charlotte	NC	37	Neurosurgery	S	Oxycodone-Acetaminophen	Oxycodone Hcl/Acetaminophen	37	37	645	1839.85	24		25	25	976.78	422	#
1265430755	Senter	Howard	Pittsburgh	PA	42	Neurosurgery	S	Oxycodone Hcl	Oxycodone Hcl	14	14	345	259.79	11	*					*
1265430755	Senter	Howard	Pittsburgh	PA	42	Neurosurgery	S	Oxycodone-Acetaminophen	Oxycodone Hcl/Acetaminophen	13	13	253	254.97		*					*
1265430755	Senter	Howard	Pittsburgh	PA	42	Neurosurgery	S	Oxycontin	Oxycodone Hcl	12	12	360	4134.69			0	0	0	0	#
1265458152	Zimmerman	Gary	Bridgeport	CT	9	Neurosurgery	S	Oxycodone-Acetaminophen	Oxycodone Hcl/Acetaminophen	19	19	146	446.21		#					*
1265469571	Tobler	William	Cincinnati	OH	39	Neurosurgery	S	Oxycodone Hcl	Oxycodone Hcl	16	16	264	369.03		#					*
1265469571	Tobler	William	Cincinnati	OH	39	Neurosurgery	S	Oxycodone-Acetaminophen	Oxycodone Hcl/Acetaminophen	102	102	1519	3352.75	61		77	77	2698.83	1134		48
1265473516	Dalrymple	Stephen	New Bern	NC	37	Neurosurgery	S	Oxycodone Hcl	Oxycodone Hcl	248	248	2460	2697.3	102		119	119	1290.97	1130		64
1265473516	Dalrymple	Stephen	New Bern	NC	37	Neurosurgery	S	Oxycodone-Acetaminophen	Oxycodone Hcl/Acetaminophen	53	53	427	1067.84	29		30	30	489.35	245	#
1265473607	Alksne	John	San Diego	CA	6	Neurosurgery	S	Oxycontin	Oxycodone Hcl	27	27	810	22528.67			0	0	0	0	#
1265479844	Ulm	Arthur	Nashville	TN	47	Neurosurgery	S	Oxycodone-Acetaminophen	Oxycodone Hcl/Acetaminophen	26	26.3	557	1152.03	22	*					*
1265480370	Hazen	Gale	Sheffield Village	OH	39	Neurosurgery	S	Oxycodone-Acetaminophen	Oxycodone Hcl/Acetaminophen	91	91	2655	3578.09	72		67	67	2814.29	1957		54
1265512685	Knego	Robert	Sarasota	FL	12	Neurosurgery	S	Oxycodone-Acetaminophen	Oxycodone Hcl/Acetaminophen	71	71	972	2609.62	47		46	46	1624.89	576		34
1265520027	Oliver	Mark	Ocala	FL	12	Neurosurgery	S	Oxycodone-Acetaminophen	Oxycodone Hcl/Acetaminophen	152	152	1434	3719.44	137		132	132	3282.39	1253		120
1265569297	Schwarz	Saul	Denver	CO	8	Neurosurgery	S	Oxycodone Hcl	Oxycodone Hcl	12	12	135	212.26		*					*
1265606644	Grunch	Betsy	Gainesville	GA	13	Neurosurgery	S	Oxycodone Hcl	Oxycodone Hcl	71	71	912	1655.79	39		33	33	656.9	378		24
1265606644	Grunch	Betsy	Gainesville	GA	13	Neurosurgery	S	Oxycodone-Acetaminophen	Oxycodone Hcl/Acetaminophen	61	61	687	1935.28	40		50	50	1571.96	573	#
1265684518	Rosen	David	Winter Park	FL	12	Neurosurgery	S	Oxycodone-Acetaminophen	Oxycodone Hcl/Acetaminophen	31	31	303	893.42	30		19	19	555.42	183		18
1265743884	Slimack	Nicholas	Santa Maria	CA	6	Neurosurgery	S	Oxycodone-Acetaminophen	Oxycodone Hcl/Acetaminophen	13	13	150	732.41		#					*
1275504730	El-Kalliny	Magdy	Somerset	KY	21	Neurosurgery	S	Oxycodone-Acetaminophen	Oxycodone Hcl/Acetaminophen	38	38	439	494.35	34		26	26	349.05	312		23
1275504730	El-Kalliny	Magdy	Somerset	KY	21	Neurosurgery	S	Oxycontin	Oxycodone Hcl	14	14	420	8807.01			14	14	8807.01	420	*
1275508525	Oh	Michael	Washington	PA	42	Neurosurgery	S	Oxycodone Hcl	Oxycodone Hcl	43	43	456	631.78	35	#					#
1275508525	Oh	Michael	Washington	PA	42	Neurosurgery	S	Oxycodone-Acetaminophen	Oxycodone Hcl/Acetaminophen	17	17	190	319	15	#					#
1275513038	Sipos	Eric	Tucson	AZ	4	Neurosurgery	S	Oxycodone-Acetaminophen	Oxycodone Hcl/Acetaminophen	34	34	393	1100.52	21	#					#
1275518797	Yundt	Kent	Bend	OR	41	Neurosurgery	S	Oxycodone Hcl	Oxycodone Hcl	19	19	233	306.98	14	#					#
1275524605	Botero	Ernesto	Greensboro	NC	37	Neurosurgery	S	Oxycodone Hcl	Oxycodone Hcl	105	105.1	1962	2644.9	47		37	37	797.85	571		28
1275524605	Botero	Ernesto	Greensboro	NC	37	Neurosurgery	S	Oxycodone-Acetaminophen	Oxycodone Hcl/Acetaminophen	55	55	1098	2836.77	30		30	30	1455.12	556	#
1275534539	Banks	Jason	Huntsville	AL	1	Neurosurgery	S	Oxycodone-Acetaminophen	Oxycodone Hcl/Acetaminophen	43	43	485	1694.96	30		21	21	855.16	243		15
1275542516	Kim	Daniel	Houston	TX	48	Neurosurgery	S	Oxycodone-Acetaminophen	Oxycodone Hcl/Acetaminophen	16	16	299	783.08	12	#					*
1275554024	Cuff	John	Athens	GA	13	Neurosurgery	S	Oxycodone Hcl	Oxycodone Hcl	77	77.1	1988	2527.27	21		48	48.1	1767.15	1267	#
1275554024	Cuff	John	Athens	GA	13	Neurosurgery	S	Oxycodone-Acetaminophen	Oxycodone Hcl/Acetaminophen	174	175	3534	8472.74	68		115	116	6014.27	2319		45
1275554024	Cuff	John	Athens	GA	13	Neurosurgery	S	Oxycontin	Oxycodone Hcl	16	16	460	6415.78		*					*
1275563918	Sincoff	Eric	Lutz	FL	12	Neurosurgery	S	Oxycodone-Acetaminophen	Oxycodone Hcl/Acetaminophen	50	50.7	389	1089.98	38		25	25.7	454.67	208		21
1275568297	Juneau	Patrick Alton	Lafayette	LA	22	Neurosurgery	S	Oxycodone-Acetaminophen	Oxycodone Hcl/Acetaminophen	48	48	470	1924.36	18	*					*
1275574238	Batson	Ramon	Norwalk	CT	9	Neurosurgery	S	Oxycodone-Acetaminophen	Oxycodone Hcl/Acetaminophen	38	38	651	1310.57	15		21	21	517.14	422	#
1275578205	Winters	Charles	Bel Air	MD	24	Neurosurgery	S	Oxycodone Hcl	Oxycodone Hcl	30	30.3	717	751.43	18	*					*
1275578205	Winters	Charles	Bel Air	MD	24	Neurosurgery	S	Oxycodone-Acetaminophen	Oxycodone Hcl/Acetaminophen	12	12	278	729.16		*					*
1275594467	Schubert	Eric	Virginia Beach	VA	51	Neurosurgery	S	Oxycodone Hcl	Oxycodone Hcl	37	37	559	981.78	16		21	21	455.75	332	#
1275594467	Schubert	Eric	Virginia Beach	VA	51	Neurosurgery	S	Oxycontin	Oxycodone Hcl	12	12	115	1760.62		*					*
1275609489	Anderson	Thomas	Mt Pleasant	SC	45	Neurosurgery	S	Oxycodone Hcl	Oxycodone Hcl	116	116	1577	2653.21	66		83	83	1889.26	1081		48
1275609489	Anderson	Thomas	Mt Pleasant	SC	45	Neurosurgery	S	Oxycodone-Acetaminophen	Oxycodone Hcl/Acetaminophen	12	12	232	606.47		*					*
1275636326	Wade	Peter	Hartford	CT	9	Neurosurgery	S	Oxycodone-Acetaminophen	Oxycodone Hcl/Acetaminophen	14	14	262	380.54		*					*
1275687402	Silk	Adnan	Beckley	WV	54	Neurosurgery	S	Oxycodone-Acetaminophen	Oxycodone Hcl/Acetaminophen	29	29	860	2154.18			11	11	562	320	*
1275736365	Whisenhunt	Thomas	Montgomery	AL	1	Neurosurgery	S	Oxycodone-Acetaminophen	Oxycodone Hcl/Acetaminophen	82	82	916	1814.71	72		52	52	1174.56	580		48
1275748212	Edgar	Rick	Muskegon	MI	26	Neurosurgery	S	Oxycodone-Acetaminophen	Oxycodone Hcl/Acetaminophen	15	15	285	754.84		*					*
1275758039	Mason	Alexander	Boulder	CO	8	Neurosurgery	S	Oxycodone Hcl	Oxycodone Hcl	19	19	116	180.85	14	#					#
1275758039	Mason	Alexander	Boulder	CO	8	Neurosurgery	S	Oxycodone-Acetaminophen	Oxycodone Hcl/Acetaminophen	17	17	134	376.48	16	#					#
1285654632	Caruso	John	Hagerstown	MD	24	Neurosurgery	S	Oxycodone-Acetaminophen	Oxycodone Hcl/Acetaminophen	17	17	236	559.67	17		17	17	559.67	236		17
1285661835	Clough	John	Overland Park	KS	20	Neurosurgery	S	Oxycodone Hcl	Oxycodone Hcl	136	136	3731	5208.86	16		67	67	3109.51	1756	*
1285661835	Clough	John	Overland Park	KS	20	Neurosurgery	S	Oxycodone-Acetaminophen	Oxycodone Hcl/Acetaminophen	252	252	5606	16833.68	63		99	99	4486.47	1767		39
1285661835	Clough	John	Overland Park	KS	20	Neurosurgery	S	Oxycontin	Oxycodone Hcl	94	94	2820	41891.79			44	44	19299.9	1320	*
1285700369	Sharma	Mudit	Manassas	VA	51	Neurosurgery	S	Oxycodone-Acetaminophen	Oxycodone Hcl/Acetaminophen	113	113	1335	2440.02	70		52	52	971.85	591		38
1285721225	Harsh	Carter	Birmingham	AL	1	Neurosurgery	S	Oxycodone-Acetaminophen	Oxycodone Hcl/Acetaminophen	86	86	703	1076.27	79		60	60	679.32	462		56
1285736702	Dillon	James	Aiken	SC	45	Neurosurgery	S	Oxycodone Hcl	Oxycodone Hcl	43	43	1268	1677.69			43	43	1677.69	1268	*
1285736702	Dillon	James	Aiken	SC	45	Neurosurgery	S	Oxycodone-Acetaminophen	Oxycodone Hcl/Acetaminophen	259	259	7599	18073.73	64		116	116	8700.06	3333		39
1285771543	Szentirmai	Oszkar	Stuart	FL	12	Neurosurgery	S	Oxycodone-Acetaminophen	Oxycodone Hcl/Acetaminophen	17	17	221	398.57	14	#					*
1285778613	Benedict	William	Marietta	GA	13	Neurosurgery	S	Oxycodone-Acetaminophen	Oxycodone Hcl/Acetaminophen	17	17.5	220	686.84	13	#					#
1285806091	Liauw	Jason	Laguna Hills	CA	6	Neurosurgery	S	Oxycodone-Acetaminophen	Oxycodone Hcl/Acetaminophen	28	28	395	936.5	16	#					#
1285808063	Parker	Stephen	Jacksonville	FL	12	Neurosurgery	S	Oxycodone Hcl	Oxycodone Hcl	11	11	224	346.82		*					*
1285808063	Parker	Stephen	Jacksonville	FL	12	Neurosurgery	S	Oxycodone-Acetaminophen	Oxycodone Hcl/Acetaminophen	18	18.2	367	1119.52	12	*					*
1285845404	Hussain	Namath	Loma Linda	CA	6	Neurosurgery	S	Oxycodone-Acetaminophen	Oxycodone Hcl/Acetaminophen	19	19	154	405.15	19	#					#
1285876946	Ahmad	Faiz	Miami	FL	12	Neurosurgery	S	Oxycodone-Acetaminophen	Oxycodone Hcl/Acetaminophen	23	23	191	437.47	18	*					*
1285897991	Yusupov	Igor	Scottsdale	AZ	4	Neurosurgery	S	Oxycodone-Acetaminophen	Oxycodone Hcl/Acetaminophen	11	11	232	425.57		*					*
1295702017	Powers	Alexandros	Olney	MD	24	Neurosurgery	S	Oxycodone Hcl	Oxycodone Hcl	13	13.3	168	200.89	12		13	13.3	200.89	168		12
1295710655	Patel	Anant	Austin	TX	48	Neurosurgery	S	Oxycodone-Acetaminophen	Oxycodone Hcl/Acetaminophen	13	13	104	474.42			13	13	474.42	104	*
1295744779	Menendez	Jose	Phoenix	AZ	4	Neurosurgery	S	Oxycodone-Acetaminophen	Oxycodone Hcl/Acetaminophen	11	11	100	230.77	11	*					*
1295746378	Ioppolo	Anthony	Baton Rouge	LA	22	Neurosurgery	S	Oxycodone-Acetaminophen	Oxycodone Hcl/Acetaminophen	68	68	2040	3193.24			45	45	2122.5	1350	*
1295775807	Aho	Christopher	Whittier	CA	6	Neurosurgery	S	Oxycodone Hcl	Oxycodone Hcl	30	30	757	1776.47	18	#					#
1295780278	Shanno	George	Vancouver	WA	53	Neurosurgery	S	Oxycodone Hcl	Oxycodone Hcl	47	47	303	392.33	43		32	32	256.77	199		30
1295780278	Shanno	George	Vancouver	WA	53	Neurosurgery	S	Oxycodone-Acetaminophen	Oxycodone Hcl/Acetaminophen	11	11	61	120.91	11	*					*
1295782670	Rahman	Salim	Springfield	MO	29	Neurosurgery	S	Oxycodone-Acetaminophen	Oxycodone Hcl/Acetaminophen	115	115	1299	2360.45	77		76	76	1601.26	885		55
1295784429	Greene-Harris	Sandea	Decatur	GA	13	Neurosurgery	S	Oxycodone-Acetaminophen	Oxycodone Hcl/Acetaminophen	36	36	487	1111.84	27		14	14	377.94	177		11
1295791150	Sungarian	Arno	Worcester	MA	25	Neurosurgery	S	Oxycodone Hcl	Oxycodone Hcl	130	130	3736	2456.12	45		44	44	1199.97	1274		17
1295791150	Sungarian	Arno	Worcester	MA	25	Neurosurgery	S	Oxycodone-Acetaminophen	Oxycodone Hcl/Acetaminophen	26	26	740	468.22		*					*
1295811982	Frankel	Roger	Atlanta	GA	13	Neurosurgery	S	Oxycodone Hcl	Oxycodone Hcl	33	33	404	569.18	28	#					#
1295833069	Yang	Lynda	Ann Arbor	MI	26	Neurosurgery	S	Oxycodone Hcl	Oxycodone Hcl	11	12.2	270	381.69		*					*
1295861342	Johnson	Michele	Atlanta	GA	13	Neurosurgery	S	Oxycodone Hcl	Oxycodone Hcl	14	14	259	414.26	12	*					*
1295861342	Johnson	Michele	Atlanta	GA	13	Neurosurgery	S	Oxycodone-Acetaminophen	Oxycodone Hcl/Acetaminophen	35	35	595	1470.45	28		24	24	1004.77	411	#
1295894731	Macdonald	Bart	Roswell	GA	13	Neurosurgery	S	Oxycodone Hcl	Oxycodone Hcl	68	68	1325	2757.9	15		30	30	944.65	457	*
1295894731	Macdonald	Bart	Roswell	GA	13	Neurosurgery	S	Oxycodone-Acetaminophen	Oxycodone Hcl/Acetaminophen	131	133	2301	6842.38	59		86	86	4469.06	1506		44
1295905107	Sonti	Gayatri	Rockford	IL	17	Neurosurgery	S	Oxycodone-Acetaminophen	Oxycodone Hcl/Acetaminophen	35	35	697	1231.18	23		21	21	876.2	467	#
1295942142	Kelly	Brandon	Idaho Falls	ID	16	Neurosurgery	S	Oxycodone-Acetaminophen	Oxycodone Hcl/Acetaminophen	26	26.1	513	1535.07	23		15	15.1	620.55	301	#
1295998011	Jones	Jeffery	Herrin	IL	17	Neurosurgery	S	Oxycodone-Acetaminophen	Oxycodone Hcl/Acetaminophen	51	51	531	1606.44	36		36	36	1022.8	358	#
1306051479	Neumann	Christopher	Cincinnati	OH	39	Neurosurgery	S	Oxycodone-Acetaminophen	Oxycodone Hcl/Acetaminophen	21	21.3	253	507.54	18	#					#
1306055074	Hartzfeld	Paul	Fairlawn	OH	39	Neurosurgery	S	Oxycodone-Acetaminophen	Oxycodone Hcl/Acetaminophen	52	52	323	1215.68	43		37	37	926.2	233		31
1306077854	Woodrow	Sarah	Kansas City	KS	20	Neurosurgery	S	Oxycodone Hcl	Oxycodone Hcl	21	21	440	606.71	14	*					*
1306171608	Molloy	Seth	Columbia	SC	45	Neurosurgery	S	Oxycodone-Acetaminophen	Oxycodone Hcl/Acetaminophen	47	47	625	1672.33	32		25	25	864.49	327		17
1306807094	Gullick	Richard	Decatur	GA	13	Neurosurgery	S	Oxycodone-Acetaminophen	Oxycodone Hcl/Acetaminophen	25	25	312	1037.69	16	*					*
1306808191	Sarzier	John	Hinesville	GA	13	Neurosurgery	S	Oxycodone-Acetaminophen	Oxycodone Hcl/Acetaminophen	133	133	1626	4558.04	68		52	52	1790.23	617		34
1306814868	Mesiwala	Ali	Pomona	CA	6	Neurosurgery	S	Oxycodone-Acetaminophen	Oxycodone Hcl/Acetaminophen	36	38.1	722	3015.86	23		23	25.1	1803.52	481	#
1306830674	Harpring	John	Louisville	KY	21	Neurosurgery	S	Oxycodone-Acetaminophen	Oxycodone Hcl/Acetaminophen	22	22	303	834.64	20	*					*
1306846928	Levy	Armond	Saint Louis	MO	29	Neurosurgery	S	Oxycodone-Acetaminophen	Oxycodone Hcl/Acetaminophen	14	14	122	303.89	12	*					*
1306849575	Clark	Shawn	Mobile	AL	1	Neurosurgery	S	Oxycodone-Acetaminophen	Oxycodone Hcl/Acetaminophen	116	116	1367	1623.39	111		74	74	987.75	876		73
1306863949	Mendez	Alejandro	St. Paul	MN	27	Neurosurgery	S	Oxycodone Hcl	Oxycodone Hcl	17	17	261	257.91	11	*					*
1306876172	Bohinski	Robert	Cincinnati	OH	39	Neurosurgery	S	Oxycodone-Acetaminophen	Oxycodone Hcl/Acetaminophen	55	55.5	661	1755.31	46		42	42.5	1278.56	562	#
1306877030	Kissel	Phillip	San Luis Obispo	CA	6	Neurosurgery	S	Oxycodone-Acetaminophen	Oxycodone Hcl/Acetaminophen	21	21	165	826.35	15	#					#
1306891320	Appley	Alan	Lafayette	LA	22	Neurosurgery	S	Oxycodone-Acetaminophen	Oxycodone Hcl/Acetaminophen	26	26	485	920.21	20		15	15	508.82	298	*
1306950654	Zubay	Geoffrey	Shenandoah	TX	48	Neurosurgery	S	Oxycodone-Acetaminophen	Oxycodone Hcl/Acetaminophen	12	12	180	474.58		*					*
1306954029	Benzil	Deborah	Mount Kisco	NY	36	Neurosurgery	S	Oxycodone-Acetaminophen	Oxycodone Hcl/Acetaminophen	13	13	139	346.94	12	*					*
1306992995	Bell	Scott	Columbus	GA	13	Neurosurgery	S	Oxycodone-Acetaminophen	Oxycodone Hcl/Acetaminophen	51	51	459	1199.29	34		18	18	463.53	157		13
1306997515	Kesterson	Oliver	Pascagoula	MS	28	Neurosurgery	S	Oxycodone-Acetaminophen	Oxycodone Hcl/Acetaminophen	18	18	467	849.47	13	#					*
1316020126	Bhasin	Rohit	Naples	FL	12	Neurosurgery	S	Oxycodone-Acetaminophen	Oxycodone Hcl/Acetaminophen	168	168	1666	4348.75	121	#					#
1316027501	Hoyt	Alastair	Huntington	WV	54	Neurosurgery	S	Oxycodone Hcl	Oxycodone Hcl	11	11	317	311.67			0	0	0	0	#
1316027501	Hoyt	Alastair	Huntington	WV	54	Neurosurgery	S	Oxycodone-Acetaminophen	Oxycodone Hcl/Acetaminophen	46	46	499	840.61	34		19	19	419.46	248		16
1316042989	Spivak	Carl	Hackettstown	NJ	34	Neurosurgery	S	Oxycodone-Acetaminophen	Oxycodone Hcl/Acetaminophen	11	11	285	695.61		*					*
1316048911	Lee	David	Hattiesburg	MS	28	Neurosurgery	S	Oxycodone Hcl	Oxycodone Hcl	11	11	180	162.63		*					*
1316048911	Lee	David	Hattiesburg	MS	28	Neurosurgery	S	Oxycodone-Acetaminophen	Oxycodone Hcl/Acetaminophen	101	101	1448	3347.89	45		21	21	421.38	233		18
1316083355	Frazier	James	Baltimore	MD	24	Neurosurgery	S	Oxycodone Hcl	Oxycodone Hcl	23	23	407	468.88		*					*
1316136377	Le	Tien	Brandon	FL	12	Neurosurgery	S	Oxycodone-Acetaminophen	Oxycodone Hcl/Acetaminophen	83	83	596	1709.77	53		65	65	1443.68	467		40
1316140338	Tomycz	Nestor	Washington	PA	42	Neurosurgery	S	Oxycodone Hcl	Oxycodone Hcl	13	13	136	146.45	12	*					*
1316140338	Tomycz	Nestor	Washington	PA	42	Neurosurgery	S	Oxycodone-Acetaminophen	Oxycodone Hcl/Acetaminophen	13	13	139	311.81	11	*					*
1316154594	Makonnen	Girma	Grand Forks	ND	38	Neurosurgery	S	Oxycodone Hcl	Oxycodone Hcl	16	16	110	181.36	12	#					#
1316901481	Scogna	Joseph	Langhorne	PA	42	Neurosurgery	S	Oxycodone-Acetaminophen	Oxycodone Hcl/Acetaminophen	55	55	491	875.01	33		42	42	672.75	386	#
1316901838	Smith	Stewart	Oklahoma City	OK	40	Neurosurgery	S	Oxycodone-Acetaminophen	Oxycodone Hcl/Acetaminophen	57	57	802	3226.4	25		42	42	2150.27	499	#
1316913635	Dietze	Donald	Lacombe	LA	22	Neurosurgery	S	Oxycodone Hcl	Oxycodone Hcl	22	22	428	455.37		#					*
1316913635	Dietze	Donald	Lacombe	LA	22	Neurosurgery	S	Oxycodone-Acetaminophen	Oxycodone Hcl/Acetaminophen	126	127.3	2484	6096.23	44		70	71.3	2519.2	1241		28
1316918873	Friedman	Emily	Oklahoma City	OK	40	Neurosurgery	S	Oxycodone-Acetaminophen	Oxycodone Hcl/Acetaminophen	14	14	174	443.63		#					*
1316940711	Lawrence	Edmund	Maumee	OH	39	Neurosurgery	S	Oxycodone-Acetaminophen	Oxycodone Hcl/Acetaminophen	67	67	1886	2002.83	42		43	43	1263.81	1263		28
1316944689	Gewirtz	Robert	Westerville	OH	39	Neurosurgery	S	Oxycodone-Acetaminophen	Oxycodone Hcl/Acetaminophen	11	11	134	437.74		*					*
1316960420	Hankinson	Hal	Santa Fe	NM	35	Neurosurgery	S	Oxycodone Hcl	Oxycodone Hcl	14	15	284	263.71		*					*
1316960420	Hankinson	Hal	Santa Fe	NM	35	Neurosurgery	S	Oxycodone-Acetaminophen	Oxycodone Hcl/Acetaminophen	16	16	219	223.45	14	#					#
1316960594	Aferzon	Joseph	Portland	CT	9	Neurosurgery	S	Oxycodone Hcl	Oxycodone Hcl	45	46	1088	1363.88	11	*					*
1316960594	Aferzon	Joseph	Portland	CT	9	Neurosurgery	S	Oxycodone-Acetaminophen	Oxycodone Hcl/Acetaminophen	25	25	402	1149.44	13	#					*
1316960842	Willis	Byron	Phoenix	AZ	4	Neurosurgery	S	Oxycodone Hcl	Oxycodone Hcl	15	15	172	199.85		#					*
1316960842	Willis	Byron	Phoenix	AZ	4	Neurosurgery	S	Oxycodone-Acetaminophen	Oxycodone Hcl/Acetaminophen	23	23	165	609.38	14	#					#
1316967003	Cohen	Anders	Brooklyn	NY	36	Neurosurgery	S	Oxycodone-Acetaminophen	Oxycodone Hcl/Acetaminophen	13	13	110	188.13	12	*					*
1316975022	Turner	Donn	Fort Collins	CO	8	Neurosurgery	S	Oxycodone-Acetaminophen	Oxycodone Hcl/Acetaminophen	35	35	510	1676.88	26	#					#
1326008673	Kennedy	David	Saint Louis	MO	29	Neurosurgery	S	Oxycodone-Acetaminophen	Oxycodone Hcl/Acetaminophen	68	68	1630	3804.59	46		54	54	2737.05	1305	#
1326010562	Bejjani	Ghassan	Wheeling	WV	54	Neurosurgery	S	Oxycodone-Acetaminophen	Oxycodone Hcl/Acetaminophen	20	20	114	195.93	18	*					*
1326012600	Thompson	Gregory	Wynnewood	PA	42	Neurosurgery	S	Oxycodone-Acetaminophen	Oxycodone Hcl/Acetaminophen	17	17	214	265.81	12	*					*
1326018326	Mehta	Rajesh	Richmond	VA	51	Neurosurgery	S	Oxycodone-Acetaminophen	Oxycodone Hcl/Acetaminophen	67	67	647	1188.88	22		43	43	786.5	456	#
1326018946	Standard	Scott	Nashville	TN	47	Neurosurgery	S	Oxycodone-Acetaminophen	Oxycodone Hcl/Acetaminophen	50	50	1395	2727.56	17		22	22	1462.96	615	*
1326025206	York	Julie	Salem	OR	41	Neurosurgery	S	Oxycodone Hcl	Oxycodone Hcl	30	30	386	415.97	26	#					#
1326030339	Austin	Rebekah	Johnson City	TN	47	Neurosurgery	S	Oxycodone-Acetaminophen	Oxycodone Hcl/Acetaminophen	25	25	611	1378.36	12		13	13	620.73	311	*
1326031931	Memon	Muhammed	Port Charlotte	FL	12	Neurosurgery	S	Oxycodone Hcl	Oxycodone Hcl	79	83.4	2427	4373.34	14		16	20	1282.4	580	*
1326031931	Memon	Muhammed	Port Charlotte	FL	12	Neurosurgery	S	Oxycodone-Acetaminophen	Oxycodone Hcl/Acetaminophen	154	162	4231	6824.72	49		79	86.5	3924.14	2191		28
1326032889	Donich	Dane	Fairlawn	OH	39	Neurosurgery	S	Oxycodone-Acetaminophen	Oxycodone Hcl/Acetaminophen	18	18	108	310.83	18	#					#
1326046186	Cowan	Michael	Charlotte	NC	37	Neurosurgery	S	Oxycodone-Acetaminophen	Oxycodone Hcl/Acetaminophen	114	114	1522	3822.9	54		59	59	2110.33	784		35
1326046236	Adamson	Tim	Charlotte	NC	37	Neurosurgery	S	Oxycodone-Acetaminophen	Oxycodone Hcl/Acetaminophen	20	20	218	771.82	12	#					*
1326048935	Wetherington	Charles	Saint Louis	MO	29	Neurosurgery	S	Oxycodone-Acetaminophen	Oxycodone Hcl/Acetaminophen	28	28	345	763.46	16	#					*
1326052283	Camici	Stefano	Allentown	PA	42	Neurosurgery	S	Oxycodone Hcl	Oxycodone Hcl	14	14	193	247.63	11	*					*
1326055849	Lycette	Christopher	Allentown	PA	42	Neurosurgery	S	Oxycodone Hcl	Oxycodone Hcl	45	45	1008	1316.14	14	*					*
1326055849	Lycette	Christopher	Allentown	PA	42	Neurosurgery	S	Oxycodone-Acetaminophen	Oxycodone Hcl/Acetaminophen	17	17	213	491.4	16	*					*
1326068669	Highsmith	Jason	N. Chalreston	SC	45	Neurosurgery	S	Oxycodone Hcl	Oxycodone Hcl	15	15	270	302.46	11	*					*
1326068669	Highsmith	Jason	N. Chalreston	SC	45	Neurosurgery	S	Oxycodone-Acetaminophen	Oxycodone Hcl/Acetaminophen	159	159	2187	5615.14	86		83	83	2599.19	1083		50
1326099003	Dernbach	Paul	Naples	FL	12	Neurosurgery	S	Oxycodone-Acetaminophen	Oxycodone Hcl/Acetaminophen	14	14	151	337.76	12		14	14	337.76	151		12
1326124231	Inga	Jorge	Tampa	FL	12	Neurosurgery	S	Oxycodone-Acetaminophen	Oxycodone Hcl/Acetaminophen	82	82	2260	4117.24	36		48	48	2334.54	1310		22
1326126970	Sheridan	William	Redwood City	CA	6	Neurosurgery	S	Oxycodone-Acetaminophen	Oxycodone Hcl/Acetaminophen	17	17	177	430.78	16		17	17	430.78	177		16
1326224007	Walkup	Raymond	Atlanta	GA	13	Neurosurgery	S	Oxycodone Hcl	Oxycodone Hcl	72	72	1196	2949.55	35		44	44	1690.27	670	#
1326224007	Walkup	Raymond	Atlanta	GA	13	Neurosurgery	S	Oxycodone-Acetaminophen	Oxycodone Hcl/Acetaminophen	35	35	668	2493.92	24	#					#
1326246638	Manon	Jacinto	Colorado Springs	CO	8	Neurosurgery	S	Oxycodone-Acetaminophen	Oxycodone Hcl/Acetaminophen	25	25	405	919.18	16	#					#
1326246836	Phillips	Gabriel	Lexington	KY	21	Neurosurgery	S	Oxycodone-Acetaminophen	Oxycodone Hcl/Acetaminophen	114	114.1	2122	3278.32	92		80	80.1	2412.74	1512		68
1326257015	Pannu	Tejpaul	Dearborn	MI	26	Neurosurgery	S	Oxycodone-Acetaminophen	Oxycodone Hcl/Acetaminophen	21	21	332	800.39	12		0	0	0	0		0
1336106764	Greene	George	Omaha	NE	31	Neurosurgery	S	Oxycodone-Acetaminophen	Oxycodone Hcl/Acetaminophen	11	11	39	106.63		*					*
1336116052	Chang	David	Roseville	MN	27	Neurosurgery	S	Oxycodone Hcl	Oxycodone Hcl	19	20.7	410	786.46	13	*					*
1336116052	Chang	David	Roseville	MN	27	Neurosurgery	S	Oxycodone-Acetaminophen	Oxycodone Hcl/Acetaminophen	12	12	209	474.88	11	*					*
1336118116	Nazzaro	Jules	Kansas City	KS	20	Neurosurgery	S	Oxycodone Hcl	Oxycodone Hcl	32	32	63	113.77	30		19	19	59.62	37		18
1336131580	Rodriguez	Luis	Hollywood	FL	12	Neurosurgery	S	Oxycodone-Acetaminophen	Oxycodone Hcl/Acetaminophen	22	22	152	257.79	17	#					*
1336132430	Jones	David	Greensboro	NC	37	Neurosurgery	S	Oxycodone Hcl	Oxycodone Hcl	59	59	964	1045.59	21		34	34	672.85	575	#
1336132430	Jones	David	Greensboro	NC	37	Neurosurgery	S	Oxycodone-Acetaminophen	Oxycodone Hcl/Acetaminophen	135	138.5	2348	5650.08	74		85	87	3322.88	1443		50
1336134840	Prostko	Edward	Washington	PA	42	Neurosurgery	S	Oxycodone Hcl	Oxycodone Hcl	41	42	487	460.56	25		21	22	205.11	272	#
1336134840	Prostko	Edward	Washington	PA	42	Neurosurgery	S	Oxycodone-Acetaminophen	Oxycodone Hcl/Acetaminophen	36	36	406	648.35	23		17	17	374.47	179	#
1336144302	Kiefer	Steven	Lexington	KY	21	Neurosurgery	S	Oxycodone-Acetaminophen	Oxycodone Hcl/Acetaminophen	81	81.5	1490	1964.7	64		48	48.5	1075.53	937		43
1336146513	Uselman	James	Columbus	OH	39	Neurosurgery	S	Oxycodone-Acetaminophen	Oxycodone Hcl/Acetaminophen	11	11	184	292.22		*					*
1336195866	Segal	Harold	San Luis Obispo	CA	6	Neurosurgery	S	Oxycodone-Acetaminophen	Oxycodone Hcl/Acetaminophen	11	11	208	553.73		*					*
1336198209	Chahlavi	Ali	Jacksonville	FL	12	Neurosurgery	S	Oxycodone-Acetaminophen	Oxycodone Hcl/Acetaminophen	82	82	1263	3006.91	53		63	63	2281.93	987		41
1336239920	Yonemura	Kenneth	Park City	UT	49	Neurosurgery	S	Oxycodone-Acetaminophen	Oxycodone Hcl/Acetaminophen	45	45	880	3397.47			45	45	3397.47	880	*
1336240639	Foltz	Richard	Fort Lauderdale	FL	12	Neurosurgery	S	Oxycodone-Acetaminophen	Oxycodone Hcl/Acetaminophen	31	31	309	900.82	19		20	20	528.97	190	#
1336251834	Borden	Jonathan	Cincinnati	OH	39	Neurosurgery	S	Oxycodone-Acetaminophen	Oxycodone Hcl/Acetaminophen	14	14	235	525.11	12	#					*
1336283795	Brown	Adam	Wilmington	NC	37	Neurosurgery	S	Oxycodone Hcl	Oxycodone Hcl	19	20.7	446	295.59	13	#					#
1336308287	Marks	Jared	Jackson	MS	28	Neurosurgery	S	Oxycodone-Acetaminophen	Oxycodone Hcl/Acetaminophen	28	28.1	495	1007.71	17		14	14	658.2	273	*
1336319243	Miller	Brian	Anchorage	AK	2	Neurosurgery	S	Oxycodone-Acetaminophen	Oxycodone Hcl/Acetaminophen	13	13	175	576.58		*					*
1336330463	Owen	Justin	Marrero	LA	22	Neurosurgery	S	Oxycodone-Acetaminophen	Oxycodone Hcl/Acetaminophen	47	47	748	2228.61	22	#					#
1336346964	Orphanos	John	Charleston	WV	54	Neurosurgery	S	Oxycodone-Acetaminophen	Oxycodone Hcl/Acetaminophen	11	11	164	328.87		*					*
1336363753	Klemp	Joshua	Kansas City	KS	20	Neurosurgery	S	Oxycodone-Acetaminophen	Oxycodone Hcl/Acetaminophen	24	24	197	911.59	14		12	12	529.5	101	*
1336381631	Jackson	Garrett	Lafayette	IN	18	Neurosurgery	S	Oxycodone-Acetaminophen	Oxycodone Hcl/Acetaminophen	42	42	537	1136.29	30		23	23	648.64	315		17
1346225984	Robinson	John	Stuart	FL	12	Neurosurgery	S	Oxycodone-Acetaminophen	Oxycodone Hcl/Acetaminophen	78	78	1453	3471.27	66	#					#
1346226685	Chehrazi	Bahram	Roseville	CA	6	Neurosurgery	S	Oxycodone-Acetaminophen	Oxycodone Hcl/Acetaminophen	11	11	130	302.04		*					*
1346245966	Woodham	David	Dothan	AL	1	Neurosurgery	S	Oxycodone-Acetaminophen	Oxycodone Hcl/Acetaminophen	75	75	899	3027.37	62		34	34	1405.61	414		30
1346246832	Sundstrom	David	Wayne	NJ	34	Neurosurgery	S	Oxycodone-Acetaminophen	Oxycodone Hcl/Acetaminophen	25	25	234	433.13	19	#					#
1346247293	Fewel	Matthew	Richland	WA	53	Neurosurgery	S	Oxycodone Hcl	Oxycodone Hcl	16	16	248	349.5	13	*					*
1346247293	Fewel	Matthew	Richland	WA	53	Neurosurgery	S	Oxycodone-Acetaminophen	Oxycodone Hcl/Acetaminophen	31	31	373	1422.77	20	#					#
1346253689	Alberstone	Cary	Oxnard	CA	6	Neurosurgery	S	Oxycodone-Acetaminophen	Oxycodone Hcl/Acetaminophen	73	73	1298	2329.31	41		47	47	1407.03	895		27
1346263514	Lovell	Laverne	Memphis	TN	47	Neurosurgery	S	Oxycodone-Acetaminophen	Oxycodone Hcl/Acetaminophen	47	47	950	2100.72	21		26	26	1292.91	490	#
1346270832	Ritland	Stephen	Flagstaff	AZ	4	Neurosurgery	S	Oxycodone Hcl	Oxycodone Hcl	61	63.9	1618	2839.64	25		47	48.6	1568.5	1158	#
1346270832	Ritland	Stephen	Flagstaff	AZ	4	Neurosurgery	S	Oxycodone Hcl Er	Oxycodone Hcl	12	12	357	11009.65			12	12	11009.65	357	*
1346270832	Ritland	Stephen	Flagstaff	AZ	4	Neurosurgery	S	Oxycodone-Acetaminophen	Oxycodone Hcl/Acetaminophen	118	119.3	2258	4270.49	88	#					#
1346270832	Ritland	Stephen	Flagstaff	AZ	4	Neurosurgery	S	Oxycontin	Oxycodone Hcl	15	15	450	5299.74		*					*
1346276961	Grundmeyer	Raymond	Wichita	KS	20	Neurosurgery	S	Endocet	Oxycodone Hcl/Acetaminophen	16	16	126	820.74			0	0	0	0	#
1346276961	Grundmeyer	Raymond	Wichita	KS	20	Neurosurgery	S	Oxycodone Hcl	Oxycodone Hcl	73	73	753	2540.1	14		26	26	744.84	231	*
1346276961	Grundmeyer	Raymond	Wichita	KS	20	Neurosurgery	S	Oxycodone-Acetaminophen	Oxycodone Hcl/Acetaminophen	235	235	2371	8809.67	36		115	115	5589.42	1302	#
1346284155	Ordonez	Bernardo	Norfolk	VA	51	Neurosurgery	S	Oxycodone Hcl	Oxycodone Hcl	39	39	310	641.52			0	0	0	0	#
1346284155	Ordonez	Bernardo	Norfolk	VA	51	Neurosurgery	S	Oxycodone-Acetaminophen	Oxycodone Hcl/Acetaminophen	62	62	474	1740.19	26		14	14	418.91	144		12
1346286929	Palacio	Carlos	Portsmouth	NH	33	Neurosurgery	S	Oxycodone Hcl	Oxycodone Hcl	39	39	390	546.87	16		13	13	163.97	120	*
1346286929	Palacio	Carlos	Portsmouth	NH	33	Neurosurgery	S	Oxycodone-Acetaminophen	Oxycodone Hcl/Acetaminophen	13	13	163	270.13		#					*
1346293479	Wang	Marjorie	Milwaukee	WI	55	Neurosurgery	S	Oxycodone Hcl	Oxycodone Hcl	11	11	109	175.96	11	*					*
1346296258	Doorly	Terence	Peabody	MA	25	Neurosurgery	S	Oxycodone Hcl	Oxycodone Hcl	14	14	121	144.13	13	#					#
1346297488	Routsong	Rodney	Rogers	AR	5	Neurosurgery	S	Oxycodone Hcl	Oxycodone Hcl	177	177.3	5070	8401.72	20		51	51.1	2890.92	1533	*
1346297488	Routsong	Rodney	Rogers	AR	5	Neurosurgery	S	Oxycodone-Acetaminophen	Oxycodone Hcl/Acetaminophen	14	14.2	427	934.86		*					*
1346297488	Routsong	Rodney	Rogers	AR	5	Neurosurgery	S	Oxycontin	Oxycodone Hcl	25	25	750	10458.69			0	0	0	0	#
1346311552	Ramos	Marco	Shreveport	LA	22	Neurosurgery	S	Oxycodone Hcl	Oxycodone Hcl	32	32	630	503.6		#					*
1346311552	Ramos	Marco	Shreveport	LA	22	Neurosurgery	S	Oxycodone-Acetaminophen	Oxycodone Hcl/Acetaminophen	142	142	2840	4864.33	24		12	12	387.08	300	*
1346330214	Syrquin	Mickey	Fargo	ND	38	Neurosurgery	S	Oxycodone-Acetaminophen	Oxycodone Hcl/Acetaminophen	14	14	63	136.12		*					*
1346331386	Joy	Jose	Miami	FL	12	Neurosurgery	S	Oxycodone-Acetaminophen	Oxycodone Hcl/Acetaminophen	30	30	331	499.73	27	#					#
1346354735	Macomson	Samuel	Augusta	GA	13	Neurosurgery	S	Oxycodone-Acetaminophen	Oxycodone Hcl/Acetaminophen	19	19	187	515.02	12	*					*
1346365871	Hutton	Daniel	Springfield	OR	41	Neurosurgery	S	Oxycodone Hcl	Oxycodone Hcl	55	55	587	993.81	50		38	38	672.71	428		34
1346368701	Doss	Kimathi	Louisville	KY	21	Neurosurgery	S	Oxycodone-Acetaminophen	Oxycodone Hcl/Acetaminophen	38	38	674	1688.27	21		12	12	394.76	157	#
1346413929	Ehtesham	Moneeb	Springfield	MO	29	Neurosurgery	S	Oxycodone Hcl	Oxycodone Hcl	15	15	218	352.41	13	*					*
1346413929	Ehtesham	Moneeb	Springfield	MO	29	Neurosurgery	S	Oxycodone-Acetaminophen	Oxycodone Hcl/Acetaminophen	57	57	913	2570.81	39		26	26	1156.56	456		19
1346440344	Neils	David	Saint Charles	MO	29	Neurosurgery	S	Oxycodone-Acetaminophen	Oxycodone Hcl/Acetaminophen	26	26	327	880.62	12	#					*
1356312797	Abla	Adnan	Pittsburgh	PA	42	Neurosurgery	S	Oxycodone Hcl	Oxycodone Hcl	34	34	362	289.03	19	#					#
1356318950	Vingan	Roy	Oradell	NJ	34	Neurosurgery	S	Oxycodone-Acetaminophen	Oxycodone Hcl/Acetaminophen	16	16	153	264.16	12	#					*
1356322986	Ibars	George	South Miami	FL	12	Neurosurgery	S	Oxycodone-Acetaminophen	Oxycodone Hcl/Acetaminophen	16	16	82	211.39	12	#					*
1356334528	Chua	Richard	Tucson	AZ	4	Neurosurgery	S	Oxycodone Hcl	Oxycodone Hcl	53	53	451	835.42	33		42	42	643.2	338	#
1356334528	Chua	Richard	Tucson	AZ	4	Neurosurgery	S	Oxycodone-Acetaminophen	Oxycodone Hcl/Acetaminophen	18	18	251	326.93			18	18	326.93	251	*
1356394423	Robertson	Scott	Midwest City	OK	40	Neurosurgery	S	Oxycodone-Acetaminophen	Oxycodone Hcl/Acetaminophen	136	136	2934	9232.15	126		115	115	7861.43	2474		106
1356409312	Tayag	Emilio	Hattiesburg	MS	28	Neurosurgery	S	Oxycodone-Acetaminophen	Oxycodone Hcl/Acetaminophen	77	77	1667	3024.52	21		28	28	698.22	505	#
1356445712	Aaronson	Oran	Nashville	TN	47	Neurosurgery	S	Oxycodone Hcl	Oxycodone Hcl	33	34	839	689.98	21		13	13	305.38	277	*
1356521389	Germain	Rasha	Santa Rosa	CA	6	Neurosurgery	S	Oxycodone Hcl	Oxycodone Hcl	21	21.3	346	600.28	11	#					*
1356521389	Germain	Rasha	Santa Rosa	CA	6	Neurosurgery	S	Oxycodone-Acetaminophen	Oxycodone Hcl/Acetaminophen	20	20	370	710.42	12	#					*
1356559199	Cho	Derrick	Huntsville	AL	1	Neurosurgery	S	Oxycodone-Acetaminophen	Oxycodone Hcl/Acetaminophen	56	56	526	1271.78	21		19	19	348.72	135	*
1366400897	Barrow	Daniel	Atlanta	GA	13	Neurosurgery	S	Oxycodone-Acetaminophen	Oxycodone Hcl/Acetaminophen	12	12	80	191.37	12	*					*
1366403990	Tomecek	Frank	Tulsa	OK	40	Neurosurgery	S	Oxycodone-Acetaminophen	Oxycodone Hcl/Acetaminophen	49	49	1194	2876.82	21		28	28	1430.11	708	#
1366415002	Weinberger	Monte	Pittsburgh	PA	42	Neurosurgery	S	Oxycodone Hcl	Oxycodone Hcl	33	35.7	889	916.96			15	16.7	460.19	453	*
1366415002	Weinberger	Monte	Pittsburgh	PA	42	Neurosurgery	S	Oxycontin	Oxycodone Hcl	12	12	360	7074.91			12	12	7074.91	360	*
1366449605	Rogers	Dilworth	Kahului	HI	15	Neurosurgery	S	Oxycodone Hcl	Oxycodone Hcl	26	26	414	701.67	16	#					#
1366450959	Kouri	Joshua	Los Angeles	CA	6	Neurosurgery	S	Oxycodone-Acetaminophen	Oxycodone Hcl/Acetaminophen	35	35	450	687.47	23		21	21	400.24	265	#
1366464794	Johnson	Stephen	Denver	CO	8	Neurosurgery	S	Oxycodone-Acetaminophen	Oxycodone Hcl/Acetaminophen	21	21	122	323.92	13	#					*
1366465346	Lobel	Jeffrey	Chillicothe	OH	39	Neurosurgery	S	Oxycodone-Acetaminophen	Oxycodone Hcl/Acetaminophen	19	19	405	951.84	17	*					*
1366475782	Kim	Miriam	Golden Valley	MN	27	Neurosurgery	S	Oxycodone Hcl	Oxycodone Hcl	37	37	278	401.72	27	#					#
1366480972	Benalcazar	Hugo	Bel Air	MD	24	Neurosurgery	S	Oxycodone Hcl	Oxycodone Hcl	48	48	907	1087.55	28		33	33	701.54	580	#
1366486474	Ray	Roger	Independence	MO	29	Neurosurgery	S	Oxycodone-Acetaminophen	Oxycodone Hcl/Acetaminophen	30	31	405	848.77	22		15	15	476.46	174	#
1366488462	Steck	John	Marrero	LA	22	Neurosurgery	S	Oxycodone Hcl	Oxycodone Hcl	68	68	1851	3076.67	21		32	32	1627.9	862	#
1366488462	Steck	John	Marrero	LA	22	Neurosurgery	S	Oxycodone-Acetaminophen	Oxycodone Hcl/Acetaminophen	430	432.6	10390	24671.62	157		273	275.5	14498.91	6476		110
1366530362	Strait	Timothy	Chattanooga	TN	47	Neurosurgery	S	Oxycodone-Acetaminophen	Oxycodone Hcl/Acetaminophen	21	21	278	372.81	13	*					*
1366591778	Bauman	Joel	Hartford	CT	9	Neurosurgery	S	Oxycodone Hcl	Oxycodone Hcl	11	11.1	234	163.44		*					*
1366606212	Snyder	Laura	Phoenix	AZ	4	Neurosurgery	S	Oxycodone Hcl	Oxycodone Hcl	19	21	294	411.67	12	#					*
1366791725	Margetis	Konstantinos	Elmhurst	NY	36	Neurosurgery	S	Oxycodone-Acetaminophen	Oxycodone Hcl/Acetaminophen	22	22	221	270.18	12	#					*
1376504332	Corradino	Gregory	Kingsport	TN	47	Neurosurgery	S	Oxycodone-Acetaminophen	Oxycodone Hcl/Acetaminophen	25	25	305	646.76	17		14	14	392.14	171	*
1376527663	Mallik	Gunwant	Westerville	OH	39	Neurosurgery	S	Oxycodone-Acetaminophen	Oxycodone Hcl/Acetaminophen	19	19	495	1003.54		*					*
1376530337	Marcovici	Alvin	North Dartmouth	MA	25	Neurosurgery	S	Oxycodone-Acetaminophen	Oxycodone Hcl/Acetaminophen	15	15	260	304.95	14	#					*
1376531814	Calhoun	James	North Little Rock	AR	5	Neurosurgery	S	Oxycodone Hcl	Oxycodone Hcl	305	305.3	3188	2492.08	185		166	166	1239.24	1682		104
1376535492	Greene	Karl	Appleton	WI	55	Neurosurgery	S	Oxycodone-Acetaminophen	Oxycodone Hcl/Acetaminophen	23	23	181	426.54	22	#					#
1376537894	Markarian	Georges	Fairlawn	OH	39	Neurosurgery	S	Oxycodone-Acetaminophen	Oxycodone Hcl/Acetaminophen	26	26	223	346.9	11		13	13	145.45	131	*
1376548396	Rosenstein	Jacob	Arlington	TX	48	Neurosurgery	S	Oxycodone Hcl	Oxycodone Hcl	11	12	360	309.75			0	0	0	0	#
1376548396	Rosenstein	Jacob	Arlington	TX	48	Neurosurgery	S	Oxycodone-Acetaminophen	Oxycodone Hcl/Acetaminophen	32	32	926	1703.02			17	17	1210.18	491	*
1376579383	Kast	John	Corvallis	OR	41	Neurosurgery	S	Oxycodone-Acetaminophen	Oxycodone Hcl/Acetaminophen	13	13	97	251.13	12	*					*
1376586776	Hayward	Franklin	Cape Girardeau	MO	29	Neurosurgery	S	Oxycodone-Acetaminophen	Oxycodone Hcl/Acetaminophen	13	13	234	486.67	12	*					*
1376611988	Salerni	Anthony	Gilford	NH	33	Neurosurgery	S	Oxycodone Hcl	Oxycodone Hcl	50	50	1048	1200.02	24		22	22	471.98	391	#
1376611988	Salerni	Anthony	Gilford	NH	33	Neurosurgery	S	Oxycodone-Acetaminophen	Oxycodone Hcl/Acetaminophen	25	25	579	940.05	11	*					*
1376643619	Salibi	Naman	Saginaw	MI	26	Neurosurgery	S	Oxycodone-Acetaminophen	Oxycodone Hcl/Acetaminophen	18	18	354	574.69	11	*					*
1376662726	Macdougall	David	Houston	TX	48	Neurosurgery	S	Oxycodone-Acetaminophen	Oxycodone Hcl/Acetaminophen	14	14	217	731.66		*					*
1376670323	Colapinto	Edward	Denver	CO	8	Neurosurgery	S	Oxycodone Hcl	Oxycodone Hcl	18	18	142	444.24	13	#					*
1386602092	Sertich	Mario	Sheffield Village	OH	39	Neurosurgery	S	Oxycodone-Acetaminophen	Oxycodone Hcl/Acetaminophen	42	42	864	1321.36	30	#					#
1386603553	Cook	Judson	Cheyenne	WY	56	Neurosurgery	S	Oxycodone-Acetaminophen	Oxycodone Hcl/Acetaminophen	22	22	232	537.29	17	#					#
1386607257	Laurent	Jeffrey	Norfolk	VA	51	Neurosurgery	S	Oxycodone-Acetaminophen	Oxycodone Hcl/Acetaminophen	37	37	280	801.11	24	#					#
1386608016	Levi	Allan	Miami	FL	12	Neurosurgery	S	Oxycodone Hcl	Oxycodone Hcl	13	13	150	199.96	11	*					*
1386608016	Levi	Allan	Miami	FL	12	Neurosurgery	S	Oxycodone-Acetaminophen	Oxycodone Hcl/Acetaminophen	37	37	366	883.21	32	#					#
1386615177	Ricca	Gregory	Searcy	AR	5	Neurosurgery	S	Oxycodone-Acetaminophen	Oxycodone Hcl/Acetaminophen	33	34	490	841.22	24	#					#
1386617892	Simon	Scott	Greenwich	CT	9	Neurosurgery	S	Oxycodone Hcl	Oxycodone Hcl	15	15.5	220	863.31		*					*
1386624682	Reid	Steven	Gainesville	FL	12	Neurosurgery	S	Oxycodone-Acetaminophen	Oxycodone Hcl/Acetaminophen	12	12	133	381.42	11	*					*
1386628360	Conry	Curt	Kittanning	PA	42	Neurosurgery	S	Oxycodone-Acetaminophen	Oxycodone Hcl/Acetaminophen	48	48	280	526.21	28		31	31	370.63	171		17
1386630903	Schlitt	Michael	Renton	WA	53	Neurosurgery	S	Oxycodone-Acetaminophen	Oxycodone Hcl/Acetaminophen	14	14.1	138	456.55	12	*					*
1386633402	Ragland	Joel	Knoxville	TN	47	Neurosurgery	S	Oxycodone-Acetaminophen	Oxycodone Hcl/Acetaminophen	40	40	363	809.08	20		29	29	475.6	285	#
1386643468	Partington	Jonathan	Norfolk	VA	51	Neurosurgery	S	Oxycodone-Acetaminophen	Oxycodone Hcl/Acetaminophen	123	123	989	2212.73	43		40	40	733.69	355		27
1386645307	Jho	Hae-Dong	Pittsburgh	PA	42	Neurosurgery	S	Oxycodone-Acetaminophen	Oxycodone Hcl/Acetaminophen	126	126	636	1532.01	94	#					#
1386646008	Schumacher	James	Sarasota	FL	12	Neurosurgery	S	Oxycodone-Acetaminophen	Oxycodone Hcl/Acetaminophen	13	13	95	204.85	12		13	13	204.85	95		12
1386652584	Arand	Arthur	West Chester	OH	39	Neurosurgery	S	Oxycodone-Acetaminophen	Oxycodone Hcl/Acetaminophen	79	79	930	2381.38	61		68	68	1963.33	788	#
1386671790	Armstrong	Larry	Fayetteville	AR	5	Neurosurgery	S	Oxycodone-Acetaminophen	Oxycodone Hcl/Acetaminophen	80	80	835	1206.49	68		57	57	869.65	610		49
1386686004	Schwarz	Jacob	Nashville	TN	47	Neurosurgery	S	Oxycodone-Acetaminophen	Oxycodone Hcl/Acetaminophen	12	12	270	756.04		*					*
1386686897	Chozick	Bruce	Hartford	CT	9	Neurosurgery	S	Oxycodone Hcl	Oxycodone Hcl	63	63	903	1580.03	33		24	24	429.18	299		18
1386686897	Chozick	Bruce	Hartford	CT	9	Neurosurgery	S	Oxycodone-Acetaminophen	Oxycodone Hcl/Acetaminophen	59	59	614	1903.26	40		34	34	1094.05	357		27
1386695625	Uchiyama	Christopher	La Jolla	CA	6	Neurosurgery	S	Oxycodone-Acetaminophen	Oxycodone Hcl/Acetaminophen	13	13	178	600.38		#					*
1386741577	Bose	Bikash	Newark	DE	10	Neurosurgery	S	Oxycodone Hcl	Oxycodone Hcl	11	11	257	364.92		*					*
1386741577	Bose	Bikash	Newark	DE	10	Neurosurgery	S	Oxycodone-Acetaminophen	Oxycodone Hcl/Acetaminophen	39	39	971	2685.86	17		18	18	1028.7	419	*
1386744779	Erasmus	Desmond	Fremont	CA	6	Neurosurgery	S	Oxycontin	Oxycodone Hcl	11	11	330	5365.92			11	11	5365.92	330	*
1386787174	Melin	Thomas	Wilmington	NC	37	Neurosurgery	S	Oxycodone Hcl	Oxycodone Hcl	33	33	422	455.58	26	#					#
1386787174	Melin	Thomas	Wilmington	NC	37	Neurosurgery	S	Oxycodone-Acetaminophen	Oxycodone Hcl/Acetaminophen	18	18	172	348.56	15	#					#
1386829554	Guerrero	Cesar	Miami	FL	12	Neurosurgery	S	Oxycodone Hcl	Oxycodone Hcl	16	16	449	669.26		#					*
1386829554	Guerrero	Cesar	Miami	FL	12	Neurosurgery	S	Oxycodone-Acetaminophen	Oxycodone Hcl/Acetaminophen	181	181	3912	10889.36	53		136	136	8449.26	2935		38
1386868123	Rendel	Matthew	Indianapolis	IN	18	Neurosurgery	S	Oxycodone-Acetaminophen	Oxycodone Hcl/Acetaminophen	16	16	118	445.99	13	*					*
1386890150	Johnson	Andrew	Chicago	IL	17	Neurosurgery	S	Oxycodone Hcl	Oxycodone Hcl	14	14	207	516		*					*
1386890150	Johnson	Andrew	Chicago	IL	17	Neurosurgery	S	Oxycodone-Acetaminophen	Oxycodone Hcl/Acetaminophen	75	76.8	1292	3119.28	39		42	43.8	1786.58	787		19
1396701504	Hadden	Anthony	Bend	OR	41	Neurosurgery	S	Oxycodone Hcl	Oxycodone Hcl	26	26	344	438.37	15		12	12	198.4	143	*
1396701504	Hadden	Anthony	Bend	OR	41	Neurosurgery	S	Oxycodone-Acetaminophen	Oxycodone Hcl/Acetaminophen	26	26	316	736.36	17	#					#
1396712170	Naff	Neal	Baltimore	MD	24	Neurosurgery	S	Oxycodone Hcl	Oxycodone Hcl	23	23.5	495	541.39	15	#					*
1396712170	Naff	Neal	Baltimore	MD	24	Neurosurgery	S	Oxycodone-Acetaminophen	Oxycodone Hcl/Acetaminophen	12	12.8	223	389.59		#					*
1396717195	Fiore	Amory	Greenwich	CT	9	Neurosurgery	S	Oxycodone Hcl	Oxycodone Hcl	30	30	345	804.86	13	#					#
1396725511	Arendall	Rex	Nashville	TN	47	Neurosurgery	S	Oxycodone Hcl	Oxycodone Hcl	52	52	1249	1624.05	28		23	23	658.45	564		13
1396725511	Arendall	Rex	Nashville	TN	47	Neurosurgery	S	Oxycodone-Acetaminophen	Oxycodone Hcl/Acetaminophen	85	85	2039	5326.2	49		60	60	3511.77	1379		35
1396734414	Vargas	Eugenio	Carbondale	IL	17	Neurosurgery	S	Oxycodone-Acetaminophen	Oxycodone Hcl/Acetaminophen	12	12	97	317.11		*					*
1396739397	Kureshi	Inam	Hartford	CT	9	Neurosurgery	S	Oxycodone-Acetaminophen	Oxycodone Hcl/Acetaminophen	13	13	152	291.83			13	13	291.83	152	*
1396744397	Gerber	Mark	Naples	FL	12	Neurosurgery	S	Oxycodone Hcl	Oxycodone Hcl	35	35	377	708.93	23	#					#
1396744397	Gerber	Mark	Naples	FL	12	Neurosurgery	S	Oxycodone-Acetaminophen	Oxycodone Hcl/Acetaminophen	73	73	596	2157.82	58	#					#
1396763728	Stewart	Todd	Saint Louis	MO	29	Neurosurgery	S	Oxycodone-Acetaminophen	Oxycodone Hcl/Acetaminophen	29	29	667	1464.18	23	#					#
1396775896	Yamamoto	Yoshihiro	Olympia	WA	53	Neurosurgery	S	Oxycodone Hcl	Oxycodone Hcl	60	60	435	586.21	34		29	29	299.55	216		21
1396775896	Yamamoto	Yoshihiro	Olympia	WA	53	Neurosurgery	S	Oxycodone-Acetaminophen	Oxycodone Hcl/Acetaminophen	54	54	292	736.89	34	#					#
1396819371	Kern	Richard	Wichita Falls	TX	48	Neurosurgery	S	Oxycodone Hcl	Oxycodone Hcl	13	13	102	171.33		*					*
1396819371	Kern	Richard	Wichita Falls	TX	48	Neurosurgery	S	Oxycodone-Acetaminophen	Oxycodone Hcl/Acetaminophen	51	51	381	1228.96	31		33	33	777.38	226		18
1396829735	Reichwage	Brett	Pensacola	FL	12	Neurosurgery	S	Oxycodone-Acetaminophen	Oxycodone Hcl/Acetaminophen	61	61.2	648	1913.85	46		38	38	1047.59	358		30
1396831590	Rosner	Saran	Hawthorne	NY	36	Neurosurgery	S	Oxycodone Hcl	Oxycodone Hcl	11	11	307	762.66			0	0	0	0	#
1396831590	Rosner	Saran	Hawthorne	NY	36	Neurosurgery	S	Oxycodone-Acetaminophen	Oxycodone Hcl/Acetaminophen	19	19	392	1418.83		#					*
1396858049	Rodgers	James	Tulsa	OK	40	Neurosurgery	S	Oxycodone-Acetaminophen	Oxycodone Hcl/Acetaminophen	50	50	748	2170.33	30	#					#
1396948840	Cardona Duran	Rafael	Bayamon	PR	72	Neurosurgery	S	Oxycodone-Acetaminophen	Oxycodone Hcl/Acetaminophen	17	17	206	278.14	15	*					*
1396996385	Anaizi	Amjad	Clinton	MD	24	Neurosurgery	S	Oxycodone Hcl	Oxycodone Hcl	17	17	297	378.96	17	#					#
1407026263	Coon	Valerie	Salem	OR	41	Neurosurgery	S	Oxycodone-Acetaminophen	Oxycodone Hcl/Acetaminophen	16	16	127	364.14	11	*					*
1407045834	Vasquez Castellanos	Raul	Lexington	KY	21	Neurosurgery	S	Oxycodone-Acetaminophen	Oxycodone Hcl/Acetaminophen	24	24	420	885.4			13	13	631.53	217	*
1407072382	Douds	Gregory	Las Vegas	NV	32	Neurosurgery	S	Oxycodone-Acetaminophen	Oxycodone Hcl/Acetaminophen	24	24	330	591.98		*					*
1407806292	Liker	Mark	Los Angeles	CA	6	Neurosurgery	S	Oxycodone-Acetaminophen	Oxycodone Hcl/Acetaminophen	13	13	129	420.97			13	13	420.97	129	*
1407830110	Kent	Christopher	Daytona Beach	FL	12	Neurosurgery	S	Oxycodone-Acetaminophen	Oxycodone Hcl/Acetaminophen	106	107	1232	2423.9	70		80	81	1793.55	943		58
1407849086	Sartorius	Carl	Indianapolis	IN	18	Neurosurgery	S	Oxycodone-Acetaminophen	Oxycodone Hcl/Acetaminophen	14	14	115	226.14		#					*
1407850233	Silver	Jon	Asheville	NC	37	Neurosurgery	S	Oxycodone Hcl	Oxycodone Hcl	14	14	112	286.95	13	*					*
1407867708	Wakefield	Andrew	Windsor	CT	9	Neurosurgery	S	Oxycodone Hcl	Oxycodone Hcl	11	11	220	246.93			11	11	246.93	220	*
1407875016	Ronderos	Juan	Pensacola	FL	12	Neurosurgery	S	Oxycodone-Acetaminophen	Oxycodone Hcl/Acetaminophen	99	99	1179	1739.34	64		52	52	831.1	599		38
1407879513	Erasmus	Mark	Albuquerque	NM	35	Neurosurgery	S	Oxycodone-Acetaminophen	Oxycodone Hcl/Acetaminophen	24	24	208	330.83	21	#					#
1407916703	Samadani	Uzma	Minneapolis	MN	27	Neurosurgery	S	Oxycodone Hcl	Oxycodone Hcl	14	14	77	138.31	14	*					*
1407918352	Martin	Robert	Ormond Beach	FL	12	Neurosurgery	S	Oxycodone Hcl	Oxycodone Hcl	11	11	156	173.97			11	11	173.97	156	*
1407918352	Martin	Robert	Ormond Beach	FL	12	Neurosurgery	S	Oxycodone-Acetaminophen	Oxycodone Hcl/Acetaminophen	135	135	2022	4613.91	75		79	79	2597.56	1180		48
1407925761	Murray Ortiz	Gisela	San Juan	PR	72	Neurosurgery	S	Oxycodone-Acetaminophen	Oxycodone Hcl/Acetaminophen	15	15	113	165.9	14	#					#
1417031691	Velat	Gregory	Daytona Beach	FL	12	Neurosurgery	S	Oxycodone-Acetaminophen	Oxycodone Hcl/Acetaminophen	23	23	229	368.78	18	#					#
1417035510	Arriola	Gustavo	Kissimmee	FL	12	Neurosurgery	S	Oxycodone-Acetaminophen	Oxycodone Hcl/Acetaminophen	136	136	3421	6020.42	43		46	46	1991.06	1114		18
1417065038	Bailey	Steven	Crestview Hills	KY	21	Neurosurgery	S	Oxycodone-Acetaminophen	Oxycodone Hcl/Acetaminophen	65	65	484	1095.76	57		49	49	883.61	354		42
1417066010	Kazmi	Najam	Vineland	NJ	34	Neurosurgery	S	Endocet	Oxycodone Hcl/Acetaminophen	43	43	972	2945.22			0	0	0	0	#
1417066010	Kazmi	Najam	Vineland	NJ	34	Neurosurgery	S	Oxycodone Hcl	Oxycodone Hcl	473	473	10206	17138.5	49		30	30	1259.45	720	*
1417066010	Kazmi	Najam	Vineland	NJ	34	Neurosurgery	S	Oxycodone Hcl Er	Oxycodone Hcl	14	14	420	6747.85			0	0	0	0	#
1417066010	Kazmi	Najam	Vineland	NJ	34	Neurosurgery	S	Oxycodone-Acetaminophen	Oxycodone Hcl/Acetaminophen	290	290	6540	17268.5	35		86	86	4922.01	1835	*
1417066010	Kazmi	Najam	Vineland	NJ	34	Neurosurgery	S	Oxycontin	Oxycodone Hcl	17	17	465	8628.84			0	0	0	0	#
1417085978	Leary	Scott	San Diego	CA	6	Neurosurgery	S	Oxycodone-Acetaminophen	Oxycodone Hcl/Acetaminophen	15	15	238	691.14		#					*
1417111360	Mammis	Antonios	Newark	NJ	34	Neurosurgery	S	Oxycodone-Acetaminophen	Oxycodone Hcl/Acetaminophen	11	11	54	164.67		*					*
1417137233	Sakamoto	Gordon	Burlingame	CA	6	Neurosurgery	S	Oxycodone-Acetaminophen	Oxycodone Hcl/Acetaminophen	41	41	392	1388.82	17		17	17	704.98	178	#
1417903022	Forget	Thomas	Saint Louis	MO	29	Neurosurgery	S	Oxycodone-Acetaminophen	Oxycodone Hcl/Acetaminophen	62	62	698	2327.82	38		43	43	1660.34	422	#
1417909169	Nieto	Jaime	Flushing	NY	36	Neurosurgery	S	Oxycodone-Acetaminophen	Oxycodone Hcl/Acetaminophen	20	20	303	406.19	18	#					#
1417919259	Epps	Joseph	Slidell	LA	22	Neurosurgery	S	Oxycodone-Acetaminophen	Oxycodone Hcl/Acetaminophen	16	16.9	314	973.23		#					*
1417922295	Grewe	Kent	Portland	OR	41	Neurosurgery	S	Oxycodone Hcl	Oxycodone Hcl	15	15	121	115.1	12	#					*
1417923541	Dusseau	John	Fort Myers	FL	12	Neurosurgery	S	Oxycodone Hcl	Oxycodone Hcl	18	19	266	257.3		#					*
1417923541	Dusseau	John	Fort Myers	FL	12	Neurosurgery	S	Oxycodone-Acetaminophen	Oxycodone Hcl/Acetaminophen	138	138.7	1420	3239.66	90		119	119.7	2690.47	1191		79
1417924143	White	Benjamin	Oklahoma City	OK	40	Neurosurgery	S	Oxycodone Hcl	Oxycodone Hcl	83	83	1016	1391.62	54		57	57	1120.83	750		43
1417946559	Hauge	David	Knoxville	TN	47	Neurosurgery	S	Oxycodone-Acetaminophen	Oxycodone Hcl/Acetaminophen	61	61	602	1709.18	54		48	48	1348.62	417	#
1417994096	Johnston	Kim	Macon	GA	13	Neurosurgery	S	Oxycodone-Acetaminophen	Oxycodone Hcl/Acetaminophen	16	16	177	512.64		#					*
1427005420	Hunter	William	Gastonia	NC	37	Neurosurgery	S	Oxycodone-Acetaminophen	Oxycodone Hcl/Acetaminophen	134	134	1642	6764.01	125		69	69	3409.22	849		64
1427015031	Tiesi	James	Bradenton	FL	12	Neurosurgery	S	Oxycodone-Acetaminophen	Oxycodone Hcl/Acetaminophen	50	50	534	809.17	35	#					#
1427016146	Tibbs	Phillip	Lexington	KY	21	Neurosurgery	S	Oxycodone-Acetaminophen	Oxycodone Hcl/Acetaminophen	80	80	1609	2378.71	53		50	50	1500.74	1014		36
1427025592	Sloan	Robert	Indianapolis	IN	18	Neurosurgery	S	Oxycodone-Acetaminophen	Oxycodone Hcl/Acetaminophen	53	53	576	1672.02	34		33	33	1013.83	324		22
1427028695	Hubbard	Jason	Nashville	TN	47	Neurosurgery	S	Oxycodone-Acetaminophen	Oxycodone Hcl/Acetaminophen	18	18	163	387.66	15	#					#
1427032002	Altschuler	Eric	Clairton	PA	42	Neurosurgery	S	Oxycodone Hcl	Oxycodone Hcl	15	15	142	284.64	14	#					*
1427034560	Lederhaus	Scott	Pomona	CA	6	Neurosurgery	S	Oxycodone-Acetaminophen	Oxycodone Hcl/Acetaminophen	11	11	75	193.33		*					*
1427044924	Fox	Douglas	Austin	TX	48	Neurosurgery	S	Oxycodone-Acetaminophen	Oxycodone Hcl/Acetaminophen	41	41	576	1854.57	33	#					#
1427045772	Kuhlengel	Keith	Lancaster	PA	42	Neurosurgery	S	Oxycodone Hcl	Oxycodone Hcl	29	29	320	468.53	11		13	13	238.99	114	*
1427045772	Kuhlengel	Keith	Lancaster	PA	42	Neurosurgery	S	Oxycodone-Acetaminophen	Oxycodone Hcl/Acetaminophen	44	44	461	631.34	19	#					#
1427070929	Jutzy	Ronald	Boise	ID	16	Neurosurgery	S	Oxycodone-Acetaminophen	Oxycodone Hcl/Acetaminophen	13	13	200	684.53		*					*
1427079789	Akeyson	Edward	Alcoa	TN	47	Neurosurgery	S	Oxycodone Hcl	Oxycodone Hcl	32	32	481	523.49		*					*
1427080894	Peterson	Brent	Saint Joseph	MO	29	Neurosurgery	S	Oxycodone-Acetaminophen	Oxycodone Hcl/Acetaminophen	13	13	226	700.4		#					*
1427083674	Lipow	Kenneth	Bridgeport	CT	9	Neurosurgery	S	Oxycodone Hcl	Oxycodone Hcl	14	14	148	168.96		#					*
1427083674	Lipow	Kenneth	Bridgeport	CT	9	Neurosurgery	S	Oxycodone-Acetaminophen	Oxycodone Hcl/Acetaminophen	43	43	428	512.26	13		18	18	271.65	145	*
1427088590	Goldstein	Ira	Newark	NJ	34	Neurosurgery	S	Oxycodone-Acetaminophen	Oxycodone Hcl/Acetaminophen	17	17	222	359.02	12	*					*
1427090448	Adams	Mark	Saginaw	MI	26	Neurosurgery	S	Oxycodone-Acetaminophen	Oxycodone Hcl/Acetaminophen	199	199	4968	15777.21	98		63	63	4263.73	1471		43
1427093038	Jobe	Kirk	Saint Petersburg	FL	12	Neurosurgery	S	Oxycodone Hcl	Oxycodone Hcl	15	15	312	974.95		*					*
1427093038	Jobe	Kirk	Saint Petersburg	FL	12	Neurosurgery	S	Oxycodone-Acetaminophen	Oxycodone Hcl/Acetaminophen	31	31	608	1404.37	21	#					#
1427099035	Marouk	John	Tulsa	OK	40	Neurosurgery	S	Oxycodone-Acetaminophen	Oxycodone Hcl/Acetaminophen	25	25	452	1150.16	21	#					#
1427107283	Coger	Brenton	Springfield	MO	29	Neurosurgery	S	Oxycodone-Acetaminophen	Oxycodone Hcl/Acetaminophen	71	71	941	2943.49	47		44	44	1880.81	576		28
1427127455	Lang	Robert	Olympia	WA	53	Neurosurgery	S	Oxycodone Hcl	Oxycodone Hcl	18	18	131	130.28		#					*
1427134865	Kang	Matthew	St. Paul	MN	27	Neurosurgery	S	Oxycodone Hcl	Oxycodone Hcl	12	12	89	207.25		*					*
1427147214	Gallagher	Michael	Chattanooga	TN	47	Neurosurgery	S	Oxycodone-Acetaminophen	Oxycodone Hcl/Acetaminophen	17	17.5	342	560.02	14	#					#
1427153329	Campbell	John	Traverse City	MI	26	Neurosurgery	S	Oxycodone-Acetaminophen	Oxycodone Hcl/Acetaminophen	36	36	331	1060.32	35		15	15	506.17	137		15
1427158229	Hargraves	Ronald	Morgantown	WV	54	Neurosurgery	S	Oxycodone-Acetaminophen	Oxycodone Hcl/Acetaminophen	147	147	791	1350.27	74		113	113	973.43	569		61
1427215748	Lewis	David	Toledo	OH	39	Neurosurgery	S	Oxycodone-Acetaminophen	Oxycodone Hcl/Acetaminophen	14	14	160	459.42		*					*
1427252147	Atteberry	Dave	Yakima	WA	53	Neurosurgery	S	Oxycodone Hcl	Oxycodone Hcl	17	17	433	575.91		*					*
1427252147	Atteberry	Dave	Yakima	WA	53	Neurosurgery	S	Oxycodone-Acetaminophen	Oxycodone Hcl/Acetaminophen	110	110	2141	3251.44	76		49	49	1551.08	874		38
1427261429	Boehm	Peter	Chattanooga	TN	47	Neurosurgery	S	Oxycodone-Acetaminophen	Oxycodone Hcl/Acetaminophen	40	40	958	1483.21	25		14	14	456.4	376	*
1427265370	Schroeder	Jason	Toledo	OH	39	Neurosurgery	S	Oxycodone-Acetaminophen	Oxycodone Hcl/Acetaminophen	32	32	713	1125.41	17	*					*
1427275676	Demers	Christopher	Reno	NV	32	Neurosurgery	S	Oxycodone-Acetaminophen	Oxycodone Hcl/Acetaminophen	24	25	336	589.18	16		13	14	203.08	210	*
1427294651	Desilva	Cyril	Panama City	FL	12	Neurosurgery	S	Oxycodone-Acetaminophen	Oxycodone Hcl/Acetaminophen	59	59	325	860.7	23		14	14	221.45	78	*
1427373265	Rivkin	Mark	Fenton	MO	29	Neurosurgery	S	Oxycodone-Acetaminophen	Oxycodone Hcl/Acetaminophen	100	100	1988	3764	61		65	65	2573	1221		45
1437101185	Swaid	Swaid	Birmingham	AL	1	Neurosurgery	S	Oxycodone-Acetaminophen	Oxycodone Hcl/Acetaminophen	25	25	342	1295.05	20		13	13	600.65	175	#
1437101599	Volcan	Ildemaro	Augusta	GA	13	Neurosurgery	S	Oxycodone-Acetaminophen	Oxycodone Hcl/Acetaminophen	36	36	342	591.14	25	#					#
1437102597	Amundson	Eric	Flowood	MS	28	Neurosurgery	S	Oxycodone-Acetaminophen	Oxycodone Hcl/Acetaminophen	40	40	273	845.25	34	#					#
1437105194	Moriarity	John	Flowood	MS	28	Neurosurgery	S	Oxycodone-Acetaminophen	Oxycodone Hcl/Acetaminophen	50	50	382	1248.18	35	#					#
1437141801	Mcadam	Richard	Hampton	VA	51	Neurosurgery	S	Oxycodone-Acetaminophen	Oxycodone Hcl/Acetaminophen	95	95	1051	1383.47	37		44	44	634.1	418		23
1437152519	Spatola	Mark	Orange Park	FL	12	Neurosurgery	S	Oxycodone-Acetaminophen	Oxycodone Hcl/Acetaminophen	13	13	109	319.64	12	*					*
1437163276	Berti	Aldo	South Miami	FL	12	Neurosurgery	S	Oxycodone-Acetaminophen	Oxycodone Hcl/Acetaminophen	25	25	434	598.97	14	#					*
1437188596	Mandybur	George	Cincinnati	OH	39	Neurosurgery	S	Oxycodone-Acetaminophen	Oxycodone Hcl/Acetaminophen	18	18	198	473.72	16	*					*
1437217049	Calvin	Travis	El Centro	CA	6	Neurosurgery	S	Oxycodone-Acetaminophen	Oxycodone Hcl/Acetaminophen	23	25	750	1456.8		*					*
1437233269	Van Gilder	John	Great Falls	MT	30	Neurosurgery	S	Oxycodone-Acetaminophen	Oxycodone Hcl/Acetaminophen	48	48	428	791.41	37		36	36	618.23	325	#
1437317567	Singh	Harshpal	Oradell	NJ	34	Neurosurgery	S	Oxycodone-Acetaminophen	Oxycodone Hcl/Acetaminophen	11	11	193	365.91		*					*
1437400470	Dhaliwal	Perry	Orlando	FL	12	Neurosurgery	S	Oxycodone Hcl	Oxycodone Hcl	14	14.5	252	285.94		#					*
1437487709	Shaw	Andrew	Ocala	FL	12	Neurosurgery	S	Oxycodone Hcl	Oxycodone Hcl	28	28	310	553.29	24	#					#
1437487709	Shaw	Andrew	Ocala	FL	12	Neurosurgery	S	Oxycodone-Acetaminophen	Oxycodone Hcl/Acetaminophen	11	11	135	376.19	11	*					*
1447217666	Brennan	James	Florence	SC	45	Neurosurgery	S	Oxycodone Hcl	Oxycodone Hcl	33	33	306	384.73	29		16	16	166.23	130		14
1447220264	Akin	Eric	Jackson	TN	47	Neurosurgery	S	Oxycodone-Acetaminophen	Oxycodone Hcl/Acetaminophen	76	76	589	1881.4	52		41	41	1057.92	321		30
1447223607	Gianino	John	Kansas City	MO	29	Neurosurgery	S	Oxycodone-Acetaminophen	Oxycodone Hcl/Acetaminophen	12	12	133	471.98		*					*
1447237045	Razack	Nizam	Orlando	FL	12	Neurosurgery	S	Oxycodone-Acetaminophen	Oxycodone Hcl/Acetaminophen	47	47	643	1493.27	31		25	25	687.78	314		19
1447245063	Fullenwider	Charles	Muskogee	OK	40	Neurosurgery	S	Oxycodone-Acetaminophen	Oxycodone Hcl/Acetaminophen	11	11	91	368.47		*					*
1447248802	Turner	James	Bangor	ME	23	Neurosurgery	S	Oxycodone Hcl	Oxycodone Hcl	29	29	498	808.54	19	*					*
1447251251	Lloyd	James	Brookfield	WI	55	Neurosurgery	S	Oxycodone Hcl	Oxycodone Hcl	94	94	1161	1915.13	15	*					*
1447251251	Lloyd	James	Brookfield	WI	55	Neurosurgery	S	Oxycodone-Acetaminophen	Oxycodone Hcl/Acetaminophen	47	47	768	2120.85			0	0	0	0	#
1447280821	Matz	Paul	Chesterfield	MO	29	Neurosurgery	S	Oxycodone-Acetaminophen	Oxycodone Hcl/Acetaminophen	66	66	628	1541.61	32	#					#
1447290861	Dimitrov	Dragan	Monterey	CA	6	Neurosurgery	S	Oxycodone Hcl	Oxycodone Hcl	20	20	181	501.69		#					*
1447290861	Dimitrov	Dragan	Monterey	CA	6	Neurosurgery	S	Oxycodone-Acetaminophen	Oxycodone Hcl/Acetaminophen	36	36	353	804.2	11	#					*
1447293188	Johnson	Randall	Neenah	WI	55	Neurosurgery	S	Oxycodone Hcl	Oxycodone Hcl	21	21	245	606.31		*					*
1447293188	Johnson	Randall	Neenah	WI	55	Neurosurgery	S	Oxycodone-Acetaminophen	Oxycodone Hcl/Acetaminophen	21	21.5	317	590.92	11	*					*
1447386560	Caridi	John	New York	NY	36	Neurosurgery	S	Oxycodone-Acetaminophen	Oxycodone Hcl/Acetaminophen	33	33	551	1161.96	21	#					#
1447406509	Chan	Michael	Sacramento	CA	6	Neurosurgery	S	Oxycodone-Acetaminophen	Oxycodone Hcl/Acetaminophen	12	12	168	904.23		#					*
1447438650	Klironomos	Dionysios	Mansfield	OH	39	Neurosurgery	S	Oxycodone-Acetaminophen	Oxycodone Hcl/Acetaminophen	45	45	401	1074.18	15		13	13	284.93	132	*
1457300840	Lu	William	Pueblo	CO	8	Neurosurgery	S	Oxycodone Hcl	Oxycodone Hcl	19	19	554	675.47	19	*					*
1457300840	Lu	William	Pueblo	CO	8	Neurosurgery	S	Oxycodone-Acetaminophen	Oxycodone Hcl/Acetaminophen	13	13	364	779	12	*					*
1457306821	Shaver	Ellen	Augusta	GA	13	Neurosurgery	S	Oxycodone-Acetaminophen	Oxycodone Hcl/Acetaminophen	108	108	2309	2521.41	70		81	81	1776.59	1702		57
1457309056	Tresser	Steven	Tampa	FL	12	Neurosurgery	S	Oxycodone-Acetaminophen	Oxycodone Hcl/Acetaminophen	44	44	487	1146.12	23	#					#
1457315327	Stoll	Amos	Fort Lauderdale	FL	12	Neurosurgery	S	Oxycodone-Acetaminophen	Oxycodone Hcl/Acetaminophen	39	39	317	649.6	25		28	28	437.21	204	#
1457317901	Houston	Stephen	Seattle	WA	53	Neurosurgery	S	Oxycodone Hcl	Oxycodone Hcl	23	23.7	254	346.61	16	*					*
1457318305	King	Michael	Bradenton	FL	12	Neurosurgery	S	Oxycodone-Acetaminophen	Oxycodone Hcl/Acetaminophen	67	68	797	1351.05	40		51	52	968.59	590	#
1457322406	Esce	Phillip	Spartanburg	SC	45	Neurosurgery	S	Oxycodone Hcl	Oxycodone Hcl	90	90	2413	3441.57	39		31	31	1101.04	822		20
1457322406	Esce	Phillip	Spartanburg	SC	45	Neurosurgery	S	Oxycodone-Acetaminophen	Oxycodone Hcl/Acetaminophen	204	204	5425	12668.15	71		108	108	7465.62	2911		39
1457325466	Rodrigue	Tina	Norfolk	VA	51	Neurosurgery	S	Oxycodone-Acetaminophen	Oxycodone Hcl/Acetaminophen	32	32.3	385	1148.07	21	#					#
1457326647	Johnson	Jeffrey	Portland	OR	41	Neurosurgery	S	Oxycodone Hcl	Oxycodone Hcl	18	18	174	215.45	14	#					#
1457337230	Veyna	Richard	Clinton Twp	MI	26	Neurosurgery	S	Oxycodone-Acetaminophen	Oxycodone Hcl/Acetaminophen	12	12.5	233	546.5		*					*
1457338949	Villalobos	Hunaldo	Orlando	FL	12	Neurosurgery	S	Oxycodone-Acetaminophen	Oxycodone Hcl/Acetaminophen	54	54	538	1082.73	45		25	25	569.74	278		21
1457346975	Feldenzer	John	Lewisburg	WV	54	Neurosurgery	S	Oxycodone-Acetaminophen	Oxycodone Hcl/Acetaminophen	12	12	132	102.86		*					*
1457351926	Bailey	Gregory	Saint Louis	MO	29	Neurosurgery	S	Oxycodone-Acetaminophen	Oxycodone Hcl/Acetaminophen	12	12	116	266.13		*					*
1457352080	Braun	Dale	Sandusky	OH	39	Neurosurgery	S	Oxycodone Hcl	Oxycodone Hcl	132	132	1203	1437.19	84		115	115	1205.17	1029	#
1457352080	Braun	Dale	Sandusky	OH	39	Neurosurgery	S	Oxycodone-Acetaminophen	Oxycodone Hcl/Acetaminophen	108	108	1497	1108.9	65		95	95	957.01	1218	#
1457354383	Durward	Quentin	Dakota Dunes	SD	46	Neurosurgery	S	Oxycodone-Acetaminophen	Oxycodone Hcl/Acetaminophen	45	45	367	693.62	41	#					#
1457359226	Waterman	Wayne	Bangor	ME	23	Neurosurgery	S	Oxycodone Hcl	Oxycodone Hcl	28	28	326	637.34	25		16	16	289.58	184	#
1457369241	Galicich	Walter	Minneapolis	MN	27	Neurosurgery	S	Oxycodone Hcl	Oxycodone Hcl	19	19	156	229.67	17	*					*
1457371809	Holmes	Brian	Hagerstown	MD	24	Neurosurgery	S	Oxycodone-Acetaminophen	Oxycodone Hcl/Acetaminophen	14	14	214	364.34	12	*					*
1457511909	Binello	Emanuela	Boston	MA	25	Neurosurgery	S	Oxycodone Hcl	Oxycodone Hcl	35	35	568	1332.29		*					*
1457513749	Hartley	Chad	Lake Havasu City	AZ	4	Neurosurgery	S	Oxycodone-Acetaminophen	Oxycodone Hcl/Acetaminophen	38	38.3	426	1133.38	27	#					#
1457553828	Gomez	Michael	Hialeah	FL	12	Neurosurgery	S	Oxycodone-Acetaminophen	Oxycodone Hcl/Acetaminophen	29	29	190	276.11	25	#					#
1457553836	Beshay	Joseph	Dallas	TX	48	Neurosurgery	S	Oxycodone-Acetaminophen	Oxycodone Hcl/Acetaminophen	23	23	158	767.35		*					*
1457563587	Sweaney	Joshua	Joplin	MO	29	Neurosurgery	S	Oxycodone-Acetaminophen	Oxycodone Hcl/Acetaminophen	49	49	665	1387.28	29		33	33	873.72	450		18
1457567703	Piedra	Mark	Billings	MT	30	Neurosurgery	S	Oxycodone-Acetaminophen	Oxycodone Hcl/Acetaminophen	12	12	118	209	12	*					*
1457585903	Lu	Daniel	Santa Monica	CA	6	Neurosurgery	S	Oxycodone Hcl	Oxycodone Hcl	18	18	120	225.3	18	#					#
1457594012	Mickler	Christopher	Clearwater	FL	12	Neurosurgery	S	Oxycodone-Acetaminophen	Oxycodone Hcl/Acetaminophen	154	154	1529	3143.28	101		120	120	2389.95	1191		79
1457667446	Tyler	Lindsey	Lexington	KY	21	Neurosurgery	S	Oxycodone-Acetaminophen	Oxycodone Hcl/Acetaminophen	32	32	880	1389.84	24		20	20	778.08	560	#
1457762221	Cote	Ian	Miami	FL	12	Neurosurgery	S	Oxycodone-Acetaminophen	Oxycodone Hcl/Acetaminophen	11	11	134	215.32		*					*
1467405233	Main	John	Tulsa	OK	40	Neurosurgery	S	Oxycodone Hcl	Oxycodone Hcl	46	46	900	2308.99	22	*					*
1467405233	Main	John	Tulsa	OK	40	Neurosurgery	S	Oxycodone-Acetaminophen	Oxycodone Hcl/Acetaminophen	164	164.5	2271	8677.52	79		64	64	3017.61	877		36
1467408641	Katz	Barry	Joplin	MO	29	Neurosurgery	S	Oxycodone Hcl	Oxycodone Hcl	56	59.7	1037	839.26	42		24	26.7	294.93	473		19
1467424333	Baker	David	Bellingham	WA	53	Neurosurgery	S	Oxycodone Hcl	Oxycodone Hcl	13	13	75	115.91	11	*					*
1467424333	Baker	David	Bellingham	WA	53	Neurosurgery	S	Oxycodone-Acetaminophen	Oxycodone Hcl/Acetaminophen	34	34	189	374.92	21		21	21	261.02	123	#
1467426544	Ferrara	Vincent	Jenkintown	PA	42	Neurosurgery	S	Endocet	Oxycodone Hcl/Acetaminophen	43	43	1238	3342.7			30	30	2301.61	850	*
1467426544	Ferrara	Vincent	Jenkintown	PA	42	Neurosurgery	S	Oxycodone Hcl	Oxycodone Hcl	345	347	9959	16966.25	36		81	83	2958.31	2430		12
1467426544	Ferrara	Vincent	Jenkintown	PA	42	Neurosurgery	S	Oxycodone Hcl Er	Oxycodone Hcl	14	14	382	9192.29			0	0	0	0	#
1467426544	Ferrara	Vincent	Jenkintown	PA	42	Neurosurgery	S	Oxycodone-Acetaminophen	Oxycodone Hcl/Acetaminophen	186	186	5364	9379.84	34		119	119	5370.79	3399	#
1467426544	Ferrara	Vincent	Jenkintown	PA	42	Neurosurgery	S	Oxycontin	Oxycodone Hcl	39	39	1170	26667.11			11	11	5139.76	330	*
1467436154	Coumans	Jean Valery	Boston	MA	25	Neurosurgery	S	Oxycodone Hcl	Oxycodone Hcl	34	34	507	508.34	21		20	20	273.95	299	#
1467441766	Eppley	Matthew	Newark	DE	10	Neurosurgery	S	Oxycodone Hcl	Oxycodone Hcl	15	15	307	256.09	12	#					#
1467453886	Tao	Cheng	Huntsville	AL	1	Neurosurgery	S	Oxycodone-Acetaminophen	Oxycodone Hcl/Acetaminophen	33	33	389	1289.98	23		19	19	567.55	214	#
1467460923	Nemecek	Andrew	Vancouver	WA	53	Neurosurgery	S	Oxycodone Hcl	Oxycodone Hcl	20	20	102	164.95	20	#					#
1467477463	Elshihabi	Said	Stockbridge	GA	13	Neurosurgery	S	Oxycodone-Acetaminophen	Oxycodone Hcl/Acetaminophen	34	34	558	1056.47	21	*					*
1467484881	Francis	Paul	Scottsdale	AZ	4	Neurosurgery	S	Oxycodone Hcl	Oxycodone Hcl	17	17	122	182.75	11		17	17	182.75	122		11
1467488288	Alford	Brent	Fort Worth	TX	48	Neurosurgery	S	Oxycodone-Acetaminophen	Oxycodone Hcl/Acetaminophen	12	12	127	613.56		#					*
1467494047	Rapacki	Thomas	Tulsa	OK	40	Neurosurgery	S	Oxycodone-Acetaminophen	Oxycodone Hcl/Acetaminophen	14	14	186	696.22		*					*
1467547547	Ball	Bret	Rochester	MN	27	Neurosurgery	S	Oxycodone Hcl	Oxycodone Hcl	40	40	491	562.07	34	#					#
1467547547	Ball	Bret	Rochester	MN	27	Neurosurgery	S	Oxycodone-Acetaminophen	Oxycodone Hcl/Acetaminophen	82	82	1138	5091.19	38		31	31	2014.35	410		18
1467615344	Christiano	Lana	Charleston	WV	54	Neurosurgery	S	Oxycodone-Acetaminophen	Oxycodone Hcl/Acetaminophen	25	25	388	445.02	17	#					#
1467616672	Schapiro	Robert	Springfield	MA	25	Neurosurgery	S	Oxycodone-Acetaminophen	Oxycodone Hcl/Acetaminophen	17	17	205	189.69		*					*
1467618025	Halpin	Ryan	Olympia	WA	53	Neurosurgery	S	Oxycodone Hcl	Oxycodone Hcl	68	68	860	911.01	47		39	39	573.27	484		30
1467618025	Halpin	Ryan	Olympia	WA	53	Neurosurgery	S	Oxycodone-Acetaminophen	Oxycodone Hcl/Acetaminophen	21	21	129	701.91	15	#					*
1467650663	Jarrell	Stuart	Charlotte	NC	37	Neurosurgery	S	Oxycodone-Acetaminophen	Oxycodone Hcl/Acetaminophen	88	88	1049	3316.66	49		52	52	1962.29	601		33
1467656728	Reames	Davis	Savannah	GA	13	Neurosurgery	S	Oxycodone-Acetaminophen	Oxycodone Hcl/Acetaminophen	63	63	626	2038.75	38		51	51	1704.12	485	#
1467663757	Depowell	John	Indianapolis	IN	18	Neurosurgery	S	Oxycodone-Acetaminophen	Oxycodone Hcl/Acetaminophen	62	62	842	1918.52	16		40	40	1327.72	538	#
1467670992	Post	Nicholas	Kew Gardens	NY	36	Neurosurgery	S	Oxycodone-Acetaminophen	Oxycodone Hcl/Acetaminophen	37	37	712	947.51	27		26	26	720.53	527	#
1467694844	Richardson	Marlin	Billings	MT	30	Neurosurgery	S	Oxycodone Hcl	Oxycodone Hcl	13	13	104	173.68			13	13	173.68	104	*
1477503597	Gocio	Allan	Paducah	KY	21	Neurosurgery	S	Oxycodone-Acetaminophen	Oxycodone Hcl/Acetaminophen	12	12	360	1237.94			0	0	0	0	#
1477505329	Shah	Nirav	Langhorne	PA	42	Neurosurgery	S	Oxycodone-Acetaminophen	Oxycodone Hcl/Acetaminophen	11	11.5	295	673.28		*					*
1477506111	Hollis	Robert	Findlay	OH	39	Neurosurgery	S	Oxycodone-Acetaminophen	Oxycodone Hcl/Acetaminophen	24	24	111	342.93	19	#					#
1477508018	Leppla	David	Reno	NV	32	Neurosurgery	S	Oxycodone-Acetaminophen	Oxycodone Hcl/Acetaminophen	11	11	84	380.51		*					*
1477521573	Crecelius	Jeffrey	Lafayette	IN	18	Neurosurgery	S	Oxycodone-Acetaminophen	Oxycodone Hcl/Acetaminophen	30	30	371	925.19	15	#					#
1477522167	Norton	Thomas	Tucson	AZ	4	Neurosurgery	S	Oxycodone Hcl	Oxycodone Hcl	37	40	595	725.07	16	#					#
1477522167	Norton	Thomas	Tucson	AZ	4	Neurosurgery	S	Oxycodone-Acetaminophen	Oxycodone Hcl/Acetaminophen	75	75	546	1387.5	58		57	57	1064.53	429		45
1477523082	Lacin	Robert	Raleigh	NC	37	Neurosurgery	S	Oxycodone-Acetaminophen	Oxycodone Hcl/Acetaminophen	19	19	140	373.28	13	#					#
1477531630	Muccio	Daniel	Erie	PA	42	Neurosurgery	S	Oxycodone Hcl	Oxycodone Hcl	23	23	487	567.52	11	*					*
1477536100	Gallo	Catherine	Eugene	OR	41	Neurosurgery	S	Oxycodone Hcl	Oxycodone Hcl	23	23	291	528.9	16	#					#
1477539161	Jenkins	Nigel	Bedford	NH	33	Neurosurgery	S	Oxycodone Hcl	Oxycodone Hcl	19	19	334	203.48	11	#					*
1477541456	Dominique	Devanand	Harrisburg	PA	42	Neurosurgery	S	Oxycodone-Acetaminophen	Oxycodone Hcl/Acetaminophen	35	35	518	460.98	15	#					#
1477552552	Vincent	David	Norfolk	VA	51	Neurosurgery	S	Oxycodone-Acetaminophen	Oxycodone Hcl/Acetaminophen	25	25	193	681.41	15	#					*
1477554517	Johnson	John	Huntsville	AL	1	Neurosurgery	S	Oxycodone-Acetaminophen	Oxycodone Hcl/Acetaminophen	55	55	605	1247.67	38		37	37	729.05	389		27
1477602746	Williams	Richard	Woodland Hills	CA	6	Neurosurgery	S	Oxycodone-Acetaminophen	Oxycodone Hcl/Acetaminophen	11	11	112	556.88		*					*
1477635134	Kalia	Kamal	Springfield	MA	25	Neurosurgery	S	Oxycodone-Acetaminophen	Oxycodone Hcl/Acetaminophen	22	22	386	662.65	11	#					*
1477654937	Bernard	Clark	Bowling Green	KY	21	Neurosurgery	S	Oxycodone-Acetaminophen	Oxycodone Hcl/Acetaminophen	72	72	781	1610.76	36		38	38	681.94	393		19
1477661189	Skidmore	Bradbury	Crestview Hills	KY	21	Neurosurgery	S	Oxycodone-Acetaminophen	Oxycodone Hcl/Acetaminophen	76	76	477	1471.22	69	#					#
1477663144	Choudhri	Haroon	Yonkers	NY	36	Neurosurgery	S	Oxycodone-Acetaminophen	Oxycodone Hcl/Acetaminophen	21	21.2	388	1098.7	12	*					*
1477733426	Mahan	Mark	Salt Lake City	UT	49	Neurosurgery	S	Oxycodone Hcl	Oxycodone Hcl	17	17	249	410.94		*					*
1477760353	Lee	Kangmin	Oradell	NJ	34	Neurosurgery	S	Oxycodone-Acetaminophen	Oxycodone Hcl/Acetaminophen	11	11	118	245.67			11	11	245.67	118	*
1477767705	Link	Timothy	West Long Branch	NJ	34	Neurosurgery	S	Oxycodone-Acetaminophen	Oxycodone Hcl/Acetaminophen	13	13	191	185.74			13	13	185.74	191	*
1477796209	Sharma	Abhishiek	Scottsdale	AZ	4	Neurosurgery	S	Oxycodone Hcl	Oxycodone Hcl	16	16	255	400.55	15	#					#
1477862969	Gardner	Lars	Raleigh	NC	37	Neurosurgery	S	Oxycodone-Acetaminophen	Oxycodone Hcl/Acetaminophen	18	18	247	392.68	13	#					*
1487610275	Khajavi	Kaveh	Atlanta	GA	13	Neurosurgery	S	Oxycodone Hcl	Oxycodone Hcl	21	21	267	684.8			21	21	684.8	267	*
1487610275	Khajavi	Kaveh	Atlanta	GA	13	Neurosurgery	S	Oxycodone-Acetaminophen	Oxycodone Hcl/Acetaminophen	59	59	688	3313.26	31	#					#
1487610275	Khajavi	Kaveh	Atlanta	GA	13	Neurosurgery	S	Oxycontin	Oxycodone Hcl	12	12	263	2112.74		#					*
1487619854	Brodkey	Jason	Ypsilanti	MI	26	Neurosurgery	S	Oxycodone-Acetaminophen	Oxycodone Hcl/Acetaminophen	16	16	173	379.6		#					*
1487625489	Bell	William	Winston Salem	NC	37	Neurosurgery	S	Oxycodone Hcl	Oxycodone Hcl	12	12	146	141.49		*					*
1487625489	Bell	William	Winston Salem	NC	37	Neurosurgery	S	Oxycodone-Acetaminophen	Oxycodone Hcl/Acetaminophen	54	54	635	1088.15	24		33	33	645.51	368	#
1487626768	Rosenberg	William	Kansas City	MO	29	Neurosurgery	S	Oxycodone-Acetaminophen	Oxycodone Hcl/Acetaminophen	19	19	196	859.4	12	#					*
1487647616	Reiss	Steven	Louisville	KY	21	Neurosurgery	S	Oxycodone-Acetaminophen	Oxycodone Hcl/Acetaminophen	14	14	139	115.16			14	14	115.16	139	*
1487655015	Yoo	Bo	Sheffield Village	OH	39	Neurosurgery	S	Oxycodone-Acetaminophen	Oxycodone Hcl/Acetaminophen	294	295	6158	3344.7	131		249	250	2943.9	5158		116
1487656658	Davies	Theodore	Paducah	KY	21	Neurosurgery	S	Oxycodone-Acetaminophen	Oxycodone Hcl/Acetaminophen	91	93.2	2514	5232.78	25		16	16.9	568.9	441	*
1487658019	Barnett	Florence	Johns Creek	GA	13	Neurosurgery	S	Oxycodone Hcl	Oxycodone Hcl	21	21	450	606.07		*					*
1487658019	Barnett	Florence	Johns Creek	GA	13	Neurosurgery	S	Oxycodone-Acetaminophen	Oxycodone Hcl/Acetaminophen	139	141.5	1863	4421.22	69		116	118.5	3658.31	1563	#
1487687620	Naini	Ali	Kirkland	WA	53	Neurosurgery	S	Oxycodone Hcl	Oxycodone Hcl	12	12	83	206.09		*					*
1487689030	Senegor	Moris	Stockton	CA	6	Neurosurgery	S	Oxycodone Hcl	Oxycodone Hcl	27	27	676	1036.33		*					*
1487689030	Senegor	Moris	Stockton	CA	6	Neurosurgery	S	Oxycodone-Acetaminophen	Oxycodone Hcl/Acetaminophen	51	51	1127	2668.61	12		23	23	918.49	441	*
1487826079	Bruner	Harlan	Athens	GA	13	Neurosurgery	S	Oxycodone-Acetaminophen	Oxycodone Hcl/Acetaminophen	85	85	1294	3102.25	54		46	46	1724.7	775		33
1487855185	Chang	Victor	Detroit	MI	26	Neurosurgery	S	Oxycodone Hcl	Oxycodone Hcl	12	12	152	173.32		*					*
1487855185	Chang	Victor	Detroit	MI	26	Neurosurgery	S	Oxycodone-Acetaminophen	Oxycodone Hcl/Acetaminophen	15	15	230	887.19	11	#					*
1487862926	Oberlander	Eric	Baton Rouge	LA	22	Neurosurgery	S	Oxycodone-Acetaminophen	Oxycodone Hcl/Acetaminophen	114	115	1816	5940.72	82		71	71	3574.47	1076		53
1487871349	Moskowitz	Shaye	Boca Raton	FL	12	Neurosurgery	S	Oxycodone-Acetaminophen	Oxycodone Hcl/Acetaminophen	13	13	106	209.43	12	#					*
1487894820	Khan	Mohammed	Oradell	NJ	34	Neurosurgery	S	Oxycodone-Acetaminophen	Oxycodone Hcl/Acetaminophen	26	26	102	235.47	16	#					#
1487924353	Gruber	Thomas	Paducah	KY	21	Neurosurgery	S	Oxycodone-Acetaminophen	Oxycodone Hcl/Acetaminophen	30	31	842	2764.71	22	*					*
1497089833	Googe	Moises	Grand Rapids	MI	26	Neurosurgery	S	Oxycodone-Acetaminophen	Oxycodone Hcl/Acetaminophen	17	17	187	405.18	13	*					*
1497711634	Bronec	Peter	Durham	NC	37	Neurosurgery	S	Oxycodone-Acetaminophen	Oxycodone Hcl/Acetaminophen	32	32	377	715.62	27	#					#
1497742639	Sandquist	Michael	Portland	OR	41	Neurosurgery	S	Oxycodone Hcl	Oxycodone Hcl	15	15	136	221.38	13	*					*
1497744858	Reimer	Ronald	Jacksonville	FL	12	Neurosurgery	S	Oxycodone Hcl	Oxycodone Hcl	16	16	191	278.6	15		16	16	278.6	191		15
1497748693	Pool	Henry	Greensboro	NC	37	Neurosurgery	S	Oxycodone Hcl	Oxycodone Hcl	164	165.5	2829	6565.38	29		54	54	2448.86	809		14
1497748693	Pool	Henry	Greensboro	NC	37	Neurosurgery	S	Oxycodone-Acetaminophen	Oxycodone Hcl/Acetaminophen	195	195.7	2793	7214.03	58		94	94	3026.98	1215		36
1497748693	Pool	Henry	Greensboro	NC	37	Neurosurgery	S	Oxycontin	Oxycodone Hcl	14	14	420	8151.24		*					*
1497750012	Voss	Nicholas	Dothan	AL	1	Neurosurgery	S	Oxycodone-Acetaminophen	Oxycodone Hcl/Acetaminophen	59	59	842	2292.35	48		28	28	1006.53	403		23
1497764195	Miller	David	Glenwood Springs	CO	8	Neurosurgery	S	Oxycodone Hcl	Oxycodone Hcl	20	20	171	261.98	19	#					#
1497770457	Khoo	Larry	Los Angeles	CA	6	Neurosurgery	S	Oxycodone Hcl	Oxycodone Hcl	27	27	795	767.99		#					*
1497770457	Khoo	Larry	Los Angeles	CA	6	Neurosurgery	S	Oxycodone-Acetaminophen	Oxycodone Hcl/Acetaminophen	60	60.5	1688	3749.36	22		26	26	1359.9	704	#
1497770457	Khoo	Larry	Los Angeles	CA	6	Neurosurgery	S	Oxycontin	Oxycodone Hcl	14	15	450	3902.44		*					*
1497785661	Banister	William	Dallas	TX	48	Neurosurgery	S	Oxycodone-Acetaminophen	Oxycodone Hcl/Acetaminophen	14	14	190	742		#					*
1497808422	Garner	Hart	Coon Rapids	MN	27	Neurosurgery	S	Oxycodone-Acetaminophen	Oxycodone Hcl/Acetaminophen	12	12	120	214.2		*					*
1497808505	Nakata	Gordon	Hyannis	MA	25	Neurosurgery	S	Oxycodone Hcl	Oxycodone Hcl	42	42	419	564.41	36	#					#
1497836282	Hedeman	Lynn	Grand Rapids	MI	26	Neurosurgery	S	Oxycodone Hcl	Oxycodone Hcl	12	12	82	102.03	12	*					*
1497843254	Disclafani	Antonio	Ocala	FL	12	Neurosurgery	S	Oxycodone-Acetaminophen	Oxycodone Hcl/Acetaminophen	95	95	951	2132.16	86		67	67	1637.27	669		63
1497856959	Doyle	Michael	Louisville	KY	21	Neurosurgery	S	Oxycodone-Acetaminophen	Oxycodone Hcl/Acetaminophen	22	22	152	436.83	17	#					#
1497866578	Fix	Susanne	Anchorage	AK	2	Neurosurgery	S	Oxycodone Hcl	Oxycodone Hcl	13	13	353	433.89		*					*
1497866578	Fix	Susanne	Anchorage	AK	2	Neurosurgery	S	Oxycodone-Acetaminophen	Oxycodone Hcl/Acetaminophen	11	16	440	588.57		*					*
1497882724	Lee	Kevin	Walled Lake	MI	26	Neurosurgery	S	Oxycodone-Acetaminophen	Oxycodone Hcl/Acetaminophen	54	54	1380	2848.78	15		41	41	2047.72	1000	#
1497882724	Lee	Kevin	Walled Lake	MI	26	Neurosurgery	S	Oxycontin	Oxycodone Hcl	13	13	390	16023.96			0	0	0	0	#
1497889257	Butler	John	Fairlawn	OH	39	Neurosurgery	S	Oxycodone-Acetaminophen	Oxycodone Hcl/Acetaminophen	30	30	292	749.45	18		18	18	451.98	152	*
1497891717	Karikari	Isaac	Durham	NC	37	Neurosurgery	S	Oxycodone Hcl	Oxycodone Hcl	24	24.8	453	800.47	17	#					*
1497933626	Bamber	Norman	Kansas City	MO	29	Neurosurgery	S	Oxycodone Hcl	Oxycodone Hcl	19	19	350	577.91		*					*
1497933626	Bamber	Norman	Kansas City	MO	29	Neurosurgery	S	Oxycodone-Acetaminophen	Oxycodone Hcl/Acetaminophen	65	65	1376	5276.44	16		34	34	1908.21	586	#
1497956403	Bowie	Charles	Baton Rouge	LA	22	Neurosurgery	S	Oxycodone-Acetaminophen	Oxycodone Hcl/Acetaminophen	21	21	313	884.16	16	*					*
1497998264	Ropper	Alexander	Houston	TX	48	Neurosurgery	S	Oxycodone-Acetaminophen	Oxycodone Hcl/Acetaminophen	18	18	196	474.33	14	#					#
1508033101	Krieger	David	Aventura	FL	12	Neurosurgery	S	Oxycodone-Acetaminophen	Oxycodone Hcl/Acetaminophen	12	12	103	373.9	11	*					*
1508091430	Terzic	Dino	Duluth	MN	27	Neurosurgery	S	Oxycodone Hcl	Oxycodone Hcl	16	16	123	206.3	16	#					#
1508804857	Bailey	Byron	Charleston	SC	45	Neurosurgery	S	Oxycodone-Acetaminophen	Oxycodone Hcl/Acetaminophen	63	63	943	1675.57	44		33	33	682.4	441		27
1508821596	Mccormack	Thomas	Latham	NY	36	Neurosurgery	S	Oxycodone Hcl	Oxycodone Hcl	11	11	302	976.31			0	0	0	0	#
1508821596	Mccormack	Thomas	Latham	NY	36	Neurosurgery	S	Oxycodone-Acetaminophen	Oxycodone Hcl/Acetaminophen	41	42	1188	3181.24	13		15	16	673.99	438	*
1508822701	Dold	Oliver	Decatur	IL	17	Neurosurgery	S	Oxycodone-Acetaminophen	Oxycodone Hcl/Acetaminophen	35	35	349	1735.94		#					*
1508823386	Rhea	Andrew	Florence	SC	45	Neurosurgery	S	Oxycodone-Acetaminophen	Oxycodone Hcl/Acetaminophen	61	61	268	723.05	50		41	41	450.49	178		33
1508823824	Kaplan	Stuart	Las Vegas	NV	32	Neurosurgery	S	Oxycodone-Acetaminophen	Oxycodone Hcl/Acetaminophen	15	15	400	884.95		*					*
1508843053	Mcallister	William	Newport News	VA	51	Neurosurgery	S	Oxycodone-Acetaminophen	Oxycodone Hcl/Acetaminophen	18	18	149	310.39	11	#					*
1508847500	Vives	Kenneth	Sarasota	FL	12	Neurosurgery	S	Oxycodone-Acetaminophen	Oxycodone Hcl/Acetaminophen	12	12	140	384.7	12	#					#
1508849936	Harrison	Michael	N Dartmouth	MA	25	Neurosurgery	S	Oxycodone Hcl	Oxycodone Hcl	16	16	153	412.92		*					*
1508849936	Harrison	Michael	N Dartmouth	MA	25	Neurosurgery	S	Oxycodone-Acetaminophen	Oxycodone Hcl/Acetaminophen	24	24	213	469.57	16	*					*
1508857749	Elsner	Henry	Greensboro	NC	37	Neurosurgery	S	Oxycodone Hcl	Oxycodone Hcl	33	33.5	566	382.27		#					*
1508857749	Elsner	Henry	Greensboro	NC	37	Neurosurgery	S	Oxycodone-Acetaminophen	Oxycodone Hcl/Acetaminophen	158	158	1827	4738.49	77		132	132	4189.25	1548		62
1508857749	Elsner	Henry	Greensboro	NC	37	Neurosurgery	S	Oxycontin	Oxycodone Hcl	11	11	330	2096.65			11	11	2096.65	330	*
1508859745	Kritzer	Randy	Greensboro	NC	37	Neurosurgery	S	Oxycodone Hcl	Oxycodone Hcl	121	121	1459	2195.78	47		58	58	754.11	576		20
1508859745	Kritzer	Randy	Greensboro	NC	37	Neurosurgery	S	Oxycodone-Acetaminophen	Oxycodone Hcl/Acetaminophen	44	46.1	694	1480.37	34		23	25	887.47	382		19
1508868308	Lieberman	Daniel	Phoenix	AZ	4	Neurosurgery	S	Oxycodone Hcl	Oxycodone Hcl	13	13	390	212.06		*					*
1508868308	Lieberman	Daniel	Phoenix	AZ	4	Neurosurgery	S	Oxycodone-Acetaminophen	Oxycodone Hcl/Acetaminophen	21	21	282	581.53	15	#					#
1508868647	Miller	Peter	Hickory	NC	37	Neurosurgery	S	Oxycodone-Acetaminophen	Oxycodone Hcl/Acetaminophen	22	22	169	480.25	21	#					#
1508969148	Sen	Anjan	Richland	WA	53	Neurosurgery	S	Oxycodone Hcl	Oxycodone Hcl	57	57	1625	1328.49			13	13	161.62	375	*
1508969148	Sen	Anjan	Richland	WA	53	Neurosurgery	S	Oxycodone-Acetaminophen	Oxycodone Hcl/Acetaminophen	68	68.7	1824	4219.46	14		17	17	1086.65	455	*
1508969148	Sen	Anjan	Richland	WA	53	Neurosurgery	S	Oxycontin	Oxycodone Hcl	19	19	570	6525.03		#					*
1508971912	Palmer	Sylvain	Mission Viejo	CA	6	Neurosurgery	S	Oxycodone-Acetaminophen	Oxycodone Hcl/Acetaminophen	53	53	608	1759.25	38	#					#
1508975756	Schickner	David	Waco	TX	48	Neurosurgery	S	Oxycodone Hcl	Oxycodone Hcl	46	46.5	1295	1215.52			0	0	0	0	#
1508975756	Schickner	David	Waco	TX	48	Neurosurgery	S	Oxycodone-Acetaminophen	Oxycodone Hcl/Acetaminophen	25	25.1	718	1656.99			0	0	0	0	#
1518002070	Eden	Sonia	Kalamazoo	MI	26	Neurosurgery	S	Oxycodone-Acetaminophen	Oxycodone Hcl/Acetaminophen	29	29.3	358	638.74	24	#					#
1518027366	Peterson	Daniel	Austin	TX	48	Neurosurgery	S	Oxycodone-Acetaminophen	Oxycodone Hcl/Acetaminophen	16	16	143	522.69	11	#					*
1518041672	Isaacs	Robert	Durham	NC	37	Neurosurgery	S	Oxycodone Hcl	Oxycodone Hcl	16	16	268	507.82		#					*
1518067727	Cassidy	John	Venice	FL	12	Neurosurgery	S	Oxycodone-Acetaminophen	Oxycodone Hcl/Acetaminophen	206	206	1665	4067.87	127	#					#
1518126242	Meyer	Scott	Morristown	NJ	34	Neurosurgery	S	Oxycodone-Acetaminophen	Oxycodone Hcl/Acetaminophen	19	19	144	312.1	14		19	19	312.1	144		14
1518178318	Barr	John	Fayetteville	AR	5	Neurosurgery	S	Oxycodone-Acetaminophen	Oxycodone Hcl/Acetaminophen	14	14	155	183.62	11	*					*
1518187384	Rhiew	Richard	Cleveland	OH	39	Neurosurgery	S	Oxycodone-Acetaminophen	Oxycodone Hcl/Acetaminophen	39	39.5	498	1331.43	24	#					#
1518197151	Kerr	Paul	Jackson	MS	28	Neurosurgery	S	Oxycodone-Acetaminophen	Oxycodone Hcl/Acetaminophen	16	16	240	570.87	14	*					*
1518295815	Clark	Aaron	San Francisco	CA	6	Neurosurgery	S	Oxycodone-Acetaminophen	Oxycodone Hcl/Acetaminophen	16	16	158	566.86	16	#					#
1518903491	Mathern	Bruce	Richmond	VA	51	Neurosurgery	S	Oxycodone-Acetaminophen	Oxycodone Hcl/Acetaminophen	22	22	660	406.02		*					*
1518905116	Cezayirli	Resit	Birmingham	AL	1	Neurosurgery	S	Oxycodone-Acetaminophen	Oxycodone Hcl/Acetaminophen	69	69.1	1089	2980.21	43		37	37.1	1620.23	607		26
1518946615	Abel	Todd	Knoxville	TN	47	Neurosurgery	S	Oxycodone-Acetaminophen	Oxycodone Hcl/Acetaminophen	26	26	390	683.01	17		15	15	340.16	199	*
1518950831	Parsioon	Fereidoon	Memphis	TN	47	Neurosurgery	S	Oxycodone-Acetaminophen	Oxycodone Hcl/Acetaminophen	18	18	197	407.05	11	#					*
1518958776	Gobo	Dean	Clearwater	FL	12	Neurosurgery	S	Oxycodone-Acetaminophen	Oxycodone Hcl/Acetaminophen	60	60	574	1585.46	27	#					#
1518960483	Eggers	David	Owensboro	KY	21	Neurosurgery	S	Oxycodone-Acetaminophen	Oxycodone Hcl/Acetaminophen	31	31	487	1109.77	18		15	15	560.54	213	*
1518964790	Mullin	Bradford	Westerville	OH	39	Neurosurgery	S	Oxycodone-Acetaminophen	Oxycodone Hcl/Acetaminophen	70	70	809	2227.12	29		40	40	1343.38	470	#
1528038528	Mattingly	Thomas	Manakin Sabot	VA	51	Neurosurgery	S	Oxycodone-Acetaminophen	Oxycodone Hcl/Acetaminophen	39	39	326	620.35	27	#					#
1528038676	Mathews	Douglas	Nashville	TN	47	Neurosurgery	S	Oxycodone Hcl	Oxycodone Hcl	13	13	370	166.08		*					*
1528038676	Mathews	Douglas	Nashville	TN	47	Neurosurgery	S	Oxycodone-Acetaminophen	Oxycodone Hcl/Acetaminophen	14	14	384	552.23	13	*					*
1528063161	Bryniarski	Mark	Albuquerque	NM	35	Neurosurgery	S	Oxycodone Hcl	Oxycodone Hcl	11	11	170	213.04		*					*
1528068608	Bonaroti	Eugene	Monroeville	PA	42	Neurosurgery	S	Oxycodone-Acetaminophen	Oxycodone Hcl/Acetaminophen	14	14	149	286.43		#					*
1528069127	Ruiz	Henry	Gadsden	AL	1	Neurosurgery	S	Oxycodone-Acetaminophen	Oxycodone Hcl/Acetaminophen	208	208.2	4366	8221.79	41		46	46	1800.09	1103		13
1528078870	Hoover	Devon	Detroit	MI	26	Neurosurgery	S	Oxycodone-Acetaminophen	Oxycodone Hcl/Acetaminophen	40	40	596	2498.54	15		16	16	773.57	184	*
1528094851	Ilercil	Orhan	Flowood	MS	28	Neurosurgery	S	Oxycodone-Acetaminophen	Oxycodone Hcl/Acetaminophen	124	124	1276	3556.28	67		38	38	1074.23	364		27
1528134582	Cooley	David	Lima	OH	39	Neurosurgery	S	Oxycodone Hcl	Oxycodone Hcl	60	60.7	1495	1549.79	24		20	20	505.54	516	*
1528134582	Cooley	David	Lima	OH	39	Neurosurgery	S	Oxycodone-Acetaminophen	Oxycodone Hcl/Acetaminophen	54	54	1285	1728.2	24		18	18	706.36	413		12
1528160686	Boyd	Scott	West Columbia	SC	45	Neurosurgery	S	Oxycodone-Acetaminophen	Oxycodone Hcl/Acetaminophen	105	105	668	1586.33	85		81	81	1180.63	493		68
1528168374	Kim	Anje	St. Paul	MN	27	Neurosurgery	S	Oxycodone-Acetaminophen	Oxycodone Hcl/Acetaminophen	19	19	214	1145.32		*					*
1528175940	Simons	Robert	Fresno	CA	6	Neurosurgery	S	Oxycodone-Acetaminophen	Oxycodone Hcl/Acetaminophen	11	11	148	229.92			11	11	229.92	148	*
1528183027	Rogers	Nancy	Lafayette	LA	22	Neurosurgery	S	Endocet	Oxycodone Hcl/Acetaminophen	47	47	1190	3170.28			28	28	2107.1	620	*
1528183027	Rogers	Nancy	Lafayette	LA	22	Neurosurgery	S	Oxycodone Hcl	Oxycodone Hcl	247	247	6267	9184.52	60		47	47	1903.47	1152		12
1528183027	Rogers	Nancy	Lafayette	LA	22	Neurosurgery	S	Oxycodone-Acetaminophen	Oxycodone Hcl/Acetaminophen	804	804.3	21294	58584.14	198		190	190.3	12950	5256		46
1528183027	Rogers	Nancy	Lafayette	LA	22	Neurosurgery	S	Oxycontin	Oxycodone Hcl	184	184	5359	79799.62	49		52	52	20553.2	1512		11
1528195252	Cochran	Daniel	Norman	OK	40	Neurosurgery	S	Oxycodone-Acetaminophen	Oxycodone Hcl/Acetaminophen	43	43	696	2511.64	21		28	28	1452.83	429	#
1528219466	Smith	Terry	Biloxi	MS	28	Neurosurgery	S	Oxycodone-Acetaminophen	Oxycodone Hcl/Acetaminophen	53	53	489	446.73	31		18	18	204.48	156		12
1528262110	Salinas	Paul	Frisco	TX	48	Neurosurgery	S	Oxycodone-Acetaminophen	Oxycodone Hcl/Acetaminophen	18	18	202	454.08	15	#					*
1528276557	Ahmed	Hazem	Little Rock	AR	5	Neurosurgery	S	Oxycodone-Acetaminophen	Oxycodone Hcl/Acetaminophen	18	18	304	397.22	11	*					*
1538113360	Bruno	Leonard	Huntingdon Valley	PA	42	Neurosurgery	S	Endocet	Oxycodone Hcl/Acetaminophen	74	74	2160	3463.28		*					*
1538113360	Bruno	Leonard	Huntingdon Valley	PA	42	Neurosurgery	S	Oxycodone Hcl	Oxycodone Hcl	1105	1108.4	32036	41403.15	152		325	328.3	12763.96	9532		57
1538113360	Bruno	Leonard	Huntingdon Valley	PA	42	Neurosurgery	S	Oxycodone Hcl Er	Oxycodone Hcl	11	11	330	8351.35		*					*
1538113360	Bruno	Leonard	Huntingdon Valley	PA	42	Neurosurgery	S	Oxycodone-Acetaminophen	Oxycodone Hcl/Acetaminophen	251	253.6	7147	13455.03	41		85	85.6	3797.41	2333		17
1538113360	Bruno	Leonard	Huntingdon Valley	PA	42	Neurosurgery	S	Oxycontin	Oxycodone Hcl	88	88	2619	56128.33			34	34	21524.45	1020	*
1538113360	Bruno	Leonard	Huntingdon Valley	PA	42	Neurosurgery	S	Percocet	Oxycodone Hcl/Acetaminophen	12	12	360	18170.28			0	0	0	0	#
1538119649	Yazbak	Philip	Neenah	WI	55	Neurosurgery	S	Oxycodone Hcl	Oxycodone Hcl	46	46	895	1295.49	15		29	29	855.4	642	*
1538119649	Yazbak	Philip	Neenah	WI	55	Neurosurgery	S	Oxycodone-Acetaminophen	Oxycodone Hcl/Acetaminophen	40	41.8	856	1450.2	15		19	19	648.86	358	*
1538119649	Yazbak	Philip	Neenah	WI	55	Neurosurgery	S	Oxycontin	Oxycodone Hcl	19	19	171	13946.42		*					*
1538133129	Fryburg	Karsten	Indianapolis	IN	18	Neurosurgery	S	Oxycodone-Acetaminophen	Oxycodone Hcl/Acetaminophen	17	17	388	829.82	11	#					*
1538152400	Wilson	Diana	Fort Worth	TX	48	Neurosurgery	S	Oxycodone-Acetaminophen	Oxycodone Hcl/Acetaminophen	14	14	111	442.38	12	*					*
1538196548	Koebbe	Christopher	San Antonio	TX	48	Neurosurgery	S	Oxycodone-Acetaminophen	Oxycodone Hcl/Acetaminophen	39	39	355	778.82	36		19	19	280.58	175		18
1538261615	Gunter	Brett	West Columbia	SC	45	Neurosurgery	S	Oxycodone-Acetaminophen	Oxycodone Hcl/Acetaminophen	120	120	1438	2889.42	80		90	90	2218.79	1042		60
1538326392	Bouz	Peter	Kettering	OH	39	Neurosurgery	S	Oxycodone-Acetaminophen	Oxycodone Hcl/Acetaminophen	17	17	156	253.28		*					*
1538327010	Dodd	Zachary	Bloomington	IN	18	Neurosurgery	S	Oxycodone-Acetaminophen	Oxycodone Hcl/Acetaminophen	11	11	154	602.35		*					*
1538364914	Miele	Vincent	Bridgeport	WV	54	Neurosurgery	S	Oxycodone Hcl	Oxycodone Hcl	43	43	707	1098.81	31		25	25	677.02	422		18
1538397369	Reddy	Ambur	Iowa City	IA	19	Neurosurgery	S	Oxycodone Hcl	Oxycodone Hcl	12	12	97	185.8	12	#					#
1538509427	Himes	Benjamin	Rochester	MN	27	Neurosurgery	S	Oxycodone Hcl	Oxycodone Hcl	25	25	153	275.82	25	#					#
1548201346	Iuliano	Brian	Olympia	WA	53	Neurosurgery	S	Oxycodone Hcl	Oxycodone Hcl	13	13	219	275.88	12	*					*
1548224249	Boland	Michael	Chesterfield	MO	29	Neurosurgery	S	Oxycodone Hcl	Oxycodone Hcl	20	20	399	580.41		#					*
1548224249	Boland	Michael	Chesterfield	MO	29	Neurosurgery	S	Oxycodone-Acetaminophen	Oxycodone Hcl/Acetaminophen	53	53	697	1565.86	27	#					#
1548238322	Hlavac	Philip	Wilkes Barre	PA	42	Neurosurgery	S	Oxycodone-Acetaminophen	Oxycodone Hcl/Acetaminophen	38	38	453	1073.86	34		26	26	857.39	313	#
1548239288	Brakel	Arlo	Green Valley	AZ	4	Neurosurgery	S	Oxycodone-Acetaminophen	Oxycodone Hcl/Acetaminophen	53	53	370	1029.63	39	#					#
1548243009	Siegal	Joel	Beachwood	OH	39	Neurosurgery	S	Oxycodone-Acetaminophen	Oxycodone Hcl/Acetaminophen	20	20	306	378.15	14	*					*
1548243389	Levy	Mark	Fresno	CA	6	Neurosurgery	S	Oxycodone-Acetaminophen	Oxycodone Hcl/Acetaminophen	16	16.3	320	432.57	14	#					*
1548253503	Loftus	Thomas	Austin	TX	48	Neurosurgery	S	Oxycodone-Acetaminophen	Oxycodone Hcl/Acetaminophen	118	118.5	1937	7850.97	63		87	87.5	5953.78	1467		47
1548259906	Albea	Jeffrey	Knoxville	TN	47	Neurosurgery	S	Oxycodone Hcl	Oxycodone Hcl	16	16	226	157.78		*					*
1548259906	Albea	Jeffrey	Knoxville	TN	47	Neurosurgery	S	Oxycodone-Acetaminophen	Oxycodone Hcl/Acetaminophen	46	46	619	1699.82	26		28	28	1037.53	373	#
1548264385	Mccollom	Brad	Sebastian	FL	12	Neurosurgery	S	Oxycodone-Acetaminophen	Oxycodone Hcl/Acetaminophen	27	27	292	854.42	20		16	16	457.25	177	#
1548270788	Goodman	Michael	Fort Myers	FL	12	Neurosurgery	S	Oxycodone-Acetaminophen	Oxycodone Hcl/Acetaminophen	22	22	223	870.44	17	#					#
1548281363	Barnes	Bryan	Athens	GA	13	Neurosurgery	S	Oxycodone-Acetaminophen	Oxycodone Hcl/Acetaminophen	142	143	1668	4377.12	110		107	108	3296.92	1278		85
1548286412	Chittum	Christopher	Spartanburg	SC	45	Neurosurgery	S	Oxycodone Hcl	Oxycodone Hcl	44	44	1085	1112.61	29		19	19	462.95	472		14
1548286412	Chittum	Christopher	Spartanburg	SC	45	Neurosurgery	S	Oxycodone-Acetaminophen	Oxycodone Hcl/Acetaminophen	42	42	1021	2022.69	31		25	25	1199.64	590		18
1548318587	Hoeltzell	Perry	Boca Raton	FL	12	Neurosurgery	S	Oxycodone Hcl	Oxycodone Hcl	16	16	239	418.65		#					*
1548318587	Hoeltzell	Perry	Boca Raton	FL	12	Neurosurgery	S	Oxycodone-Acetaminophen	Oxycodone Hcl/Acetaminophen	56	56	822	2108.86	19		34	34	1314.48	525	#
1548354459	Oberer	Daniel	Charlotte	NC	37	Neurosurgery	S	Oxycodone-Acetaminophen	Oxycodone Hcl/Acetaminophen	37	37	406	1142.55	28		26	26	844.6	286	#
1548358385	Kaplan	Barry	Ocala	FL	12	Neurosurgery	S	Oxycodone-Acetaminophen	Oxycodone Hcl/Acetaminophen	95	95	2085	3728.1	73		84	84	3492.31	1853	#
1548365802	El-Kadi	Hikmat	Pittsburgh	PA	42	Neurosurgery	S	Oxycodone Hcl	Oxycodone Hcl	42	42	468	870.11	32	#					#
1548365802	El-Kadi	Hikmat	Pittsburgh	PA	42	Neurosurgery	S	Oxycodone-Acetaminophen	Oxycodone Hcl/Acetaminophen	12	12	136	267.45	12	#					#
1548430754	Bidros	Dani	Lafayette	LA	22	Neurosurgery	S	Oxycodone-Acetaminophen	Oxycodone Hcl/Acetaminophen	46	46	647	971.19	33		32	32	615.53	437	#
1548439920	Taghva	Alexander	Los Angeles	CA	6	Neurosurgery	S	Oxycodone-Acetaminophen	Oxycodone Hcl/Acetaminophen	39	39	461	1223.43	19	#					#
1548451040	Kuhn	William	Daytona Beach	FL	12	Neurosurgery	S	Oxycodone-Acetaminophen	Oxycodone Hcl/Acetaminophen	49	49	1027	1742.01	22	#					#
1558307330	Barth	Konrad	Scarborough	ME	23	Neurosurgery	S	Oxycodone Hcl	Oxycodone Hcl	13	13	154	236.6	12	*					*
1558328278	Thai	Quoc-Anh	Baltimore	MD	24	Neurosurgery	S	Oxycodone-Acetaminophen	Oxycodone Hcl/Acetaminophen	11	11	160	268.42			11	11	268.42	160	*
1558332726	Schlegel	Robert	York	PA	42	Neurosurgery	S	Oxycodone Hcl	Oxycodone Hcl	50	50	553	684.98	43		37	37	537.19	429	#
1558344507	Schultz	Karl	Gainesville	GA	13	Neurosurgery	S	Oxycodone Hcl	Oxycodone Hcl	17	17	194	411.12		#					*
1558344507	Schultz	Karl	Gainesville	GA	13	Neurosurgery	S	Oxycodone-Acetaminophen	Oxycodone Hcl/Acetaminophen	76	82.3	1445	3831.76	41		64	64.3	2802.03	1004	#
1558352831	Stern	Joseph	Greensboro	NC	37	Neurosurgery	S	Oxycodone Hcl	Oxycodone Hcl	65	65	1515	2401.56			54	54	2048.34	1185	*
1558352831	Stern	Joseph	Greensboro	NC	37	Neurosurgery	S	Oxycodone-Acetaminophen	Oxycodone Hcl/Acetaminophen	122	128	2394	5026	46		69	69	2426.9	971		33
1558371906	Drewek	Michael	Golden	CO	8	Neurosurgery	S	Oxycodone Hcl	Oxycodone Hcl	24	24	341	472.02	14	#					#
1558371906	Drewek	Michael	Golden	CO	8	Neurosurgery	S	Oxycodone-Acetaminophen	Oxycodone Hcl/Acetaminophen	25	25	329	782.15	16	#					#
1558457572	Marano	Stephen	Idaho Falls	ID	16	Neurosurgery	S	Oxycodone-Acetaminophen	Oxycodone Hcl/Acetaminophen	16	16	278	732.62	11	#					*
1558479121	Saul	Thomas	Cincinnati	OH	39	Neurosurgery	S	Oxycodone Hcl	Oxycodone Hcl	17	17.2	312	322.25	16	#					#
1558568279	Pirris	Stephen	Jacksonville	FL	12	Neurosurgery	S	Oxycodone Hcl	Oxycodone Hcl	40	40	582	973.58	33	#					#
1558578344	Karanth	Kota	Lawrence	MA	25	Neurosurgery	S	Oxycodone Hcl	Oxycodone Hcl	38	38	442	465.98	21	*					*
1558578344	Karanth	Kota	Lawrence	MA	25	Neurosurgery	S	Oxycodone-Acetaminophen	Oxycodone Hcl/Acetaminophen	86	86	830	1612.74	50		31	31	446.8	302		24
1558578708	Jagannathan	Jayant	Madison Heights	MI	26	Neurosurgery	S	Oxycodone-Acetaminophen	Oxycodone Hcl/Acetaminophen	163	163	2135	7772.51	78		66	66	3004.68	787		43
1568413300	Kopell	Brian	New York	NY	36	Neurosurgery	S	Oxycodone-Acetaminophen	Oxycodone Hcl/Acetaminophen	35	35	181	552.24	32		20	20	346.21	89		18
1568429074	Krieff	Donald	New Hyde Park	NY	36	Neurosurgery	S	Oxycodone-Acetaminophen	Oxycodone Hcl/Acetaminophen	11	11	89	214.68		*					*
1568429322	Lasner	Todd	Miami Beach	FL	12	Neurosurgery	S	Oxycodone-Acetaminophen	Oxycodone Hcl/Acetaminophen	20	21	231	285.59	15	#					*
1568438489	Rumana	Christopher	Tallahassee	FL	12	Neurosurgery	S	Oxycodone-Acetaminophen	Oxycodone Hcl/Acetaminophen	162	163	1059	2301.61	137		127	127	1709.81	795		105
1568439172	Gold	Rammy	Parkersburg	WV	54	Neurosurgery	S	Oxycodone-Acetaminophen	Oxycodone Hcl/Acetaminophen	44	44	388	857.68	31		12	12	280.83	94	*
1568443661	Stevens	Mark	La Crosse	WI	55	Neurosurgery	S	Oxycodone-Acetaminophen	Oxycodone Hcl/Acetaminophen	23	23	340	857.21		#					*
1568446482	Shaya	Mark	Coral Gables	FL	12	Neurosurgery	S	Oxycodone-Acetaminophen	Oxycodone Hcl/Acetaminophen	37	37	219	307.97	28		24	24	209.1	128	#
1568451607	Horn	Louis	Savannah	GA	13	Neurosurgery	S	Oxycodone-Acetaminophen	Oxycodone Hcl/Acetaminophen	93	93	859	2306.08	49		50	50	1364.07	487		26
1568452076	Roski	Richard	Weston	FL	12	Neurosurgery	S	Oxycodone-Acetaminophen	Oxycodone Hcl/Acetaminophen	38	38	534	1001.79	25	#					#
1568452506	Sanders	Steven	Knoxville	TN	47	Neurosurgery	S	Oxycodone-Acetaminophen	Oxycodone Hcl/Acetaminophen	16	16	190	397.42		*					*
1568461374	Watson	Marshall	Santa Fe	NM	35	Neurosurgery	S	Oxycodone-Acetaminophen	Oxycodone Hcl/Acetaminophen	14	14	107	261.43	11	#					*
1568465961	Dull	Scott	Broken Arrow	OK	40	Neurosurgery	S	Oxycodone-Acetaminophen	Oxycodone Hcl/Acetaminophen	42	42	676	1609.67	40		29	29	1169	484		27
1568469609	Zerick	William	Westerville	OH	39	Neurosurgery	S	Oxycodone Hcl	Oxycodone Hcl	18	18	391	465.98	14	#					*
1568469609	Zerick	William	Westerville	OH	39	Neurosurgery	S	Oxycodone-Acetaminophen	Oxycodone Hcl/Acetaminophen	163	165	2233	5175.55	128		131	133	3676.34	1734		106
1568470904	Bucci	Michael	Greenville	SC	45	Neurosurgery	S	Oxycodone-Acetaminophen	Oxycodone Hcl/Acetaminophen	124	124	1205	2417.65	108		90	90	1683.69	842		80
1568481802	Smith	Donald	Tampa	FL	12	Neurosurgery	S	Oxycodone-Acetaminophen	Oxycodone Hcl/Acetaminophen	16	16	217	370.53	13	*					*
1568494771	Olson	John	Saint Joseph	MO	29	Neurosurgery	S	Oxycodone-Acetaminophen	Oxycodone Hcl/Acetaminophen	42	42	511	1754.45	31		30	30	1071.63	369	#
1568546612	Haglund	Michael	Durham	NC	37	Neurosurgery	S	Oxycodone Hcl	Oxycodone Hcl	47	47	671	1038.32	33		22	22	558.84	320		18
1568579688	Letarte	Peter	Dayton	OH	39	Neurosurgery	S	Oxycodone-Acetaminophen	Oxycodone Hcl/Acetaminophen	11	11	85	234.24		*					*
1568591576	Acosta	Frank	Los Angeles	CA	6	Neurosurgery	S	Oxycodone Hcl	Oxycodone Hcl	11	11	166	284.86			11	11	284.86	166	*
1568591576	Acosta	Frank	Los Angeles	CA	6	Neurosurgery	S	Oxycodone-Acetaminophen	Oxycodone Hcl/Acetaminophen	15	15	181	531.02		*					*
1568661361	Burkett	Clinton	Fort Lauderdale	FL	12	Neurosurgery	S	Oxycodone-Acetaminophen	Oxycodone Hcl/Acetaminophen	18	18	229	432.05	14	#					#
1568662435	Hatchette	Charles	Salem	OR	41	Neurosurgery	S	Oxycodone Hcl	Oxycodone Hcl	31	31	246	397.64	15		14	14	145.86	88	*
1568662435	Hatchette	Charles	Salem	OR	41	Neurosurgery	S	Oxycodone-Acetaminophen	Oxycodone Hcl/Acetaminophen	27	27	249	606.93	16	*					*
1568669828	Rammos	Stylianos	Little Rock	AR	5	Neurosurgery	S	Oxycodone Hcl	Oxycodone Hcl	24	24	230	254.93	18		13	13	163.08	118	*
1568692887	Edwards	John	Provo	UT	49	Neurosurgery	S	Oxycodone Hcl	Oxycodone Hcl	23	23	329	745.32	13	#					#
1578510954	Cunningham	Edwin	Springfield	MO	29	Neurosurgery	S	Oxycodone-Acetaminophen	Oxycodone Hcl/Acetaminophen	69	69	906	1716.76	45		41	41	936.97	519		31
1578513925	Woodall	William	Birmingham	AL	1	Neurosurgery	S	Oxycodone-Acetaminophen	Oxycodone Hcl/Acetaminophen	115	115.8	1493	4001.2	50		79	79	2590.3	956		39
1578520532	Smith	William	Las Vegas	NV	32	Neurosurgery	S	Oxycodone-Acetaminophen	Oxycodone Hcl/Acetaminophen	23	23	356	1398.58	20	#					#
1578543187	Baldwin	Hillel	Tucson	AZ	4	Neurosurgery	S	Oxycodone Hcl	Oxycodone Hcl	15	15	199	321.91		#					*
1578543187	Baldwin	Hillel	Tucson	AZ	4	Neurosurgery	S	Oxycodone-Acetaminophen	Oxycodone Hcl/Acetaminophen	29	29	338	952.63	21	#					#
1578548830	Brocker	Brian	Youngstown	OH	39	Neurosurgery	S	Oxycodone Hcl	Oxycodone Hcl	103	103.3	3063	5101	12		81	81.3	3415.37	2403	*
1578548830	Brocker	Brian	Youngstown	OH	39	Neurosurgery	S	Oxycodone-Acetaminophen	Oxycodone Hcl/Acetaminophen	405	408.8	11905	26589.77	76		230	232.8	16510.11	6822		45
1578548830	Brocker	Brian	Youngstown	OH	39	Neurosurgery	S	Oxycontin	Oxycodone Hcl	71	71	2130	38921.09			59	59	33173.21	1770	*
1578554903	Nudelman	Robert	Greensboro	NC	37	Neurosurgery	S	Oxycodone-Acetaminophen	Oxycodone Hcl/Acetaminophen	60	66	1079	1799.11	31	#					#
1578557377	Mack	Chriss	Missoula	MT	30	Neurosurgery	S	Oxycodone-Acetaminophen	Oxycodone Hcl/Acetaminophen	11	11	94	314.71	11	*					*
1578562062	Koen	Joseph	Norfolk	VA	51	Neurosurgery	S	Oxycodone-Acetaminophen	Oxycodone Hcl/Acetaminophen	34	34	169	584.08	25	#					#
1578591731	Neblett	John	Jackson	TN	47	Neurosurgery	S	Oxycodone-Acetaminophen	Oxycodone Hcl/Acetaminophen	41	41	347	1062.66	32		22	22	511.67	171		16
1578610457	Lebow	Richard	Nashville	TN	47	Neurosurgery	S	Oxycodone-Acetaminophen	Oxycodone Hcl/Acetaminophen	48	48	794	1899.38	32		31	31	1331.48	517		19
1578620282	Doherty	Patrick	New London	CT	9	Neurosurgery	S	Oxycodone Hcl	Oxycodone Hcl	71	71	916	1170.91	22		22	22	239.11	259	*
1578620282	Doherty	Patrick	New London	CT	9	Neurosurgery	S	Oxycodone-Acetaminophen	Oxycodone Hcl/Acetaminophen	25	25	257	490.21	16		12	12	171.79	127	*
1578648002	Jamshidi	Saied	Oxon Hill	MD	24	Neurosurgery	S	Oxycodone Hcl	Oxycodone Hcl	21	21	510	1175.9		*					*
1578648002	Jamshidi	Saied	Oxon Hill	MD	24	Neurosurgery	S	Oxycodone-Acetaminophen	Oxycodone Hcl/Acetaminophen	50	50	971	1027.83	11		30	30	655.18	579	*
1578650123	Lowry	David	Holland	MI	26	Neurosurgery	S	Oxycodone-Acetaminophen	Oxycodone Hcl/Acetaminophen	29	29	261	617.06	16		17	17	373.27	160	#
1578666780	Stefanis	George	Macon	GA	13	Neurosurgery	S	Oxycodone-Acetaminophen	Oxycodone Hcl/Acetaminophen	110	115	2552	5387.09	62		42	45	1965.02	943		25
1578666780	Stefanis	George	Macon	GA	13	Neurosurgery	S	Oxycontin	Oxycodone Hcl	17	17	191	1549.62	17	*					*
1578671186	Warren	Wayne	Casper	WY	56	Neurosurgery	S	Oxycodone-Acetaminophen	Oxycodone Hcl/Acetaminophen	40	40	557	2541.82	24		20	20	1009.54	269	#
1578731212	Almubaslat	Mohammad	Mandeville	LA	22	Neurosurgery	S	Oxycodone Hcl	Oxycodone Hcl	19	19	489	355.57		*					*
1578731212	Almubaslat	Mohammad	Mandeville	LA	22	Neurosurgery	S	Oxycodone-Acetaminophen	Oxycodone Hcl/Acetaminophen	20	20	383	668.12	16	#					#
1578743522	Lochhead	Richard	Boise	ID	16	Neurosurgery	S	Oxycodone-Acetaminophen	Oxycodone Hcl/Acetaminophen	18	18	145	802.1	17	#					#
1578746749	Onibokun	Adebukola	Campbell	CA	6	Neurosurgery	S	Oxycodone-Acetaminophen	Oxycodone Hcl/Acetaminophen	17	17	166	550.26		#					*
1578773990	Thankachan Jacob	Arun	Gainesville	GA	13	Neurosurgery	S	Oxycodone-Acetaminophen	Oxycodone Hcl/Acetaminophen	137	137	2100	3508.64	60		58	58	1580.81	877		33
1578784468	Brennan	William	Lafayette	LA	22	Neurosurgery	S	Oxycodone-Acetaminophen	Oxycodone Hcl/Acetaminophen	32	32	617	1419.63	24		20	20	830.62	404		13
1588625313	Wanebo	John	Scottsdale	AZ	4	Neurosurgery	S	Oxycodone Hcl	Oxycodone Hcl	17	18	333	381.56		#					*
1588625313	Wanebo	John	Scottsdale	AZ	4	Neurosurgery	S	Oxycodone-Acetaminophen	Oxycodone Hcl/Acetaminophen	25	27	375	791.63	17	#					#
1588629943	Barry	Christopher	Del City	OK	40	Neurosurgery	S	Oxycodone Hcl	Oxycodone Hcl	20	20	233	394.09		#					*
1588629943	Barry	Christopher	Del City	OK	40	Neurosurgery	S	Oxycodone-Acetaminophen	Oxycodone Hcl/Acetaminophen	64	64	803	2990.57	50		40	40	1931.73	505		32
1588634588	Geckle	David	Richmond	VA	51	Neurosurgery	S	Oxycodone Hcl	Oxycodone Hcl	56	56	1056	2025.5			25	25	920.13	578	*
1588634588	Geckle	David	Richmond	VA	51	Neurosurgery	S	Oxycodone-Acetaminophen	Oxycodone Hcl/Acetaminophen	77	77	1937	3111.99	23		41	41	1508.79	1042		12
1588643639	Purighalla	Srinivasan	Moline	IL	17	Neurosurgery	S	Oxycodone Hcl	Oxycodone Hcl	13	13	169	169.1	12	#					*
1588643639	Purighalla	Srinivasan	Moline	IL	17	Neurosurgery	S	Oxycodone-Acetaminophen	Oxycodone Hcl/Acetaminophen	14	14	290	458.42	11	*					*
1588643639	Purighalla	Srinivasan	Moline	IL	17	Neurosurgery	S	Oxycontin	Oxycodone Hcl	29	29	422	2663.16	27	#					#
1588645485	De Lotbiniere	Alain	White Plains	NY	36	Neurosurgery	S	Oxycodone-Acetaminophen	Oxycodone Hcl/Acetaminophen	12	12	92	183.64		*					*
1588654370	Kiehm	Kelly	Columbus	OH	39	Neurosurgery	S	Oxycodone Hcl	Oxycodone Hcl	47	47	636	1335.44	28		34	34	813.54	423	#
1588654370	Kiehm	Kelly	Columbus	OH	39	Neurosurgery	S	Oxycodone-Acetaminophen	Oxycodone Hcl/Acetaminophen	30	30	549	1677.36	12	#					*
1588693865	Tartaglione	Dawn	Oklahoma City	OK	40	Neurosurgery	S	Oxycodone-Acetaminophen	Oxycodone Hcl/Acetaminophen	12	12	211	568.16		*					*
1588694350	Greiner	Alson	Cincinnati	OH	39	Neurosurgery	S	Oxycodone Hcl	Oxycodone Hcl	157	157.1	4534	6614.21	58		38	38	1657.89	1055		18
1588694350	Greiner	Alson	Cincinnati	OH	39	Neurosurgery	S	Oxycodone Hcl Er	Oxycodone Hcl	14	14	420	14864.39		*					*
1588694350	Greiner	Alson	Cincinnati	OH	39	Neurosurgery	S	Oxycodone-Acetaminophen	Oxycodone Hcl/Acetaminophen	318	319.5	9086	25233	104		82	83.3	6601.43	2344		26
1588694350	Greiner	Alson	Cincinnati	OH	39	Neurosurgery	S	Oxycontin	Oxycodone Hcl	132	132.1	3937	181256.82	40		56	56.1	62746.37	1655		17
1588743330	Lal	Sumeer	Greenwood	SC	45	Neurosurgery	S	Oxycodone Hcl	Oxycodone Hcl	14	14	290	373.06	11	*					*
1588743330	Lal	Sumeer	Greenwood	SC	45	Neurosurgery	S	Oxycodone-Acetaminophen	Oxycodone Hcl/Acetaminophen	63	63	901	2306.96	44		26	26	1067.21	388		21
1588766216	Lechner	Roseanna	Cleveland	OH	39	Neurosurgery	S	Oxycodone-Acetaminophen	Oxycodone Hcl/Acetaminophen	43	43	562	967.51	28	#					#
1588825772	Reinard	Kevin	Toledo	OH	39	Neurosurgery	S	Oxycodone-Acetaminophen	Oxycodone Hcl/Acetaminophen	13	13	139	315.95		*					*
1598043143	Gaspard	Bryan	Jackson	MS	28	Neurosurgery	S	Oxycodone-Acetaminophen	Oxycodone Hcl/Acetaminophen	28	28	354	1026.68	17	#					#
1598703910	Lippman	Caleb	Mount Pleasant	WI	55	Neurosurgery	S	Oxycodone-Acetaminophen	Oxycodone Hcl/Acetaminophen	33	33	331	1447.81			0	0	0	0	#
1598743734	Reeves	John	Shreveport	LA	22	Neurosurgery	S	Oxycodone-Acetaminophen	Oxycodone Hcl/Acetaminophen	30	30	583	1356.72	13		12	12	410.72	195	*
1598744484	Rodriguez-Cruz	Leonardo	Cookeville	TN	47	Neurosurgery	S	Oxycodone-Acetaminophen	Oxycodone Hcl/Acetaminophen	69	69	1219	2338.9	38	#					#
1598745952	Krinock	Mark	Kalamazoo	MI	26	Neurosurgery	S	Oxycodone-Acetaminophen	Oxycodone Hcl/Acetaminophen	15	15	214	620.22		#					*
1598756934	Cabbell	Kyle	Greensboro	NC	37	Neurosurgery	S	Oxycodone Hcl	Oxycodone Hcl	28	28	512	745.46		*					*
1598756934	Cabbell	Kyle	Greensboro	NC	37	Neurosurgery	S	Oxycodone-Acetaminophen	Oxycodone Hcl/Acetaminophen	86	86	1459	2351.63	56		42	42	1050.83	638		35
1598756934	Cabbell	Kyle	Greensboro	NC	37	Neurosurgery	S	Oxycontin	Oxycodone Hcl	16	16	480	3481.76			16	16	3481.76	480	*
1598788655	Walpert	Kimberly	Athens	GA	13	Neurosurgery	S	Oxycodone-Acetaminophen	Oxycodone Hcl/Acetaminophen	70	70.5	699	1301.7	42		59	59.5	1113.12	607	#
1598791212	Acebal	Pablo	Miami	FL	12	Neurosurgery	S	Oxycodone-Acetaminophen	Oxycodone Hcl/Acetaminophen	15	15	85	230.35	12	*					*
1598818189	Henderson	Brett	Las Cruces	NM	35	Neurosurgery	S	Oxycodone-Acetaminophen	Oxycodone Hcl/Acetaminophen	14	14	235	765.52		*					*
1598822835	Brett	Darrell	Portland	OR	41	Neurosurgery	S	Oxycodone Hcl	Oxycodone Hcl	32	32	445	593.41	21	#					#
1598822835	Brett	Darrell	Portland	OR	41	Neurosurgery	S	Oxycodone-Acetaminophen	Oxycodone Hcl/Acetaminophen	82	82	1154	6127.78	62		49	49	3787.07	659		38
1598879595	Shen	Alfred	Rancho Mirage	CA	6	Neurosurgery	S	Oxycodone Hcl	Oxycodone Hcl	18	18	364	944.28		*					*
1598879595	Shen	Alfred	Rancho Mirage	CA	6	Neurosurgery	S	Oxycodone-Acetaminophen	Oxycodone Hcl/Acetaminophen	17	17	333	2091.27			17	17	2091.27	333	*
1598932162	Subbaiah	Sathish	East Setauket	NY	36	Neurosurgery	S	Oxycodone-Acetaminophen	Oxycodone Hcl/Acetaminophen	34	34	602	559.21	21	#					#
1598934903	Orozco	Ludwig	Rowlett	TX	48	Neurosurgery	S	Oxycodone-Acetaminophen	Oxycodone Hcl/Acetaminophen	14	14	240	414.89		*					*
1598940686	Walker	James	Oxford	MS	28	Neurosurgery	S	Oxycodone-Acetaminophen	Oxycodone Hcl/Acetaminophen	20	20	199	231.91	15	#					#
1598962094	Singleton	Richard	Richmond	VA	51	Neurosurgery	S	Oxycodone Hcl	Oxycodone Hcl	16	16	239	235.24		*					*
1598962094	Singleton	Richard	Richmond	VA	51	Neurosurgery	S	Oxycodone-Acetaminophen	Oxycodone Hcl/Acetaminophen	57	57	665	1618.03	21	#					#
1609011568	Babington	Parker	Norfolk	VA	51	Neurosurgery	S	Oxycodone-Acetaminophen	Oxycodone Hcl/Acetaminophen	14	14	100	315.99		*					*
1609033232	Davies	Gareth	Portsmouth	NH	33	Neurosurgery	S	Oxycodone Hcl	Oxycodone Hcl	38	38.2	479	685.25	23	*					*
1609056647	Kakarla	Udaya	Phoenix	AZ	4	Neurosurgery	S	Oxycodone Hcl	Oxycodone Hcl	28	28	433	684.7	21	#					#
1609073220	Kanaan	Hilal	Greenville	NC	37	Neurosurgery	S	Oxycodone Hcl	Oxycodone Hcl	11	11	238	209.74		*					*
1609081900	Sachs	Donald	Lakeland	FL	12	Neurosurgery	S	Oxycodone-Acetaminophen	Oxycodone Hcl/Acetaminophen	135	135.5	1918	3153.9	109		90	90.5	2114.58	1236		76
1609082072	Kelleher	John	Hershey	PA	42	Neurosurgery	S	Oxycodone Hcl	Oxycodone Hcl	25	25	679	465.13	18	*					*
1609082072	Kelleher	John	Hershey	PA	42	Neurosurgery	S	Oxycodone-Acetaminophen	Oxycodone Hcl/Acetaminophen	16	16.5	456	393.28	13	*					*
1609089317	Immesoete	Phillip	Canton	OH	39	Neurosurgery	S	Oxycodone-Acetaminophen	Oxycodone Hcl/Acetaminophen	20	20	256	970.61	14	#					*
1609148477	Alahmadi	Hussein	New Britain	CT	9	Neurosurgery	S	Oxycodone Hcl	Oxycodone Hcl	38	38	841	956.75	19		12	12	250.98	255	*
1609148477	Alahmadi	Hussein	New Britain	CT	9	Neurosurgery	S	Oxycodone-Acetaminophen	Oxycodone Hcl/Acetaminophen	37	37	698	1034.58	16		11	11	180.87	172	*
1609809698	Ward	Peter	Wenatchee	WA	53	Neurosurgery	S	Oxycodone Hcl	Oxycodone Hcl	11	11	116	143.73	11	*					*
1609821545	Gabriel	Eric	Jacksonville	FL	12	Neurosurgery	S	Oxycodone Hcl	Oxycodone Hcl	339	339	7813	12031.32	54		62	62	2374.64	1310		17
1609821545	Gabriel	Eric	Jacksonville	FL	12	Neurosurgery	S	Oxycodone-Acetaminophen	Oxycodone Hcl/Acetaminophen	338	339	5170	15218.21	145		160	160	6572.67	2170		88
1609821545	Gabriel	Eric	Jacksonville	FL	12	Neurosurgery	S	Oxycontin	Oxycodone Hcl	78	78	2314	39132.1			33	33	23280.05	988	*
1609840941	Paine	Jonathan	Melbourne	FL	12	Neurosurgery	S	Oxycodone-Acetaminophen	Oxycodone Hcl/Acetaminophen	194	195.3	1582	8043.17	113		147	148.3	6157.42	1151		90
1609848340	Johnson	Stephen	Weymouth	MA	25	Neurosurgery	S	Oxycodone Hcl	Oxycodone Hcl	11	11	67	69.09			11	11	69.09	67	*
1609856475	Christiano	Joseph	Tucson	AZ	4	Neurosurgery	S	Oxycodone-Acetaminophen	Oxycodone Hcl/Acetaminophen	26	26	272	479.36	23	#					#
1609861392	Boyer	Kevin	Bradenton	FL	12	Neurosurgery	S	Oxycodone-Acetaminophen	Oxycodone Hcl/Acetaminophen	91	91	1064	3802.79	75		72	72	3009.41	846		60
1609866953	Rubino	Gregory	Lake Charles	LA	22	Neurosurgery	S	Oxycodone-Acetaminophen	Oxycodone Hcl/Acetaminophen	311	313	6188	16067.86	68		46	46	1612.47	758		26
1609867803	Hirsch	James	Greensboro	NC	37	Neurosurgery	S	Oxycodone-Acetaminophen	Oxycodone Hcl/Acetaminophen	60	60	709	866.18	60		43	43	653.25	527		43
1609891704	Luders	Jurgen	Grand Rapids	MI	26	Neurosurgery	S	Oxycodone-Acetaminophen	Oxycodone Hcl/Acetaminophen	25	25	332	719.47	19		12	12	347.58	172	*
1609897628	Tender	Gabriel	New Orleans	LA	22	Neurosurgery	S	Oxycodone-Acetaminophen	Oxycodone Hcl/Acetaminophen	29	29	278	835.32	11		17	17	462.01	145	*
1609918416	Nasr	Fadi	Oklahoma City	OK	40	Neurosurgery	S	Oxycodone Hcl	Oxycodone Hcl	35	35	459	781.91	23		18	18	403.73	253		12
1609918416	Nasr	Fadi	Oklahoma City	OK	40	Neurosurgery	S	Oxycodone-Acetaminophen	Oxycodone Hcl/Acetaminophen	53	53	706	2296.2	36		41	41	1868.24	523	#
1609951631	Schaefer	Dale	Great Falls	MT	30	Neurosurgery	S	Oxycodone-Acetaminophen	Oxycodone Hcl/Acetaminophen	22	22	157	277.48	22	#					#
1609977339	Martin	Douglas	Boca Raton	FL	12	Neurosurgery	S	Oxycodone-Acetaminophen	Oxycodone Hcl/Acetaminophen	12	12	117	445.3		*					*
1619017787	Hunt	Matthew	Minneapolis	MN	27	Neurosurgery	S	Oxycodone Hcl	Oxycodone Hcl	28	28.2	493	853.64		*					*
1619017787	Hunt	Matthew	Minneapolis	MN	27	Neurosurgery	S	Oxycontin	Oxycodone Hcl	18	18	313	3145.72			0	0	0	0	#
1619030996	Wilson	Gregory	Tulsa	OK	40	Neurosurgery	S	Oxycodone-Acetaminophen	Oxycodone Hcl/Acetaminophen	207	207	2578	6447.43	183		157	157	4933.45	1948		140
1619040177	Steege	Timothy	Seattle	WA	53	Neurosurgery	S	Oxycodone-Acetaminophen	Oxycodone Hcl/Acetaminophen	47	47	367	975.37	43	#					#
1619070802	Hawkins	Alexander	Neenah	WI	55	Neurosurgery	S	Oxycodone Hcl	Oxycodone Hcl	24	24	256	295.46		*					*
1619070802	Hawkins	Alexander	Neenah	WI	55	Neurosurgery	S	Oxycodone-Acetaminophen	Oxycodone Hcl/Acetaminophen	29	29	422	995.12	12		12	12	427.4	180	*
1619078656	Melamed	Itay	Centennial	CO	8	Neurosurgery	S	Oxycodone-Acetaminophen	Oxycodone Hcl/Acetaminophen	16	16	150	510.35		*					*
1619079753	Rambo	William	Columbia	SC	45	Neurosurgery	S	Oxycodone-Acetaminophen	Oxycodone Hcl/Acetaminophen	40	40	298	442.72	33	#					#
1619089125	Mark	Edward	Valdosta	GA	13	Neurosurgery	S	Oxycodone-Acetaminophen	Oxycodone Hcl/Acetaminophen	64	64	1640	3397.02	23		36	36	2165.14	932		11
1619148293	Valerio	Jose	Hialeah	FL	12	Neurosurgery	S	Oxycodone-Acetaminophen	Oxycodone Hcl/Acetaminophen	67	67	695	955.66	43		54	54	811.45	557	#
1619187697	Cardenas	Raul	Memphis	TN	47	Neurosurgery	S	Oxycodone-Acetaminophen	Oxycodone Hcl/Acetaminophen	31	31	376	798.62	16	#					#
1619288867	Maloney	Patrick	Rochester	MN	27	Neurosurgery	S	Oxycodone Hcl	Oxycodone Hcl	19	19	135	300.21	18	#					#
1619905684	Spicer	Mark	Murrieta	CA	6	Neurosurgery	S	Oxycodone-Acetaminophen	Oxycodone Hcl/Acetaminophen	19	19	212	654.27	12	#					*
1619925559	Ryan	Terrence	Columbia	MO	29	Neurosurgery	S	Oxycodone-Acetaminophen	Oxycodone Hcl/Acetaminophen	48	48	409	959.19	42	#					#
1619944311	Sriharan	Sivasupiramaniam	Gainesville	FL	12	Neurosurgery	S	Oxycodone-Acetaminophen	Oxycodone Hcl/Acetaminophen	12	12	223	362.82		*					*
1619952470	Levin	Marc	Munster	IN	18	Neurosurgery	S	Oxycodone-Acetaminophen	Oxycodone Hcl/Acetaminophen	26	26	652	1327.38		*					*
1619965316	Scodary	Daniel	Bridgeton	MO	29	Neurosurgery	S	Oxycodone-Acetaminophen	Oxycodone Hcl/Acetaminophen	23	23	161	310.93	19	#					#
1619983962	Burt	James	Bristol	TN	47	Neurosurgery	S	Oxycodone-Acetaminophen	Oxycodone Hcl/Acetaminophen	26	26	399	762.79	22		14	14	333.42	207	#
1619984903	Segal	David	Cedar Rapids	IA	19	Neurosurgery	S	Oxycodone-Acetaminophen	Oxycodone Hcl/Acetaminophen	25	25	309	994.57	13		13	13	429.52	163	*
1619986130	Reichert	Kenneth	Waukesha	WI	55	Neurosurgery	S	Oxycodone-Acetaminophen	Oxycodone Hcl/Acetaminophen	34	34	227	467.59	18	#					#
1629015375	Kamath	Yogish	W. Roxbury	MA	25	Neurosurgery	S	Oxycodone-Acetaminophen	Oxycodone Hcl/Acetaminophen	60	61.5	1810	5279.79	42		40	40	4074.45	1185		31
1629021456	Heilman	Timothy	East Lansing	MI	26	Neurosurgery	S	Oxycodone-Acetaminophen	Oxycodone Hcl/Acetaminophen	41	41.3	723	2186.61	23	#					#
1629024401	Stringer	Walton	Flowood	MS	28	Neurosurgery	S	Oxycodone-Acetaminophen	Oxycodone Hcl/Acetaminophen	17	17	107	328.93	13	#					#
1629028220	De Luna	Carlo	Hershey	PA	42	Neurosurgery	S	Oxycodone-Acetaminophen	Oxycodone Hcl/Acetaminophen	52	52	605	906.83	45	#					#
1629030804	Gleason	Patrick	Corpus Christi	TX	48	Neurosurgery	S	Oxycodone-Acetaminophen	Oxycodone Hcl/Acetaminophen	46	46.3	732	2457.54	21		25	25.3	1345.06	457	*
1629034111	Omalley	Sean	Alabaster	AL	1	Neurosurgery	S	Oxycodone-Acetaminophen	Oxycodone Hcl/Acetaminophen	29	29	229	640.79	23		14	14	329.79	114	#
1629043930	Sikorski	Christian	Saint Joseph	MI	26	Neurosurgery	S	Oxycodone-Acetaminophen	Oxycodone Hcl/Acetaminophen	41	41	228	717.49	37	#					#
1629052782	Chen	Ying	Westerville	OH	39	Neurosurgery	S	Oxycodone-Acetaminophen	Oxycodone Hcl/Acetaminophen	50	50	831	1798.46	25		27	27	1098.34	469	#
1629060660	Cook	Shon	Norman	OK	40	Neurosurgery	S	Oxycodone-Acetaminophen	Oxycodone Hcl/Acetaminophen	115	115	792	2656.13	83		99	99	2374.65	689		69
1629072996	Marcincin	Robert	Bethlehem	PA	42	Neurosurgery	S	Oxycodone-Acetaminophen	Oxycodone Hcl/Acetaminophen	37	37	665	894.44	20	#					#
1629073853	Schnittker	Joseph	Elkhart	IN	18	Neurosurgery	S	Oxycodone-Acetaminophen	Oxycodone Hcl/Acetaminophen	22	22	314	547.89	21	*					*
1629088075	Mormino	Joseph	Staten Island	NY	36	Neurosurgery	S	Oxycodone-Acetaminophen	Oxycodone Hcl/Acetaminophen	11	11	306	1040.46		*					*
1629088364	Fullagar	Timothy	Johnson City	TN	47	Neurosurgery	S	Oxycodone-Acetaminophen	Oxycodone Hcl/Acetaminophen	14	14	280	362.92	12	*					*
1629132006	Prasad	Srinivas	Philadelphia	PA	42	Neurosurgery	S	Oxycodone Hcl	Oxycodone Hcl	12	12	211	389.07		*					*
1629162367	Steuer	Max	Atlanta	GA	13	Neurosurgery	S	Oxycodone-Acetaminophen	Oxycodone Hcl/Acetaminophen	15	15	157	317.89			15	15	317.89	157	*
1629172929	Laohaprasit	Varun	Bellevue	WA	53	Neurosurgery	S	Oxycodone Hcl	Oxycodone Hcl	61	61.3	850	1559.35	30		23	23.3	774.57	318		16
1629175989	Patil	Parag	Ann Arbor	MI	26	Neurosurgery	S	Oxycodone Hcl	Oxycodone Hcl	11	11	57	89.7	11	*					*
1629228226	Abdulhamid	Mohamed	Scottsdale	AZ	4	Neurosurgery	S	Oxycodone-Acetaminophen	Oxycodone Hcl/Acetaminophen	15	15	212	455.14	15	*					*
1629298500	Maryanov, Md	Timothy	Fort Smith	AR	5	Neurosurgery	S	Oxycodone Hcl	Oxycodone Hcl	33	33.4	853	1120.13	28		11	11	339.97	301	*
1629298500	Maryanov, Md	Timothy	Fort Smith	AR	5	Neurosurgery	S	Oxycodone-Acetaminophen	Oxycodone Hcl/Acetaminophen	17	17	418	856.75	12	*					*
1639130354	Prats	Antonio	Miami	FL	12	Neurosurgery	S	Oxycodone-Acetaminophen	Oxycodone Hcl/Acetaminophen	21	21	174	239.22	15	#					#
1639136757	Baskin	Jonathan	Morristown	NJ	34	Neurosurgery	S	Oxycodone-Acetaminophen	Oxycodone Hcl/Acetaminophen	30	30	228	606.41	20	#					#
1639144736	Guyot	Lisa	Grand Blanc	MI	26	Neurosurgery	S	Oxycodone-Acetaminophen	Oxycodone Hcl/Acetaminophen	82	82	950	1940.81	47	#					#
1639149792	Schoettle	Timothy	Nashville	TN	47	Neurosurgery	S	Oxycodone-Acetaminophen	Oxycodone Hcl/Acetaminophen	11	11	155	440.31		*					*
1639287949	Graham	Donald	Statesboro	GA	13	Neurosurgery	S	Oxycodone-Acetaminophen	Oxycodone Hcl/Acetaminophen	47	47	363	789.06	28		24	24	528.2	180	#
1639292287	Etame	Arnold	Tampa	FL	12	Neurosurgery	S	Oxycodone Hcl	Oxycodone Hcl	18	18	169	192.23	15	#					#
1639362007	Robert	Everett	Metairie	LA	22	Neurosurgery	S	Oxycodone-Acetaminophen	Oxycodone Hcl/Acetaminophen	23	23	326	861.06	14	#					*
1639362700	Kim	Paul	Charlotte	NC	37	Neurosurgery	S	Oxycodone-Acetaminophen	Oxycodone Hcl/Acetaminophen	20	20	248	671.37	15	#					*
1639387335	Szapiel	Mariel	Parker	CO	8	Neurosurgery	S	Oxycodone Hcl	Oxycodone Hcl	15	15	145	178.12		#					*
1639387335	Szapiel	Mariel	Parker	CO	8	Neurosurgery	S	Oxycodone-Acetaminophen	Oxycodone Hcl/Acetaminophen	13	15	185	408.72		*					*
1639428238	Lo	Victor	Houston	TX	48	Neurosurgery	S	Oxycodone-Acetaminophen	Oxycodone Hcl/Acetaminophen	12	12	164	595.41	12	#					#
1649254855	Wolff	Charles	Pensacola	FL	12	Neurosurgery	S	Oxycodone-Acetaminophen	Oxycodone Hcl/Acetaminophen	107	107	893	1958.42	60		32	32	508.3	258		23
1649258724	Ameri	Shapur	Framingham	MA	25	Neurosurgery	S	Oxycodone-Acetaminophen	Oxycodone Hcl/Acetaminophen	36	36	398	456.14	24		24	24	291.56	258	#
1649277534	Hoeflinger	Brian	Toledo	OH	39	Neurosurgery	S	Oxycodone-Acetaminophen	Oxycodone Hcl/Acetaminophen	72	72	823	1777.44	60	#					#
1649279837	White	Mark	Dublin	OH	39	Neurosurgery	S	Oxycodone Hcl	Oxycodone Hcl	43	43	1183	1971.02	19		13	13	500.35	355	*
1649282245	Macdonald	Aaron	Anderson	SC	45	Neurosurgery	S	Oxycodone-Acetaminophen	Oxycodone Hcl/Acetaminophen	41	41	447	1751.52	24		22	22	890.45	258	#
1649282765	Stern	Mark	Escondido	CA	6	Neurosurgery	S	Oxycodone-Acetaminophen	Oxycodone Hcl/Acetaminophen	13	13.2	213	606.64		*					*
1649306689	Weiss	Manuel	Nashville	TN	47	Neurosurgery	S	Oxycodone-Acetaminophen	Oxycodone Hcl/Acetaminophen	17	17	109	226.58		#					*
1649346784	Ryan	Patrick	Montgomery	AL	1	Neurosurgery	S	Oxycodone-Acetaminophen	Oxycodone Hcl/Acetaminophen	109	109	1162	3512.65	83		71	71	2386.65	734		60
1649363730	Pannu	Yashdip	Milwaukee	WI	55	Neurosurgery	S	Oxycodone Hcl	Oxycodone Hcl	80	80.4	2270	3134.07	18		0	0	0	0		0
1649363730	Pannu	Yashdip	Milwaukee	WI	55	Neurosurgery	S	Oxycodone-Acetaminophen	Oxycodone Hcl/Acetaminophen	319	320.7	9243	28172.44	69		19	19	1578.54	537	*
1649363730	Pannu	Yashdip	Milwaukee	WI	55	Neurosurgery	S	Oxycontin	Oxycodone Hcl	16	16	480	13629.74			0	0	0	0	#
1649448713	Gallati	Christopher	Knoxville	TN	47	Neurosurgery	S	Oxycodone-Acetaminophen	Oxycodone Hcl/Acetaminophen	23	23	321	525.96	19	#					#
1649449711	Smith	Howard	Corpus Christi	TX	48	Neurosurgery	S	Oxycodone-Acetaminophen	Oxycodone Hcl/Acetaminophen	42	42	528	1457.68	40		26	26	1006.62	337		25
1649450370	Zou	Hongyan	New York	NY	36	Neurosurgery	S	Oxycodone-Acetaminophen	Oxycodone Hcl/Acetaminophen	42	42	388	904.15	33	#					#
1659309870	Stringer	Douglas	Panama City	FL	12	Neurosurgery	S	Oxycodone-Acetaminophen	Oxycodone Hcl/Acetaminophen	108	108	2730	4391.17	35		44	44	1763.47	1163		13
1659309870	Stringer	Douglas	Panama City	FL	12	Neurosurgery	S	Oxycontin	Oxycodone Hcl	11	11	300	2796.91		*					*
1659325785	Crabtree	Herbert	Springfield	MO	29	Neurosurgery	S	Oxycodone-Acetaminophen	Oxycodone Hcl/Acetaminophen	45	45	340	678.96	37	#					#
1659326403	Vacca	Dante	Reno	NV	32	Neurosurgery	S	Oxycodone-Acetaminophen	Oxycodone Hcl/Acetaminophen	59	59.4	1139	2517.47	32		41	41.4	1664.19	715	#
1659328029	Cannestra	Andrew	Jacksonville	FL	12	Neurosurgery	S	Oxycodone Hcl	Oxycodone Hcl	25	25.1	500	771.18	12	#					*
1659328029	Cannestra	Andrew	Jacksonville	FL	12	Neurosurgery	S	Oxycodone-Acetaminophen	Oxycodone Hcl/Acetaminophen	105	106	1610	6421.52	58		92	93	5617.78	1400	#
1659355931	Haddad	Souheil	Bloomington	IN	18	Neurosurgery	S	Oxycodone-Acetaminophen	Oxycodone Hcl/Acetaminophen	35	35	311	709.16	22	#					#
1659360600	Bishop	Randolph	Savannah	GA	13	Neurosurgery	S	Oxycodone-Acetaminophen	Oxycodone Hcl/Acetaminophen	221	221.5	5612	10589.39	94		129	129.5	6153.13	3146		59
1659366300	Scully	Thomas	Tucson	AZ	4	Neurosurgery	S	Oxycodone Hcl	Oxycodone Hcl	25	25	248	373.67	20		25	25	373.67	248		20
1659366300	Scully	Thomas	Tucson	AZ	4	Neurosurgery	S	Oxycodone-Acetaminophen	Oxycodone Hcl/Acetaminophen	31	31	306	591.33	17		31	31	591.33	306		17
1659367456	Kuether	Todd	Tualatin	OR	41	Neurosurgery	S	Oxycodone Hcl	Oxycodone Hcl	32	32	231	331.44	20		14	14	163.4	132	#
1659370732	Waters	David	Norfolk	VA	51	Neurosurgery	S	Oxycodone-Acetaminophen	Oxycodone Hcl/Acetaminophen	31	31	223	577.08	26	#					#
1659374007	Clark	Leo	Maumee	OH	39	Neurosurgery	S	Oxycodone-Acetaminophen	Oxycodone Hcl/Acetaminophen	55	55.6	975	1754.29	35		38	38.5	1290.24	680		22
1659376101	Brooks	William	Lexington	KY	21	Neurosurgery	S	Oxycodone-Acetaminophen	Oxycodone Hcl/Acetaminophen	125	125.3	1814	4081.56	84		80	80.3	2984.13	1234		58
1659377620	Hartman	Michael	Snellville	GA	13	Neurosurgery	S	Oxycodone-Acetaminophen	Oxycodone Hcl/Acetaminophen	72	72	886	2658.14	55		42	42	1399.61	466		35
1659378123	Kachmann	Jeffrey	Fort Wayne	IN	18	Neurosurgery	S	Oxycodone-Acetaminophen	Oxycodone Hcl/Acetaminophen	19	19	302	888.11		#					*
1659382679	Farahvar	Arash	Urbana	IL	17	Neurosurgery	S	Oxycodone Hcl	Oxycodone Hcl	12	12	130	170.87			0	0	0	0	#
1659382679	Farahvar	Arash	Urbana	IL	17	Neurosurgery	S	Oxycodone-Acetaminophen	Oxycodone Hcl/Acetaminophen	17	17	373	1122.29		*					*
1659396448	Vanni	Steven	Miami	FL	12	Neurosurgery	S	Oxycodone-Acetaminophen	Oxycodone Hcl/Acetaminophen	13	13	172	409.03		*					*
1659425916	Pradilla	Gustavo	Baltimore	MD	24	Neurosurgery	S	Oxycodone-Acetaminophen	Oxycodone Hcl/Acetaminophen	14	14	132	284	14	#					#
1659464626	Staner	Thomas	Birmingham	AL	1	Neurosurgery	S	Oxycodone-Acetaminophen	Oxycodone Hcl/Acetaminophen	32	32	407	451.95	24		13	13	191.38	155		12
1659569200	Lee	Janet	Grand Forks	ND	38	Neurosurgery	S	Oxycodone-Acetaminophen	Oxycodone Hcl/Acetaminophen	11	11	141	285.25		*					*
1659581601	Stanger	Richard	Baton Rouge	LA	22	Neurosurgery	S	Oxycodone-Acetaminophen	Oxycodone Hcl/Acetaminophen	37	37.5	688	2104.15	20	#					#
1659582005	Smith	Aaron	Rockledge	FL	12	Neurosurgery	S	Oxycodone-Acetaminophen	Oxycodone Hcl/Acetaminophen	15	15	380	557.13		#					*
1659594083	Miele	William	Baltimore	MD	24	Neurosurgery	S	Oxycodone Hcl	Oxycodone Hcl	22	22	304	329.67		*					*
1659781565	Birch	Kurtis	West Hollywood	CA	6	Neurosurgery	S	Oxycodone Hcl	Oxycodone Hcl	13	13	127	168.65	13	*					*
1659781565	Birch	Kurtis	West Hollywood	CA	6	Neurosurgery	S	Oxycodone-Acetaminophen	Oxycodone Hcl/Acetaminophen	14	14	154	593.38	14	#					#
1669403200	Paul	Michael	Port St Lucie	FL	12	Neurosurgery	S	Oxycodone Hcl	Oxycodone Hcl	75	75	1330	1746.85	17		31	31	582.59	653	*
1669403200	Paul	Michael	Port St Lucie	FL	12	Neurosurgery	S	Oxycodone-Acetaminophen	Oxycodone Hcl/Acetaminophen	158	160	3071	9305.07	47		72	73	3020.98	1232		31
1669415071	Cooper	Martin	Los Angeles	CA	6	Neurosurgery	S	Oxycodone-Acetaminophen	Oxycodone Hcl/Acetaminophen	53	53.3	517	1602.18	26		39	39	1118.48	353	#
1669415964	Kellogg	Jordi	Portland	OR	41	Neurosurgery	S	Oxycodone Hcl	Oxycodone Hcl	48	48	476	771.35	33	#					#
1669415964	Kellogg	Jordi	Portland	OR	41	Neurosurgery	S	Oxycodone-Acetaminophen	Oxycodone Hcl/Acetaminophen	31	31	307	767.13	26	#					#
1669436739	Purvines	Scott	Chesterfield	MO	29	Neurosurgery	S	Oxycodone-Acetaminophen	Oxycodone Hcl/Acetaminophen	112	112	1118	2928.31	52		83	83	2265.78	882		32
1669447488	Nicol	Bradley	Flagstaff	AZ	4	Neurosurgery	S	Oxycodone Hcl	Oxycodone Hcl	19	19	148	232.56		*					*
1669447488	Nicol	Bradley	Flagstaff	AZ	4	Neurosurgery	S	Oxycodone-Acetaminophen	Oxycodone Hcl/Acetaminophen	84	84	702	1583.49	42		56	56	1152.07	462		31
1669451753	Snyder	William	Knoxville	TN	47	Neurosurgery	S	Oxycodone-Acetaminophen	Oxycodone Hcl/Acetaminophen	119	119	1529	4303.52	79		74	74	2525.4	856		57
1669461000	Wienecke	Robert	Oklahoma City	OK	40	Neurosurgery	S	Oxycodone Hcl	Oxycodone Hcl	49	49	704	1214.19	24		37	37	596.07	503	#
1669461000	Wienecke	Robert	Oklahoma City	OK	40	Neurosurgery	S	Oxycodone-Acetaminophen	Oxycodone Hcl/Acetaminophen	114	116	1691	5254.1	45	#					#
1669461000	Wienecke	Robert	Oklahoma City	OK	40	Neurosurgery	S	Oxycontin	Oxycodone Hcl	14	14	357	4207.59			14	14	4207.59	357	*
1669465241	Finizio	Joseph	Louisville	KY	21	Neurosurgery	S	Oxycodone-Acetaminophen	Oxycodone Hcl/Acetaminophen	16	16	194	587.15	11	*					*
1669467924	Pasarin	Guillermo	Sunrise	FL	12	Neurosurgery	S	Oxycodone-Acetaminophen	Oxycodone Hcl/Acetaminophen	46	46	439	762.11	25	#					#
1669495305	Sonstein	William	Rockville Centre	NY	36	Neurosurgery	S	Oxycodone-Acetaminophen	Oxycodone Hcl/Acetaminophen	23	23	404	512.47	17	#					#
1669498093	Ots	Max	Green Bay	WI	55	Neurosurgery	S	Oxycodone-Acetaminophen	Oxycodone Hcl/Acetaminophen	56	56	505	1409.83	35		30	30	504.08	242		21
1669548640	Summa	Christopher	Soquel	CA	6	Neurosurgery	S	Oxycodone Hcl	Oxycodone Hcl	12	12	162	220.04	11	*					*
1669552808	Nwagwu	Chiedozie I	Mission Viejo	CA	6	Neurosurgery	S	Oxycodone-Acetaminophen	Oxycodone Hcl/Acetaminophen	22	22	200	918.16	14		22	22	918.16	200		14
1669575619	Ray	Wilson	Saint Louis	MO	29	Neurosurgery	S	Oxycodone Hcl	Oxycodone Hcl	23	23	474	656.48	12	#					*
1669625133	Mandigo	Christopher	New York	NY	36	Neurosurgery	S	Oxycodone Hcl	Oxycodone Hcl	13	13	338	654.27		*					*
1669625133	Mandigo	Christopher	New York	NY	36	Neurosurgery	S	Oxycodone-Acetaminophen	Oxycodone Hcl/Acetaminophen	16	16	320	615.57	11	#					*
1669652699	Garrett	Mark	Chandler	AZ	4	Neurosurgery	S	Oxycodone-Acetaminophen	Oxycodone Hcl/Acetaminophen	15	15	160	301.92	13	#					*
1669675641	Benglis	David	Atlanta	GA	13	Neurosurgery	S	Oxycodone-Acetaminophen	Oxycodone Hcl/Acetaminophen	53	53.3	707	2150.58	40		34	34.3	1403.68	454		28
1679501795	Stringer	Merle	Panama City	FL	12	Neurosurgery	S	Oxycodone-Acetaminophen	Oxycodone Hcl/Acetaminophen	99	99	2568	3993.91	37		37	37	1566.95	945		18
1679510424	Sauter	Kent	Knoxville	TN	47	Neurosurgery	S	Oxycodone Hcl	Oxycodone Hcl	157	157	2146	2255.36	62		55	55	769.8	759		31
1679510705	Emadian	Seyed	Tullahoma	TN	47	Neurosurgery	S	Oxycodone-Acetaminophen	Oxycodone Hcl/Acetaminophen	71	71	810	1414.88	71	#					#
1679515944	Mcpherson	Christopher	Cincinnati	OH	39	Neurosurgery	S	Oxycodone-Acetaminophen	Oxycodone Hcl/Acetaminophen	90	90.3	1218	2601.74	61		56	56	1485.8	644		46
1679532329	Melisi	James	Richmond	VA	51	Neurosurgery	S	Oxycodone-Acetaminophen	Oxycodone Hcl/Acetaminophen	31	31	215	275.52	19	#					#
1679533343	Macfarlane	John	Murray	UT	49	Neurosurgery	S	Oxycodone-Acetaminophen	Oxycodone Hcl/Acetaminophen	35	35	868	1395.3	19	#					#
1679542799	Kotapka	Mark	Philadelphia	PA	42	Neurosurgery	S	Oxycodone-Acetaminophen	Oxycodone Hcl/Acetaminophen	13	13	85	150.12	12	*					*
1679560874	Coats	John	Fort Lauderdale	FL	12	Neurosurgery	S	Oxycodone-Acetaminophen	Oxycodone Hcl/Acetaminophen	29	29	511	773.58	20	#					#
1679578140	Scott	Brett	Lexington	KY	21	Neurosurgery	S	Oxycodone-Acetaminophen	Oxycodone Hcl/Acetaminophen	70	70.1	1609	3980.66	36		36	36	1894.4	834		21
1679578504	Weaver	David	Owensboro	KY	21	Neurosurgery	S	Oxycodone-Acetaminophen	Oxycodone Hcl/Acetaminophen	27	27	482	1075.32	17	#					#
1679580096	Misra	Mukesh	Lancaster	CA	6	Neurosurgery	S	Oxycodone Hcl	Oxycodone Hcl	18	19	516	641.94		#					*
1679580096	Misra	Mukesh	Lancaster	CA	6	Neurosurgery	S	Oxycodone-Acetaminophen	Oxycodone Hcl/Acetaminophen	157	157.9	4332	12010.48	44		84	84.9	6619.1	2348		22
1679648927	Lin	Franklin	Marietta	GA	13	Neurosurgery	S	Oxycodone Hcl	Oxycodone Hcl	41	42	745	1662.52		*					*
1679648927	Lin	Franklin	Marietta	GA	13	Neurosurgery	S	Oxycodone-Acetaminophen	Oxycodone Hcl/Acetaminophen	142	142	2296	7233.98	45		40	40	1412.86	563		21
1679736938	Khaldi	Ahmad	Marietta	GA	13	Neurosurgery	S	Oxycodone-Acetaminophen	Oxycodone Hcl/Acetaminophen	15	15	147	314.31	12	#					*
1679759625	Stevens	Qualls	Midwest City	OK	40	Neurosurgery	S	Oxycodone-Acetaminophen	Oxycodone Hcl/Acetaminophen	42	44	976	1969.17	22		31	31	1362.62	666	#
1679864581	Roberts	Christopher	Fort Lauderdale	FL	12	Neurosurgery	S	Oxycodone-Acetaminophen	Oxycodone Hcl/Acetaminophen	62	62	798	2098.26	35		22	22	668.85	265		17
1689080533	Brown	Desmond	Rochester	MN	27	Neurosurgery	S	Oxycodone Hcl	Oxycodone Hcl	28	28	151	171.91	28	#					#
1689605974	Morris	David	Petoskey	MI	26	Neurosurgery	S	Oxycodone-Acetaminophen	Oxycodone Hcl/Acetaminophen	29	29	405	996.18	19		17	17	548.88	244	#
1689620775	Swartzbaugh	Joanna	Bangor	ME	23	Neurosurgery	S	Oxycodone Hcl	Oxycodone Hcl	100	100	1671	3131.85	35		45	45	1548.62	638		20
1689620775	Swartzbaugh	Joanna	Bangor	ME	23	Neurosurgery	S	Oxycodone-Acetaminophen	Oxycodone Hcl/Acetaminophen	27	27	541	2704.71		#					*
1689623811	Vaught	Kevin	Cape Girardeau	MO	29	Neurosurgery	S	Oxycodone-Acetaminophen	Oxycodone Hcl/Acetaminophen	49	49.3	785	1334.33	42		27	27.3	591.42	477		26
1689653792	Mciver	Jon	St. Paul	MN	27	Neurosurgery	S	Oxycodone-Acetaminophen	Oxycodone Hcl/Acetaminophen	11	11	130	277.58		*					*
1689656993	Feild	James	Cordova	TN	47	Neurosurgery	S	Oxycodone-Acetaminophen	Oxycodone Hcl/Acetaminophen	107	107	1078	4371.03	32		28	28	635.37	213		18
1689657306	Sampath	Prakash	Providence	RI	44	Neurosurgery	S	Oxycodone Hcl	Oxycodone Hcl	34	34	538	644.36	22	*					*
1689663544	Nguyen	Tung	Nashua	NH	33	Neurosurgery	S	Oxycodone Hcl	Oxycodone Hcl	12	12	112	133.61		*					*
1689669905	Pagnanelli	David	Lawton	OK	40	Neurosurgery	S	Oxycodone-Acetaminophen	Oxycodone Hcl/Acetaminophen	67	67.5	1242	3166.95	35		36	36.2	1716.65	681		17
1689672446	Dowd	Gregory	Alexandria	LA	22	Neurosurgery	S	Oxycodone-Acetaminophen	Oxycodone Hcl/Acetaminophen	76	77.3	1400	2564.75	29		40	41.3	1398.22	815		11
1689679219	Wray	Steven	Atlanta	GA	13	Neurosurgery	S	Oxycodone Hcl	Oxycodone Hcl	18	18	161	285.41	13	#					#
1689728289	Cutler	Scott	Tampa	FL	12	Neurosurgery	S	Oxycodone-Acetaminophen	Oxycodone Hcl/Acetaminophen	20	20	143	339.77		#					*
1689756447	Comey	Christopher	Hartford	CT	9	Neurosurgery	S	Oxycodone Hcl	Oxycodone Hcl	28	28	319	306.53	16		14	14	133.34	181	*
1689756447	Comey	Christopher	Hartford	CT	9	Neurosurgery	S	Oxycodone-Acetaminophen	Oxycodone Hcl/Acetaminophen	16	16	114	268.97		#					*
1689806465	Richard	Paul	Naples	FL	12	Neurosurgery	S	Oxycodone Hcl	Oxycodone Hcl	11	11	133	220.81		*					*
1689806465	Richard	Paul	Naples	FL	12	Neurosurgery	S	Oxycodone-Acetaminophen	Oxycodone Hcl/Acetaminophen	46	46	617	1098.67	38	#					#
1689808107	Couch	Jonathan	Paducah	KY	21	Neurosurgery	S	Oxycodone-Acetaminophen	Oxycodone Hcl/Acetaminophen	23	23	252	843.88	15		23	23	843.88	252		15
1689833329	Gary	Matthew	Atlanta	GA	13	Neurosurgery	S	Oxycodone Hcl	Oxycodone Hcl	18	18	321	484.63	16	#					*
1689833329	Gary	Matthew	Atlanta	GA	13	Neurosurgery	S	Oxycodone-Acetaminophen	Oxycodone Hcl/Acetaminophen	31	31	418	760.93	19		14	14	466.15	175	*
1689847733	Ramirez	Pedro	Orlando	FL	12	Neurosurgery	S	Oxycodone-Acetaminophen	Oxycodone Hcl/Acetaminophen	25	25	224	583.47	24		13	13	326.5	104		12
1689858706	Torres-Reveron	Juan	Dayton	OH	39	Neurosurgery	S	Oxycodone Hcl	Oxycodone Hcl	13	13	232	211.19		*					*
1689858706	Torres-Reveron	Juan	Dayton	OH	39	Neurosurgery	S	Oxycodone-Acetaminophen	Oxycodone Hcl/Acetaminophen	11	11.3	209	232.7		*					*
1689864506	Hsieh	Kevin	Atlanta	GA	13	Neurosurgery	S	Oxycodone-Acetaminophen	Oxycodone Hcl/Acetaminophen	23	23	177	539.61	14	*					*
1689870990	Safavi-Abbasi	Sam	Flagstaff	AZ	4	Neurosurgery	S	Oxycodone-Acetaminophen	Oxycodone Hcl/Acetaminophen	69	69.3	682	1641.74	36		43	43.2	1202.54	427	#
1689871998	Sweeney	Justin	Saint Louis	MO	29	Neurosurgery	S	Oxycodone-Acetaminophen	Oxycodone Hcl/Acetaminophen	43	43	547	1596.14	23		26	26	965.5	290	#
1699703595	Langheinrich	Walter	South Bend	IN	18	Neurosurgery	S	Oxycodone-Acetaminophen	Oxycodone Hcl/Acetaminophen	15	15	197	387.04	13	*					*
1699703785	Basta	Peter	Kansas City	MO	29	Neurosurgery	S	Oxycodone-Acetaminophen	Oxycodone Hcl/Acetaminophen	73	73	671	2670.75	39		58	58	2089.09	554	#
1699709741	Rothbart	David	Southlake	TX	48	Neurosurgery	S	Oxycodone-Acetaminophen	Oxycodone Hcl/Acetaminophen	14	14	410	1435.39		#					*
1699712273	Richter	Erich	Marrero	LA	22	Neurosurgery	S	Oxycodone-Acetaminophen	Oxycodone Hcl/Acetaminophen	18	18	238	405.7	11	*					*
1699716183	Calderon	Stephen	Hartford	CT	9	Neurosurgery	S	Oxycodone-Acetaminophen	Oxycodone Hcl/Acetaminophen	23	23	456	537.72	13	#					*
1699719963	Khoshyomn	Sami	Springfield	MO	29	Neurosurgery	S	Oxycodone Hcl	Oxycodone Hcl	14	14	259	341.5	13	*					*
1699719963	Khoshyomn	Sami	Springfield	MO	29	Neurosurgery	S	Oxycodone-Acetaminophen	Oxycodone Hcl/Acetaminophen	38	39.9	683	1605.67	33		24	25.9	1086.96	447		20
1699732917	Forage	James	Henderson	NV	32	Neurosurgery	S	Oxycodone-Acetaminophen	Oxycodone Hcl/Acetaminophen	12	12	167	487.03		*					*
1699740258	Moossy	John	Pittsburgh	PA	42	Neurosurgery	S	Endocet	Oxycodone Hcl/Acetaminophen	16	16	480	2196.46			0	0	0	0	#
1699740258	Moossy	John	Pittsburgh	PA	42	Neurosurgery	S	Oxycodone Hcl	Oxycodone Hcl	1389	1390	40272	88530.2	162		239	239	13865.38	6626		34
1699740258	Moossy	John	Pittsburgh	PA	42	Neurosurgery	S	Oxycodone Hcl Er	Oxycodone Hcl	54	54	1620	38677.12			27	27	21938.24	810	*
1699740258	Moossy	John	Pittsburgh	PA	42	Neurosurgery	S	Oxycodone-Acetaminophen	Oxycodone Hcl/Acetaminophen	198	198	5860	13861.37	27		35	35	2379.14	1035	*
1699740258	Moossy	John	Pittsburgh	PA	42	Neurosurgery	S	Oxycontin	Oxycodone Hcl	161	161	4830	172373.2	19		23	23	45067.57	690	*
1699751990	Egnatchik	James	West Seneca	NY	36	Neurosurgery	S	Oxycodone-Acetaminophen	Oxycodone Hcl/Acetaminophen	22	22	605	1809.65	18		11	11	917.24	300	*
1699752048	Sethi	Khalid	Johnson City	NY	36	Neurosurgery	S	Oxycodone-Acetaminophen	Oxycodone Hcl/Acetaminophen	19	19	342	478.42	17	*					*
1699768754	Eckman	Walter	Tupelo	MS	28	Neurosurgery	S	Oxycodone-Acetaminophen	Oxycodone Hcl/Acetaminophen	53	53	444	983.84	35	#					#
1699783647	Opalak	Michael	Bridgeport	CT	9	Neurosurgery	S	Oxycodone-Acetaminophen	Oxycodone Hcl/Acetaminophen	11	11	62	281.83		*					*
1699793661	Montalbano	Paul	Boise	ID	16	Neurosurgery	S	Oxycodone-Acetaminophen	Oxycodone Hcl/Acetaminophen	14	14	134	464.71	11	*					*
1699797571	Mchugh	Bernie	Monroe	LA	22	Neurosurgery	S	Oxycodone-Acetaminophen	Oxycodone Hcl/Acetaminophen	28	28	590	1369.13	11	*					*
1699888917	Kureshi	Sohaib	San Diego	CA	6	Neurosurgery	S	Oxycodone-Acetaminophen	Oxycodone Hcl/Acetaminophen	26	26.1	271	1388.79		*					*
1700043023	Voorhies	Jason	Fort Wayne	IN	18	Neurosurgery	S	Oxycodone-Acetaminophen	Oxycodone Hcl/Acetaminophen	31	31.3	351	816.23	25	#					#
1700047412	Elfallal	Samer	Trenton	MI	26	Neurosurgery	S	Oxycodone-Acetaminophen	Oxycodone Hcl/Acetaminophen	30	30	499	909.5	20	*					*
1700066321	Stevens	Edwin	Rome	GA	13	Neurosurgery	S	Oxycodone-Acetaminophen	Oxycodone Hcl/Acetaminophen	32	32	524	1185.57	28	#					#
1700072238	Trahan	Jayme	Lafayette	LA	22	Neurosurgery	S	Oxycodone-Acetaminophen	Oxycodone Hcl/Acetaminophen	103	103	1483	3668.81	33		44	44	1690.17	619	#
1700803491	Fatehi	Nasrollah	Virginia Beach	VA	51	Neurosurgery	S	Oxycodone-Acetaminophen	Oxycodone Hcl/Acetaminophen	12	12	252	486.73		*					*
1700810876	Curtis	Brian	Joplin	MO	29	Neurosurgery	S	Oxycodone-Acetaminophen	Oxycodone Hcl/Acetaminophen	73	73	782	2039.78	38		39	39	1067.11	352		23
1700828704	Mcbride	Duncan	Torrance	CA	6	Neurosurgery	S	Oxycodone Hcl	Oxycodone Hcl	20	20	144	229.36	20	#					#
1700831914	Massey	Clinton	Goldsboro	NC	37	Neurosurgery	S	Oxycodone Hcl	Oxycodone Hcl	39	39.2	1045	1112.64	17		14	14	291.56	293	#
1700831914	Massey	Clinton	Goldsboro	NC	37	Neurosurgery	S	Oxycodone-Acetaminophen	Oxycodone Hcl/Acetaminophen	122	122.3	3038	6811.63	47		33	33.3	1687.53	809		23
1700847084	Graham	Jon	Honolulu	HI	15	Neurosurgery	S	Oxycodone Hcl	Oxycodone Hcl	13	13	192	348.5	12	*					*
1700856994	Lanford	Gregory	Nashville	TN	47	Neurosurgery	S	Oxycodone-Acetaminophen	Oxycodone Hcl/Acetaminophen	66	66	1323	2736.52	31		38	38	1762.02	817		18
1700878436	Bailey	Steven	Gainesville	FL	12	Neurosurgery	S	Oxycodone Hcl	Oxycodone Hcl	106	106	3050	2917.88	26		28	28	826.48	809	*
1700878436	Bailey	Steven	Gainesville	FL	12	Neurosurgery	S	Oxycodone-Acetaminophen	Oxycodone Hcl/Acetaminophen	213	213	5712	11118.81	71		154	154	8345.14	4119		48
1700878436	Bailey	Steven	Gainesville	FL	12	Neurosurgery	S	Oxycontin	Oxycodone Hcl	35	35	1050	10639.05			17	17	5608.04	510	*
1700883881	Garner	Timothy	Raleigh	NC	37	Neurosurgery	S	Oxycodone-Acetaminophen	Oxycodone Hcl/Acetaminophen	21	21.3	360	597.43	19	#					#
1700971660	Pearce	Jeffrey	Kirkland	WA	53	Neurosurgery	S	Oxycodone Hcl	Oxycodone Hcl	20	20	213	315.07	12		20	20	315.07	213		12
1700971660	Pearce	Jeffrey	Kirkland	WA	53	Neurosurgery	S	Oxycodone-Acetaminophen	Oxycodone Hcl/Acetaminophen	11	11	91	335.1			11	11	335.1	91	*
1700995925	Alleyne	Cargill	Augusta	GA	13	Neurosurgery	S	Oxycodone-Acetaminophen	Oxycodone Hcl/Acetaminophen	27	27	289	561.51	19	*					*
1710047832	Moore	Daniel	Marietta	GA	13	Neurosurgery	S	Oxycodone-Acetaminophen	Oxycodone Hcl/Acetaminophen	53	53	580	1843.03	41		32	32	1111.57	341		24
1710051305	Delasotta	Fernando	Linwood	NJ	34	Neurosurgery	S	Oxycodone-Acetaminophen	Oxycodone Hcl/Acetaminophen	22	22	236	354.08	19	#					#
1710069042	Nelson	Debra	Henderson	NV	32	Neurosurgery	S	Oxycodone-Acetaminophen	Oxycodone Hcl/Acetaminophen	12	13	314	539.26		#					*
1710084744	Wohns	Richard	Puyallup	WA	53	Neurosurgery	S	Oxycodone Hcl	Oxycodone Hcl	14	14	101	176.99	13	#					*
1710099809	Beck	David	Mason City	IA	19	Neurosurgery	S	Oxycodone-Acetaminophen	Oxycodone Hcl/Acetaminophen	37	37	359	426.07	23	#					#
1710182118	Pastrana Ramirez	Emil Antonio	Carolina	PR	72	Neurosurgery	S	Oxycodone-Acetaminophen	Oxycodone Hcl/Acetaminophen	19	19	133	199.22	15	*					*
1710191184	Koga	Sebastian	Hammond	LA	22	Neurosurgery	S	Oxycodone-Acetaminophen	Oxycodone Hcl/Acetaminophen	58	58	465	1777.37	45		38	38	1218.22	302		31
1710905443	Dowling	Joshua	Saint Louis	MO	29	Neurosurgery	S	Oxycodone-Acetaminophen	Oxycodone Hcl/Acetaminophen	11	11	242	1210.81			0	0	0	0	#
1710927694	Mckenzie	Rick	Tuscaloosa	AL	1	Neurosurgery	S	Oxycodone-Acetaminophen	Oxycodone Hcl/Acetaminophen	52	55	781	1203.59	34		20	22	588.85	365		15
1710927694	Mckenzie	Rick	Tuscaloosa	AL	1	Neurosurgery	S	Oxycontin	Oxycodone Hcl	12	12	360	4185.6			0	0	0	0	#
1710931662	Campanelli	Michael	Lakeland	FL	12	Neurosurgery	S	Oxycodone-Acetaminophen	Oxycodone Hcl/Acetaminophen	25	25	223	483.11	14		14	14	301.1	126	*
1710935887	Andrews	Brian	San Francisco	CA	6	Neurosurgery	S	Oxycodone Hcl	Oxycodone Hcl	11	11	120	257.46		*					*
1710935887	Andrews	Brian	San Francisco	CA	6	Neurosurgery	S	Oxycodone-Acetaminophen	Oxycodone Hcl/Acetaminophen	51	51	448	1274.95	33	#					#
1710939889	Oetting	Gregory	Augusta	GA	13	Neurosurgery	S	Oxycodone-Acetaminophen	Oxycodone Hcl/Acetaminophen	102	102	974	2212.28	78		81	81	1855.35	800		64
1710945415	Mayr	Matthew	Richmond	VA	51	Neurosurgery	S	Oxycodone-Acetaminophen	Oxycodone Hcl/Acetaminophen	12	14	197	275.03		#					*
1710960240	Engles	Charles	Oklahoma City	OK	40	Neurosurgery	S	Oxycodone-Acetaminophen	Oxycodone Hcl/Acetaminophen	27	31.7	599	759.41	12	#					*
1710961347	Wiggins	Gregory	Kalamazoo	MI	26	Neurosurgery	S	Oxycodone-Acetaminophen	Oxycodone Hcl/Acetaminophen	52	52	585	2343.18	24		16	16	589.84	143		11
1710963038	Dhillon	Manprit	Lancaster	CA	6	Neurosurgery	S	Oxycodone-Acetaminophen	Oxycodone Hcl/Acetaminophen	90	90	2482	6767.91	23		31	31	2917.11	842	*
1710979174	Cho	Michael	Poughkeepsie	NY	36	Neurosurgery	S	Oxycodone-Acetaminophen	Oxycodone Hcl/Acetaminophen	86	86	1765	2388.28	41		66	66	1900.43	1390		30
1710979174	Cho	Michael	Poughkeepsie	NY	36	Neurosurgery	S	Oxycontin	Oxycodone Hcl	15	15	450	8464.3			15	15	8464.3	450	*
1710980958	More	Jay	Bound Brook	NJ	34	Neurosurgery	S	Oxycodone-Acetaminophen	Oxycodone Hcl/Acetaminophen	14	14	152	304.14			14	14	304.14	152	*
1710997135	Cullom	Edward	Flowood	MS	28	Neurosurgery	S	Oxycodone Hcl	Oxycodone Hcl	34	34	276	436.06	19		13	13	158.8	96	*
1710997135	Cullom	Edward	Flowood	MS	28	Neurosurgery	S	Oxycodone-Acetaminophen	Oxycodone Hcl/Acetaminophen	148	148	947	2810.8	79		85	85	1724.06	528		46
1710999271	Windham	Thomas	Batesville	MS	28	Neurosurgery	S	Oxycodone-Acetaminophen	Oxycodone Hcl/Acetaminophen	264	264.2	1986	4395.89	105		128	128	1889.27	952		62
1720030273	Masson	Robert	Ocoee	FL	12	Neurosurgery	S	Oxycodone-Acetaminophen	Oxycodone Hcl/Acetaminophen	34	34	485	1640.39	19	#					#
1720044415	Yeh	David	San Luis Obispo	CA	6	Neurosurgery	S	Oxycodone-Acetaminophen	Oxycodone Hcl/Acetaminophen	43	43	675	1878.56	38	#					#
1720046295	Randall	Jeffrey	Castro Valley	CA	6	Neurosurgery	S	Oxycodone-Acetaminophen	Oxycodone Hcl/Acetaminophen	16	17	259	280.54		#					*
1720051501	Gilbert	John	Lexington	KY	21	Neurosurgery	S	Oxycodone Hcl	Oxycodone Hcl	62	62	1398	2262.93	20	*					*
1720051501	Gilbert	John	Lexington	KY	21	Neurosurgery	S	Oxycodone-Acetaminophen	Oxycodone Hcl/Acetaminophen	24	24	535	1435.02	15	*					*
1720053564	Wright	Sanford	Everett	WA	53	Neurosurgery	S	Oxycodone Hcl	Oxycodone Hcl	40	40.1	414	542.23	24		20	20	248.69	179		12
1720059108	Bledsoe	Jonathan	Eau Claire	WI	55	Neurosurgery	S	Oxycodone Hcl	Oxycodone Hcl	12	12	121	309.37		*					*
1720069776	Shahbabian	Set	Cincinnati	OH	39	Neurosurgery	S	Oxycodone Hcl	Oxycodone Hcl	21	21	368	275.64		#					*
1720069776	Shahbabian	Set	Cincinnati	OH	39	Neurosurgery	S	Oxycodone-Acetaminophen	Oxycodone Hcl/Acetaminophen	156	156	2487	4885.86	53		91	91	2701.92	1607		37
1720069776	Shahbabian	Set	Cincinnati	OH	39	Neurosurgery	S	Oxycontin	Oxycodone Hcl	11	12	360	4198.9			11	12	4198.9	360	*
1720076706	Jallo	Jack	Philadelphia	PA	42	Neurosurgery	S	Oxycodone Hcl	Oxycodone Hcl	18	18	215	367.35	11	*					*
1720078942	Martinez	Lucas	Rocky Mount	NC	37	Neurosurgery	S	Oxycodone Hcl	Oxycodone Hcl	24	24	548	614.06		*					*
1720078942	Martinez	Lucas	Rocky Mount	NC	37	Neurosurgery	S	Oxycodone-Acetaminophen	Oxycodone Hcl/Acetaminophen	77	77	2013	3239.39	42		52	52	1917.28	1347		31
1720083926	Hodge	Philip	Greenville	SC	45	Neurosurgery	S	Oxycodone Hcl	Oxycodone Hcl	55	55	583	828.19	31		21	21	225.08	232		16
1720083926	Hodge	Philip	Greenville	SC	45	Neurosurgery	S	Oxycodone-Acetaminophen	Oxycodone Hcl/Acetaminophen	22	22	264	655.09	14	#					*
1720099724	Dimopoulos	Vassilios	Amherst	NY	36	Neurosurgery	S	Oxycodone-Acetaminophen	Oxycodone Hcl/Acetaminophen	11	11	97	137.65		*					*
1720101827	Upadhyaya	Cheerag	Kansas City	MO	29	Neurosurgery	S	Oxycodone-Acetaminophen	Oxycodone Hcl/Acetaminophen	12	12	112	279.21		*					*
1720109689	Lee	Arthur	Burlington	MA	25	Neurosurgery	S	Oxycodone-Acetaminophen	Oxycodone Hcl/Acetaminophen	11	11	254	233.44		*					*
1720151855	Burke	James	Altoona	PA	42	Neurosurgery	S	Oxycodone-Acetaminophen	Oxycodone Hcl/Acetaminophen	19	19	241	956.65	12	*					*
1720158553	Sampson	John	Durham	NC	37	Neurosurgery	S	Oxycodone Hcl	Oxycodone Hcl	12	12.5	179	189.87	11	*					*
1720165012	Jorge	Allan	South Miami	FL	12	Neurosurgery	S	Oxycodone-Acetaminophen	Oxycodone Hcl/Acetaminophen	110	110	1648	2977.9	46		70	70	1841.69	1112	#
1720174501	Disanto	David	East Providence	RI	44	Neurosurgery	S	Oxycodone Hcl	Oxycodone Hcl	132	132.3	3938	5556.79	21		49	49.3	2158.12	1463	*
1720174501	Disanto	David	East Providence	RI	44	Neurosurgery	S	Oxycodone-Acetaminophen	Oxycodone Hcl/Acetaminophen	39	39	1163	2125.25	16		12	12	660.21	353	*
1720228331	Ray	Pulak	Philadelphia	PA	42	Neurosurgery	S	Oxycodone-Acetaminophen	Oxycodone Hcl/Acetaminophen	37	38.5	817	1117.28	26		23	23.5	536.56	487	#
1720246275	Sheth	Rishi	Boca Raton	FL	12	Neurosurgery	S	Oxycodone-Acetaminophen	Oxycodone Hcl/Acetaminophen	37	37	358	564.17	20		16	16	156	148	#
1720272800	Falowski	Steven	Fountain Hill	PA	42	Neurosurgery	S	Oxycodone-Acetaminophen	Oxycodone Hcl/Acetaminophen	89	89	460	1148.19	82		47	47	650.74	231		43
1730119595	Stoev	Ivan	Hollywood	FL	12	Neurosurgery	S	Oxycodone-Acetaminophen	Oxycodone Hcl/Acetaminophen	13	13	96	156.15	11	*					*
1730121385	Silvidi	Julius	Muncie	IN	18	Neurosurgery	S	Oxycodone-Acetaminophen	Oxycodone Hcl/Acetaminophen	33	33	495	1294.77	21		19	19	558.68	251	#
1730127382	Lantner	Howard	Hartford	CT	9	Neurosurgery	S	Oxycodone-Acetaminophen	Oxycodone Hcl/Acetaminophen	67	68	854	1815.24	53		52	53	1435.66	704		38
1730141060	Gaede	Steve	Tulsa	OK	40	Neurosurgery	S	Oxycodone-Acetaminophen	Oxycodone Hcl/Acetaminophen	42	42	818	1438.97	15		15	15	701.02	265	*
1730150913	Pacult	Artur	Charleston	SC	45	Neurosurgery	S	Oxycodone-Acetaminophen	Oxycodone Hcl/Acetaminophen	60	60	813	1479.63	42		42	42	972.17	527	#
1730155052	Javedan	Saman	Fort Myers	FL	12	Neurosurgery	S	Oxycodone-Acetaminophen	Oxycodone Hcl/Acetaminophen	64	64	449	1024.53	50		52	52	746.68	344	#
1730169954	Allen	Vaughan	Nashville	TN	47	Neurosurgery	S	Oxycodone-Acetaminophen	Oxycodone Hcl/Acetaminophen	17	17	167	460.21	16	*					*
1730184920	Kanos	Charles	Greenville	SC	45	Neurosurgery	S	Oxycodone Hcl	Oxycodone Hcl	50	50	803	738.31	41		37	37	525.47	603		30
1730228750	Tran	Hoan	Albuquerque	NM	35	Neurosurgery	S	Oxycodone Hcl	Oxycodone Hcl	51	51.3	747	1023.26	27		33	33	650.65	486		16
1730228750	Tran	Hoan	Albuquerque	NM	35	Neurosurgery	S	Oxycodone-Acetaminophen	Oxycodone Hcl/Acetaminophen	66	67.6	1008	2870.93	35		34	34.3	1203.12	529		20
1730240227	Friedman	Robert	Stockbridge	GA	13	Neurosurgery	S	Oxycodone-Acetaminophen	Oxycodone Hcl/Acetaminophen	124	127	2572	5131.32	72		41	42.2	1597.49	888		31
1730251943	Lawson	Matthew	Tallahassee	FL	12	Neurosurgery	S	Oxycodone Hcl	Oxycodone Hcl	31	31	169	258.93	29		19	19	158.76	105	#
1730272550	Yocom	Steven	Camden	NJ	34	Neurosurgery	S	Oxycodone Hcl	Oxycodone Hcl	36	36	506	1249.96	20	*					*
1730272550	Yocom	Steven	Camden	NJ	34	Neurosurgery	S	Oxycodone-Acetaminophen	Oxycodone Hcl/Acetaminophen	16	16	189	264.26	12	*					*
1730347899	Phillips	Blake	Little Rock	AR	5	Neurosurgery	S	Oxycodone-Acetaminophen	Oxycodone Hcl/Acetaminophen	50	50	564	1044.09	32		29	29	527.9	316		20
1730368499	Toussaint	Charles	West Columbia	SC	45	Neurosurgery	S	Oxycodone-Acetaminophen	Oxycodone Hcl/Acetaminophen	50	50	519	1279.64	43		39	39	1017.1	405	#
1740214295	Dobkin	William	Newport Beach	CA	6	Neurosurgery	S	Oxycodone Hcl	Oxycodone Hcl	24	24.1	606	2713.42		*					*
1740214295	Dobkin	William	Newport Beach	CA	6	Neurosurgery	S	Oxycodone-Acetaminophen	Oxycodone Hcl/Acetaminophen	26	26	378	942.99	11		26	26	942.99	378		11
1740230317	Larkins	Mark	Saint Paul	MN	27	Neurosurgery	S	Oxycodone-Acetaminophen	Oxycodone Hcl/Acetaminophen	16	16	201	331.57	12	*					*
1740244813	Youkilis	Andrew	Chesterfield	MO	29	Neurosurgery	S	Oxycodone-Acetaminophen	Oxycodone Hcl/Acetaminophen	29	29	302	869.43	24	#					#
1740268945	Figueroa, Jr.	Augusto	Cumberland	MD	24	Neurosurgery	S	Oxycodone-Acetaminophen	Oxycodone Hcl/Acetaminophen	15	15	88	181.56	14	#					#
1740276773	Piper	John	Des Moines	IA	19	Neurosurgery	S	Oxycodone-Acetaminophen	Oxycodone Hcl/Acetaminophen	21	21	130	297.58	20	#					#
1740277425	Goldberger	Mark	Clinton Twp	MI	26	Neurosurgery	S	Oxycodone-Acetaminophen	Oxycodone Hcl/Acetaminophen	22	23	453	1264.25	12	*					*
1740280064	Przybylski	Gregory	Edison	NJ	34	Neurosurgery	S	Oxycodone-Acetaminophen	Oxycodone Hcl/Acetaminophen	51	51	516	1437.32	24		40	40	926.52	405	#
1740281880	Murray	Rhett	Huntsville	AL	1	Neurosurgery	S	Oxycodone-Acetaminophen	Oxycodone Hcl/Acetaminophen	18	18	218	655.75	15	#					#
1740284777	Belza	Mark	Bend	OR	41	Neurosurgery	S	Oxycodone Hcl	Oxycodone Hcl	12	12	154	157.58		*					*
1740286335	Heffner	Christopher	Belleville	IL	17	Neurosurgery	S	Oxycodone-Acetaminophen	Oxycodone Hcl/Acetaminophen	32	33.5	887	1941.93	15		17	18.5	1118.07	517	*
1740286699	Mcallister	Phillip	Gray	LA	22	Neurosurgery	S	Oxycontin	Oxycodone Hcl	12	12.9	381	6500.83			12	12.9	6500.83	381	*
1740317957	Barrett	Ryan	Southfield	MI	26	Neurosurgery	S	Oxycodone Hcl	Oxycodone Hcl	14	14	386	629.5		#					*
1740317957	Barrett	Ryan	Southfield	MI	26	Neurosurgery	S	Oxycodone-Acetaminophen	Oxycodone Hcl/Acetaminophen	47	47	1371	1969.49	24		19	19	717.97	531		12
1740317957	Barrett	Ryan	Southfield	MI	26	Neurosurgery	S	Oxycontin	Oxycodone Hcl	11	11	330	3440.26			11	11	3440.26	330	*
1740351444	Beck	Mohamed	Houston	TX	48	Neurosurgery	S	Oxycodone Hcl	Oxycodone Hcl	352	352.5	10272	15822.17	58		116	116	4141.95	3386		23
1740351444	Beck	Mohamed	Houston	TX	48	Neurosurgery	S	Oxycodone Hcl Er	Oxycodone Hcl	16	16	480	2672.85		#					*
1740351444	Beck	Mohamed	Houston	TX	48	Neurosurgery	S	Oxycodone-Acetaminophen	Oxycodone Hcl/Acetaminophen	323	323.3	9472	20868.37	60		163	163	10889.33	4727		32
1740351444	Beck	Mohamed	Houston	TX	48	Neurosurgery	S	Oxycontin	Oxycodone Hcl	90	90	2647	42494.78	18		32	32	13236.38	960	*
1740397199	Cilluffo	John	Petoskey	MI	26	Neurosurgery	S	Oxycodone-Acetaminophen	Oxycodone Hcl/Acetaminophen	34	34	507	1224.03	23		20	20	789.64	297		12
1740397306	Munshi	Ilyas	Lafayette	LA	22	Neurosurgery	S	Oxycodone-Acetaminophen	Oxycodone Hcl/Acetaminophen	151	151	2267	2878.07	63		90	90	1484.2	1280		40
1740414895	Mannas	Jonathan	Lubbock	TX	48	Neurosurgery	S	Oxycodone-Acetaminophen	Oxycodone Hcl/Acetaminophen	17	17	167	404.02	15	#					#
1740418235	Kinsman	Michael	Kansas City	KS	20	Neurosurgery	S	Oxycodone Hcl	Oxycodone Hcl	18	18	329	293.37	18	#					#
1740463983	Marotti	Louis	Lancaster	PA	42	Neurosurgery	S	Oxycodone Hcl	Oxycodone Hcl	461	461.3	5757	17748.68	71		58	58	2077.68	680		16
1740463983	Marotti	Louis	Lancaster	PA	42	Neurosurgery	S	Oxycodone Hcl Er	Oxycodone Hcl	15	15	450	8590.42			0	0	0	0	#
1740463983	Marotti	Louis	Lancaster	PA	42	Neurosurgery	S	Oxycodone-Acetaminophen	Oxycodone Hcl/Acetaminophen	24	24	280	1349.37		*					*
1740463983	Marotti	Louis	Lancaster	PA	42	Neurosurgery	S	Oxycontin	Oxycodone Hcl	29	29	861	28677.37		*					*
1750311098	Callahan	James	Anderson	IN	18	Neurosurgery	S	Oxycodone Hcl	Oxycodone Hcl	16	16	276	278.02		*					*
1750311098	Callahan	James	Anderson	IN	18	Neurosurgery	S	Oxycodone-Acetaminophen	Oxycodone Hcl/Acetaminophen	64	64	917	2357.43	37		40	40	1310.97	570		22
1750315867	Strauss	Richard	Vineland	NJ	34	Neurosurgery	S	Oxycodone-Acetaminophen	Oxycodone Hcl/Acetaminophen	22	22	225	434.47	16	#					#
1750331104	Fulmer	Benjamin	Birmingham	AL	1	Neurosurgery	S	Oxycodone-Acetaminophen	Oxycodone Hcl/Acetaminophen	318	318.3	2422	6529.26	119		163	163	3569.75	1319		71
1750348371	Tyler	Mike	N Charleston	SC	45	Neurosurgery	S	Oxycodone-Acetaminophen	Oxycodone Hcl/Acetaminophen	32	32	358	742.56	25	#					#
1750354437	Silver	Mark	Sherman	TX	48	Neurosurgery	S	Oxycodone-Acetaminophen	Oxycodone Hcl/Acetaminophen	109	109	1772	3651.07	84		70	70	2268.41	1115		53
1750361556	Manguoglu	Ali	Salina	KS	20	Neurosurgery	S	Oxycodone-Acetaminophen	Oxycodone Hcl/Acetaminophen	42	42	479	1529.83	13		23	23	953.71	174	*
1750368635	Nockels	Russell	Maywood	IL	17	Neurosurgery	S	Oxycodone-Acetaminophen	Oxycodone Hcl/Acetaminophen	14	14	289	683.53			14	14	683.53	289	*
1750369815	Murphy	Alan	Duxbury	MA	25	Neurosurgery	S	Oxycodone-Acetaminophen	Oxycodone Hcl/Acetaminophen	12	12	200	175.12		*					*
1750380580	Smith	Mark	Charlotte	NC	37	Neurosurgery	S	Oxycodone-Acetaminophen	Oxycodone Hcl/Acetaminophen	17	17	190	452.14	15	#					*
1750387528	Robinson	Murray	Snellville	GA	13	Neurosurgery	S	Oxycodone Hcl	Oxycodone Hcl	12	12	318	640.2			0	0	0	0	#
1750387528	Robinson	Murray	Snellville	GA	13	Neurosurgery	S	Oxycodone-Acetaminophen	Oxycodone Hcl/Acetaminophen	103	104	2051	5336.85	58		51	51	2169.95	837		36
1750388229	Gilman	Steven	Erie	PA	42	Neurosurgery	S	Oxycodone Hcl	Oxycodone Hcl	20	20	429	337.41	13	*					*
1750398178	Chapleau	Charles	Pensacola	FL	12	Neurosurgery	S	Oxycodone-Acetaminophen	Oxycodone Hcl/Acetaminophen	47	47	463	1022.84	30		33	33	668.51	294	#
1750399275	Wahl	Melvin	Kennewick	WA	53	Neurosurgery	S	Oxycodone Hcl	Oxycodone Hcl	17	17	374	552.88	15	*					*
1750399275	Wahl	Melvin	Kennewick	WA	53	Neurosurgery	S	Oxycodone-Acetaminophen	Oxycodone Hcl/Acetaminophen	18	18.3	387	1349.21	14	#					*
1750448072	Krishna	Phari	Enid	OK	40	Neurosurgery	S	Oxycodone-Acetaminophen	Oxycodone Hcl/Acetaminophen	18	18	196	803.72			0	0	0	0	#
1750487823	Hiser	Bradley	Kansas City	MO	29	Neurosurgery	S	Oxycodone Hcl	Oxycodone Hcl	14	14	100	238.32		*					*
1750518544	Kominek	Selma	Johnson City	TN	47	Neurosurgery	S	Oxycodone-Acetaminophen	Oxycodone Hcl/Acetaminophen	20	20.3	325	569.98	18	#					*
1750574992	Bui	Cuong	New Orleans	LA	22	Neurosurgery	S	Oxycodone-Acetaminophen	Oxycodone Hcl/Acetaminophen	24	25.3	462	1683.64	14		11	11	747.13	180	*
1750576328	Paul	Kamaljit	Oshkosh	WI	55	Neurosurgery	S	Oxycodone Hcl	Oxycodone Hcl	11	11	105	209.7			0	0	0	0	#
1750576328	Paul	Kamaljit	Oshkosh	WI	55	Neurosurgery	S	Oxycodone-Acetaminophen	Oxycodone Hcl/Acetaminophen	16	16	207	362.64	13	*					*
1750587838	Kelley	Brian	Lake Charles	LA	22	Neurosurgery	S	Oxycodone-Acetaminophen	Oxycodone Hcl/Acetaminophen	103	103.5	1058	1185.35	89		70	70	834.04	685		64
1750592051	Losiniecki	Andrew	Mishawaka	IN	18	Neurosurgery	S	Oxycodone-Acetaminophen	Oxycodone Hcl/Acetaminophen	21	21	237	304.38	18	#					#
1750593729	Kilpatrick	Michaux	High Point	NC	37	Neurosurgery	S	Oxycodone-Acetaminophen	Oxycodone Hcl/Acetaminophen	62	62	1286	2614.06	60		49	49	2049.93	1002		48
1750722484	Perry	Avital	Rochester	MN	27	Neurosurgery	S	Oxycodone Hcl	Oxycodone Hcl	43	43	207	332.63	43	#					#
1760401780	Alvis	James	Norman	OK	40	Neurosurgery	S	Endocet	Oxycodone Hcl/Acetaminophen	16	16	213	1135.42			0	0	0	0	#
1760401780	Alvis	James	Norman	OK	40	Neurosurgery	S	Oxycodone Hcl	Oxycodone Hcl	29	29	870	994.37			0	0	0	0	#
1760401780	Alvis	James	Norman	OK	40	Neurosurgery	S	Oxycodone-Acetaminophen	Oxycodone Hcl/Acetaminophen	193	196.9	3344	12686.98	39		92	93.3	6221.15	1561		24
1760412100	Budway	Matthew	Sayre	PA	42	Neurosurgery	S	Oxycodone Hcl	Oxycodone Hcl	61	61.3	1607	2731.99	17		49	49.3	1908.45	1315	#
1760412100	Budway	Matthew	Sayre	PA	42	Neurosurgery	S	Oxycodone-Acetaminophen	Oxycodone Hcl/Acetaminophen	42	42	1132	2985.92	20	#					#
1760415236	Asgarzadie-Gadim	Farbod	Fontana	CA	6	Neurosurgery	S	Oxycodone-Acetaminophen	Oxycodone Hcl/Acetaminophen	12	12	184	781.44		*					*
1760432090	Baker	Christopher	Winter Park	FL	12	Neurosurgery	S	Oxycodone-Acetaminophen	Oxycodone Hcl/Acetaminophen	84	84	883	2142.06	71		69	69	1702.42	726		59
1760443766	Wolf	Aizik	South Miami	FL	12	Neurosurgery	S	Oxycodone-Acetaminophen	Oxycodone Hcl/Acetaminophen	23	23	155	273.83	22	#					#
1760443857	Reynolds	William	Oklahoma City	OK	40	Neurosurgery	S	Oxycodone-Acetaminophen	Oxycodone Hcl/Acetaminophen	21	21	282	610.89			21	21	610.89	282	*
1760445167	Alvarez	Jaime	Fort Myers	FL	12	Neurosurgery	S	Oxycodone-Acetaminophen	Oxycodone Hcl/Acetaminophen	125	126.7	969	2692.91	85		105	106	2201.4	796		71
1760445241	Crosby	Glenn	Memphis	TN	47	Neurosurgery	S	Oxycodone-Acetaminophen	Oxycodone Hcl/Acetaminophen	27	27	258	595.51	25		14	14	266.98	125		14
1760446520	Warren	Ronald	Cambridge	MA	25	Neurosurgery	S	Oxycodone Hcl	Oxycodone Hcl	39	39	982	1101.64	13		19	19	339.56	457	*
1760446520	Warren	Ronald	Cambridge	MA	25	Neurosurgery	S	Oxycodone-Acetaminophen	Oxycodone Hcl/Acetaminophen	15	15	435	581.8		*					*
1760462121	Fabi	Alain	Kalamazoo	MI	26	Neurosurgery	S	Oxycodone Hcl	Oxycodone Hcl	33	33	336	738.48			11	11	230.48	126	*
1760462121	Fabi	Alain	Kalamazoo	MI	26	Neurosurgery	S	Oxycodone-Acetaminophen	Oxycodone Hcl/Acetaminophen	183	185	2071	8783.64	57		119	119	5870.59	1283		34
1760472757	Sorenson	Jeffrey	Memphis	TN	47	Neurosurgery	S	Oxycodone-Acetaminophen	Oxycodone Hcl/Acetaminophen	11	11.3	131	193.53		*					*
1760487128	Sandhu	Faheem	Clinton	MD	24	Neurosurgery	S	Oxycodone Hcl	Oxycodone Hcl	15	15	293	489.17		*					*
1760487573	Davis	Jerry	La Crosse	WI	55	Neurosurgery	S	Oxycodone Hcl	Oxycodone Hcl	11	11	135	212.25		*					*
1760487961	Theodotou	Basil	Melbourne	FL	12	Neurosurgery	S	Oxycodone-Acetaminophen	Oxycodone Hcl/Acetaminophen	12	12	63	215.1			12	12	215.1	63	*
1760489967	Rich	Kenneth	Raleigh	NC	37	Neurosurgery	S	Oxycodone-Acetaminophen	Oxycodone Hcl/Acetaminophen	51	51	589	937.76	38		33	33	522.46	359		25
1760495303	Coufal	Frank	La Jolla	CA	6	Neurosurgery	S	Oxycodone-Acetaminophen	Oxycodone Hcl/Acetaminophen	39	39	521	717.19			16	16	522.29	176	*
1760589576	Lin	Dean	Fort Myers	FL	12	Neurosurgery	S	Oxycodone Hcl	Oxycodone Hcl	20	20	136	234.93	12	*					*
1760589576	Lin	Dean	Fort Myers	FL	12	Neurosurgery	S	Oxycodone-Acetaminophen	Oxycodone Hcl/Acetaminophen	159	159	1116	3302.52	101		134	134	2773.93	943		88
1760596001	Ott	Kenneth	San Diego	CA	6	Neurosurgery	S	Oxycodone-Acetaminophen	Oxycodone Hcl/Acetaminophen	21	21.1	239	688.57	17	#					#
1760598999	Kendrick	F.	Montgomery	AL	1	Neurosurgery	S	Oxycodone-Acetaminophen	Oxycodone Hcl/Acetaminophen	83	83	1131	2217.88	66		52	52	1275.45	694		44
1760618862	Macnutt	James	Duluth	MN	27	Neurosurgery	S	Oxycodone-Acetaminophen	Oxycodone Hcl/Acetaminophen	29	29	395	657.35	18		18	18	358.81	245	#
1760662720	Uschold	Timothy	Medford	OR	41	Neurosurgery	S	Oxycodone Hcl	Oxycodone Hcl	11	11	104	155.51		*					*
1760662720	Uschold	Timothy	Medford	OR	41	Neurosurgery	S	Oxycodone-Acetaminophen	Oxycodone Hcl/Acetaminophen	23	23	188	501.55	14	#					*
1760684179	Raychaudhuri	Ratul	Toledo	OH	39	Neurosurgery	S	Oxycodone-Acetaminophen	Oxycodone Hcl/Acetaminophen	24	24	194	253.96	12	*					*
1770500209	Wright	Neill	Saint Louis	MO	29	Neurosurgery	S	Oxycodone Hcl	Oxycodone Hcl	11	11	150	248.21		*					*
1770500209	Wright	Neill	Saint Louis	MO	29	Neurosurgery	S	Oxycodone-Acetaminophen	Oxycodone Hcl/Acetaminophen	13	13	119	421.13	11	*					*
1770521692	Figuereo	Santiago	South Miami	FL	12	Neurosurgery	S	Oxycodone-Acetaminophen	Oxycodone Hcl/Acetaminophen	54	56	1045	2011.5	40		27	28	946.53	492		23
1770522864	Ordia	Joe	Peabody	MA	25	Neurosurgery	S	Oxycodone Hcl	Oxycodone Hcl	51	51	1349	905.47	17		37	37	611.3	937	#
1770522864	Ordia	Joe	Peabody	MA	25	Neurosurgery	S	Oxycodone-Acetaminophen	Oxycodone Hcl/Acetaminophen	15	15	382	384.42		*					*
1770522864	Ordia	Joe	Peabody	MA	25	Neurosurgery	S	Oxycontin	Oxycodone Hcl	14	14	377	3102.56		#					*
1770549107	Zamorano	Lucia	Birmingham	MI	26	Neurosurgery	S	Oxycodone-Acetaminophen	Oxycodone Hcl/Acetaminophen	38	38	1023	3417.13	12		26	26	2598.13	740	*
1770553075	Norvill	Keith	Pueblo	CO	8	Neurosurgery	S	Oxycodone Hcl	Oxycodone Hcl	33	33	641	745.71	21	*					*
1770553075	Norvill	Keith	Pueblo	CO	8	Neurosurgery	S	Oxycodone-Acetaminophen	Oxycodone Hcl/Acetaminophen	23	23	457	1039.64		*					*
1770560435	Oyelese	Adetokunbo	Providence	RI	44	Neurosurgery	S	Oxycodone-Acetaminophen	Oxycodone Hcl/Acetaminophen	14	14	192	307.74		*					*
1770561979	Ashker	Kheder	Cumberland	MD	24	Neurosurgery	S	Oxycodone-Acetaminophen	Oxycodone Hcl/Acetaminophen	32	32	332	579.71	29	#					#
1770572133	Nottmeier	Eric	Jacksonville	FL	12	Neurosurgery	S	Oxycodone Hcl	Oxycodone Hcl	44	44	596	1082.26	29		23	23	439.91	279		17
1770572133	Nottmeier	Eric	Jacksonville	FL	12	Neurosurgery	S	Oxycodone-Acetaminophen	Oxycodone Hcl/Acetaminophen	20	20	279	930.67	12		20	20	930.67	279		12
1770588626	Mckalip	David	Saint Petersburg	FL	12	Neurosurgery	S	Oxycodone-Acetaminophen	Oxycodone Hcl/Acetaminophen	33	33	270	406.94	22		20	20	248.23	158	#
1770612111	Kazmi	Aasim	Wall Township	NJ	34	Neurosurgery	S	Oxycodone-Acetaminophen	Oxycodone Hcl/Acetaminophen	12	12	287	306.58		*					*
1770634412	Li	Khan	Nashville	TN	47	Neurosurgery	S	Oxycodone Hcl	Oxycodone Hcl	13	13	287	355.89	11	*					*
1770634412	Li	Khan	Nashville	TN	47	Neurosurgery	S	Oxycodone-Acetaminophen	Oxycodone Hcl/Acetaminophen	34	34	712	1775.75	27		16	16	819.22	320		13
1770651291	Jackson	Paul	Palo Alto	CA	6	Neurosurgery	S	Oxycodone-Acetaminophen	Oxycodone Hcl/Acetaminophen	15	15	137	635.09	12		15	15	635.09	137		12
1770655821	Rosario	Marshal	Los Gatos	CA	6	Neurosurgery	S	Oxycodone-Acetaminophen	Oxycodone Hcl/Acetaminophen	54	54	872	1462.16	29	#					#
1770664583	Keller	John	Grand Rapids	MI	26	Neurosurgery	S	Oxycodone Hcl	Oxycodone Hcl	17	17	137	269.86	14	#					*
1770673766	D'agostino	Sabino	N. Charleston	SC	45	Neurosurgery	S	Oxycodone-Acetaminophen	Oxycodone Hcl/Acetaminophen	73	73	871	3148.08	45		51	51	2133.75	630		34
1770695660	Holbrook	Thomas	Columbia	SC	45	Neurosurgery	S	Oxycodone-Acetaminophen	Oxycodone Hcl/Acetaminophen	35	35	349	897.77	28	#					#
1770734675	Stuart	Robert	Charleston	SC	45	Neurosurgery	S	Oxycodone-Acetaminophen	Oxycodone Hcl/Acetaminophen	55	55	650	1616.87	35		30	30	681.04	339		22
1770740516	Scott	Brandon	Cape Girardeau	MO	29	Neurosurgery	S	Oxycodone-Acetaminophen	Oxycodone Hcl/Acetaminophen	50	50	771	1690.71	33		14	14	352.45	215		12
1770744872	Assina	Rachid	Newark	NJ	34	Neurosurgery	S	Oxycodone-Acetaminophen	Oxycodone Hcl/Acetaminophen	15	15	205	375.13	12	*					*
1770752891	Ugokwe	Kene	Youngstown	OH	39	Neurosurgery	S	Oxycodone Hcl	Oxycodone Hcl	11	11	216	494.46		*					*
1770752891	Ugokwe	Kene	Youngstown	OH	39	Neurosurgery	S	Oxycodone-Acetaminophen	Oxycodone Hcl/Acetaminophen	16	17	346	680.67	16	#					#
1770763732	Smith	David	Provo	UT	49	Neurosurgery	S	Oxycodone-Acetaminophen	Oxycodone Hcl/Acetaminophen	16	16	270	766.59		#					*
1770791709	Kanter	Adam	Pittsburgh	PA	42	Neurosurgery	S	Oxycodone Hcl	Oxycodone Hcl	55	55	640	1088.35	31		31	31	599.2	340		16
1780609768	Tomaszek	David	Conroe	TX	48	Neurosurgery	S	Oxycodone Hcl	Oxycodone Hcl	23	23	652	937.4			11	11	790.75	292	*
1780609768	Tomaszek	David	Conroe	TX	48	Neurosurgery	S	Oxycodone-Acetaminophen	Oxycodone Hcl/Acetaminophen	120	120	3325	12508.06	23		47	47	4281.05	1305	*
1780609768	Tomaszek	David	Conroe	TX	48	Neurosurgery	S	Oxycontin	Oxycodone Hcl	30	30	900	17437.89			13	13	10958.5	390	*
1780620146	Mccloskey	Scott	Hickory	NC	37	Neurosurgery	S	Oxycodone-Acetaminophen	Oxycodone Hcl/Acetaminophen	159	159	3719	8519.17	67		77	77	4294.48	1469		48
1780620146	Mccloskey	Scott	Hickory	NC	37	Neurosurgery	S	Oxycontin	Oxycodone Hcl	18	18	531	13213.94			0	0	0	0	#
1780620765	Soloniuk	Donald	Lewiston	ID	16	Neurosurgery	S	Oxycodone Hcl	Oxycodone Hcl	18	18	235	250.11	13	#					*
1780628719	Kokkino	Andrew	Springfield	OR	41	Neurosurgery	S	Oxycodone Hcl	Oxycodone Hcl	29	29	313	313.61	27	#					#
1780637348	Hrynkiw	Zenko	Birmingham	AL	1	Neurosurgery	S	Oxycodone-Acetaminophen	Oxycodone Hcl/Acetaminophen	48	48	683	1543.01	30		31	31	999.59	436		19
1780641563	Abraham	Robert	Jonesboro	AR	5	Neurosurgery	S	Oxycodone-Acetaminophen	Oxycodone Hcl/Acetaminophen	68	68	1058	2526.91	26		41	41	1538.24	623		15
1780648535	Friedberg	Marc	Norwood	MA	25	Neurosurgery	S	Oxycodone-Acetaminophen	Oxycodone Hcl/Acetaminophen	12	12	360	115.99			0	0	0	0	#
1780664573	Grain	Peter	Port Huron	MI	26	Neurosurgery	S	Oxycodone-Acetaminophen	Oxycodone Hcl/Acetaminophen	19	19	315	1259		*					*
1780673814	Flotte	Edward	Mobile	AL	1	Neurosurgery	S	Oxycodone-Acetaminophen	Oxycodone Hcl/Acetaminophen	91	91	1718	4247.52	80		71	71	3344.02	1370		65
1780679126	Allen	Clark	Idaho Falls	ID	16	Neurosurgery	S	Oxycodone-Acetaminophen	Oxycodone Hcl/Acetaminophen	23	23	332	1573.98	23	#					#
1780680504	Stevenson	John	Gainesville	FL	12	Neurosurgery	S	Oxycodone Hcl	Oxycodone Hcl	47	47	610	837.61	20		25	25	481.3	336	#
1780680504	Stevenson	John	Gainesville	FL	12	Neurosurgery	S	Oxycodone-Acetaminophen	Oxycodone Hcl/Acetaminophen	157	157	1718	5344.09	61		88	88	2630.13	975		48
1780680504	Stevenson	John	Gainesville	FL	12	Neurosurgery	S	Oxycontin	Oxycodone Hcl	12	12	340	3773.25			0	0	0	0	#
1780706788	Vernal	Raul	Los Gatos	CA	6	Neurosurgery	S	Oxycodone-Acetaminophen	Oxycodone Hcl/Acetaminophen	18	18	342	1305.54		*					*
1780710822	Iguchi	Mark	Baltimore	MD	24	Neurosurgery	S	Oxycodone Hcl	Oxycodone Hcl	32	32	502	780.78	11		15	15	456.92	257	*
1780710822	Iguchi	Mark	Baltimore	MD	24	Neurosurgery	S	Oxycodone-Acetaminophen	Oxycodone Hcl/Acetaminophen	26	26	426	687.15	16	#					#
1780733618	Sabo	Robert	Somers Point	NJ	34	Neurosurgery	S	Oxycodone-Acetaminophen	Oxycodone Hcl/Acetaminophen	21	21	289	283.39	18	#					#
1780786087	Dasco	Demosthenes	Springfield	MA	25	Neurosurgery	S	Oxycodone-Acetaminophen	Oxycodone Hcl/Acetaminophen	19	19	122	166.8		#					*
1780795435	Cantando	John	Wellington	FL	12	Neurosurgery	S	Oxycodone-Acetaminophen	Oxycodone Hcl/Acetaminophen	62	62	892	1541.45	42		44	44	1026.97	635		26
1780797019	Ostrup	Richard	San Diego	CA	6	Neurosurgery	S	Oxycodone-Acetaminophen	Oxycodone Hcl/Acetaminophen	43	43.2	431	1923.89	22	#					#
1780835769	Thomas	John	Wilmington	NC	37	Neurosurgery	S	Oxycodone Hcl	Oxycodone Hcl	19	20	409	287.81	16	#					#
1780847947	Whitlow	Justin	Salina	KS	20	Neurosurgery	S	Oxycodone-Acetaminophen	Oxycodone Hcl/Acetaminophen	21	21	211	547.58	16	#					#
1780849539	Tabbosha	Monir	Blue Ash	OH	39	Neurosurgery	S	Oxycodone-Acetaminophen	Oxycodone Hcl/Acetaminophen	12	12	185	307.2		*					*
1790702363	Lien	George	Murfreesboro	TN	47	Neurosurgery	S	Oxycodone-Acetaminophen	Oxycodone Hcl/Acetaminophen	85	85	698	1998.11	47		72	72	1770.71	606	#
1790728913	Schlifka	Brett	Wellington	FL	12	Neurosurgery	S	Oxycodone-Acetaminophen	Oxycodone Hcl/Acetaminophen	58	58.3	840	1736.13	48		25	25	660.12	351		23
1790729051	Wahlig	John	Portland	ME	23	Neurosurgery	S	Oxycodone Hcl	Oxycodone Hcl	66	66	546	1035.93	51		48	48	822.21	430		40
1790734226	Bowen	Samuel	Birmingham	AL	1	Neurosurgery	S	Oxycodone-Acetaminophen	Oxycodone Hcl/Acetaminophen	180	180	1643	4739.34	120		116	116	3079.11	1037		85
1790734242	Miller	Joshua	Knoxville	TN	47	Neurosurgery	S	Oxycodone-Acetaminophen	Oxycodone Hcl/Acetaminophen	34	34	320	929.05	18		13	13	304.62	122	*
1790753622	Spiro	Richard	Butler	PA	42	Neurosurgery	S	Oxycodone-Acetaminophen	Oxycodone Hcl/Acetaminophen	50	50	700	1209.02	34		39	39	1059.59	485	#
1790758878	Soldevilla	Francisco	Tualatin	OR	41	Neurosurgery	S	Oxycodone Hcl	Oxycodone Hcl	66	66	565	1050.52	52		53	53	792.43	452	#
1790764850	Underwood	Bill	Bridgeport	WV	54	Neurosurgery	S	Oxycodone-Acetaminophen	Oxycodone Hcl/Acetaminophen	69	69	928	1191.67	62		51	51	887.42	688		45
1790768679	Schrot	Rudolph	Sacramento	CA	6	Neurosurgery	S	Oxycodone-Acetaminophen	Oxycodone Hcl/Acetaminophen	23	24.2	361	1143.68	13	*					*
1790771095	Duncan	Johnny	Lawton	OK	40	Neurosurgery	S	Oxycodone-Acetaminophen	Oxycodone Hcl/Acetaminophen	50	50	502	1005.39	39		26	26	569.19	253		22
1790776516	Anderson	Richard	Springfield	MA	25	Neurosurgery	S	Oxycodone Hcl	Oxycodone Hcl	43	43	680	1174.75	15		14	14	258.96	149	*
1790776516	Anderson	Richard	Springfield	MA	25	Neurosurgery	S	Oxycodone-Acetaminophen	Oxycodone Hcl/Acetaminophen	14	14	228	332.53		*					*
1790784460	Bookwalter	John	Pittsburgh	PA	42	Neurosurgery	S	Oxycodone Hcl	Oxycodone Hcl	12	12	112	149.5		*					*
1790784460	Bookwalter	John	Pittsburgh	PA	42	Neurosurgery	S	Oxycodone-Acetaminophen	Oxycodone Hcl/Acetaminophen	32	32	234	669.52	18	#					#
1790795110	Holaday	Howard	Jackson	MS	28	Neurosurgery	S	Oxycodone-Acetaminophen	Oxycodone Hcl/Acetaminophen	29	29	179	326.27	14		17	17	166.77	111	*
1790861144	Whiting	Jobyna	Orlando	FL	12	Neurosurgery	S	Oxycodone-Acetaminophen	Oxycodone Hcl/Acetaminophen	20	20	148	454.25	17	#					#
1801019781	Buttram	John	Raleigh	NC	37	Neurosurgery	S	Oxycodone-Acetaminophen	Oxycodone Hcl/Acetaminophen	49	49	394	1213.77	22		33	33	839.99	269	#
1801074661	Howes	Gregory	Cincinnati	OH	39	Neurosurgery	S	Oxycodone Hcl	Oxycodone Hcl	15	15.5	287	180.21		*					*
1801074661	Howes	Gregory	Cincinnati	OH	39	Neurosurgery	S	Oxycodone-Acetaminophen	Oxycodone Hcl/Acetaminophen	17	17	307	338.56	15	*					*
1801086897	Musleh	Wael	Vancouver	WA	53	Neurosurgery	S	Oxycodone Hcl	Oxycodone Hcl	35	36	260	297.71	28	#					#
1801093224	Boswell	Scott	Salina	KS	20	Neurosurgery	S	Oxycodone-Acetaminophen	Oxycodone Hcl/Acetaminophen	16	16.1	180	757.22	11	*					*
1801800685	Holladay	Frank	Kansas City	KS	20	Neurosurgery	S	Oxycodone Hcl	Oxycodone Hcl	24	24	338	668.17		*					*
1801800685	Holladay	Frank	Kansas City	KS	20	Neurosurgery	S	Oxycodone-Acetaminophen	Oxycodone Hcl/Acetaminophen	63	63	522	1833.87	29		46	46	1324.8	369	#
1801801469	Tekula	Francesca	Anderson	IN	18	Neurosurgery	S	Oxycodone-Acetaminophen	Oxycodone Hcl/Acetaminophen	44	44	573	2307.59	18		24	24	1370.93	314	#
1801827662	Sanderson	Scott	Norwalk	CT	9	Neurosurgery	S	Oxycodone-Acetaminophen	Oxycodone Hcl/Acetaminophen	15	15	214	402.49	12		15	15	402.49	214		12
1801857297	Ahuja	Arvind	Milwaukee	WI	55	Neurosurgery	S	Oxycodone Hcl	Oxycodone Hcl	169	169	2803	4330.78	19		70	70	1148.37	1158	*
1801857297	Ahuja	Arvind	Milwaukee	WI	55	Neurosurgery	S	Oxycodone-Acetaminophen	Oxycodone Hcl/Acetaminophen	312	312.1	6107	24019.29	40		170	170	9479.33	3010		22
1801857297	Ahuja	Arvind	Milwaukee	WI	55	Neurosurgery	S	Oxycontin	Oxycodone Hcl	42	42	1260	19929.41		*					*
1801859202	Savage	Douglas	Fort Myers	FL	12	Neurosurgery	S	Oxycodone-Acetaminophen	Oxycodone Hcl/Acetaminophen	138	138.1	1130	3191.96	103		111	111	2599.12	831		83
1801861018	Taha	Jamal	Kettering	OH	39	Neurosurgery	S	Oxycodone-Acetaminophen	Oxycodone Hcl/Acetaminophen	12	12	132	411.44	11	*					*
1801861406	Margraf	Russell	Raleigh	NC	37	Neurosurgery	S	Oxycodone-Acetaminophen	Oxycodone Hcl/Acetaminophen	13	13	134	261.53	11	*					*
1801880380	Abdolvahabi	Ramin	Wellington	FL	12	Neurosurgery	S	Oxycodone-Acetaminophen	Oxycodone Hcl/Acetaminophen	49	49	643	1323.82	46	#					#
1801887773	Scialabba	Fred	Glens Falls	NY	36	Neurosurgery	S	Oxycodone Hcl	Oxycodone Hcl	46	46	1250	1118.13			17	17	746.14	476	*
1801887773	Scialabba	Fred	Glens Falls	NY	36	Neurosurgery	S	Oxycontin	Oxycodone Hcl	32	32	898	38796.81			18	18	18869.05	501	*
1801899422	Witt	Thomas	Indianapolis	IN	18	Neurosurgery	S	Oxycontin	Oxycodone Hcl	11	11	330	5268.89			0	0	0	0	#
1801899554	Weaver	Charles	Roswell	GA	13	Neurosurgery	S	Oxycodone-Acetaminophen	Oxycodone Hcl/Acetaminophen	51	51	799	2585.45	35		38	38	1939.04	589	#
1801905401	Nosko	Michael	New Brunswick	NJ	34	Neurosurgery	S	Oxycodone-Acetaminophen	Oxycodone Hcl/Acetaminophen	15	15	103	279.95	15	*					*
1801939947	Bagley	Carlos	Durham	NC	37	Neurosurgery	S	Oxycodone Hcl	Oxycodone Hcl	11	11	168	317.79		*					*
1801972161	Belanger	Eric	Bismarck	ND	38	Neurosurgery	S	Oxycodone-Acetaminophen	Oxycodone Hcl/Acetaminophen	13	13	116	351.15		*					*
1801973474	Burdick	Adam	La Jolla	CA	6	Neurosurgery	S	Oxycodone-Acetaminophen	Oxycodone Hcl/Acetaminophen	13	16	290	382.99		*					*
1801982400	Shogan	Stephen	Denver	CO	8	Neurosurgery	S	Oxycodone-Acetaminophen	Oxycodone Hcl/Acetaminophen	12	12	104	358.45		#					*
1801993167	Park	Paul	Ann Arbor	MI	26	Neurosurgery	S	Oxycodone Hcl	Oxycodone Hcl	11	11	135	164.98		*					*
1801996442	Ware	Marcus	New Orleans	LA	22	Neurosurgery	S	Oxycodone Hcl	Oxycodone Hcl	11	11	169	347.71		*					*
1801996442	Ware	Marcus	New Orleans	LA	22	Neurosurgery	S	Oxycodone-Acetaminophen	Oxycodone Hcl/Acetaminophen	26	26	436	1384.5	14	*					*
1801998844	Bradley	Robert	Montgomery	AL	1	Neurosurgery	S	Oxycodone-Acetaminophen	Oxycodone Hcl/Acetaminophen	67	67	282	631.11	37		29	29	234.66	120		18
1811077563	Nair	Chandrasekharan	Baltimore	MD	24	Neurosurgery	S	Oxycodone Hcl	Oxycodone Hcl	17	17	240	132.65	12	*					*
1811094949	Valentine	David	New York	NY	36	Neurosurgery	S	Oxycodone-Acetaminophen	Oxycodone Hcl/Acetaminophen	26	26	357	503.15		#					*
1811106578	Casas-Reyes	Carlos	Oakland Park	FL	12	Neurosurgery	S	Oxycodone-Acetaminophen	Oxycodone Hcl/Acetaminophen	62	62	589	1095.44	41	#					#
1811151772	Kalyvas	James	New Orleans	LA	22	Neurosurgery	S	Oxycodone-Acetaminophen	Oxycodone Hcl/Acetaminophen	22	22	329	901.12	16	#					#
1811157613	Cahill	Kevin	Charlotte	NC	37	Neurosurgery	S	Oxycodone-Acetaminophen	Oxycodone Hcl/Acetaminophen	12	12	120	232.48	12	*					*
1811159254	Capua	John	Modesto	CA	6	Neurosurgery	S	Oxycodone-Acetaminophen	Oxycodone Hcl/Acetaminophen	21	21	408	1212.77	11	#					*
1811192156	Elliott	Robert	Newtown Square	PA	42	Neurosurgery	S	Oxycodone Hcl	Oxycodone Hcl	32	32.3	757	1621.21	18		20	20	839.21	416	#
1811192156	Elliott	Robert	Newtown Square	PA	42	Neurosurgery	S	Oxycodone-Acetaminophen	Oxycodone Hcl/Acetaminophen	33	33	668	1583.29	20	#					#
1811192156	Elliott	Robert	Newtown Square	PA	42	Neurosurgery	S	Oxycontin	Oxycodone Hcl	16	17	510	12380.36		#					*
1811226350	Satyan	Krishna	Fairlawn	OH	39	Neurosurgery	S	Oxycodone-Acetaminophen	Oxycodone Hcl/Acetaminophen	34	34	298	1132.1	14		21	21	802.06	216	*
1811924467	Bergman	Thomas	Minneapolis	MN	27	Neurosurgery	S	Oxycodone Hcl	Oxycodone Hcl	20	20	123	189.06	19	*					*
1811943996	Summers	Lori	Hammond	LA	22	Neurosurgery	S	Oxycodone Hcl	Oxycodone Hcl	34	34	457	425.63		*					*
1811943996	Summers	Lori	Hammond	LA	22	Neurosurgery	S	Oxycodone-Acetaminophen	Oxycodone Hcl/Acetaminophen	110	110	1341	3835.19	40		41	41	1163.62	507		19
1811944861	Rodts	Gerald	Atlanta	GA	13	Neurosurgery	S	Oxycodone Hcl	Oxycodone Hcl	56	56	1104	1624.28	25		44	44	1434.83	844	#
1811944861	Rodts	Gerald	Atlanta	GA	13	Neurosurgery	S	Oxycodone-Acetaminophen	Oxycodone Hcl/Acetaminophen	93	93	1542	4516.76	43		70	70	3035.88	877	#
1811946080	Weiner	Mark	Canton	OH	39	Neurosurgery	S	Oxycodone-Acetaminophen	Oxycodone Hcl/Acetaminophen	40	40	1052	1115.37	18		17	17	596.52	469	*
1811954035	Naso	William	Florence	SC	45	Neurosurgery	S	Oxycodone-Acetaminophen	Oxycodone Hcl/Acetaminophen	49	49	210	607.08	37		33	33	334.78	136		26
1811966807	Donaldson	Jill	Indianapolis	IN	18	Neurosurgery	S	Oxycodone-Acetaminophen	Oxycodone Hcl/Acetaminophen	15	15	165	459.2	12	#					*
1811969330	Bobo	Richard	Tupelo	MS	28	Neurosurgery	S	Oxycodone-Acetaminophen	Oxycodone Hcl/Acetaminophen	17	17	466	880.88		#					*
1811969421	Greenberg	Martin	Boca Raton	FL	12	Neurosurgery	S	Oxycodone-Acetaminophen	Oxycodone Hcl/Acetaminophen	13	13	66	122.19	13	#					#
1811990161	Reeder	Ralph	Dakota Dunes	SD	46	Neurosurgery	S	Oxycodone-Acetaminophen	Oxycodone Hcl/Acetaminophen	12	12	89	309.09	11	*					*
1811992035	Gardner	Stephen	Greenville	SC	45	Neurosurgery	S	Oxycodone Hcl	Oxycodone Hcl	55	55	1040	868.98	24	#					#
1811992035	Gardner	Stephen	Greenville	SC	45	Neurosurgery	S	Oxycodone-Acetaminophen	Oxycodone Hcl/Acetaminophen	11	11	271	595.26		*					*
1811992357	Gonzales-Portillo	Gabriel	Tampa	FL	12	Neurosurgery	S	Oxycodone-Acetaminophen	Oxycodone Hcl/Acetaminophen	29	29	208	581.57	22	#					#
1821012832	Gardner	Paul	Provo	UT	49	Neurosurgery	S	Oxycodone Hcl	Oxycodone Hcl	15	15	173	216.74	14	*					*
1821012832	Gardner	Paul	Provo	UT	49	Neurosurgery	S	Oxycodone-Acetaminophen	Oxycodone Hcl/Acetaminophen	13	13	239	323.04		#					*
1821014648	Willis	Brian	Texarkana	TX	48	Neurosurgery	S	Oxycodone-Acetaminophen	Oxycodone Hcl/Acetaminophen	11	11	100	294.86		*					*
1821016817	Burry	Matthew	Sanford	FL	12	Neurosurgery	S	Oxycodone-Acetaminophen	Oxycodone Hcl/Acetaminophen	55	55	649	1666.09	33		34	34	949.99	386	#
1821030479	Doughty	Kyle	Dallas	TX	48	Neurosurgery	S	Oxycodone-Acetaminophen	Oxycodone Hcl/Acetaminophen	12	12	137	537.82		*					*
1821034950	Nichols	Margaret	Joplin	MO	29	Neurosurgery	S	Oxycodone Hcl	Oxycodone Hcl	14	14	361	169.95			14	14	169.95	361	*
1821036492	Keller	Irvin	Vero Beach	FL	12	Neurosurgery	S	Oxycodone Hcl	Oxycodone Hcl	128	128	3675	5059.83	15		39	39	1796.43	1104	*
1821036492	Keller	Irvin	Vero Beach	FL	12	Neurosurgery	S	Oxycodone-Acetaminophen	Oxycodone Hcl/Acetaminophen	67	67	1894	5052.97	13	*					*
1821036492	Keller	Irvin	Vero Beach	FL	12	Neurosurgery	S	Oxycontin	Oxycodone Hcl	13	13	390	2792.05		*					*
1821039090	Yoon	Michael	Willow Grove	PA	42	Neurosurgery	S	Oxycodone-Acetaminophen	Oxycodone Hcl/Acetaminophen	13	13	113	193.38	12	#					#
1821042946	Stevenson	Kevin	Macon	GA	13	Neurosurgery	S	Oxycodone-Acetaminophen	Oxycodone Hcl/Acetaminophen	43	43	565	1756.72	19		23	23	796.61	279	#
1821043498	Mimran	Ronnie	Castro Valley	CA	6	Neurosurgery	S	Oxycodone-Acetaminophen	Oxycodone Hcl/Acetaminophen	19	19	371	1372.61		#					*
1821048752	Colon	Gary	Naples	FL	12	Neurosurgery	S	Oxycodone-Acetaminophen	Oxycodone Hcl/Acetaminophen	182	182	1048	2478.41	137	#					#
1821057530	Melton	Donny	Denver	CO	8	Neurosurgery	S	Oxycodone Hcl	Oxycodone Hcl	26	26	226	650.61	20	#					#
1821060229	Stanfield	Matthew	Oklahoma City	OK	40	Neurosurgery	S	Oxycodone-Acetaminophen	Oxycodone Hcl/Acetaminophen	58	58.3	952	4902.97	19		14	14	634.2	190	*
1821064957	Henn	Jeffrey	Fort Myers	FL	12	Neurosurgery	S	Oxycodone Hcl	Oxycodone Hcl	18	18	146	153.39	13	#					#
1821064957	Henn	Jeffrey	Fort Myers	FL	12	Neurosurgery	S	Oxycodone-Acetaminophen	Oxycodone Hcl/Acetaminophen	163	163	1190	2993.09	124		149	149	2734.36	1087		113
1821096876	Ferraro	Francis	Johnstown	PA	42	Neurosurgery	S	Oxycodone-Acetaminophen	Oxycodone Hcl/Acetaminophen	12	12	104	211.43		*					*
1821097775	Lusk	Michael	Naples	FL	12	Neurosurgery	S	Oxycodone-Acetaminophen	Oxycodone Hcl/Acetaminophen	50	50	502	1536.68	41	#					#
1821109513	Nathoo	Narendra	Bowling Green	KY	21	Neurosurgery	S	Oxycodone-Acetaminophen	Oxycodone Hcl/Acetaminophen	61	61	1069	1314.32	35		35	35	642.17	579		19
1821249277	Karuppiah	Saravanan	Ocala	FL	12	Neurosurgery	S	Oxycodone-Acetaminophen	Oxycodone Hcl/Acetaminophen	27	27	234	671.09	24	#					#
1831136605	Frankel	Bruce	Charleston	SC	45	Neurosurgery	S	Oxycodone Hcl	Oxycodone Hcl	16	16	370	397.42		*					*
1831136605	Frankel	Bruce	Charleston	SC	45	Neurosurgery	S	Oxycodone-Acetaminophen	Oxycodone Hcl/Acetaminophen	21	21	406	470.44		*					*
1831136605	Frankel	Bruce	Charleston	SC	45	Neurosurgery	S	Oxycontin	Oxycodone Hcl	12	12	360	4226.22			0	0	0	0	#
1831154004	Arthur	James	Hot Springs	AR	5	Neurosurgery	S	Oxycodone-Acetaminophen	Oxycodone Hcl/Acetaminophen	15	15.5	345	547.05		*					*
1831183201	Bay	Janet	Columbus	OH	39	Neurosurgery	S	Oxycodone-Acetaminophen	Oxycodone Hcl/Acetaminophen	31	31	584	1147.98	13	#					#
1831196237	Dozier	James	Fort Wayne	IN	18	Neurosurgery	S	Oxycodone-Acetaminophen	Oxycodone Hcl/Acetaminophen	20	20	219	488.41	17	#					#
1831197698	Henegar	Martin	Charlotte	NC	37	Neurosurgery	S	Oxycodone-Acetaminophen	Oxycodone Hcl/Acetaminophen	48	48	546	2547.55	14		32	32	2086.7	369	*
1831286863	Maher	Philip	Pensacola	FL	12	Neurosurgery	S	Oxycodone-Acetaminophen	Oxycodone Hcl/Acetaminophen	75	75.3	855	3183.35	50		48	48.3	2011.34	555		38
1831366392	Altstadt	Thomas	Louisville	KY	21	Neurosurgery	S	Oxycodone-Acetaminophen	Oxycodone Hcl/Acetaminophen	16	16	181	470.07	13	*					*
1831373117	Cain	Marshall	Monroe	LA	22	Neurosurgery	S	Oxycodone-Acetaminophen	Oxycodone Hcl/Acetaminophen	106	106	2093	4943.1	37		65	65	2927.09	1199	#
1831381821	Senatus	Patrick	South Windsor	CT	9	Neurosurgery	S	Oxycodone Hcl	Oxycodone Hcl	19	19.3	212	220.46	13	#					*
1831396357	Tormenti	Matthew	Freehold	NJ	34	Neurosurgery	S	Oxycodone-Acetaminophen	Oxycodone Hcl/Acetaminophen	11	11	170	428.51		*					*
1841213568	Robbins	John	Sleepy Hollow	NY	36	Neurosurgery	S	Oxycodone Hcl	Oxycodone Hcl	32	32	565	950.91	16		13	13	220.62	186	#
1841219144	Brown	Peter	Tacoma	WA	53	Neurosurgery	S	Oxycodone-Acetaminophen	Oxycodone Hcl/Acetaminophen	49	49	571	1279.55	44		30	30	835.97	337		27
1841231958	Lee	Max	Milwaukee	WI	55	Neurosurgery	S	Oxycodone Hcl	Oxycodone Hcl	37	37	843	1256.95	18	*					*
1841231958	Lee	Max	Milwaukee	WI	55	Neurosurgery	S	Oxycodone-Acetaminophen	Oxycodone Hcl/Acetaminophen	43	43	806	2233.95	22		18	18	795.52	349	#
1841239340	Letellier	Marc	Mesa	AZ	4	Neurosurgery	S	Oxycodone Hcl	Oxycodone Hcl	16	16	128	298.32			16	16	298.32	128	*
1841239340	Letellier	Marc	Mesa	AZ	4	Neurosurgery	S	Oxycodone-Acetaminophen	Oxycodone Hcl/Acetaminophen	39	39	290	961.35	16	#					#
1841249711	Behrmann	Donald	Winter Park	FL	12	Neurosurgery	S	Oxycodone-Acetaminophen	Oxycodone Hcl/Acetaminophen	34	34.3	591	913.34	28	#					#
1841258464	Kantrowitz	Allen	Miami Beach	FL	12	Neurosurgery	S	Oxycodone-Acetaminophen	Oxycodone Hcl/Acetaminophen	18	18	349	954.46	11	#					*
1841265089	Rodgers	Richard	Indianapolis	IN	18	Neurosurgery	S	Oxycodone-Acetaminophen	Oxycodone Hcl/Acetaminophen	12	12	152	441.35		*					*
1841265139	Shumaker	Grant	Dakota Dunes	SD	46	Neurosurgery	S	Oxycodone-Acetaminophen	Oxycodone Hcl/Acetaminophen	80	81	708	1392.35	45		57	58	1042.51	515		33
1841270543	Palumbo	Salvatore	West Islip	NY	36	Neurosurgery	S	Oxycodone-Acetaminophen	Oxycodone Hcl/Acetaminophen	17	17	189	293.47	12	#					*
1841282506	French	Kathleen	Fairfax	VA	51	Neurosurgery	S	Oxycodone-Acetaminophen	Oxycodone Hcl/Acetaminophen	16	16	442	525.69		*					*
1841286390	Marciano	Frederick	Scottsdale	AZ	4	Neurosurgery	S	Oxycodone-Acetaminophen	Oxycodone Hcl/Acetaminophen	12	12	88	107.84			12	12	107.84	88	*
1841289196	Remondino	Robert	Oklahoma City	OK	40	Neurosurgery	S	Oxycodone Hcl	Oxycodone Hcl	51	51.3	689	1094.77	26	#					#
1841289196	Remondino	Robert	Oklahoma City	OK	40	Neurosurgery	S	Oxycodone-Acetaminophen	Oxycodone Hcl/Acetaminophen	39	39	625	1010.57	13	#					*
1841289964	Suh	Daniel	Savannah	GA	13	Neurosurgery	S	Oxycodone-Acetaminophen	Oxycodone Hcl/Acetaminophen	18	18	284	672.02	13	#					#
1841297041	Phuong	Loi	Fort Wayne	IN	18	Neurosurgery	S	Oxycodone-Acetaminophen	Oxycodone Hcl/Acetaminophen	25	25	276	719.8	13		13	13	423.78	142	*
1841338084	Ogden	John	Westerville	OH	39	Neurosurgery	S	Oxycodone-Acetaminophen	Oxycodone Hcl/Acetaminophen	14	14	97	188.77	13	*					*
1841344215	Dephillips	George	Joliet	IL	17	Neurosurgery	S	Oxycodone-Acetaminophen	Oxycodone Hcl/Acetaminophen	13	13	160	393.04		*					*
1841350956	Chitale	Vidyadhar	Marietta	GA	13	Neurosurgery	S	Oxycodone-Acetaminophen	Oxycodone Hcl/Acetaminophen	76	76	1174	3153.46	47		47	47	2224.13	717		32
1841377348	Vandergrift	William	Charleston	SC	45	Neurosurgery	S	Oxycodone Hcl	Oxycodone Hcl	18	18	236	186.22		*					*
1841417896	Dorward	Ian	Saint Louis	MO	29	Neurosurgery	S	Oxycodone Hcl	Oxycodone Hcl	63	63	1092	2426.71	29		31	31	957.44	507		15
1841459963	Syed	Omar	Mount Kisco	NY	36	Neurosurgery	S	Oxycodone-Acetaminophen	Oxycodone Hcl/Acetaminophen	44	44	596	1088.97	29	#					#
1841491925	Evans	Brandon	Fayetteville	AR	5	Neurosurgery	S	Oxycodone-Acetaminophen	Oxycodone Hcl/Acetaminophen	35	35	420	824.83	32		22	22	504.65	264		20
1851320733	Poisik	Alexander	Miami	FL	12	Neurosurgery	S	Oxycodone-Acetaminophen	Oxycodone Hcl/Acetaminophen	24	24	200	478.57	21	#					#
1851331698	Robinson	Robert	Birmingham	AL	1	Neurosurgery	S	Oxycodone-Acetaminophen	Oxycodone Hcl/Acetaminophen	59	59	1007	2778.92	36		42	42	1970.63	753		25
1851333728	Killeffer	James	Knoxville	TN	47	Neurosurgery	S	Oxycodone Hcl	Oxycodone Hcl	42	42	326	526.18	31	#					#
1851338628	Wiles	David	Johnson City	TN	47	Neurosurgery	S	Oxycodone-Acetaminophen	Oxycodone Hcl/Acetaminophen	31	32.5	482	807.85	27		18	18	438.6	260		16
1851341226	Morris	Enoch	Birmingham	AL	1	Neurosurgery	S	Oxycodone Hcl	Oxycodone Hcl	11	11	114	311.96		*					*
1851341226	Morris	Enoch	Birmingham	AL	1	Neurosurgery	S	Oxycodone-Acetaminophen	Oxycodone Hcl/Acetaminophen	101	101	937	2635.24	62		63	63	1708.15	598		47
1851347678	Allende	Rafael	Sanford	FL	12	Neurosurgery	S	Oxycodone Hcl	Oxycodone Hcl	22	22	327	329.02		#					*
1851347678	Allende	Rafael	Sanford	FL	12	Neurosurgery	S	Oxycodone-Acetaminophen	Oxycodone Hcl/Acetaminophen	34	34	539	1361.13	14		22	22	807.85	319	#
1851354179	Moyer	Donald	Cape Coral	FL	12	Neurosurgery	S	Oxycodone-Acetaminophen	Oxycodone Hcl/Acetaminophen	159	159	1290	3641.6	82		118	118	2748.21	926		59
1851368765	Teja	Sandeep	Charlottesville	VA	51	Neurosurgery	S	Oxycodone Hcl	Oxycodone Hcl	33	33	362	471.39	27		22	22	310.03	243	#
1851378772	Khan	Ahmed	New Britain	CT	9	Neurosurgery	S	Oxycodone Hcl	Oxycodone Hcl	32	32	510	470.31	26	*					*
1851385181	Buster	Ward	Columbus	OH	39	Neurosurgery	S	Oxycodone Hcl	Oxycodone Hcl	31	31	467	708.1	13	*					*
1851385181	Buster	Ward	Columbus	OH	39	Neurosurgery	S	Oxycodone-Acetaminophen	Oxycodone Hcl/Acetaminophen	42	42	607	1407.42	17	*					*
1851395586	Nazar	Gregory	Louisville	KY	21	Neurosurgery	S	Oxycodone-Acetaminophen	Oxycodone Hcl/Acetaminophen	53	53	757	1500.88	38		33	33	840.68	474		24
1851399612	Redding	Mark	Charlotte	NC	37	Neurosurgery	S	Oxycodone-Acetaminophen	Oxycodone Hcl/Acetaminophen	16	16	248	626.27	11	*					*
1851399687	Bernard	Joe	Charlotte	NC	37	Neurosurgery	S	Oxycodone-Acetaminophen	Oxycodone Hcl/Acetaminophen	15	15	188	478.6	15	*					*
1851441414	Lavery	Aleksandyr	Cleveland	OH	39	Neurosurgery	S	Oxycodone-Acetaminophen	Oxycodone Hcl/Acetaminophen	26	26	168	765.46	22	#					#
1851493571	Atassi	Inad	Fayetteville	NC	37	Neurosurgery	S	Oxycodone-Acetaminophen	Oxycodone Hcl/Acetaminophen	15	15	260	446.25	13	*					*
1851510580	Music	Guy	Omaha	NE	31	Neurosurgery	S	Oxycodone-Acetaminophen	Oxycodone Hcl/Acetaminophen	12	12	162	476.47		*					*
1851599880	Spomar	Daniel	Indianapolis	IN	18	Neurosurgery	S	Oxycodone-Acetaminophen	Oxycodone Hcl/Acetaminophen	52	52	532	1613.61	26		30	30	1022.29	295	#
1861434953	Cooper	Patrick	Philadelphia	PA	42	Neurosurgery	S	Oxycodone-Acetaminophen	Oxycodone Hcl/Acetaminophen	11	11	77	163.54		*					*
1861438517	Park	Charles	Baltimore	MD	24	Neurosurgery	S	Oxycodone Hcl	Oxycodone Hcl	314	314.2	8136	9372.78	79		83	83	2122.05	2262		28
1861438517	Park	Charles	Baltimore	MD	24	Neurosurgery	S	Oxycodone-Acetaminophen	Oxycodone Hcl/Acetaminophen	29	29	559	1210.61	11	*					*
1861444846	Theofilos	Charles	Palm Beach Gardens	FL	12	Neurosurgery	S	Oxycodone-Acetaminophen	Oxycodone Hcl/Acetaminophen	22	22	149	365.05	19	#					#
1861451874	Foley	Kevin	Memphis	TN	47	Neurosurgery	S	Oxycodone-Acetaminophen	Oxycodone Hcl/Acetaminophen	21	21	395	899.65		#					*
1861453318	Rustamzadeh	Edward	Fountain Valley	CA	6	Neurosurgery	S	Oxycodone-Acetaminophen	Oxycodone Hcl/Acetaminophen	26	26	273	563.4	21	#					#
1861453938	Striebinger	Charles	Olathe	KS	20	Neurosurgery	S	Oxycodone-Acetaminophen	Oxycodone Hcl/Acetaminophen	19	19	203	311.2		#					*
1861461170	Schroeder	Kurt	Tucson	AZ	4	Neurosurgery	S	Oxycodone-Acetaminophen	Oxycodone Hcl/Acetaminophen	93	93	941	3291.44	87		67	67	2252.63	661		63
1861483265	Villanueva	Wayne	Louisville	KY	21	Neurosurgery	S	Oxycodone-Acetaminophen	Oxycodone Hcl/Acetaminophen	18	18	206	454		#					*
1861486318	Hlavin	Mary	Cedar Rapids	IA	19	Neurosurgery	S	Oxycodone-Acetaminophen	Oxycodone Hcl/Acetaminophen	53	55	912	1626.51	16	#					#
1861487514	Haroun	Raymond	Baltimore	MD	24	Neurosurgery	S	Oxycodone Hcl	Oxycodone Hcl	11	11	116	125.21			11	11	125.21	116	*
1861489452	Johnson	Robert	Southfield	MI	26	Neurosurgery	S	Oxycodone Hcl	Oxycodone Hcl	15	15	440	531.93		*					*
1861489452	Johnson	Robert	Southfield	MI	26	Neurosurgery	S	Oxycodone-Acetaminophen	Oxycodone Hcl/Acetaminophen	22	22	630	1545.78		*					*
1861495905	Bullard	Dennis	Raleigh	NC	37	Neurosurgery	S	Oxycodone-Acetaminophen	Oxycodone Hcl/Acetaminophen	33	33	612	1532.48	26		19	19	882.96	372	#
1861501637	Manning	Thomas	Boise	ID	16	Neurosurgery	S	Oxycodone Hcl	Oxycodone Hcl	15	15	118	254.98	13	#					#
1861617755	Oliver	Tthomas	Tallahassee	FL	12	Neurosurgery	S	Oxycodone Hcl	Oxycodone Hcl	83	83	968	760.57	74		53	53	459.82	626		48
1861624751	Mcloughlin	Gregory	Greenwood	SC	45	Neurosurgery	S	Oxycodone Hcl	Oxycodone Hcl	42	42.4	728	854.25	11		12	12	195.15	229	*
1861624751	Mcloughlin	Gregory	Greenwood	SC	45	Neurosurgery	S	Oxycodone-Acetaminophen	Oxycodone Hcl/Acetaminophen	142	142	2059	3994.56	67		67	67	2080.43	917		43
1861678591	Tumialan	Luis	Scottsdale	AZ	4	Neurosurgery	S	Oxycodone-Acetaminophen	Oxycodone Hcl/Acetaminophen	132	132	1310	3063.86	58	#					#
1861678591	Tumialan	Luis	Scottsdale	AZ	4	Neurosurgery	S	Oxycontin	Oxycodone Hcl	15	15	303	1818.53	13	#					#
1861687873	Do	Nguyen	San Ramon	CA	6	Neurosurgery	S	Oxycodone-Acetaminophen	Oxycodone Hcl/Acetaminophen	37	37	569	1902.61	15	#					#
1861808651	Snyder	Kendall	Rochester	MN	27	Neurosurgery	S	Oxycodone Hcl	Oxycodone Hcl	55	55	453	766.5	52	#					#
1871502476	Bartl	Lynn	Waukesha	WI	55	Neurosurgery	S	Oxycodone Hcl	Oxycodone Hcl	67	67	655	778.17	41		43	43	470.23	377	#
1871503003	Schwartz	Amit	Brooklyn	NY	36	Neurosurgery	S	Oxycodone-Acetaminophen	Oxycodone Hcl/Acetaminophen	17	17	207	320.78	13	#					*
1871531749	Greene	Andrew	Neenah	WI	55	Neurosurgery	S	Oxycodone-Acetaminophen	Oxycodone Hcl/Acetaminophen	58	58	526	1128.11	33		36	36	668.73	324	#
1871536565	Chambers	Melissa	Birmingham	AL	1	Neurosurgery	S	Oxycodone-Acetaminophen	Oxycodone Hcl/Acetaminophen	21	21	133	337.62		#					*
1871545590	Abramson	Robert	Augusta	GA	13	Neurosurgery	S	Oxycodone-Acetaminophen	Oxycodone Hcl/Acetaminophen	23	23	266	576.34	14	#					*
1871553370	Miller	Jimmy	Greenwood	MS	28	Neurosurgery	S	Oxycodone-Acetaminophen	Oxycodone Hcl/Acetaminophen	35	35	205	433.15	33		19	19	195.79	103		18
1871561167	Capocelli	Anthony	Little Rock	AR	5	Neurosurgery	S	Oxycodone Hcl	Oxycodone Hcl	53	53	1517	1072.68	13	*					*
1871561167	Capocelli	Anthony	Little Rock	AR	5	Neurosurgery	S	Oxycodone-Acetaminophen	Oxycodone Hcl/Acetaminophen	130	130	3222	5761.69	36		40	40	1702.73	1093		12
1871563254	Krzeminski	Joseph	York	PA	42	Neurosurgery	S	Oxycodone Hcl	Oxycodone Hcl	101	101	1206	1343.79	91		58	58	758.09	684		53
1871579235	Javed	Tariq	Marietta	GA	13	Neurosurgery	S	Oxycodone-Acetaminophen	Oxycodone Hcl/Acetaminophen	72	72	737	2734.96	53	#					#
1871579235	Javed	Tariq	Marietta	GA	13	Neurosurgery	S	Oxycontin	Oxycodone Hcl	14	14	214	2304.77			14	14	2304.77	214	*
1871582213	Tibbs	Robert	Oklahoma City	OK	40	Neurosurgery	S	Oxycodone Hcl	Oxycodone Hcl	53	53	647	1079.35	33		42	42	845.22	531		22
1871582213	Tibbs	Robert	Oklahoma City	OK	40	Neurosurgery	S	Oxycodone-Acetaminophen	Oxycodone Hcl/Acetaminophen	33	33	436	1501.11	11		17	17	681.84	201	*
1871584011	Schell	Gerald	Saginaw	MI	26	Neurosurgery	S	Oxycodone-Acetaminophen	Oxycodone Hcl/Acetaminophen	75	76	1299	1911.14	48		22	22	552.71	354		18
1871590646	Moufarrij	Nazih	Wichita	KS	20	Neurosurgery	S	Oxycodone-Acetaminophen	Oxycodone Hcl/Acetaminophen	14	14	116	276.29	13	*					*
1871626754	Roonprapunt	Chanland	New York	NY	36	Neurosurgery	S	Oxycodone-Acetaminophen	Oxycodone Hcl/Acetaminophen	44	44	475	864.69	23		25	25	467.65	261	#
1871688135	Beaumont	Andrew	Wausau	WI	55	Neurosurgery	S	Oxycodone Hcl	Oxycodone Hcl	29	29	413	490.05	13		16	16	229.94	233	*
1871706473	Woods	Kamal	Kettering	OH	39	Neurosurgery	S	Oxycodone-Acetaminophen	Oxycodone Hcl/Acetaminophen	23	23	437	1800.9	15	#					*
1871710004	Klem	Jack	Miami	FL	12	Neurosurgery	S	Oxycodone-Acetaminophen	Oxycodone Hcl/Acetaminophen	22	22.7	208	342.88	15	#					*
1871747469	Mumert	Michael	Springfield	MO	29	Neurosurgery	S	Oxycodone-Acetaminophen	Oxycodone Hcl/Acetaminophen	70	70	940	1718.15	63		42	42	944.57	562		37
1871764258	Ammerman	Matthew	Washington	DC	11	Neurosurgery	S	Oxycodone-Acetaminophen	Oxycodone Hcl/Acetaminophen	18	18	381	682.02			18	18	682.02	381	*
1871790691	Pryputniewicz	David	Kingsport	TN	47	Neurosurgery	S	Oxycodone Hcl	Oxycodone Hcl	38	38	629	923.28	31		25	25	428.13	369	#
1881601508	Chowdhry	Zafar	Johnstown	PA	42	Neurosurgery	S	Oxycodone-Acetaminophen	Oxycodone Hcl/Acetaminophen	15	15	120	357.17	15	#					#
1881661791	Lyerly	Mark	Winston-Salem	NC	37	Neurosurgery	S	Oxycodone Hcl	Oxycodone Hcl	462	462.9	13365	22054.01	105		287	287.8	12995.59	8226		72
1881661791	Lyerly	Mark	Winston-Salem	NC	37	Neurosurgery	S	Oxycodone-Acetaminophen	Oxycodone Hcl/Acetaminophen	126	134.1	3846	11373	25		91	91	8078.9	2562	#
1881661791	Lyerly	Mark	Winston-Salem	NC	37	Neurosurgery	S	Oxycontin	Oxycodone Hcl	28	28.5	836	11476.92		#					*
1881662716	Horowitz	Michael	Butler	PA	42	Neurosurgery	S	Oxycodone-Acetaminophen	Oxycodone Hcl/Acetaminophen	15	15	187	207.73		#					*
1881670180	Gower	David	Jasper	GA	13	Neurosurgery	S	Oxycodone-Acetaminophen	Oxycodone Hcl/Acetaminophen	59	59	452	2332.2	30	#					#
1881684215	Delgado	Tomas	Zephyrhills	FL	12	Neurosurgery	S	Oxycodone-Acetaminophen	Oxycodone Hcl/Acetaminophen	50	50	705	1330.19	31		39	39	1017.81	545	#
1881693133	Bobek	Miroslav	Medford	OR	41	Neurosurgery	S	Oxycodone-Acetaminophen	Oxycodone Hcl/Acetaminophen	12	12	107	200.33		#					*
1881696052	Feldkamp	Matthias	Golden Valley	MN	27	Neurosurgery	S	Oxycodone Hcl	Oxycodone Hcl	39	39	272	744.12	25		22	22	400.42	153		12
1881716959	Brumblay	Hunter	Kalamazoo	MI	26	Neurosurgery	S	Oxycodone-Acetaminophen	Oxycodone Hcl/Acetaminophen	26	26.3	423	860.93	16	*					*
1881725984	Ragel	Brian	Vancouver	WA	53	Neurosurgery	S	Oxycodone Hcl	Oxycodone Hcl	27	27	231	545.63	16	#					#
1881774206	Mayer	Peter	Sarasota	FL	12	Neurosurgery	S	Oxycodone-Acetaminophen	Oxycodone Hcl/Acetaminophen	68	68	628	1502.43	51	#					#
1881777043	Friedman	Allan	Durham	NC	37	Neurosurgery	S	Oxycodone Hcl	Oxycodone Hcl	13	13	71	136.64	13	*					*
1881791663	Dejesus-Rodriguez	Reynaldo	Ponce	PR	72	Neurosurgery	S	Oxycodone-Acetaminophen	Oxycodone Hcl/Acetaminophen	78	78	1134	1087.26	77		39	39	548.78	570		38
1881800571	Matheus	Virgilio	Orlando	FL	12	Neurosurgery	S	Oxycodone-Acetaminophen	Oxycodone Hcl/Acetaminophen	25	25	552	555.71	20		12	12	279.2	302	*
1881811040	Goldman	Marc	Providence	RI	44	Neurosurgery	S	Oxycodone Hcl	Oxycodone Hcl	19	19	180	262.85	18	#					#
1881814770	Steenland	Peter	Asheville	NC	37	Neurosurgery	S	Oxycodone Hcl	Oxycodone Hcl	18	18	231	232.13	17	*					*
1881814770	Steenland	Peter	Asheville	NC	37	Neurosurgery	S	Oxycodone-Acetaminophen	Oxycodone Hcl/Acetaminophen	20	20	239	450.08	17	#					#
1881824860	Tutt	Matthew	Lexington	KY	21	Neurosurgery	S	Oxycodone-Acetaminophen	Oxycodone Hcl/Acetaminophen	117	117	2059	3787.34	78		85	85	2814.74	1552		64
1881859676	Gaudin	Daniel	Dayton	OH	39	Neurosurgery	S	Oxycodone-Acetaminophen	Oxycodone Hcl/Acetaminophen	44	44.5	515	639.61	31	*					*
1881866424	Omeis	Ibrahim	Houston	TX	48	Neurosurgery	S	Oxycodone-Acetaminophen	Oxycodone Hcl/Acetaminophen	30	30	326	1371.16	20	#					#
1881891281	Goel	Rishi	Westlake	OH	39	Neurosurgery	S	Oxycodone-Acetaminophen	Oxycodone Hcl/Acetaminophen	50	50	772	1350.68	36	#					#
1891745774	Ward	John	Richmond	VA	51	Neurosurgery	S	Oxycodone-Acetaminophen	Oxycodone Hcl/Acetaminophen	27	35	1002	1647.45			16	18	1397.8	525	*
1891747317	Reiter	George	Hershey	PA	42	Neurosurgery	S	Oxycodone Hcl	Oxycodone Hcl	13	13	222	340.38		*					*
1891752176	Anson	John	Las Vegas	NV	32	Neurosurgery	S	Oxycodone Hcl	Oxycodone Hcl	15	15	450	662.64			0	0	0	0	#
1891752176	Anson	John	Las Vegas	NV	32	Neurosurgery	S	Oxycodone-Acetaminophen	Oxycodone Hcl/Acetaminophen	11	11	139	365.97		*					*
1891768883	Gerszten	Peter	Pittsburgh	PA	42	Neurosurgery	S	Oxycodone Hcl	Oxycodone Hcl	44	44	483	760.82	31		17	17	358.78	213		14
1891768883	Gerszten	Peter	Pittsburgh	PA	42	Neurosurgery	S	Oxycodone-Acetaminophen	Oxycodone Hcl/Acetaminophen	13	13	145	165.8		*					*
1891783254	Weitman	David	Bangor	ME	23	Neurosurgery	S	Oxycodone Hcl	Oxycodone Hcl	18	18	207	310.93	12	#					*
1891783254	Weitman	David	Bangor	ME	23	Neurosurgery	S	Oxycodone-Acetaminophen	Oxycodone Hcl/Acetaminophen	47	47	293	1002.95	43		32	32	745.28	209		30
1891784237	Hahn	Michael	Oklahoma City	OK	40	Neurosurgery	S	Oxycodone Hcl	Oxycodone Hcl	26	26	309	515.73	22		15	15	332.34	200	#
1891784237	Hahn	Michael	Oklahoma City	OK	40	Neurosurgery	S	Oxycodone-Acetaminophen	Oxycodone Hcl/Acetaminophen	62	62	703	2184.54	42		46	46	1798.96	440	#
1891784930	Baker	Roy	Savannah	GA	13	Neurosurgery	S	Oxycodone-Acetaminophen	Oxycodone Hcl/Acetaminophen	120	120	889	2329.77	74		92	92	1761.92	684		62
1891789236	Brightman	Rebecca	Columbus	OH	39	Neurosurgery	S	Oxycodone-Acetaminophen	Oxycodone Hcl/Acetaminophen	18	18	206	609.5		*					*
[truncated: 234 more rows]
