# Supplementary material for: Economic Trends in Commonly Used Drugs for Spinal Fusion and Brain Tumor Resection: An Analysis of the Medicare Part D Database
Source: Biomedicines. 2023 Aug 3;11(8):2185. doi: 10.3390/biomedicines11082185 (PMC10452193; doi:10.3390/biomedicines11082185)
Supplement: Supplementary file 1 [file biomedicines-11-02185-s001.zip › Drug Data, Pearson's and Linear Regression/Drug Data/2017 NSGY Data/2017 NSGY Dexamethasone.csv]

Prscrbr_NPI	Prscrbr_Last_Org_Name	Prscrbr_First_Name	Prscrbr_City	Prscrbr_State_Abrvtn	Prscrbr_State_FIPS	Prscrbr_Type	Prscrbr_Type_Src	Brnd_Name	Gnrc_Name	Tot_Clms	Tot_30day_Fills	Tot_Day_Suply	Tot_Drug_Cst	Tot_Benes	GE65_Sprsn_Flag	GE65_Tot_Clms	GE65_Tot_30day_Fills	GE65_Tot_Drug_Cst	GE65_Tot_Day_Suply	GE65_Bene_Sprsn_Flag	GE65_Tot_Benes
1003018748	Thomas	Brad	Little Rock	AR	5	Neurosurgery	S	Dexamethasone	Dexamethasone	14	14	42	$63.56		#					*
1003222738	Graffeo	Christopher	Rochester	MN	27	Neurosurgery	S	Dexamethasone	Dexamethasone	29	29	184	$452.44	26	#					#
1003814914	Asher	Anthony	Charlotte	NC	37	Neurosurgery	S	Dexamethasone	Dexamethasone	14	14	288	$347.17	12	#					#
1013111830	Moshel	Yaron	Morristown	NJ	34	Neurosurgery	S	Dexamethasone	Dexamethasone	21	21	419	$367.82	14	#					#
1013980036	Miller	Charles	Richmond	VA	51	Neurosurgery	S	Dexamethasone	Dexamethasone	26	26	380	$442.93	25	#					#
1033386792	Amankulor	Nduka	Pittsburgh	PA	42	Neurosurgery	S	Dexamethasone	Dexamethasone	14	16	419	$415.50		*					*
1033433966	Bilbao	Christopher	Springfield	OR	41	Neurosurgery	S	Dexamethasone	Dexamethasone	14	14	53	$77.25		#					*
1043210727	Shannon	Michael	Zanesville	OH	39	Neurosurgery	S	Dexamethasone	Dexamethasone	12	20	452	$196.44		*					*
1043292550	Kim	Dong	Houston	TX	48	Neurosurgery	S	Dexamethasone	Dexamethasone	17	18	475	$412.38		#					*
1043490097	Killory	Brendan	Hartford	CT	9	Neurosurgery	S	Dexamethasone	Dexamethasone	13	13	162	$173.70		#					*
1053387647	Barnett	Gene	Cleveland	OH	39	Neurosurgery	S	Dexamethasone	Dexamethasone	24	25	442	$365.76	20	#					#
1053545285	Sedrak	Mark	Torrance	CA	6	Neurosurgery	S	Dexamethasone	Dexamethasone	11	11	177	$523.75		*					*
1063549715	Peitersen	Stig	Lufkin	TX	48	Neurosurgery	S	Dexamethasone	Dexamethasone	16	16	142	$154.25	13	#					*
1063566529	Mackay	Alexander	Spokane	WA	53	Neurosurgery	S	Dexamethasone	Dexamethasone	44	45	751	$433.51	28	#					#
1063764140	Laxton	Adrian	Winston Salem	NC	37	Neurosurgery	S	Dexamethasone	Dexamethasone	17	17	112	$145.35	16	#					*
1073583050	Sahni	Kanwalcharan	Richmond	VA	51	Neurosurgery	S	Dexamethasone	Dexamethasone	28	30	566	$764.85	21	#					#
1073594487	Chiang	Veronica	New Haven	CT	9	Neurosurgery	S	Dexamethasone	Dexamethasone	12	14	340	$174.93			12	14	$174.93	340	*
1073622346	Agarwal	Akash	Hershey	PA	42	Neurosurgery	S	Dexamethasone	Dexamethasone	13	17	414	$271.59			13	17	$271.59	414	*
1083625008	Boev	Angel	Rochester	NY	36	Neurosurgery	S	Dexamethasone	Dexamethasone	22	22	285	$159.64	18	#					#
1083686398	Baskaya	Mustafa	Madison	WI	55	Neurosurgery	S	Dexamethasone	Dexamethasone	23	23	311	$228.68	18	#					#
1083857551	Ahmed	Osama	San Antonio	TX	48	Neurosurgery	S	Dexamethasone	Dexamethasone	16	18	424	$442.39		#					*
1114940996	Schlesinger	Scott	Little Rock	AR	5	Neurosurgery	S	Dexamethasone	Dexamethasone	14	14	75	$109.51	12	*					*
1114945540	Santiago	Paul	Saint Louis	MO	29	Neurosurgery	S	Dexamethasone	Dexamethasone	18	20	286	$288.25	18	#					#
1114965381	Metzger	Andrew	Albuquerque	NM	35	Neurosurgery	S	Dexamethasone	Dexamethasone	11	14	410	$472.67		*					*
1124048194	Evans	James	Wilmington	DE	10	Neurosurgery	S	Dexamethasone	Dexamethasone	15	16	383	$194.73		#					*
1124050851	Smith	Stephen	South Bend	IN	18	Neurosurgery	S	Dexamethasone	Dexamethasone	29	29	298	$233.58	25	#					#
1134106016	Grabel	Jordan	West Palm Beach	FL	12	Neurosurgery	S	Dexamethasone	Dexamethasone	18	18	455	$406.76		#					*
1134183205	Polinsky	Michael	Chesterfield	MO	29	Neurosurgery	S	Dexamethasone	Dexamethasone	16	16	267	$238.54	14	#					#
1134338569	Tran	Nam	Tampa	FL	12	Neurosurgery	S	Dexamethasone	Dexamethasone	27	27	410	$426.19	22		16	16	$281.40	243	#
1134388879	De Los Reyes	Kenneth	Loma Linda	CA	6	Neurosurgery	S	Dexamethasone	Dexamethasone	33	39	555	$343.71	13		20	25	$223.09	471	*
1144298589	Angelov	Lilyana	Cleveland	OH	39	Neurosurgery	S	Dexamethasone	Dexamethasone	28	28	381	$214.18	19	#					#
1144336538	Missios	Symeon	West Islip	NY	36	Neurosurgery	S	Dexamethasone	Dexamethasone	18	18	351	$214.55			18	18	$214.55	351	*
1154350155	Theodosopoulos	Philip	San Francisco	CA	6	Neurosurgery	S	Dexamethasone	Dexamethasone	24	24	394	$545.15	19	#					#
1164405643	Poor	Marshall	Bloomington	IN	18	Neurosurgery	S	Dexamethasone	Dexamethasone	65	65	365	$492.53	50		50	50	$318.69	259		38
1164457008	Rawson	Raymond	Petoskey	MI	26	Neurosurgery	S	Dexamethasone	Dexamethasone	35	35	227	$223.09	31		21	21	$138.60	136		19
1164497160	Rutigliano	Michael	Greensburg	PA	42	Neurosurgery	S	Dexamethasone	Dexamethasone	25	25	252	$336.69	24	#					#
1164549895	Mammoser	Aaron	Ann Arbor	MI	26	Neurosurgery	S	Dexamethasone	Dexamethasone	32	32	924	$554.85		#					*
1164631842	Lee	Ian	Detroit	MI	26	Neurosurgery	S	Dexamethasone	Dexamethasone	22	22	365	$470.60	21	#					#
1174505887	Alexander	Mathew	Corpus Christi	TX	48	Neurosurgery	S	Dexamethasone	Dexamethasone	11	11	127	$124.04		*					*
1174516116	Harper	Richard	Houston	TX	48	Neurosurgery	S	Dexamethasone	Dexamethasone	17	17	89	$52.72	17		17	17	$52.72	89		17
1174555379	Caton	William	Pasadena	CA	6	Neurosurgery	S	Dexamethasone	Dexamethasone	43	49	758	$840.56	28	#					#
1174622831	Mohit	Abdi	Cleveland	OH	39	Neurosurgery	S	Dexamethasone	Dexamethasone	64	64	256	$266.78	52	#					#
1184884900	Boah	Akwasi	Denton	TX	48	Neurosurgery	S	Dexamethasone	Dexamethasone	33	33	168	$819.42	31	#					#
1194792317	Chung	Richard	Santa Barbara	CA	6	Neurosurgery	S	Dexamethasone	Dexamethasone	36	36	411	$257.40	32	#					#
1194929810	Engh	Johnathan	West Columbia	SC	45	Neurosurgery	S	Dexamethasone	Dexamethasone	41	45	1,084	$1,404.10	24	#					#
1194970434	Gist	Taylor	Houston	TX	48	Neurosurgery	S	Dexamethasone	Dexamethasone	24	24	136	$126.31	14	#					#
1205899937	Morcos	Jacques	Miami	FL	12	Neurosurgery	S	Dexamethasone	Dexamethasone	12	12	128	$207.09		#					*
1215048517	Torres Gluck	Jose	Lakeland	FL	12	Neurosurgery	S	Dexamethasone	Dexamethasone	14	14	32	$25.87	13	*					*
1215962485	Baskin	David	Houston	TX	48	Neurosurgery	S	Dexamethasone	Dexamethasone	11	11	241	$364.42			11	11	$364.42	241	*
1225074099	Smith	Roger	New Orleans	LA	22	Neurosurgery	S	Dexamethasone	Dexamethasone	12	12	315	$323.88			12	12	$323.88	315	*
1225092208	Tabet	Jean-Claude	Canton	OH	39	Neurosurgery	S	Dexamethasone	Dexamethasone	12	12	296	$340.25		*					*
1225128705	Adada	Badih	Weston	FL	12	Neurosurgery	S	Dexamethasone	Dexamethasone	19	19	230	$295.25	16		19	19	$295.25	230		16
1225131022	Lillehei	Kevin	Aurora	CO	8	Neurosurgery	S	Dexamethasone	Dexamethasone	12	12	105	$122.70		#					*
1235106832	Khosrovi	Houman	Parkersburg	WV	54	Neurosurgery	S	Dexamethasone	Dexamethasone	12	12	60	$90.84		*					*
1235330432	Campbell	Peter	Shreveport	LA	22	Neurosurgery	S	Dexamethasone	Dexamethasone	25	25	207	$253.03	23	#					#
1245232065	Collada	Maurice	Salem	OR	41	Neurosurgery	S	Dexamethasone	Dexamethasone	18	18	182	$165.94	14	#					#
1245383884	Chiu	John	Newbury Park	CA	6	Neurosurgery	S	Dexamethasone	Dexamethasone	18	18	114	$72.16	12		18	18	$72.16	114		12
1255337663	Ward	Brad	Bend	OR	41	Neurosurgery	S	Dexamethasone	Dexamethasone	11	11	79	$63.99	11	*					*
1255355475	Brisman	Michael	Rockville Centre	NY	36	Neurosurgery	S	Dexamethasone	Dexamethasone	14	14	420	$418.37		#					*
1255381208	Rosado	Julio	Bayamon	PR	72	Neurosurgery	S	Dexamethasone	Dexamethasone	33	33	285	$493.82	28	#					#
1255533451	Jude	Jordan	San Antonio	TX	48	Neurosurgery	S	Dexamethasone	Dexamethasone	24	24	236	$161.93	11	#					*
1265430755	Senter	Howard	Pittsburgh	PA	42	Neurosurgery	S	Dexamethasone	Dexamethasone	11	12	177	$204.47		*					*
1265645790	Westra	David	Ventura	CA	6	Neurosurgery	S	Dexamethasone	Dexamethasone	24	24	136	$193.40	18	#					#
1265651566	Choutka	Ondrej	Boise	ID	16	Neurosurgery	S	Dexamethasone	Dexamethasone	12	12	188	$119.25		#					*
1275554024	Cuff	John	Athens	GA	13	Neurosurgery	S	Dexamethasone	Dexamethasone	24	26	433	$389.65	17	#					#
1285603860	Chu	Ray	Los Angeles	CA	6	Neurosurgery	S	Dexamethasone	Dexamethasone	11	13	237	$161.68			11	13	$161.68	237	*
1285604454	Abram	Steven	Nashville	TN	47	Neurosurgery	S	Dexamethasone	Dexamethasone	13	13	291	$366.23		#					*
1285661835	Clough	John	Overland Park	KS	20	Neurosurgery	S	Dexamethasone	Dexamethasone	12	12	288	$313.83		*					*
1285700369	Sharma	Mudit	Manassas	VA	51	Neurosurgery	S	Dexamethasone	Dexamethasone	14	14	28	$32.67	11	*					*
1295790525	Ahmed	Azam	Madison	WI	55	Neurosurgery	S	Dexamethasone	Dexamethasone	15	15	183	$136.69	12	*					*
1306078183	Kooshkabadi	Ali	Altoona	PA	42	Neurosurgery	S	Dexamethasone	Dexamethasone	11	11	282	$120.73		*					*
1306813621	Kaptain	George	Oradell	NJ	34	Neurosurgery	S	Dexamethasone	Dexamethasone	11	11	247	$306.43	11		11	11	$306.43	247		11
1306870845	Duma	Christopher	Newport Beach	CA	6	Neurosurgery	S	Dexamethasone	Dexamethasone	19	19	333	$211.06	16	#					#
1336144302	Kiefer	Steven	Lexington	KY	21	Neurosurgery	S	Dexamethasone	Dexamethasone	11	11	195	$156.77		*					*
1336240639	Foltz	Richard	Fort Lauderdale	FL	12	Neurosurgery	S	Dexamethasone	Dexamethasone	12	12	76	$81.09	11	*					*
1346205622	Pace	John	Hot Springs	AR	5	Neurosurgery	S	Dexamethasone	Dexamethasone	14	18	338	$246.13	11	#					*
1346268984	Chicoine	Michael	Saint Louis	MO	29	Neurosurgery	S	Dexamethasone	Dexamethasone	14	16	307	$159.65		*					*
1346270832	Ritland	Stephen	Flagstaff	AZ	4	Neurosurgery	S	Dexamethasone	Dexamethasone	96	96	498	$365.32	75		96	96	$365.32	498		75
1376549683	Fenstermaker	Robert	Buffalo	NY	36	Neurosurgery	S	Dexamethasone	Dexamethasone	11	11	190	$175.73			11	11	$175.73	190	*
1376690164	Sun	David	Louisville	KY	21	Neurosurgery	S	Dexamethasone	Dexamethasone	24	24	347	$472.51	24	#					#
1396831590	Rosner	Saran	Hawthorne	NY	36	Neurosurgery	S	Dexamethasone	Dexamethasone	14	14	243	$247.86		#					*
1407026263	Coon	Valerie	Salem	OR	41	Neurosurgery	S	Dexamethasone	Dexamethasone	11	11	209	$141.92		*					*
1407059066	Taylor	Jennie	San Francisco	CA	6	Neurosurgery	S	Dexamethasone	Dexamethasone	44	61	1,731	$1,405.03	20		23	36	$757.56	1,006	#
1417946559	Hauge	David	Knoxville	TN	47	Neurosurgery	S	Dexamethasone	Dexamethasone	12	12	275	$201.23			12	12	$201.23	275	*
1427020452	Shah	Jawad	Flint	MI	26	Neurosurgery	S	Dexamethasone	Dexamethasone	39	39	165	$158.44	26		23	23	$104.51	117		15
1427025592	Sloan	Robert	Indianapolis	IN	18	Neurosurgery	S	Dexamethasone	Dexamethasone	17	17	122	$95.15	14	#					*
1437258498	Colman	Howard	Salt Lake City	UT	49	Neurosurgery	S	Dexamethasone	Dexamethasone	15	15	435	$267.71		#					*
1447235239	Del Prado Escovar	Ramon	Ponce	PR	72	Neurosurgery	S	Dexamethasone	Dexamethasone	14	14	122	$167.20		*					*
1457306821	Shaver	Ellen	Augusta	GA	13	Neurosurgery	S	Dexamethasone	Dexamethasone	15	15	169	$274.69	12	#					#
1457315327	Stoll	Amos	Fort Lauderdale	FL	12	Neurosurgery	S	Dexamethasone	Dexamethasone	20	20	105	$119.69	16	#					#
1457459174	Cole	John	Louisville	KY	21	Neurosurgery	S	Dexamethasone	Dexamethasone	11	12	257	$302.74		*					*
1467429639	Lunsford	Lawrence	Pittsburgh	PA	42	Neurosurgery	S	Dexamethasone	Dexamethasone	14	14	210	$229.57	11	*					*
1467615344	Christiano	Lana	Charleston	WV	54	Neurosurgery	S	Dexamethasone	Dexamethasone	20	20	166	$154.73	19	#					#
1477523082	Lacin	Robert	Raleigh	NC	37	Neurosurgery	S	Dexamethasone	Dexamethasone	16	16	89	$83.81	16	#					#
1477602746	Williams	Richard	Woodland Hills	CA	6	Neurosurgery	S	Dexamethasone	Dexamethasone	15	19	292	$227.47	13	#					#
1487647616	Reiss	Steven	Louisville	KY	21	Neurosurgery	S	Dexamethasone	Dexamethasone	142	142	168	$349.50	136		119	119	$307.55	145		114
1487687620	Naini	Ali	Kirkland	WA	53	Neurosurgery	S	Dexamethasone	Dexamethasone	27	27	374	$326.89	20		27	27	$326.89	374		20
1487803094	Komotar	Ricardo	Miami	FL	12	Neurosurgery	S	Dexamethasone	Dexamethasone	52	53	548	$1,135.79	44	#					#
1497711634	Bronec	Peter	Durham	NC	37	Neurosurgery	S	Dexamethasone	Dexamethasone	13	13	118	$146.69		*					*
1508022997	Kim	Won	Los Angeles	CA	6	Neurosurgery	S	Dexamethasone	Dexamethasone	11	12	117	$233.53		*					*
1508807462	Kunwar	Sandeep	Fremont	CA	6	Neurosurgery	S	Dexamethasone	Dexamethasone	35	54	1,533	$150.54	25	#					#
1508857749	Elsner	Henry	Greensboro	NC	37	Neurosurgery	S	Dexamethasone	Dexamethasone	30	30	213	$197.70	26	#					#
1518925247	Pittman	Thomas	Lexington	KY	21	Neurosurgery	S	Dexamethasone	Dexamethasone	18	18	175	$125.77	16	#					#
1518964790	Mullin	Bradford	Westerville	OH	39	Neurosurgery	S	Dexamethasone	Dexamethasone	15	15	108	$116.93	15	#					#
1518987890	Andrews	David	Philadelphia	PA	42	Neurosurgery	S	Dexamethasone	Dexamethasone	11	11	162	$178.13		*					*
1528018785	Rahimifar	Majid	Bakersfield	CA	6	Neurosurgery	S	Dexamethasone	Dexamethasone	50	50	247	$324.69	50	#					#
1538117981	Berger	Mitchel	San Francisco	CA	6	Neurosurgery	S	Dexamethasone	Dexamethasone	19	19	388	$390.20	16	#					#
1538160106	Bogaev	Christopher	San Antonio	TX	48	Neurosurgery	S	Dexamethasone	Dexamethasone	30	30	480	$494.90	20	#					#
1548224249	Boland	Michael	Chesterfield	MO	29	Neurosurgery	S	Dexamethasone	Dexamethasone	11	11	90	$61.40	11	*					*
1548254667	Cech	David	Houston	TX	48	Neurosurgery	S	Dexamethasone	Dexamethasone	79	82	1,449	$528.98	63	#					#
1558457572	Marano	Stephen	Idaho Falls	ID	16	Neurosurgery	S	Dexamethasone	Dexamethasone	22	22	138	$71.16	22	#					#
1568429322	Lasner	Todd	Miami Beach	FL	12	Neurosurgery	S	Dexamethasone	Dexamethasone	16	16	80	$85.98			16	16	$85.98	80	*
1568467454	Sneed	Christopher	Evansville	IN	18	Neurosurgery	S	Dexamethasone	Dexamethasone	30	30	278	$316.16	30	#					#
1568470904	Bucci	Michael	Greenville	SC	45	Neurosurgery	S	Dexamethasone	Dexamethasone	21	21	117	$201.56	17	#					#
1578548830	Brocker	Brian	Youngstown	OH	39	Neurosurgery	S	Dexamethasone	Dexamethasone	15	15	225	$119.43	14	#					#
1578707642	Barkhoudarian	Garni	Santa Monica	CA	6	Neurosurgery	S	Dexamethasone	Dexamethasone	16	16	429	$216.40			16	16	$216.40	429	*
1578743522	Lochhead	Richard	Boise	ID	16	Neurosurgery	S	Dexamethasone	Dexamethasone	16	16	85	$87.91	14		16	16	$87.91	85		14
1588694327	Warnick	Ronald	Cincinnati	OH	39	Neurosurgery	S	Dexamethasone	Dexamethasone	38	41	1,148	$922.01	32	#					#
1598934903	Orozco	Ludwig	Rowlett	TX	48	Neurosurgery	S	Dexamethasone	Dexamethasone	11	11	60	$75.91	11	*					*
1598962094	Singleton	Richard	Richmond	VA	51	Neurosurgery	S	Dexamethasone	Dexamethasone	17	18	468	$509.01		#					*
1609869783	Suddaby	Loubert	Orchard Park	NY	36	Neurosurgery	S	Dexamethasone	Dexamethasone	78	78	335	$677.76	67		42	42	$357.84	165		39
1619017787	Hunt	Matthew	Minneapolis	MN	27	Neurosurgery	S	Dexamethasone	Dexamethasone	15	15	339	$393.80		*					*
1619030996	Wilson	Gregory	Tulsa	OK	40	Neurosurgery	S	Dexamethasone	Dexamethasone	127	127	1,120	$886.07	122		98	98	$696.12	869		96
1619079571	Lee	Kenneth	Greenville	NC	37	Neurosurgery	S	Dexamethasone	Dexamethasone	47	47	721	$559.09	37	#					#
1619148293	Valerio	Jose	South Miami	FL	12	Neurosurgery	S	Dexamethasone	Dexamethasone	16	16	143	$92.62	16	#					#
1639130354	Prats	Antonio	Miami	FL	12	Neurosurgery	S	Dexamethasone	Dexamethasone	32	32	93	$99.03	25	#					#
1639136757	Baskin	Jonathan	Morristown	NJ	34	Neurosurgery	S	Dexamethasone	Dexamethasone	37	37	510	$825.26	28	#					#
1639292287	Etame	Arnold	Tampa	FL	12	Neurosurgery	S	Dexamethasone	Dexamethasone	11	13	253	$447.30		*					*
1659376101	Brooks	William	Lexington	KY	21	Neurosurgery	S	Dexamethasone	Dexamethasone	31	43	964	$1,326.57	17	#					#
1659378123	Kachmann	Jeffrey	Fort Wayne	IN	18	Neurosurgery	S	Dexamethasone	Dexamethasone	15	15	232	$422.06	11	*					*
1669581534	Hartwell	Richard	Toms River	NJ	34	Neurosurgery	S	Dexamethasone	Dexamethasone	14	14	295	$342.75			14	14	$342.75	295	*
1669599197	Yang	Isaac	San Francisco	CA	6	Neurosurgery	S	Dexamethasone	Dexamethasone	13	14	204	$346.58	12	*					*
1679558944	Bilsky	Mark	New York	NY	36	Neurosurgery	S	Dexamethasone	Dexamethasone	15	15	238	$208.10	13		15	15	$208.10	238		13
1679578504	Weaver	David	Owensboro	KY	21	Neurosurgery	S	Dexamethasone	Dexamethasone	23	23	172	$260.23	20	#					#
1679864581	Roberts	Christopher	Fort Lauderdale	FL	12	Neurosurgery	S	Dexamethasone	Dexamethasone	14	14	43	$68.88	13	#					#
1689605974	Morris	David	Petoskey	MI	26	Neurosurgery	S	Dexamethasone	Dexamethasone	72	72	306	$200.07	69	#					#
1689647778	Aghi	Manish	San Francisco	CA	6	Neurosurgery	S	Dexamethasone	Dexamethasone	34	39	931	$515.05	26	#					#
1689662066	Wen	Dennis	Elgin	IL	17	Neurosurgery	S	Dexamethasone	Dexamethasone	15	23	538	$438.80		#					*
1689669905	Pagnanelli	David	Lawton	OK	40	Neurosurgery	S	Dexamethasone	Dexamethasone	32	32	470	$259.72	30	#					#
1689839102	Esquenazi Levy	Yoshua	Houston	TX	48	Neurosurgery	S	Dexamethasone	Dexamethasone	14	14	272	$215.94		*					*
1699741637	Hussain	Syed	Mission	TX	48	Neurosurgery	S	Dexamethasone	Dexamethasone	28	28	396	$489.54	25	#					#
1699752048	Sethi	Khalid	Johnson City	NY	36	Neurosurgery	S	Dexamethasone	Dexamethasone	166	166	1,047	$635.59	143		125	125	$459.27	773		107
1700831112	Litofsky	Norman	Columbia	MO	29	Neurosurgery	S	Dexamethasone	Dexamethasone	11	11	115	$89.37		*					*
1700867348	Duarte	Luis	San Angelo	TX	48	Neurosurgery	S	Dexamethasone	Dexamethasone	16	16	40	$79.61	15	#					*
1700966157	Olson	Ricky	Royal Oak	MI	26	Neurosurgery	S	Dexamethasone	Dexamethasone	13	14	298	$262.50			13	14	$262.50	298	*
1710051305	Delasotta	Fernando	Linwood	NJ	34	Neurosurgery	S	Dexamethasone	Dexamethasone	45	45	464	$635.63	35	#					#
1710099809	Beck	David	Mason City	IA	19	Neurosurgery	S	Dexamethasone	Dexamethasone	49	49	240	$465.98	41	#					#
1710366695	Rinaldo	Lorenzo	Rochester	MN	27	Neurosurgery	S	Dexamethasone	Dexamethasone	16	19	302	$309.59	13	#					#
1720030273	Masson	Robert	Ocoee	FL	12	Neurosurgery	S	Dexamethasone	Dexamethasone	13	13	127	$210.69	13	#					#
1720220940	Dashnaw	Matthew	Rochester	NY	36	Neurosurgery	S	Dexamethasone	Dexamethasone	30	30	151	$175.14	21		16	16	$78.69	81	#
1730127390	Barnett	Samuel	Jackson	MS	28	Neurosurgery	S	Dexamethasone	Dexamethasone	12	14	145	$133.42		#					*
1730347899	Phillips	Blake	Little Rock	AR	5	Neurosurgery	S	Dexamethasone	Dexamethasone	11	11	146	$171.01		*					*
1730479577	Oberheim Bush	Nancy Ann	San Francisco	CA	6	Neurosurgery	S	Dexamethasone	Dexamethasone	56	74	2,055	$1,855.88	19	#					#
1740214287	Hall	Walter	Syracuse	NY	36	Neurosurgery	S	Dexamethasone	Dexamethasone	14	14	390	$434.96		*					*
1740397306	Munshi	Ilyas	Lafayette	LA	22	Neurosurgery	S	Dexamethasone	Dexamethasone	20	20	228	$213.18	13	#					#
1740463983	Marotti	Louis	Lancaster	PA	42	Neurosurgery	S	Dexamethasone	Dexamethasone	11	11	46	$49.08	11	*					*
1750311098	Callahan	James	Anderson	IN	18	Neurosurgery	S	Dexamethasone	Dexamethasone	48	48	327	$608.01	47	#					#
1750389151	Angel	Ian	Beaumont	TX	48	Neurosurgery	S	Dexamethasone	Dexamethasone	178	178	1,246	$598.69	163		160	160	$525.89	1,120		147
1760443766	Wolf	Aizik	South Miami	FL	12	Neurosurgery	S	Dexamethasone	Dexamethasone	220	223	2,857	$1,462.62	174		189	191	$1,246.20	2,367		152
1760482640	Lo	Erwin	Beaumont	TX	48	Neurosurgery	S	Dexamethasone	Dexamethasone	12	12	76	$65.00	12	*					*
1760483291	Hilton	Donald	San Antonio	TX	48	Neurosurgery	S	Dexamethasone	Dexamethasone	198	198	842	$1,480.11	142	#					#
1780609768	Tomaszek	David	Conroe	TX	48	Neurosurgery	S	Dexamethasone	Dexamethasone	17	17	54	$63.57	16	*					*
1780628719	Kokkino	Andrew	Springfield	OR	41	Neurosurgery	S	Dexamethasone	Dexamethasone	11	11	205	$267.94		*					*
1801093224	Boswell	Scott	Salina	KS	20	Neurosurgery	S	Dexamethasone	Dexamethasone	11	16	335	$200.90		*					*
1801996442	Ware	Marcus	New Orleans	LA	22	Neurosurgery	S	Dexamethasone	Dexamethasone	19	20	377	$419.03	13	#					#
1801998844	Bradley	Robert	Montgomery	AL	1	Neurosurgery	S	Dexamethasone	Dexamethasone	17	17	51	$40.79	15	*					*
1811954035	Naso	William	Florence	SC	45	Neurosurgery	S	Dexamethasone	Dexamethasone	15	15	182	$166.08	13	#					#
1811969330	Bobo	Richard	Tupelo	MS	28	Neurosurgery	S	Dexamethasone	Dexamethasone	58	58	201	$280.45	55		37	37	$171.56	116		36
1831178151	Tatter	Stephen	Winston Salem	NC	37	Neurosurgery	S	Dexamethasone	Dexamethasone	29	31	441	$440.04	24	#					#
1831277482	Efron	Allen	Redwood City	CA	6	Neurosurgery	S	Dexamethasone	Dexamethasone	18	18	175	$412.46	18	#					#
1841249711	Behrmann	Donald	Winter Park	FL	12	Neurosurgery	S	Dexamethasone	Dexamethasone	15	15	93	$71.60	15	#					#
1841289964	Suh	Daniel	Savannah	GA	13	Neurosurgery	S	Dexamethasone	Dexamethasone	29	30	216	$331.63	25	#					#
1841305554	Ciricillo	Samuel	Sacramento	CA	6	Neurosurgery	S	Dexamethasone	Dexamethasone	17	19	479	$388.63		#					*
1841350956	Chitale	Vidyadhar	Marietta	GA	13	Neurosurgery	S	Dexamethasone	Dexamethasone	31	31	188	$148.45	28	#					#
1841459963	Syed	Omar	Mount Kisco	NY	36	Neurosurgery	S	Dexamethasone	Dexamethasone	35	36	456	$699.93	24	#					#
1861410326	Rich	Keith	Saint Louis	MO	29	Neurosurgery	S	Dexamethasone	Dexamethasone	11	11	264	$140.63			11	11	$140.63	264	*
1861459802	Price	Kenneth	Durham	NC	37	Neurosurgery	S	Dexamethasone	Dexamethasone	12	12	117	$138.42	12	#					#
1861461170	Schroeder	Kurt	Tucson	AZ	4	Neurosurgery	S	Dexamethasone	Dexamethasone	16	16	120	$127.37	15	#					#
1871579235	Javed	Tariq	Marietta	GA	13	Neurosurgery	S	Dexamethasone	Dexamethasone	16	16	100	$148.17	14	#					#
1871584011	Schell	Gerald	Saginaw	MI	26	Neurosurgery	S	Dexamethasone	Dexamethasone	33	33	367	$349.08	30		22	22	$200.53	244		19
1881656411	Chandler	James	Chicago	IL	17	Neurosurgery	S	Dexamethasone	Dexamethasone	26	27	269	$300.40	21	#					#
1881705796	Spitalieri	John	Prescott	AZ	4	Neurosurgery	S	Dexamethasone	Dexamethasone	16	16	202	$205.36			16	16	$205.36	202	*
1881757268	Danish	Shabbar	New Brunswick	NJ	34	Neurosurgery	S	Dexamethasone	Dexamethasone	17	20	433	$562.31	12	#					*
1881801694	Jackson	Adam	Fargo	ND	38	Neurosurgery	S	Dexamethasone	Dexamethasone	13	13	197	$144.92		*					*
1891758652	Smith	Harold	Lubbock	TX	48	Neurosurgery	S	Dexamethasone	Dexamethasone	18	25	554	$267.64		#					*
1891943536	Martin	Denny	New York	NY	36	Neurosurgery	S	Tobramycin-Dexamethasone	Tobramycin/Dexamethasone	12	12	237	$929.33		#					*
1902997414	Stanley	Michael	Chester	PA	42	Neurosurgery	S	Dexamethasone	Dexamethasone	16	16	122	$193.29		*					*
1922086644	Gelber	Benjamin	Lincoln	NE	31	Neurosurgery	S	Dexamethasone	Dexamethasone	32	32	383	$334.62	21	#					#
1932100112	Faircloth	William	Mobile	AL	1	Neurosurgery	S	Dexamethasone	Dexamethasone	22	22	27	$53.98	21	#					#
1932279163	Hershkowitz	Douglas	Port Charlotte	FL	12	Neurosurgery	S	Dexamethasone	Dexamethasone	41	41	376	$716.77	32	#					#
1962424960	Aregawi	Dawit	Hershey	PA	42	Neurosurgery	S	Dexamethasone	Dexamethasone	52	57	1,499	$762.03	17	#					#
1972695195	Mcdermott	Michael	San Francisco	CA	6	Neurosurgery	S	Dexamethasone	Dexamethasone	30	30	484	$666.55	24	#					#
1972776623	Clarke	Jennifer	San Francisco	CA	6	Neurosurgery	S	Dexamethasone	Dexamethasone	34	36	1,027	$602.23		#					*
1982669065	Dziurzynski	Kristine	Lancaster	PA	42	Neurosurgery	S	Dexamethasone	Dexamethasone	41	41	674	$494.34	13		28	28	$372.81	372	*
1992749352	Weber	Jed	Dunedin	FL	12	Neurosurgery	S	Dexamethasone	Dexamethasone	20	20	91	$136.31	15		20	20	$136.31	91		15
										5349
