# Supplementary material for: Economic Trends in Commonly Used Drugs for Spinal Fusion and Brain Tumor Resection: An Analysis of the Medicare Part D Database
Source: Biomedicines. 2023 Aug 3;11(8):2185. doi: 10.3390/biomedicines11082185 (PMC10452193; doi:10.3390/biomedicines11082185)
Supplement: Supplementary file 1 [file biomedicines-11-02185-s001.zip › Drug Data, Pearson's and Linear Regression/Drug Data/2017 NSGY Data/2017 NSGY Levetiracetam.csv]

Ramon	Ponce	PR	72	Neurosurgery	S	Levetiracetam	Levetiracetam	17	19	555	143.63		#					*
1447264122	Beatty	Robert	Overland Park	KS	20	Neurosurgery	S	Levetiracetam	Levetiracetam	15	19	560	163.92			15	19	163.92	560	*
1447290861	Dimitrov	Dragan	Monterey	CA	6	Neurosurgery	S	Levetiracetam	Levetiracetam	11	14	367	88.7		*					*
1447397708	Widdel	Lars	Loveland	CO	8	Neurosurgery	S	Levetiracetam	Levetiracetam	12	32	960	472.12		#					*
1457306821	Shaver	Ellen	Augusta	GA	13	Neurosurgery	S	Levetiracetam	Levetiracetam	27	27	810	358.29		#					*
1457330110	Murk	Steven	Colorado Springs	CO	8	Neurosurgery	S	Levetiracetam	Levetiracetam	23	25	750	342.8		#					*
1457567703	Piedra	Mark	Billings	MT	30	Neurosurgery	S	Levetiracetam	Levetiracetam	13	13	250	119.61		*					*
1457612038	Yu	Alexander	Pittsburgh	PA	42	Neurosurgery	S	Levetiracetam	Levetiracetam	13	13	371	157.71			13	13	157.71	371	*
1467429639	Lunsford	Lawrence	Pittsburgh	PA	42	Neurosurgery	S	Levetiracetam	Levetiracetam	23	61.6	1847	957.37	11	#					*
1467432047	Wilson	John	Winston Salem	NC	37	Neurosurgery	S	Levetiracetam	Levetiracetam	13	13	390	184.21			13	13	184.21	390	*
1467496083	Fisher	Winfield	Birmingham	AL	1	Neurosurgery	S	Levetiracetam	Levetiracetam	11	19	570	200.24			11	19	200.24	570	*
1467542449	Boehm	Peter	Chattanooga	TN	47	Neurosurgery	S	Levetiracetam	Levetiracetam	24	30	875	282.43			24	30	282.43	875	*
1467610493	Vijayaraghavan	Swathi	Philadelphia	PA	42	Neurosurgery	S	Levetiracetam	Levetiracetam	33	47	1410	866.18	12		17	31	542.28	930	*
1477521573	Crecelius	Jeffrey	Waukesha	WI	55	Neurosurgery	S	Levetiracetam	Levetiracetam	25	37.6	1072	500.74			12	24	366.26	720	*
1477539161	Jenkins	Nigel	Bedford	NH	33	Neurosurgery	S	Levetiracetam	Levetiracetam	27	32	960	459.75			13	14	285.91	420	*
1477602746	Williams	Richard	Woodland Hills	CA	6	Neurosurgery	S	Levetiracetam	Levetiracetam	32	74	2220	1636.77	13		32	74	1636.77	2220		13
1477661189	Skidmore	Bradbury	Crestview Hills	KY	21	Neurosurgery	S	Levetiracetam	Levetiracetam	13	13.5	405	146.24			13	13.5	146.24	405	*
1477675890	Shafa	Bob	Los Angeles	CA	6	Neurosurgery	S	Levetiracetam	Levetiracetam	13	13	390	235.36			13	13	235.36	390	*
1477748556	Urban	Alexandra	Pittsburgh	PA	42	Neurosurgery	S	Keppra Xr	Levetiracetam	11	21	630	9297.19		*					*
1477748556	Urban	Alexandra	Pittsburgh	PA	42	Neurosurgery	S	Levetiracetam	Levetiracetam	294	420.5	12420	11916.29	49		85	161	3653.65	4728		18
1477748556	Urban	Alexandra	Pittsburgh	PA	42	Neurosurgery	S	Levetiracetam Er	Levetiracetam	34	70.2	2107	3440.47		#					*
1477754513	Petr	Michael	Jacksonville	FL	12	Neurosurgery	S	Levetiracetam	Levetiracetam	18	20	600	395.62		#					*
1487625489	Bell	William	Advance	NC	37	Neurosurgery	S	Levetiracetam	Levetiracetam	24	25	750	361.48			13	14	255.44	420	*
1487656658	Davies	Theodore	Paducah	KY	21	Neurosurgery	S	Levetiracetam	Levetiracetam	31	31	900	262.49			16	16	183.78	450	*
1487658019	Barnett	Florence	Roswell	GA	13	Neurosurgery	S	Levetiracetam	Levetiracetam	15	23	690	331.03		#					*
1487803094	Komotar	Ricardo	Miami	FL	12	Neurosurgery	S	Levetiracetam	Levetiracetam	34	36	774	399.5	27	#					#
1487835211	Rey Dios	Roberto	Jackson	MS	28	Neurosurgery	S	Levetiracetam	Levetiracetam	16	16	480	326.3		*					*
1487871349	Moskowitz	Shaye	Boca Raton	FL	12	Neurosurgery	S	Levetiracetam	Levetiracetam	14	14	404	206.64		*					*
1487924353	Gruber	Thomas	Paducah	KY	21	Neurosurgery	S	Levetiracetam	Levetiracetam	12	12	245	93.45		*					*
1497736334	Amirnovin	Ramin	Pomona	CA	6	Neurosurgery	S	Levetiracetam	Levetiracetam	22	22	637	379.6		#					*
1508807462	Kunwar	Sandeep	Fremont	CA	6	Neurosurgery	S	Levetiracetam	Levetiracetam	12	12	360	116.2			12	12	116.2	360	*
1508823386	Rhea	Andrew	Florence	SC	45	Neurosurgery	S	Levetiracetam	Levetiracetam	12	12	360	208.4Prscrbr_NPI	Prscrbr_Last_Org_Name	Prscrbr_First_Name	Prscrbr_City	Prscrbr_State_Abrvtn	Prscrbr_State_FIPS	Prscrbr_Type	Prscrbr_Type_Src	Brnd_Name	Gnrc_Name	Tot_Clms	Tot_30day_Fills	Tot_Day_Suply	Tot_Drug_Cst	Tot_Benes	GE65_Sprsn_Flag	GE65_Tot_Clms	GE65_Tot_30day_Fills	GE65_Tot_Drug_Cst	GE65_Tot_Day_Suply	GE65_Bene_Sprsn_Flag	GE65_Tot_Benes
1003805466	Soleau	Scott	Baton Rouge	LA	22	Neurosurgery	S	Levetiracetam	Levetiracetam	12	12	360	128.74			12	12	128.74	360	*
1003814914	Asher	Anthony	Charlotte	NC	37	Neurosurgery	S	Levetiracetam	Levetiracetam	31	39	1170	358.59		#					*
1003833567	Dacey	Ralph	Saint Louis	MO	29	Neurosurgery	S	Levetiracetam	Levetiracetam	33	51	1493	577.06	12	#					*
1013061084	Sherr	Gregory	Gainesville	FL	12	Neurosurgery	S	Levetiracetam	Levetiracetam	15	17	510	194.17			15	17	194.17	510	*
1013111830	Moshel	Yaron	Morristown	NJ	34	Neurosurgery	S	Levetiracetam	Levetiracetam	29	37.5	1078	692.07		#					*
1013131275	Raja	Ali	Little Rock	AR	5	Neurosurgery	S	Levetiracetam	Levetiracetam	43	46.5	1294	483.68	18	#					#
1013980036	Miller	Charles	Richmond	VA	51	Neurosurgery	S	Levetiracetam	Levetiracetam	16	20	600	194.68			16	20	194.68	600	*
1023011707	Horne	Dale	Cincinnati	OH	39	Neurosurgery	S	Levetiracetam	Levetiracetam	13	13	390	145.82			13	13	145.82	390	*
1023019445	Pickett	Joel	Huntsville	AL	1	Neurosurgery	S	Levetiracetam	Levetiracetam	21	21.5	620	309.02	11	#					*
1023102159	Miller	Matthew	Medford	OR	41	Neurosurgery	S	Levetiracetam	Levetiracetam	12	12	360	153.77			12	12	153.77	360	*
1023244506	Miller	Joseph	Chattanooga	TN	47	Neurosurgery	S	Levetiracetam	Levetiracetam	20	20	600	228.18		#					*
1023270477	Volkov	Andrey	Detroit	MI	26	Neurosurgery	S	Levetiracetam	Levetiracetam	14	17.7	530	263.65			14	17.7	263.65	530	*
1033105093	Richardson	Robert	Geneva	IL	17	Neurosurgery	S	Levetiracetam	Levetiracetam	13	27	786	312.29		*					*
1033138011	Siadati	Abdolreza	Fort Worth	TX	48	Neurosurgery	S	Levetiracetam	Levetiracetam	14	14	420	135.4		#					*
1033158530	Sullivan	Stephen	Ann Arbor	MI	26	Neurosurgery	S	Levetiracetam	Levetiracetam	33	50.5	1516	545.45			17	32	333.42	960	*
1033180757	El-Naggar	Amr	Somerset	KY	21	Neurosurgery	S	Levetiracetam	Levetiracetam	11	11	330	165.59		*					*
1033297742	Sahrakar	Kamran	Sacramento	CA	6	Neurosurgery	S	Levetiracetam	Levetiracetam	17	21	630	456.35		#					*
1033386792	Amankulor	Nduka	Pittsburgh	PA	42	Neurosurgery	S	Levetiracetam	Levetiracetam	52	52	1560	1027.34		#					*
1043210727	Shannon	Michael	Zanesville	OH	39	Neurosurgery	S	Levetiracetam	Levetiracetam	23	23.5	705	410.35		#					*
1043239478	Olson	Jeffrey	Atlanta	GA	13	Neurosurgery	S	Levetiracetam	Levetiracetam	20	22	660	218.53		#					*
1043300528	Krisht	Ali	Little Rock	AR	5	Neurosurgery	S	Levetiracetam	Levetiracetam	83	104.5	3135	1232.78	24		50	66	797.42	1980		13
1043310006	Day	John	Little Rock	AR	5	Neurosurgery	S	Levetiracetam	Levetiracetam	21	29	860	394.79		#					*
1043490097	Killory	Brendan	Hartford	CT	9	Neurosurgery	S	Levetiracetam	Levetiracetam	82	94	2820	1692.13	17		82	94	1692.13	2820		17
1053352492	Abdo	Hatem	Baltimore	MD	24	Neurosurgery	S	Levetiracetam	Levetiracetam	14	30	900	312.83		*					*
1053378406	Jensen	Ric	Omaha	NE	31	Neurosurgery	S	Levetiracetam	Levetiracetam	16	16	371	176.72			0	0	0	0	#
1053426700	Makoui	Amir	Palmdale	CA	6	Neurosurgery	S	Levetiracetam	Levetiracetam	12	14	420	253.5			12	14	253.5	420	*
1053526871	Bondugula	Vijayamala	Louisville	KY	21	Neurosurgery	S	Levetiracetam	Levetiracetam	200	223	6601	4103.33	35		87	105	1742.94	3119		14
1063407716	Balousek	Peter	Renton	WA	53	Neurosurgery	S	Levetiracetam	Levetiracetam	15	15	450	229.76			15	15	229.76	450	*
1063454536	Weingart	Jon	Lutherville	MD	24	Neurosurgery	S	Levetiracetam	Levetiracetam	46	52	1505	781.56	11		29	35	515.14	1038	*
1063764140	Laxton	Adrian	Winston Salem	NC	37	Neurosurgery	S	Levetiracetam	Levetiracetam	16	16	431	259.12		#					*
1073583050	Sahni	Kanwalcharan	Richmond	VA	51	Neurosurgery	S	Levetiracetam	Levetiracetam	22	35	1050	297.17		#					*
1073585287	Dempsey	Robert	Madison	WI	55	Neurosurgery	S	Levetiracetam	Levetiracetam	12	12	324	164.38		#					*
1073594487	Chiang	Veronica	New Haven	CT	9	Neurosurgery	S	Levetiracetam	Levetiracetam	38	44	1275	913.37	15		38	44	913.37	1275		15
1073610846	Liu	James	Portland	OR	41	Neurosurgery	S	Levetiracetam	Levetiracetam	15	17	495	254.79			15	17	254.79	495	*
1073714457	Hoeprich	Mark	Fairlawn	OH	39	Neurosurgery	S	Levetiracetam	Levetiracetam	15	22	644	243.39		#					*
1073715686	Jacob	Jeffrey	Novi	MI	26	Neurosurgery	S	Levetiracetam	Levetiracetam	15	19.5	524	149.37		*					*
1083613897	Ro	Kyoo	Glendale	CA	6	Neurosurgery	S	Levetiracetam	Levetiracetam	11	13	370	155.39			11	13	155.39	370	*
1083620942	Boulos	Paul	Newark	DE	10	Neurosurgery	S	Levetiracetam	Levetiracetam	14	22	660	412.22		#					*
1083669592	Dickinson	Lawrence	Castro Valley	CA	6	Neurosurgery	S	Levetiracetam	Levetiracetam	16	16	455	241.76			16	16	241.76	455	*
1083672703	Troffkin	Neil	Owensboro	KY	21	Neurosurgery	S	Levetiracetam	Levetiracetam	11	17.1	512	364.59			11	17.1	364.59	512	*
1083686398	Baskaya	Mustafa	Madison	WI	55	Neurosurgery	S	Levetiracetam	Levetiracetam	27	33	906	596.88	13	#					#
1093818221	Dennis	Gary	Plano	TX	48	Neurosurgery	S	Levetiracetam	Levetiracetam	15	31	930	600.08			15	31	600.08	930	*
1093818221	Dennis	Gary	Plano	TX	48	Neurosurgery	S	Levetiracetam Er	Levetiracetam	13	15	450	572.92			13	15	572.92	450	*
1093938482	Houseman	Clifford	Southfield	MI	26	Neurosurgery	S	Levetiracetam	Levetiracetam	18	18	540	181.58		#					*
1104001791	Binning	Mandy	Lawrenceville	NJ	34	Neurosurgery	S	Levetiracetam	Levetiracetam	12	15	450	90			12	15	90	450	*
1104833557	Dmytrenko	George	Pensacola	FL	12	Neurosurgery	S	Levetiracetam	Levetiracetam	402	563	16772	10431.47	71		122	199	2544.65	5970		24
1104833557	Dmytrenko	George	Pensacola	FL	12	Neurosurgery	S	Levetiracetam Er	Levetiracetam	15	21	607	694.52		#					*
1104883297	Beyerl	Brian	Morristown	NJ	34	Neurosurgery	S	Levetiracetam	Levetiracetam	18	29.7	890	401.59		#					*
1104917137	Pollack	Ania	Dayton	OH	39	Neurosurgery	S	Levetiracetam	Levetiracetam	11	11	330	151.69			11	11	151.69	330	*
1114939949	Brau	Ricardo	San Juan	PR	72	Neurosurgery	S	Keppra	Levetiracetam	22	22	660	13062.39			22	22	13062.39	660	*
1114945540	Santiago	Paul	Saint Louis	MO	29	Neurosurgery	S	Levetiracetam	Levetiracetam	20	22	635	349.24	19	#					#
1114982105	Lovely	Thomas	Latham	NY	36	Neurosurgery	S	Levetiracetam	Levetiracetam	11	21	607	256.41		*					*
1124048194	Evans	James	Wilmington	DE	10	Neurosurgery	S	Levetiracetam	Levetiracetam	33	43	1290	407.47		#					*
1124159942	Sanchez	Rene	La Jolla	CA	6	Neurosurgery	S	Levetiracetam	Levetiracetam	12	18	531	350.1		*					*
1134198567	Gehring	Randy	Waukesha	WI	55	Neurosurgery	S	Levetiracetam	Levetiracetam	20	29	870	309.65		#					*
1134338569	Tran	Nam	Tampa	FL	12	Neurosurgery	S	Levetiracetam	Levetiracetam	26	29	846	530.86	17	#					#
1144214933	Chandler	Howard	Atlanta	GA	13	Neurosurgery	S	Levetiracetam	Levetiracetam	46	52	1327	543.82	31	#					#
1144228933	Deshmukh	Vinay	Charlotte	NC	37	Neurosurgery	S	Levetiracetam	Levetiracetam	18	22	637	291.14		#					*
1144289273	Mickey	Bruce	Dallas	TX	48	Neurosurgery	S	Levetiracetam	Levetiracetam	36	48	1440	432.31			36	48	432.31	1440	*
1144298589	Angelov	Lilyana	Cleveland	OH	39	Neurosurgery	S	Levetiracetam	Levetiracetam	15	15	430	263.88		*					*
1144333436	Altenau	Lance	San Diego	CA	6	Neurosurgery	S	Levetiracetam	Levetiracetam	16	17.3	490	199.76		#					*
1144336538	Missios	Symeon	West Islip	NY	36	Neurosurgery	S	Lev5			12	12	208.45	360	*
1508843053	Mcallister	William	Newport News	VA	51	Neurosurgery	S	Levetiracetam	Levetiracetam	40	58	1632	880.75	11	#					*
1508857749	Elsner	Henry	Greensboro	NC	37	Neurosurgery	S	Levetiracetam	Levetiracetam	15	23	690	147.65		*					*
1508858572	Soults	Clifford	New Hartford	NY	36	Neurosurgery	S	Levetiracetam	Levetiracetam	16	34	1020	484.35			16	34	484.35	1020	*
1508983628	Afshari	Zahra	Glenview	IL	17	Neurosurgery	S	Levetiracetam	Levetiracetam	13	39	1170	377.85			13	39	377.85	1170	*
1518178318	Barr	John	Fayetteville	AR	5	Neurosurgery	S	Levetiracetam	Levetiracetam	15	15	388	232.18			15	15	232.18	388	*
1518187384	Rhiew	Richard	Cleveland	OH	39	Neurosurgery	S	Levetiracetam	Levetiracetam	11	13	351	310.95			11	13	310.95	351	*
1518192780	Mathai	Prem	Middletown	OH	39	Neurosurgery	S	Levetiracetam	Levetiracetam	156	173	5002	3911.02	25		43	48	1914.01	1440	*
1518987890	Andrews	David	Philadelphia	PA	42	Neurosurgery	S	Levetiracetam	Levetiracetam	15	21	552	305.51		#					*
1528033222	Barnett	Faith	La Jolla	CA	6	Neurosurgery	S	Levetiracetam	Levetiracetam	48	82	2460	1949.24	14	#					#
1528033651	Rajjoub	Rodwan	Williamsport	PA	42	Neurosurgery	S	Levetiracetam	Levetiracetam	20	27.3	820	289.7			20	27.3	289.7	820	*
1528038528	Mattingly	Thomas	Rochester	NY	36	Neurosurgery	S	Levetiracetam	Levetiracetam	33	33	969	1175.48			33	33	1175.48	969	*
1528052040	Khayyat	Ghassan	Fairlawn	OH	39	Neurosurgery	S	Levetiracetam	Levetiracetam	23	50	1484	551.96		#					*
1528085057	Grubb	Robert	Saint Louis	MO	29	Neurosurgery	S	Levetiracetam	Levetiracetam	12	16	463	136.12			12	16	136.12	463	*
1528129228	Betancourt	Alejandro	Harlingen	TX	48	Neurosurgery	S	Levetiracetam	Levetiracetam	15	16	480	275.72		*					*
1528134582	Cooley	David	Lima	OH	39	Neurosurgery	S	Levetiracetam	Levetiracetam	11	11	330	167.58			11	11	167.58	330	*
1528218773	Qandah	Aziz Basem Nicholas	New Hartford	NY	36	Neurosurgery	S	Levetiracetam	Levetiracetam	26	27	765	474.13		#					*
1538117981	Berger	Mitchel	San Francisco	CA	6	Neurosurgery	S	Levetiracetam	Levetiracetam	17	25	720	427.49		#					*
1538160106	Bogaev	Christopher	San Antonio	TX	48	Neurosurgery	S	Levetiracetam	Levetiracetam	132	151	4515	2148.78	35		95	114	1561.93	3405	#
1538196175	Reintjes	Stephen	Kansas City	MO	29	Neurosurgery	S	Levetiracetam	Levetiracetam	23	39	1170	329.98		#					*
1538210042	Lin	Ning	New York	NY	36	Neurosurgery	S	Levetiracetam	Levetiracetam	12	12	360	132.73			12	12	132.73	360	*
1538305826	Leonardo	Jody	Pittsburgh	PA	42	Neurosurgery	S	Levetiracetam	Levetiracetam	13	15	375	190.89		#					*
1538308275	Arora	Tarun	San Francisco	CA	6	Neurosurgery	S	Levetiracetam	Levetiracetam	20	22	484	298.71		#					*
1538333174	Thorat	Sachin	Bossier City	LA	22	Neurosurgery	S	Levetiracetam	Levetiracetam	69	105.1	3140	3025.4	14		23	47.1	794.79	1414	*
1548449093	Ramos	Gustavo	Mcallen	TX	48	Neurosurgery	S	Levetiracetam	Levetiracetam	15	25	750	107.92			15	25	107.92	750	*
1558325951	Siddiqui	Adnan	Buffalo	NY	36	Neurosurgery	S	Levetiracetam	Levetiracetam	11	11	330	77.31			11	11	77.31	330	*
1558334748	Gardella	Slavina	New Hyde Park	NY	36	Neurosurgery	S	Levetiracetam	Levetiracetam	31	58	1740	1041.13		#					*
1558367714	Robinson	James	Atlanta	GA	13	Neurosurgery	S	Levetiracetam	Levetiracetam	17	19	570	156.95			17	19	156.95	570	*
1558398982	Camarata	Paul	Kansas City	KS	20	Neurosurgery	S	Levetiracetam	Levetiracetam	19	27	734	416.23		#					*
1558418103	Hurley	Thomas	New Lenox	IL	17	Neurosurgery	S	Levetiracetam	Levetiracetam	14	14	403	197.46		#					*
1558454637	Park	John	Santa Barbara	CA	6	Neurosurgery	S	Levetiracetam	Levetiracetam	14	22	614	165.32		#					*
1568429322	Lasner	Todd	Miami Beach	FL	12	Neurosurgery	S	Levetiracetam	Levetiracetam	24	26	780	197.09			24	26	197.09	780	*	etiracetam	Levetiracetam	41	41.5	1144	804.04	16		41	41.5	804.04	1144		16
1154348175	Liebman	Kenneth	Lawrenceville	NJ	34	Neurosurgery	S	Levetiracetam	Levetiracetam	11	11	289	85.6		*					*
1154350155	Theodosopoulos	Philip	San Francisco	CA	6	Neurosurgery	S	Levetiracetam	Levetiracetam	22	22	645	302.89	11	#					*
1154380244	Carro - Figueroa	Eric	Bayamon	PR	72	Neurosurgery	S	Levetiracetam	Levetiracetam	46	50	1477	550.11	14		33	35	371.53	1027	*
1154408144	Murphy	Edward	Houston	TX	48	Neurosurgery	S	Levetiracetam	Levetiracetam	68	121.5	3645	2489.06	23		52	96.5	1792.44	2895	#
1164405643	Poor	Marshall	Bloomington	IN	18	Neurosurgery	S	Levetiracetam	Levetiracetam	29	38	1140	388.36		#					*
1164413928	Michael	Lattimore	Memphis	TN	47	Neurosurgery	S	Levetiracetam	Levetiracetam	27	41	1230	651.98		*					*
1164413928	Michael	Lattimore	Memphis	TN	47	Neurosurgery	S	Levetiracetam Er	Levetiracetam	12	12	360	186.81			0	0	0	0	#
1164491619	Coimbra	Caetano	Dallas	TX	48	Neurosurgery	S	Levetiracetam	Levetiracetam	17	17	510	375.9			0	0	0	0	#
1164549895	Mammoser	Aaron	Ann Arbor	MI	26	Neurosurgery	S	Levetiracetam	Levetiracetam	23	39	1170	585.23		*					*
1164631818	Boyce	Hayden	Grand Rapids	MI	26	Neurosurgery	S	Levetiracetam	Levetiracetam	11	11	330	113.24			11	11	113.24	330	*
1164670345	Mcneal	Jonathan	Roanoke	VA	51	Neurosurgery	S	Levetiracetam	Levetiracetam	15	15	424	241.03		*					*
1174505887	Alexander	Mathew	Corpus Christi	TX	48	Neurosurgery	S	Levetiracetam	Levetiracetam	26	32	960	493.12	11	#					*
1174515696	Bondurant	Charles	Columbia	MO	29	Neurosurgery	S	Levetiracetam	Levetiracetam	16	22	660	164.93		*					*
1174555379	Caton	William	Pasadena	CA	6	Neurosurgery	S	Levetiracetam	Levetiracetam	44	51	1530	783.55	15	#					#
1174568570	Andaluz	Norberto	Cincinnati	OH	39	Neurosurgery	S	Levetiracetam	Levetiracetam	11	19	570	462.89			11	19	462.89	570	*
1174590962	Chakravarthi	Srinivasachari	Toledo	OH	39	Neurosurgery	S	Levetiracetam	Levetiracetam	19	19	570	208.84		*					*
1174605588	Quinn	Tanya	Saint Louis	MO	29	Neurosurgery	S	Levetiracetam	Levetiracetam	12	12	345	119.34			12	12	119.34	345	*
1184605370	Medary	Max	Orlando	FL	12	Neurosurgery	S	Levetiracetam	Levetiracetam	12	12	344	207.55			12	12	207.55	344	*
1184825200	Pandey	Aditya	Ann Arbor	MI	26	Neurosurgery	S	Levetiracetam	Levetiracetam	29	37	1065	761.87		#					*
1184892721	Chhabra	Vaninder	Fontana	CA	6	Neurosurgery	S	Levetiracetam	Levetiracetam	18	18.7	555	501.08		#					*
1194726216	Paramore	Christopher	Sayre	PA	42	Neurosurgery	S	Levetiracetam	Levetiracetam	14	14	410	373.04		#					*
1194737726	Mina	Christie	Greenville	SC	45	Neurosurgery	S	Levetiracetam	Levetiracetam	20	26	780	437.9		#					*
1194929810	Engh	Johnathan	West Columbia	SC	45	Neurosurgery	S	Levetiracetam	Levetiracetam	75	83	2490	1396.89	15		48	56	936.11	1680	#
1205011699	Patel	Toral	Dallas	TX	48	Neurosurgery	S	Levetiracetam	Levetiracetam	18	34	1020	322.96		#					*
1205803814	Ghodsi	Seyed	Parkersburg	WV	54	Neurosurgery	S	Levetiracetam	Levetiracetam	17	17	380	131.76		#					*
1205829009	Brown	Kimberly	Albany	GA	13	Neurosurgery	S	Levetiracetam	Levetiracetam	32	38	1140	278.46	11	#					*
1205887338	Clatterbuck	Richard	Hattiesburg	MS	28	Neurosurgery	S	Levetiracetam	Levetiracetam	23	27	795	343.58		#					*
1215002951	Rock	Jack	Detroit	MI	26	Neurosurgery	S	Levetiracetam	Levetiracetam	19	33	975	301.54			19	33	301.54	975	*
1215163795	Ditty	Benjamin	Charlotte	NC	37	Neurosurgery	S	Levetiracetam	Levetiracetam	19	21	630	473.89			19	21	473.89	630	*
1215909171	Bevering	Carl	Tupelo	MS	28	Neurosurgery	S	Levetiracetam	Levetiracetam	23	23	690	217.98		#					*
1215930250	Page	Kimberly	Redding	CA	6	Neurosurgery	S	Levetiracetam	Levetiracetam	20	28	825	296.74			20	28	296.74	825	*
1215962485	Baskin	David	Houston	TX	48	Neurosurgery	S	Levetiracetam	Levetiracetam	29	41	1230	449.48	14	#					#
1225017833	Shulman	Carrie	Largo	FL	12	Neurosurgery	S	Levetiracetam	Levetiracetam	13	19	524	221.88		*					*
1225024128	Cook	Bruce	Lawrence	MA	25	Neurosurgery	S	Levetiracetam	Levetiracetam	16	20	600	176.71		#					*
1225059025	Dickerson	John	Wichita	KS	20	Neurosurgery	S	Levetiracetam	Levetiracetam	13	13	390	147.4			13	13	147.4	390	*
1225071509	Chen	Thomas	Los Angeles	CA	6	Neurosurgery	S	Levetiracetam	Levetiracetam	25	25	750	526.29		#					*
1225074099	Smith	Roger	New Orleans	LA	22	Neurosurgery	S	Levetiracetam	Levetiracetam	30	37	1110	415.51			30	37	415.51	1110	*
1225075815	Robinson	Joe	Macon	GA	13	Neurosurgery	S	Levetiracetam	Levetiracetam	17	18.5	555	234.56			17	18.5	234.56	555	*
1225086945	Boedeker	Daniel	Tulsa	OK	40	Neurosurgery	S	Levetiracetam	Levetiracetam	15	17	510	188.96			15	17	188.96	510	*
1225128705	Adada	Badih	Weston	FL	12	Neurosurgery	S	Levetiracetam	Levetiracetam	16	22	598	351.69	12		16	22	351.69	598		12
1235106832	Khosrovi	Houman	Parkersburg	WV	54	Neurosurgery	S	Levetiracetam	Levetiracetam	13	13	370	95.43		*					*
1235109463	Hampf	Carl	Nashville	TN	47	Neurosurgery	S	Levetiracetam	Levetiracetam	16	16	480	202.24		#					*
1235203670	Kim	Albert	Saint Louis	MO	29	Neurosurgery	S	Levetiracetam	Levetiracetam	22	32	909	343.97		#					*
1235367665	Spurgeon	Angela	Springfield	MO	29	Neurosurgery	S	Levetiracetam	Levetiracetam	13	17	510	335.98		*					*
1245232065	Collada	Maurice	Salem	OR	41	Neurosurgery	S	Levetiracetam	Levetiracetam	16	24	720	160.21		#					*
1255312245	Sepulveda	Raul	Houston	TX	48	Neurosurgery	S	Levetiracetam	Levetiracetam	11	11	330	145.88			11	11	145.88	330	*
1255314332	Mcnulty	John	Rhinebeck	NY	36	Neurosurgery	S	Levetiracetam	Levetiracetam	15	21	630	279.19		*					*
1255357489	Zipfel	Gregory	Saint Louis	MO	29	Neurosurgery	S	Levetiracetam	Levetiracetam	12	14	379	166.19			12	14	166.19	379	*
1265430755	Senter	Howard	Pittsburgh	PA	42	Neurosurgery	S	Keppra	Levetiracetam	11	11	330	5067.59			0	0	0	0	#
1265430755	Senter	Howard	Pittsburgh	PA	42	Neurosurgery	S	Levetiracetam	Levetiracetam	14	14	372	129.95			14	14	129.95	372	*
1265465132	Leuthardt	Eric	Saint Louis	MO	29	Neurosurgery	S	Levetiracetam	Levetiracetam	51	85	2541	628.91	14		18	40	302.08	1191	*
1265473607	Alksne	John	San Diego	CA	6	Neurosurgery	S	Levetiracetam	Levetiracetam	11	15	450	292.99		*					*
1265606644	Grunch	Betsy	Gainesville	GA	13	Neurosurgery	S	Levetiracetam	Levetiracetam	24	24.4	732	325.66		#					*
1275505406	Niemann	David	Madison	WI	55	Neurosurgery	S	Levetiracetam	Levetiracetam	14	15	387	230.92		*					*
1275517195	Schievink	Wouter	Los Angeles	CA	6	Neurosurgery	S	Levetiracetam	Levetiracetam	11	11	105	34.85	11	*					*
1275521254	Laske	Douglas	Willow Grove	PA	42	Neurosurgery	S	Levetiracetam	Levetiracetam	19	20	600	238.15			19	20	238.15	600	*
1275533911	Moradi	Mahmood	Houston	TX	48	Neurosurgery	S	Levetiracetam	Levetiracetam	11	17	510	183.49			11	17	183.49	510	*
1275554024	Cuff	John	Athens	GA	13	Neurosurgery	S	Levetiracetam	Levetiracetam	15	15	450	169.7		*					*
1275574238	Batson	Ramon	Norwalk	CT	9	Neurosurgery	S	Levetiracetam	Levetiracetam	15	15	450	183.67		*					*
1275636326	Wade	Peter	Hartford	CT	9	Neurosurgery	S	Keppra	Levetiracetam	14	32	886	26161.49			0	0	0	0	#
1275636326	Wade	Peter	Hartford	CT	9	Neurosurgery	S	Levetiracetam	Levetiracetam	52	82	2454	1415.01	12		35	55	871.16	1650	*
1275636326	Wade	Peter	Hartford	CT	9	Neurosurgery	S	Levetiracetam Er	Levetiracetam	17	25	750	685.1			17	25	685.1	750	*
1275707689	Zavala	Gerardo	San Antonio	TX	48	Neurosurgery	S	Levetiracetam	Levetiracetam	12	14	420	87.05			0	0	0	0	#
1275724320	Badr	Yaser	Los Angeles	CA	6	Neurosurgery	S	Levetiracetam	Levetiracetam	11	11	330	206
1568439172	Gold	Rammy	Parkersburg	WV	54	Neurosurgery	S	Levetiracetam	Levetiracetam	19	19	531	179.67		*					*
1568669828	Rammos	Stylianos	Little Rock	AR	5	Neurosurgery	S	Levetiracetam	Levetiracetam	35	47	1393	483.33	11	#					*
1578514881	Puccioni	Mark	Omaha	NE	31	Neurosurgery	S	Levetiracetam	Levetiracetam	13	13.2	366	615.39			0	0	0	0	#
1578520532	Smith	William	Las Vegas	NV	32	Neurosurgery	S	Levetiracetam	Levetiracetam	13	17.7	470	108.65		*					*
1578548830	Brocker	Brian	Youngstown	OH	39	Neurosurgery	S	Levetiracetam	Levetiracetam	68	84	2520	1067.23	16	#					#
1578573929	Levy	Andrew	Denver	CO	8	Neurosurgery	S	Levetiracetam	Levetiracetam	14	18	540	249.45			14	18	249.45	540	*
1578648002	Jamshidi	Saied	Oxon Hill	MD	24	Neurosurgery	S	Levetiracetam Er	Levetiracetam	40	82	2412	1483.31	11		24	58	1177.63	1740	*
1588619076	Katz	Richard	Philadelphia	PA	42	Neurosurgery	S	Levetiracetam	Levetiracetam	37	51	1496	989.44			24	38	845.11	1140	*
1588625313	Wanebo	John	Scottsdale	AZ	4	Neurosurgery	S	Levetiracetam	Levetiracetam	20	20	600	267.02			20	20	267.02	600	*
1588634588	Geckle	David	Richmond	VA	51	Neurosurgery	S	Levetiracetam	Levetiracetam	28	36	1071	736.84		#					*
1588694327	Warnick	Ronald	Cincinnati	OH	39	Neurosurgery	S	Levetiracetam	Levetiracetam	71	85	2534	1562.93	35		40	46	828.43	1380		23
1588825772	Reinard	Kevin	Toledo	OH	39	Neurosurgery	S	Levetiracetam	Levetiracetam	19	19.5	585	441.93		#					*
1588839773	Kleinman	Michael	Scarborough	ME	23	Neurosurgery	S	Levetiracetam	Levetiracetam	26	65	1950	1512.77		#					*
1588839773	Kleinman	Michael	Scarborough	ME	23	Neurosurgery	S	Levetiracetam Er	Levetiracetam	11	11	330	655.44			0	0	0	0	#
1588860688	Tessler	Lee	Rockville Centre	NY	36	Neurosurgery	S	Levetiracetam	Levetiracetam	21	29	847	433.92			21	29	433.92	847	*
1588984223	Abuelem	Tarek	Little Rock	AR	5	Neurosurgery	S	Levetiracetam	Levetiracetam	33	39	1108	333.16	13		33	39	333.16	1108		13
1598744484	Rodriguez-Cruz	Leonardo	Cookeville	TN	47	Neurosurgery	S	Levetiracetam	Levetiracetam	12	12	337	117.41			12	12	117.41	337	*
1598756934	Cabbell	Kyle	Greensboro	NC	37	Neurosurgery	S	Levetiracetam	Levetiracetam	14	16	450	187.98			14	16	187.98	450	*
1598780777	Riley	Kristen	Birmingham	AL	1	Neurosurgery	S	Levetiracetam	Levetiracetam	12	14	420	104.94		*					*
1598791212	Acebal	Pablo	Miami	FL	12	Neurosurgery	S	Levetiracetam	Levetiracetam	16	18	540	269.94		#					*
1598868390	Breeze	Robert	Aurora	CO	8	Neurosurgery	S	Levetiracetam	Levetiracetam	11	17	510	318.54			0	0	0	0	#
1598879595	Shen	Alfred	Rancho Mirage	CA	6	Neurosurgery	S	Levetiracetam	Levetiracetam	28	31.5	922	334.25			28	31.5	334.25	922	*
1609033232	Davies	Gareth	Portsmouth	NH	33	Neurosurgery	S	Levetiracetam	Levetiracetam	12	12	360	198.83		#					*
1609073246	Mills	James	Dover	DE	10	Neurosurgery	S	Levetiracetam	Levetiracetam	14	19.2	577	187.24			14	19.2	187.24	577	*
1609079219	Nair	Anjana	Joliet	IL	17	Neurosurgery	S	Levetiracetam	Levetiracetam	45	61	1776	826.89	12		30	42	502.62	1206	*
1609867985	Zakalik	Karol	Royal Oak	MI	26	Neurosurgery	S	Levetiracetam	Levetiracetam	11	14	420	178.31			11	14	178.31	420	*
1619017787	Hunt	Matthew	Minneapolis	MN	27	Neurosurgery	S	Levetiracetam	Levetiracetam	16	23	690	401.47		#					*
1619079571	Lee	Kenneth	Greenville	NC	37	Neurosurgery	S	Levetiracetam	Levetiracetam	13	14	420	199.63		*					*
1619079753	Rambo	William	Columbia	SC	45	Neurosurgery	S	Levetiracetam	Levetiracetam	14	14	397	131.93			14	14	131.93	397	*
1619902400	Schulder	Michael	Newark	NJ	34	Neurosurgery	S	Levetiracetam	Levetiracetam	11	13	252	88.78		*					*
1619944311	Sriharan	Sivasupiramaniam	Gainesville	FL	12	Neurosurgery	S	Levetiracetam	Levetiracetam	14	16	480	69.88			14	16	69.88	480	*
1619968856	Field	E	Saginaw	MI	26	Neurosurgery	S	Levetiracetam	Levetiracetam	21	21	630	292.58.68		*					*
1285603860	Chu	Ray	Los Angeles	CA	6	Neurosurgery	S	Levetiracetam	Levetiracetam	36	48.7	1422	528.64	13		23	32.7	358.31	942	*
1285661835	Clough	John	Overland Park	KS	20	Neurosurgery	S	Levetiracetam	Levetiracetam	41	52	1545	455.45			41	52	455.45	1545	*
1285736702	Dillon	James	Aiken	SC	45	Neurosurgery	S	Levetiracetam	Levetiracetam	32	32	960	311.58			21	21	282.38	630	*
1285778613	Benedict	William	Marietta	GA	13	Neurosurgery	S	Levetiracetam	Levetiracetam	42	52	1482	730.39	16		42	52	730.39	1482		16
1295766939	Tamargo	Rafael	Baltimore	MD	24	Neurosurgery	S	Levetiracetam	Levetiracetam	13	13	390	304.32			13	13	304.32	390	*
1295790525	Ahmed	Azam	Madison	WI	55	Neurosurgery	S	Levetiracetam	Levetiracetam	44	49	1431	412.73	16		30	31	320.31	914	#
1295791382	Close	Richard	West Reading	PA	42	Neurosurgery	S	Levetiracetam	Levetiracetam	17	17	510	324.4		#					*
1306078183	Kooshkabadi	Ali	Altoona	PA	42	Neurosurgery	S	Levetiracetam	Levetiracetam	18	18	485	435.61		#					*
1306813621	Kaptain	George	Oradell	NJ	34	Neurosurgery	S	Levetiracetam	Levetiracetam	11	11	310	154.8			11	11	154.8	310	*
1306870845	Duma	Christopher	Newport Beach	CA	6	Neurosurgery	S	Levetiracetam	Levetiracetam	170	212	6360	3647.9	34		150	184	2437.98	5520	#
1306891320	Appley	Alan	Lafayette	LA	22	Neurosurgery	S	Levetiracetam	Levetiracetam	12	26	780	275.1			12	26	275.1	780	*
1306954029	Benzil	Deborah	Mount Kisco	NY	36	Neurosurgery	S	Levetiracetam	Levetiracetam	14	18	540	450.85			14	18	450.85	540	*
1316139793	Osbun	Joshua	Saint Louis	MO	29	Neurosurgery	S	Levetiracetam	Levetiracetam	19	19.2	499	478.2		#					*
1326031931	Memon	Muhammed	Port Charlotte	FL	12	Neurosurgery	S	Levetiracetam	Levetiracetam	27	33	990	559.51		*					*
1326083510	Guthrie	Barton	Birmingham	AL	1	Neurosurgery	S	Levetiracetam	Levetiracetam	12	23	690	256.02		*					*
1326109497	Day	Arthur	Houston	TX	48	Neurosurgery	S	Levetiracetam	Levetiracetam	27	45.5	1365	646.46	11	#					*
1326154550	Paullus	Wayne	Amarillo	TX	48	Neurosurgery	S	Levetiracetam	Levetiracetam	14	16	480	233.46		*					*
1326236324	Guthikonda	Bharat	Shreveport	LA	22	Neurosurgery	S	Levetiracetam	Levetiracetam	18	20.5	583	221.87	13	#					*
1336123983	Tabar	Viviane	New York	NY	36	Neurosurgery	S	Levetiracetam	Levetiracetam	13	13	363	127.88			13	13	127.88	363	*
1336194380	Foote	Kelly	Gainesville	FL	12	Neurosurgery	S	Levetiracetam	Levetiracetam	11	21	630	243.52		*					*
1346225984	Robinson	John	Stuart	FL	12	Neurosurgery	S	Levetiracetam	Levetiracetam	12	14	420	180.55			12	14	180.55	420	*
1346241817	Vardiman	Arnold	San Antonio	TX	48	Neurosurgery	S	Levetiracetam	Levetiracetam	51	69	2070	735.97	14	#					#
1346252814	Sauvageau	Eric	Jacksonville	FL	12	Neurosurgery	S	Levetiracetam	Levetiracetam	12	18	540	157.7		*					*
1346268984	Chicoine	Michael	Saint Louis	MO	29	Neurosurgery	S	Levetiracetam	Levetiracetam	43	57	1611	1218.69	15	#					#
1346286929	Palacio	Carlos	Portsmouth	NH	33	Neurosurgery	S	Levetiracetam	Levetiracetam	16	18	515	186.9			16	18	186.9	515	*
1346330214	Syrquin	Mickey	Fargo	ND	38	Neurosurgery	S	Levetiracetam	Levetiracetam	16	18	512	290.24		#					*
1356324206	Kohli	Chander	Youngstown	OH	39	Neurosurgery	S	Levetiracetam	Levetiracetam	30	33	975	358.33	13	#					#
1356386940	Culicchia	Frank	Marrero	LA	22	Neurosurgery	S	Levetiracetam	Levetiracetam	41	59	1770	972.41		#					*
1356394936	Hanel	Ricardo	Jacksonville	FL	12	Neurosurgery	S	Levetiracetam	Levetiracetam	50	68	1942	1110.34	13	#					#
1356516074	Chaichana	Kaisorn	Jacksonville	FL	12	Neurosurgery	S	Levetiracetam	Levetiracetam	18	32	960	398.03	11	#					*
1356521389	Germain	Rasha	Santa Rosa	CA	6	Neurosurgery	S	Levetiracetam	Levetiracetam	13	17	485	208.45			13	17	208.45	485	*
1366530362	Strait	Timothy	Chattanooga	TN	47	Neurosurgery	S	Levetiracetam	Levetiracetam	27	49	1470	361.58			27	49	361.58	1470	*
1366694895	Luther	Neal	Bedford	NH	33	Neurosurgery	S	Levetiracetam	Levetiracetam	20	20	591	259.25			20	20	259.25	591	*
1376535575	Swanson	Thomas	Missoula	MT	30	Neurosurgery	S	Keppra	Levetiracetam	12	12	316	21942.06			0	0	0	0	#
1376535575	Swanson	Thomas	Missoula	MT	30	Neurosurgery	S	Levetiracetam	Levetiracetam	209	249.2	7326	7696.8	36		65	85.1	1635.39	2524		12
1376603209	Cone	Jeffrey	Amarillo	TX	48	Neurosurgery	S	Levetiracetam	Levetiracetam	26	32	960	349.69			26	32	349.69	960	*
1386630903	Schlitt	Michael	Renton	WA	53	Neurosurgery	S	Levetiracetam	Levetiracetam	23	52.3	1570	1189.54		#					*
1386745321	Paullus	Wayne	Amarillo	TX	48	Neurosurgery	S	Levetiracetam	Levetiracetam	15	15	379	191.91		#					*
1396702429	Marra	Philip	Schenectady	NY	36	Neurosurgery	S	Levetiracetam	Levetiracetam	17	17.3	500	419.8			17	17.3	419.8	500	*
1396725511	Arendall	Rex	Nashville	TN	47	Neurosurgery	S	Levetiracetam	Levetiracetam	27	29	854	343.13			16	18	183.8	524	*
1396739397	Kureshi	Inam	Hartford	CT	9	Neurosurgery	S	Levetiracetam	Levetiracetam	11	13	390	136.46		*					*
1396819371	Kern	Richard	Wichita Falls	TX	48	Neurosurgery	S	Levetiracetam	Levetiracetam	21	21	630	262.34			21	21	262.34	630	*
1396984902	Stiner	Eric	Los Angeles	CA	6	Neurosurgery	S	Levetiracetam	Levetiracetam	16	16.5	375	482.04		#					*
1407016082	Marvin	Eric	Roanoke	VA	51	Neurosurgery	S	Levetiracetam	Levetiracetam	13	15	450	159.16		#					*
1407026263	Coon	Valerie	Salem	OR	41	Neurosurgery	S	Levetiracetam	Levetiracetam	19	19	555	209.15		#					*
1407059066	Taylor	Jennie	San Francisco	CA	6	Neurosurgery	S	Levetiracetam	Levetiracetam	70	98.3	2862	1471.99	15		47	67.5	637.23	1938	*
1407823131	Sherrill	Joseph	Des Moines	IA	19	Neurosurgery	S	Levetiracetam	Levetiracetam	13	14	405	153.89			13	14	153.89	405	*
1407830110	Kent	Christopher	Daytona Beach	FL	12	Neurosurgery	S	Levetiracetam	Levetiracetam	14	14	420	267.95		#					*
1407849086	Sartorius	Carl	Indianapolis	IN	18	Neurosurgery	S	Levetiracetam	Levetiracetam	32	38	1140	404.55		#					*
1407967177	Sarris	John	Toms River	NJ	34	Neurosurgery	S	Levetiracetam	Levetiracetam	50	50	1492	694.1	14	#					#
1417031691	Velat	Gregory	Daytona Beach	FL	12	Neurosurgery	S	Levetiracetam	Levetiracetam	15	19.5	569	374.9		#					*
1417105685	Sodhi	Ajeet	Palm Springs	CA	6	Neurosurgery	S	Levetiracetam	Levetiracetam	13	15	423	183.79			13	15	183.79	423	*
1417946559	Hauge	David	Knoxville	TN	47	Neurosurgery	S	Levetiracetam Er	Levetiracetam	12	12	360	372			12	12	372	360	*
1417959198	Sundrani	Shanker	El Paso	TX	48	Neurosurgery	S	Levetiracetam	Levetiracetam	78	92.3	2681	1457.32	12		19	21	241.34	605	*
1417961129	Boyer	Lynn	Athens	AL	1	Neurosurgery	S	Levetiracetam	Levetiracetam	84	180.1	5404	2931.19	27		46	120	1684.39	3600	#
1417981804	Kingman	Thomas	San Antonio	TX	48	Neurosurgery	S	Levetiracetam	Levetiracetam	37	41.7	1250	1308.77		#					*
1427044924	Fox	Douglas	Austin	TX	48	Neurosurgery	S	Levetiracetam	Levetiracetam	11	18	540	297.42			11	18	297.42	540	*
1427099035	Marouk	John	Tulsa	OK	40	Neurosurgery	S	Levetiracetam	Levetiracetam	26	26	780	366.14		#					*
1427265370	Schroeder	Jason	Toledo	OH	39	Neurosurgery	S	Levetiracetam	Levetiracetam	15	15	421	336.35		#					*
1427451954	Shannon	Craig	White Plains	NY	36	Neurosurgery	S	Levetiracetam	Levetiracetam	29	31	922	443.5			29	31	443.5	922	*
1437217049	Calvin	Travis	El Centro	CA	6	Neurosurgery	S	Levetiracetam	Levetiracetam	22	22	660	234.77			22	22	234.77	660	*
1437258498	Colman	Howard	Salt Lake City	UT	49	Neurosurgery	S	Levetiracetam	Levetiracetam	65	147	4410	2993.72	21		25	63	836.95	1890	#
1447217666	Brennan	James	Florence	SC	45	Neurosurgery	S	Levetiracetam	Levetiracetam	17	17	510	352.15		#					*
1447235239	Del Prado Escovar	Ramon	Ponce	PR	72	Neurosurgery	S	Levetiracetam	Levetiracetam	17	19	555	143.63		#					*
1447264122	Beatty	Robert	Overland Park	KS	20	Neurosurgery	S	Levetiracetam	Levetiracetam	15	19	560	163.92			15	19	163.92	560	*
1447290861	Dimitrov	Dragan	Monterey	CA	6	Neurosurgery	S	Levetiracetam	Levetiracetam	11	14	367	88.7		*					*
1447397708	Widdel	Lars	Loveland	CO	8	Neurosurgery	S	Levetiracetam	Levetiracetam	12	32	960	472.12		#					*
1457306821	Shaver	Ellen	Augusta	GA	13	Neurosurgery	S	Levetiracetam	Levetiracetam	27	27	810	358.29		#					*
1457330110	Murk	Steven	Colorado Springs	CO	8	Neurosurgery	S	Levetiracetam	Levetiracetam	23	25	750	342.8		#					*
1457567703	Piedra	Mark	Billings	MT	30	Neurosurgery	S	Levetiracetam	Levetiracetam	13	13	250	119.61		*					*
1457612038	Yu	Alexander	Pittsburgh	PA	42	Neurosurgery	S	Levetiracetam	Levetiracetam	13	13	371	157.71			13	13	157.71	371	*
1467429639	Lunsford	Lawrence	Pittsburgh	PA	42	Neurosurgery	S	Levetiracetam	Levetiracetam	23	61.6	1847	957.37	11	#					*
1467432047	Wilson	John	Winston Salem	NC	37	Neurosurgery	S	Levetiracetam	Levetiracetam	13	13	390	184.21			13	13	184.21	390	*
1467496083	Fisher	Winfield	Birmingham	AL	1	Neurosurgery	S	Levetiracetam	Levetiracetam	11	19	570	200.24			11	19	200.24	570	*
1467542449	Boehm	Peter	Chattanooga	TN	47	Neurosurgery	S	Levetiracetam	Levetiracetam	24	30	875	282.43			24	30	282.43	875	*
1467610493	Vijayaraghavan	Swathi	Philadelphia	PA	42	Neurosurgery	S	Levetiracetam	Levetiracetam	33	47	1410	866.18	12		17	31	542.28	930	*
1477521573	Crecelius	Jeffrey	Waukesha	WI	55	Neurosurgery	S	Levetiracetam	Levetiracetam	25	37.6	1072	500.74			12	24	366.26	720	*
1477539161	Jenkins	Nigel	Bedford	NH	33	Neurosurgery	S	Levetiracetam	Levetiracetam	27	32	960	459.75			13	14	285.91	420	*
1477602746	Williams	Richard	Woodland Hills	CA	6	Neurosurgery	S	Levetiracetam	Levetiracetam	32	74	2220	1636.77	13		32	74	1636.77	2220		13
1477661189	Skidmore	Bradbury	Crestview Hills	KY	21	Neurosurgery	S	Levetiracetam	Levetiracetam	13	13.5	405	146.24			13	13.5	146.24	405	*
1477675890	Shafa	Bob	Los Angeles	CA	6	Neurosurgery	S	Levetiracetam	Levetiracetam	13	13	390	235.36			13	13	235.36	390	*
1477748556	Urban	Alexandra	Pittsburgh	PA	42	Neurosurgery	S	Keppra Xr	Levetiracetam	11	21	630	9297.19		*					*
1477748556	Urban	Alexandra	Pittsburgh	PA	42	Neurosurgery	S	Levetiracetam	Levetiracetam	294	420.5	12420	11916.29	49		85	161	3653.65	4728		18
1477748556	Urban	Alexandra	Pittsburgh	PA	42	Neurosurgery	S	Levetiracetam Er	Levetiracetam	34	70.2	2107	3440.47		#					*
1477754513	Petr	Michael	Jacksonville	FL	12	Neurosurgery	S	Levetiracetam	Levetiracetam	18	20	600	395.62		#					*
1487625489	Bell	William	Advance	NC	37	Neurosurgery	S	Levetiracetam	Levetiracetam	24	25	750	361.48			13	14	255.44	420	*
1487656658	Davies	Theodore	Paducah	KY	21	Neurosurgery	S	Levetiracetam	Levetiracetam	31	31	900	262.49			16	16	183.78	450	*
1487658019	Barnett	Florence	Roswell	GA	13	Neurosurgery	S	Levetiracetam	Levetiracetam	15	23	690	331.03		#					*
1487803094	Komotar	Ricardo	Miami	FL	12	Neurosurgery	S	Levetiracetam	Levetiracetam	34	36	774	399.5	27	#					#
1487835211	Rey Dios	Roberto	Jackson	MS	28	Neurosurgery	S	Levetiracetam	Levetiracetam	16	16	480	326.3		*					*
1487871349	Moskowitz	Shaye	Boca Raton	FL	12	Neurosurgery	S	Levetiracetam	Levetiracetam	14	14	404	206.64		*					*
1487924353	Gruber	Thomas	Paducah	KY	21	Neurosurgery	S	Levetiracetam	Levetiracetam	12	12	245	93.45		*					*
1497736334	Amirnovin	Ramin	Pomona	CA	6	Neurosurgery	S	Levetiracetam	Levetiracetam	22	22	637	379.6		#					*
1508807462	Kunwar	Sandeep	Fremont	CA	6	Neurosurgery	S	Levetiracetam	Levetiracetam	12	12	360	116.2			12	12	116.2	360	*
1508823386	Rhea	Andrew	Florence	SC	45	Neurosurgery	S	Levetiracetam	Levetiracetam	12	12	360	208.45			12	12	208.45	360	*
1508843053	Mcallister	William	Newport News	VA	51	Neurosurgery	S	Levetiracetam	Levetiracetam	40	58	1632	880.75	11	#					*
1508857749	Elsner	Henry	Greensboro	NC	37	Neurosurgery	S	Levetiracetam	Levetiracetam	15	23	690	147.65		*					*
1508858572	Soults	Clifford	New Hartford	NY	36	Neurosurgery	S	Levetiracetam	Levetiracetam	16	34	1020	484.35			16	34	484.35	1020	*
1508983628	Afshari	Zahra	Glenview	IL	17	Neurosurgery	S	Levetiracetam	Levetiracetam	13	39	1170	377.85			13	39	377.85	1170	*
1518178318	Barr	John	Fayetteville	AR	5	Neurosurgery	S	Levetiracetam	Levetiracetam	15	15	388	232.18			15	15	232.18	388	*
1518187384	Rhiew	Richard	Cleveland	OH	39	Neurosurgery	S	Levetiracetam	Levetiracetam	11	13	351	310.95			11	13	310.95	351	*
1518192780	Mathai	Prem	Middletown	OH	39	Neurosurgery	S	Levetiracetam	Levetiracetam	156	173	5002	3911.02	25		43	48	1914.01	1440	*
1518987890	Andrews	David	Philadelphia	PA	42	Neurosurgery	S	Levetiracetam	Levetiracetam	15	21	552	305.51		#					*
1528033222	Barnett	Faith	La Jolla	CA	6	Neurosurgery	S	Levetiracetam	Levetiracetam	48	82	2460	1949.24	14	#					#
1528033651	Rajjoub	Rodwan	Williamsport	PA	42	Neurosurgery	S	Levetiracetam	Levetiracetam	20	27.3	820	289.7			20	27.3	289.7	820	*
1528038528	Mattingly	Thomas	Rochester	NY	36	Neurosurgery	S	Levetiracetam	Levetiracetam	33	33	969	1175.48			33	33	1175.48	969	*
1528052040	Khayyat	Ghassan	Fairlawn	OH	39	Neurosurgery	S	Levetiracetam	Levetiracetam	23	50	1484	551.96		#					*
1528085057	Grubb	Robert	Saint Louis	MO	29	Neurosurgery	S	Levetiracetam	Levetiracetam	12	16	463	136.12			12	16	136.12	463	*
1528129228	Betancourt	Alejandro	Harlingen	TX	48	Neurosurgery	S	Levetiracetam	Levetiracetam	15	16	480	275.72		*					*
1528134582	Cooley	David	Lima	OH	39	Neurosurgery	S	Levetiracetam	Levetiracetam	11	11	330	167.58			11	11	167.58	330	*
1528218773	Qandah	Aziz Basem Nicholas	New Hartford	NY	36	Neurosurgery	S	Levetiracetam	Levetiracetam	26	27	765	474.13		#					*
1538117981	Berger	Mitchel	San Francisco	CA	6	Neurosurgery	S	Levetiracetam	Levetiracetam	17	25	720	427.49		#					*
1538160106	Bogaev	Christopher	San Antonio	TX	48	Neurosurgery	S	Levetiracetam	Levetiracetam	132	151	4515	2148.78	35		95	114	1561.93	3405	#
1538196175	Reintjes	Stephen	Kansas City	MO	29	Neurosurgery	S	Levetiracetam	Levetiracetam	23	39	1170	329.98		#					*
1538210042	Lin	Ning	New York	NY	36	Neurosurgery	S	Levetiracetam	Levetiracetam	12	12	360	132.73			12	12	132.73	360	*
1538305826	Leonardo	Jody	Pittsburgh	PA	42	Neurosurgery	S	Levetiracetam	Levetiracetam	13	15	375	190.89		#					*
1538308275	Arora	Tarun	San Francisco	CA	6	Neurosurgery	S	Levetiracetam	Levetiracetam	20	22	484	298.71		#					*
1538333174	Thorat	Sachin	Bossier City	LA	22	Neurosurgery	S	Levetiracetam	Levetiracetam	69	105.1	3140	3025.4	14		23	47.1	794.79	1414	*
1548449093	Ramos	Gustavo	Mcallen	TX	48	Neurosurgery	S	Levetiracetam	Levetiracetam	15	25	750	107.92			15	25	107.92	750	*
1558325951	Siddiqui	Adnan	Buffalo	NY	36	Neurosurgery	S	Levetiracetam	Levetiracetam	11	11	330	77.31			11	11	77.31	330	*
1558334748	Gardella	Slavina	New Hyde Park	NY	36	Neurosurgery	S	Levetiracetam	Levetiracetam	31	58	1740	1041.13		#					*
1558367714	Robinson	James	Atlanta	GA	13	Neurosurgery	S	Levetiracetam	Levetiracetam	17	19	570	156.95			17	19	156.95	570	*
1558398982	Camarata	Paul	Kansas City	KS	20	Neurosurgery	S	Levetiracetam	Levetiracetam	19	27	734	416.23		#					*
1558418103	Hurley	Thomas	New Lenox	IL	17	Neurosurgery	S	Levetiracetam	Levetiracetam	14	14	403	197.46		#					*
1558454637	Park	John	Santa Barbara	CA	6	Neurosurgery	S	Levetiracetam	Levetiracetam	14	22	614	165.32		#					*
1568429322	Lasner	Todd	Miami Beach	FL	12	Neurosurgery	S	Levetiracetam	Levetiracetam	24	26	780	197.09			24	26	197.09	780	*
1568439172	Gold	Rammy	Parkersburg	WV	54	Neurosurgery	S	Levetiracetam	Levetiracetam	19	19	531	179.67		*					*
1568669828	Rammos	Stylianos	Little Rock	AR	5	Neurosurgery	S	Levetiracetam	Levetiracetam	35	47	1393	483.33	11	#					*
1578514881	Puccioni	Mark	Omaha	NE	31	Neurosurgery	S	Levetiracetam	Levetiracetam	13	13.2	366	615.39			0	0	0	0	#
1578520532	Smith	William	Las Vegas	NV	32	Neurosurgery	S	Levetiracetam	Levetiracetam	13	17.7	470	108.65		*					*
1578548830	Brocker	Brian	Youngstown	OH	39	Neurosurgery	S	Levetiracetam	Levetiracetam	68	84	2520	1067.23	16	#					#
1578573929	Levy	Andrew	Denver	CO	8	Neurosurgery	S	Levetiracetam	Levetiracetam	14	18	540	249.45			14	18	249.45	540	*
1578648002	Jamshidi	Saied	Oxon Hill	MD	24	Neurosurgery	S	Levetiracetam Er	Levetiracetam	40	82	2412	1483.31	11		24	58	1177.63	1740	*
1588619076	Katz	Richard	Philadelphia	PA	42	Neurosurgery	S	Levetiracetam	Levetiracetam	37	51	1496	989.44			24	38	845.11	1140	*
1588625313	Wanebo	John	Scottsdale	AZ	4	Neurosurgery	S	Levetiracetam	Levetiracetam	20	20	600	267.02			20	20	267.02	600	*
1588634588	Geckle	David	Richmond	VA	51	Neurosurgery	S	Levetiracetam	Levetiracetam	28	36	1071	736.84		#					*
1588694327	Warnick	Ronald	Cincinnati	OH	39	Neurosurgery	S	Levetiracetam	Levetiracetam	71	85	2534	1562.93	35		40	46	828.43	1380		23
1588825772	Reinard	Kevin	Toledo	OH	39	Neurosurgery	S	Levetiracetam	Levetiracetam	19	19.5	585	441.93		#					*
1588839773	Kleinman	Michael	Scarborough	ME	23	Neurosurgery	S	Levetiracetam	Levetiracetam	26	65	1950	1512.77		#					*
1588839773	Kleinman	Michael	Scarborough	ME	23	Neurosurgery	S	Levetiracetam Er	Levetiracetam	11	11	330	655.44			0	0	0	0	#
1588860688	Tessler	Lee	Rockville Centre	NY	36	Neurosurgery	S	Levetiracetam	Levetiracetam	21	29	847	433.92			21	29	433.92	847	*
1588984223	Abuelem	Tarek	Little Rock	AR	5	Neurosurgery	S	Levetiracetam	Levetiracetam	33	39	1108	333.16	13		33	39	333.16	1108		13
1598744484	Rodriguez-Cruz	Leonardo	Cookeville	TN	47	Neurosurgery	S	Levetiracetam	Levetiracetam	12	12	337	117.41			12	12	117.41	337	*
1598756934	Cabbell	Kyle	Greensboro	NC	37	Neurosurgery	S	Levetiracetam	Levetiracetam	14	16	450	187.98			14	16	187.98	450	*
1598780777	Riley	Kristen	Birmingham	AL	1	Neurosurgery	S	Levetiracetam	Levetiracetam	12	14	420	104.94		*					*
1598791212	Acebal	Pablo	Miami	FL	12	Neurosurgery	S	Levetiracetam	Levetiracetam	16	18	540	269.94		#					*
1598868390	Breeze	Robert	Aurora	CO	8	Neurosurgery	S	Levetiracetam	Levetiracetam	11	17	510	318.54			0	0	0	0	#
1598879595	Shen	Alfred	Rancho Mirage	CA	6	Neurosurgery	S	Levetiracetam	Levetiracetam	28	31.5	922	334.25			28	31.5	334.25	922	*
1609033232	Davies	Gareth	Portsmouth	NH	33	Neurosurgery	S	Levetiracetam	Levetiracetam	12	12	360	198.83		#					*
1609073246	Mills	James	Dover	DE	10	Neurosurgery	S	Levetiracetam	Levetiracetam	14	19.2	577	187.24			14	19.2	187.24	577	*
1609079219	Nair	Anjana	Joliet	IL	17	Neurosurgery	S	Levetiracetam	Levetiracetam	45	61	1776	826.89	12		30	42	502.62	1206	*
1609867985	Zakalik	Karol	Royal Oak	MI	26	Neurosurgery	S	Levetiracetam	Levetiracetam	11	14	420	178.31			11	14	178.31	420	*
1619017787	Hunt	Matthew	Minneapolis	MN	27	Neurosurgery	S	Levetiracetam	Levetiracetam	16	23	690	401.47		#					*
1619079571	Lee	Kenneth	Greenville	NC	37	Neurosurgery	S	Levetiracetam	Levetiracetam	13	14	420	199.63		*					*
1619079753	Rambo	William	Columbia	SC	45	Neurosurgery	S	Levetiracetam	Levetiracetam	14	14	397	131.93			14	14	131.93	397	*
1619902400	Schulder	Michael	Newark	NJ	34	Neurosurgery	S	Levetiracetam	Levetiracetam	11	13	252	88.78		*					*
1619944311	Sriharan	Sivasupiramaniam	Gainesville	FL	12	Neurosurgery	S	Levetiracetam	Levetiracetam	14	16	480	69.88			14	16	69.88	480	*
1619968856	Field	E	Saginaw	MI	26	Neurosurgery	S	Levetiracetam	Levetiracetam	21	21	630	292.58		#					*
1629004445	Ellis	Thomas	Fort Worth	TX	48	Neurosurgery	S	Levetiracetam	Levetiracetam	12	22	660	193.52			12	22	193.52	660	*
1629020946	Dagam	Shekhar	Milwaukee	WI	55	Neurosurgery	S	Levetiracetam	Levetiracetam	16	16	477	141.77		#					*
1629034111	Omalley	Sean	Alabaster	AL	1	Neurosurgery	S	Levetiracetam	Levetiracetam	35	35	1025	501.37		#					*
1629078761	Digianfilippo	Anthony	Hinsdale	IL	17	Neurosurgery	S	Levetiracetam	Levetiracetam	12	12	360	111.05			12	12	111.05	360	*
1639292287	Etame	Arnold	Tampa	FL	12	Neurosurgery	S	Levetiracetam	Levetiracetam	47	51	1530	1150.11	16		17	17	289.03	510	*
1649236191	Oh	Simon	Aurora	CO	8	Neurosurgery	S	Levetiracetam	Levetiracetam	38	91	2723	1281.18	15		23	61	800.51	1823	#
1659376101	Brooks	William	Lexington	KY	21	Neurosurgery	S	Levetiracetam	Levetiracetam	33	39.5	1175	512.69	11		12	16.5	323.55	495	*
1659378123	Kachmann	Jeffrey	Fort Wayne	IN	18	Neurosurgery	S	Levetiracetam	Levetiracetam	18	26	765	284.57			18	26	284.57	765	*
1659425916	Pradilla	Gustavo	Baltimore	MD	24	Neurosurgery	S	Levetiracetam	Levetiracetam	11	15	450	272.48		*					*
1659455129	Dolan	Eugen	Billings	MT	30	Neurosurgery	S	Levetiracetam	Levetiracetam	13	13	390	289			13	13	289	390	*
1659463503	Panchal	Kanu	Mchenry	IL	17	Neurosurgery	S	Levetiracetam	Levetiracetam	18	32	924	444.04		*					*
1659781565	Birch	Kurtis	West Hollywood	CA	6	Neurosurgery	S	Levetiracetam	Levetiracetam	22	22	510	558.53			22	22	558.53	510	*
1669460663	Weaver	Michael	Philadelphia	PA	42	Neurosurgery	S	Levetiracetam	Levetiracetam	14	15	450	222.09		*					*
1669581534	Hartwell	Richard	Toms River	NJ	34	Neurosurgery	S	Levetiracetam	Levetiracetam	29	42	1260	940.88			29	42	940.88	1260	*
1669649406	Qahwash	Omar	East Lansing	MI	26	Neurosurgery	S	Levetiracetam	Levetiracetam	27	29.1	868	338.33			27	29.1	338.33	868	*
1669672192	Lake	Wendell	Madison	WI	55	Neurosurgery	S	Levetiracetam	Levetiracetam	13	13	326	115.98		*					*
1679528434	Takacs	Istvan	Charleston	SC	45	Neurosurgery	S	Levetiracetam	Levetiracetam	19	21	630	398.99		#					*
1679532329	Melisi	James	Richmond	VA	51	Neurosurgery	S	Levetiracetam	Levetiracetam	25	27	810	354.59		#					*
1679592927	Villanueva	Phillip	Philadelphia	PA	42	Neurosurgery	S	Levetiracetam	Levetiracetam	30	32	922	381.53		#					*
1679736938	Khaldi	Ahmad	Marietta	GA	13	Neurosurgery	S	Levetiracetam	Levetiracetam	16	16	480	118.99			0	0	0	0	#
1689647778	Aghi	Manish	San Francisco	CA	6	Neurosurgery	S	Levetiracetam	Levetiracetam	18	18	432	167.29	15	#					#
1689806465	Richard	Paul	Naples	FL	12	Neurosurgery	S	Levetiracetam	Levetiracetam	14	38	1117	404.33	12		14	38	404.33	1117		12
1689822314	Krisht	Khaled	Jonesboro	AR	5	Neurosurgery	S	Levetiracetam	Levetiracetam	13	14	420	198.92			13	14	198.92	420	*
1689830192	Adel	Joseph	Saginaw	MI	26	Neurosurgery	S	Levetiracetam	Levetiracetam	42	45.8	1365	640.31	16	#					#
1689839102	Esquenazi Levy	Yoshua	Houston	TX	48	Neurosurgery	S	Levetiracetam	Levetiracetam	17	20	600	518.04		*					*
1689871998	Sweeney	Justin	Saint Louis	MO	29	Neurosurgery	S	Levetiracetam	Levetiracetam	11	13	390	226.65		*					*
1699076224	Peters	Angela	Salt Lake City	UT	49	Neurosurgery	S	Levetiracetam	Levetiracetam	101	127	3690	2495.26	15		12	24	287.73	720	*
1699703595	Langheinrich	Walter	South Bend	IN	18	Neurosurgery	S	Levetiracetam	Levetiracetam	29	29.1	778	411.89		#					*
1699741637	Hussain	Syed	Mission	TX	48	Neurosurgery	S	Levetiracetam	Levetiracetam	29	31	907	441.76		#					*
1699756007	Piepmeier	Joseph	New Haven	CT	9	Neurosurgery	S	Levetiracetam	Levetiracetam	20	26.5	795	378.54		*					*
1699834721	Kung	David	Elmira	NY	36	Neurosurgery	S	Levetiracetam	Levetiracetam	25	29	861	276.3			13	13	138.01	390	*
1699899047	Sanai	Nader	Phoenix	AZ	4	Neurosurgery	S	Levetiracetam	Levetiracetam	12	660	*
1750458618	Goldenberg	Todd	Fontana	CA	6	Neurosurgery	S	Levetiracetam	Levetiracetam	33	49	1345	1317.91	21		33	49	1317.91	1345		21
1750535365	Lapointe	Genevieve	Lubbock	TX	48	Neurosurgery	S	Levetiracetam	Levetiracetam	11	11	307	284.71		*					*
1750544060	Fargen	Kyle	Winston Salem	NC	37	Neurosurgery	S	Levetiracetam	Levetiracetam	17	17.5	485	263.67		#					*
1760413645	Markert	James	Birmingham	AL	1	Neurosurgery	S	Levetiracetam	Levetiracetam	14	14	420	128.94		#					*
1760443766	Wolf	Aizik	South Miami	FL	12	Neurosurgery	S	Levetiracetam	Levetiracetam	97	129	3845	1999.57	17		79	109	1478.37	3245	#
1760472757	Sorenson	Jeffrey	Memphis	TN	47	Neurosurgery	S	Levetiracetam	Levetiracetam	32	34	1020	593.86			20	20	367.57	600	*
1760519193	Dunn	Gavin	Saint Louis	MO	29	Neurosurgery	S	Levetiracetam	Levetiracetam	38	46.6	1383	693.05	11	#					*
1760596001	Ott	Kenneth	San Diego	CA	6	Neurosurgery	S	Levetiracetam	Levetiracetam	20	21	630	293.29		#					*
1760662720	Uschold	Timothy	Medford	OR	41	Neurosurgery	S	Levetiracetam	Levetiracetam	34	34	870	404.4			34	34	404.4	870	*
1760684179	Raychaudhuri	Ratul	Toledo	OH	39	Neurosurgery	S	Levetiracetam	Levetiracetam	20	20	577	277.03		*					*
1770502163	Cobb	Cully	Sacramento	CA	6	Neurosurgery	S	Levetiracetam	Levetiracetam	12	12	360	165.65			12	12	165.65	360	*
1770561979	Ashker	Kheder	Cumberland	MD	24	Neurosurgery	S	Levetiracetam	Levetiracetam	16	16	480	169.7			16	16	169.7	480	*
1770576977	Vitaz	Todd	Grand Rapids	MI	26	Neurosurgery	S	Levetiracetam	Levetiracetam	27	27	810	526.72			27	27	526.72	810	*
1770673253	Rowe	Richard	Macon	GA	13	Neurosurgery	S	Levetiracetam	Levetiracetam	21	38.5	1155	399.59		#					*
1770752891	Ugokwe	Kene	Youngstown	OH	39	Neurosurgery	S	Levetiracetam	Levetiracetam	16	16	480	486.63		#					*
1780611251	White	James	Gadsden	AL	1	Neurosurgery	S	Levetiracetam	Levetiracetam	15	23.5	705	220.72			15	23.5	220.72	705	*
1780624239	Guthikonda	Murali	Detroit	MI	26	Neurosurgery	S	Levetiracetam	Levetiracetam	50	51	1530	795.18			30	30	561.4	900	*
1780628719	Kokkino	Andrew	Springfield	OR	41	Neurosurgery	S	Levetiracetam	Levetiracetam	11	11	330	110.63		*					*
1780637702	Du	Rose	Boston	MA	25	Neurosurgery	S	Levetiracetam	Levetiracetam	17	17	502	157.13		*					*
1801996442	Ware	Marcus	New Orleans	LA	22	Neurosurgery	S	Keppra Xr	Levetiracetam	15	23	690	16307.54			0	0	0	0	#
1801996442	Ware	Marcus	New Orleans	LA	22	Neurosurgery	S	Levetiracetam	Levetiracetam	32	36	980	501.23		#					*
1811083991	Turtz	Alan	Camden	NJ	34	Neurosurgery	S	Levetiracetam	Levetiracetam	15	15	390	101.4		#					*
1811199367	Yamamoto	Junichi	Buffalo	NY	36	Neurosurgery	S	Levetiracetam	Levetiracetam	26	40	1200	760.8			12	22	263.93	660	*
1811924467	Bergman	Thomas	Minneapolis	MN	27	Neurosurgery	S	Levetiracetam	Levetiracetam	13	13	273	187.65		*					*
1811954035	Naso	William	Florence	SC	45	Neurosurgery	S	Levetiracetam	Levetiracetam	22	26	730	339.61	14	#					#
1811969330	Bobo	Richard	Tupelo	MS	28	Neurosurgery	S	Levetiracetam	Levetiracetam	11	11	330	254.83		*					*
1811983661	Grillo	Peter	Lawrence	MA	25	Neurosurgery	S	Levetiracetam	Levetiracetam	12	12	360	116.9			12	12	116.9	360	*
1811992035	Gardner	Stephen	Greenville	SC	45	Neurosurgery	S	Levetiracetam	Levetiracetam	25	25	742	492.36		#					*
1821036492	Keller	Irvin	Vero Beach	FL	12	Neurosurgery	S	Levetiracetam	Levetiracetam	40	50	1500	931.48			0	0	0	0	#
1821109513	Nathoo	Narendra	Bowling Green	KY	21	Neurosurgery	S	Levetiracetam	Levetiracetam	29	29	870	467.43	11	#					*
1831178151	Tatter	Stephen	Winston Salem	NC	37	Neurosurgery	S	Levetiracetam	Levetiracetam	32	36.5	1080	692.26	15	#					#
1831196237	Dozier	James	Fort Wayne	IN	18	Neurosurgery	S	Levetiracetam	Levetiracetam	12	14	293	216.12		*					*
1831379890	Wait	Sco62	Alexander	Peter	Richmond	VA	51	Neurosurgery	S	Levetiracetam	Levetiracetam	43	46	1308	549.82			43	46	549.82	1308	*
1972695195	Mcdermott	Michael	San Francisco	CA	6	Neurosurgery	S	Levetiracetam	Levetiracetam	34	40	960	513.83	15	#					#
1972706927	Luzardo	Gustavo	Jackson	MS	28	Neurosurgery	S	Levetiracetam	Levetiracetam	11	11	315	142.93		*					*
1972776623	Clarke	Jennifer	San Francisco	CA	6	Neurosurgery	S	Levetiracetam	Levetiracetam	31	72	2160	603.1		#					*
1972789238	Seibly	Jason	Bloomington	IL	17	Neurosurgery	S	Levetiracetam	Levetiracetam	18	22	630	313.82		#					*
1982659371	Grigorian	Arthur	Macon	GA	13	Neurosurgery	S	Levetiracetam	Levetiracetam	14	14	405	122.2		#					*
1982667994	Locatelli	Eduardo	Fort Lauderdale	FL	12	Neurosurgery	S	Keppra	Levetiracetam	74	88.5	2107	77054.61		*					*
1982667994	Locatelli	Eduardo	Fort Lauderdale	FL	12	Neurosurgery	S	Levetiracetam	Levetiracetam	228	447.7	13380	11064.86	50		143	314	7539.79	9368		36
1982669065	Dziurzynski	Kristine	Lancaster	PA	42	Neurosurgery	S	Levetiracetam	Levetiracetam	35	43	1241	506			35	43	506	1241	*
1982694642	Mahmoud	Akram	Hickory	NC	37	Neurosurgery	S	Levetiracetam	Levetiracetam	12	14	404	155.72			12	14	155.72	404	*
1982750576	Callahan	Brian	Tucson	AZ	4	Neurosurgery	S	Levetiracetam	Levetiracetam	14	14	420	147.84			14	14	147.84	420	*
1982794582	Jensen	Randy	Salt Lake City	UT	49	Neurosurgery	S	Levetiracetam	Levetiracetam	13	13	390	193.64			13	13	193.64	390	*
1992741912	Abshire	Bret	Murrieta	CA	6	Neurosurgery	S	Levetiracetam	Levetiracetam	16	16.5	495	246.22		#					*
1992921563	Hill	Kenneth	Reading	PA	42	Neurosurgery	S	Levetiracetam	Levetiracetam	14	18	540	423.17			14	18	423.17	540	*
										12329
