# Supplementary material for: Economic Trends in Commonly Used Drugs for Spinal Fusion and Brain Tumor Resection: An Analysis of the Medicare Part D Database
Source: Biomedicines. 2023 Aug 3;11(8):2185. doi: 10.3390/biomedicines11082185 (PMC10452193; doi:10.3390/biomedicines11082185)
Supplement: Supplementary file 1 [file biomedicines-11-02185-s001.zip › Drug Data, Pearson's and Linear Regression/Drug Data/2017 NSGY Data/2017 NSGY Methocarbamol.csv]

Prscrbr_NPI	Prscrbr_Last_Org_Name	Prscrbr_First_Name	Prscrbr_City	Prscrbr_State_Abrvtn	Prscrbr_State_FIPS	Prscrbr_Type	Prscrbr_Type_Src	Brnd_Name	Gnrc_Name	Tot_Clms	Tot_30day_Fills	Tot_Day_Suply	Tot_Drug_Cst	Tot_Benes	GE65_Sprsn_Flag	GE65_Tot_Clms	GE65_Tot_30day_Fills	GE65_Tot_Drug_Cst	GE65_Tot_Day_Suply	GE65_Bene_Sprsn_Flag	GE65_Tot_Benes
1003018748	Thomas	Brad	Little Rock	AR	5	Neurosurgery	S	Methocarbamol	Methocarbamol	15	15	203	93.28			15	15	93.28	203	*
1003027392	Curt	Bradford	West Chester	OH	39	Neurosurgery	S	Methocarbamol	Methocarbamol	16	16	220	154.85	15	#					#
1003805466	Soleau	Scott	Baton Rouge	LA	22	Neurosurgery	S	Methocarbamol	Methocarbamol	12	12	339	136.45		*					*
1003834680	Rose	James	Austin	TX	48	Neurosurgery	S	Methocarbamol	Methocarbamol	14	14	220	125.85		*					*
1003909649	Morrison	Thomas	Atlanta	GA	13	Neurosurgery	S	Methocarbamol	Methocarbamol	71	71.7	1495	762.14	36		57	57.7	603.39	1230	#
1023001468	Bindal	Ajay	Houston	TX	48	Neurosurgery	S	Methocarbamol	Methocarbamol	21	21	210	111.37	15		21	21	111.37	210		15
1023019445	Pickett	Joel	Huntsville	AL	1	Neurosurgery	S	Methocarbamol	Methocarbamol	49	49	1010	394.07	35		38	38	305.49	790	#
1023244506	Miller	Joseph	Chattanooga	TN	47	Neurosurgery	S	Methocarbamol	Methocarbamol	15	15	395	160.83		#					*
1023270477	Volkov	Andrey	Detroit	MI	26	Neurosurgery	S	Methocarbamol	Methocarbamol	11	11	275	116.79		*					*
1033138011	Siadati	Abdolreza	Fort Worth	TX	48	Neurosurgery	S	Methocarbamol	Methocarbamol	42	42	990	423.68	30	#					#
1033169982	Al Tamimi	Mazin	Dallas	TX	48	Neurosurgery	S	Methocarbamol	Methocarbamol	34	34	525	298.85	15	#					*
1033174636	Zinkel	John	St Clair Shores	MI	26	Neurosurgery	S	Methocarbamol	Methocarbamol	46	46	610	338.64	21		35	35	223.79	500	#
1033180757	El-Naggar	Amr	Somerset	KY	21	Neurosurgery	S	Methocarbamol	Methocarbamol	23	25	750	238.95			11	13	162.32	390	*
1033206065	Clark	Charles	Birmingham	AL	1	Neurosurgery	S	Methocarbamol	Methocarbamol	75	75	537	507.3	38		61	61	417.56	441	#
1033284773	Seyfried	Donald	Detroit	MI	26	Neurosurgery	S	Methocarbamol	Methocarbamol	18	18	448	147.49	13	*					*
1033433966	Bilbao	Christopher	Springfield	OR	41	Neurosurgery	S	Methocarbamol	Methocarbamol	14	14	317	207.3		*					*
1043263536	Haynes	Walter	Birmingham	AL	1	Neurosurgery	S	Methocarbamol	Methocarbamol	88	88	897	633.43	67		53	53	378.82	537		39
1053356378	Yalamanchili	Ravi	Frederick	MD	24	Neurosurgery	S	Methocarbamol	Methocarbamol	11	11	320	160.63		*					*
1053361386	Sawin	Paul	Winter Park	FL	12	Neurosurgery	S	Methocarbamol	Methocarbamol	18	18	240	106.25	18	#					#
1053386789	Seledotis	Robert	Grand Rapids	MI	26	Neurosurgery	S	Methocarbamol	Methocarbamol	11	11	198	72.83		*					*
1053500314	Farley	Chad	Payson	UT	49	Neurosurgery	S	Methocarbamol	Methocarbamol	27	27	322	284.39	18	#					#
1053533919	Fonn	Sonjay	Cape Girardeau	MO	29	Neurosurgery	S	Methocarbamol	Methocarbamol	17	17	301	262.85		*					*
1053536755	Kelkar	Prashant	Southfield	MI	26	Neurosurgery	S	Methocarbamol	Methocarbamol	21	21	569	199.09	19	#					#
1053585711	Whitlatch	Lyman	Visalia	CA	6	Neurosurgery	S	Methocarbamol	Methocarbamol	17	17	413	265.19			17	17	265.19	413	*
1063560597	Park	John	Sugar Land	TX	48	Neurosurgery	S	Methocarbamol	Methocarbamol	22	22	235	127.99			22	22	127.99	235	*
1063668440	Chen	Selby	Jacksonville	FL	12	Neurosurgery	S	Methocarbamol	Methocarbamol	15	15.5	316	161.01	11		15	15.5	161.01	316		11
1063699833	Gamadia	Kaywan	Cape Girardeau	MO	29	Neurosurgery	S	Methocarbamol	Methocarbamol	21	21	398	191.54	15	#					*
1073538096	Thomas	Najeeb	Metairie	LA	22	Neurosurgery	S	Methocarbamol	Methocarbamol	33	33	990	356.38	24	#					#
1073585477	Utter	Philip	Shreveport	LA	22	Neurosurgery	S	Methocarbamol	Methocarbamol	35	35	470	338.14	16	#					#
1073652152	Ramsey	Christian	Lexington	KY	21	Neurosurgery	S	Methocarbamol	Methocarbamol	19	19	440	206.51	15	#					#
1073665550	Mcgirt	Matthew	Charlotte	NC	37	Neurosurgery	S	Methocarbamol	Methocarbamol	12	14	310	108.04		*					*
1073738613	Sin	Anthony	Shreveport	LA	22	Neurosurgery	S	Methocarbamol	Methocarbamol	41	41	461	203.39	28	#					#
1073828794	Sandquist	Lee	Wenatchee	WA	53	Neurosurgery	S	Methocarbamol	Methocarbamol	27	27.5	588	348.29	14		16	16.5	177.38	372	*
1083857551	Ahmed	Osama	San Antonio	TX	48	Neurosurgery	S	Methocarbamol	Methocarbamol	56	58.5	1755	639.18	27		26	27	268.6	810		13
1093938482	Houseman	Clifford	Southfield	MI	26	Neurosurgery	S	Methocarbamol	Methocarbamol	29	29	860	318.45	17	#					#
1104040732	Kachmann	Michael	Cincinnati	OH	39	Neurosurgery	S	Methocarbamol	Methocarbamol	11	11	185	77.77		*					*
1114065646	Spinks	Theodore	Round Rock	TX	48	Neurosurgery	S	Methocarbamol	Methocarbamol	16	16.1	276	140.12		#					*
1114196466	Heller	Allan	Spokane	WA	53	Neurosurgery	S	Methocarbamol	Methocarbamol	13	13	384	170.61		*					*
1114913605	Webb	Kristopher	Austin	TX	48	Neurosurgery	S	Methocarbamol	Methocarbamol	20	20	439	180.73	14	#					*
1114965928	Wang	Jeremy	Houston	TX	48	Neurosurgery	S	Methocarbamol	Methocarbamol	22	22	340	140.62	12	#					#
1114990553	Supler	Mitchell	Ocoee	FL	12	Neurosurgery	S	Methocarbamol	Methocarbamol	12	12	267	107.57		*					*
1124050851	Smith	Stephen	South Bend	IN	18	Neurosurgery	S	Methocarbamol	Methocarbamol	20	20	206	215.89	15	#					#
1124053392	Blacklock	Jerry	Houston	TX	48	Neurosurgery	S	Methocarbamol	Methocarbamol	14	14	197	81.94	11		14	14	81.94	197		11
1124065305	Patel	Sunil	Charleston	SC	45	Neurosurgery	S	Methocarbamol	Methocarbamol	12	12	123	64.05			12	12	64.05	123	*
1124067491	Song	Michael	Reno	NV	32	Neurosurgery	S	Methocarbamol	Methocarbamol	16	17	420	157.22	11	*					*
1134115595	Stovall	Richard	Austin	TX	48	Neurosurgery	S	Methocarbamol	Methocarbamol	12	12	100	67.38			12	12	67.38	100	*
1134140932	Henry	Matthew	Wichita	KS	20	Neurosurgery	S	Methocarbamol	Methocarbamol	18	18	502	234.12	13	#					#
1134160161	Wallace	Bradley	Jacksonville	FL	12	Neurosurgery	S	Methocarbamol	Methocarbamol	45	45	1209	554.97	32		31	31	321.55	824	#
1134181571	Gerdes	Jeffrey	St Cloud	MN	27	Neurosurgery	S	Methocarbamol	Methocarbamol	28	28	343	221.94	18	#					#
1134397714	Powers	Alexander	Winston Salem	NC	37	Neurosurgery	S	Methocarbamol	Methocarbamol	11	11	313	135.73		*					*
1144228933	Deshmukh	Vinay	Charlotte	NC	37	Neurosurgery	S	Methocarbamol	Methocarbamol	14	14	340	138.4		*					*
1144531161	Crabtree-Wilson	Kelli	Topeka	KS	20	Neurosurgery	S	Methocarbamol	Methocarbamol	72	76	2261	1012.69	24		57	61	836.44	1817	#
1154315695	Brewington	Kenneth	Missoula	MT	30	Neurosurgery	S	Methocarbamol	Methocarbamol	13	13	140	116.07		*					*
1154521367	Mehta	Ankit	Boston	MA	25	Neurosurgery	S	Methocarbamol	Methocarbamol	17	17	332	164.19		#					*
1154632057	Brindle	Ted	Roseville	CA	6	Neurosurgery	S	Methocarbamol	Methocarbamol	14	14	314	108.23		*					*
1154651867	Smithason	Saksith	Lumberton	NC	37	Neurosurgery	S	Methocarbamol	Methocarbamol	14	14	395	154.78		*					*
1164420915	Vaughn	Troy	Alexandria	LA	22	Neurosurgery	S	Methocarbamol	Methocarbamol	61	71	2038	655.36	16		37	47	406.35	1378	*
1164489480	Garber	Jason	Las Vegas	NV	32	Neurosurgery	S	Methocarbamol	Methocarbamol	12	13.3	339	130.41		*					*
1164502852	Schnee	Charles	Baltimore	MD	24	Neurosurgery	S	Methocarbamol	Methocarbamol	26	26.5	748	185.09	15	#					#
1164624516	Lothes	Christian	Wichita	KS	20	Neurosurgery	S	Methocarbamol	Methocarbamol	26	26	730	272.87	16	#					#
1164670345	Mcneal	Jonathan	Roanoke	VA	51	Neurosurgery	S	Methocarbamol	Methocarbamol	93	93	1065	665.14	53		56	56	379.33	575		33
1174505887	Alexander	Mathew	Corpus Christi	TX	48	Neurosurgery	S	Methocarbamol	Methocarbamol	47	47	1383	557.01	23		30	30	356.19	873	#
1174555379	Caton	William	Pasadena	CA	6	Neurosurgery	S	Methocarbamol	Methocarbamol	73	73	775	455.74	24		56	56	329.68	595	#
1174581409	Alberico	Anthony	Huntington	WV	54	Neurosurgery	S	Methocarbamol	Methocarbamol	14	14	325	147.19	11	*					*
1174787337	Gandhi	Ravi	Winter Park	FL	12	Neurosurgery	S	Methocarbamol	Methocarbamol	17	18	319	116.66	14	#					#
1184031627	Denis	Daniel	Kenner	LA	22	Neurosurgery	S	Methocarbamol	Methocarbamol	12	12	266	107.13		*					*
1184670135	Monteiro	Paulo	Jacksonville	FL	12	Neurosurgery	S	Methocarbamol	Methocarbamol	16	16	235	91.6	12	#					*
1184858292	Hazzard	Matthew	Braselton	GA	13	Neurosurgery	S	Methocarbamol	Methocarbamol	36	36	417	380.1	21	#					#
1194726216	Paramore	Christopher	Sayre	PA	42	Neurosurgery	S	Methocarbamol	Methocarbamol	25	25	462	210.74	18		13	13	97.57	253	#
1194949594	Dreyer	Jason	Walla Walla	WA	53	Neurosurgery	S	Methocarbamol	Methocarbamol	23	23	535	275.87	15	#					#
1205044005	Okor	Mamerhi	Birmingham	AL	1	Neurosurgery	S	Methocarbamol	Methocarbamol	11	11	322	103.68		*					*
1205829819	Boarini	David	Des Moines	IA	19	Neurosurgery	S	Methocarbamol	Methocarbamol	30	30	252	120.12	15		30	30	120.12	252		15
1215018510	Robertson	Daniel	Ocala	FL	12	Neurosurgery	S	Methocarbamol	Methocarbamol	34	34	331	176.69	24	#					#
1215050315	Ziewacz	John	Charlotte	NC	37	Neurosurgery	S	Methocarbamol	Methocarbamol	15	15	353	146.76	11	#					*
1215163795	Ditty	Benjamin	Charlotte	NC	37	Neurosurgery	S	Methocarbamol	Methocarbamol	33	33	932	480.73	17	*					*
1225020555	Soo	Teck	Southfield	MI	26	Neurosurgery	S	Methocarbamol	Methocarbamol	25	25	750	310.49	14	#					*
1225022023	Beck	Carter	Missoula	MT	30	Neurosurgery	S	Methocarbamol	Methocarbamol	21	21	231	136.86	18	#					#
1225059025	Dickerson	John	Wichita	KS	20	Neurosurgery	S	Methocarbamol	Methocarbamol	43	43	1249	695.51	19		23	23	445.94	649	#
1225103963	Chedid	Mokbel	Detroit	MI	26	Neurosurgery	S	Methocarbamol	Methocarbamol	13	13	249	102.84	13	*					*
1225217920	Rezaiamiri	Shahram	Stockbridge	GA	13	Neurosurgery	S	Methocarbamol	Methocarbamol	13	13	390	85.7		*					*
1225299589	Gordon	Amber	Pensacola	FL	12	Neurosurgery	S	Methocarbamol	Methocarbamol	13	13	313	133.37		*					*
1235165705	Markey	Sean	Parker	CO	8	Neurosurgery	S	Methocarbamol	Methocarbamol	20	20	565	227.33	13	#					*
1235346354	Cameron	Brian	Richmond	VA	51	Neurosurgery	S	Methocarbamol	Methocarbamol	15	16	307	195.25		#					*
1235373218	Holland	Christopher	Charlotte	NC	37	Neurosurgery	S	Methocarbamol	Methocarbamol	16	16	312	134.16		#					*
1235475476	Gorman	Richard	Kettering	OH	39	Neurosurgery	S	Methocarbamol	Methocarbamol	22	22	568	201.26		*					*
1245215409	Afshar	John	Stuart	FL	12	Neurosurgery	S	Methocarbamol	Methocarbamol	47	47	830	369.71	37	#					#
1245231729	Atkins	Donald	San Antonio	TX	48	Neurosurgery	S	Methocarbamol	Methocarbamol	26	26	504	271.11	17	#					#
1245390095	Stokes	John	Austin	TX	48	Neurosurgery	S	Methocarbamol	Methocarbamol	13	13	181	135.47		#					*
1245396803	Sehati	Nouzhan	Burbank	CA	6	Neurosurgery	S	Methocarbamol	Methocarbamol	17	17	366	247.82		*					*
1245405661	O'shaughnessy	Brian	Nashville	TN	47	Neurosurgery	S	Methocarbamol	Methocarbamol	25	27	720	261.51	20	#					#
1255312245	Sepulveda	Raul	Houston	TX	48	Neurosurgery	S	Methocarbamol	Methocarbamol	16	20	600	159.47		*					*
1255337663	Ward	Brad	Bend	OR	41	Neurosurgery	S	Methocarbamol	Methocarbamol	17	17	191	114.86		*					*
1265430029	Coric	Domagoj	Charlotte	NC	37	Neurosurgery	S	Methocarbamol	Methocarbamol	12	13	309	126.27		#					*
1265430755	Senter	Howard	Pittsburgh	PA	42	Neurosurgery	S	Methocarbamol	Methocarbamol	28	28	492	193.19	13	*					*
1265453617	Tompkins	John	Plano	TX	48	Neurosurgery	S	Methocarbamol	Methocarbamol	17	17	427	154.05		#					*
1265469571	Tobler	William	Cincinnati	OH	39	Neurosurgery	S	Methocarbamol	Methocarbamol	85	85	2069	1195.85	50		74	74	1051.71	1799	#
1265520027	Oliver	Mark	Ocala	FL	12	Neurosurgery	S	Methocarbamol	Methocarbamol	44	44	623	291.29	38		31	31	207.75	445		26
1265684518	Rosen	David	Winter Park	FL	12	Neurosurgery	S	Methocarbamol	Methocarbamol	29	29.5	454	223.01	22	#					#
1275504730	El-Kalliny	Magdy	Somerset	KY	21	Neurosurgery	S	Methocarbamol	Methocarbamol	42	42	1236	428.91	18		19	19	164.45	570	*
1275508525	Oh	Michael	Washington	PA	42	Neurosurgery	S	Methocarbamol	Methocarbamol	18	18	314	205.01	13	#					*
1275518797	Yundt	Kent	Bend	OR	41	Neurosurgery	S	Methocarbamol	Methocarbamol	14	14	141	88.74		*					*
1275534539	Banks	Jason	Huntsville	AL	1	Neurosurgery	S	Methocarbamol	Methocarbamol	63	63	1290	480.98	39		36	36	266.9	740		25
1275542516	Kim	Daniel	Houston	TX	48	Neurosurgery	S	Methocarbamol	Methocarbamol	13	13	350	101.81			13	13	101.81	350	*
1275554024	Cuff	John	Athens	GA	13	Neurosurgery	S	Methocarbamol	Methocarbamol	13	13	370	140.78			13	13	140.78	370	*
1275584922	Smith	Darin	Cedar Rapids	IA	19	Neurosurgery	S	Methocarbamol	Methocarbamol	12	12	173	96.32		#					*
1275707689	Zavala	Gerardo	San Antonio	TX	48	Neurosurgery	S	Methocarbamol	Methocarbamol	136	158.1	4599	1515.8	61		71	81	733.43	2287		31
1275736365	Whisenhunt	Thomas	Montgomery	AL	1	Neurosurgery	S	Methocarbamol	Methocarbamol	33	33	990	380.32	22		13	13	157.1	390	*
1285603860	Chu	Ray	Los Angeles	CA	6	Neurosurgery	S	Methocarbamol	Methocarbamol	11	11	285	90.22		*					*
1285721225	Harsh	Carter	Birmingham	AL	1	Neurosurgery	S	Methocarbamol	Methocarbamol	50	50	368	328.45	29		31	31	199.66	235	#
1285778613	Benedict	William	Marietta	GA	13	Neurosurgery	S	Methocarbamol	Methocarbamol	22	22	480	370.39			11	11	115.63	242	*
1285808063	Parker	Stephen	Jacksonville	FL	12	Neurosurgery	S	Methocarbamol	Methocarbamol	12	12	226	109.4		*					*
1285851303	Gorsen	Robert	Annandale	VA	51	Neurosurgery	S	Methocarbamol	Methocarbamol	19	19	190	108.66		#					*
1295775807	Aho	Christopher	Whittier	CA	6	Neurosurgery	S	Methocarbamol	Methocarbamol	33	35	1017	337.48	20	#					#
1295782670	Rahman	Salim	Springfield	MO	29	Neurosurgery	S	Methocarbamol	Methocarbamol	11	11	137	81.79		*					*
1295811982	Frankel	Roger	Atlanta	GA	13	Neurosurgery	S	Methocarbamol	Methocarbamol	11	11	286	117.24		*					*
1295841435	Gentry	Jonathon	Amarillo	TX	48	Neurosurgery	S	Methocarbamol	Methocarbamol	47	51.3	958	360.06	19		34	38.3	254.91	709	#
1295861342	Johnson	Michele	Atlanta	GA	13	Neurosurgery	S	Methocarbamol	Methocarbamol	15	16	480	176.73	11	#					*
1295894731	Macdonald	Bart	Roswell	GA	13	Neurosurgery	S	Methocarbamol	Methocarbamol	18	18	525	204.67	14	#					#
1306051479	Neumann	Christopher	Cincinnati	OH	39	Neurosurgery	S	Methocarbamol	Methocarbamol	22	22	600	246.58	13	#					*
1306800750	Williams	Phillip	Dallas	TX	48	Neurosurgery	S	Methocarbamol	Methocarbamol	12	12	55	74.07			12	12	74.07	55	*
1306814868	Mesiwala	Ali	Rancho Cucamonga	CA	6	Neurosurgery	S	Methocarbamol	Methocarbamol	18	18	507	269.09	12	#					*
1306876172	Bohinski	Robert	Cincinnati	OH	39	Neurosurgery	S	Methocarbamol	Methocarbamol	20	20	585	277.63	11	#					*
1306876768	Bindal	Rajesh	Sugar Land	TX	48	Neurosurgery	S	Methocarbamol	Methocarbamol	14	14	143	87.98	12	#					#
1306950654	Zubay	Geoffrey	Shenandoah	TX	48	Neurosurgery	S	Methocarbamol	Methocarbamol	14	14	250	100.65	12	#					*
1316048911	Lee	David	Hattiesburg	MS	28	Neurosurgery	S	Methocarbamol	Methocarbamol	15	15	407	163.38		*					*
1316913635	Dietze	Donald	Lacombe	LA	22	Neurosurgery	S	Methocarbamol	Methocarbamol	16	16	465	140.78			0	0	0	0	#
1316977457	Neely	Warren	San Antonio	TX	48	Neurosurgery	S	Methocarbamol	Methocarbamol	136	173.7	5048	2303.96	46		105	141.7	1922.03	4115	#
1326018326	Mehta	Rajesh	Richmond	VA	51	Neurosurgery	S	Methocarbamol	Methocarbamol	20	20	583	248.92		#					*
1326031931	Memon	Muhammed	Port Charlotte	FL	12	Neurosurgery	S	Methocarbamol	Methocarbamol	13	19	540	136.05		*					*
1326046186	Cowan	Michael	Charlotte	NC	37	Neurosurgery	S	Methocarbamol	Methocarbamol	39	39	888	323.08	33	#					#
1326154550	Paullus	Wayne	Amarillo	TX	48	Neurosurgery	S	Methocarbamol	Methocarbamol	29	29	776	288.72	12	#					*
1326224007	Walkup	Raymond	Atlanta	GA	13	Neurosurgery	S	Methocarbamol	Methocarbamol	71	71	1916	952.26	54		58	58	766.17	1536	#
1326236324	Guthikonda	Bharat	Shreveport	LA	22	Neurosurgery	S	Methocarbamol	Methocarbamol	12	12	310	138.16		*					*
1336132430	Jones	David	Greensboro	NC	37	Neurosurgery	S	Methocarbamol	Methocarbamol	18	18	345	105.18	14	*					*
1336134840	Prostko	Edward	Washington	PA	42	Neurosurgery	S	Methocarbamol	Methocarbamol	20	20	331	191.13	15	#					#
1336146992	Onyiuke	Hilary	Farmington	CT	9	Neurosurgery	S	Methocarbamol	Methocarbamol	13	13	205	80.7	13	#					#
1336198209	Chahlavi	Ali	Jacksonville	FL	12	Neurosurgery	S	Methocarbamol	Methocarbamol	20	20	389	217.97	17	#					*
1336308287	Marks	Jared	Jackson	MS	28	Neurosurgery	S	Methocarbamol	Methocarbamol	22	22	470	256.85		#					*
1346225984	Robinson	John	Stuart	FL	12	Neurosurgery	S	Methocarbamol	Methocarbamol	34	34	778	416.75	19	#					#
1346241817	Vardiman	Arnold	San Antonio	TX	48	Neurosurgery	S	Methocarbamol	Methocarbamol	57	57	528	358.35	24	#					#
1346245966	Woodham	David	Dothan	AL	1	Neurosurgery	S	Methocarbamol	Methocarbamol	26	28	489	192.76	17		15	15	128.47	250	#
1346276961	Grundmeyer	Raymond	Wichita	KS	20	Neurosurgery	S	Methocarbamol	Methocarbamol	47	47	670	308.15	17		21	21	126.07	287	#
1346284155	Ordonez	Bernardo	Norfolk	VA	51	Neurosurgery	S	Methocarbamol	Methocarbamol	22	22	316	252.24		#					*
1346311552	Ramos	Marco	Shreveport	LA	22	Neurosurgery	S	Methocarbamol	Methocarbamol	22	22	515	189.6		*					*
1356521389	Germain	Rasha	Santa Rosa	CA	6	Neurosurgery	S	Methocarbamol	Methocarbamol	24	24	497	284.26	14	#					*
1356559199	Cho	Derrick	Huntsville	AL	1	Neurosurgery	S	Methocarbamol	Methocarbamol	44	44	889	335.69	23		13	13	99.29	260	*
1366450959	Kouri	Joshua	Atlantis	FL	12	Neurosurgery	S	Methocarbamol	Methocarbamol	31	33.5	924	356.77	26	#					#
1376548396	Rosenstein	Jacob	Arlington	TX	48	Neurosurgery	S	Methocarbamol	Methocarbamol	11	11	330	117.52		*					*
1376603209	Cone	Jeffrey	Amarillo	TX	48	Neurosurgery	S	Methocarbamol	Methocarbamol	27	27	530	177.05	22	#					#
1386603553	Cook	Judson	Cheyenne	WY	56	Neurosurgery	S	Methocarbamol	Methocarbamol	11	11	185	72.87		*					*
1386633402	Ragland	Joel	Knoxville	TN	47	Neurosurgery	S	Methocarbamol	Methocarbamol	12	12	193	89.91	11	*					*
1386698314	Holman	Paul	Houston	TX	48	Neurosurgery	S	Methocarbamol	Methocarbamol	22	22	477	205.4	12	#					*
1386745321	Paullus	Wayne	Amarillo	TX	48	Neurosurgery	S	Methocarbamol	Methocarbamol	26	28.3	752	264.91	12		11	13.3	91.99	310	*
1386890150	Johnson	Andrew	Chicago	IL	17	Neurosurgery	S	Methocarbamol	Methocarbamol	14	15	393	150.48		#					*
1396701504	Hadden	Anthony	Bend	OR	41	Neurosurgery	S	Methocarbamol	Methocarbamol	20	20	350	197.27	14	#					#
1396788758	Denning	Jeremy	Dallas	TX	48	Neurosurgery	S	Methocarbamol	Methocarbamol	12	12	238	109.28			12	12	109.28	238	*
1396819371	Kern	Richard	Wichita Falls	TX	48	Neurosurgery	S	Methocarbamol	Methocarbamol	13	13	233	115.5		*					*
1396829735	Reichwage	Brett	Pensacola	FL	12	Neurosurgery	S	Methocarbamol	Methocarbamol	13	13	335	109.76		*					*
1396858049	Rodgers	James	Tulsa	OK	40	Neurosurgery	S	Methocarbamol	Methocarbamol	17	17	260	128.85	11	#					*
1396947776	Brown	Steven	Abilene	TX	48	Neurosurgery	S	Methocarbamol	Methocarbamol	57	57	859	449.5	38	#					#
1407149149	Albert	Ladislau	San Antonio	TX	48	Neurosurgery	S	Methocarbamol	Methocarbamol	11	11	330	93.75		*					*
1417035510	Arriola	Gustavo	Kissimmee	FL	12	Neurosurgery	S	Methocarbamol	Methocarbamol	36	38	1060	304.34	29		22	24	180.55	670		17
1417065038	Bailey	Steven	Crestview Hills	KY	21	Neurosurgery	S	Methocarbamol	Methocarbamol	18	18	200	109.35	17	#					#
1417287517	Fahim	Daniel	Southfield	MI	26	Neurosurgery	S	Methocarbamol	Methocarbamol	21	21	391	145.63	13	#					*
1417946559	Hauge	David	Knoxville	TN	47	Neurosurgery	S	Methocarbamol	Methocarbamol	56	56	873	402	48	#					#
1417981804	Kingman	Thomas	San Antonio	TX	48	Neurosurgery	S	Methocarbamol	Methocarbamol	62	77.2	2090	637.79	31		51	64.2	535.23	1700	#
1417983032	Mellion	B	Wichita	KS	20	Neurosurgery	S	Methocarbamol	Methocarbamol	16	16	315	128.67		#					*
1427028695	Hubbard	Jason	Nashville	TN	47	Neurosurgery	S	Methocarbamol	Methocarbamol	13	13	389	331.04		*					*
1427044924	Fox	Douglas	Austin	TX	48	Neurosurgery	S	Methocarbamol	Methocarbamol	25	25	673	272.99	19	#					#
1427158229	Hargraves	Ronald	Morgantown	WV	54	Neurosurgery	S	Methocarbamol	Methocarbamol	27	27	255	187.94		#					*
1437101185	Swaid	Swaid	Birmingham	AL	1	Neurosurgery	S	Methocarbamol	Methocarbamol	25	25.1	410	147.3	17	*					*
1437487709	Shaw	Andrew	Jacksonville	FL	12	Neurosurgery	S	Methocarbamol	Methocarbamol	14	20	540	219.63			14	20	219.63	540	*
1447280821	Matz	Paul	Chesterfield	MO	29	Neurosurgery	S	Methocarbamol	Methocarbamol	18	18	194	88.84	14	#					#
1457322406	Esce	Phillip	Spartanburg	SC	45	Neurosurgery	S	Methocarbamol	Methocarbamol	28	30	861	329.9	17	#					#
1457594012	Mickler	Christopher	Clearwater	FL	12	Neurosurgery	S	Methocarbamol	Methocarbamol	23	23	366	196.2		*					*
1457667446	Tyler	Lindsey	Lexington	KY	21	Neurosurgery	S	Methocarbamol	Methocarbamol	12	12	360	101.52		#					*
1467453886	Tao	Cheng	Huntsville	AL	1	Neurosurgery	S	Methocarbamol	Methocarbamol	55	55	1250	471.99	41		31	31	273.02	680		25
1467650663	Jarrell	Stuart	Charlotte	NC	37	Neurosurgery	S	Methocarbamol	Methocarbamol	55	55	1068	517.63	28		44	44	434.54	880	#
1477512507	White	Jonathan	Dallas	TX	48	Neurosurgery	S	Methocarbamol	Methocarbamol	17	17	377	158.69			17	17	158.69	377	*
1477522167	Norton	Thomas	Tucson	AZ	4	Neurosurgery	S	Methocarbamol	Methocarbamol	24	24	193	142.87	13		11	11	52.22	80	*
1477554517	Johnson	John	Huntsville	AL	1	Neurosurgery	S	Methocarbamol	Methocarbamol	45	45	955	323.12	36	#					#
1477654937	Bernard	Clark	Fishersville	VA	51	Neurosurgery	S	Methocarbamol	Methocarbamol	25	25	500	224.24	11	*					*
1477659787	Vaynman	Artem	Cleveland	OH	39	Neurosurgery	S	Methocarbamol	Methocarbamol	28	28	810	445.94		#					*
1477661189	Skidmore	Bradbury	Crestview Hills	KY	21	Neurosurgery	S	Methocarbamol	Methocarbamol	13	13	336	184.04		*					*
1477754513	Petr	Michael	Jacksonville	FL	12	Neurosurgery	S	Methocarbamol	Methocarbamol	14	14	250	86.93	12	#					*
1487855185	Chang	Victor	Detroit	MI	26	Neurosurgery	S	Methocarbamol	Methocarbamol	11	11.3	245	124.73		*					*
1487862926	Oberlander	Eric	Baton Rouge	LA	22	Neurosurgery	S	Methocarbamol	Methocarbamol	37	37	760	302.34	30		25	25	204.25	510	#
1497089833	Googe	Moises	Grand Rapids	MI	26	Neurosurgery	S	Methocarbamol	Methocarbamol	13	13	337	128.77		*					*
1497748693	Pool	Henry	Greensboro	NC	37	Neurosurgery	S	Methocarbamol	Methocarbamol	12	12	180	75.92		*					*
1497750012	Voss	Nicholas	Dothan	AL	1	Neurosurgery	S	Methocarbamol	Methocarbamol	11	11	173	75.68		*					*
1497770457	Khoo	Larry	Los Angeles	CA	6	Neurosurgery	S	Methocarbamol	Methocarbamol	35	36	1032	383.47		#					*
1497785661	Banister	William	Amarillo	TX	48	Neurosurgery	S	Methocarbamol	Methocarbamol	14	14	154	105.06		*					*
1497843254	Disclafani	Antonio	Ocala	FL	12	Neurosurgery	S	Methocarbamol	Methocarbamol	39	39	294	189.91	31	#					#
1497956403	Bowie	Charles	Baton Rouge	LA	22	Neurosurgery	S	Methocarbamol	Methocarbamol	52	53	1384	540.06	37		33	33	369.1	925	#
1508077884	Connor	David	Little Rock	AR	5	Neurosurgery	S	Methocarbamol	Methocarbamol	61	65	1928	672.15	30		29	33	357.43	990		13
1508857749	Elsner	Henry	Greensboro	NC	37	Neurosurgery	S	Methocarbamol	Methocarbamol	33	33	500	324.69	15		14	14	95.06	240	*
1518197151	Kerr	Paul	Jackson	MS	28	Neurosurgery	S	Methocarbamol	Methocarbamol	12	12	250	87.89			12	12	87.89	250	*
1518903491	Mathern	Bruce	Richmond	VA	51	Neurosurgery	S	Methocarbamol	Methocarbamol	17	17	478	404.91		#					*
1528069127	Ruiz	Henry	Gadsden	AL	1	Neurosurgery	S	Methocarbamol	Methocarbamol	16	16	470	186.76		*					*
1528078870	Hoover	Devon	Detroit	MI	26	Neurosurgery	S	Methocarbamol	Methocarbamol	14	14	345	150.34		*					*
1528094851	Ilercil	Orhan	Flowood	MS	28	Neurosurgery	S	Methocarbamol	Methocarbamol	105	105	1843	772.98	58		43	43	320.44	729		23
1528160686	Boyd	Scott	West Columbia	SC	45	Neurosurgery	S	Methocarbamol	Methocarbamol	17	17	95	306.89			17	17	306.89	95	*
1528169851	Arle	Jeffrey	Burlington	MA	25	Neurosurgery	S	Methocarbamol	Methocarbamol	11	11	330	95.65		*					*
1528183027	Rogers	Nancy	Lafayette	LA	22	Neurosurgery	S	Methocarbamol	Methocarbamol	58	58	1709	497.3	12	*					*
1528195252	Cochran	Daniel	Norman	OK	40	Neurosurgery	S	Methocarbamol	Methocarbamol	11	11	330	175.89		*					*
1528219466	Smith	Terry	Biloxi	MS	28	Neurosurgery	S	Methocarbamol	Methocarbamol	22	22	660	258.44	17	#					#
1548210107	Errington	Bret	Amarillo	TX	48	Neurosurgery	S	Methocarbamol	Methocarbamol	40	45	1320	450.41	13		21	26	252.45	780	*
1548224249	Boland	Michael	Chesterfield	MO	29	Neurosurgery	S	Methocarbamol	Methocarbamol	14	14	135	85.59	12	*					*
1548243009	Siegal	Joel	Beachwood	OH	39	Neurosurgery	S	Methocarbamol	Methocarbamol	13	13	214	164.79		*					*
1548253503	Loftus	Thomas	Austin	TX	48	Neurosurgery	S	Methocarbamol	Methocarbamol	27	27	620	195.85	15		27	27	195.85	620		15
1548256910	Udehn	David	Saginaw	MI	26	Neurosurgery	S	Methocarbamol	Methocarbamol	11	11.7	342	125.71		*					*
1548282791	Blades	Deborah	Broadview Heights	OH	39	Neurosurgery	S	Methocarbamol	Methocarbamol	12	12	309	111.38		*					*
1548358385	Kaplan	Barry	Ocala	FL	12	Neurosurgery	S	Methocarbamol	Methocarbamol	16	16	435	205.02	14	#					#
1548365802	El-Kadi	Hikmat	Pittsburgh	PA	42	Neurosurgery	S	Methocarbamol	Methocarbamol	98	100	1606	944.64	74		71	73	683.91	1151		52
1548451040	Kuhn	William	Lafayette	IN	18	Neurosurgery	S	Methocarbamol	Methocarbamol	15	15	247	108.37	14	*					*
1558332726	Schlegel	Robert	Mechanicsburg	PA	42	Neurosurgery	S	Methocarbamol	Methocarbamol	18	18	320	127.95	12	#					*
1558352831	Stern	Joseph	Greensboro	NC	37	Neurosurgery	S	Methocarbamol	Methocarbamol	29	29	612	258.85	14	*					*
1568439172	Gold	Rammy	Parkersburg	WV	54	Neurosurgery	S	Methocarbamol	Methocarbamol	42	42	561	317.43	18		25	25	142.15	326	#
1568452506	Sanders	Steven	Knoxville	TN	47	Neurosurgery	S	Methocarbamol	Methocarbamol	99	99	1687	624.8	78	#					#
1568584159	Wang	Vincent	Sugar Land	TX	48	Neurosurgery	S	Methocarbamol	Methocarbamol	15	15	264	89.51	11	#					*
1578510954	Cunningham	Edwin	Springfield	MO	29	Neurosurgery	S	Methocarbamol	Methocarbamol	11	11	130	82.83			11	11	82.83	130	*
1578513925	Woodall	William	Birmingham	AL	1	Neurosurgery	S	Methocarbamol	Methocarbamol	35	37	441	206.7	26		22	22	104.75	224	#
1578520532	Smith	William	Las Vegas	NV	32	Neurosurgery	S	Methocarbamol	Methocarbamol	16	18	368	172.47		*					*
1578543096	Pacheco-Serrant	Helson	El Paso	TX	48	Neurosurgery	S	Methocarbamol	Methocarbamol	46	46	1110	335.76	33		17	17	113.46	390		15
1578557377	Mack	Chriss	Missoula	MT	30	Neurosurgery	S	Methocarbamol	Methocarbamol	70	70	698	806.91	39		48	48	547.27	458		28
1578610457	Lebow	Richard	Nashville	TN	47	Neurosurgery	S	Methocarbamol	Methocarbamol	12	12	345	122.07	11	*					*
1578666780	Stefanis	George	Macon	GA	13	Neurosurgery	S	Methocarbamol	Methocarbamol	50	50	1070	388.1	38		26	26	194.97	572		21
1588629943	Barry	Christopher	Del City	OK	40	Neurosurgery	S	Methocarbamol	Methocarbamol	20	20	600	326.22	17	#					#
1588634588	Geckle	David	Richmond	VA	51	Neurosurgery	S	Methocarbamol	Methocarbamol	28	28	606	300.02	16		12	12	114.41	225	*
1588665319	Dietze	John	Texarkana	TX	48	Neurosurgery	S	Methocarbamol	Methocarbamol	17	17	404	155.16	11	#					*
1588721211	Todd	Frederick	Arlington	TX	48	Neurosurgery	S	Methocarbamol	Methocarbamol	21	21	134	144.72			0	0	0	0	#
1588786669	Cowan	John	Rome	GA	13	Neurosurgery	S	Methocarbamol	Methocarbamol	11	11	300	133.31		*					*
1598043143	Gaspard	Bryan	Jackson	MS	28	Neurosurgery	S	Methocarbamol	Methocarbamol	31	32	500	246.41	25	#					#
1598788655	Walpert	Kimberly	Athens	GA	13	Neurosurgery	S	Methocarbamol	Methocarbamol	55	55	632	326.21	37	#					#
1598942609	Lee	Anthony	Fort Worth	TX	48	Neurosurgery	S	Methocarbamol	Methocarbamol	12	12	279	97.8		#					*
1609809698	Ward	Peter	Wenatchee	WA	53	Neurosurgery	S	Methocarbamol	Methocarbamol	12	12	170	55.63		#					*
1609821545	Gabriel	Eric	Jacksonville	FL	12	Neurosurgery	S	Methocarbamol	Methocarbamol	87	88	1562	781.97	63		46	46	311.15	702		38
1609918416	Nasr	Fadi	Oklahoma City	OK	40	Neurosurgery	S	Methocarbamol	Methocarbamol	15	15	324	142.17	11		15	15	142.17	324		11
1619089125	Mark	Edward	Valdosta	GA	13	Neurosurgery	S	Methocarbamol	Methocarbamol	22	22	442	336.4		*					*
1619161221	De Castro	Igor	Hot Springs	AR	5	Neurosurgery	S	Methocarbamol	Methocarbamol	12	12	353	161.65		*					*
1619187697	Cardenas	Raul	Memphis	TN	47	Neurosurgery	S	Methocarbamol	Methocarbamol	19	19	394	212.63	12	#					*
1629015375	Kamath	Yogish	W. Roxbury	MA	25	Neurosurgery	S	Methocarbamol	Methocarbamol	186	188.3	5580	2753.68	100		129	131.3	2017.81	3870		80
1629030804	Gleason	Patrick	Corpus Christi	TX	48	Neurosurgery	S	Methocarbamol	Methocarbamol	40	40	1020	727.75	25		27	27	520.85	695	#
1629056908	Patrick	Todd	Tyler	TX	48	Neurosurgery	S	Methocarbamol	Methocarbamol	15	15	190	86.3	11	*					*
1629229950	Patel	Nikhil	Maywood	IL	17	Neurosurgery	S	Methocarbamol	Methocarbamol	37	37	969	394.01	18	#					#
1629290697	Chaudhari	Alok	Ft Worth	TX	48	Neurosurgery	S	Methocarbamol	Methocarbamol	11	11	118	60.59			11	11	60.59	118	*
1629298500	Maryanov, Md	Timothy	Fort Smith	AR	5	Neurosurgery	S	Methocarbamol	Methocarbamol	96	100	2976	878.37	34		19	23	177.17	675	*
1639149792	Schoettle	Timothy	Nashville	TN	47	Neurosurgery	S	Methocarbamol	Methocarbamol	13	13	257	87.14			13	13	87.14	257	*
1639160500	Sekhon	Lali	Reno	NV	32	Neurosurgery	S	Methocarbamol	Methocarbamol	16	16	369	173.22			16	16	173.22	369	*
1639362700	Kim	Paul	Charlotte	NC	37	Neurosurgery	S	Methocarbamol	Methocarbamol	26	32	823	302.2			15	15	134.68	398	*
1639497563	Eddleman	Christopher	Abilene	TX	48	Neurosurgery	S	Methocarbamol	Methocarbamol	62	62	1216	520.85	31		49	49	398.56	971	#
1649346784	Ryan	Patrick	Montgomery	AL	1	Neurosurgery	S	Methocarbamol	Methocarbamol	20	21.5	630	182.8		*					*
1659309870	Stringer	Douglas	Panama City	FL	12	Neurosurgery	S	Methocarbamol	Methocarbamol	19	21	597	217.07		#					*
1659364412	Chang	Charles	Plano	TX	48	Neurosurgery	S	Methocarbamol	Methocarbamol	13	17	481	244.1			13	17	244.1	481	*
1659376101	Brooks	William	Lexington	KY	21	Neurosurgery	S	Methocarbamol	Methocarbamol	59	59	1629	337.41	50		46	46	268.22	1293	#
1659581601	Stanger	Richard	Baton Rouge	LA	22	Neurosurgery	S	Methocarbamol	Methocarbamol	55	57	1485	667.2	26		34	34	406.29	915	#
1659781565	Birch	Kurtis	West Hollywood	CA	6	Neurosurgery	S	Methocarbamol	Methocarbamol	13	13	207	95.64		#					*
1669443354	Weems	Alan	Slidell	LA	22	Neurosurgery	S	Methocarbamol	Methocarbamol	24	24	360	204.66		#					*
1679510705	Emadian	Seyed	Tullahoma	TN	47	Neurosurgery	S	Methocarbamol	Methocarbamol	37	37	370	181.35	26		37	37	181.35	370		26
1679515944	Mcpherson	Christopher	Cincinnati	OH	39	Neurosurgery	S	Methocarbamol	Methocarbamol	21	21	279	164.76	16	#					#
1679532709	Whitworth	Louis	Dallas	TX	48	Neurosurgery	S	Methocarbamol	Methocarbamol	11	11	78	61.94		*					*
1679560874	Coats	John	Lighthouse Point	FL	12	Neurosurgery	S	Methocarbamol	Methocarbamol	12	12	360	160.6		*					*
1679580096	Misra	Mukesh	Lancaster	CA	6	Neurosurgery	S	Methocarbamol	Methocarbamol	18	18	540	213.07		*					*
1679648927	Lin	Franklin	Marietta	GA	13	Neurosurgery	S	Methocarbamol	Methocarbamol	12	12	243	98.46		#					*
1679898548	Marky	Andrew	Shenandoah	TX	48	Neurosurgery	S	Methocarbamol	Methocarbamol	18	18	412	204.12	16	#					#
1689605974	Morris	David	Petoskey	MI	26	Neurosurgery	S	Methocarbamol	Methocarbamol	21	21	400	175.96	19	#					#
1689679219	Wray	Steven	Atlanta	GA	13	Neurosurgery	S	Methocarbamol	Methocarbamol	12	16	341	104.86		*					*
1689808107	Couch	Jonathan	Paducah	KY	21	Neurosurgery	S	Methocarbamol	Methocarbamol	11	11	267	138.45		*					*
1689876005	Trammell	James	Abilene	TX	48	Neurosurgery	S	Methocarbamol	Methocarbamol	74	74	985	547.62	43		63	63	450.98	824	#
1699740258	Moossy	John	Pittsburgh	PA	42	Neurosurgery	S	Methocarbamol	Methocarbamol	37	37.2	1082	618.67		*					*
1699888917	Kureshi	Sohaib	San Diego	CA	6	Neurosurgery	S	Methocarbamol	Methocarbamol	11	11	322	140.32		*					*
1700804382	Withers	Gregory	Arcadia	CA	6	Neurosurgery	S	Methocarbamol	Methocarbamol	15	15	450	131.85		#					*
1700856994	Lanford	Gregory	Nashville	TN	47	Neurosurgery	S	Methocarbamol	Methocarbamol	46	46	763	378.98	23	#					#
1700878436	Bailey	Steven	Gainesville	FL	12	Neurosurgery	S	Methocarbamol	Methocarbamol	26	28	793	281.22	12		12	12	128.85	313	*
1710927694	Mckenzie	Rick	Tuscaloosa	AL	1	Neurosurgery	S	Methocarbamol	Methocarbamol	58	58	1008	349.28	40		29	29	183.55	515		19
1710939889	Oetting	Gregory	Augusta	GA	13	Neurosurgery	S	Methocarbamol	Methocarbamol	53	53	1104	499.35	23	#					#
1720030273	Masson	Robert	Ocoee	FL	12	Neurosurgery	S	Methocarbamol	Methocarbamol	36	36	828	356.73	26	#					#
1720059108	Bledsoe	Jonathan	Eau Claire	WI	55	Neurosurgery	S	Methocarbamol	Methocarbamol	17	18	323	130.03		#					*
1720069776	Shahbabian	Set	Cincinnati	OH	39	Neurosurgery	S	Methocarbamol	Methocarbamol	23	23	469	216.04		#					*
1720174501	Disanto	David	East Providence	RI	44	Neurosurgery	S	Methocarbamol	Methocarbamol	14	14	420	122.01		#					*
1720240658	Griffith	Adam	Dallas	TX	48	Neurosurgery	S	Methocarbamol	Methocarbamol	33	33	857	553.45	15	#					#
1730169954	Allen	Vaughan	Nashville	TN	47	Neurosurgery	S	Methocarbamol	Methocarbamol	11	11	250	87.99		*					*
1730178187	Waguespack	Paul	Baton Rouge	LA	22	Neurosurgery	S	Methocarbamol	Methocarbamol	53	61	1820	603.99	38	#					#
1730272550	Yocom	Steven	Camden	NJ	34	Neurosurgery	S	Methocarbamol	Methocarbamol	22	24	680	290.2	12	*					*
1730368499	Toussaint	Charles	West Columbia	SC	45	Neurosurgery	S	Methocarbamol	Methocarbamol	16	16	253	130.43	12	#					*
1740276773	Piper	John	Des Moines	IA	19	Neurosurgery	S	Methocarbamol	Methocarbamol	20	20	200	131.4	11	#					*
1740281880	Murray	Rhett	Huntsville	AL	1	Neurosurgery	S	Methocarbamol	Methocarbamol	86	86	1797	695.56	46		64	64	530.93	1324		34
1740351444	Beck	Mohamed	Pearland	TX	48	Neurosurgery	S	Methocarbamol	Methocarbamol	17	17	510	139.47		*					*
1740397306	Munshi	Ilyas	Lafayette	LA	22	Neurosurgery	S	Methocarbamol	Methocarbamol	19	19	397	152.95	11	#					*
1750320511	Cattorini	Jeffrey	Plano	TX	48	Neurosurgery	S	Methocarbamol	Methocarbamol	16	16	435	311.64		#					*
1750331104	Fulmer	Benjamin	Birmingham	AL	1	Neurosurgery	S	Methocarbamol	Methocarbamol	69	69.2	895	346.5	48		35	35	180.85	473		25
1750388229	Gilman	Steven	Erie	PA	42	Neurosurgery	S	Methocarbamol	Methocarbamol	11	11	305	111.14		*					*
1750389151	Angel	Ian	Beaumont	TX	48	Neurosurgery	S	Methocarbamol	Methocarbamol	100	100	1270	538.48	39	#					#
1750592051	Losiniecki	Andrew	Mishawaka	IN	18	Neurosurgery	S	Methocarbamol	Methocarbamol	11	11	155	77.7		*					*
1750596904	Al-Hafez	Baraa	Houston	TX	48	Neurosurgery	S	Methocarbamol	Methocarbamol	27	27	625	284.65	18	#					#
1760432090	Baker	Christopher	Winter Park	FL	12	Neurosurgery	S	Methocarbamol	Methocarbamol	24	24	248	151.62	20	#					#
1760443766	Wolf	Aizik	South Miami	FL	12	Neurosurgery	S	Methocarbamol	Methocarbamol	23	29	855	192.64	12	*					*
1760447882	Scrantz	Kelly	Baton Rouge	LA	22	Neurosurgery	S	Methocarbamol	Methocarbamol	12	12	251	108.39	11	*					*
1760483291	Hilton	Donald	San Antonio	TX	48	Neurosurgery	S	Methocarbamol	Methocarbamol	132	132	688	655.46	84	#					#
1770664583	Keller	John	Grand Rapids	MI	26	Neurosurgery	S	Methocarbamol	Methocarbamol	11	11	115	61.79			11	11	61.79	115	*
1770791709	Kanter	Adam	Pittsburgh	PA	42	Neurosurgery	S	Methocarbamol	Methocarbamol	25	25	413	256.03	18	#					#
1780611251	White	James	Gadsden	AL	1	Neurosurgery	S	Methocarbamol	Methocarbamol	44	44	665	220.05	27		19	19	101.27	290		14
1780620765	Soloniuk	Donald	Lewiston	ID	16	Neurosurgery	S	Methocarbamol	Methocarbamol	32	32	636	275.47	22	#					#
1780680504	Stevenson	John	Gainesville	FL	12	Neurosurgery	S	Methocarbamol	Methocarbamol	53	53	1133	460.96	24		29	29	276.18	658	#
1780795435	Cantando	John	Wellington	FL	12	Neurosurgery	S	Methocarbamol	Methocarbamol	47	47	1345	490.7	24		34	34	328.64	955	#
1780797019	Ostrup	Richard	San Diego	CA	6	Neurosurgery	S	Methocarbamol	Methocarbamol	11	11	207	83.47			11	11	83.47	207	*
1780847673	Perry	Edward	Reno	NV	32	Neurosurgery	S	Methocarbamol	Methocarbamol	13	13	390	115.57			13	13	115.57	390	*
1780878967	Berta	Scott	Redding	CA	6	Neurosurgery	S	Methocarbamol	Methocarbamol	11	11	280	111.19		*					*
1790728913	Schlifka	Brett	Wellington	FL	12	Neurosurgery	S	Methocarbamol	Methocarbamol	24	28	768	302.47	15	#					#
1790734226	Bowen	Samuel	Birmingham	AL	1	Neurosurgery	S	Methocarbamol	Methocarbamol	26	26	236	125.26	20	#					#
1801019781	Buttram	John	Raleigh	NC	37	Neurosurgery	S	Methocarbamol	Methocarbamol	22	22	280	163.98	14	#					*
1801814520	Malik	Amir	Houston	TX	48	Neurosurgery	S	Methocarbamol	Methocarbamol	11	11	270	105.03		*					*
1801857297	Ahuja	Arvind	Milwaukee	WI	55	Neurosurgery	S	Methocarbamol	Methocarbamol	13	13	380	102.52		*					*
1801880380	Abdolvahabi	Ramin	Wellington	FL	12	Neurosurgery	S	Methocarbamol	Methocarbamol	86	89	2635	1200.33	54		65	68	890.99	2005		42
1801939947	Bagley	Carlos	Durham	NC	37	Neurosurgery	S	Methocarbamol	Methocarbamol	76	77.5	1694	936.11	32	#					#
1811943996	Summers	Lori	Hammond	LA	22	Neurosurgery	S	Methocarbamol	Methocarbamol	55	55	1200	545.07	19		11	11	79.51	213	*
1811969330	Bobo	Richard	Tupelo	MS	28	Neurosurgery	S	Methocarbamol	Methocarbamol	26	26	753	255.79	13	#					*
1821014648	Willis	Brian	Texarkana	TX	48	Neurosurgery	S	Methocarbamol	Methocarbamol	44	44	997	377.63	23		25	25	202.65	547	#
1821030479	Doughty	Kyle	Dallas	TX	48	Neurosurgery	S	Methocarbamol	Methocarbamol	22	22	293	207.52	11	#					*
1821036492	Keller	Irvin	Vero Beach	FL	12	Neurosurgery	S	Methocarbamol	Methocarbamol	27	29	852	326.04			15	17	185.84	500	*
1821042946	Stevenson	Kevin	Macon	GA	13	Neurosurgery	S	Methocarbamol	Methocarbamol	26	27	733	272.63	13	#					#
1821060229	Stanfield	Matthew	Oklahoma City	OK	40	Neurosurgery	S	Methocarbamol	Methocarbamol	18	18	217	197.61		#					*
1821101395	Cindrich	Patrick	Sherman	TX	48	Neurosurgery	S	Methocarbamol	Methocarbamol	13	13	107	68.15			13	13	68.15	107	*
1821189408	Khalil	Hitham	Valdosta	GA	13	Neurosurgery	S	Methocarbamol	Methocarbamol	12	12	320	97.69	11	*					*
1821249277	Karuppiah	Saravanan	Ocala	FL	12	Neurosurgery	S	Methocarbamol	Methocarbamol	15	15	207	106.31	11	#					*
1831125822	Carr	Ann	Pensacola	FL	12	Neurosurgery	S	Methocarbamol	Methocarbamol	23	23	535	247.48	13	#					*
1831154004	Arthur	James	Hot Springs	AR	5	Neurosurgery	S	Methocarbamol	Methocarbamol	19	19	550	160.92		#					*
1831286863	Maher	Philip	Pensacola	FL	12	Neurosurgery	S	Methocarbamol	Methocarbamol	18	18.3	246	155.05		*					*
1831400621	Bradley	Lucas	Mountain Home	AR	5	Neurosurgery	S	Methocarbamol	Methocarbamol	12	12	262	111.3	11	*					*
1841249711	Behrmann	Donald	Winter Park	FL	12	Neurosurgery	S	Methocarbamol	Methocarbamol	26	28	469	215.11	16		15	15	119.67	207	*
1841287463	Perez Cruet	Miguelangelo	Royal Oak	MI	26	Neurosurgery	S	Methocarbamol	Methocarbamol	11	11	205	80.27		*					*
1841491925	Evans	Brandon	Fayetteville	AR	5	Neurosurgery	S	Methocarbamol	Methocarbamol	31	31	720	285.62	26	#					#
1851331698	Robinson	Robert	Birmingham	AL	1	Neurosurgery	S	Methocarbamol	Methocarbamol	47	47	610	333.23	24		30	30	223.13	440	#
1851341226	Morris	Enoch	Birmingham	AL	1	Neurosurgery	S	Methocarbamol	Methocarbamol	13	13	223	62.7			13	13	62.7	223	*
1851347678	Allende	Rafael	Sanford	FL	12	Neurosurgery	S	Methocarbamol	Methocarbamol	20	21	607	307.71	12	*					*
1851387625	Jackson	Richard	Dallas	TX	48	Neurosurgery	S	Methocarbamol	Methocarbamol	13	13	108	59.83			13	13	59.83	108	*
1851399612	Redding	Mark	Salisbury	NC	37	Neurosurgery	S	Methocarbamol	Methocarbamol	16	16	320	138.48		#					*
1851541338	Herrera	Sebastian	Shenandoah	TX	48	Neurosurgery	S	Methocarbamol	Methocarbamol	11	11	239	83.58		*					*
1851568174	Haydel	Justin	Metairie	LA	22	Neurosurgery	S	Methocarbamol	Methocarbamol	56	57	1471	484.52	33	#					#
1861459802	Price	Kenneth	Durham	NC	37	Neurosurgery	S	Methocarbamol	Methocarbamol	17	17	325	302.27		*					*
1861486318	Hlavin	Mary	Cedar Rapids	IA	19	Neurosurgery	S	Methocarbamol	Methocarbamol	17	17	445	177.22		#					*
1861773889	Al Shamy	George	Shenandoah	TX	48	Neurosurgery	S	Methocarbamol	Methocarbamol	24	24	581	247.05	18	#					#
1871545590	Abramson	Robert	Augusta	GA	13	Neurosurgery	S	Methocarbamol	Methocarbamol	23	23	365	140.45	16		11	11	66.26	182	*
1871561167	Capocelli	Anthony	Little Rock	AR	5	Neurosurgery	S	Methocarbamol	Methocarbamol	40	40	962	487.13	12	*					*
1871582213	Tibbs	Robert	Oklahoma City	OK	40	Neurosurgery	S	Methocarbamol	Methocarbamol	28	28	688	271.22	12	#					*
1871728121	Bixenmann	Benjamin	Lincoln	NE	31	Neurosurgery	S	Methocarbamol	Methocarbamol	14	14	62	88.17	13		14	14	88.17	62		13
1871790691	Pryputniewicz	David	Kingsport	TN	47	Neurosurgery	S	Methocarbamol	Methocarbamol	14	16	422	153.56	12	*					*
1881670180	Gower	David	Jasper	GA	13	Neurosurgery	S	Methocarbamol	Methocarbamol	11	11	250	108.08			11	11	108.08	250	*
1891745774	Ward	John	Richmond	VA	51	Neurosurgery	S	Methocarbamol	Methocarbamol	23	23	545	323.38			0	0	0	0	#
1891768883	Gerszten	Peter	Pittsburgh	PA	42	Neurosurgery	S	Methocarbamol	Methocarbamol	19	19	341	154.24	15	*					*
1891780862	Peterson	Paul	Knoxville	TN	47	Neurosurgery	S	Methocarbamol	Methocarbamol	11	11	150	86.82		*					*
1902852734	Spillane	William	High Point	NC	37	Neurosurgery	S	Methocarbamol	Methocarbamol	41	43	1280	648.54	13		17	19	269.22	570	*
1902856503	Critides	Samuel	Dalton	GA	13	Neurosurgery	S	Methocarbamol	Methocarbamol	31	31	831	292.36	18		11	11	94.37	285	*
1902926850	Waldron	James	Austin	TX	48	Neurosurgery	S	Methocarbamol	Methocarbamol	18	18	306	128.03		*					*
1912115718	Pearson	Blake	Birmingham	AL	1	Neurosurgery	S	Methocarbamol	Methocarbamol	50	50	890	598.73	23		33	33	327.79	540	#
1912926643	Nanda	Anil	Shreveport	LA	22	Neurosurgery	S	Methocarbamol	Methocarbamol	15	15	147	72.17	13		15	15	72.17	147		13
1912996489	Wilson	Robert	Tampa	FL	12	Neurosurgery	S	Methocarbamol	Methocarbamol	29	43	1166	433.57	12		11	11	108.32	330	*
1922097377	Corsten	Luke	Baton Rouge	LA	22	Neurosurgery	S	Methocarbamol	Methocarbamol	20	20	316	135.85	15	#					*
1922157486	Benae	Jean Louis	Mckinney	TX	48	Neurosurgery	S	Methocarbamol	Methocarbamol	19	19	446	207.39	18	#					#
1922200393	Lee	Albert	Indianapolis	IN	18	Neurosurgery	S	Methocarbamol	Methocarbamol	11	11	101	102.41		*					*
1922243682	Hargett	Christopher	Dothan	AL	1	Neurosurgery	S	Methocarbamol	Methocarbamol	53	53	853	412.92	28		35	35	278.51	588	#
1932165180	Kalfas	Iain	Cleveland	OH	39	Neurosurgery	S	Methocarbamol	Methocarbamol	29	29.1	437	242.98	19	#					#
1932195427	Burnett	Mark	Austin	TX	48	Neurosurgery	S	Methocarbamol	Methocarbamol	67	69	1820	766.59	31	#					#
1932279163	Hershkowitz	Douglas	Port Charlotte	FL	12	Neurosurgery	S	Methocarbamol	Methocarbamol	203	207	6200	2241.08	77		126	130	1350.8	3890		47
1932301678	Dorbish	Ronald	Columbus	OH	39	Neurosurgery	S	Methocarbamol	Methocarbamol	35	35	636	217.31	11		17	17	95.93	332	*
1942240783	Givhan	Bryan	Tuscaloosa	AL	1	Neurosurgery	S	Methocarbamol	Methocarbamol	53	53	762	329.06	40		29	29	177.58	418		23
1942385703	Fautheree	Gregory	Baton Rouge	LA	22	Neurosurgery	S	Methocarbamol	Methocarbamol	77	77	1638	654.36	43	#					#
1942397971	Wilson	Thomas	Birmingham	AL	1	Neurosurgery	S	Methocarbamol	Methocarbamol	90	90	841	531.06	51		55	55	309.53	481		35
1942474713	Aliabadi	Hamidreza	Roseville	CA	6	Neurosurgery	S	Methocarbamol	Methocarbamol	22	22.1	496	184.72	19	#					#
1952371098	Mccombs	Paul	Nashville	TN	47	Neurosurgery	S	Methocarbamol	Methocarbamol	32	32	449	218		#					*
1952372385	Fischer	Duncan	San Angelo	TX	48	Neurosurgery	S	Methocarbamol	Methocarbamol	19	21	380	144.73			19	21	144.73	380	*
1952438269	Richards	Boyd	Southfield	MI	26	Neurosurgery	S	Methocarbamol	Methocarbamol	36	36	1052	362.97	18		22	22	268.37	632	#
1952487241	Monroe	Timothy	Spartanburg	SC	45	Neurosurgery	S	Methocarbamol	Methocarbamol	24	24	677	307.61	17		11	11	141	294	*
1962400903	Dyer	Emmet	Charlotte	NC	37	Neurosurgery	S	Methocarbamol	Methocarbamol	16	16	320	96.17		*					*
1962408930	Dagnew	Elias	Suwanee	GA	13	Neurosurgery	S	Methocarbamol	Methocarbamol	19	19	253	119.94	12		19	19	119.94	253		12
1962450023	Roberti	Fabio	Vero Beach	FL	12	Neurosurgery	S	Methocarbamol	Methocarbamol	16	16	172	104.97	16	#					#
1962619023	Baule	Raymond	Rocky Mount	NC	37	Neurosurgery	S	Methocarbamol	Methocarbamol	33	33.8	1013	429.18	14		16	16.4	233.85	491	*
1972694560	Morrill	Kevin	Dallas	TX	48	Neurosurgery	S	Methocarbamol	Methocarbamol	15	15	279	208.87			15	15	208.87	279	*
1972710044	Oskouian	Rod	Seattle	WA	53	Neurosurgery	S	Methocarbamol	Methocarbamol	23	23	297	192.28	12	#					*
1982623484	Cluff	Robert	Antioch	CA	6	Neurosurgery	S	Methocarbamol	Methocarbamol	13	13	383	318.5			0	0	0	0	#
1982637831	Lewis	Adam	Flowood	MS	28	Neurosurgery	S	Methocarbamol	Methocarbamol	92	92	1220	529.14	73		45	45	282.96	628		36
1982663340	Awasthi	Deepak	Thibodaux	LA	22	Neurosurgery	S	Methocarbamol	Methocarbamol	24	26	620	234.72	20		12	12	112.89	280	#
1982750576	Callahan	Brian	Tucson	AZ	4	Neurosurgery	S	Methocarbamol	Methocarbamol	18	18	530	225.16		*					*
1982812723	Cormier	Jason	Lafayette	LA	22	Neurosurgery	S	Methocarbamol	Methocarbamol	37	45	1171	417.48	25	#					#
1992877245	Miranne	Lucien	Metairie	LA	22	Neurosurgery	S	Methocarbamol	Methocarbamol	82	82	1355	791.9	34		52	52	429.8	710	#
										11295
