# Supplementary material for: Economic Trends in Commonly Used Drugs for Spinal Fusion and Brain Tumor Resection: An Analysis of the Medicare Part D Database
Source: Biomedicines. 2023 Aug 3;11(8):2185. doi: 10.3390/biomedicines11082185 (PMC10452193; doi:10.3390/biomedicines11082185)
Supplement: Supplementary file 1 [file biomedicines-11-02185-s001.zip › Drug Data, Pearson's and Linear Regression/Drug Data/2017 NSGY Data/2017 NSGY Oxycodone.csv]

Prscrbr_NPI	Prscrbr_Last_Org_Name	Prscrbr_First_Name	Prscrbr_City	Prscrbr_State_Abrvtn	Prscrbr_State_FIPS	Prscrbr_Type	Prscrbr_Type_Src	Brnd_Name	Gnrc_Name	Tot_Clms	Tot_30day_Fills	Tot_Day_Suply	Tot_Drug_Cst	Tot_Benes	GE65_Sprsn_Flag	GE65_Tot_Clms	GE65_Tot_30day_Fills	GE65_Tot_Drug_Cst	GE65_Tot_Day_Suply	GE65_Bene_Sprsn_Flag	GE65_Tot_Benes
1003018748	Thomas	Brad	Little Rock	AR	5	Neurosurgery	S	Oxycodone Hcl	Oxycodone Hcl	14	14	413	683.43			0	0	0	0	#
1003018748	Thomas	Brad	Little Rock	AR	5	Neurosurgery	S	Oxycodone-Acetaminophen	Oxycodone Hcl/Acetaminophen	71	72	1225	2345.57	44		54	55	1821.26	967	#
1003027392	Curt	Bradford	West Chester	OH	39	Neurosurgery	S	Oxycodone-Acetaminophen	Oxycodone Hcl/Acetaminophen	95	95	907	2167.14	78	#					#
1003027905	Patil	Shashikant	Athens	GA	13	Neurosurgery	S	Oxycodone-Acetaminophen	Oxycodone Hcl/Acetaminophen	14	14	116	262.95		#					*
1003030578	Hux	Frank	Oklahoma City	OK	40	Neurosurgery	S	Oxycodone-Acetaminophen	Oxycodone Hcl/Acetaminophen	29	29.5	788	2235.84	18		16	16.5	1074.28	440	#
1003033374	Ranasinghe	Moksha	Whittier	CA	6	Neurosurgery	S	Oxycodone Hcl	Oxycodone Hcl	34	34	957	754.97	11		18	18	249.08	508	*
1003033374	Ranasinghe	Moksha	Whittier	CA	6	Neurosurgery	S	Oxycodone-Acetaminophen	Oxycodone Hcl/Acetaminophen	15	15	386	621.7		#					*
1003050493	Auschwitz	Tyler	Tulsa	OK	40	Neurosurgery	S	Oxycodone-Acetaminophen	Oxycodone Hcl/Acetaminophen	33	33	345	765.42	15	*					*
1003059114	Kalra	Ricky	Frisco	TX	48	Neurosurgery	S	Oxycodone-Acetaminophen	Oxycodone Hcl/Acetaminophen	11	11	183	196.55		*					*
1003096736	Massengale	Justin	Boston	MA	25	Neurosurgery	S	Oxycodone Hcl	Oxycodone Hcl	30	30	631	1177.44		*					*
1003222738	Graffeo	Christopher	Rochester	MN	27	Neurosurgery	S	Oxycodone Hcl	Oxycodone Hcl	53	53	278	470.24	53		41	41	364.7	210		41
1003805466	Soleau	Scott	Baton Rouge	LA	22	Neurosurgery	S	Oxycodone-Acetaminophen	Oxycodone Hcl/Acetaminophen	20	20	243	757.56	15	#					*
1003814716	Gorecki	John	Cumming	GA	13	Neurosurgery	S	Oxycodone-Acetaminophen	Oxycodone Hcl/Acetaminophen	89	90.6	1019	1743.73	54		51	52.3	903.25	600		34
1003817404	Gall	Clifford	Liberty	MO	29	Neurosurgery	S	Oxycodone-Acetaminophen	Oxycodone Hcl/Acetaminophen	70	70	714	2616.05	31		41	41	1706.96	391		20
1003818790	Brown	Michael	Colorado Springs	CO	8	Neurosurgery	S	Oxycodone-Acetaminophen	Oxycodone Hcl/Acetaminophen	19	19	116	251.1		#					*
1003825183	Toledo	Maria	Pensacola	FL	12	Neurosurgery	S	Oxycodone-Acetaminophen	Oxycodone Hcl/Acetaminophen	11	11	36	63.74	11	*					*
1003834680	Rose	James	Austin	TX	48	Neurosurgery	S	Oxycodone Hcl	Oxycodone Hcl	37	37	544	555.64	31	#					#
1003850736	Owen	Robert	Lexington	KY	21	Neurosurgery	S	Oxycodone-Acetaminophen	Oxycodone Hcl/Acetaminophen	115	115	1724	2685.71	102		78	78	1867.98	1139		69
1003878877	Faunce	Wesley	Cape Coral	FL	12	Neurosurgery	S	Oxycodone Hcl	Oxycodone Hcl	14	14	83	260.29		*					*
1003878877	Faunce	Wesley	Cape Coral	FL	12	Neurosurgery	S	Oxycodone-Acetaminophen	Oxycodone Hcl/Acetaminophen	330	330	2237	4641.11	201		296	296	4230.71	1975		180
1003880238	Pallatroni	Henry	Portsmouth	NH	33	Neurosurgery	S	Oxycodone Hcl	Oxycodone Hcl	44	46	665	1067.07	20		21	23	386.45	335	#
1003880238	Pallatroni	Henry	Portsmouth	NH	33	Neurosurgery	S	Oxycodone-Acetaminophen	Oxycodone Hcl/Acetaminophen	13	13	184	238.15		*					*
1003891896	Castiglia	Gregory	Williamsville	NY	36	Neurosurgery	S	Oxycodone-Acetaminophen	Oxycodone Hcl/Acetaminophen	22	22	572	745.25	13	*					*
1003900051	Mazagri	Rida	Huntington	WV	54	Neurosurgery	S	Oxycodone-Acetaminophen	Oxycodone Hcl/Acetaminophen	38	38.3	588	568.74	27		20	20.3	299	316		15
1003909649	Morrison	Thomas	Atlanta	GA	13	Neurosurgery	S	Oxycodone Hcl	Oxycodone Hcl	41	41	574	1981.67	15	#					*
1003909649	Morrison	Thomas	Atlanta	GA	13	Neurosurgery	S	Oxycodone-Acetaminophen	Oxycodone Hcl/Acetaminophen	48	48	577	2248.77	21		48	48	2248.77	577		21
1013008556	Buonocore	Richard	Chester	PA	42	Neurosurgery	S	Oxycodone Hcl	Oxycodone Hcl	76	76	2190	2830.53	19		20	20	468.08	525	#
1013008556	Buonocore	Richard	Chester	PA	42	Neurosurgery	S	Oxycodone-Acetaminophen	Oxycodone Hcl/Acetaminophen	35	35	965	949.49			18	18	299.93	460	*
1013074558	Tredway	Trent	Seattle	WA	53	Neurosurgery	S	Oxycodone Hcl	Oxycodone Hcl	27	27	519	601.43	20	#					#
1013084615	Miller	Lynn	North Oaks	MN	27	Neurosurgery	S	Oxycodone Hcl	Oxycodone Hcl	30	30	804	666.48		*					*
1013084615	Miller	Lynn	North Oaks	MN	27	Neurosurgery	S	Oxycodone-Acetaminophen	Oxycodone Hcl/Acetaminophen	12	12	312	406.21		*					*
1013084615	Miller	Lynn	North Oaks	MN	27	Neurosurgery	S	Oxycontin	Oxycodone Hcl	36	36	1080	13091.11			0	0	0	0	#
1013097427	Fine	Andrew	Sarasota	FL	12	Neurosurgery	S	Oxycodone-Acetaminophen	Oxycodone Hcl/Acetaminophen	62	62	783	1087.3	47		47	47	768.35	571		35
1013111830	Moshel	Yaron	Morristown	NJ	34	Neurosurgery	S	Oxycodone-Acetaminophen	Oxycodone Hcl/Acetaminophen	14	14	123	123.45			14	14	123.45	123	*
1013114735	Lozanne	Karl	Columbia	SC	45	Neurosurgery	S	Oxycodone-Acetaminophen	Oxycodone Hcl/Acetaminophen	57	57	474	869.94	44		40	40	634.49	357		30
1013117688	Cox	Joseph	Oklahoma City	OK	40	Neurosurgery	S	Oxycodone Hcl	Oxycodone Hcl	54	55.5	803	1333.09	31	#					#
1013117688	Cox	Joseph	Oklahoma City	OK	40	Neurosurgery	S	Oxycodone-Acetaminophen	Oxycodone Hcl/Acetaminophen	58	58	668	2146.39	39		47	47	1788.52	522	#
1013131275	Raja	Ali	Little Rock	AR	5	Neurosurgery	S	Oxycodone Hcl	Oxycodone Hcl	26	26	175	137.98	23	#					#
1013176734	Plakas	Constantine	Fort Myers	FL	12	Neurosurgery	S	Oxycodone-Acetaminophen	Oxycodone Hcl/Acetaminophen	33	35	305	474.32	26		22	24	328.38	228	#
1013187756	Singh	Manish	Metairie	LA	22	Neurosurgery	S	Oxycodone-Acetaminophen	Oxycodone Hcl/Acetaminophen	19	21	577	930.95	13	#					*
1013189737	Eckardt	Gerald	Green Bay	WI	55	Neurosurgery	S	Oxycodone-Acetaminophen	Oxycodone Hcl/Acetaminophen	20	20	131	210.19	15	#					*
1013900216	Cram	Gary	Greensboro	NC	37	Neurosurgery	S	Oxycodone Hcl	Oxycodone Hcl	73	73	768	932.76	28		55	55	622.97	616	#
1013900216	Cram	Gary	Greensboro	NC	37	Neurosurgery	S	Oxycodone-Acetaminophen	Oxycodone Hcl/Acetaminophen	257	258	2895	5103.52	62		153	154	3501.6	1816		45
1013917715	Yoon	Peter	Saint Louis	MO	29	Neurosurgery	S	Oxycodone-Acetaminophen	Oxycodone Hcl/Acetaminophen	30	30	271	520.03	19	#					#
1013930296	Brophy	John	Memphis	TN	47	Neurosurgery	S	Oxycodone-Acetaminophen	Oxycodone Hcl/Acetaminophen	66	66.3	815	1358.52	35	#					#
1013951185	Adderholt	Jerry	Florence	AL	1	Neurosurgery	S	Oxycodone-Acetaminophen	Oxycodone Hcl/Acetaminophen	12	12	89	126.51		*					*
1013962935	Strang	Robert	Springfield	MO	29	Neurosurgery	S	Oxycodone-Acetaminophen	Oxycodone Hcl/Acetaminophen	19	19	109	252.81	18	#					#
1013964493	Morgan	Chad	Springfield	MO	29	Neurosurgery	S	Oxycodone-Acetaminophen	Oxycodone Hcl/Acetaminophen	85	85	1152	1687.42	68		60	60	1086.97	814		52
1013966001	Lennarson	Peter	Denver	CO	8	Neurosurgery	S	Oxycodone Hcl	Oxycodone Hcl	33	33	271	520.51	26	#					#
1013975580	Ofori-Kwakye	Stephen	Lawton	OK	40	Neurosurgery	S	Endocet	Oxycodone Hcl/Acetaminophen	13	13	390	753.04		*					*
1013975580	Ofori-Kwakye	Stephen	Lawton	OK	40	Neurosurgery	S	Oxycodone Hcl	Oxycodone Hcl	17	17	460	610.32			0	0	0	0	#
1013975580	Ofori-Kwakye	Stephen	Lawton	OK	40	Neurosurgery	S	Oxycodone-Acetaminophen	Oxycodone Hcl/Acetaminophen	553	553.2	15493	33595.93	66		126	126.1	8220.68	3507		20
1013975580	Ofori-Kwakye	Stephen	Lawton	OK	40	Neurosurgery	S	Oxycontin	Oxycodone Hcl	129	129	3868	90461.3	15		37	37	24533.26	1108	*
1023000148	Zorman	Greg	Hollywood	FL	12	Neurosurgery	S	Oxycodone-Acetaminophen	Oxycodone Hcl/Acetaminophen	18	18	186	192.27	13	#					#
1023011707	Horne	Dale	Cincinnati	OH	39	Neurosurgery	S	Oxycodone-Acetaminophen	Oxycodone Hcl/Acetaminophen	17	17	166	227.42	13	#					#
1023019445	Pickett	Joel	Huntsville	AL	1	Neurosurgery	S	Oxycodone-Acetaminophen	Oxycodone Hcl/Acetaminophen	29	29	407	1124.26	24	#					#
1023025996	Carver	Christopher	Salinas	CA	6	Neurosurgery	S	Oxycodone-Acetaminophen	Oxycodone Hcl/Acetaminophen	51	51	1357	3643.37	28		33	33	2509.91	911	#
1023030913	Boakye	Maxwell	Palo Alto	CA	6	Neurosurgery	S	Oxycodone-Acetaminophen	Oxycodone Hcl/Acetaminophen	11	11	195	812.21			0	0	0	0	#
1023067261	Tolentino	Paul	Cape Girardeau	MO	29	Neurosurgery	S	Oxycodone-Acetaminophen	Oxycodone Hcl/Acetaminophen	81	81	852	1038.66	54		51	51	694.9	557		40
1023081254	Kutz	Scott	Plano	TX	48	Neurosurgery	S	Oxycodone-Acetaminophen	Oxycodone Hcl/Acetaminophen	33	33	433	876.61	18	#					#
1023087301	Iskandar	John	Mesa	AZ	4	Neurosurgery	S	Oxycodone-Acetaminophen	Oxycodone Hcl/Acetaminophen	14	14	92	111.89			14	14	111.89	92	*
1023102159	Miller	Matthew	Medford	OR	41	Neurosurgery	S	Oxycodone-Acetaminophen	Oxycodone Hcl/Acetaminophen	12	12	116	279.55		*					*
1023106507	Morreale	Vittorio	Shelby Twp	MI	26	Neurosurgery	S	Oxycodone Hcl	Oxycodone Hcl	11	11	148	256.79		*					*
1023106507	Morreale	Vittorio	Shelby Twp	MI	26	Neurosurgery	S	Oxycodone-Acetaminophen	Oxycodone Hcl/Acetaminophen	14	14	169	279.09		*					*
1023123932	Ammar	Kevin	Savannah	GA	13	Neurosurgery	S	Oxycodone-Acetaminophen	Oxycodone Hcl/Acetaminophen	203	203	2885	5265.69	80		144	144	3810.94	2003		67
1023139854	Paz-Esquerre	Arturo	Livonia	MI	26	Neurosurgery	S	Oxycodone-Acetaminophen	Oxycodone Hcl/Acetaminophen	25	27.5	796	1630.76			25	27.5	1630.76	796	*
1023139854	Paz-Esquerre	Arturo	Livonia	MI	26	Neurosurgery	S	Oxycontin	Oxycodone Hcl	14	14	394	7641.07			0	0	0	0	#
1023244506	Miller	Joseph	Chattanooga	TN	47	Neurosurgery	S	Oxycodone-Acetaminophen	Oxycodone Hcl/Acetaminophen	61	61	879	1483.91	32		15	15	332.51	197		12
1023270386	Neal	Matthew	Scottsdale	AZ	4	Neurosurgery	S	Oxycodone-Acetaminophen	Oxycodone Hcl/Acetaminophen	26	26	359	478.07	19	#					#
1023270477	Volkov	Andrey	Detroit	MI	26	Neurosurgery	S	Oxycodone-Acetaminophen	Oxycodone Hcl/Acetaminophen	51	51	719	1693.21	14		23	23	451.39	334	*
1023276029	Kim	Daniel	Indianapolis	IN	18	Neurosurgery	S	Oxycodone-Acetaminophen	Oxycodone Hcl/Acetaminophen	29	29	388	1054.03	21		11	11	384.49	133	*
1023359494	Jeswani	Sunil	Escondido	CA	6	Neurosurgery	S	Oxycodone-Acetaminophen	Oxycodone Hcl/Acetaminophen	16	16.5	258	260.45	13	#					*
1033101126	Smith	Kenneth	Kingsport	TN	47	Neurosurgery	S	Oxycodone Hcl	Oxycodone Hcl	55	55	1180	4436.86	33		30	30	3838.08	535	#
1033115266	Wrobel	Charles	Bakersfield	CA	6	Neurosurgery	S	Oxycodone Hcl	Oxycodone Hcl	12	12	69	233.34		*					*
1033116454	Williams	Fred	Hillsboro	OR	41	Neurosurgery	S	Oxycodone Hcl	Oxycodone Hcl	14	14	143	187.08	12	*					*
1033147889	Mercado	Marcos	Manati	PR	72	Neurosurgery	S	Oxycodone-Acetaminophen	Oxycodone Hcl/Acetaminophen	18	18	104	181.19	14	*					*
1033162235	Mckay	Natasha	Springfield	MA	25	Neurosurgery	S	Oxycodone Hcl	Oxycodone Hcl	15	15	129	266.5	12	*					*
1033180757	El-Naggar	Amr	Somerset	KY	21	Neurosurgery	S	Oxycodone-Acetaminophen	Oxycodone Hcl/Acetaminophen	53	53	590	753.08	46		29	29	330.06	315		27
1033189154	Salotto	Arnold	York	PA	42	Neurosurgery	S	Oxycodone Hcl	Oxycodone Hcl	60	60	1051	846.07	38		28	28	507.27	407		18
1033190954	Schooley	William	Nashville	TN	47	Neurosurgery	S	Oxycodone Hcl	Oxycodone Hcl	14	14	385	378.9	11	*					*
1033190954	Schooley	William	Nashville	TN	47	Neurosurgery	S	Oxycodone-Acetaminophen	Oxycodone Hcl/Acetaminophen	16	16	465	989.77	12	*					*
1033192760	Miller	Christopher	Eugene	OR	41	Neurosurgery	S	Oxycodone Hcl	Oxycodone Hcl	16	16	258	422.66	14	*					*
1033206065	Clark	Charles	Birmingham	AL	1	Neurosurgery	S	Oxycodone-Acetaminophen	Oxycodone Hcl/Acetaminophen	106	106	791	931.26	96		87	87	782.04	642		80
1033284773	Seyfried	Donald	Detroit	MI	26	Neurosurgery	S	Oxycodone Hcl	Oxycodone Hcl	28	28	362	377.15	20		16	16	164.45	189	#
1033308564	Munyon	Charles	Philadelphia	PA	42	Neurosurgery	S	Oxycodone Hcl	Oxycodone Hcl	12	12	167	341.31		*					*
1033310552	Webb	Daniel	Rome	GA	13	Neurosurgery	S	Oxycodone-Acetaminophen	Oxycodone Hcl/Acetaminophen	23	23	291	509.9	15	#					*
1033316542	Ochalski	Pawel	York	PA	42	Neurosurgery	S	Oxycodone Hcl	Oxycodone Hcl	15	15	198	231.89	13	*					*
1033340229	Chandela	Sidhartha	Arlington	VA	51	Neurosurgery	S	Oxycodone-Acetaminophen	Oxycodone Hcl/Acetaminophen	13	13	93	256.26		*					*
1033433966	Bilbao	Christopher	Springfield	OR	41	Neurosurgery	S	Oxycodone Hcl	Oxycodone Hcl	82	82	795	1214.93	55		46	46	498.04	429		37
1033433966	Bilbao	Christopher	Springfield	OR	41	Neurosurgery	S	Oxycodone-Acetaminophen	Oxycodone Hcl/Acetaminophen	15	15	133	345.44		*					*
1043203706	Han	Patrick	Tulsa	OK	40	Neurosurgery	S	Oxycodone-Acetaminophen	Oxycodone Hcl/Acetaminophen	23	23	267	1028.66	15	*					*
1043210727	Shannon	Michael	Zanesville	OH	39	Neurosurgery	S	Oxycodone Hcl	Oxycodone Hcl	146	154.4	4394	6672.39	26		38	44	1997.34	1222	*
1043210727	Shannon	Michael	Zanesville	OH	39	Neurosurgery	S	Oxycodone-Acetaminophen	Oxycodone Hcl/Acetaminophen	220	222.8	6122	15114.52	42		97	99.3	6759.06	2841		18
1043210727	Shannon	Michael	Zanesville	OH	39	Neurosurgery	S	Oxycontin	Oxycodone Hcl	32	32	960	44338.44			0	0	0	0	#
1043216724	Balturshot	Gregory	Columbus	OH	39	Neurosurgery	S	Oxycodone-Acetaminophen	Oxycodone Hcl/Acetaminophen	11	11	112	259.16		*					*
1043228141	King	Christopher	Waukesha	WI	55	Neurosurgery	S	Oxycodone-Acetaminophen	Oxycodone Hcl/Acetaminophen	31	31	211	252.98	23	#					#
1043239478	Olson	Jeffrey	Atlanta	GA	13	Neurosurgery	S	Oxycodone-Acetaminophen	Oxycodone Hcl/Acetaminophen	11	11	82	100.34	11	*					*
1043256613	Coester	Hans	Fort Collins	CO	8	Neurosurgery	S	Oxycodone-Acetaminophen	Oxycodone Hcl/Acetaminophen	17	17	205	259.91	15	#					#
1043263536	Haynes	Walter	Birmingham	AL	1	Neurosurgery	S	Oxycodone-Acetaminophen	Oxycodone Hcl/Acetaminophen	124	124	1391	4650.73	105		66	66	2618.23	742		59
1043270408	Levy	Charles	Marietta	OH	39	Neurosurgery	S	Oxycodone-Acetaminophen	Oxycodone Hcl/Acetaminophen	29	29	253	476.51	24	#					#
1043285653	Jamaris	Joseph	Glen Burnie	MD	24	Neurosurgery	S	Oxycodone-Acetaminophen	Oxycodone Hcl/Acetaminophen	19	19	158	292.79	13	#					#
1043286727	Choudhri	Tanvir	New York	NY	36	Neurosurgery	S	Oxycodone-Acetaminophen	Oxycodone Hcl/Acetaminophen	21	21	318	359.66	12	#					*
1043290687	Mccormick	William	West Islip	NY	36	Neurosurgery	S	Oxycodone-Acetaminophen	Oxycodone Hcl/Acetaminophen	11	11	92	149.77		*					*
1043356314	Conway	James	Baltimore	MD	24	Neurosurgery	S	Oxycodone Hcl	Oxycodone Hcl	64	64	1837	1696.56	32		20	20	456.22	552		13
1043361124	Ammerman	Joshua	Washington	DC	11	Neurosurgery	S	Oxycodone Hcl	Oxycodone Hcl	11	11	215	130.59			11	11	130.59	215	*
1043373996	Polin	Richard	Clackamas	OR	41	Neurosurgery	S	Oxycodone Hcl	Oxycodone Hcl	39	39	439	565.74	34		22	22	321.25	222		19
1043385784	Junn	Fredrick	Dearborn	MI	26	Neurosurgery	S	Oxycodone-Acetaminophen	Oxycodone Hcl/Acetaminophen	20	20	279	557.78	15	*					*
1043399819	Pham	Christopher	Naples	FL	12	Neurosurgery	S	Oxycodone Hcl	Oxycodone Hcl	157	157	4665	7184.67	17		61	61	2326.88	1785	*
1043399819	Pham	Christopher	Naples	FL	12	Neurosurgery	S	Oxycodone-Acetaminophen	Oxycodone Hcl/Acetaminophen	18	18	540	834.17		#					*
1043399819	Pham	Christopher	Naples	FL	12	Neurosurgery	S	Oxycontin	Oxycodone Hcl	29	29	870	28057.69		#					*
1043413412	Valdivia Valdivia	Juan	Tampa	FL	12	Neurosurgery	S	Oxycodone-Acetaminophen	Oxycodone Hcl/Acetaminophen	16	16	117	143.36	15	*					*
1043490097	Killory	Brendan	Hartford	CT	9	Neurosurgery	S	Oxycodone-Acetaminophen	Oxycodone Hcl/Acetaminophen	19	19	471	636.59		*					*
1053304204	Min	Wonhong	Tulsa	OK	40	Neurosurgery	S	Oxycodone Hcl	Oxycodone Hcl	11	11	211	263.59		*					*
1053304204	Min	Wonhong	Tulsa	OK	40	Neurosurgery	S	Oxycodone-Acetaminophen	Oxycodone Hcl/Acetaminophen	56	56	810	1717.18	35		33	33	936.19	461		23
1053308999	Argires	Perry	Lancaster	PA	42	Neurosurgery	S	Oxycodone Hcl	Oxycodone Hcl	171	173.7	2808	3707.39	47		16	16	239.64	250		11
1053323915	Eichholz	Kurt	Saint Louis	MO	29	Neurosurgery	S	Oxycodone-Acetaminophen	Oxycodone Hcl/Acetaminophen	22	22	367	659.35	18	#					#
1053345231	Hadi	Bassam	Saint Louis	MO	29	Neurosurgery	S	Oxycodone-Acetaminophen	Oxycodone Hcl/Acetaminophen	24	24	326	384.44	24	#					#
1053347906	Wang	Michael	Miami	FL	12	Neurosurgery	S	Oxycodone-Acetaminophen	Oxycodone Hcl/Acetaminophen	212	212	3522	9315.62	117	#					#
1053352492	Abdo	Hatem	Baltimore	MD	24	Neurosurgery	S	Oxycodone Hcl	Oxycodone Hcl	66	66	671	673.97	42		49	49	433.91	525		29
1053354118	Mitchell	Paul	Norfolk	VA	51	Neurosurgery	S	Oxycodone Hcl	Oxycodone Hcl	14	14	100	119.7		*					*
1053354118	Mitchell	Paul	Norfolk	VA	51	Neurosurgery	S	Oxycodone-Acetaminophen	Oxycodone Hcl/Acetaminophen	63	63	446	1494.99	35		27	27	654.43	182		18
1053356378	Yalamanchili	Ravi	Frederick	MD	24	Neurosurgery	S	Oxycodone-Acetaminophen	Oxycodone Hcl/Acetaminophen	71	71	438	994.77	62		52	52	669.21	318		45
1053361386	Sawin	Paul	Winter Park	FL	12	Neurosurgery	S	Oxycodone-Acetaminophen	Oxycodone Hcl/Acetaminophen	33	33	346	419.04	28	#					#
1053371328	Steichen	John	Charleston	SC	45	Neurosurgery	S	Oxycodone-Acetaminophen	Oxycodone Hcl/Acetaminophen	80	80	1146	1122.93	57		68	68	948.71	972	#
1053375758	Spencer	Timothy	Battle Creek	MI	26	Neurosurgery	S	Oxycodone-Acetaminophen	Oxycodone Hcl/Acetaminophen	113	113	1370	4067	58		86	86	2885.1	1019		47
1053378406	Jensen	Ric	Omaha	NE	31	Neurosurgery	S	Oxycodone Hcl	Oxycodone Hcl	121	121	1449	2369	37		48	48	710.27	469		21
1053378406	Jensen	Ric	Omaha	NE	31	Neurosurgery	S	Oxycodone Hcl Er	Oxycodone Hcl	21	21	562	12095.47			0	0	0	0	#
1053378406	Jensen	Ric	Omaha	NE	31	Neurosurgery	S	Oxycodone-Acetaminophen	Oxycodone Hcl/Acetaminophen	27	27	246	738.76		*					*
1053382671	Landau	Barry	Bellingham	WA	53	Neurosurgery	S	Oxycodone Hcl	Oxycodone Hcl	18	18	170	169.6		*					*
1053382671	Landau	Barry	Bellingham	WA	53	Neurosurgery	S	Oxycodone-Acetaminophen	Oxycodone Hcl/Acetaminophen	36	36	243	324.98	26		23	23	216.16	158	#
1053384453	Garell	Paul	Carmel	NY	36	Neurosurgery	S	Endocet	Oxycodone Hcl/Acetaminophen	13	13	347	644.81			13	13	644.81	347	*
1053384453	Garell	Paul	Carmel	NY	36	Neurosurgery	S	Oxycodone Hcl	Oxycodone Hcl	54	54	1530	1464.69			16	16	306.94	451	*
1053384453	Garell	Paul	Carmel	NY	36	Neurosurgery	S	Oxycodone-Acetaminophen	Oxycodone Hcl/Acetaminophen	82	82	2169	2515.94	28		39	39	941.17	1040		17
1053384453	Garell	Paul	Carmel	NY	36	Neurosurgery	S	Oxycontin	Oxycodone Hcl	24	24	688	7641.88		*					*
1053426700	Makoui	Amir	Palmdale	CA	6	Neurosurgery	S	Oxycodone-Acetaminophen	Oxycodone Hcl/Acetaminophen	23	27.2	611	946.55		#					*
1053437541	Horn	Eric	Indianapolis	IN	18	Neurosurgery	S	Oxycodone-Acetaminophen	Oxycodone Hcl/Acetaminophen	27	27	325	670.94	15	#					*
1053500314	Farley	Chad	Payson	UT	49	Neurosurgery	S	Oxycodone-Acetaminophen	Oxycodone Hcl/Acetaminophen	58	58	684	1786.46	35		45	45	1393.08	478	#
1053508242	Okpaku	Aubrey	Upland	PA	42	Neurosurgery	S	Oxycodone Hcl	Oxycodone Hcl	58	58	1639	1378.32	17		19	19	532.94	503	#
1053533919	Fonn	Sonjay	Cape Girardeau	MO	29	Neurosurgery	S	Oxycodone-Acetaminophen	Oxycodone Hcl/Acetaminophen	52	52	790	1942.95	26	*					*
1053536755	Kelkar	Prashant	Southfield	MI	26	Neurosurgery	S	Oxycodone-Acetaminophen	Oxycodone Hcl/Acetaminophen	39	39	1027	1545.16	17	*					*
1053553487	Kim	Bong-Soo	Philadelphia	PA	42	Neurosurgery	S	Oxycodone Hcl	Oxycodone Hcl	28	28	768	509.52	15	*					*
1053553487	Kim	Bong-Soo	Philadelphia	PA	42	Neurosurgery	S	Oxycodone-Acetaminophen	Oxycodone Hcl/Acetaminophen	21	21	554	518.41	15	#					*
1053577015	Johnson	Keyne	Orlando	FL	12	Neurosurgery	S	Oxycodone-Acetaminophen	Oxycodone Hcl/Acetaminophen	13	13	68	130.38	13	*					*
1053585711	Whitlatch	Lyman	Visalia	CA	6	Neurosurgery	S	Oxycodone-Acetaminophen	Oxycodone Hcl/Acetaminophen	12	12	158	470.96		#					*
1053635656	Serak	John	Englewood	CO	8	Neurosurgery	S	Oxycodone-Acetaminophen	Oxycodone Hcl/Acetaminophen	11	11	71	116.17		*					*
1053710160	Mercier	Philippe	Saint Louis	MO	29	Neurosurgery	S	Oxycodone-Acetaminophen	Oxycodone Hcl/Acetaminophen	30	30	666	1592.06	12	*					*
1063452845	Badejo	Adeleke	Kearney	NE	31	Neurosurgery	S	Oxycodone-Acetaminophen	Oxycodone Hcl/Acetaminophen	23	23	113	183.94	22	#					#
1063481588	Tang	Gordon	Berkeley	CA	6	Neurosurgery	S	Oxycodone-Acetaminophen	Oxycodone Hcl/Acetaminophen	30	30	229	357.3	26	#					#
1063482289	Winer	Joel	York	PA	42	Neurosurgery	S	Oxycodone Hcl	Oxycodone Hcl	12	12	157	151.39	11	*					*
1063502037	Moran	Michael	Murfreesboro	TN	47	Neurosurgery	S	Oxycodone-Acetaminophen	Oxycodone Hcl/Acetaminophen	129	129	1088	2781.86	79		88	88	2029.73	749		62
1063513141	Brent	Charles	Hattiesburg	MS	28	Neurosurgery	S	Oxycodone-Acetaminophen	Oxycodone Hcl/Acetaminophen	25	25	97	366.56			25	25	366.56	97	*
1063514271	Edelman	Fredric	Sherman Oaks	CA	6	Neurosurgery	S	Oxycontin	Oxycodone Hcl	24	24	720	44411.4			12	12	16570.2	360	*
1063587830	Chou	Mike	Evansville	IN	18	Neurosurgery	S	Oxycodone-Acetaminophen	Oxycodone Hcl/Acetaminophen	98	98	1115	3627.68	55		23	23	767.33	251		17
1063668440	Chen	Selby	Jacksonville	FL	12	Neurosurgery	S	Oxycodone Hcl	Oxycodone Hcl	54	54	782	1121.94	36	#					#
1063675502	Goebel	Eric	Owensboro	KY	21	Neurosurgery	S	Oxycodone-Acetaminophen	Oxycodone Hcl/Acetaminophen	43	43	744	1395.1	26		24	24	685.2	413		15
1063699833	Gamadia	Kaywan	Cape Girardeau	MO	29	Neurosurgery	S	Oxycodone-Acetaminophen	Oxycodone Hcl/Acetaminophen	16	16	158	319.94		*					*
1073538096	Thomas	Najeeb	Metairie	LA	22	Neurosurgery	S	Oxycodone-Acetaminophen	Oxycodone Hcl/Acetaminophen	45	45	680	1467.02	29	#					#
1073542817	Berger	Thomas	Cincinnati	OH	39	Neurosurgery	S	Oxycodone-Acetaminophen	Oxycodone Hcl/Acetaminophen	27	27.1	465	669	24	#					#
1073570313	Lefkowitz	Michael	New Hyde Park	NY	36	Neurosurgery	S	Oxycodone-Acetaminophen	Oxycodone Hcl/Acetaminophen	14	14	208	146.24	11	*					*
1073585337	Chilton	Jonathan	Kansas City	MO	29	Neurosurgery	S	Oxycodone-Acetaminophen	Oxycodone Hcl/Acetaminophen	33	33	581	639.65	19	#					#
1073585477	Utter	Philip	Shreveport	LA	22	Neurosurgery	S	Oxycodone-Acetaminophen	Oxycodone Hcl/Acetaminophen	36	36	658	1700.53	24		24	24	986.13	413	#
1073588000	St Clair	Samuel	Raleigh	NC	37	Neurosurgery	S	Oxycodone-Acetaminophen	Oxycodone Hcl/Acetaminophen	74	74	523	738.14	62	#					#
1073589446	Rapp	Steven	Waterford	MI	26	Neurosurgery	S	Oxycodone-Acetaminophen	Oxycodone Hcl/Acetaminophen	42	42	652	932.57	25	#					#
1073611968	Rastogi	Pawan	Newark	DE	10	Neurosurgery	S	Oxycodone Hcl	Oxycodone Hcl	17	17	300	250.46	15	#					*
1073638185	Sloffer	Chris	Kalamazoo	MI	26	Neurosurgery	S	Oxycodone-Acetaminophen	Oxycodone Hcl/Acetaminophen	34	34	389	1323.01	15		13	13	357.17	164	*
1073652152	Ramsey	Christian	Lexington	KY	21	Neurosurgery	S	Oxycodone-Acetaminophen	Oxycodone Hcl/Acetaminophen	11	11	120	231.08	11	*					*
1073655221	Beringer	William	Kailua	HI	15	Neurosurgery	S	Oxycodone Hcl	Oxycodone Hcl	16	16	213	187.07	13	#					#
1073665550	Mcgirt	Matthew	Charlotte	NC	37	Neurosurgery	S	Oxycodone-Acetaminophen	Oxycodone Hcl/Acetaminophen	27	27	349	693.13	25		14	14	363.12	212		14
1073713657	Friedlich	Daniel	Murrieta	CA	6	Neurosurgery	S	Oxycodone-Acetaminophen	Oxycodone Hcl/Acetaminophen	20	20	331	750.71	14	#					*
1073714457	Hoeprich	Mark	Fairlawn	OH	39	Neurosurgery	S	Oxycodone-Acetaminophen	Oxycodone Hcl/Acetaminophen	28	28	180	281.47	16	*					*
1073738613	Sin	Anthony	Shreveport	LA	22	Neurosurgery	S	Oxycodone-Acetaminophen	Oxycodone Hcl/Acetaminophen	21	21.3	379	419.3		#					*
1073749644	Converse	Noah	Fort Walton Beach	FL	12	Neurosurgery	S	Oxycodone-Acetaminophen	Oxycodone Hcl/Acetaminophen	16	16	115	149.43	13	#					#
1073828794	Sandquist	Lee	Wenatchee	WA	53	Neurosurgery	S	Oxycodone Hcl	Oxycodone Hcl	50	50	841	849.62	31		32	32	475.08	505	#
1073828794	Sandquist	Lee	Wenatchee	WA	53	Neurosurgery	S	Oxycodone-Acetaminophen	Oxycodone Hcl/Acetaminophen	23	23	385	806.82		*					*
1083603641	Muhlbauer	Michael	Memphis	TN	47	Neurosurgery	S	Oxycodone-Acetaminophen	Oxycodone Hcl/Acetaminophen	21	21	110	291.2	18	#					#
1083615744	Papavasiliou	Achilles	Hyannis	MA	25	Neurosurgery	S	Oxycodone Hcl	Oxycodone Hcl	32	32	420	680.49	27	#					#
1083620942	Boulos	Paul	Newark	DE	10	Neurosurgery	S	Oxycodone Hcl	Oxycodone Hcl	21	21	236	330.84	18	#					#
1083621957	Halamandaris	Gus	Salinas	CA	6	Neurosurgery	S	Oxycodone-Acetaminophen	Oxycodone Hcl/Acetaminophen	62	62	1607	1367.45	26	#					#
1083621957	Halamandaris	Gus	Salinas	CA	6	Neurosurgery	S	Oxycontin	Oxycodone Hcl	34	34	997	23259.09			34	34	23259.09	997	*
1083623193	Jasmin	Luc	Ashland	OR	41	Neurosurgery	S	Oxycodone-Acetaminophen	Oxycodone Hcl/Acetaminophen	11	11	89	303.44		*					*
1083625008	Boev	Angel	Rochester	NY	36	Neurosurgery	S	Oxycodone-Acetaminophen	Oxycodone Hcl/Acetaminophen	16	16	228	368.24	14	#					#
1083640403	Vrionis	Fotios	Tampa	FL	12	Neurosurgery	S	Oxycodone-Acetaminophen	Oxycodone Hcl/Acetaminophen	64	64	697	1053.38	42	#					#
1083680391	Hill	Michael	Leesburg	FL	12	Neurosurgery	S	Oxycodone-Acetaminophen	Oxycodone Hcl/Acetaminophen	125	125	978	2512.98	79		105	105	2251.53	848	#
1083721971	Boone	Paul	Littleton	CO	8	Neurosurgery	S	Oxycodone-Acetaminophen	Oxycodone Hcl/Acetaminophen	18	18	487	719.77		*					*
1083859581	Newman	Charles	Dallas	TX	48	Neurosurgery	S	Oxycodone-Acetaminophen	Oxycodone Hcl/Acetaminophen	32	32	422	892.72	16		12	12	287.43	125	*
1093044216	Soliman	John	Lutz	FL	12	Neurosurgery	S	Oxycodone-Acetaminophen	Oxycodone Hcl/Acetaminophen	44	44	613	1215.5	24		21	21	336.38	264	#
1093700346	Hall	Anthony	Lauderhill	FL	12	Neurosurgery	S	Oxycodone-Acetaminophen	Oxycodone Hcl/Acetaminophen	16	16	424	609.12		*					*
1093700346	Hall	Anthony	Lauderhill	FL	12	Neurosurgery	S	Oxycontin	Oxycodone Hcl	11	11	330	9242.16			0	0	0	0	#
1093703571	Citow	Jonathan	Libertyville	IL	17	Neurosurgery	S	Oxycodone-Acetaminophen	Oxycodone Hcl/Acetaminophen	34	34	453	1272.35	19	#					#
1093704173	Wharen	Robert	Jacksonville	FL	12	Neurosurgery	S	Oxycodone Hcl	Oxycodone Hcl	18	18	174	238.51	16	#					#
1093721144	Williams	Arthur	New York	NY	36	Neurosurgery	S	Oxycodone-Acetaminophen	Oxycodone Hcl/Acetaminophen	11	11	158	173.29		*					*
1093724916	Wilson	James	Scarborough	ME	23	Neurosurgery	S	Oxycodone Hcl	Oxycodone Hcl	34	34	846	1121.87	15	*					*
1093724916	Wilson	James	Scarborough	ME	23	Neurosurgery	S	Oxycontin	Oxycodone Hcl	23	23	609	10665.83			0	0	0	0	#
1093732653	Keiper	Glenn	Eugene	OR	41	Neurosurgery	S	Oxycodone Hcl	Oxycodone Hcl	13	13	155	186.76	13		13	13	186.76	155		13
1093732653	Keiper	Glenn	Eugene	OR	41	Neurosurgery	S	Oxycodone-Acetaminophen	Oxycodone Hcl/Acetaminophen	44	44	380	781.82	36	#					#
1093750978	Phookan	Gautam	Muncie	IN	18	Neurosurgery	S	Oxycodone-Acetaminophen	Oxycodone Hcl/Acetaminophen	32	32	534	1151.25	16		13	13	422.21	225	*
1093782864	Dorai	Zeena	Baltimore	MD	24	Neurosurgery	S	Oxycodone Hcl	Oxycodone Hcl	38	38	658	652.3	30	#					#
1093786931	Mccullough	William	Allen	TX	48	Neurosurgery	S	Oxycodone-Acetaminophen	Oxycodone Hcl/Acetaminophen	16	16	253	519.47	13	*					*
1093810574	Amps	Jeremy	Mobile	AL	1	Neurosurgery	S	Oxycodone-Acetaminophen	Oxycodone Hcl/Acetaminophen	17	17	164	281.1	14	#					#
1093811028	Choi	William	Centennial	CO	8	Neurosurgery	S	Oxycodone-Acetaminophen	Oxycodone Hcl/Acetaminophen	11	11	70	193.86			11	11	193.86	70	*
1093926115	Demassi	Christopher	Hollywood	FL	12	Neurosurgery	S	Oxycodone-Acetaminophen	Oxycodone Hcl/Acetaminophen	12	12	82	94.24		*					*
1093930216	Helms	Jody	Bristol	TN	47	Neurosurgery	S	Oxycodone-Acetaminophen	Oxycodone Hcl/Acetaminophen	27	27	364	460.41	25		14	14	179.03	154		12
1093938482	Houseman	Clifford	Southfield	MI	26	Neurosurgery	S	Oxycodone Hcl	Oxycodone Hcl	19	19	555	793.61		*					*
1093938482	Houseman	Clifford	Southfield	MI	26	Neurosurgery	S	Oxycodone-Acetaminophen	Oxycodone Hcl/Acetaminophen	155	157	4537	8542.69	57		76	76	4506.04	2243		28
1093939118	Rahimi	Scott	Augusta	GA	13	Neurosurgery	S	Oxycodone-Acetaminophen	Oxycodone Hcl/Acetaminophen	17	17	301	257.07		*					*
1093945867	Manzano	Glen	Orlando	FL	12	Neurosurgery	S	Oxycodone Hcl	Oxycodone Hcl	19	19	479	469.36		*					*
1093945867	Manzano	Glen	Orlando	FL	12	Neurosurgery	S	Oxycodone-Acetaminophen	Oxycodone Hcl/Acetaminophen	60	60.5	1000	1213.87	47	#					#
1093976995	Cheatle	Joseph	Myrtle Beach	SC	45	Neurosurgery	S	Oxycodone Hcl	Oxycodone Hcl	29	29	345	398.12	26		12	12	167.19	151		11
1093976995	Cheatle	Joseph	Myrtle Beach	SC	45	Neurosurgery	S	Oxycodone-Acetaminophen	Oxycodone Hcl/Acetaminophen	32	32	297	600.89	29		15	15	233.84	126		14
1093984742	Dafford	Kurtus	South Weymouth	MA	25	Neurosurgery	S	Oxycodone Hcl	Oxycodone Hcl	30	30	368	626.28	13	#					*
1104016252	Sporrer	Justin	Miami	FL	12	Neurosurgery	S	Oxycodone-Acetaminophen	Oxycodone Hcl/Acetaminophen	17	17	164	137.53	16		17	17	137.53	164		16
1104021054	Bashir	Asif	Edison	NJ	34	Neurosurgery	S	Oxycodone-Acetaminophen	Oxycodone Hcl/Acetaminophen	15	15.7	218	163.51	13	*					*
1104037522	Elhammady	Mohamed Samy	Tampa	FL	12	Neurosurgery	S	Oxycodone-Acetaminophen	Oxycodone Hcl/Acetaminophen	16	17.3	212	173.18	14	#					#
1104040732	Kachmann	Michael	Cincinnati	OH	39	Neurosurgery	S	Oxycodone-Acetaminophen	Oxycodone Hcl/Acetaminophen	47	47	537	868.57	34		33	33	603.02	337	#
1104089499	Abdulhak	Muwaffak	Detroit	MI	26	Neurosurgery	S	Oxycodone Hcl	Oxycodone Hcl	19	19	203	288.13	15	#					#
1104833524	Giovanini	Mark	Gulf Breeze	FL	12	Neurosurgery	S	Oxycodone-Acetaminophen	Oxycodone Hcl/Acetaminophen	49	49	673	1652.64	40		37	37	1049.85	510	#
1104849686	Pagan	Luis	Hialeah	FL	12	Neurosurgery	S	Oxycodone-Acetaminophen	Oxycodone Hcl/Acetaminophen	15	15	450	284.07		*					*
1104861103	Yarosh	Cherylon	Joplin	MO	29	Neurosurgery	S	Oxycodone-Acetaminophen	Oxycodone Hcl/Acetaminophen	21	21	341	793.32	11	#					*
1104871847	Rosenbaum	Thomas	Portland	OR	41	Neurosurgery	S	Oxycodone Hcl	Oxycodone Hcl	87	87	612	878.71	46		68	68	632.46	475	#
1104893015	Jacobson	Jeff	Bethesda	MD	24	Neurosurgery	S	Oxycodone-Acetaminophen	Oxycodone Hcl/Acetaminophen	13	13	231	224.3			13	13	224.3	231	*
1104894781	Garonzik	Ira	Baltimore	MD	24	Neurosurgery	S	Oxycodone Hcl	Oxycodone Hcl	42	42	1092	953.04	23		18	18	474.7	467	*
1104911759	Barrett-Tuck	Rebecca	Jonesboro	AR	5	Neurosurgery	S	Oxycodone-Acetaminophen	Oxycodone Hcl/Acetaminophen	19	19	384	818.13	12	#					*
1104927458	Shutack	John	Chesapeake	VA	51	Neurosurgery	S	Oxycodone Hcl	Oxycodone Hcl	16	16.2	424	675.47		*					*
1104927458	Shutack	John	Chesapeake	VA	51	Neurosurgery	S	Oxycodone-Acetaminophen	Oxycodone Hcl/Acetaminophen	51	51	1144	1466.42	22	#					#
1114036092	Beykovsky	Andrew	Waukesha	WI	55	Neurosurgery	S	Oxycodone-Acetaminophen	Oxycodone Hcl/Acetaminophen	32	32	192	342.39	23	#					#
1114106820	Eickman	John	Grand Forks	ND	38	Neurosurgery	S	Oxycodone-Acetaminophen	Oxycodone Hcl/Acetaminophen	43	43	399	594.91	29	#					#
1114153194	Baggenstos	Martin	Portland	OR	41	Neurosurgery	S	Oxycodone Hcl	Oxycodone Hcl	15	15	216	144.46	13	*					*
1114190469	Hedstrom	Heather	Panama City	FL	12	Neurosurgery	S	Oxycodone-Acetaminophen	Oxycodone Hcl/Acetaminophen	11	11	158	359.67		*					*
1114196466	Heller	Allan	Spokane	WA	53	Neurosurgery	S	Oxycodone Hcl	Oxycodone Hcl	22	23.7	387	421.43		#					*
1114913605	Webb	Kristopher	Austin	TX	48	Neurosurgery	S	Oxycodone-Acetaminophen	Oxycodone Hcl/Acetaminophen	26	26	233	956.71	20	#					#
1114919230	Rothschild	Cheslovas	Orange Park	FL	12	Neurosurgery	S	Oxycodone-Acetaminophen	Oxycodone Hcl/Acetaminophen	15	15	199	173.8	12	*					*
1114940996	Schlesinger	Scott	Little Rock	AR	5	Neurosurgery	S	Oxycodone-Acetaminophen	Oxycodone Hcl/Acetaminophen	13	13	137	227.75	13	*					*
1114945540	Santiago	Paul	Saint Louis	MO	29	Neurosurgery	S	Oxycodone Hcl	Oxycodone Hcl	21	21	324	664.94	17	#					*
1114971264	Mace	John	Springfield	MO	29	Neurosurgery	S	Oxycodone-Acetaminophen	Oxycodone Hcl/Acetaminophen	73	73	839	1051.59	46		59	59	821.52	686	#
1114977600	Frizzell	Roy	Boise	ID	16	Neurosurgery	S	Oxycodone Hcl	Oxycodone Hcl	14	14	99	265.95		*					*
1114979242	Guitton	Jean	Augusta	GA	13	Neurosurgery	S	Oxycodone-Acetaminophen	Oxycodone Hcl/Acetaminophen	77	77	692	1005.07	52		54	54	650.49	488		38
1114985884	Packer	Evan	Boca Raton	FL	12	Neurosurgery	S	Oxycodone-Acetaminophen	Oxycodone Hcl/Acetaminophen	25	26	228	316.72	15		25	26	316.72	228		15
1114990223	Zorub	David	Pittsburgh	PA	42	Neurosurgery	S	Oxycodone-Acetaminophen	Oxycodone Hcl/Acetaminophen	15	15	127	139.02		*					*
1114990553	Supler	Mitchell	Ocoee	FL	12	Neurosurgery	S	Oxycodone-Acetaminophen	Oxycodone Hcl/Acetaminophen	24	24	298	674.18	19		11	11	300.5	123	*
1124008842	Rapp	Lawrence	Clarkston	MI	26	Neurosurgery	S	Oxycodone-Acetaminophen	Oxycodone Hcl/Acetaminophen	45	45	836	1976.2	15		16	16	554.07	306	*
1124016662	Cathey	Steven	North Little Rock	AR	5	Neurosurgery	S	Oxycodone-Acetaminophen	Oxycodone Hcl/Acetaminophen	19	19	236	976.51		#					*
1124021514	Mccormick	Patrick	Toledo	OH	39	Neurosurgery	S	Oxycodone-Acetaminophen	Oxycodone Hcl/Acetaminophen	16	16	271	303.02	12	*					*
1124050851	Smith	Stephen	South Bend	IN	18	Neurosurgery	S	Oxycodone-Acetaminophen	Oxycodone Hcl/Acetaminophen	40	40	542	955.01	26	#					#
1124057070	Andalkar	Niteen	Mesa	AZ	4	Neurosurgery	S	Oxycodone-Acetaminophen	Oxycodone Hcl/Acetaminophen	23	23	239	347.76	16		12	12	216.58	127	*
1124065305	Patel	Sunil	Charleston	SC	45	Neurosurgery	S	Oxycodone Hcl	Oxycodone Hcl	13	13	96	115.79	11	*					*
1124082755	Oppenheimer	Jeffrey	Fort Pierce	FL	12	Neurosurgery	S	Oxycodone-Acetaminophen	Oxycodone Hcl/Acetaminophen	16	16	172	416.09	12	*					*
1124093000	Ramberg	Donald	San Luis Obispo	CA	6	Neurosurgery	S	Oxycodone-Acetaminophen	Oxycodone Hcl/Acetaminophen	48	50.3	1463	2846.63	16		19	21.3	1056.91	608	*
1124129473	Najafi	Ali	Fresno	CA	6	Neurosurgery	S	Oxycodone-Acetaminophen	Oxycodone Hcl/Acetaminophen	11	11.3	332	563.84		*					*
1124250907	Miller	Robert	Lawrence	MA	25	Neurosurgery	S	Oxycodone-Acetaminophen	Oxycodone Hcl/Acetaminophen	14	14	105	125.93	13	*					*
1124255021	Rhee	Michael	Liberty	MO	29	Neurosurgery	S	Oxycodone Hcl	Oxycodone Hcl	16	16	281	361.21			16	16	361.21	281	*
1124255021	Rhee	Michael	Liberty	MO	29	Neurosurgery	S	Oxycodone-Acetaminophen	Oxycodone Hcl/Acetaminophen	16	16	145	510.49	13	#					*
1124294913	Iannotti	Christopher	Phoenix	AZ	4	Neurosurgery	S	Oxycodone-Acetaminophen	Oxycodone Hcl/Acetaminophen	14	14	88	183.77	11	*					*
1134102171	Sawhny	Bhupinder	Cleveland	OH	39	Neurosurgery	S	Oxycodone Hcl	Oxycodone Hcl	20	20	460	595.63		*					*
1134102171	Sawhny	Bhupinder	Cleveland	OH	39	Neurosurgery	S	Oxycodone-Acetaminophen	Oxycodone Hcl/Acetaminophen	109	116.5	2701	4372.39	21		17	19	823.33	424	*
1134102171	Sawhny	Bhupinder	Cleveland	OH	39	Neurosurgery	S	Oxycontin	Oxycodone Hcl	21	21	567	16130.92			0	0	0	0	#
1134106016	Grabel	Jordan	West Palm Beach	FL	12	Neurosurgery	S	Oxycodone-Acetaminophen	Oxycodone Hcl/Acetaminophen	38	38.7	299	300.43	29		38	38.7	300.43	299		29
1134120272	Tyler	Donald	Mobile	AL	1	Neurosurgery	S	Oxycodone-Acetaminophen	Oxycodone Hcl/Acetaminophen	44	44.1	814	1561.47	28		27	27.1	829.66	487		17
1134121981	Buono	Lee	Pennington	NJ	34	Neurosurgery	S	Oxycodone-Acetaminophen	Oxycodone Hcl/Acetaminophen	22	22	95	227.28	22	#					#
1134140932	Henry	Matthew	Wichita	KS	20	Neurosurgery	S	Oxycodone-Acetaminophen	Oxycodone Hcl/Acetaminophen	45	45	735	2076.96	18		33	33	1473.84	579	#
1134143563	Banasiak	Magdalena	Salem	OR	41	Neurosurgery	S	Oxycodone Hcl	Oxycodone Hcl	20	20	256	291.07	15	#					*
1134151210	Bennett	Gregory	Williamsville	NY	36	Neurosurgery	S	Oxycodone-Acetaminophen	Oxycodone Hcl/Acetaminophen	20	20	413	520.53		*					*
1134157340	Spence	Caple	Midwest City	OK	40	Neurosurgery	S	Oxycodone-Acetaminophen	Oxycodone Hcl/Acetaminophen	48	48	995	3124.2	41		33	33	2124.84	695		29
1134160161	Wallace	Bradley	Jacksonville	FL	12	Neurosurgery	S	Oxycodone Hcl	Oxycodone Hcl	48	48	827	1387.97	30		30	30	805.11	502	#
1134160161	Wallace	Bradley	Jacksonville	FL	12	Neurosurgery	S	Oxycodone-Acetaminophen	Oxycodone Hcl/Acetaminophen	160	160	2946	5815.96	126		143	143	5169.18	2695		112
1134163652	Hsu	Gery	Coffeyville	KS	20	Neurosurgery	S	Oxycodone-Acetaminophen	Oxycodone Hcl/Acetaminophen	14	14	223	377.97		*					*
1134174550	Garcia-Bengochea	Javier	Jacksonville	FL	12	Neurosurgery	S	Oxycodone Hcl	Oxycodone Hcl	19	19	166	247.93		#					*
1134174550	Garcia-Bengochea	Javier	Jacksonville	FL	12	Neurosurgery	S	Oxycodone-Acetaminophen	Oxycodone Hcl/Acetaminophen	101	101	1051	1183.95	66		82	82	938.57	856	#
1134177108	Jackson	Thad	Elizabethtown	KY	21	Neurosurgery	S	Oxycodone-Acetaminophen	Oxycodone Hcl/Acetaminophen	111	111	687	1224.88	91		94	94	960.18	591		76
1134181571	Gerdes	Jeffrey	St Cloud	MN	27	Neurosurgery	S	Oxycodone-Acetaminophen	Oxycodone Hcl/Acetaminophen	26	26	192	440.41	25	#					#
1134183205	Polinsky	Michael	Chesterfield	MO	29	Neurosurgery	S	Oxycodone-Acetaminophen	Oxycodone Hcl/Acetaminophen	12	12	101	159.01	11	*					*
1134198567	Gehring	Randy	Waukesha	WI	55	Neurosurgery	S	Oxycodone Hcl	Oxycodone Hcl	11	11	297	409.7			0	0	0	0	#
1134198567	Gehring	Randy	Waukesha	WI	55	Neurosurgery	S	Oxycodone-Acetaminophen	Oxycodone Hcl/Acetaminophen	30	30.3	492	731.77	11		15	15.3	273.78	339	*
1134236102	Buchanan	Robert	Round Rock	TX	48	Neurosurgery	S	Oxycodone-Acetaminophen	Oxycodone Hcl/Acetaminophen	15	15	107	456.68	15	*					*
1134268139	Phelps	Jeremy	Oklahoma City	OK	40	Neurosurgery	S	Oxycodone-Acetaminophen	Oxycodone Hcl/Acetaminophen	28	28	339	786.3	22		13	13	407.37	167		11
1134289994	Hummell	Matthew	Austin	TX	48	Neurosurgery	S	Oxycodone-Acetaminophen	Oxycodone Hcl/Acetaminophen	33	33	227	621.32	23	#					#
1134302599	Loganathan	Amritraj	Ypsilanti	MI	26	Neurosurgery	S	Oxycodone-Acetaminophen	Oxycodone Hcl/Acetaminophen	17	17.9	280	421.53	13	*					*
1134338569	Tran	Nam	Tampa	FL	12	Neurosurgery	S	Oxycodone Hcl	Oxycodone Hcl	77	77	1597	1441.92	70		63	63	1173.97	1320		58
1134338569	Tran	Nam	Tampa	FL	12	Neurosurgery	S	Oxycodone-Acetaminophen	Oxycodone Hcl/Acetaminophen	13	13	224	331.31	13	*					*
1134369556	Thambuswamy	Michael	Tulsa	OK	40	Neurosurgery	S	Oxycodone Hcl	Oxycodone Hcl	21	21	315	580.7	11	*					*
1134369556	Thambuswamy	Michael	Tulsa	OK	40	Neurosurgery	S	Oxycodone-Acetaminophen	Oxycodone Hcl/Acetaminophen	56	56.5	943	3753.47	20		29	29	2037.77	507	#
1134397714	Powers	Alexander	Winston Salem	NC	37	Neurosurgery	S	Oxycodone Hcl	Oxycodone Hcl	23	23.3	534	612.25	13	*					*
1134397714	Powers	Alexander	Winston Salem	NC	37	Neurosurgery	S	Oxycodone-Acetaminophen	Oxycodone Hcl/Acetaminophen	25	25.5	593	1631.19	13	#					*
1144213703	Mobasser	Jean-Pierre	Indianapolis	IN	18	Neurosurgery	S	Oxycodone-Acetaminophen	Oxycodone Hcl/Acetaminophen	24	24	253	885.37	11		11	11	323.52	118	*
1144214933	Chandler	Howard	Atlanta	GA	13	Neurosurgery	S	Oxycodone Hcl	Oxycodone Hcl	26	26	151	175.08	24	#					#
1144228933	Deshmukh	Vinay	Charlotte	NC	37	Neurosurgery	S	Oxycodone-Acetaminophen	Oxycodone Hcl/Acetaminophen	13	13	233	250.97		*					*
1144246075	Moskowitz	Nathan	Rockville	MD	24	Neurosurgery	S	Oxycodone Hcl	Oxycodone Hcl	13	13	255	198.67			0	0	0	0	#
1144246075	Moskowitz	Nathan	Rockville	MD	24	Neurosurgery	S	Oxycodone-Acetaminophen	Oxycodone Hcl/Acetaminophen	85	87.7	1228	904.49	40		64	66.7	675.85	985	#
1144285677	Molleston	Michael	Denison	TX	48	Neurosurgery	S	Oxycodone-Acetaminophen	Oxycodone Hcl/Acetaminophen	56	56	889	1636.51	31		31	31	414.41	368	#
1144317157	West	Scott	Kettering	OH	39	Neurosurgery	S	Oxycodone Hcl	Oxycodone Hcl	14	14	91	205.1	13	#					*
1144317157	West	Scott	Kettering	OH	39	Neurosurgery	S	Oxycodone-Acetaminophen	Oxycodone Hcl/Acetaminophen	37	37	267	709.32	16		13	13	248.44	94	*
1144333436	Altenau	Lance	San Diego	CA	6	Neurosurgery	S	Oxycodone-Acetaminophen	Oxycodone Hcl/Acetaminophen	61	61	767	1016.42	41		48	48	809.2	596	#
1144336538	Missios	Symeon	West Islip	NY	36	Neurosurgery	S	Oxycodone-Acetaminophen	Oxycodone Hcl/Acetaminophen	12	12	114	130.72		*					*
1144458662	Woodall	Michael	Athens	GA	13	Neurosurgery	S	Oxycodone-Acetaminophen	Oxycodone Hcl/Acetaminophen	16	16	173	286.15	15	*					*
1144482746	Dinapoli	Vincent	Cincinnati	OH	39	Neurosurgery	S	Oxycodone-Acetaminophen	Oxycodone Hcl/Acetaminophen	15	15	191	356.43		*					*
1144487174	Aryan	Saeid	Southlake	TX	48	Neurosurgery	S	Oxycodone-Acetaminophen	Oxycodone Hcl/Acetaminophen	55	57	681	1244.54	38		32	34	630.05	405		27
1144516063	Rokicki	Jerzy	Denver	CO	8	Neurosurgery	S	Oxycodone Hcl	Oxycodone Hcl	12	12	111	96.37	12		12	12	96.37	111		12
1144531161	Crabtree-Wilson	Kelli	Topeka	KS	20	Neurosurgery	S	Oxycodone Hcl	Oxycodone Hcl	12	12	207	223.21		*					*
1154315695	Brewington	Kenneth	Missoula	MT	30	Neurosurgery	S	Oxycodone Hcl	Oxycodone Hcl	18	18	170	197.89	17	#					#
1154340958	Cortez	Ricardo	Houston	TX	48	Neurosurgery	S	Oxycodone-Acetaminophen	Oxycodone Hcl/Acetaminophen	11	11	145	194.18		*					*
1154343309	Hajjar	Michael	Boise	ID	16	Neurosurgery	S	Oxycodone Hcl	Oxycodone Hcl	21	21	223	560.83	15	*					*
1154343309	Hajjar	Michael	Boise	ID	16	Neurosurgery	S	Oxycodone-Acetaminophen	Oxycodone Hcl/Acetaminophen	49	49	537	2186.75	32		29	29	1064.3	288	#
1154347680	Tullis	Jason	Jackson	MS	28	Neurosurgery	S	Oxycodone-Acetaminophen	Oxycodone Hcl/Acetaminophen	21	21	440	954.11		*					*
1154359297	Shahid	Syed	Norwalk	CT	9	Neurosurgery	S	Oxycodone-Acetaminophen	Oxycodone Hcl/Acetaminophen	21	21	271	701.63	16		21	21	701.63	271		16
1154381465	Davidson	Larry	Anderson	SC	45	Neurosurgery	S	Oxycodone Hcl	Oxycodone Hcl	13	13	127	167.8		*					*
1154381465	Davidson	Larry	Anderson	SC	45	Neurosurgery	S	Oxycodone-Acetaminophen	Oxycodone Hcl/Acetaminophen	40	40	382	854.37	25		17	17	268.21	151	*
1154383701	Correnti	Gary	Fort Myers	FL	12	Neurosurgery	S	Oxycodone-Acetaminophen	Oxycodone Hcl/Acetaminophen	124	124	1145	1824.42	82		101	101	1285.15	873		70
1154410611	Anderson	Mark	Irvine	CA	6	Neurosurgery	S	Oxycodone-Acetaminophen	Oxycodone Hcl/Acetaminophen	17	17	275	363.9	11	#					*
1154424570	Schwetschenau	Paul	Cincinnati	OH	39	Neurosurgery	S	Oxycodone-Acetaminophen	Oxycodone Hcl/Acetaminophen	12	12	73	189.31	11	*					*
1154433712	Fouke	Sarah	Chesterfield	MO	29	Neurosurgery	S	Oxycodone-Acetaminophen	Oxycodone Hcl/Acetaminophen	19	19	137	274.34		#					*
1154536191	Berk	Mehmet	Portland	OR	41	Neurosurgery	S	Oxycodone-Acetaminophen	Oxycodone Hcl/Acetaminophen	58	58	400	1390.49	57		35	35	900.42	238		34
1154559961	Stacy	Jason	Jackson	MS	28	Neurosurgery	S	Oxycodone-Acetaminophen	Oxycodone Hcl/Acetaminophen	43	43	474	741.21	34		25	25	408.1	266		18
1154632057	Brindle	Ted	Roseville	CA	6	Neurosurgery	S	Oxycodone-Acetaminophen	Oxycodone Hcl/Acetaminophen	12	12	156	600.51		*					*
1154651867	Smithason	Saksith	Lumberton	NC	37	Neurosurgery	S	Oxycodone-Acetaminophen	Oxycodone Hcl/Acetaminophen	15	15	257	324.58	12	*					*
1154685097	Kapurch	Joseph	Rochester	MN	27	Neurosurgery	S	Oxycodone Hcl	Oxycodone Hcl	18	18	141	249.06	18	#					#
1164402368	Ireland	Patrick	Winchester	VA	51	Neurosurgery	S	Oxycodone-Acetaminophen	Oxycodone Hcl/Acetaminophen	30	31	392	496.59	16	#					#
1164405643	Poor	Marshall	Bloomington	IN	18	Neurosurgery	S	Oxycodone-Acetaminophen	Oxycodone Hcl/Acetaminophen	56	56	618	995.06	25		22	22	372.21	269		12
1164414884	Scott	Eric	Gainesville	FL	12	Neurosurgery	S	Oxycodone-Acetaminophen	Oxycodone Hcl/Acetaminophen	61	61.3	925	1705.6	51	#					#
1164420915	Vaughn	Troy	Alexandria	LA	22	Neurosurgery	S	Oxycodone Hcl	Oxycodone Hcl	115	131	3865	3750.46	19		68	76	2218.23	2255	#
1164420915	Vaughn	Troy	Alexandria	LA	22	Neurosurgery	S	Oxycodone-Acetaminophen	Oxycodone Hcl/Acetaminophen	369	369	10627	22421.65	55		187	187	10540.01	5378		32
1164420915	Vaughn	Troy	Alexandria	LA	22	Neurosurgery	S	Oxycontin	Oxycodone Hcl	25	25	750	12648.11			0	0	0	0	#
1164429718	Bonasso	Christian	Columbus	OH	39	Neurosurgery	S	Oxycodone-Acetaminophen	Oxycodone Hcl/Acetaminophen	72	72.4	1403	3441.24	41		27	27	911.61	455		17
1164445029	Thanki	Ashokkumar	Langhorne	PA	42	Neurosurgery	S	Oxycodone Hcl	Oxycodone Hcl	106	106	3120	4077.97	16		41	41	1631.34	1215	*
1164445029	Thanki	Ashokkumar	Langhorne	PA	42	Neurosurgery	S	Oxycodone-Acetaminophen	Oxycodone Hcl/Acetaminophen	164	164	4719	7166.92	32		56	56	2713.63	1550		16
1164445029	Thanki	Ashokkumar	Langhorne	PA	42	Neurosurgery	S	Oxycontin	Oxycodone Hcl	13	13	390	2476.78			13	13	2476.78	390	*
1164457008	Rawson	Raymond	Petoskey	MI	26	Neurosurgery	S	Oxycodone-Acetaminophen	Oxycodone Hcl/Acetaminophen	17	17	226	501.12		*					*
1164472916	Telfeian	Albert	Providence	RI	44	Neurosurgery	S	Oxycodone Hcl	Oxycodone Hcl	73	73	1211	854.68	50		56	56	705.87	971		39
1164472916	Telfeian	Albert	Providence	RI	44	Neurosurgery	S	Oxycodone-Acetaminophen	Oxycodone Hcl/Acetaminophen	34	34	602	557.01	25		22	22	324.61	333	#
1164485041	Boulis	Nicholas	Atlanta	GA	13	Neurosurgery	S	Oxycodone-Acetaminophen	Oxycodone Hcl/Acetaminophen	39	39	204	307.26	31		28	28	182.37	139	#
1164489480	Garber	Jason	Las Vegas	NV	32	Neurosurgery	S	Oxycodone Hcl	Oxycodone Hcl	16	16	416	366.53		*					*
1164489480	Garber	Jason	Las Vegas	NV	32	Neurosurgery	S	Oxycodone-Acetaminophen	Oxycodone Hcl/Acetaminophen	59	59	1406	2186.59	31		25	25	669.96	544		17
1164492021	Samuels	Victoria	Goldsboro	NC	37	Neurosurgery	S	Oxycodone-Acetaminophen	Oxycodone Hcl/Acetaminophen	95	95	1348	1897.74	47		63	63	1230.67	785		33
1164497160	Rutigliano	Michael	Greensburg	PA	42	Neurosurgery	S	Oxycodone Hcl	Oxycodone Hcl	15	15	155	255.01		#					*
1164497160	Rutigliano	Michael	Greensburg	PA	42	Neurosurgery	S	Oxycodone-Acetaminophen	Oxycodone Hcl/Acetaminophen	59	59	602	1037.64	45	#					#
1164502852	Schnee	Charles	Baltimore	MD	24	Neurosurgery	S	Oxycodone Hcl	Oxycodone Hcl	11	11	285	162.24		*					*
1164502852	Schnee	Charles	Baltimore	MD	24	Neurosurgery	S	Oxycodone-Acetaminophen	Oxycodone Hcl/Acetaminophen	20	20	407	383.69	12	#					*
1164516555	Shields	Philip	Santa Fe	NM	35	Neurosurgery	S	Oxycodone-Acetaminophen	Oxycodone Hcl/Acetaminophen	14	14	186	288.01			14	14	288.01	186	*
1164571691	Holtzman	Robert	Rockville Centre	NY	36	Neurosurgery	S	Oxycodone-Acetaminophen	Oxycodone Hcl/Acetaminophen	11	11	215	191.64		*					*
1164622908	Wogu	Elijah	San Luis Obispo	CA	6	Neurosurgery	S	Oxycodone-Acetaminophen	Oxycodone Hcl/Acetaminophen	84	84	1277	3281.86	56		61	61	2357.91	950		43
1164624516	Lothes	Christian	Wichita	KS	20	Neurosurgery	S	Oxycodone-Acetaminophen	Oxycodone Hcl/Acetaminophen	35	35	383	1168.12	18		23	23	681.98	276	#
1164631842	Lee	Ian	Detroit	MI	26	Neurosurgery	S	Oxycodone Hcl	Oxycodone Hcl	23	23	309	487.19	17	*					*
1164670345	Mcneal	Jonathan	Roanoke	VA	51	Neurosurgery	S	Oxycodone-Acetaminophen	Oxycodone Hcl/Acetaminophen	52	52	565	1306.16	32		18	18	538.85	218		16
1174505887	Alexander	Mathew	Corpus Christi	TX	48	Neurosurgery	S	Oxycodone-Acetaminophen	Oxycodone Hcl/Acetaminophen	20	20	592	963.96	11	*					*
1174514327	Roy	Mark	Eden	NC	37	Neurosurgery	S	Oxycodone Hcl	Oxycodone Hcl	107	114.5	3079	4619.12	29		62	69.5	2905.4	1846		18
1174514327	Roy	Mark	Eden	NC	37	Neurosurgery	S	Oxycodone-Acetaminophen	Oxycodone Hcl/Acetaminophen	372	402	9933	22342.99	119		254	282	12165.13	6867		87
1174514327	Roy	Mark	Eden	NC	37	Neurosurgery	S	Oxycontin	Oxycodone Hcl	38	45	1350	24592.95			21	28	15558	840	*
1174515696	Bondurant	Charles	Columbia	MO	29	Neurosurgery	S	Oxycodone-Acetaminophen	Oxycodone Hcl/Acetaminophen	45	45	347	733.71	42	#					#
1174516496	Carney	Peter	Elkhart	IN	18	Neurosurgery	S	Oxycodone Hcl	Oxycodone Hcl	37	37	1078	987.67		*					*
1174516496	Carney	Peter	Elkhart	IN	18	Neurosurgery	S	Oxycodone-Acetaminophen	Oxycodone Hcl/Acetaminophen	122	122	3473	5458.45	14		32	32	1640.63	930	*
1174516496	Carney	Peter	Elkhart	IN	18	Neurosurgery	S	Oxycontin	Oxycodone Hcl	14	14	400	14093.71			0	0	0	0	#
1174535132	Campbell	Stephen	Kalispell	MT	30	Neurosurgery	S	Oxycodone Hcl	Oxycodone Hcl	19	19	269	222.26		#					*
1174546766	Hua	Sherwin	Campbell	CA	6	Neurosurgery	S	Oxycodone-Acetaminophen	Oxycodone Hcl/Acetaminophen	45	52	1152	2502.78	14		20	26	1475.11	586	*
1174551949	Viola	John	Stuart	FL	12	Neurosurgery	S	Oxycodone Hcl	Oxycodone Hcl	14	14	143	229.67		*					*
1174551949	Viola	John	Stuart	FL	12	Neurosurgery	S	Oxycodone-Acetaminophen	Oxycodone Hcl/Acetaminophen	94	94	1359	2505.32	47		62	62	1474.75	870		34
1174555379	Caton	William	Pasadena	CA	6	Neurosurgery	S	Oxycodone-Acetaminophen	Oxycodone Hcl/Acetaminophen	75	75	743	1439.22	32		62	62	1165.93	638	#
1174560890	Shehadi	Joseph	Columbus	OH	39	Neurosurgery	S	Oxycodone-Acetaminophen	Oxycodone Hcl/Acetaminophen	35	35	278	611.61	22	#					#
1174585640	Mangels	Kyle	Tulsa	OK	40	Neurosurgery	S	Oxycodone-Acetaminophen	Oxycodone Hcl/Acetaminophen	28	28	442	1294.51	18		15	15	784.26	263	#
1174590962	Chakravarthi	Srinivasachari	Toledo	OH	39	Neurosurgery	S	Oxycodone-Acetaminophen	Oxycodone Hcl/Acetaminophen	11	11	322	170.7		*					*
1174605588	Quinn	Tanya	Saint Louis	MO	29	Neurosurgery	S	Oxycodone Hcl	Oxycodone Hcl	15	15.5	191	233.4	14	*					*
1174605588	Quinn	Tanya	Saint Louis	MO	29	Neurosurgery	S	Oxycodone-Acetaminophen	Oxycodone Hcl/Acetaminophen	17	17	184	374.76	15	#					#
1174609556	Kimball	Matthew	Roseville	CA	6	Neurosurgery	S	Oxycodone-Acetaminophen	Oxycodone Hcl/Acetaminophen	11	11	215	376.1		*					*
1174622831	Mohit	Abdi	Cleveland	OH	39	Neurosurgery	S	Oxycodone Hcl	Oxycodone Hcl	36	36	341	827.19	22		22	22	423.5	220	#
1174622831	Mohit	Abdi	Cleveland	OH	39	Neurosurgery	S	Oxycodone-Acetaminophen	Oxycodone Hcl/Acetaminophen	60	60	611	1448.14	35		43	43	1175.56	432	#
1174634174	Vender	John	Augusta	GA	13	Neurosurgery	S	Oxycodone-Acetaminophen	Oxycodone Hcl/Acetaminophen	21	21	279	306.04	16	*					*
1174685101	Gorum	Michael	Columbus	GA	13	Neurosurgery	S	Oxycodone-Acetaminophen	Oxycodone Hcl/Acetaminophen	35	35	299	556.47	26		23	23	311.69	168	#
1174685192	Goldman	Marc	Columbus	GA	13	Neurosurgery	S	Oxycodone-Acetaminophen	Oxycodone Hcl/Acetaminophen	82	82	962	2015.54	61		48	48	1110.44	552		35
1174721823	Fulop	Steven	Langhorne	PA	42	Neurosurgery	S	Oxycodone-Acetaminophen	Oxycodone Hcl/Acetaminophen	27	27	417	572.14	23		27	27	572.14	417		23
1174723720	Roundy	Neil	Springfield	OR	41	Neurosurgery	S	Oxycodone Hcl	Oxycodone Hcl	21	21	152	244.75	21	#					#
1174731095	Khan	Fahd	San Jose	CA	6	Neurosurgery	S	Oxycodone-Acetaminophen	Oxycodone Hcl/Acetaminophen	35	35	280	328.72	29	#					#
1174740344	Grossberg	Jonathan	Atlanta	GA	13	Neurosurgery	S	Oxycodone-Acetaminophen	Oxycodone Hcl/Acetaminophen	15	15	135	176.12	15	*					*
1174760607	Chou	Arthur	Downey	CA	6	Neurosurgery	S	Oxycodone-Acetaminophen	Oxycodone Hcl/Acetaminophen	52	52	649	847.98	24	#					#
1174775993	Thurmond	James	Lancaster	PA	42	Neurosurgery	S	Oxycodone-Acetaminophen	Oxycodone Hcl/Acetaminophen	22	22	337	457.68	17	#					#
1174787337	Gandhi	Ravi	Winter Park	FL	12	Neurosurgery	S	Oxycodone-Acetaminophen	Oxycodone Hcl/Acetaminophen	23	23	311	352.38	23	#					#
1174789416	Seecharan	Dave	Lawrenceville	GA	13	Neurosurgery	S	Oxycodone-Acetaminophen	Oxycodone Hcl/Acetaminophen	28	28.3	544	959.54	16	#					#
1174797153	Lo	Sheng-Fu	Baltimore	MD	24	Neurosurgery	S	Oxycodone Hcl	Oxycodone Hcl	14	14	149	121.94		*					*
1174797153	Lo	Sheng-Fu	Baltimore	MD	24	Neurosurgery	S	Oxycodone-Acetaminophen	Oxycodone Hcl/Acetaminophen	24	24	218	695.54		#					*
1174953129	Zavarella	Salvatore	West Islip	NY	36	Neurosurgery	S	Oxycodone Hcl	Oxycodone Hcl	15	15	254	254.54	11	*					*
1184031627	Denis	Daniel	Kenner	LA	22	Neurosurgery	S	Oxycodone Hcl	Oxycodone Hcl	28	28	351	444.15	12		15	15	169.68	206	*
1184031627	Denis	Daniel	Kenner	LA	22	Neurosurgery	S	Oxycodone-Acetaminophen	Oxycodone Hcl/Acetaminophen	34	34.7	468	945.59	21		12	12	335.61	145	*
1184620304	Kitchens	Daniel	Saint Louis	MO	29	Neurosurgery	S	Oxycodone-Acetaminophen	Oxycodone Hcl/Acetaminophen	46	46	558	869.04	30		35	35	635.23	418	#
1184624330	Houle	Paul	Hyannis	MA	25	Neurosurgery	S	Oxycodone Hcl	Oxycodone Hcl	28	28	202	313.65	27	#					#
1184642175	Lee	Sunghoon	Springfield	MO	29	Neurosurgery	S	Oxycodone Hcl	Oxycodone Hcl	15	15	205	311.59	11	*					*
1184642175	Lee	Sunghoon	Springfield	MO	29	Neurosurgery	S	Oxycodone-Acetaminophen	Oxycodone Hcl/Acetaminophen	80	80	910	2162.48	62		47	47	1361.64	559		39
1184666737	Naftalis	Richard	Dallas	TX	48	Neurosurgery	S	Oxycodone-Acetaminophen	Oxycodone Hcl/Acetaminophen	45	45	580	1538.71	36	#					#
1184670135	Monteiro	Paulo	Jacksonville	FL	12	Neurosurgery	S	Oxycodone-Acetaminophen	Oxycodone Hcl/Acetaminophen	62	62	998	1775.2	49	#					#
1184695090	Poulad	David	Union	NJ	34	Neurosurgery	S	Oxycodone-Acetaminophen	Oxycodone Hcl/Acetaminophen	12	12	87	124.52		*					*
1184714180	Kueter	Daniel	Chattanooga	TN	47	Neurosurgery	S	Oxycodone-Acetaminophen	Oxycodone Hcl/Acetaminophen	32	32	617	1124.32	25	#					#
1184733008	Kaakaji	Wayel	Munster	IN	18	Neurosurgery	S	Oxycodone-Acetaminophen	Oxycodone Hcl/Acetaminophen	15	15	275	501.97		#					*
1184734030	Sillay	Karl	Nashville	TN	47	Neurosurgery	S	Oxycodone-Acetaminophen	Oxycodone Hcl/Acetaminophen	18	18	351	977.23	11	*					*
1184782070	Salame	Camille	Norwich	CT	9	Neurosurgery	S	Oxycodone Hcl	Oxycodone Hcl	21	21	175	138.9	17	#					#
1184858292	Hazzard	Matthew	Braselton	GA	13	Neurosurgery	S	Oxycodone Hcl	Oxycodone Hcl	97	97.5	1149	1688.44	59		68	68.5	1178.41	747		48
1184859530	Beaty	Narlin	Tallahassee	FL	12	Neurosurgery	S	Oxycodone-Acetaminophen	Oxycodone Hcl/Acetaminophen	27	28	230	347.64	21	#					#
1184884900	Boah	Akwasi	Denton	TX	48	Neurosurgery	S	Oxycodone-Acetaminophen	Oxycodone Hcl/Acetaminophen	16	16	258	279.43		*					*
1184885915	Herzig	David	Atlanta	GA	13	Neurosurgery	S	Oxycodone Hcl	Oxycodone Hcl	47	47	422	775.46	30		30	30	473.89	254	#
1194003384	Subramaniam	Gandhivarma	Kansas City	MO	29	Neurosurgery	S	Oxycodone-Acetaminophen	Oxycodone Hcl/Acetaminophen	11	11	124	178.52	11	*					*
1194140483	Neil	Jayson	Kansas City	MO	29	Neurosurgery	S	Oxycodone-Acetaminophen	Oxycodone Hcl/Acetaminophen	47	47	467	813.68	43	#					#
1194178590	Magown	Philippe	Portland	OR	41	Neurosurgery	S	Oxycodone-Acetaminophen	Oxycodone Hcl/Acetaminophen	22	22	73	157.29	22	#					#
1194705947	Coccia	Craig	Marquette	MI	26	Neurosurgery	S	Oxycodone Hcl	Oxycodone Hcl	22	22.1	296	306.99	11	#					*
1194705947	Coccia	Craig	Marquette	MI	26	Neurosurgery	S	Oxycodone-Acetaminophen	Oxycodone Hcl/Acetaminophen	38	38	498	819.32	15	*					*
1194721308	Etebar	Shahin	Rancho Mirage	CA	6	Neurosurgery	S	Oxycodone-Acetaminophen	Oxycodone Hcl/Acetaminophen	39	39	609	1810.71	34	#					#
1194726216	Paramore	Christopher	Sayre	PA	42	Neurosurgery	S	Oxycodone-Acetaminophen	Oxycodone Hcl/Acetaminophen	104	104	1336	2253.65	58		69	69	1440.33	844		41
1194731240	Nathan	David	Salt Lake City	UT	49	Neurosurgery	S	Oxycodone Hcl	Oxycodone Hcl	13	13	177	257.37		*					*
1194731240	Nathan	David	Salt Lake City	UT	49	Neurosurgery	S	Oxycodone-Acetaminophen	Oxycodone Hcl/Acetaminophen	25	25	387	815.57	23	#					#
1194737726	Mina	Christie	Greenville	SC	45	Neurosurgery	S	Oxycodone Hcl	Oxycodone Hcl	21	21	168	286.14	20	*					*
1194737726	Mina	Christie	Greenville	SC	45	Neurosurgery	S	Oxycodone-Acetaminophen	Oxycodone Hcl/Acetaminophen	179	179	1570	2367.9	150		136	136	1645.91	1068		119
1194743732	Nehls	Daniel	Tacoma	WA	53	Neurosurgery	S	Oxycodone-Acetaminophen	Oxycodone Hcl/Acetaminophen	25	25	216	334.6	13		11	11	156.16	93	*
1194758508	Rami	Bimal	Baltimore	MD	24	Neurosurgery	S	Oxycodone Hcl	Oxycodone Hcl	29	29	480	716.06	14		15	15	464.15	264	*
1194758508	Rami	Bimal	Baltimore	MD	24	Neurosurgery	S	Oxycodone-Acetaminophen	Oxycodone Hcl/Acetaminophen	18	18	250	412.69	16	#					#
1194761403	Hadley	Mark	Birmingham	AL	1	Neurosurgery	S	Oxycodone Hcl	Oxycodone Hcl	14	14	364	502.7		*					*
1194761403	Hadley	Mark	Birmingham	AL	1	Neurosurgery	S	Oxycodone-Acetaminophen	Oxycodone Hcl/Acetaminophen	20	20	254	664.75	12	#					*
1194761791	Burson	George	Little Rock	AR	5	Neurosurgery	S	Oxycodone-Acetaminophen	Oxycodone Hcl/Acetaminophen	44	44	396	878.57	33		28	28	516.31	242		22
1194765180	Cohen	David	Pittsburgh	PA	42	Neurosurgery	S	Oxycodone-Acetaminophen	Oxycodone Hcl/Acetaminophen	27	27	129	187.33	26	#					#
1194766386	Barrer	Steven	Willow Grove	PA	42	Neurosurgery	S	Oxycodone-Acetaminophen	Oxycodone Hcl/Acetaminophen	15	15	75	95.03	14	#					#
1194769604	Winters	Dennis	Ogden	UT	49	Neurosurgery	S	Oxycodone-Acetaminophen	Oxycodone Hcl/Acetaminophen	23	23	248	842.2	17	#					#
1194799056	Holliday, Iii	Peter	Macon	GA	13	Neurosurgery	S	Oxycodone-Acetaminophen	Oxycodone Hcl/Acetaminophen	68	68.5	1999	4151.15	20		40	40.5	2466.11	1167	#
1194930727	Stetson	Nathaniel	Oklahoma City	OK	40	Neurosurgery	S	Oxycodone-Acetaminophen	Oxycodone Hcl/Acetaminophen	51	51	679	1662.06	30		28	28	670.59	365		19
1194934034	Willie	Jon	Saint Louis	MO	29	Neurosurgery	S	Oxycodone-Acetaminophen	Oxycodone Hcl/Acetaminophen	34	34	263	384.58	32		20	20	181.24	157		19
1194936096	Shorter	Cedric	St Petersburg	FL	12	Neurosurgery	S	Oxycodone-Acetaminophen	Oxycodone Hcl/Acetaminophen	32	32	581	722.72	16		16	16	288.34	258	#
1194949594	Dreyer	Jason	Walla Walla	WA	53	Neurosurgery	S	Oxycodone Hcl	Oxycodone Hcl	33	33	508	873.94	20		11	11	294.55	197	*
1194949594	Dreyer	Jason	Walla Walla	WA	53	Neurosurgery	S	Oxycodone-Acetaminophen	Oxycodone Hcl/Acetaminophen	19	19	407	884.82	14	#					*
1205017605	Coppa	Nicholas	Hyannis	MA	25	Neurosurgery	S	Oxycodone Hcl	Oxycodone Hcl	13	13	97	118.42	12	#					*
1205026994	Fagin	Karen	Detroit	MI	26	Neurosurgery	S	Oxycodone-Acetaminophen	Oxycodone Hcl/Acetaminophen	13	13	252	311	12	#					*
1205044005	Okor	Mamerhi	Birmingham	AL	1	Neurosurgery	S	Oxycodone Hcl	Oxycodone Hcl	14	14	400	395.32		*					*
1205044005	Okor	Mamerhi	Birmingham	AL	1	Neurosurgery	S	Oxycodone-Acetaminophen	Oxycodone Hcl/Acetaminophen	26	26	686	1082.51	21		13	13	498.14	345	#
1205101896	White	Ian	Indianapolis	IN	18	Neurosurgery	S	Oxycodone-Acetaminophen	Oxycodone Hcl/Acetaminophen	17	17	204	688.39		*					*
1205803814	Ghodsi	Seyed	Parkersburg	WV	54	Neurosurgery	S	Oxycodone-Acetaminophen	Oxycodone Hcl/Acetaminophen	91	92	659	1687.25	73		41	42	788.54	321		28
1205810371	James	Steven	Greenwood	IN	18	Neurosurgery	S	Oxycodone-Acetaminophen	Oxycodone Hcl/Acetaminophen	17	17	245	557.13	14	#					*
1205811916	Provenza	Louis	Wichita Falls	TX	48	Neurosurgery	S	Oxycodone-Acetaminophen	Oxycodone Hcl/Acetaminophen	18	18	289	748.05	17	#					#
1205822103	Kager	Christopher	Lancaster	PA	42	Neurosurgery	S	Oxycodone Hcl	Oxycodone Hcl	18	18	132	306.99	16	#					#
1205822103	Kager	Christopher	Lancaster	PA	42	Neurosurgery	S	Oxycodone-Acetaminophen	Oxycodone Hcl/Acetaminophen	96	96	956	1473.01	70	#					#
1205825338	Lindley	James	Savannah	GA	13	Neurosurgery	S	Oxycodone Hcl	Oxycodone Hcl	17	17	449	574.36			0	0	0	0	#
1205825338	Lindley	James	Savannah	GA	13	Neurosurgery	S	Oxycodone-Acetaminophen	Oxycodone Hcl/Acetaminophen	209	209.3	3056	7547.12	75		138	138.3	4766.9	1997		55
1205826955	Hisey	Brent	Oklahoma City	OK	40	Neurosurgery	S	Oxycodone-Acetaminophen	Oxycodone Hcl/Acetaminophen	64	64.3	491	1373.66	31		46	46	967.64	344		20
1205829009	Brown	Kimberly	Albany	GA	13	Neurosurgery	S	Oxycodone-Acetaminophen	Oxycodone Hcl/Acetaminophen	14	14	220	362.6	11	#					*
1205829819	Boarini	David	Des Moines	IA	19	Neurosurgery	S	Oxycodone-Acetaminophen	Oxycodone Hcl/Acetaminophen	15	15	82	129.67	11	#					*
1205863313	Malos	Michael	Corvallis	OR	41	Neurosurgery	S	Oxycodone Hcl	Oxycodone Hcl	13	13	94	149.72		*					*
1205870565	Chambi	Israel	Santa Ana	CA	6	Neurosurgery	S	Oxycodone Hcl	Oxycodone Hcl	66	66	1980	4528.89		*					*
1205870565	Chambi	Israel	Santa Ana	CA	6	Neurosurgery	S	Oxycodone-Acetaminophen	Oxycodone Hcl/Acetaminophen	53	53.2	1507	4091.37			20	20.2	1291.56	586	*
1205870565	Chambi	Israel	Santa Ana	CA	6	Neurosurgery	S	Oxycontin	Oxycodone Hcl	11	11	310	9266.35			11	11	9266.35	310	*
1205915725	Levesque	Michel	Los Angeles	CA	6	Neurosurgery	S	Oxycodone-Acetaminophen	Oxycodone Hcl/Acetaminophen	12	13	214	298.69			12	13	298.69	214	*
1215017637	Glasser	Ryan	Sarasota	FL	12	Neurosurgery	S	Oxycodone-Acetaminophen	Oxycodone Hcl/Acetaminophen	97	97	1095	1475.12	76		81	81	1106.76	884		64
1215018510	Robertson	Daniel	Ocala	FL	12	Neurosurgery	S	Oxycodone-Acetaminophen	Oxycodone Hcl/Acetaminophen	12	12	97	126.22		*					*
1215048517	Torres Gluck	Jose	Lakeland	FL	12	Neurosurgery	S	Oxycodone-Acetaminophen	Oxycodone Hcl/Acetaminophen	73	73.5	916	975.69	52		52	52.5	751.12	653		37
1215050315	Ziewacz	John	Charlotte	NC	37	Neurosurgery	S	Oxycodone-Acetaminophen	Oxycodone Hcl/Acetaminophen	19	19	247	534.8	14	#					*
1215062518	Colle	Kyle	Cape Girardeau	MO	29	Neurosurgery	S	Oxycodone-Acetaminophen	Oxycodone Hcl/Acetaminophen	66	66	830	1843.21	30		33	33	949.09	383		15
1215114475	Raore	Bethwel	Lawrenceville	GA	13	Neurosurgery	S	Oxycodone-Acetaminophen	Oxycodone Hcl/Acetaminophen	24	24.5	437	773.72	21	#					#
1215127832	Cherqui	Alice	Jackson	TN	47	Neurosurgery	S	Oxycodone-Acetaminophen	Oxycodone Hcl/Acetaminophen	77	77	799	1658.1	52		58	58	1333.44	617		38
1215134713	Maserati	Matthew	Altoona	PA	42	Neurosurgery	S	Oxycodone-Acetaminophen	Oxycodone Hcl/Acetaminophen	18	18	298	351.67		#					*
1215163795	Ditty	Benjamin	Charlotte	NC	37	Neurosurgery	S	Oxycodone Hcl	Oxycodone Hcl	34	35	500	476.26	15	*					*
1215163795	Ditty	Benjamin	Charlotte	NC	37	Neurosurgery	S	Oxycodone-Acetaminophen	Oxycodone Hcl/Acetaminophen	132	132	1775	2872.51	58		39	39	661.14	424		28
1215195615	Saulle	Dwight	Huntington	WV	54	Neurosurgery	S	Oxycodone-Acetaminophen	Oxycodone Hcl/Acetaminophen	24	24	291	448.79	19	#					#
1215248125	Issawi	Ahmad	Ypsilanti	MI	26	Neurosurgery	S	Oxycodone-Acetaminophen	Oxycodone Hcl/Acetaminophen	11	11	129	287.26		*					*
1215917075	Simpson	P	Pine Bluff	AR	5	Neurosurgery	S	Oxycodone-Acetaminophen	Oxycodone Hcl/Acetaminophen	121	121	764	1052.67	87		72	72	560.71	443		59
1215948799	Bangerter	Kurt	Ogden	UT	49	Neurosurgery	S	Oxycodone-Acetaminophen	Oxycodone Hcl/Acetaminophen	11	11	140	274.96	11	*					*
1215983481	Hess	Harold	Overland Park	KS	20	Neurosurgery	S	Oxycodone-Acetaminophen	Oxycodone Hcl/Acetaminophen	16	16	233	854.92	13	*					*
1225018096	Wilson	Matthew	Tucson	AZ	4	Neurosurgery	S	Oxycodone-Acetaminophen	Oxycodone Hcl/Acetaminophen	29	29	339	408.29	24	#					#
1225020555	Soo	Teck	Southfield	MI	26	Neurosurgery	S	Oxycodone-Acetaminophen	Oxycodone Hcl/Acetaminophen	102	104	2693	3639.42	66		77	77	2410.41	1956		50
1225021702	Snell	Brian	Oklahoma City	OK	40	Neurosurgery	S	Oxycodone Hcl	Oxycodone Hcl	36	38.9	625	706.66	25		23	24.6	370.22	372	#
1225021702	Snell	Brian	Oklahoma City	OK	40	Neurosurgery	S	Oxycodone-Acetaminophen	Oxycodone Hcl/Acetaminophen	32	34	653	1012.82	22		21	23	608.83	466	#
1225022023	Beck	Carter	Missoula	MT	30	Neurosurgery	S	Oxycodone Hcl	Oxycodone Hcl	11	11	68	107.57	11	*					*
1225022023	Beck	Carter	Missoula	MT	30	Neurosurgery	S	Oxycodone-Acetaminophen	Oxycodone Hcl/Acetaminophen	21	21	173	485.14	20	#					#
1225024128	Cook	Bruce	Lawrence	MA	25	Neurosurgery	S	Oxycodone-Acetaminophen	Oxycodone Hcl/Acetaminophen	19	19	169	199.07	16	#					#
1225027683	Deen	Hugh	Jacksonville	FL	12	Neurosurgery	S	Oxycodone Hcl	Oxycodone Hcl	14	14	196	441.05	11	#					*
1225027956	Sugarman	Michael	Newark	DE	10	Neurosurgery	S	Oxycodone-Acetaminophen	Oxycodone Hcl/Acetaminophen	18	19.3	278	153.72	16		18	19.3	153.72	278		16
1225048804	Erickson	Robert	Libertyville	IL	17	Neurosurgery	S	Oxycodone-Acetaminophen	Oxycodone Hcl/Acetaminophen	14	14	310	607.28		*					*
1225055221	Sharan	Ashwini	Philadelphia	PA	42	Neurosurgery	S	Oxycodone-Acetaminophen	Oxycodone Hcl/Acetaminophen	14	14	126	145.74	12	#					*
1225055858	O'malley	Neil	Hagerstown	MD	24	Neurosurgery	S	Oxycodone-Acetaminophen	Oxycodone Hcl/Acetaminophen	17	17	247	310.85	15	#					#
1225059025	Dickerson	John	Wichita	KS	20	Neurosurgery	S	Oxycodone Hcl	Oxycodone Hcl	22	22	294	636.37	11	*					*
1225059025	Dickerson	John	Wichita	KS	20	Neurosurgery	S	Oxycodone-Acetaminophen	Oxycodone Hcl/Acetaminophen	83	83	1012	4048.5	44		45	45	2051.28	549		27
1225071509	Chen	Thomas	Los Angeles	CA	6	Neurosurgery	S	Oxycodone-Acetaminophen	Oxycodone Hcl/Acetaminophen	30	30	710	1465.06	12	*					*
1225075815	Robinson	Joe	Macon	GA	13	Neurosurgery	S	Oxycodone-Acetaminophen	Oxycodone Hcl/Acetaminophen	19	19	117	217.65		*					*
1225086945	Boedeker	Daniel	Tulsa	OK	40	Neurosurgery	S	Oxycodone-Acetaminophen	Oxycodone Hcl/Acetaminophen	47	47	534	832.53	21		33	33	545.4	378	#
1225092208	Tabet	Jean-Claude	Canton	OH	39	Neurosurgery	S	Oxycodone-Acetaminophen	Oxycodone Hcl/Acetaminophen	20	20	126	168.68		#					*
1225103963	Chedid	Mokbel	Detroit	MI	26	Neurosurgery	S	Oxycodone Hcl	Oxycodone Hcl	17	17	263	219.59	15	*					*
1225103963	Chedid	Mokbel	Detroit	MI	26	Neurosurgery	S	Oxycodone-Acetaminophen	Oxycodone Hcl/Acetaminophen	20	20.3	387	816.09	14	#					*
1225128705	Adada	Badih	Weston	FL	12	Neurosurgery	S	Oxycodone-Acetaminophen	Oxycodone Hcl/Acetaminophen	37	37	452	731.34	33	#					#
1225217920	Rezaiamiri	Shahram	Stockbridge	GA	13	Neurosurgery	S	Oxycodone Hcl	Oxycodone Hcl	18	18	515	592.3		*					*
1225217920	Rezaiamiri	Shahram	Stockbridge	GA	13	Neurosurgery	S	Oxycodone-Acetaminophen	Oxycodone Hcl/Acetaminophen	177	177	4626	7656.62	60		107	107	4774.57	2707		36
1225252042	Anderson	Joshua	Grand Island	NE	31	Neurosurgery	S	Oxycodone-Acetaminophen	Oxycodone Hcl/Acetaminophen	12	12	111	190.62		*					*
1225260102	Marcotte	Nicolas	Boston	MA	25	Neurosurgery	S	Oxycodone Hcl	Oxycodone Hcl	44	44	668	1059.56	23	#					#
1225282163	Turner	Michael	Lewisville	TX	48	Neurosurgery	S	Oxycodone-Acetaminophen	Oxycodone Hcl/Acetaminophen	20	20	266	811.64	15	#					*
1225299589	Gordon	Amber	Pensacola	FL	12	Neurosurgery	S	Oxycodone-Acetaminophen	Oxycodone Hcl/Acetaminophen	73	73.5	1227	2204.67	40		31	31	791.37	458		24
1235106832	Khosrovi	Houman	Parkersburg	WV	54	Neurosurgery	S	Oxycodone-Acetaminophen	Oxycodone Hcl/Acetaminophen	62	62	632	820.9	44		27	27	373.92	250		22
1235109463	Hampf	Carl	Nashville	TN	47	Neurosurgery	S	Oxycodone-Acetaminophen	Oxycodone Hcl/Acetaminophen	31	31	423	479.25	15		16	16	347.57	220	*
1235120494	Colbassani	Harold	Clearwater	FL	12	Neurosurgery	S	Oxycodone-Acetaminophen	Oxycodone Hcl/Acetaminophen	40	40	674	770.93	27	#					#
1235122359	Ryken	Timothy	Lebanon	NH	33	Neurosurgery	S	Oxycodone-Acetaminophen	Oxycodone Hcl/Acetaminophen	13	13	144	296.05		*					*
1235134966	Tantuwaya	Vrijesh	Poway	CA	6	Neurosurgery	S	Oxycodone-Acetaminophen	Oxycodone Hcl/Acetaminophen	12	12	360	496.25			0	0	0	0	#
1235145376	Digiacinto	George	New York	NY	36	Neurosurgery	S	Oxycodone-Acetaminophen	Oxycodone Hcl/Acetaminophen	22	22	587	767.29	16		11	11	202.19	257	*
1235165705	Markey	Sean	Parker	CO	8	Neurosurgery	S	Oxycodone Hcl	Oxycodone Hcl	35	36	616	759.34	25	#					#
1235169772	Freese	Andrew	Coatesville	PA	42	Neurosurgery	S	Oxycodone Hcl	Oxycodone Hcl	90	90	1376	1687.68	20		11	11	194.43	169	*
1235169772	Freese	Andrew	Coatesville	PA	42	Neurosurgery	S	Oxycodone-Acetaminophen	Oxycodone Hcl/Acetaminophen	35	35	536	1305.16	19		16	16	530.49	248	*
1235172396	Singh	Ran Vijai	Norfolk	VA	51	Neurosurgery	S	Oxycodone-Acetaminophen	Oxycodone Hcl/Acetaminophen	12	12	93	144.64		*					*
1235190943	Covington	Christopher	Tulsa	OK	40	Neurosurgery	S	Oxycodone-Acetaminophen	Oxycodone Hcl/Acetaminophen	46	46	699	2576.92	19		22	22	1153.16	284	*
1235234675	Renkens	Kenneth	Carmel	IN	18	Neurosurgery	S	Oxycodone-Acetaminophen	Oxycodone Hcl/Acetaminophen	49	49	595	1570.18	30		49	49	1570.18	595		30
1235265364	Chang	Louis	Baltimore	MD	24	Neurosurgery	S	Oxycodone Hcl	Oxycodone Hcl	38	38	475	563.65	18		14	14	227.11	167	*
1235330432	Campbell	Peter	Shreveport	LA	22	Neurosurgery	S	Oxycodone Hcl	Oxycodone Hcl	45	45.4	847	915.04	25		27	27.1	326.61	445	#
1235330432	Campbell	Peter	Shreveport	LA	22	Neurosurgery	S	Oxycodone-Acetaminophen	Oxycodone Hcl/Acetaminophen	34	34.3	905	1114.87	18		18	18.3	560.09	459	#
1235333022	Kalhorn	Stephen	Charleston	SC	45	Neurosurgery	S	Oxycodone Hcl	Oxycodone Hcl	12	13	243	206.7		*					*
1235346354	Cameron	Brian	Richmond	VA	51	Neurosurgery	S	Oxycodone Hcl	Oxycodone Hcl	19	19	289	301.31	13	#					*
1235367665	Spurgeon	Angela	Springfield	MO	29	Neurosurgery	S	Oxycodone-Acetaminophen	Oxycodone Hcl/Acetaminophen	12	12	162	195.04	12	#					#
1235396557	Mccanna	Shannon	Indianapolis	IN	18	Neurosurgery	S	Oxycodone-Acetaminophen	Oxycodone Hcl/Acetaminophen	34	34	307	651.64	25	#					#
1235475476	Gorman	Richard	Kettering	OH	39	Neurosurgery	S	Oxycodone Hcl	Oxycodone Hcl	27	27	435	433.11	12		16	16	266.98	301	*
1235475476	Gorman	Richard	Kettering	OH	39	Neurosurgery	S	Oxycodone-Acetaminophen	Oxycodone Hcl/Acetaminophen	15	16	242	246.22		*					*
1245202274	Blankenship	James	Fayetteville	AR	5	Neurosurgery	S	Oxycodone Hcl	Oxycodone Hcl	58	60	949	1423.6	40		41	43	1089.27	687		27
1245202274	Blankenship	James	Fayetteville	AR	5	Neurosurgery	S	Oxycontin	Oxycodone Hcl	18	18	196	1342.47	17	#					#
1245203801	Lu	James	Bridgeton	MO	29	Neurosurgery	S	Oxycodone-Acetaminophen	Oxycodone Hcl/Acetaminophen	90	90	930	2042.01	56		63	63	1351.08	618		41
1245211630	Traina	Joseph	South Miami	FL	12	Neurosurgery	S	Oxycodone-Acetaminophen	Oxycodone Hcl/Acetaminophen	61	61	1080	2436.56	26		50	50	2024.61	887	#
1245214238	Hunt	Gabriel	Los Angeles	CA	6	Neurosurgery	S	Oxycodone-Acetaminophen	Oxycodone Hcl/Acetaminophen	26	26	220	637.29	16	#					#
1245215409	Afshar	John	Stuart	FL	12	Neurosurgery	S	Oxycodone Hcl	Oxycodone Hcl	11	11	132	172.91		*					*
1245215409	Afshar	John	Stuart	FL	12	Neurosurgery	S	Oxycodone-Acetaminophen	Oxycodone Hcl/Acetaminophen	54	55.7	751	1432.3	40		39	40.7	1000.32	543	#
1245231729	Atkins	Donald	San Antonio	TX	48	Neurosurgery	S	Oxycodone Hcl	Oxycodone Hcl	69	70.3	992	1788.91	50		43	44.3	1301.14	694		30
1245232065	Collada	Maurice	Salem	OR	41	Neurosurgery	S	Oxycodone Hcl	Oxycodone Hcl	82	82.3	935	1503.42	52		64	64.3	1242.73	694		41
1245233683	Healy	Michael	Perrysburg	OH	39	Neurosurgery	S	Oxycodone-Acetaminophen	Oxycodone Hcl/Acetaminophen	92	92	1380	2216.03	66		66	66	1603.22	995		50
1245236157	Yingling	David	Cape Girardeau	MO	29	Neurosurgery	S	Oxycodone-Acetaminophen	Oxycodone Hcl/Acetaminophen	21	21	334	550.59	15	#					#
1245374602	Aguilar	Pedro	Clairton	PA	42	Neurosurgery	S	Oxycodone Hcl	Oxycodone Hcl	25	25	220	308.01	20	#					#
1245389931	Azmi-Ghadimi	Hooman	Oradell	NJ	34	Neurosurgery	S	Oxycodone-Acetaminophen	Oxycodone Hcl/Acetaminophen	16	16	107	117.01	13	#					#
1245390095	Stokes	John	Austin	TX	48	Neurosurgery	S	Oxycodone-Acetaminophen	Oxycodone Hcl/Acetaminophen	20	20.3	265	790.37	13		20	20.3	790.37	265		13
1245396803	Sehati	Nouzhan	Burbank	CA	6	Neurosurgery	S	Oxycodone-Acetaminophen	Oxycodone Hcl/Acetaminophen	33	33	378	695.36	20		18	18	371.5	196	#
1245405661	O'shaughnessy	Brian	Nashville	TN	47	Neurosurgery	S	Oxycodone-Acetaminophen	Oxycodone Hcl/Acetaminophen	73	73.3	1759	3173.39	39		35	35.3	1550.38	908		22
1245410208	Ponce	Francisco	Phoenix	AZ	4	Neurosurgery	S	Oxycodone Hcl	Oxycodone Hcl	36	36	255	262.85	36	#					#
1245435056	Amene	Chiazo	Springfield	MO	29	Neurosurgery	S	Oxycodone-Acetaminophen	Oxycodone Hcl/Acetaminophen	27	27	457	779.21	23	#					#
1245448083	Fleming	James	Columbus	OH	39	Neurosurgery	S	Oxycodone-Acetaminophen	Oxycodone Hcl/Acetaminophen	17	17	277	316.3	11	*					*
1245545805	Jacobson	Robert	South Miami	FL	12	Neurosurgery	S	Oxycodone-Acetaminophen	Oxycodone Hcl/Acetaminophen	40	40	691	731.95	21	#					#
1245558766	Caralopoulos	Ilias	New Orleans	LA	22	Neurosurgery	S	Oxycodone-Acetaminophen	Oxycodone Hcl/Acetaminophen	12	12	166	214.37	12	*					*
1255308151	Cuffe	Mark	Winter Park	FL	12	Neurosurgery	S	Oxycodone Hcl	Oxycodone Hcl	13	13	86	93.33	11	*					*
1255312245	Sepulveda	Raul	Houston	TX	48	Neurosurgery	S	Oxycodone Hcl	Oxycodone Hcl	100	100	2984	4935.33	12		51	51	2663.87	1530	*
1255312245	Sepulveda	Raul	Houston	TX	48	Neurosurgery	S	Oxycodone-Acetaminophen	Oxycodone Hcl/Acetaminophen	225	225.2	6652	20437.31	34		68	68.2	5425.56	2019		13
1255312245	Sepulveda	Raul	Houston	TX	48	Neurosurgery	S	Oxycontin	Oxycodone Hcl	14	22	660	24409.69		*					*
1255336863	Maliner	Lloyd	Plantation	FL	12	Neurosurgery	S	Oxycodone-Acetaminophen	Oxycodone Hcl/Acetaminophen	31	31	323	381.42	20		18	18	217.62	178	#
1255337663	Ward	Brad	Bend	OR	41	Neurosurgery	S	Oxycodone-Acetaminophen	Oxycodone Hcl/Acetaminophen	24	24	175	182.83	15	#					#
1255370557	Salkind	Gene	Huntingdon Valley	PA	42	Neurosurgery	S	Endocet	Oxycodone Hcl/Acetaminophen	16	17	495	474.64		#					*
1255370557	Salkind	Gene	Huntingdon Valley	PA	42	Neurosurgery	S	Oxycodone Hcl	Oxycodone Hcl	57	57.1	1608	1513.34	12	*					*
1255370557	Salkind	Gene	Huntingdon Valley	PA	42	Neurosurgery	S	Oxycodone-Acetaminophen	Oxycodone Hcl/Acetaminophen	101	101	2326	5523.21	46		54	54	833.82	1141		31
1255372728	Lange	Stephan	Hartford	CT	9	Neurosurgery	S	Oxycodone-Acetaminophen	Oxycodone Hcl/Acetaminophen	11	11	139	151.1	11	*					*
1255381208	Rosado	Julio	Bayamon	PR	72	Neurosurgery	S	Oxycodone-Acetaminophen	Oxycodone Hcl/Acetaminophen	43	43	698	608.61	31		30	30	415.4	466	#
1255385910	Elnabtity	Mohamed	East Lansing	MI	26	Neurosurgery	S	Oxycodone-Acetaminophen	Oxycodone Hcl/Acetaminophen	18	18	253	497.48	12	#					#
1255400180	Nathan	Swami	Frederick	MD	24	Neurosurgery	S	Oxycodone Hcl	Oxycodone Hcl	134	136.1	3517	3761.03	29		76	78.1	2138.54	1961	#
1255400180	Nathan	Swami	Frederick	MD	24	Neurosurgery	S	Oxycodone-Acetaminophen	Oxycodone Hcl/Acetaminophen	71	71.1	1606	3343.96	23		47	47.1	1340.05	1006	#
1255400180	Nathan	Swami	Frederick	MD	24	Neurosurgery	S	Percocet	Oxycodone Hcl/Acetaminophen	18	20	361	25865.77		*					*
1255508461	Smucker	Philip	Santa Fe	NM	35	Neurosurgery	S	Oxycodone-Acetaminophen	Oxycodone Hcl/Acetaminophen	11	11	108	271.25	11	*					*
1255582987	Lall	Rohan	Chicago	IL	17	Neurosurgery	S	Oxycodone Hcl	Oxycodone Hcl	11	11	123	161.55		*					*
1255640892	Marquez	Yvette	Pomona	CA	6	Neurosurgery	S	Oxycodone-Acetaminophen	Oxycodone Hcl/Acetaminophen	13	13	102	294.2		#					*
1265403927	Apostolides	Paul	Greenwich	CT	9	Neurosurgery	S	Oxycodone Hcl	Oxycodone Hcl	22	22	94	144.04	20	#					#
1265409064	Clark	Winston	Southaven	MS	28	Neurosurgery	S	Oxycodone-Acetaminophen	Oxycodone Hcl/Acetaminophen	75	75	740	1211.09	51		49	49	770.96	486		31
1265411151	Jestus	Joseph	Cookeville	TN	47	Neurosurgery	S	Oxycodone-Acetaminophen	Oxycodone Hcl/Acetaminophen	103	103	2278	3685.24	64		61	61	2014.95	1279		41
1265414783	Mann	Robert	Oshkosh	WI	55	Neurosurgery	S	Oxycodone-Acetaminophen	Oxycodone Hcl/Acetaminophen	22	22	211	460.51		#					*
1265415145	Muizelaar	J.	Huntington	WV	54	Neurosurgery	S	Oxycodone Hcl	Oxycodone Hcl	14	14	420	524.06		*					*
1265415145	Muizelaar	J.	Huntington	WV	54	Neurosurgery	S	Oxycodone-Acetaminophen	Oxycodone Hcl/Acetaminophen	97	97.5	2476	2879.11	32		48	48	1263.78	1180		16
1265420269	Bernardi	Robert	Saint Louis	MO	29	Neurosurgery	S	Oxycodone-Acetaminophen	Oxycodone Hcl/Acetaminophen	26	26	436	793.74	12		26	26	793.74	436		12
1265421309	Thompson	Willard	Savannah	GA	13	Neurosurgery	S	Oxycodone-Acetaminophen	Oxycodone Hcl/Acetaminophen	18	18	193	424.02		#					*
1265424543	Potts	Eric	Indianapolis	IN	18	Neurosurgery	S	Oxycodone-Acetaminophen	Oxycodone Hcl/Acetaminophen	27	27	275	544.81	20	#					#
1265430029	Coric	Domagoj	Charlotte	NC	37	Neurosurgery	S	Oxycodone-Acetaminophen	Oxycodone Hcl/Acetaminophen	33	33	511	1114.97	26	#					#
1265430755	Senter	Howard	Pittsburgh	PA	42	Neurosurgery	S	Oxycodone-Acetaminophen	Oxycodone Hcl/Acetaminophen	23	23	376	456.45	17		12	12	236.06	205	*
1265430755	Senter	Howard	Pittsburgh	PA	42	Neurosurgery	S	Oxycontin	Oxycodone Hcl	13	13	390	4972.24		*					*
1265458152	Zimmerman	Gary	Bridgeport	CT	9	Neurosurgery	S	Oxycodone Hcl	Oxycodone Hcl	40	40	349	573.06	20	#					#
1265458152	Zimmerman	Gary	Bridgeport	CT	9	Neurosurgery	S	Oxycodone-Acetaminophen	Oxycodone Hcl/Acetaminophen	36	36	326	660.2	14		20	20	489.01	173	*
1265469571	Tobler	William	Cincinnati	OH	39	Neurosurgery	S	Oxycodone Hcl	Oxycodone Hcl	39	39	465	645.37	23	#					#
1265469571	Tobler	William	Cincinnati	OH	39	Neurosurgery	S	Oxycodone-Acetaminophen	Oxycodone Hcl/Acetaminophen	157	157.3	1972	3160.78	87		133	133.3	2321.99	1671	#
1265473516	Dalrymple	Stephen	New Bern	NC	37	Neurosurgery	S	Oxycodone Hcl	Oxycodone Hcl	174	174	1843	2487.62	73		58	58	692.95	547		43
1265473516	Dalrymple	Stephen	New Bern	NC	37	Neurosurgery	S	Oxycodone-Acetaminophen	Oxycodone Hcl/Acetaminophen	27	27	239	469.59	21	#					#
1265479844	Ulm	Arthur	Nashville	TN	47	Neurosurgery	S	Oxycodone-Acetaminophen	Oxycodone Hcl/Acetaminophen	14	14	367	637.54		*					*
1265480370	Hazen	Gale	Sheffield Village	OH	39	Neurosurgery	S	Oxycodone-Acetaminophen	Oxycodone Hcl/Acetaminophen	82	82.3	2357	2733.11	68		50	50	1565.99	1417		43
1265496749	Fick	James	Williamsport	PA	42	Neurosurgery	S	Oxycodone-Acetaminophen	Oxycodone Hcl/Acetaminophen	22	22	375	325.56	15	#					#
1265507024	Kern	Matthew	Pensacola	FL	12	Neurosurgery	S	Oxycodone-Acetaminophen	Oxycodone Hcl/Acetaminophen	41	41	444	965.06	27		15	15	281.91	139		12
1265512685	Knego	Robert	Sarasota	FL	12	Neurosurgery	S	Oxycodone-Acetaminophen	Oxycodone Hcl/Acetaminophen	99	99.5	1340	2767.58	57		81	81.5	2246.16	1085		44
1265520027	Oliver	Mark	Ocala	FL	12	Neurosurgery	S	Oxycodone-Acetaminophen	Oxycodone Hcl/Acetaminophen	87	87	876	1057.97	77		72	72	875.28	731		63
1265569297	Schwarz	Saul	Denver	CO	8	Neurosurgery	S	Oxycodone Hcl	Oxycodone Hcl	31	31	291	494.67	25	#					#
1265606644	Grunch	Betsy	Gainesville	GA	13	Neurosurgery	S	Oxycodone Hcl	Oxycodone Hcl	49	49	556	918.61	38		36	36	702.32	424		26
1265606644	Grunch	Betsy	Gainesville	GA	13	Neurosurgery	S	Oxycodone-Acetaminophen	Oxycodone Hcl/Acetaminophen	70	70	885	1798.23	43		53	53	1374.16	686	#
1265645790	Westra	David	Ventura	CA	6	Neurosurgery	S	Oxycodone-Acetaminophen	Oxycodone Hcl/Acetaminophen	19	19	240	795.13	14	#					*
1265684518	Rosen	David	Winter Park	FL	12	Neurosurgery	S	Oxycodone-Acetaminophen	Oxycodone Hcl/Acetaminophen	28	28	305	339.52	24	#					#
1265759955	Lin	Chih	Muncie	IN	18	Neurosurgery	S	Oxycodone-Acetaminophen	Oxycodone Hcl/Acetaminophen	19	19	187	164.48	19	#					#
1275504730	El-Kalliny	Magdy	Somerset	KY	21	Neurosurgery	S	Oxycodone Hcl	Oxycodone Hcl	13	13	369	428.02			13	13	428.02	369	*
1275504730	El-Kalliny	Magdy	Somerset	KY	21	Neurosurgery	S	Oxycodone-Acetaminophen	Oxycodone Hcl/Acetaminophen	42	42.7	557	459.85	36		24	24.7	236.97	358		22
1275504730	El-Kalliny	Magdy	Somerset	KY	21	Neurosurgery	S	Oxycontin	Oxycodone Hcl	12	13	390	10859.76			12	13	10859.76	390	*
1275508525	Oh	Michael	Washington	PA	42	Neurosurgery	S	Oxycodone Hcl	Oxycodone Hcl	39	39.2	403	642.85	37	#					#
1275513038	Sipos	Eric	Tucson	AZ	4	Neurosurgery	S	Oxycodone-Acetaminophen	Oxycodone Hcl/Acetaminophen	15	15	110	145.74	14		15	15	145.74	110		14
1275518797	Yundt	Kent	Bend	OR	41	Neurosurgery	S	Oxycodone Hcl	Oxycodone Hcl	29	29.1	348	689.9	14	#					#
1275524605	Botero	Ernesto	Greensboro	NC	37	Neurosurgery	S	Oxycodone Hcl	Oxycodone Hcl	127	128	2226	2381.23	65		50	51	1002.52	851		37
1275524605	Botero	Ernesto	Greensboro	NC	37	Neurosurgery	S	Oxycodone-Acetaminophen	Oxycodone Hcl/Acetaminophen	46	46	879	1359.84	24		14	14	319.31	207		13
1275526584	Kaye	Thomas	Springfield	MA	25	Neurosurgery	S	Oxycodone-Acetaminophen	Oxycodone Hcl/Acetaminophen	11	11	66	98.14		*					*
1275534539	Banks	Jason	Huntsville	AL	1	Neurosurgery	S	Oxycodone-Acetaminophen	Oxycodone Hcl/Acetaminophen	28	28	296	511.4	16	#					#
1275554024	Cuff	John	Athens	GA	13	Neurosurgery	S	Oxycodone Hcl	Oxycodone Hcl	32	32	865	1185.39			20	20	747.1	535	*
1275554024	Cuff	John	Athens	GA	13	Neurosurgery	S	Oxycodone-Acetaminophen	Oxycodone Hcl/Acetaminophen	144	147.1	2772	5437.74	73		102	105	3826.17	2052		51
1275563918	Sincoff	Eric	Lutz	FL	12	Neurosurgery	S	Oxycodone-Acetaminophen	Oxycodone Hcl/Acetaminophen	12	12	101	198.95	12	*					*
1275568297	Juneau	Patrick Alton	Lafayette	LA	22	Neurosurgery	S	Oxycodone-Acetaminophen	Oxycodone Hcl/Acetaminophen	36	36	500	922.57		*					*
1275573255	Knox	David	Fayetteville	AR	5	Neurosurgery	S	Oxycodone-Acetaminophen	Oxycodone Hcl/Acetaminophen	12	12	158	534.8	11	*					*
1275574238	Batson	Ramon	Norwalk	CT	9	Neurosurgery	S	Oxycodone-Acetaminophen	Oxycodone Hcl/Acetaminophen	22	22	369	581.04		#					*
1275575789	Modha	Ashok	Vancouver	WA	53	Neurosurgery	S	Oxycodone Hcl	Oxycodone Hcl	18	18	158	146.39	13	#					#
1275578205	Winters	Charles	Bel Air	MD	24	Neurosurgery	S	Oxycodone-Acetaminophen	Oxycodone Hcl/Acetaminophen	13	13	194	330		*					*
1275594467	Schubert	Eric	Virginia Beach	VA	51	Neurosurgery	S	Oxycodone Hcl	Oxycodone Hcl	43	43	714	1147.82	13		15	15	297.51	261	*
1275594467	Schubert	Eric	Virginia Beach	VA	51	Neurosurgery	S	Oxycodone-Acetaminophen	Oxycodone Hcl/Acetaminophen	13	13	196	574.21		#					*
1275609489	Anderson	Thomas	Mt Pleasant	SC	45	Neurosurgery	S	Oxycodone Hcl	Oxycodone Hcl	94	94	1269	1897.7	65		76	76	1496.47	965	#
1275704223	Weicker	Michael	Ashland	KY	21	Neurosurgery	S	Oxycodone-Acetaminophen	Oxycodone Hcl/Acetaminophen	39	39	530	1344.49	25		12	12	417.66	168	*
1275736365	Whisenhunt	Thomas	Montgomery	AL	1	Neurosurgery	S	Oxycodone-Acetaminophen	Oxycodone Hcl/Acetaminophen	99	99	1001	1500.36	76		54	54	809.98	517		43
1275748212	Edgar	Rick	Muskegon	MI	26	Neurosurgery	S	Oxycodone-Acetaminophen	Oxycodone Hcl/Acetaminophen	15	15	324	316.66		#					*
1275758039	Mason	Alexander	Boulder	CO	8	Neurosurgery	S	Oxycodone Hcl	Oxycodone Hcl	11	11	98	137.08		*					*
1275799025	Mcclendon	Jamal	Scottsdale	AZ	4	Neurosurgery	S	Oxycodone Hcl	Oxycodone Hcl	14	14.5	233	206.61			14	14.5	206.61	233	*
1285654632	Caruso	John	Hagerstown	MD	24	Neurosurgery	S	Oxycodone-Acetaminophen	Oxycodone Hcl/Acetaminophen	28	28	344	621.82	28	#					#
1285661835	Clough	John	Overland Park	KS	20	Neurosurgery	S	Oxycodone Hcl	Oxycodone Hcl	140	140	3969	5559.5	15		61	61	3388.14	1696	*
1285661835	Clough	John	Overland Park	KS	20	Neurosurgery	S	Oxycodone-Acetaminophen	Oxycodone Hcl/Acetaminophen	271	271	6280	14246.27	68		112	112	3478.02	2050		45
1285661835	Clough	John	Overland Park	KS	20	Neurosurgery	S	Oxycontin	Oxycodone Hcl	109	109	3247	45022.22	11		55	55	20245.47	1650	*
1285700369	Sharma	Mudit	Manassas	VA	51	Neurosurgery	S	Oxycodone-Acetaminophen	Oxycodone Hcl/Acetaminophen	33	33	374	437.7	27		18	18	222.46	212	#
1285721225	Harsh	Carter	Birmingham	AL	1	Neurosurgery	S	Oxycodone-Acetaminophen	Oxycodone Hcl/Acetaminophen	87	87	680	797.29	77		63	63	624.14	492		59
1285736702	Dillon	James	Aiken	SC	45	Neurosurgery	S	Oxycodone Hcl	Oxycodone Hcl	35	35	1050	1632.89		#					*
1285736702	Dillon	James	Aiken	SC	45	Neurosurgery	S	Oxycodone-Acetaminophen	Oxycodone Hcl/Acetaminophen	276	276	8217	16797.66	52		124	124	8162.32	3657		33
1285771543	Szentirmai	Oszkar	Stuart	FL	12	Neurosurgery	S	Oxycodone-Acetaminophen	Oxycodone Hcl/Acetaminophen	12	12	164	243.05	12	#					#
1285806091	Liauw	Jason	Laguna Hills	CA	6	Neurosurgery	S	Oxycodone-Acetaminophen	Oxycodone Hcl/Acetaminophen	34	34	505	715.05	28	#					#
1285808063	Parker	Stephen	Jacksonville	FL	12	Neurosurgery	S	Oxycodone Hcl	Oxycodone Hcl	30	30	634	840	15	*					*
1285808063	Parker	Stephen	Jacksonville	FL	12	Neurosurgery	S	Oxycodone-Acetaminophen	Oxycodone Hcl/Acetaminophen	28	28	545	1116.41	18	*					*
1285845404	Hussain	Namath	Loma Linda	CA	6	Neurosurgery	S	Oxycodone-Acetaminophen	Oxycodone Hcl/Acetaminophen	13	13	136	267.23		*					*
1285851303	Gorsen	Robert	Annandale	VA	51	Neurosurgery	S	Oxycodone-Acetaminophen	Oxycodone Hcl/Acetaminophen	13	13	99	103.85		*					*
1285876946	Ahmad	Faiz	Miami	FL	12	Neurosurgery	S	Oxycodone-Acetaminophen	Oxycodone Hcl/Acetaminophen	30	30	332	450.92	27		16	16	236.93	165		16
1285890046	Mangubat	Erwin	Columbia	SC	45	Neurosurgery	S	Oxycodone-Acetaminophen	Oxycodone Hcl/Acetaminophen	14	14	111	141.02	13	*					*
1295746378	Ioppolo	Anthony	Baton Rouge	LA	22	Neurosurgery	S	Oxycodone-Acetaminophen	Oxycodone Hcl/Acetaminophen	62	62	1860	2949.49	11		31	31	1662	930	*
1295775807	Aho	Christopher	Whittier	CA	6	Neurosurgery	S	Oxycodone Hcl	Oxycodone Hcl	29	31.2	754	1070.28	15	#					*
1295780278	Shanno	George	Vancouver	WA	53	Neurosurgery	S	Oxycodone Hcl	Oxycodone Hcl	71	71	374	650.6	61		58	58	500.97	280		50
1295782670	Rahman	Salim	Springfield	MO	29	Neurosurgery	S	Oxycodone-Acetaminophen	Oxycodone Hcl/Acetaminophen	104	104	1214	1917.62	83		80	80	1453.17	955		64
1295784429	Greene-Harris	Sandea	Decatur	GA	13	Neurosurgery	S	Oxycodone-Acetaminophen	Oxycodone Hcl/Acetaminophen	43	43	499	556.42	27		21	21	333.57	261		16
1295791150	Sungarian	Arno	Worcester	MA	25	Neurosurgery	S	Oxycodone Hcl	Oxycodone Hcl	192	192	5606	3859	59		67	67	1438.65	2002		26
1295811982	Frankel	Roger	Atlanta	GA	13	Neurosurgery	S	Oxycodone Hcl	Oxycodone Hcl	49	51	658	894.52	38	#					#
1295833515	Marsella	Marco	Scottsdale	AZ	4	Neurosurgery	S	Oxycodone-Acetaminophen	Oxycodone Hcl/Acetaminophen	11	11	126	280.48		*					*
1295861342	Johnson	Michele	Atlanta	GA	13	Neurosurgery	S	Oxycodone Hcl	Oxycodone Hcl	11	11	180	219.29		*					*
1295861342	Johnson	Michele	Atlanta	GA	13	Neurosurgery	S	Oxycodone-Acetaminophen	Oxycodone Hcl/Acetaminophen	53	53	926	1366.95	41	#					#
1295894731	Macdonald	Bart	Roswell	GA	13	Neurosurgery	S	Oxycodone Hcl	Oxycodone Hcl	91	91	1822	3056.19	17		39	39	1435.95	774	*
1295894731	Macdonald	Bart	Roswell	GA	13	Neurosurgery	S	Oxycodone-Acetaminophen	Oxycodone Hcl/Acetaminophen	177	179	2991	7350.88	58		146	148	6165.7	2466	#
1295894731	Macdonald	Bart	Roswell	GA	13	Neurosurgery	S	Oxycontin	Oxycodone Hcl	12	12	315	4459.07		*					*
1295905107	Sonti	Gayatri	Rockford	IL	17	Neurosurgery	S	Oxycodone-Acetaminophen	Oxycodone Hcl/Acetaminophen	35	35	847	1291.67	20		18	18	594.76	407	#
1295942142	Kelly	Brandon	Idaho Falls	ID	16	Neurosurgery	S	Oxycodone-Acetaminophen	Oxycodone Hcl/Acetaminophen	22	22.1	403	825	20	*					*
1295998011	Jones	Jeffery	Herrin	IL	17	Neurosurgery	S	Oxycodone-Acetaminophen	Oxycodone Hcl/Acetaminophen	86	86	957	1871.73	63		65	65	1267.8	719		47
1306051479	Neumann	Christopher	Cincinnati	OH	39	Neurosurgery	S	Oxycodone-Acetaminophen	Oxycodone Hcl/Acetaminophen	20	20	233	250.32	18	#					#
1306055074	Hartzfeld	Paul	Fairlawn	OH	39	Neurosurgery	S	Oxycodone-Acetaminophen	Oxycodone Hcl/Acetaminophen	63	63	385	862.8	48		44	44	621.67	268		37
1306074109	Loven	Tina	Palo Alto	CA	6	Neurosurgery	S	Oxycodone-Acetaminophen	Oxycodone Hcl/Acetaminophen	47	47	639	1376.46	36		29	29	837.79	377		22
1306171608	Molloy	Seth	Columbia	SC	45	Neurosurgery	S	Oxycodone-Acetaminophen	Oxycodone Hcl/Acetaminophen	52	52	578	1279.24	33		26	26	743.08	295		19
1306807094	Gullick	Richard	Decatur	GA	13	Neurosurgery	S	Oxycodone-Acetaminophen	Oxycodone Hcl/Acetaminophen	32	32	438	1096.77	14		12	12	396.87	145	*
1306808191	Sarzier	John	Hinesville	GA	13	Neurosurgery	S	Oxycodone-Acetaminophen	Oxycodone Hcl/Acetaminophen	150	150	1831	3538.72	72		94	94	1905.31	1177		43
1306814868	Mesiwala	Ali	Rancho Cucamonga	CA	6	Neurosurgery	S	Oxycodone Hcl	Oxycodone Hcl	11	12	298	354.37		*					*
1306814868	Mesiwala	Ali	Rancho Cucamonga	CA	6	Neurosurgery	S	Oxycodone-Acetaminophen	Oxycodone Hcl/Acetaminophen	89	89.7	1820	5371.8	47		55	55.7	3071.32	1114		26
1306830674	Harpring	John	Louisville	KY	21	Neurosurgery	S	Oxycodone-Acetaminophen	Oxycodone Hcl/Acetaminophen	30	30	446	1217.28	24	*					*
1306846928	Levy	Armond	Saint Louis	MO	29	Neurosurgery	S	Oxycodone Hcl	Oxycodone Hcl	11	11	121	281.95		*					*
1306846928	Levy	Armond	Saint Louis	MO	29	Neurosurgery	S	Oxycodone-Acetaminophen	Oxycodone Hcl/Acetaminophen	26	26	224	544.26	22	*					*
1306849575	Clark	Shawn	Mobile	AL	1	Neurosurgery	S	Oxycodone-Acetaminophen	Oxycodone Hcl/Acetaminophen	108	108	1294	1101.06	102		67	67	700.79	811		63
1306876172	Bohinski	Robert	Cincinnati	OH	39	Neurosurgery	S	Oxycodone Hcl	Oxycodone Hcl	11	11	122	270.81	11	*					*
1306876172	Bohinski	Robert	Cincinnati	OH	39	Neurosurgery	S	Oxycodone-Acetaminophen	Oxycodone Hcl/Acetaminophen	77	78	965	1794.45	64	#					#
1306877030	Kissel	Phillip	San Luis Obispo	CA	6	Neurosurgery	S	Oxycodone-Acetaminophen	Oxycodone Hcl/Acetaminophen	14	14	89	250.64	13		14	14	250.64	89		13
1306882279	Leroux	Peter	Wynnewood	PA	42	Neurosurgery	S	Oxycodone Hcl	Oxycodone Hcl	25	25	296	372.71	16	*					*
1306950654	Zubay	Geoffrey	Shenandoah	TX	48	Neurosurgery	S	Oxycodone-Acetaminophen	Oxycodone Hcl/Acetaminophen	12	12	198	437.7		*					*
1306992995	Bell	Scott	Columbus	GA	13	Neurosurgery	S	Oxycodone-Acetaminophen	Oxycodone Hcl/Acetaminophen	29	29	295	398.41	24		17	17	252.47	177	#
1316008071	Dones Vazquez	Jose	Harlingen	TX	48	Neurosurgery	S	Oxycodone-Acetaminophen	Oxycodone Hcl/Acetaminophen	11	11	197	419.18		*					*
1316020126	Bhasin	Rohit	Naples	FL	12	Neurosurgery	S	Oxycodone-Acetaminophen	Oxycodone Hcl/Acetaminophen	152	152	1454	2248.04	114	#					#
1316027501	Hoyt	Alastair	Huntington	WV	54	Neurosurgery	S	Oxycodone-Acetaminophen	Oxycodone Hcl/Acetaminophen	41	41	622	658.82	30		17	17	202.49	285		14
1316042989	Spivak	Carl	Hackettstown	NJ	34	Neurosurgery	S	Oxycodone-Acetaminophen	Oxycodone Hcl/Acetaminophen	19	19	310	507.43	12	#					*
1316048911	Lee	David	Hattiesburg	MS	28	Neurosurgery	S	Oxycodone-Acetaminophen	Oxycodone Hcl/Acetaminophen	85	85	1248	2263.37	35		31	31	768.43	440		15
1316083355	Frazier	James	Baltimore	MD	24	Neurosurgery	S	Oxycodone Hcl	Oxycodone Hcl	36	36	606	928.42	13		17	17	337.75	184	*
1316095367	Yanez	Paulino	Fontana	CA	6	Neurosurgery	S	Oxycodone-Acetaminophen	Oxycodone Hcl/Acetaminophen	18	18	400	874.77	15	#					#
1316136377	Le	Tien	Brandon	FL	12	Neurosurgery	S	Oxycodone-Acetaminophen	Oxycodone Hcl/Acetaminophen	123	123	921	1301.29	80		97	97	966.76	681		65
1316140338	Tomycz	Nestor	Washington	PA	42	Neurosurgery	S	Oxycodone Hcl	Oxycodone Hcl	16	16	148	204.1	14	#					#
1316154594	Makonnen	Girma	Grand Forks	ND	38	Neurosurgery	S	Oxycodone Hcl	Oxycodone Hcl	24	24	219	284.5	15	#					#
1316193642	Ngwenya	Laura	Cincinnati	OH	39	Neurosurgery	S	Oxycodone-Acetaminophen	Oxycodone Hcl/Acetaminophen	11	11	159	282.26		*					*
1316243264	Tempel	Zachary	Cincinnati	OH	39	Neurosurgery	S	Oxycodone-Acetaminophen	Oxycodone Hcl/Acetaminophen	11	11	105	154.02	11	*					*
1316901481	Scogna	Joseph	Langhorne	PA	42	Neurosurgery	S	Oxycodone-Acetaminophen	Oxycodone Hcl/Acetaminophen	47	48	432	361.96	34	#					#
1316901838	Smith	Stewart	Oklahoma City	OK	40	Neurosurgery	S	Oxycodone-Acetaminophen	Oxycodone Hcl/Acetaminophen	14	14	222	511.77	12	*					*
1316913635	Dietze	Donald	Lacombe	LA	22	Neurosurgery	S	Oxycodone Hcl	Oxycodone Hcl	13	13	306	344.29		*					*
1316913635	Dietze	Donald	Lacombe	LA	22	Neurosurgery	S	Oxycodone-Acetaminophen	Oxycodone Hcl/Acetaminophen	121	121.8	2587	4945.72	47		79	79.8	2631.82	1590		32
1316918873	Friedman	Emily	Oklahoma City	OK	40	Neurosurgery	S	Oxycodone-Acetaminophen	Oxycodone Hcl/Acetaminophen	14	14.2	169	478.09	12	#					*
1316940711	Lawrence	Edmund	Maumee	OH	39	Neurosurgery	S	Oxycodone-Acetaminophen	Oxycodone Hcl/Acetaminophen	68	68	1597	1377.64	41		49	49	1125.06	1116	#
1316960594	Aferzon	Joseph	Portland	CT	9	Neurosurgery	S	Oxycodone Hcl	Oxycodone Hcl	41	41	705	998.48		*					*
1316960594	Aferzon	Joseph	Portland	CT	9	Neurosurgery	S	Oxycodone-Acetaminophen	Oxycodone Hcl/Acetaminophen	37	37.3	629	743.26	18	#					#
1316960842	Willis	Byron	Phoenix	AZ	4	Neurosurgery	S	Oxycodone-Acetaminophen	Oxycodone Hcl/Acetaminophen	16	16	86	206.41	14	*					*
1316975022	Turner	Donn	Fort Collins	CO	8	Neurosurgery	S	Oxycodone-Acetaminophen	Oxycodone Hcl/Acetaminophen	31	31	416	1083.61	27	#					#
1326008673	Kennedy	David	Saint Louis	MO	29	Neurosurgery	S	Oxycodone-Acetaminophen	Oxycodone Hcl/Acetaminophen	42	42	993	1702.9	28	#					#
1326010562	Bejjani	Ghassan	Wheeling	WV	54	Neurosurgery	S	Oxycodone-Acetaminophen	Oxycodone Hcl/Acetaminophen	12	12	79	113.83	12	*					*
1326012436	Capel	Winston	Centennial	CO	8	Neurosurgery	S	Oxycodone-Acetaminophen	Oxycodone Hcl/Acetaminophen	21	21	570	888.35	11	#					*
1326012600	Thompson	Gregory	Wynnewood	PA	42	Neurosurgery	S	Oxycodone-Acetaminophen	Oxycodone Hcl/Acetaminophen	12	12	89	105.46		*					*
1326018326	Mehta	Rajesh	Richmond	VA	51	Neurosurgery	S	Oxycodone-Acetaminophen	Oxycodone Hcl/Acetaminophen	71	71	575	1605.48	27		59	59	1411.4	490	#
1326018946	Standard	Scott	Nashville	TN	47	Neurosurgery	S	Oxycodone-Acetaminophen	Oxycodone Hcl/Acetaminophen	50	50	1339	2949.65	19		21	21	1541.72	625	*
1326025206	York	Julie	Salem	OR	41	Neurosurgery	S	Oxycodone Hcl	Oxycodone Hcl	50	50	608	710.72	39	#					#
1326031931	Memon	Muhammed	Port Charlotte	FL	12	Neurosurgery	S	Oxycodone Hcl	Oxycodone Hcl	69	69	2040	3308.73			14	14	552.59	420	*
1326031931	Memon	Muhammed	Port Charlotte	FL	12	Neurosurgery	S	Oxycodone-Acetaminophen	Oxycodone Hcl/Acetaminophen	140	142	3792	7194.17	44		76	78	3838.51	2003		29
1326032889	Donich	Dane	Fairlawn	OH	39	Neurosurgery	S	Oxycodone-Acetaminophen	Oxycodone Hcl/Acetaminophen	29	29	189	406.41	29	#					#
1326046186	Cowan	Michael	Charlotte	NC	37	Neurosurgery	S	Oxycodone Hcl	Oxycodone Hcl	16	16	163	254.66		*					*
1326046186	Cowan	Michael	Charlotte	NC	37	Neurosurgery	S	Oxycodone-Acetaminophen	Oxycodone Hcl/Acetaminophen	70	70	938	1803.74	47		34	34	863.98	494		28
1326046236	Adamson	Tim	Charlotte	NC	37	Neurosurgery	S	Oxycodone-Acetaminophen	Oxycodone Hcl/Acetaminophen	12	12	139	195.98	12	*					*
1326046327	Dix	Gary	Annapolis	MD	24	Neurosurgery	S	Oxycodone-Acetaminophen	Oxycodone Hcl/Acetaminophen	26	26	180	179.22	23	#					#
1326048935	Wetherington	Charles	Saint Louis	MO	29	Neurosurgery	S	Oxycodone-Acetaminophen	Oxycodone Hcl/Acetaminophen	24	24	256	361.56	15	*					*
1326055849	Lycette	Christopher	Allentown	PA	42	Neurosurgery	S	Oxycodone Hcl	Oxycodone Hcl	14	14	258	455.99		*					*
1326068669	Highsmith	Jason	N. Chalreston	SC	45	Neurosurgery	S	Oxycodone-Acetaminophen	Oxycodone Hcl/Acetaminophen	132	132	2132	3429.87	70		68	68	1678.26	1057		40
1326124231	Inga	Jorge	Tampa	FL	12	Neurosurgery	S	Oxycodone-Acetaminophen	Oxycodone Hcl/Acetaminophen	69	69.5	1958	2299.28	25		34	34.5	1271.73	964		12
1326126970	Sheridan	William	Redwood City	CA	6	Neurosurgery	S	Oxycodone-Acetaminophen	Oxycodone Hcl/Acetaminophen	21	21	156	382.86	20	#					#
1326154550	Paullus	Wayne	Amarillo	TX	48	Neurosurgery	S	Oxycodone-Acetaminophen	Oxycodone Hcl/Acetaminophen	11	11	222	485.77		*					*
1326224007	Walkup	Raymond	Atlanta	GA	13	Neurosurgery	S	Oxycodone Hcl	Oxycodone Hcl	44	44	605	1357.55	24		27	27	770.75	357	#
1326224007	Walkup	Raymond	Atlanta	GA	13	Neurosurgery	S	Oxycodone-Acetaminophen	Oxycodone Hcl/Acetaminophen	37	37	475	1620.1	29	#					#
1326236324	Guthikonda	Bharat	Shreveport	LA	22	Neurosurgery	S	Oxycodone-Acetaminophen	Oxycodone Hcl/Acetaminophen	11	11	195	252.93	11	*					*
1326246638	Manon	Jacinto	Lakewood	CO	8	Neurosurgery	S	Oxycodone-Acetaminophen	Oxycodone Hcl/Acetaminophen	19	19	174	286.01	15		19	19	286.01	174		15
1326246836	Phillips	Gabriel	Lexington	KY	21	Neurosurgery	S	Oxycodone-Acetaminophen	Oxycodone Hcl/Acetaminophen	115	115.2	1845	2446.04	90		73	73	1460.92	1154		62
1326257015	Pannu	Tejpaul	Dearborn	MI	26	Neurosurgery	S	Oxycodone-Acetaminophen	Oxycodone Hcl/Acetaminophen	14	14	178	404.86		*					*
1336106764	Greene	George	Omaha	NE	31	Neurosurgery	S	Oxycodone Hcl	Oxycodone Hcl	11	11	56	93.5	11		11	11	93.5	56		11
1336106764	Greene	George	Omaha	NE	31	Neurosurgery	S	Oxycodone-Acetaminophen	Oxycodone Hcl/Acetaminophen	11	11	41	79.78		*					*
1336118116	Nazzaro	Jules	Kansas City	KS	20	Neurosurgery	S	Oxycodone Hcl	Oxycodone Hcl	34	34	63	124.94	33	#					#
1336131580	Rodriguez	Luis	Hollywood	FL	12	Neurosurgery	S	Oxycodone-Acetaminophen	Oxycodone Hcl/Acetaminophen	26	26	200	272.76	19	#					#
1336132430	Jones	David	Greensboro	NC	37	Neurosurgery	S	Oxycodone Hcl	Oxycodone Hcl	62	62	864	902.73	21		48	48	734.29	677	#
1336132430	Jones	David	Greensboro	NC	37	Neurosurgery	S	Oxycodone-Acetaminophen	Oxycodone Hcl/Acetaminophen	186	186.7	2578	5550.58	85		130	130.7	2941.94	1743		64
1336134840	Prostko	Edward	Washington	PA	42	Neurosurgery	S	Oxycodone Hcl	Oxycodone Hcl	22	22	219	282.51	20	#					#
1336134840	Prostko	Edward	Washington	PA	42	Neurosurgery	S	Oxycodone-Acetaminophen	Oxycodone Hcl/Acetaminophen	14	14	150	193.62	11	*					*
1336144302	Kiefer	Steven	Lexington	KY	21	Neurosurgery	S	Oxycodone-Acetaminophen	Oxycodone Hcl/Acetaminophen	68	68	1102	1234	58		54	54	847.03	907		45
1336146513	Uselman	James	Columbus	OH	39	Neurosurgery	S	Oxycodone-Acetaminophen	Oxycodone Hcl/Acetaminophen	29	29	318	331.59			12	12	169.26	141	*
1336198209	Chahlavi	Ali	Jacksonville	FL	12	Neurosurgery	S	Oxycodone Hcl	Oxycodone Hcl	14	14.5	239	323.26	14	*					*
1336198209	Chahlavi	Ali	Jacksonville	FL	12	Neurosurgery	S	Oxycodone-Acetaminophen	Oxycodone Hcl/Acetaminophen	106	106.5	1688	2367.06	74		86	86.5	1882.01	1358		58
1336239920	Yonemura	Kenneth	Park City	UT	49	Neurosurgery	S	Oxycodone-Acetaminophen	Oxycodone Hcl/Acetaminophen	48	48	932	2238.58	14	#					#
1336240639	Foltz	Richard	Fort Lauderdale	FL	12	Neurosurgery	S	Oxycodone-Acetaminophen	Oxycodone Hcl/Acetaminophen	53	53	724	999.34	30		37	37	727.32	513	#
1336283795	Brown	Adam	Wilmington	NC	37	Neurosurgery	S	Oxycodone Hcl	Oxycodone Hcl	15	16	268	263.81	15	#					#
1336308287	Marks	Jared	Jackson	MS	28	Neurosurgery	S	Oxycodone-Acetaminophen	Oxycodone Hcl/Acetaminophen	15	16	289	348.01	11	*					*
1336330463	Owen	Justin	Marrero	LA	22	Neurosurgery	S	Oxycodone-Acetaminophen	Oxycodone Hcl/Acetaminophen	25	25	403	759.74	20	#					#
1336342419	Lozada	David	Manati	PR	72	Neurosurgery	S	Oxycodone-Acetaminophen	Oxycodone Hcl/Acetaminophen	14	14	87	126.55	13	*					*
1336363753	Klemp	Joshua	Kansas City	KS	20	Neurosurgery	S	Oxycodone-Acetaminophen	Oxycodone Hcl/Acetaminophen	25	27	385	707.9	11	*					*
1336381631	Jackson	Garrett	Lafayette	IN	18	Neurosurgery	S	Oxycodone-Acetaminophen	Oxycodone Hcl/Acetaminophen	16	16	145	337.35	14	*					*
1346203627	Francavilla	Thomas	Covington	LA	22	Neurosurgery	S	Oxycodone-Acetaminophen	Oxycodone Hcl/Acetaminophen	16	16	155	329.24	16		16	16	329.24	155		16
1346205622	Pace	John	Hot Springs	AR	5	Neurosurgery	S	Oxycodone-Acetaminophen	Oxycodone Hcl/Acetaminophen	19	20	473	581.38	15	#					*
1346221058	Shiau	John	Staten Island	NY	36	Neurosurgery	S	Oxycodone-Acetaminophen	Oxycodone Hcl/Acetaminophen	11	11	143	123.94		*					*
1346225984	Robinson	John	Stuart	FL	12	Neurosurgery	S	Oxycodone-Acetaminophen	Oxycodone Hcl/Acetaminophen	87	87	1592	2649.38	67	#					#
1346245966	Woodham	David	Dothan	AL	1	Neurosurgery	S	Oxycodone-Acetaminophen	Oxycodone Hcl/Acetaminophen	84	84	876	1896.98	60		36	36	657.29	354		32
1346246832	Sundstrom	David	Wayne	NJ	34	Neurosurgery	S	Oxycodone-Acetaminophen	Oxycodone Hcl/Acetaminophen	15	15	135	199.65	12	*					*
1346247293	Fewel	Matthew	Richland	WA	53	Neurosurgery	S	Oxycodone Hcl	Oxycodone Hcl	12	12.3	225	456.09		*					*
1346247293	Fewel	Matthew	Richland	WA	53	Neurosurgery	S	Oxycodone-Acetaminophen	Oxycodone Hcl/Acetaminophen	14	14	206	572.24	11	*					*
1346253689	Alberstone	Cary	Oxnard	CA	6	Neurosurgery	S	Oxycodone-Acetaminophen	Oxycodone Hcl/Acetaminophen	44	44	740	1054.48	36	#					#
1346263514	Lovell	Laverne	Memphis	TN	47	Neurosurgery	S	Oxycodone Hcl	Oxycodone Hcl	17	17	439	342.57		*					*
1346263514	Lovell	Laverne	Memphis	TN	47	Neurosurgery	S	Oxycodone-Acetaminophen	Oxycodone Hcl/Acetaminophen	41	41	929	1768.59	20		28	28	1476.35	654	#
1346268984	Chicoine	Michael	Saint Louis	MO	29	Neurosurgery	S	Oxycodone Hcl	Oxycodone Hcl	11	11	126	337.72		*					*
1346270832	Ritland	Stephen	Flagstaff	AZ	4	Neurosurgery	S	Oxycodone Hcl	Oxycodone Hcl	53	53.7	1235	3000.41	21		41	41.7	1852.55	875	#
1346270832	Ritland	Stephen	Flagstaff	AZ	4	Neurosurgery	S	Oxycodone-Acetaminophen	Oxycodone Hcl/Acetaminophen	127	127.2	2190	3183.86	94	#					#
1346270832	Ritland	Stephen	Flagstaff	AZ	4	Neurosurgery	S	Oxycontin	Oxycodone Hcl	13	13	390	4132.05		*					*
1346276961	Grundmeyer	Raymond	Wichita	KS	20	Neurosurgery	S	Oxycodone Hcl	Oxycodone Hcl	43	43	421	940.23			12	12	252.1	97	*
1346276961	Grundmeyer	Raymond	Wichita	KS	20	Neurosurgery	S	Oxycodone-Acetaminophen	Oxycodone Hcl/Acetaminophen	269	269	2757	8953.25	42		163	163	6098.6	1824		30
1346284155	Ordonez	Bernardo	Norfolk	VA	51	Neurosurgery	S	Oxycodone-Acetaminophen	Oxycodone Hcl/Acetaminophen	33	33	283	572.15	23		22	22	383.98	209	#
1346286929	Palacio	Carlos	Portsmouth	NH	33	Neurosurgery	S	Oxycodone Hcl	Oxycodone Hcl	45	45	623	769.39	12		15	15	387.83	227	*
1346296258	Doorly	Terence	Peabody	MA	25	Neurosurgery	S	Oxycodone Hcl	Oxycodone Hcl	17	17	163	177.85	16	#					#
1346297488	Routsong	Rodney	Rogers	AR	5	Neurosurgery	S	Oxycodone Hcl	Oxycodone Hcl	215	216.8	6442	10220.13	25		58	58.2	3307.81	1745	*
1346297488	Routsong	Rodney	Rogers	AR	5	Neurosurgery	S	Oxycodone-Acetaminophen	Oxycodone Hcl/Acetaminophen	21	21	631	1501.77		*					*
1346297488	Routsong	Rodney	Rogers	AR	5	Neurosurgery	S	Oxycontin	Oxycodone Hcl	13	13	390	2747.89			0	0	0	0	#
1346311552	Ramos	Marco	Shreveport	LA	22	Neurosurgery	S	Oxycodone Hcl	Oxycodone Hcl	23	23	435	296.65		#					*
1346311552	Ramos	Marco	Shreveport	LA	22	Neurosurgery	S	Oxycodone-Acetaminophen	Oxycodone Hcl/Acetaminophen	187	187	3521	5271.16	25		16	16	433.3	375	*
1346330214	Syrquin	Mickey	Fargo	ND	38	Neurosurgery	S	Oxycodone-Acetaminophen	Oxycodone Hcl/Acetaminophen	22	22	155	267.62	20	#					#
1346331386	Joy	Jose	Miami	FL	12	Neurosurgery	S	Oxycodone-Acetaminophen	Oxycodone Hcl/Acetaminophen	40	40	476	182.54	35	#					#
1346354735	Macomson	Samuel	Augusta	GA	13	Neurosurgery	S	Oxycodone-Acetaminophen	Oxycodone Hcl/Acetaminophen	18	18	178	238.8	11	*					*
1346365871	Hutton	Daniel	Springfield	OR	41	Neurosurgery	S	Oxycodone Hcl	Oxycodone Hcl	40	40	381	651.4	34	#					#
1346368701	Doss	Kimathi	Louisville	KY	21	Neurosurgery	S	Oxycodone-Acetaminophen	Oxycodone Hcl/Acetaminophen	43	43	662	1577.99	22		14	14	292.4	196	*
1346413929	Ehtesham	Moneeb	Springfield	MO	29	Neurosurgery	S	Oxycodone-Acetaminophen	Oxycodone Hcl/Acetaminophen	40	40	598	1664.51	26		24	24	947.43	361	#
1346440344	Neils	David	Saint Charles	MO	29	Neurosurgery	S	Oxycodone Hcl	Oxycodone Hcl	11	11	116	219.44			0	0	0	0	#
1346440344	Neils	David	Saint Charles	MO	29	Neurosurgery	S	Oxycodone-Acetaminophen	Oxycodone Hcl/Acetaminophen	36	36	454	655.09	16	#					#
1356322986	Ibars	George	South Miami	FL	12	Neurosurgery	S	Oxycodone-Acetaminophen	Oxycodone Hcl/Acetaminophen	21	21	108	146.75	18	#					#
1356334528	Chua	Richard	Tucson	AZ	4	Neurosurgery	S	Oxycodone Hcl	Oxycodone Hcl	52	52	366	685.13	40	#					#
1356386940	Culicchia	Frank	Marrero	LA	22	Neurosurgery	S	Oxycodone-Acetaminophen	Oxycodone Hcl/Acetaminophen	13	13	147	654.35		*					*
1356394423	Robertson	Scott	Midwest City	OK	40	Neurosurgery	S	Oxycodone-Acetaminophen	Oxycodone Hcl/Acetaminophen	69	69	1349	3480.21	61	#					#
1356409312	Tayag	Emilio	Hattiesburg	MS	28	Neurosurgery	S	Oxycodone-Acetaminophen	Oxycodone Hcl/Acetaminophen	14	14	315	497.78		*					*
1356415350	Amine	Abdul	Oak Lawn	IL	17	Neurosurgery	S	Oxycodone Hcl	Oxycodone Hcl	12	12	360	433.56			0	0	0	0	#
1356445712	Aaronson	Oran	Nashville	TN	47	Neurosurgery	S	Oxycodone-Acetaminophen	Oxycodone Hcl/Acetaminophen	23	23.5	465	894.6	13	#					*
1356521389	Germain	Rasha	Santa Rosa	CA	6	Neurosurgery	S	Oxycodone Hcl	Oxycodone Hcl	19	19	335	482.08	13	*					*
1356559199	Cho	Derrick	Huntsville	AL	1	Neurosurgery	S	Oxycodone-Acetaminophen	Oxycodone Hcl/Acetaminophen	71	71	877	1605.03	25		31	31	871.79	433	*
1356597025	Moller	David	Sacramento	CA	6	Neurosurgery	S	Oxycodone-Acetaminophen	Oxycodone Hcl/Acetaminophen	12	12	157	402.48		*					*
1366403990	Tomecek	Frank	Tulsa	OK	40	Neurosurgery	S	Oxycodone-Acetaminophen	Oxycodone Hcl/Acetaminophen	25	25	452	1203.12	12	#					*
1366415002	Weinberger	Monte	Pittsburgh	PA	42	Neurosurgery	S	Oxycodone Hcl	Oxycodone Hcl	32	32.3	736	865.35		#					*
1366415002	Weinberger	Monte	Pittsburgh	PA	42	Neurosurgery	S	Oxycodone-Acetaminophen	Oxycodone Hcl/Acetaminophen	12	12	76	133.3		*					*
1366415002	Weinberger	Monte	Pittsburgh	PA	42	Neurosurgery	S	Oxycontin	Oxycodone Hcl	12	12	360	7856.04			12	12	7856.04	360	*
1366449605	Rogers	Dilworth	Kahului	HI	15	Neurosurgery	S	Oxycodone Hcl	Oxycodone Hcl	18	18	328	596.5		*					*
1366450959	Kouri	Joshua	Atlantis	FL	12	Neurosurgery	S	Oxycodone-Acetaminophen	Oxycodone Hcl/Acetaminophen	34	34	359	600.53	20	#					#
1366465346	Lobel	Jeffrey	Lima	OH	39	Neurosurgery	S	Oxycodone-Acetaminophen	Oxycodone Hcl/Acetaminophen	42	42.5	889	1872.08	37		25	25	1187.97	510		23
1366475782	Kim	Miriam	Golden Valley	MN	27	Neurosurgery	S	Oxycodone Hcl	Oxycodone Hcl	43	43	284	431.24	34	#					#
1366480972	Benalcazar	Hugo	Bel Air	MD	24	Neurosurgery	S	Oxycodone Hcl	Oxycodone Hcl	34	34	526	819.76	24		16	16	380.99	219		13
1366486474	Ray	Roger	Florence	AL	1	Neurosurgery	S	Oxycodone-Acetaminophen	Oxycodone Hcl/Acetaminophen	38	38	567	853.52	21		20	20	445.09	321	#
1366488462	Steck	John	Marrero	LA	22	Neurosurgery	S	Oxycodone Hcl	Oxycodone Hcl	75	75	2032	3817.25	22		25	25	1289.09	690	*
1366488462	Steck	John	Marrero	LA	22	Neurosurgery	S	Oxycodone-Acetaminophen	Oxycodone Hcl/Acetaminophen	459	459	10282	28138.27	159		298	298	15798.78	6350		110
1366526808	Harper	Glenn	Round Rock	TX	48	Neurosurgery	S	Oxycodone-Acetaminophen	Oxycodone Hcl/Acetaminophen	18	18	152	447.89	15	#					#
1366530362	Strait	Timothy	Chattanooga	TN	47	Neurosurgery	S	Oxycodone-Acetaminophen	Oxycodone Hcl/Acetaminophen	13	13	154	226.98	12	*					*
1366577983	Fields	Jeremy	Portland	OR	41	Neurosurgery	S	Oxycodone Hcl	Oxycodone Hcl	11	11	34	115.66			11	11	115.66	34	*
1366591778	Bauman	Joel	Hartford	CT	9	Neurosurgery	S	Oxycodone Hcl	Oxycodone Hcl	22	22.3	447	416.04	13		11	11.3	213.26	217	*
1366591778	Bauman	Joel	Hartford	CT	9	Neurosurgery	S	Oxycodone-Acetaminophen	Oxycodone Hcl/Acetaminophen	27	27.5	475	663.36	11		15	15.5	437.75	333	*
1376504332	Corradino	Gregory	Kingsport	TN	47	Neurosurgery	S	Oxycodone-Acetaminophen	Oxycodone Hcl/Acetaminophen	23	23	239	287.11	21	#					#
1376527663	Mallik	Gunwant	Westerville	OH	39	Neurosurgery	S	Oxycodone-Acetaminophen	Oxycodone Hcl/Acetaminophen	14	14	174	230.21		*					*
1376531814	Calhoun	James	North Little Rock	AR	5	Neurosurgery	S	Oxycodone Hcl	Oxycodone Hcl	306	306	3738	3214.27	196		143	143	1425.49	1814		98
1376535492	Greene	Karl	Appleton	WI	55	Neurosurgery	S	Oxycodone-Acetaminophen	Oxycodone Hcl/Acetaminophen	25	25	192	303.75	23	#					#
1376537894	Markarian	Georges	Fairlawn	OH	39	Neurosurgery	S	Oxycodone-Acetaminophen	Oxycodone Hcl/Acetaminophen	22	22	156	365.01	12	#					*
1376548396	Rosenstein	Jacob	Arlington	TX	48	Neurosurgery	S	Oxycodone Hcl	Oxycodone Hcl	14	14	390	256.22			0	0	0	0	#
1376548396	Rosenstein	Jacob	Arlington	TX	48	Neurosurgery	S	Oxycodone-Acetaminophen	Oxycodone Hcl/Acetaminophen	31	31	876	1433.03		*					*
1376586776	Hayward	Franklin	Cape Girardeau	MO	29	Neurosurgery	S	Oxycodone-Acetaminophen	Oxycodone Hcl/Acetaminophen	19	19	308	444.56	16	#					*
1376611988	Salerni	Anthony	Gilford	NH	33	Neurosurgery	S	Oxycodone Hcl	Oxycodone Hcl	28	28	608	493.8	19		11	11	128.74	210	*
1376662726	Macdougall	David	Baytown	TX	48	Neurosurgery	S	Oxycodone-Acetaminophen	Oxycodone Hcl/Acetaminophen	11	11	187	443.82			11	11	443.82	187	*
1376670323	Colapinto	Edward	Denver	CO	8	Neurosurgery	S	Oxycodone Hcl	Oxycodone Hcl	38	38	341	626.36	26	#					#
1386602092	Sertich	Mario	Sheffield Village	OH	39	Neurosurgery	S	Oxycodone-Acetaminophen	Oxycodone Hcl/Acetaminophen	25	25	477	530.01	20	#					#
1386603553	Cook	Judson	Cheyenne	WY	56	Neurosurgery	S	Oxycodone-Acetaminophen	Oxycodone Hcl/Acetaminophen	26	28	317	668.16	17	#					#
1386607257	Laurent	Jeffrey	Norfolk	VA	51	Neurosurgery	S	Oxycodone-Acetaminophen	Oxycodone Hcl/Acetaminophen	22	22	183	408.75	21	#					#
1386608016	Levi	Allan	Miami	FL	12	Neurosurgery	S	Oxycodone-Acetaminophen	Oxycodone Hcl/Acetaminophen	55	55	518	671.4	47	#					#
1386615177	Ricca	Gregory	Jonesboro	AR	5	Neurosurgery	S	Oxycodone-Acetaminophen	Oxycodone Hcl/Acetaminophen	21	21.3	305	497.86	16	#					#
1386617892	Simon	Scott	Greenwich	CT	9	Neurosurgery	S	Oxycodone Hcl	Oxycodone Hcl	21	21.5	213	345.26	11	*					*
1386628360	Conry	Curt	Kittanning	PA	42	Neurosurgery	S	Oxycodone-Acetaminophen	Oxycodone Hcl/Acetaminophen	55	55	317	597.16	33		31	31	333.35	181		22
1386630903	Schlitt	Michael	Renton	WA	53	Neurosurgery	S	Oxycodone-Acetaminophen	Oxycodone Hcl/Acetaminophen	21	21	173	345.72	19	#					#
1386633402	Ragland	Joel	Knoxville	TN	47	Neurosurgery	S	Oxycodone-Acetaminophen	Oxycodone Hcl/Acetaminophen	26	26	276	750.29	15	#					#
1386643468	Partington	Jonathan	Norfolk	VA	51	Neurosurgery	S	Oxycodone-Acetaminophen	Oxycodone Hcl/Acetaminophen	90	90	667	1396.97	44		48	48	737.11	354		32
1386645307	Jho	Hae-Dong	Pittsburgh	PA	42	Neurosurgery	S	Oxycodone-Acetaminophen	Oxycodone Hcl/Acetaminophen	153	153	784	1332.05	123	#					#
1386646008	Schumacher	James	Sarasota	FL	12	Neurosurgery	S	Oxycodone-Acetaminophen	Oxycodone Hcl/Acetaminophen	15	15	112	174.56		#					*
1386652584	Arand	Arthur	West Chester	OH	39	Neurosurgery	S	Oxycodone-Acetaminophen	Oxycodone Hcl/Acetaminophen	41	41	457	896.07	34	#					#
1386671790	Armstrong	Larry	Fayetteville	AR	5	Neurosurgery	S	Oxycodone-Acetaminophen	Oxycodone Hcl/Acetaminophen	62	62	626	846.3	56		41	41	589.97	412		38
1386686897	Chozick	Bruce	Hartford	CT	9	Neurosurgery	S	Oxycodone Hcl	Oxycodone Hcl	69	69	867	1355.79	35		22	22	380.58	229		14
1386686897	Chozick	Bruce	Hartford	CT	9	Neurosurgery	S	Oxycodone-Acetaminophen	Oxycodone Hcl/Acetaminophen	30	30	274	545.01	23		15	15	186.14	146	#
1386695625	Uchiyama	Christopher	La Jolla	CA	6	Neurosurgery	S	Oxycodone-Acetaminophen	Oxycodone Hcl/Acetaminophen	13	13	215	278.33		#					*
1386741577	Bose	Bikash	Newark	DE	10	Neurosurgery	S	Oxycodone-Acetaminophen	Oxycodone Hcl/Acetaminophen	39	39	1100	1888.92	14		12	12	688.06	315	*
1386744779	Erasmus	Desmond	Fremont	CA	6	Neurosurgery	S	Oxycodone-Acetaminophen	Oxycodone Hcl/Acetaminophen	19	19	330	507.46	14	#					#
1386787174	Melin	Thomas	Wilmington	NC	37	Neurosurgery	S	Oxycodone Hcl	Oxycodone Hcl	35	35	396	618.37	22		22	22	394.27	248	#
1386787174	Melin	Thomas	Wilmington	NC	37	Neurosurgery	S	Oxycodone-Acetaminophen	Oxycodone Hcl/Acetaminophen	29	29	291	389.78	17	#					#
1386829554	Guerrero	Cesar	Miami	FL	12	Neurosurgery	S	Oxycodone Hcl	Oxycodone Hcl	19	19	538	900.72			19	19	900.72	538	*
1386829554	Guerrero	Cesar	Miami	FL	12	Neurosurgery	S	Oxycodone-Acetaminophen	Oxycodone Hcl/Acetaminophen	193	193.3	3978	8586.53	66		167	167	7678.2	3409	#
1386868123	Rendel	Matthew	Indianapolis	IN	18	Neurosurgery	S	Oxycodone-Acetaminophen	Oxycodone Hcl/Acetaminophen	19	19	113	283.89	14	*					*
1386890150	Johnson	Andrew	Chicago	IL	17	Neurosurgery	S	Oxycodone-Acetaminophen	Oxycodone Hcl/Acetaminophen	21	21.5	365	625.33	15	#					*
1396701504	Hadden	Anthony	Bend	OR	41	Neurosurgery	S	Oxycodone Hcl	Oxycodone Hcl	51	51.1	750	677.25	20		34	34.1	409.54	555	#
1396717195	Fiore	Amory	Greenwich	CT	9	Neurosurgery	S	Oxycodone Hcl	Oxycodone Hcl	14	14	186	352.87		#					*
1396725511	Arendall	Rex	Nashville	TN	47	Neurosurgery	S	Oxycodone Hcl	Oxycodone Hcl	83	83	1915	2801.71	44		41	41	1243.04	928		22
1396725511	Arendall	Rex	Nashville	TN	47	Neurosurgery	S	Oxycodone-Acetaminophen	Oxycodone Hcl/Acetaminophen	61	61	1562	3908.09	35		42	42	2358.81	1091		22
1396744397	Gerber	Mark	Naples	FL	12	Neurosurgery	S	Oxycodone Hcl	Oxycodone Hcl	31	31	395	555.86	19	#					#
1396744397	Gerber	Mark	Naples	FL	12	Neurosurgery	S	Oxycodone-Acetaminophen	Oxycodone Hcl/Acetaminophen	63	63	465	910.41	41	#					#
1396763728	Stewart	Todd	Saint Louis	MO	29	Neurosurgery	S	Oxycodone-Acetaminophen	Oxycodone Hcl/Acetaminophen	28	28	595	869.47	22	#					#
1396775896	Yamamoto	Yoshihiro	Olympia	WA	53	Neurosurgery	S	Oxycodone Hcl	Oxycodone Hcl	94	94	687	897.08	35	#					#
1396819371	Kern	Richard	Wichita Falls	TX	48	Neurosurgery	S	Oxycodone-Acetaminophen	Oxycodone Hcl/Acetaminophen	12	12	83	225.53		*					*
1396825329	Andrade	Terry	Gadsden	AL	1	Neurosurgery	S	Oxycodone-Acetaminophen	Oxycodone Hcl/Acetaminophen	22	22	193	341.93	12	*					*
1396829735	Reichwage	Brett	Pensacola	FL	12	Neurosurgery	S	Oxycodone-Acetaminophen	Oxycodone Hcl/Acetaminophen	48	48	504	1302.05	34		37	37	1077.83	387	#
1396831590	Rosner	Saran	Hawthorne	NY	36	Neurosurgery	S	Oxycodone-Acetaminophen	Oxycodone Hcl/Acetaminophen	15	15	365	1843.18		*					*
1396858049	Rodgers	James	Tulsa	OK	40	Neurosurgery	S	Oxycodone-Acetaminophen	Oxycodone Hcl/Acetaminophen	64	65.3	846	2470.76	44	#					#
1396992004	Rahal	Jason	Boston	MA	25	Neurosurgery	S	Oxycodone Hcl	Oxycodone Hcl	22	22	151	113.09	12		11	11	60.61	79	*
1396992004	Rahal	Jason	Boston	MA	25	Neurosurgery	S	Oxycodone-Acetaminophen	Oxycodone Hcl/Acetaminophen	12	12	68	58.15		#					*
1407026263	Coon	Valerie	Salem	OR	41	Neurosurgery	S	Oxycodone Hcl	Oxycodone Hcl	12	12	90	143.59	11	*					*
1407026263	Coon	Valerie	Salem	OR	41	Neurosurgery	S	Oxycodone-Acetaminophen	Oxycodone Hcl/Acetaminophen	13	13	120	150.12		*					*
1407045834	Vasquez Castellanos	Raul	Lexington	KY	21	Neurosurgery	S	Oxycodone-Acetaminophen	Oxycodone Hcl/Acetaminophen	14	14	259	237.8		#					*
1407806292	Liker	Mark	Los Angeles	CA	6	Neurosurgery	S	Oxycodone-Acetaminophen	Oxycodone Hcl/Acetaminophen	11	11	92	282.19		*					*
1407823131	Sherrill	Joseph	Des Moines	IA	19	Neurosurgery	S	Oxycodone-Acetaminophen	Oxycodone Hcl/Acetaminophen	15	15	106	134.57	13	#					*
1407830110	Kent	Christopher	Daytona Beach	FL	12	Neurosurgery	S	Oxycodone-Acetaminophen	Oxycodone Hcl/Acetaminophen	79	79	806	1407.92	54	#					#
1407867708	Wakefield	Andrew	Windsor	CT	9	Neurosurgery	S	Oxycodone Hcl	Oxycodone Hcl	17	17	233	262.9	12		17	17	262.9	233		12
1407875016	Ronderos	Juan	Pensacola	FL	12	Neurosurgery	S	Oxycodone-Acetaminophen	Oxycodone Hcl/Acetaminophen	155	155	1989	1936.31	102		93	93	1188.56	1262		73
1407879513	Erasmus	Mark	Albuquerque	NM	35	Neurosurgery	S	Oxycodone-Acetaminophen	Oxycodone Hcl/Acetaminophen	13	13	92	145.7	13	#					#
1407918352	Martin	Robert	Ormond Beach	FL	12	Neurosurgery	S	Oxycodone Hcl	Oxycodone Hcl	18	18	290	271.04		#					*
1407918352	Martin	Robert	Ormond Beach	FL	12	Neurosurgery	S	Oxycodone-Acetaminophen	Oxycodone Hcl/Acetaminophen	135	135.3	2071	3134.72	74		94	94.3	2207.72	1493		52
1407925761	Murray Ortiz	Gisela	San Juan	PR	72	Neurosurgery	S	Oxycodone-Acetaminophen	Oxycodone Hcl/Acetaminophen	15	15	131	182.31	11	#					*
1407936115	Johnson	Ian	Fresno	CA	6	Neurosurgery	S	Oxycodone-Acetaminophen	Oxycodone Hcl/Acetaminophen	20	20	232	428.41	16	*					*
1407954456	Morone	Michael	Billings	MT	30	Neurosurgery	S	Oxycodone-Acetaminophen	Oxycodone Hcl/Acetaminophen	13	13	320	293.22		#					*
1417031691	Velat	Gregory	Daytona Beach	FL	12	Neurosurgery	S	Oxycodone-Acetaminophen	Oxycodone Hcl/Acetaminophen	64	64	677	839.06	37	#					#
1417035510	Arriola	Gustavo	Kissimmee	FL	12	Neurosurgery	S	Oxycodone-Acetaminophen	Oxycodone Hcl/Acetaminophen	100	101	2426	3041.06	40		34	35	1008.73	835		17
1417065038	Bailey	Steven	Crestview Hills	KY	21	Neurosurgery	S	Oxycodone-Acetaminophen	Oxycodone Hcl/Acetaminophen	52	52	356	779.83	46		37	37	510.87	255		34
1417066010	Kazmi	Najam	Vineland	NJ	34	Neurosurgery	S	Endocet	Oxycodone Hcl/Acetaminophen	19	19	480	784.18			0	0	0	0	#
1417066010	Kazmi	Najam	Vineland	NJ	34	Neurosurgery	S	Oxycodone Hcl	Oxycodone Hcl	475	475	9963	15104.46	48		37	37	933.13	800	*
1417066010	Kazmi	Najam	Vineland	NJ	34	Neurosurgery	S	Oxycodone-Acetaminophen	Oxycodone Hcl/Acetaminophen	290	290	6333	14838.25	38		69	69	3701.54	1410	*
1417066010	Kazmi	Najam	Vineland	NJ	34	Neurosurgery	S	Oxycontin	Oxycodone Hcl	44	44	1320	25848.81			0	0	0	0	#
1417111360	Mammis	Antonios	Newark	NJ	34	Neurosurgery	S	Oxycodone-Acetaminophen	Oxycodone Hcl/Acetaminophen	19	19	90	101.53	14	#					*
1417137233	Sakamoto	Gordon	Burlingame	CA	6	Neurosurgery	S	Oxycodone-Acetaminophen	Oxycodone Hcl/Acetaminophen	15	15	145	360.37	11	#					*
1417243189	Shaikh	Kashif	South Bend	IN	18	Neurosurgery	S	Oxycodone-Acetaminophen	Oxycodone Hcl/Acetaminophen	13	13	119	195.14		*					*
1417903022	Forget	Thomas	Saint Louis	MO	29	Neurosurgery	S	Oxycodone Hcl	Oxycodone Hcl	16	16	202	377.9			16	16	377.9	202	*
1417903022	Forget	Thomas	Saint Louis	MO	29	Neurosurgery	S	Oxycodone-Acetaminophen	Oxycodone Hcl/Acetaminophen	57	58.5	764	1384	34		42	43.5	1124.26	574	#
1417909169	Nieto	Jaime	Flushing	NY	36	Neurosurgery	S	Oxycodone-Acetaminophen	Oxycodone Hcl/Acetaminophen	27	27	536	438.6	18		16	16	242.04	307	#
1417922295	Grewe	Kent	Portland	OR	41	Neurosurgery	S	Oxycodone Hcl	Oxycodone Hcl	25	25	176	253.25	20	#					#
1417923541	Dusseau	John	Fort Myers	FL	12	Neurosurgery	S	Oxycodone Hcl	Oxycodone Hcl	12	12.5	235	207.86		*					*
1417923541	Dusseau	John	Fort Myers	FL	12	Neurosurgery	S	Oxycodone-Acetaminophen	Oxycodone Hcl/Acetaminophen	172	173.5	1846	2801.93	107		158	159.5	2511.26	1727	#
1417924143	White	Benjamin	Oklahoma City	OK	40	Neurosurgery	S	Oxycodone Hcl	Oxycodone Hcl	61	61	773	1013.61	43	#					#
1417946559	Hauge	David	Knoxville	TN	47	Neurosurgery	S	Oxycodone-Acetaminophen	Oxycodone Hcl/Acetaminophen	83	83	915	2007.05	73		64	64	1451.88	666		59
1417978016	Michael	Christopher	Dallas	TX	48	Neurosurgery	S	Oxycodone-Acetaminophen	Oxycodone Hcl/Acetaminophen	12	12	104	430.14		*					*
1417983032	Mellion	B	Wichita	KS	20	Neurosurgery	S	Oxycodone-Acetaminophen	Oxycodone Hcl/Acetaminophen	11	11	122	439.06		*					*
1417994096	Johnston	Kim	Macon	GA	13	Neurosurgery	S	Oxycodone-Acetaminophen	Oxycodone Hcl/Acetaminophen	21	21.7	235	386.97		*					*
1427005420	Hunter	William	Gastonia	NC	37	Neurosurgery	S	Oxycodone-Acetaminophen	Oxycodone Hcl/Acetaminophen	86	86	1092	3343.56	78		48	48	1911.04	600		45
1427015031	Tiesi	James	Bradenton	FL	12	Neurosurgery	S	Oxycodone-Acetaminophen	Oxycodone Hcl/Acetaminophen	30	30	367	378.01	28	#					#
1427016146	Tibbs	Phillip	Lexington	KY	21	Neurosurgery	S	Oxycodone-Acetaminophen	Oxycodone Hcl/Acetaminophen	47	47.5	1062	1215.27	32		32	32.5	815.56	701	#
1427020452	Shah	Jawad	Flint	MI	26	Neurosurgery	S	Oxycodone-Acetaminophen	Oxycodone Hcl/Acetaminophen	15	15	362	808.25		*					*
1427025592	Sloan	Robert	Indianapolis	IN	18	Neurosurgery	S	Oxycodone-Acetaminophen	Oxycodone Hcl/Acetaminophen	43	43	369	821.53	31		11	11	160.64	82	*
1427028695	Hubbard	Jason	Nashville	TN	47	Neurosurgery	S	Oxycodone-Acetaminophen	Oxycodone Hcl/Acetaminophen	14	14	158	264.73	11	#					*
1427032002	Altschuler	Eric	Clairton	PA	42	Neurosurgery	S	Oxycodone Hcl	Oxycodone Hcl	39	39.5	380	483.11	29	#					#
1427044924	Fox	Douglas	Austin	TX	48	Neurosurgery	S	Oxycodone-Acetaminophen	Oxycodone Hcl/Acetaminophen	44	45	764	2373.83	25	#					#
1427045772	Kuhlengel	Keith	Lancaster	PA	42	Neurosurgery	S	Oxycodone Hcl	Oxycodone Hcl	31	31	358	855.32	14	#					#
1427045772	Kuhlengel	Keith	Lancaster	PA	42	Neurosurgery	S	Oxycodone-Acetaminophen	Oxycodone Hcl/Acetaminophen	53	53.7	546	1038.27	25	#					#
1427055607	Neltner	Carolyn	Columbus	OH	39	Neurosurgery	S	Oxycodone-Acetaminophen	Oxycodone Hcl/Acetaminophen	15	15	183	316.89			15	15	316.89	183	*
1427070929	Jutzy	Ronald	Boise	ID	16	Neurosurgery	S	Oxycodone Hcl	Oxycodone Hcl	14	14	245	379.24		*					*
1427079789	Akeyson	Edward	Alcoa	TN	47	Neurosurgery	S	Oxycodone Hcl	Oxycodone Hcl	17	17	196	229.48	12	*					*
1427079789	Akeyson	Edward	Alcoa	TN	47	Neurosurgery	S	Oxycodone-Acetaminophen	Oxycodone Hcl/Acetaminophen	14	14	133	242.21	11	*					*
1427080894	Peterson	Brent	Saint Joseph	MO	29	Neurosurgery	S	Oxycodone-Acetaminophen	Oxycodone Hcl/Acetaminophen	12	12	218	240.88		*					*
1427083674	Lipow	Kenneth	Bridgeport	CT	9	Neurosurgery	S	Oxycodone Hcl	Oxycodone Hcl	52	52	554	693.11	19		33	33	474.93	348	#
1427083674	Lipow	Kenneth	Bridgeport	CT	9	Neurosurgery	S	Oxycodone-Acetaminophen	Oxycodone Hcl/Acetaminophen	21	21	296	663.21		#					*
1427090448	Adams	Mark	Saginaw	MI	26	Neurosurgery	S	Oxycodone-Acetaminophen	Oxycodone Hcl/Acetaminophen	125	125	2680	6970.35	80		58	58	2467.1	1105		39
1427093038	Jobe	Kirk	Saint Petersburg	FL	12	Neurosurgery	S	Oxycodone Hcl	Oxycodone Hcl	20	20	531	1147.82		*					*
1427093038	Jobe	Kirk	Saint Petersburg	FL	12	Neurosurgery	S	Oxycodone-Acetaminophen	Oxycodone Hcl/Acetaminophen	32	32	715	1098.19	16	#					*
1427099035	Marouk	John	Tulsa	OK	40	Neurosurgery	S	Oxycodone-Acetaminophen	Oxycodone Hcl/Acetaminophen	31	31	545	1487.62	28	#					#
1427107283	Coger	Brenton	Springfield	MO	29	Neurosurgery	S	Oxycodone Hcl	Oxycodone Hcl	23	23	344	604.15	18		12	12	283.51	169	*
1427107283	Coger	Brenton	Springfield	MO	29	Neurosurgery	S	Oxycodone-Acetaminophen	Oxycodone Hcl/Acetaminophen	58	60	924	2096.26	46		31	33	1102.03	529		26
1427147214	Gallagher	Michael	Chattanooga	TN	47	Neurosurgery	S	Oxycodone-Acetaminophen	Oxycodone Hcl/Acetaminophen	15	15	383	328.75	11	*					*
1427153329	Campbell	John	Traverse City	MI	26	Neurosurgery	S	Oxycodone-Acetaminophen	Oxycodone Hcl/Acetaminophen	13	13	120	375.29		*					*
1427158229	Hargraves	Ronald	Morgantown	WV	54	Neurosurgery	S	Oxycodone-Acetaminophen	Oxycodone Hcl/Acetaminophen	223	223.3	1443	2202.09	89		167	167.3	1676.53	1139		73
1427215748	Lewis	David	Toledo	OH	39	Neurosurgery	S	Oxycodone-Acetaminophen	Oxycodone Hcl/Acetaminophen	22	22	230	348.12	14	#					#
1427223619	Alvernia-Silva	Jorge	Monroe	LA	22	Neurosurgery	S	Oxycodone-Acetaminophen	Oxycodone Hcl/Acetaminophen	23	23	235	248.95	18	#					#
1427252147	Atteberry	Dave	Yakima	WA	53	Neurosurgery	S	Oxycodone-Acetaminophen	Oxycodone Hcl/Acetaminophen	29	29	744	623.75	20		12	12	287.49	312	*
1427261429	Boehm	Peter	Chattanooga	TN	47	Neurosurgery	S	Oxycodone-Acetaminophen	Oxycodone Hcl/Acetaminophen	22	22	489	646.49	20	#					#
1427265370	Schroeder	Jason	Toledo	OH	39	Neurosurgery	S	Oxycodone Hcl	Oxycodone Hcl	29	29	409	419.39	13		16	16	210.94	253	*
1427265370	Schroeder	Jason	Toledo	OH	39	Neurosurgery	S	Oxycodone-Acetaminophen	Oxycodone Hcl/Acetaminophen	14	14	367	620.14		*					*
1427275676	Demers	Christopher	Reno	NV	32	Neurosurgery	S	Oxycodone-Acetaminophen	Oxycodone Hcl/Acetaminophen	16	16	217	256.38	13	#					*
1427294651	Desilva	Cyril	Panama City	FL	12	Neurosurgery	S	Oxycodone-Acetaminophen	Oxycodone Hcl/Acetaminophen	68	68	438	1081.83	25		20	20	288.43	141		11
1427373265	Rivkin	Mark	Fenton	MO	29	Neurosurgery	S	Oxycodone-Acetaminophen	Oxycodone Hcl/Acetaminophen	73	73	1474	2103	46		33	33	840.46	623		29
1427451954	Shannon	Craig	White Plains	NY	36	Neurosurgery	S	Oxycodone-Acetaminophen	Oxycodone Hcl/Acetaminophen	11	11	105	173.28		*					*
1437101185	Swaid	Swaid	Birmingham	AL	1	Neurosurgery	S	Oxycodone-Acetaminophen	Oxycodone Hcl/Acetaminophen	57	57	733	2496.43	40		28	28	1112.42	357		23
1437101599	Volcan	Ildemaro	Augusta	GA	13	Neurosurgery	S	Oxycodone-Acetaminophen	Oxycodone Hcl/Acetaminophen	17	17	154	205.6	14	#					*
1437102597	Amundson	Eric	Flowood	MS	28	Neurosurgery	S	Oxycodone-Acetaminophen	Oxycodone Hcl/Acetaminophen	38	38	294	545.59	29	#					#
1437105194	Moriarity	John	Flowood	MS	28	Neurosurgery	S	Oxycodone-Acetaminophen	Oxycodone Hcl/Acetaminophen	43	43	363	813.57	31	#					#
1437141801	Mcadam	Richard	Hampton	VA	51	Neurosurgery	S	Oxycodone-Acetaminophen	Oxycodone Hcl/Acetaminophen	89	89	824	1057.67	31		37	37	467.64	308		16
1437144599	Massoudi	Farzad	Laguna Hills	CA	6	Neurosurgery	S	Oxycodone-Acetaminophen	Oxycodone Hcl/Acetaminophen	18	18	194	263.25	17	#					#
1437152519	Spatola	Mark	Orange Park	FL	12	Neurosurgery	S	Oxycodone-Acetaminophen	Oxycodone Hcl/Acetaminophen	12	12	125	186.62	11	*					*
1437163276	Berti	Aldo	South Miami	FL	12	Neurosurgery	S	Oxycodone-Acetaminophen	Oxycodone Hcl/Acetaminophen	42	42	690	602.9	31	#					#
1437188596	Mandybur	George	Cincinnati	OH	39	Neurosurgery	S	Oxycodone-Acetaminophen	Oxycodone Hcl/Acetaminophen	19	19	192	378.16	15	*					*
1437217049	Calvin	Travis	El Centro	CA	6	Neurosurgery	S	Oxycodone-Acetaminophen	Oxycodone Hcl/Acetaminophen	17	21	630	1377.35		*					*
1437233269	Van Gilder	John	Great Falls	MT	30	Neurosurgery	S	Oxycodone-Acetaminophen	Oxycodone Hcl/Acetaminophen	50	50	478	909.41	40		37	37	711.06	374	#
1437328192	Phan	Nicolas	Huntington	WV	54	Neurosurgery	S	Oxycodone-Acetaminophen	Oxycodone Hcl/Acetaminophen	11	11	101	112.34		*					*
1437440757	Patel	Prayash	Chattanooga	TN	47	Neurosurgery	S	Oxycodone-Acetaminophen	Oxycodone Hcl/Acetaminophen	11	11	115	211.3		*					*
1437487709	Shaw	Andrew	Jacksonville	FL	12	Neurosurgery	S	Oxycodone Hcl	Oxycodone Hcl	109	109	1282	1411.44	91		75	75	909.4	826		67
1447220264	Akin	Eric	Jackson	TN	47	Neurosurgery	S	Oxycodone-Acetaminophen	Oxycodone Hcl/Acetaminophen	61	61	454	1154.67	42		32	32	654.1	230		26
1447223607	Gianino	John	Kansas City	MO	29	Neurosurgery	S	Oxycodone-Acetaminophen	Oxycodone Hcl/Acetaminophen	16	16	175	268.35		*					*
1447237045	Razack	Nizam	Orlando	FL	12	Neurosurgery	S	Oxycodone-Acetaminophen	Oxycodone Hcl/Acetaminophen	42	42	661	1094.02	31		26	26	684.46	376		17
1447248802	Turner	James	Bangor	ME	23	Neurosurgery	S	Oxycodone Hcl	Oxycodone Hcl	18	18	402	753.2		*					*
1447251251	Lloyd	James	Brookfield	WI	55	Neurosurgery	S	Oxycodone Hcl	Oxycodone Hcl	78	78	1288	1563.2		*					*
1447251251	Lloyd	James	Brookfield	WI	55	Neurosurgery	S	Oxycodone-Acetaminophen	Oxycodone Hcl/Acetaminophen	31	31	675	1482.59		*					*
1447280821	Matz	Paul	Chesterfield	MO	29	Neurosurgery	S	Oxycodone-Acetaminophen	Oxycodone Hcl/Acetaminophen	15	15	141	211.98	11	*					*
1447290861	Dimitrov	Dragan	Monterey	CA	6	Neurosurgery	S	Oxycodone-Acetaminophen	Oxycodone Hcl/Acetaminophen	16	16	266	302.47		#					*
1447293188	Johnson	Randall	Neenah	WI	55	Neurosurgery	S	Oxycodone Hcl	Oxycodone Hcl	16	16.3	211	174.76	11	#					*
1447293188	Johnson	Randall	Neenah	WI	55	Neurosurgery	S	Oxycodone-Acetaminophen	Oxycodone Hcl/Acetaminophen	28	28.7	400	531.22	21		11	11.3	194.32	151	#
1447406509	Chan	Michael	Sacramento	CA	6	Neurosurgery	S	Oxycodone-Acetaminophen	Oxycodone Hcl/Acetaminophen	29	29	255	707.39		*					*
1447438650	Klironomos	Dionysios	Mansfield	OH	39	Neurosurgery	S	Oxycodone-Acetaminophen	Oxycodone Hcl/Acetaminophen	61	61	579	1066.58	16		22	22	387.36	214	*
1447540935	Back	Adam	Charlotte	NC	37	Neurosurgery	S	Oxycodone Hcl	Oxycodone Hcl	13	13	186	273.47		*					*
1447543954	Hartman	Cory	Phoenix	AZ	4	Neurosurgery	S	Oxycodone Hcl	Oxycodone Hcl	11	11	100	172.77	11	*					*
1447586839	Eisenbrock	Howard	Red Bank	NJ	34	Neurosurgery	S	Oxycodone Hcl	Oxycodone Hcl	17	17	111	145.57	14	#					#
1457306821	Shaver	Ellen	Augusta	GA	13	Neurosurgery	S	Oxycodone-Acetaminophen	Oxycodone Hcl/Acetaminophen	51	51	1373	637.51	39	#					#
1457309056	Tresser	Steven	Tampa	FL	12	Neurosurgery	S	Oxycodone Hcl	Oxycodone Hcl	18	18	208	215.68	12	#					#
1457309056	Tresser	Steven	Tampa	FL	12	Neurosurgery	S	Oxycodone-Acetaminophen	Oxycodone Hcl/Acetaminophen	65	65	890	999.03	29		48	48	612.03	625	#
1457315327	Stoll	Amos	Fort Lauderdale	FL	12	Neurosurgery	S	Oxycodone-Acetaminophen	Oxycodone Hcl/Acetaminophen	47	47	606	504.68	31	#					#
1457318305	King	Michael	Bradenton	FL	12	Neurosurgery	S	Oxycodone-Acetaminophen	Oxycodone Hcl/Acetaminophen	46	46	559	776.92	32	#					#
1457322406	Esce	Phillip	Spartanburg	SC	45	Neurosurgery	S	Oxycodone Hcl	Oxycodone Hcl	124	124	3499	3089.99	45		53	53	1645.86	1496		22
1457322406	Esce	Phillip	Spartanburg	SC	45	Neurosurgery	S	Oxycodone-Acetaminophen	Oxycodone Hcl/Acetaminophen	204	205.3	5758	10459.36	77		141	142	6769.11	3978		50
1457325466	Rodrigue	Tina	Norfolk	VA	51	Neurosurgery	S	Oxycodone-Acetaminophen	Oxycodone Hcl/Acetaminophen	49	49	484	741.12	33	#					#
1457326647	Johnson	Jeffrey	Portland	OR	41	Neurosurgery	S	Oxycodone Hcl	Oxycodone Hcl	19	19	159	217.61	17	#					#
1457337230	Veyna	Richard	Clinton Twp	MI	26	Neurosurgery	S	Oxycodone-Acetaminophen	Oxycodone Hcl/Acetaminophen	14	14	295	519.15	12	*					*
1457338949	Villalobos	Hunaldo	Orlando	FL	12	Neurosurgery	S	Oxycodone-Acetaminophen	Oxycodone Hcl/Acetaminophen	53	53	585	996.79	40		30	30	426.68	316		23
1457352080	Braun	Dale	Sandusky	OH	39	Neurosurgery	S	Oxycodone Hcl	Oxycodone Hcl	159	159	1322	1878.19	78		133	133	1466.14	1090	#
1457352080	Braun	Dale	Sandusky	OH	39	Neurosurgery	S	Oxycodone-Acetaminophen	Oxycodone Hcl/Acetaminophen	65	65	642	647.05	46		54	54	381.58	529	#
1457354383	Durward	Quentin	Dakota Dunes	SD	46	Neurosurgery	S	Oxycodone-Acetaminophen	Oxycodone Hcl/Acetaminophen	45	45	405	538.61	39	#					#
1457369241	Galicich	Walter	Minneapolis	MN	27	Neurosurgery	S	Oxycodone Hcl	Oxycodone Hcl	15	15	91	134.62	13	*					*
1457459174	Cole	John	Louisville	KY	21	Neurosurgery	S	Oxycodone-Acetaminophen	Oxycodone Hcl/Acetaminophen	12	12	90	183.25		*					*
1457511909	Binello	Emanuela	Boston	MA	25	Neurosurgery	S	Oxycodone Hcl	Oxycodone Hcl	38	38	971	902.55		*					*
1457513749	Hartley	Chad	Lake Havasu City	AZ	4	Neurosurgery	S	Oxycodone-Acetaminophen	Oxycodone Hcl/Acetaminophen	27	27	219	413.06	20	#					#
1457551228	Broadway	Steven	Duluth	MN	27	Neurosurgery	S	Oxycodone Hcl	Oxycodone Hcl	14	14	101	159.87		#					*
1457553828	Gomez	Michael	Hialeah	FL	12	Neurosurgery	S	Oxycodone-Acetaminophen	Oxycodone Hcl/Acetaminophen	35	35	334	314.43	29	#					#
1457560906	Tavanaiepour	Daryoush	Jacksonville	FL	12	Neurosurgery	S	Oxycodone-Acetaminophen	Oxycodone Hcl/Acetaminophen	12	12	115	118.06		*					*
1457563587	Sweaney	Joshua	Joplin	MO	29	Neurosurgery	S	Oxycodone Hcl	Oxycodone Hcl	13	13	273	328.01			0	0	0	0	#
1457563587	Sweaney	Joshua	Joplin	MO	29	Neurosurgery	S	Oxycodone-Acetaminophen	Oxycodone Hcl/Acetaminophen	62	62	824	1457.6	32		40	40	970.12	544		20
1457567703	Piedra	Mark	Billings	MT	30	Neurosurgery	S	Oxycodone-Acetaminophen	Oxycodone Hcl/Acetaminophen	13	13	117	296.35		*					*
1457594012	Mickler	Christopher	Clearwater	FL	12	Neurosurgery	S	Oxycodone-Acetaminophen	Oxycodone Hcl/Acetaminophen	176	177	1776	2054.84	129		139	139	1556.79	1350		103
1457612038	Yu	Alexander	Pittsburgh	PA	42	Neurosurgery	S	Oxycodone Hcl	Oxycodone Hcl	15	15	208	142.98	13	*					*
1457667446	Tyler	Lindsey	Lexington	KY	21	Neurosurgery	S	Oxycodone-Acetaminophen	Oxycodone Hcl/Acetaminophen	41	41	1070	1110.11	29		30	30	853.04	820	#
1467405233	Main	John	Tulsa	OK	40	Neurosurgery	S	Oxycodone Hcl	Oxycodone Hcl	31	32	686	1177.49	19	*					*
1467405233	Main	John	Tulsa	OK	40	Neurosurgery	S	Oxycodone-Acetaminophen	Oxycodone Hcl/Acetaminophen	131	133	1989	6821.97	56		60	62	3137.13	946		25
1467408641	Katz	Barry	Joplin	MO	29	Neurosurgery	S	Oxycodone Hcl	Oxycodone Hcl	50	52.3	1187	800.91	34		20	21	389.61	474		13
1467424333	Baker	David	Bellingham	WA	53	Neurosurgery	S	Oxycodone Hcl	Oxycodone Hcl	15	15	101	127.75	13	*					*
1467424333	Baker	David	Bellingham	WA	53	Neurosurgery	S	Oxycodone-Acetaminophen	Oxycodone Hcl/Acetaminophen	46	46	331	540.25	24		34	34	400.04	237	#
1467426544	Ferrara	Vincent	Jenkintown	PA	42	Neurosurgery	S	Endocet	Oxycodone Hcl/Acetaminophen	28	28	780	1038.03		#					*
1467426544	Ferrara	Vincent	Jenkintown	PA	42	Neurosurgery	S	Oxycodone Hcl	Oxycodone Hcl	393	395	11516	14521.79	41		117	117	3076.42	3380		16
1467426544	Ferrara	Vincent	Jenkintown	PA	42	Neurosurgery	S	Oxycodone Hcl Er	Oxycodone Hcl	20	20	590	6574.61		*					*
1467426544	Ferrara	Vincent	Jenkintown	PA	42	Neurosurgery	S	Oxycodone-Acetaminophen	Oxycodone Hcl/Acetaminophen	170	170	4729	6560.39	37		126	126	5182.48	3595	#
1467426544	Ferrara	Vincent	Jenkintown	PA	42	Neurosurgery	S	Oxycontin	Oxycodone Hcl	61	61.3	1808	42353.79			31	31	25276.54	930	*
1467436154	Coumans	Jean Valery	Boston	MA	25	Neurosurgery	S	Oxycodone Hcl	Oxycodone Hcl	40	40	544	603.53	18		27	27	342.73	353	#
1467453886	Tao	Cheng	Huntsville	AL	1	Neurosurgery	S	Oxycodone-Acetaminophen	Oxycodone Hcl/Acetaminophen	63	63	754	1444.76	34		34	34	778.16	389		19
1467460923	Nemecek	Andrew	Vancouver	WA	53	Neurosurgery	S	Oxycodone Hcl	Oxycodone Hcl	21	21	108	148.35	20	#					#
1467477463	Elshihabi	Said	Marietta	GA	13	Neurosurgery	S	Oxycodone-Acetaminophen	Oxycodone Hcl/Acetaminophen	47	47	851	1128.83	36		27	27	619.85	473		23
1467484881	Francis	Paul	Scottsdale	AZ	4	Neurosurgery	S	Oxycodone Hcl	Oxycodone Hcl	44	44	361	566.55	23		31	31	366.52	245	#
1467488288	Alford	Brent	Fort Worth	TX	48	Neurosurgery	S	Oxycodone-Acetaminophen	Oxycodone Hcl/Acetaminophen	14	14	142	541.93		*					*
1467547547	Ball	Bret	Rochester	MN	27	Neurosurgery	S	Oxycodone Hcl	Oxycodone Hcl	80	80	1158	1781.32	32		32	32	542.56	402		19
1467547547	Ball	Bret	Rochester	MN	27	Neurosurgery	S	Oxycodone-Acetaminophen	Oxycodone Hcl/Acetaminophen	102	102	1459	5074.67	60		52	52	2438.76	715		34
1467615344	Christiano	Lana	Charleston	WV	54	Neurosurgery	S	Oxycodone-Acetaminophen	Oxycodone Hcl/Acetaminophen	24	24	357	358.93	20	#					#
1467616672	Schapiro	Robert	Springfield	MA	25	Neurosurgery	S	Oxycodone Hcl	Oxycodone Hcl	12	12	123	151.89		*					*
1467616672	Schapiro	Robert	Springfield	MA	25	Neurosurgery	S	Oxycodone-Acetaminophen	Oxycodone Hcl/Acetaminophen	11	11	134	113.65		*					*
1467618025	Halpin	Ryan	Olympia	WA	53	Neurosurgery	S	Oxycodone Hcl	Oxycodone Hcl	69	69	856	986.74	50		44	44	572.72	576		32
1467650663	Jarrell	Stuart	Charlotte	NC	37	Neurosurgery	S	Oxycodone-Acetaminophen	Oxycodone Hcl/Acetaminophen	90	90	989	2635.56	47		49	49	1334.19	516		31
1467656728	Reames	Davis	Savannah	GA	13	Neurosurgery	S	Oxycodone Hcl	Oxycodone Hcl	13	13	195	199.38	12	*					*
1467656728	Reames	Davis	Savannah	GA	13	Neurosurgery	S	Oxycodone-Acetaminophen	Oxycodone Hcl/Acetaminophen	78	78.3	1163	2037.31	53		56	56.3	1438.72	837		39
1467663757	Depowell	John	Indianapolis	IN	18	Neurosurgery	S	Oxycodone-Acetaminophen	Oxycodone Hcl/Acetaminophen	29	29	381	582.94	16	#					#
1467670992	Post	Nicholas	Kew Gardens	NY	36	Neurosurgery	S	Oxycodone-Acetaminophen	Oxycodone Hcl/Acetaminophen	28	28	601	684.27	24	#					#
1467694844	Richardson	Marlin	Billings	MT	30	Neurosurgery	S	Oxycodone Hcl	Oxycodone Hcl	12	12.2	150	247.62		*					*
1477503597	Gocio	Allan	Paducah	KY	21	Neurosurgery	S	Oxycodone Hcl	Oxycodone Hcl	14	14	420	225.1		*					*
1477503597	Gocio	Allan	Paducah	KY	21	Neurosurgery	S	Oxycodone-Acetaminophen	Oxycodone Hcl/Acetaminophen	26	26.3	790	1231.94		*					*
1477506111	Hollis	Robert	Findlay	OH	39	Neurosurgery	S	Oxycodone-Acetaminophen	Oxycodone Hcl/Acetaminophen	14	14	67	119.05	13	#					*
1477521573	Crecelius	Jeffrey	Waukesha	WI	55	Neurosurgery	S	Oxycodone-Acetaminophen	Oxycodone Hcl/Acetaminophen	16	16	125	337.08	11	#					*
1477522167	Norton	Thomas	Tucson	AZ	4	Neurosurgery	S	Oxycodone Hcl	Oxycodone Hcl	21	25.7	495	343.23		#					*
1477522167	Norton	Thomas	Tucson	AZ	4	Neurosurgery	S	Oxycodone-Acetaminophen	Oxycodone Hcl/Acetaminophen	67	67	459	484.49	49		52	52	395.21	363	#
1477523082	Lacin	Robert	Raleigh	NC	37	Neurosurgery	S	Oxycodone-Acetaminophen	Oxycodone Hcl/Acetaminophen	17	17	133	256.89	13	#					#
1477536100	Gallo	Catherine	Eugene	OR	41	Neurosurgery	S	Oxycodone Hcl	Oxycodone Hcl	61	61.2	825	1097.85	36		45	45.2	796.28	651		25
1477539161	Jenkins	Nigel	Bedford	NH	33	Neurosurgery	S	Oxycodone Hcl	Oxycodone Hcl	20	20	275	303.55		#					*
1477541456	Dominique	Devanand	Harrisburg	PA	42	Neurosurgery	S	Oxycodone-Acetaminophen	Oxycodone Hcl/Acetaminophen	13	13	139	95.04	12	#					*
1477554517	Johnson	John	Huntsville	AL	1	Neurosurgery	S	Oxycodone-Acetaminophen	Oxycodone Hcl/Acetaminophen	42	42	452	713.56	33	#					#
1477602746	Williams	Richard	Woodland Hills	CA	6	Neurosurgery	S	Oxycodone-Acetaminophen	Oxycodone Hcl/Acetaminophen	25	25	274	747.97	20	#					#
1477635134	Kalia	Kamal	Springfield	MA	25	Neurosurgery	S	Oxycodone Hcl	Oxycodone Hcl	21	21	101	213.29	19	#					#
1477635134	Kalia	Kamal	Springfield	MA	25	Neurosurgery	S	Oxycodone-Acetaminophen	Oxycodone Hcl/Acetaminophen	20	20	368	498.09		#					*
1477654937	Bernard	Clark	Fishersville	VA	51	Neurosurgery	S	Oxycodone-Acetaminophen	Oxycodone Hcl/Acetaminophen	32	32	271	636.71	18		14	14	207.71	105	*
1477661189	Skidmore	Bradbury	Crestview Hills	KY	21	Neurosurgery	S	Oxycodone-Acetaminophen	Oxycodone Hcl/Acetaminophen	77	77	434	1070.9	74	#					#
1477754513	Petr	Michael	Jacksonville	FL	12	Neurosurgery	S	Oxycodone-Acetaminophen	Oxycodone Hcl/Acetaminophen	16	16	235	543.32	15	#					#
1477780906	Reding	Jonathan	Little Rock	AR	5	Neurosurgery	S	Oxycodone Hcl	Oxycodone Hcl	11	11	96	58.29		*					*
1477780906	Reding	Jonathan	Little Rock	AR	5	Neurosurgery	S	Oxycodone-Acetaminophen	Oxycodone Hcl/Acetaminophen	25	25	203	258.5	14	#					*
1477796209	Sharma	Abhishiek	Scottsdale	AZ	4	Neurosurgery	S	Oxycodone Hcl	Oxycodone Hcl	19	19	264	631.02	18	#					*
1477796365	Dowdy	Justin	Hot Springs	AR	5	Neurosurgery	S	Oxycodone Hcl	Oxycodone Hcl	18	18	438	403.46		*					*
1477796365	Dowdy	Justin	Hot Springs	AR	5	Neurosurgery	S	Oxycodone-Acetaminophen	Oxycodone Hcl/Acetaminophen	13	13	182	293.82	12	*					*
1477862969	Gardner	Lars	Raleigh	NC	37	Neurosurgery	S	Oxycodone-Acetaminophen	Oxycodone Hcl/Acetaminophen	16	16.1	290	489.49	14	*					*
1487610275	Khajavi	Kaveh	Atlanta	GA	13	Neurosurgery	S	Oxycodone-Acetaminophen	Oxycodone Hcl/Acetaminophen	58	58.5	686	2043.59	35	#					#
1487625489	Bell	William	Advance	NC	37	Neurosurgery	S	Oxycodone Hcl	Oxycodone Hcl	52	52	554	535.9	27		24	24	193	214	#
1487625489	Bell	William	Advance	NC	37	Neurosurgery	S	Oxycodone-Acetaminophen	Oxycodone Hcl/Acetaminophen	43	43	580	606.56	21		29	29	321.13	384	#
1487626768	Rosenberg	William	Kansas City	MO	29	Neurosurgery	S	Oxycodone-Acetaminophen	Oxycodone Hcl/Acetaminophen	23	23	401	978.48	14	#					*
1487641999	Michael	Daniel	Southfield	MI	26	Neurosurgery	S	Oxycodone Hcl	Oxycodone Hcl	14	14	360	735.74		*					*
1487655015	Yoo	Bo	Sheffield Village	OH	39	Neurosurgery	S	Oxycodone-Acetaminophen	Oxycodone Hcl/Acetaminophen	491	491.3	5107	3105.45	152		420	420.3	2594.3	4397		135
1487656658	Davies	Theodore	Paducah	KY	21	Neurosurgery	S	Oxycodone-Acetaminophen	Oxycodone Hcl/Acetaminophen	27	27.1	663	1221.55	18		12	12	577.09	266	*
1487658019	Barnett	Florence	Roswell	GA	13	Neurosurgery	S	Oxycodone Hcl	Oxycodone Hcl	22	22	462	378.65		*					*
1487658019	Barnett	Florence	Roswell	GA	13	Neurosurgery	S	Oxycodone-Acetaminophen	Oxycodone Hcl/Acetaminophen	153	153	2075	3350.9	74		126	126	2763.21	1774	#
1487689030	Senegor	Moris	Stockton	CA	6	Neurosurgery	S	Oxycodone-Acetaminophen	Oxycodone Hcl/Acetaminophen	13	13	290	606.13		*					*
1487782009	Ho	Joseph	Burbank	CA	6	Neurosurgery	S	Oxycodone Hcl	Oxycodone Hcl	15	15	97	138.72		*					*
1487826079	Bruner	Harlan	Athens	GA	13	Neurosurgery	S	Oxycodone-Acetaminophen	Oxycodone Hcl/Acetaminophen	110	110	1577	3191.69	80		73	73	1995.57	1088		58
1487855185	Chang	Victor	Detroit	MI	26	Neurosurgery	S	Oxycodone-Acetaminophen	Oxycodone Hcl/Acetaminophen	11	11	163	381.62	11	*					*
1487862926	Oberlander	Eric	Baton Rouge	LA	22	Neurosurgery	S	Oxycodone-Acetaminophen	Oxycodone Hcl/Acetaminophen	68	68	1032	3246.55	61		40	40	1881.5	611		35
1487894820	Khan	Mohammed	Oradell	NJ	34	Neurosurgery	S	Oxycodone-Acetaminophen	Oxycodone Hcl/Acetaminophen	33	33	215	311.3	15		33	33	311.3	215		15
1487924353	Gruber	Thomas	Paducah	KY	21	Neurosurgery	S	Oxycodone-Acetaminophen	Oxycodone Hcl/Acetaminophen	33	33.8	906	2119.86	25	#					#
1497089833	Googe	Moises	Grand Rapids	MI	26	Neurosurgery	S	Oxycodone-Acetaminophen	Oxycodone Hcl/Acetaminophen	18	18	188	354.26	14	*					*
1497711634	Bronec	Peter	Durham	NC	37	Neurosurgery	S	Oxycodone-Acetaminophen	Oxycodone Hcl/Acetaminophen	15	15	139	254.32	13	#					*
1497744858	Reimer	Ronald	Jacksonville	FL	12	Neurosurgery	S	Oxycodone Hcl	Oxycodone Hcl	13	13	184	203.05	12		13	13	203.05	184		12
1497748693	Pool	Henry	Greensboro	NC	37	Neurosurgery	S	Oxycodone Hcl	Oxycodone Hcl	107	108	2013	2382.22	34		58	58	1486.43	1011		16
1497748693	Pool	Henry	Greensboro	NC	37	Neurosurgery	S	Oxycodone-Acetaminophen	Oxycodone Hcl/Acetaminophen	171	171	2346	4781.85	77		111	111	2894.38	1302		44
1497750012	Voss	Nicholas	Dothan	AL	1	Neurosurgery	S	Oxycodone-Acetaminophen	Oxycodone Hcl/Acetaminophen	44	44	470	750.8	37		18	18	320.43	210		18
1497764195	Miller	David	Glenwood Springs	CO	8	Neurosurgery	S	Oxycodone Hcl	Oxycodone Hcl	26	26	239	374.69	18		26	26	374.69	239		18
1497770457	Khoo	Larry	Los Angeles	CA	6	Neurosurgery	S	Oxycodone Hcl	Oxycodone Hcl	15	15	408	458.19		#					*
1497770457	Khoo	Larry	Los Angeles	CA	6	Neurosurgery	S	Oxycodone-Acetaminophen	Oxycodone Hcl/Acetaminophen	39	39	961	2396.55	17	#					#
1497770457	Khoo	Larry	Los Angeles	CA	6	Neurosurgery	S	Oxycontin	Oxycodone Hcl	19	19	570	7281.27		*					*
1497785661	Banister	William	Amarillo	TX	48	Neurosurgery	S	Oxycodone-Acetaminophen	Oxycodone Hcl/Acetaminophen	40	40	624	2196.13	12		25	25	1545.17	386	*
1497808505	Nakata	Gordon	Hyannis	MA	25	Neurosurgery	S	Oxycodone Hcl	Oxycodone Hcl	23	23	269	267.3	21	#					#
1497843254	Disclafani	Antonio	Ocala	FL	12	Neurosurgery	S	Oxycodone-Acetaminophen	Oxycodone Hcl/Acetaminophen	59	59	576	621.71	58	#					#
1497856959	Doyle	Michael	Louisville	KY	21	Neurosurgery	S	Oxycodone-Acetaminophen	Oxycodone Hcl/Acetaminophen	29	29	217	455.07	20		14	14	210.22	97	*
1497882724	Lee	Kevin	Walled Lake	MI	26	Neurosurgery	S	Oxycodone-Acetaminophen	Oxycodone Hcl/Acetaminophen	47	47	1025	1404.8	16		33	33	1083.88	695	#
1497889257	Butler	John	Fairlawn	OH	39	Neurosurgery	S	Oxycodone-Acetaminophen	Oxycodone Hcl/Acetaminophen	34	34	380	510.84	29	#					#
1497891717	Karikari	Isaac	Durham	NC	37	Neurosurgery	S	Oxycodone Hcl	Oxycodone Hcl	17	17	267	392.12	15	#					#
1497933626	Bamber	Norman	Kansas City	MO	29	Neurosurgery	S	Oxycodone-Acetaminophen	Oxycodone Hcl/Acetaminophen	15	15	244	617.16		#					*
1497956403	Bowie	Charles	Baton Rouge	LA	22	Neurosurgery	S	Oxycodone-Acetaminophen	Oxycodone Hcl/Acetaminophen	60	60	971	2063.52	43		29	29	957.94	469		24
1497998264	Ropper	Alexander	Houston	TX	48	Neurosurgery	S	Oxycodone-Acetaminophen	Oxycodone Hcl/Acetaminophen	27	27	375	615.36	16	#					#
1508018508	Leng	Lewis	San Francisco	CA	6	Neurosurgery	S	Oxycodone-Acetaminophen	Oxycodone Hcl/Acetaminophen	12	12	103	306.11		*					*
1508077884	Connor	David	Little Rock	AR	5	Neurosurgery	S	Oxycodone-Acetaminophen	Oxycodone Hcl/Acetaminophen	23	23.3	239	460.36	20		11	11	223.2	99	*
1508091430	Terzic	Dino	Duluth	MN	27	Neurosurgery	S	Oxycodone Hcl	Oxycodone Hcl	13	13	153	255.54	13	*					*
1508804857	Bailey	Byron	Charleston	SC	45	Neurosurgery	S	Oxycodone-Acetaminophen	Oxycodone Hcl/Acetaminophen	64	64	906	1442.37	52		43	43	944.27	545		38
1508821596	Mccormack	Thomas	Latham	NY	36	Neurosurgery	S	Oxycodone Hcl	Oxycodone Hcl	13	13	346	745.96			0	0	0	0	#
1508821596	Mccormack	Thomas	Latham	NY	36	Neurosurgery	S	Oxycodone-Acetaminophen	Oxycodone Hcl/Acetaminophen	51	51	1452	4224.94	19		24	24	1655.4	658	*
1508822701	Dold	Oliver	Decatur	IL	17	Neurosurgery	S	Oxycodone-Acetaminophen	Oxycodone Hcl/Acetaminophen	11	11	113	450.23		*					*
1508823386	Rhea	Andrew	Florence	SC	45	Neurosurgery	S	Oxycodone-Acetaminophen	Oxycodone Hcl/Acetaminophen	58	58	251	434.5	50		46	46	358.26	199	#
1508843053	Mcallister	William	Newport News	VA	51	Neurosurgery	S	Oxycodone-Acetaminophen	Oxycodone Hcl/Acetaminophen	14	14	90	124.26		#					*
1508847500	Vives	Kenneth	Sarasota	FL	12	Neurosurgery	S	Oxycodone-Acetaminophen	Oxycodone Hcl/Acetaminophen	29	29	351	473.31	26	#					#
1508849936	Harrison	Michael	N Dartmouth	MA	25	Neurosurgery	S	Oxycodone-Acetaminophen	Oxycodone Hcl/Acetaminophen	11	11	93	162.94		*					*
1508857749	Elsner	Henry	Greensboro	NC	37	Neurosurgery	S	Oxycodone Hcl	Oxycodone Hcl	73	74.5	1316	940.26	15		37	38.5	501.97	824	*
1508857749	Elsner	Henry	Greensboro	NC	37	Neurosurgery	S	Oxycodone-Acetaminophen	Oxycodone Hcl/Acetaminophen	186	186	2310	3694.44	87		157	157	2990.99	1910		72
1508859745	Kritzer	Randy	Greensboro	NC	37	Neurosurgery	S	Oxycodone Hcl	Oxycodone Hcl	27	27	343	482.32	13	*					*
1508859745	Kritzer	Randy	Greensboro	NC	37	Neurosurgery	S	Oxycodone-Acetaminophen	Oxycodone Hcl/Acetaminophen	13	13	154	326.85		*					*
1508868308	Lieberman	Daniel	Phoenix	AZ	4	Neurosurgery	S	Oxycodone Hcl	Oxycodone Hcl	12	12	360	154.38			0	0	0	0	#
1508868647	Miller	Peter	Hickory	NC	37	Neurosurgery	S	Oxycodone-Acetaminophen	Oxycodone Hcl/Acetaminophen	32	32	233	524.15	30	#					#
1508914557	Stea	Richard	Anaheim	CA	6	Neurosurgery	S	Oxycodone-Acetaminophen	Oxycodone Hcl/Acetaminophen	12	12	257	466.72		#					*
1508933490	Gerras	Gregory	San Diego	CA	6	Neurosurgery	S	Oxycodone-Acetaminophen	Oxycodone Hcl/Acetaminophen	12	12	106	267.96		*					*
1508969148	Sen	Anjan	Richland	WA	53	Neurosurgery	S	Oxycodone Hcl	Oxycodone Hcl	89	89.3	2356	4919.56	13		19	19.3	460.73	538	*
1508969148	Sen	Anjan	Richland	WA	53	Neurosurgery	S	Oxycodone-Acetaminophen	Oxycodone Hcl/Acetaminophen	71	71	2048	3993.85	11		16	16	1088.95	438	*
1508969148	Sen	Anjan	Richland	WA	53	Neurosurgery	S	Oxycontin	Oxycodone Hcl	20	20	600	8487.69		*					*
1508971912	Palmer	Sylvain	Mission Viejo	CA	6	Neurosurgery	S	Oxycodone-Acetaminophen	Oxycodone Hcl/Acetaminophen	52	52	527	1040.16	42	#					#
1518002070	Eden	Sonia	Kalamazoo	MI	26	Neurosurgery	S	Oxycodone-Acetaminophen	Oxycodone Hcl/Acetaminophen	20	20	239	458.84	14	*					*
1518067727	Cassidy	John	Venice	FL	12	Neurosurgery	S	Oxycodone-Acetaminophen	Oxycodone Hcl/Acetaminophen	163	163	1376	1847.82	106	#					#
1518178318	Barr	John	Fayetteville	AR	5	Neurosurgery	S	Oxycodone-Acetaminophen	Oxycodone Hcl/Acetaminophen	17	17	184	215.87	17	*					*
1518187384	Rhiew	Richard	Cleveland	OH	39	Neurosurgery	S	Oxycodone-Acetaminophen	Oxycodone Hcl/Acetaminophen	32	32	400	655.57	17	#					#
1518197151	Kerr	Paul	Jackson	MS	28	Neurosurgery	S	Oxycodone-Acetaminophen	Oxycodone Hcl/Acetaminophen	16	16	229	489	14	#					*
1518263466	Deibert	Christopher	Pittsburgh	PA	42	Neurosurgery	S	Oxycodone Hcl	Oxycodone Hcl	16	16	149	205.29	13	#					*
1518295815	Clark	Aaron	San Francisco	CA	6	Neurosurgery	S	Oxycodone-Acetaminophen	Oxycodone Hcl/Acetaminophen	15	15	166	354.54	15	#					#
1518905116	Cezayirli	Resit	Birmingham	AL	1	Neurosurgery	S	Oxycodone-Acetaminophen	Oxycodone Hcl/Acetaminophen	63	63	856	1824.64	45		47	47	1345.07	650		31
1518946615	Abel	Todd	Knoxville	TN	47	Neurosurgery	S	Oxycodone-Acetaminophen	Oxycodone Hcl/Acetaminophen	23	23	466	665.7	19	#					#
1518957182	Jacobs	Steven	Fishkill	NY	36	Neurosurgery	S	Oxycodone-Acetaminophen	Oxycodone Hcl/Acetaminophen	14	14	177	401.23		*					*
1518958776	Gobo	Dean	Clearwater	FL	12	Neurosurgery	S	Oxycodone-Acetaminophen	Oxycodone Hcl/Acetaminophen	116	116	1176	1486.59	39		95	95	912.03	977	#
1518960483	Eggers	David	Owensboro	KY	21	Neurosurgery	S	Oxycodone-Acetaminophen	Oxycodone Hcl/Acetaminophen	59	59	778	1818.87	30		37	37	1079.79	469		19
1518964790	Mullin	Bradford	Westerville	OH	39	Neurosurgery	S	Oxycodone Hcl	Oxycodone Hcl	12	12	107	111.24		*					*
1518964790	Mullin	Bradford	Westerville	OH	39	Neurosurgery	S	Oxycodone-Acetaminophen	Oxycodone Hcl/Acetaminophen	85	85	908	1957.27	38		38	38	690.88	389		27
1528009198	Dulebohn	Scott	Johnson City	TN	47	Neurosurgery	S	Oxycodone-Acetaminophen	Oxycodone Hcl/Acetaminophen	26	26	664	1243.55	16		12	12	619.02	338	*
1528021391	Zupruk	Gerald	Thomasville	NC	37	Neurosurgery	S	Oxycodone-Acetaminophen	Oxycodone Hcl/Acetaminophen	15	15	188	132.45		*					*
1528038528	Mattingly	Thomas	Rochester	NY	36	Neurosurgery	S	Oxycodone-Acetaminophen	Oxycodone Hcl/Acetaminophen	18	18	190	340.38	12	#					*
1528068608	Bonaroti	Eugene	Monroeville	PA	42	Neurosurgery	S	Oxycodone Hcl	Oxycodone Hcl	14	14	97	102.35	12	*					*
1528068608	Bonaroti	Eugene	Monroeville	PA	42	Neurosurgery	S	Oxycodone-Acetaminophen	Oxycodone Hcl/Acetaminophen	39	39	370	893.97	16		14	14	353.34	155	*
1528069127	Ruiz	Henry	Gadsden	AL	1	Neurosurgery	S	Oxycodone-Acetaminophen	Oxycodone Hcl/Acetaminophen	59	59	1423	2087.08	14		30	30	803.74	687	*
1528078870	Hoover	Devon	Detroit	MI	26	Neurosurgery	S	Oxycodone-Acetaminophen	Oxycodone Hcl/Acetaminophen	66	66	896	3109.01	21		29	29	1129.21	379	#
1528094851	Ilercil	Orhan	Flowood	MS	28	Neurosurgery	S	Oxycodone-Acetaminophen	Oxycodone Hcl/Acetaminophen	106	107	1087	3116.86	67		30	31	744.73	300		24
1528126711	Hubschmann	Otakar	West Orange	NJ	34	Neurosurgery	S	Oxycodone-Acetaminophen	Oxycodone Hcl/Acetaminophen	12	12	96	145.55		*					*
1528134582	Cooley	David	Lima	OH	39	Neurosurgery	S	Oxycodone Hcl	Oxycodone Hcl	39	39	826	1147.23	19		19	19	517.2	386	#
1528134582	Cooley	David	Lima	OH	39	Neurosurgery	S	Oxycodone-Acetaminophen	Oxycodone Hcl/Acetaminophen	37	37	896	1212.37	13	*					*
1528160686	Boyd	Scott	West Columbia	SC	45	Neurosurgery	S	Oxycodone-Acetaminophen	Oxycodone Hcl/Acetaminophen	101	101	701	1090.66	83		78	78	830.02	532		63
1528168374	Kim	Anje	Casper	WY	56	Neurosurgery	S	Oxycodone-Acetaminophen	Oxycodone Hcl/Acetaminophen	30	30	449	1532.17	13		16	16	772.23	254	*
1528183027	Rogers	Nancy	Lafayette	LA	22	Neurosurgery	S	Endocet	Oxycodone Hcl/Acetaminophen	33	33	765	1663.13			21	21	1132.77	425	*
1528183027	Rogers	Nancy	Lafayette	LA	22	Neurosurgery	S	Oxycodone Hcl	Oxycodone Hcl	389	389	10621	13928.7	61		99	99	4208.75	2670		18
1528183027	Rogers	Nancy	Lafayette	LA	22	Neurosurgery	S	Oxycodone Hcl Er	Oxycodone Hcl	47	48	1435	17540.1	12		26	27	8633.07	805	*
1528183027	Rogers	Nancy	Lafayette	LA	22	Neurosurgery	S	Oxycodone-Acetaminophen	Oxycodone Hcl/Acetaminophen	1243	1244.6	33367	78190.42	186		290	290.6	19298.4	8153		50
1528183027	Rogers	Nancy	Lafayette	LA	22	Neurosurgery	S	Oxycontin	Oxycodone Hcl	240	240	7075	132781.55	38		69	69	41097.96	2010		13
1528195252	Cochran	Daniel	Norman	OK	40	Neurosurgery	S	Oxycodone-Acetaminophen	Oxycodone Hcl/Acetaminophen	49	49	738	1396.47	32		21	21	520.04	294		15
1528218773	Qandah	Aziz Basem Nicholas	New Hartford	NY	36	Neurosurgery	S	Oxycodone-Acetaminophen	Oxycodone Hcl/Acetaminophen	22	22	296	478.71			11	11	301.58	158	*
1528219466	Smith	Terry	Biloxi	MS	28	Neurosurgery	S	Oxycodone-Acetaminophen	Oxycodone Hcl/Acetaminophen	53	53	525	403.59	29		21	21	149.3	217		13
1528262110	Salinas	Paul	Frisco	TX	48	Neurosurgery	S	Oxycodone-Acetaminophen	Oxycodone Hcl/Acetaminophen	14	14	161	246.75		*					*
1538113360	Bruno	Leonard	Huntingdon Valley	PA	42	Neurosurgery	S	Endocet	Oxycodone Hcl/Acetaminophen	76	76	2205	2680.71	12		26	26	905.75	780	*
1538113360	Bruno	Leonard	Huntingdon Valley	PA	42	Neurosurgery	S	Oxycodone Hcl	Oxycodone Hcl	1192	1196.2	34536	36036.09	177		341	344.3	12218.02	9837		61
1538113360	Bruno	Leonard	Huntingdon Valley	PA	42	Neurosurgery	S	Oxycodone Hcl Er	Oxycodone Hcl	11	11	330	6970.88		*					*
1538113360	Bruno	Leonard	Huntingdon Valley	PA	42	Neurosurgery	S	Oxycodone-Acetaminophen	Oxycodone Hcl/Acetaminophen	213	215.1	6140	7506.28	39		97	97.1	2739.73	2623		17
1538113360	Bruno	Leonard	Huntingdon Valley	PA	42	Neurosurgery	S	Oxycontin	Oxycodone Hcl	78	78	2340	42539.2	12		33	33	22918	990	*
1538113360	Bruno	Leonard	Huntingdon Valley	PA	42	Neurosurgery	S	Percocet	Oxycodone Hcl/Acetaminophen	11	11	330	22914.33			0	0	0	0	#
1538119649	Yazbak	Philip	Neenah	WI	55	Neurosurgery	S	Oxycodone Hcl	Oxycodone Hcl	34	34	672	655.42	13	#					*
1538119649	Yazbak	Philip	Neenah	WI	55	Neurosurgery	S	Oxycodone-Acetaminophen	Oxycodone Hcl/Acetaminophen	32	32	558	889.16	18		19	19	465.08	337	#
1538133129	Fryburg	Karsten	Indianapolis	IN	18	Neurosurgery	S	Oxycodone-Acetaminophen	Oxycodone Hcl/Acetaminophen	22	23	433	603.6	18	#					#
1538152400	Wilson	Diana	Fort Worth	TX	48	Neurosurgery	S	Oxycodone-Acetaminophen	Oxycodone Hcl/Acetaminophen	20	21	216	539.54	14	#					*
1538153341	Tung	Howard	San Diego	CA	6	Neurosurgery	S	Oxycodone-Acetaminophen	Oxycodone Hcl/Acetaminophen	12	12	314	255.35			12	12	255.35	314	*
1538196548	Koebbe	Christopher	San Antonio	TX	48	Neurosurgery	S	Oxycodone-Acetaminophen	Oxycodone Hcl/Acetaminophen	77	77	1196	1652.53	69		51	51	1098	794		46
1538261615	Gunter	Brett	West Columbia	SC	45	Neurosurgery	S	Oxycodone-Acetaminophen	Oxycodone Hcl/Acetaminophen	112	112	1277	1435.97	88		86	86	1034.45	935		69
1538269402	Mackay	Christopher	Wausau	WI	55	Neurosurgery	S	Oxycodone Hcl	Oxycodone Hcl	21	21	177	300.85	12	#					*
1538364914	Miele	Vincent	Bridgeport	WV	54	Neurosurgery	S	Oxycodone Hcl	Oxycodone Hcl	28	28	402	610.46	22	#					#
1548201346	Iuliano	Brian	Olympia	WA	53	Neurosurgery	S	Oxycodone Hcl	Oxycodone Hcl	11	11	130	267.95		*					*
1548214570	Siddique	Khawar	Los Angeles	CA	6	Neurosurgery	S	Oxycodone-Acetaminophen	Oxycodone Hcl/Acetaminophen	12	12.3	228	276.24			12	12.3	276.24	228	*
1548224249	Boland	Michael	Chesterfield	MO	29	Neurosurgery	S	Oxycodone Hcl	Oxycodone Hcl	14	14	375	304.04		#					*
1548224249	Boland	Michael	Chesterfield	MO	29	Neurosurgery	S	Oxycodone-Acetaminophen	Oxycodone Hcl/Acetaminophen	48	48	587	895.61	20		24	24	479.68	256	#
1548238108	Bybee	David	Modesto	CA	6	Neurosurgery	S	Oxycodone-Acetaminophen	Oxycodone Hcl/Acetaminophen	15	15	230	353.7		*					*
1548238322	Hlavac	Philip	Williamsport	PA	42	Neurosurgery	S	Oxycodone-Acetaminophen	Oxycodone Hcl/Acetaminophen	33	33	380	719.18	31		21	21	440.57	243		19
1548239288	Brakel	Arlo	Green Valley	AZ	4	Neurosurgery	S	Oxycodone-Acetaminophen	Oxycodone Hcl/Acetaminophen	25	25	189	191.49	22		25	25	191.49	189		22
1548243009	Siegal	Joel	Beachwood	OH	39	Neurosurgery	S	Oxycodone-Acetaminophen	Oxycodone Hcl/Acetaminophen	24	24	361	657.49	14		12	12	306.16	196	*
1548243389	Levy	Mark	Fresno	CA	6	Neurosurgery	S	Oxycodone-Acetaminophen	Oxycodone Hcl/Acetaminophen	60	61.2	998	1113.1	51		43	43.9	818.08	697		36
1548253503	Loftus	Thomas	Austin	TX	48	Neurosurgery	S	Oxycodone-Acetaminophen	Oxycodone Hcl/Acetaminophen	117	117	2192	6111.94	56		86	86	4156.52	1644		39
1548256910	Udehn	David	Saginaw	MI	26	Neurosurgery	S	Oxycodone-Acetaminophen	Oxycodone Hcl/Acetaminophen	16	16	147	617.66		*					*
1548259906	Albea	Jeffrey	Knoxville	TN	47	Neurosurgery	S	Oxycodone-Acetaminophen	Oxycodone Hcl/Acetaminophen	45	45	604	1025.71	30		23	23	445.84	303	#
1548264385	Mccollom	Brad	Sebastian	FL	12	Neurosurgery	S	Oxycodone-Acetaminophen	Oxycodone Hcl/Acetaminophen	14	14	177	177.74		*					*
1548270788	Goodman	Michael	Fort Myers	FL	12	Neurosurgery	S	Oxycodone-Acetaminophen	Oxycodone Hcl/Acetaminophen	32	32	378	1423.88	26	#					#
1548281363	Barnes	Bryan	Athens	GA	13	Neurosurgery	S	Oxycodone-Acetaminophen	Oxycodone Hcl/Acetaminophen	166	166	1820	3564.88	131		127	127	2474.56	1319		100
1548282791	Blades	Deborah	Broadview Heights	OH	39	Neurosurgery	S	Oxycodone-Acetaminophen	Oxycodone Hcl/Acetaminophen	17	17	500	478.7		*					*
1548286412	Chittum	Christopher	Spartanburg	SC	45	Neurosurgery	S	Oxycodone Hcl	Oxycodone Hcl	57	57	1583	1311.4	43		30	30	643.7	825		27
1548286412	Chittum	Christopher	Spartanburg	SC	45	Neurosurgery	S	Oxycodone-Acetaminophen	Oxycodone Hcl/Acetaminophen	22	22	568	722.37	16	#					*
1548354459	Oberer	Daniel	Charlotte	NC	37	Neurosurgery	S	Oxycodone-Acetaminophen	Oxycodone Hcl/Acetaminophen	34	34	428	859.22	25	#					#
1548358385	Kaplan	Barry	Ocala	FL	12	Neurosurgery	S	Oxycodone-Acetaminophen	Oxycodone Hcl/Acetaminophen	128	128	3089	2399.62	98		112	112	1947.53	2684		87
1548365802	El-Kadi	Hikmat	Pittsburgh	PA	42	Neurosurgery	S	Oxycodone Hcl	Oxycodone Hcl	32	32	326	547.53	26	#					#
1548430754	Bidros	Dani	Lafayette	LA	22	Neurosurgery	S	Oxycodone-Acetaminophen	Oxycodone Hcl/Acetaminophen	15	15	236	400.31	13	*					*
1548439920	Taghva	Alexander	Los Angeles	CA	6	Neurosurgery	S	Oxycodone-Acetaminophen	Oxycodone Hcl/Acetaminophen	30	30	292	599.89	21	#					#
1558307330	Barth	Konrad	Scarborough	ME	23	Neurosurgery	S	Oxycodone Hcl	Oxycodone Hcl	12	12	83	146.67	12	*					*
1558332726	Schlegel	Robert	Mechanicsburg	PA	42	Neurosurgery	S	Oxycodone Hcl	Oxycodone Hcl	20	20	249	308.88	18	#					#
1558344507	Schultz	Karl	Gainesville	GA	13	Neurosurgery	S	Oxycodone Hcl	Oxycodone Hcl	12	12	170	260.72	11	*					*
1558344507	Schultz	Karl	Gainesville	GA	13	Neurosurgery	S	Oxycodone-Acetaminophen	Oxycodone Hcl/Acetaminophen	89	92.5	1736	5049.6	37		67	67.5	3834.01	1254		26
1558352831	Stern	Joseph	Greensboro	NC	37	Neurosurgery	S	Oxycodone Hcl	Oxycodone Hcl	48	48	1182	2112.17		#					*
1558352831	Stern	Joseph	Greensboro	NC	37	Neurosurgery	S	Oxycodone-Acetaminophen	Oxycodone Hcl/Acetaminophen	147	147	2319	3459.17	56		107	107	2229.76	1553		45
1558371906	Drewek	Michael	Golden	CO	8	Neurosurgery	S	Oxycodone Hcl	Oxycodone Hcl	18	18	165	196.91	14	#					#
1558371906	Drewek	Michael	Golden	CO	8	Neurosurgery	S	Oxycodone-Acetaminophen	Oxycodone Hcl/Acetaminophen	28	28	403	572.01	17	#					#
1558418103	Hurley	Thomas	New Lenox	IL	17	Neurosurgery	S	Oxycodone-Acetaminophen	Oxycodone Hcl/Acetaminophen	16	16	260	419.54			16	16	419.54	260	*
1558449058	Chakrabarti	Indro	Sacramento	CA	6	Neurosurgery	S	Oxycodone-Acetaminophen	Oxycodone Hcl/Acetaminophen	13	13	180	344.37		*					*
1558457572	Marano	Stephen	Idaho Falls	ID	16	Neurosurgery	S	Oxycodone-Acetaminophen	Oxycodone Hcl/Acetaminophen	18	18	317	806.11	15	#					#
1558505172	Gandhi	Gautam	Little Rock	AR	5	Neurosurgery	S	Oxycodone-Acetaminophen	Oxycodone Hcl/Acetaminophen	83	83	1186	1857	53		41	41	771.45	565		32
1558568279	Pirris	Stephen	Jacksonville	FL	12	Neurosurgery	S	Oxycodone Hcl	Oxycodone Hcl	50	50	612	971.59	40		34	34	668.72	406		27
1558568279	Pirris	Stephen	Jacksonville	FL	12	Neurosurgery	S	Oxycodone-Acetaminophen	Oxycodone Hcl/Acetaminophen	13	13	146	354.61	13		13	13	354.61	146		13
1558578344	Karanth	Kota	Lawrence	MA	25	Neurosurgery	S	Oxycodone Hcl	Oxycodone Hcl	48	48	507	637.8	27		16	16	233.82	164	*
1558578344	Karanth	Kota	Lawrence	MA	25	Neurosurgery	S	Oxycodone-Acetaminophen	Oxycodone Hcl/Acetaminophen	66	66	662	938.28	33		28	28	465.64	271		15
1558578708	Jagannathan	Jayant	Madison Heights	MI	26	Neurosurgery	S	Oxycodone-Acetaminophen	Oxycodone Hcl/Acetaminophen	156	156.5	2318	7246.94	65		50	50.5	2452.77	748		29
1568413300	Kopell	Brian	New York	NY	36	Neurosurgery	S	Oxycodone-Acetaminophen	Oxycodone Hcl/Acetaminophen	26	26	113	199.24	25	#					#
1568429074	Krieff	Donald	New Hyde Park	NY	36	Neurosurgery	S	Oxycodone-Acetaminophen	Oxycodone Hcl/Acetaminophen	22	22	206	216.58	13	*					*
1568429322	Lasner	Todd	Miami Beach	FL	12	Neurosurgery	S	Oxycodone-Acetaminophen	Oxycodone Hcl/Acetaminophen	18	18	209	114.25	16	#					#
1568438489	Rumana	Christopher	Tallahassee	FL	12	Neurosurgery	S	Oxycodone-Acetaminophen	Oxycodone Hcl/Acetaminophen	148	148	999	1402.1	126		101	101	890.49	638		88
1568439172	Gold	Rammy	Parkersburg	WV	54	Neurosurgery	S	Oxycodone-Acetaminophen	Oxycodone Hcl/Acetaminophen	103	103	1115	2473.89	52		33	33	867.86	376		18
1568443661	Stevens	Mark	La Crosse	WI	55	Neurosurgery	S	Oxycodone-Acetaminophen	Oxycodone Hcl/Acetaminophen	15	15	182	372.98		#					*
1568446482	Shaya	Mark	Coral Gables	FL	12	Neurosurgery	S	Oxycodone-Acetaminophen	Oxycodone Hcl/Acetaminophen	12	12	62	104.06		*					*
1568451607	Horn	Louis	Savannah	GA	13	Neurosurgery	S	Oxycodone-Acetaminophen	Oxycodone Hcl/Acetaminophen	89	89	815	1167.43	63		50	50	600.44	446		37
1568452506	Sanders	Steven	Knoxville	TN	47	Neurosurgery	S	Oxycodone-Acetaminophen	Oxycodone Hcl/Acetaminophen	11	11	148	346.07		*					*
1568461374	Watson	Marshall	Santa Fe	NM	35	Neurosurgery	S	Oxycodone-Acetaminophen	Oxycodone Hcl/Acetaminophen	11	11	103	103.84		*					*
1568465961	Dull	Scott	Broken Arrow	OK	40	Neurosurgery	S	Oxycodone-Acetaminophen	Oxycodone Hcl/Acetaminophen	39	39.5	625	1088.52	31	#					#
1568469609	Zerick	William	Westerville	OH	39	Neurosurgery	S	Oxycodone Hcl	Oxycodone Hcl	16	16	249	431.31	12	#					*
1568469609	Zerick	William	Westerville	OH	39	Neurosurgery	S	Oxycodone-Acetaminophen	Oxycodone Hcl/Acetaminophen	99	99	1190	2344.63	80		74	74	1732.48	882		62
1568470904	Bucci	Michael	Greenville	SC	45	Neurosurgery	S	Oxycodone-Acetaminophen	Oxycodone Hcl/Acetaminophen	121	121	1141	1544.74	102		89	89	1078	791		77
1568481802	Smith	Donald	Tampa	FL	12	Neurosurgery	S	Oxycodone-Acetaminophen	Oxycodone Hcl/Acetaminophen	14	14	198	218.8	12	*					*
1568494771	Olson	John	Saint Joseph	MO	29	Neurosurgery	S	Oxycodone-Acetaminophen	Oxycodone Hcl/Acetaminophen	29	29	358	785.34	21	#					#
1568546612	Haglund	Michael	Durham	NC	37	Neurosurgery	S	Oxycodone Hcl	Oxycodone Hcl	35	35.1	491	935.38	18	*					*
1568584159	Wang	Vincent	Sugar Land	TX	48	Neurosurgery	S	Oxycodone-Acetaminophen	Oxycodone Hcl/Acetaminophen	22	22	364	475.65	15	#					*
1568591576	Acosta	Frank	Los Angeles	CA	6	Neurosurgery	S	Oxycodone-Acetaminophen	Oxycodone Hcl/Acetaminophen	19	19	326	451.29		#					*
1568628055	Sahni	Deshdeepak	Houston	TX	48	Neurosurgery	S	Oxycodone-Acetaminophen	Oxycodone Hcl/Acetaminophen	11	11	130	235.5		*					*
1568662435	Hatchette	Charles	Salem	OR	41	Neurosurgery	S	Oxycodone Hcl	Oxycodone Hcl	70	70	638	922.98	34		41	41	610.55	384		23
1568662435	Hatchette	Charles	Salem	OR	41	Neurosurgery	S	Oxycodone-Acetaminophen	Oxycodone Hcl/Acetaminophen	38	38	345	931.39	27		23	23	472.95	185	#
1568669828	Rammos	Stylianos	Little Rock	AR	5	Neurosurgery	S	Oxycodone Hcl	Oxycodone Hcl	25	25	228	269.96	23		13	13	132.62	125	#
1578510954	Cunningham	Edwin	Springfield	MO	29	Neurosurgery	S	Oxycodone-Acetaminophen	Oxycodone Hcl/Acetaminophen	47	47	531	848.66	40	#					#
1578513925	Woodall	William	Birmingham	AL	1	Neurosurgery	S	Oxycodone-Acetaminophen	Oxycodone Hcl/Acetaminophen	125	125	1527	3445.56	57		99	99	2485.56	1192	#
1578520532	Smith	William	Las Vegas	NV	32	Neurosurgery	S	Oxycodone Hcl	Oxycodone Hcl	45	46	1096	1542.22			12	12	368.41	250	*
1578520532	Smith	William	Las Vegas	NV	32	Neurosurgery	S	Oxycodone-Acetaminophen	Oxycodone Hcl/Acetaminophen	99	99	1622	3375.86	54		74	74	2475.87	1198		42
1578543187	Baldwin	Hillel	Tucson	AZ	4	Neurosurgery	S	Oxycodone-Acetaminophen	Oxycodone Hcl/Acetaminophen	33	33	285	350.65	27	#					#
1578548830	Brocker	Brian	Youngstown	OH	39	Neurosurgery	S	Oxycodone Hcl	Oxycodone Hcl	126	126	3720	6013.78	15		98	98	4868.73	2880	#
1578548830	Brocker	Brian	Youngstown	OH	39	Neurosurgery	S	Oxycodone-Acetaminophen	Oxycodone Hcl/Acetaminophen	284	284.8	8167	16533.26	47		189	189.5	11653.84	5382		35
1578548830	Brocker	Brian	Youngstown	OH	39	Neurosurgery	S	Oxycontin	Oxycodone Hcl	53	53	1590	30125.08			30	30	18331.03	900	*
1578554903	Nudelman	Robert	Greensboro	NC	37	Neurosurgery	S	Oxycodone-Acetaminophen	Oxycodone Hcl/Acetaminophen	68	69	936	959.94	31		43	44	589.29	657	#
1578557377	Mack	Chriss	Missoula	MT	30	Neurosurgery	S	Oxycodone Hcl	Oxycodone Hcl	13	13	157	239.06	12	#					*
1578562062	Koen	Joseph	Norfolk	VA	51	Neurosurgery	S	Oxycodone-Acetaminophen	Oxycodone Hcl/Acetaminophen	36	36	288	371.11	18	#					#
1578591731	Neblett	John	Jackson	TN	47	Neurosurgery	S	Oxycodone-Acetaminophen	Oxycodone Hcl/Acetaminophen	46	46	357	824.26	27		31	31	534.79	236	#
1578610457	Lebow	Richard	Nashville	TN	47	Neurosurgery	S	Oxycodone Hcl	Oxycodone Hcl	17	17	262	321.2		*					*
1578610457	Lebow	Richard	Nashville	TN	47	Neurosurgery	S	Oxycodone-Acetaminophen	Oxycodone Hcl/Acetaminophen	43	43	645	1486.88	33		24	24	851.31	350		21
1578620282	Doherty	Patrick	New London	CT	9	Neurosurgery	S	Oxycodone Hcl	Oxycodone Hcl	47	47	528	565.88	22		27	27	259.57	318	*
1578620282	Doherty	Patrick	New London	CT	9	Neurosurgery	S	Oxycodone-Acetaminophen	Oxycodone Hcl/Acetaminophen	13	13	112	103.61		*					*
1578648002	Jamshidi	Saied	Oxon Hill	MD	24	Neurosurgery	S	Oxycodone Hcl	Oxycodone Hcl	32	32	721	1063.34		#					*
1578648002	Jamshidi	Saied	Oxon Hill	MD	24	Neurosurgery	S	Oxycodone-Acetaminophen	Oxycodone Hcl/Acetaminophen	45	47	997	1281.81	11		19	19	606.62	347	*
1578650123	Lowry	David	Holland	MI	26	Neurosurgery	S	Oxycodone-Acetaminophen	Oxycodone Hcl/Acetaminophen	15	15	160	299.24	13	*					*
1578666780	Stefanis	George	Macon	GA	13	Neurosurgery	S	Oxycodone-Acetaminophen	Oxycodone Hcl/Acetaminophen	133	135	3058	4171.46	68		71	71	2197.04	1613		34
1578666780	Stefanis	George	Macon	GA	13	Neurosurgery	S	Oxycontin	Oxycodone Hcl	13	13	133	906.46	13	*					*
1578671186	Warren	Wayne	Casper	WY	56	Neurosurgery	S	Oxycodone-Acetaminophen	Oxycodone Hcl/Acetaminophen	48	48	741	1863.16	25		24	24	913.58	318	#
1578731212	Almubaslat	Mohammad	Mandeville	LA	22	Neurosurgery	S	Oxycodone Hcl	Oxycodone Hcl	15	15	327	241.66		*					*
1578731212	Almubaslat	Mohammad	Mandeville	LA	22	Neurosurgery	S	Oxycodone-Acetaminophen	Oxycodone Hcl/Acetaminophen	27	27	578	766.7	18	#					#
1578743522	Lochhead	Richard	Boise	ID	16	Neurosurgery	S	Oxycodone-Acetaminophen	Oxycodone Hcl/Acetaminophen	18	18	184	583.68	12	#					*
1578773990	Thankachan Jacob	Arun	Gainesville	GA	13	Neurosurgery	S	Oxycodone-Acetaminophen	Oxycodone Hcl/Acetaminophen	210	210.3	3062	5125.25	78		88	88.3	1837.63	1239		45
1578784468	Brennan	William	Lafayette	LA	22	Neurosurgery	S	Oxycodone-Acetaminophen	Oxycodone Hcl/Acetaminophen	26	26	401	1067.11	15	*					*
1588625313	Wanebo	John	Scottsdale	AZ	4	Neurosurgery	S	Oxycodone Hcl	Oxycodone Hcl	12	12	223	222.4		#					*
1588625313	Wanebo	John	Scottsdale	AZ	4	Neurosurgery	S	Oxycodone-Acetaminophen	Oxycodone Hcl/Acetaminophen	16	16	170	281.52	13	#					#
1588629943	Barry	Christopher	Del City	OK	40	Neurosurgery	S	Oxycodone-Acetaminophen	Oxycodone Hcl/Acetaminophen	50	50	621	1638.61	45		34	34	934.09	397		30
1588634588	Geckle	David	Richmond	VA	51	Neurosurgery	S	Oxycodone Hcl	Oxycodone Hcl	29	30	489	1573.21		*					*
1588634588	Geckle	David	Richmond	VA	51	Neurosurgery	S	Oxycodone-Acetaminophen	Oxycodone Hcl/Acetaminophen	30	31	500	700.63	19		13	13	224.7	116	*
1588643639	Purighalla	Srinivasan	Moline	IL	17	Neurosurgery	S	Oxycodone-Acetaminophen	Oxycodone Hcl/Acetaminophen	15	15	247	205.52	13	*					*
1588654370	Kiehm	Kelly	Columbus	OH	39	Neurosurgery	S	Oxycodone Hcl	Oxycodone Hcl	83	83	998	1744.82	47		52	52	1078.92	568	#
1588654370	Kiehm	Kelly	Columbus	OH	39	Neurosurgery	S	Oxycodone-Acetaminophen	Oxycodone Hcl/Acetaminophen	18	18	313	1037.7		*					*
1588694350	Greiner	Alson	Cincinnati	OH	39	Neurosurgery	S	Oxycodone Hcl	Oxycodone Hcl	165	165	4739	6710.04	58		43	43	1770.5	1245		15
1588694350	Greiner	Alson	Cincinnati	OH	39	Neurosurgery	S	Oxycodone Hcl Er	Oxycodone Hcl	17	17	506	20523.02		*					*
1588694350	Greiner	Alson	Cincinnati	OH	39	Neurosurgery	S	Oxycodone-Acetaminophen	Oxycodone Hcl/Acetaminophen	286	287	8131	21958.67	98		76	77	5330.04	2190		27
1588694350	Greiner	Alson	Cincinnati	OH	39	Neurosurgery	S	Oxycontin	Oxycodone Hcl	122	122.1	3645	185603.27	32		47	47	54166.12	1396		11
1588743330	Lal	Sumeer	Greenwood	SC	45	Neurosurgery	S	Oxycodone Hcl	Oxycodone Hcl	13	13	238	234.3		*					*
1588743330	Lal	Sumeer	Greenwood	SC	45	Neurosurgery	S	Oxycodone-Acetaminophen	Oxycodone Hcl/Acetaminophen	90	90	1488	2487.33	61		51	51	1187.86	758		41
1588766216	Lechner	Roseanna	Cleveland	OH	39	Neurosurgery	S	Oxycodone-Acetaminophen	Oxycodone Hcl/Acetaminophen	63	63	775	985.48	32		35	35	550.58	355	#
1588786669	Cowan	John	Rome	GA	13	Neurosurgery	S	Oxycodone-Acetaminophen	Oxycodone Hcl/Acetaminophen	19	19	177	478.13	17	#					#
1588825772	Reinard	Kevin	Toledo	OH	39	Neurosurgery	S	Oxycodone-Acetaminophen	Oxycodone Hcl/Acetaminophen	44	44	527	814.8	36	#					#
1598043143	Gaspard	Bryan	Jackson	MS	28	Neurosurgery	S	Oxycodone-Acetaminophen	Oxycodone Hcl/Acetaminophen	15	15	208	505.8	14	*					*
1598703910	Lippman	Caleb	Mount Pleasant	WI	55	Neurosurgery	S	Oxycodone Hcl	Oxycodone Hcl	12	12	116	199.8		*					*
1598703910	Lippman	Caleb	Mount Pleasant	WI	55	Neurosurgery	S	Oxycodone-Acetaminophen	Oxycodone Hcl/Acetaminophen	111	111	1298	4127.14	19		23	23	681.8	281	*
1598707804	Mcgirr	Stephen	Springfield	OR	41	Neurosurgery	S	Oxycodone Hcl	Oxycodone Hcl	17	17	122	241.03		#					*
1598728826	Eichert	Stephen	Topeka	KS	20	Neurosurgery	S	Oxycodone-Acetaminophen	Oxycodone Hcl/Acetaminophen	11	11	245	362.11		*					*
1598743734	Reeves	John	Shreveport	LA	22	Neurosurgery	S	Oxycodone-Acetaminophen	Oxycodone Hcl/Acetaminophen	14	14	230	436.97		#					*
1598744484	Rodriguez-Cruz	Leonardo	Cookeville	TN	47	Neurosurgery	S	Oxycodone-Acetaminophen	Oxycodone Hcl/Acetaminophen	75	75	1309	1985.36	34		56	56	1469.83	995	#
1598745952	Krinock	Mark	Kalamazoo	MI	26	Neurosurgery	S	Oxycodone-Acetaminophen	Oxycodone Hcl/Acetaminophen	11	11	151	294.59		*					*
1598756934	Cabbell	Kyle	Greensboro	NC	37	Neurosurgery	S	Oxycodone Hcl	Oxycodone Hcl	39	39	659	754.6	16		15	15	199.99	221	#
1598756934	Cabbell	Kyle	Greensboro	NC	37	Neurosurgery	S	Oxycodone-Acetaminophen	Oxycodone Hcl/Acetaminophen	64	64	1021	1117.74	38		30	30	461.65	459		19
1598756934	Cabbell	Kyle	Greensboro	NC	37	Neurosurgery	S	Oxycontin	Oxycodone Hcl	18	18	540	4287.42			18	18	4287.42	540	*
1598787905	German	John	Albany	NY	36	Neurosurgery	S	Oxycodone Hcl	Oxycodone Hcl	14	14	209	105.91	11	#					*
1598788655	Walpert	Kimberly	Athens	GA	13	Neurosurgery	S	Oxycodone-Acetaminophen	Oxycodone Hcl/Acetaminophen	83	83	713	1348.75	42	#					#
1598791212	Acebal	Pablo	Miami	FL	12	Neurosurgery	S	Oxycodone-Acetaminophen	Oxycodone Hcl/Acetaminophen	20	20	136	186.3	13	#					#
1598818189	Henderson	Brett	Las Cruces	NM	35	Neurosurgery	S	Oxycodone-Acetaminophen	Oxycodone Hcl/Acetaminophen	14	16.2	337	390.24		*					*
1598822835	Brett	Darrell	Portland	OR	41	Neurosurgery	S	Oxycodone Hcl	Oxycodone Hcl	39	39	540	751.67	22		20	20	426.97	244	#
1598822835	Brett	Darrell	Portland	OR	41	Neurosurgery	S	Oxycodone-Acetaminophen	Oxycodone Hcl/Acetaminophen	83	94	1691	4972.18	52		49	59	3046.21	1089		35
1598879595	Shen	Alfred	Rancho Mirage	CA	6	Neurosurgery	S	Oxycodone Hcl	Oxycodone Hcl	16	16	360	1151.54			0	0	0	0	#
1598932162	Subbaiah	Sathish	East Setauket	NY	36	Neurosurgery	S	Oxycodone-Acetaminophen	Oxycodone Hcl/Acetaminophen	19	19	297	306.94	15	#					#
1598945644	Clark	Justin	Grand Rapids	MI	26	Neurosurgery	S	Oxycodone Hcl	Oxycodone Hcl	12	12	88	113.93		*					*
1598962094	Singleton	Richard	Richmond	VA	51	Neurosurgery	S	Oxycodone-Acetaminophen	Oxycodone Hcl/Acetaminophen	49	49	599	1047.44	20	#					#
1609011568	Babington	Parker	Norfolk	VA	51	Neurosurgery	S	Oxycodone Hcl	Oxycodone Hcl	14	14	170	187.34		*					*
1609011568	Babington	Parker	Norfolk	VA	51	Neurosurgery	S	Oxycodone-Acetaminophen	Oxycodone Hcl/Acetaminophen	119	119	869	2867.21	23		15	15	190.81	102	*
1609033232	Davies	Gareth	Portsmouth	NH	33	Neurosurgery	S	Oxycodone Hcl	Oxycodone Hcl	14	14	156	196.62	11	*					*
1609056647	Kakarla	Udaya	Phoenix	AZ	4	Neurosurgery	S	Oxycodone Hcl	Oxycodone Hcl	30	30	437	679.03	19		17	17	358.6	233	#
1609073220	Kanaan	Hilal	Greenville	NC	37	Neurosurgery	S	Oxycodone Hcl	Oxycodone Hcl	16	16	380	591.71		#					*
1609081900	Sachs	Donald	Lakeland	FL	12	Neurosurgery	S	Oxycodone-Acetaminophen	Oxycodone Hcl/Acetaminophen	121	121	1698	1245.77	100		84	84	769.91	1144		73
1609082072	Kelleher	John	Hershey	PA	42	Neurosurgery	S	Oxycodone Hcl	Oxycodone Hcl	16	16	429	576.61	12	*					*
1609089317	Immesoete	Phillip	Canton	OH	39	Neurosurgery	S	Oxycodone-Acetaminophen	Oxycodone Hcl/Acetaminophen	21	21	262	833.46	17	#					#
1609148477	Alahmadi	Hussein	New Britain	CT	9	Neurosurgery	S	Oxycodone Hcl	Oxycodone Hcl	19	19	302	436.57		*					*
1609148477	Alahmadi	Hussein	New Britain	CT	9	Neurosurgery	S	Oxycodone-Acetaminophen	Oxycodone Hcl/Acetaminophen	31	31	394	399.36	16	#					*
1609809698	Ward	Peter	Wenatchee	WA	53	Neurosurgery	S	Oxycodone Hcl	Oxycodone Hcl	22	22	267	335.36		#					*
1609821545	Gabriel	Eric	Jacksonville	FL	12	Neurosurgery	S	Oxycodone Hcl	Oxycodone Hcl	358	358	8920	10770.95	66		81	81	2433.08	1684		22
1609821545	Gabriel	Eric	Jacksonville	FL	12	Neurosurgery	S	Oxycodone-Acetaminophen	Oxycodone Hcl/Acetaminophen	306	306	4952	9391.01	137		152	152	3283.82	1979		84
1609821545	Gabriel	Eric	Jacksonville	FL	12	Neurosurgery	S	Oxycontin	Oxycodone Hcl	53	53.3	1584	23818.09		*					*
1609840941	Paine	Jonathan	Melbourne	FL	12	Neurosurgery	S	Oxycodone Hcl	Oxycodone Hcl	11	11	89	116.68		*					*
1609840941	Paine	Jonathan	Melbourne	FL	12	Neurosurgery	S	Oxycodone-Acetaminophen	Oxycodone Hcl/Acetaminophen	160	160.7	1218	4680.14	99		125	125.7	3704.89	904		78
1609856269	Ingraham	Robert	Rapid City	SD	46	Neurosurgery	S	Oxycodone-Acetaminophen	Oxycodone Hcl/Acetaminophen	11	11	109	195.63		*					*
1609856475	Christiano	Joseph	Tucson	AZ	4	Neurosurgery	S	Oxycodone-Acetaminophen	Oxycodone Hcl/Acetaminophen	49	49	487	780.5	43	#					#
1609861392	Boyer	Kevin	Bradenton	FL	12	Neurosurgery	S	Oxycodone-Acetaminophen	Oxycodone Hcl/Acetaminophen	49	49	679	1385.26	40		38	38	1041.29	530	#
1609866953	Rubino	Gregory	Lake Charles	LA	22	Neurosurgery	S	Oxycodone-Acetaminophen	Oxycodone Hcl/Acetaminophen	424	424	8561	17047.12	76		52	52	2023.95	917		24
1609867803	Hirsch	James	Mobile	AL	1	Neurosurgery	S	Oxycodone-Acetaminophen	Oxycodone Hcl/Acetaminophen	57	57	688	676.71	53		31	31	304.7	372		30
1609897628	Tender	Gabriel	New Orleans	LA	22	Neurosurgery	S	Oxycodone-Acetaminophen	Oxycodone Hcl/Acetaminophen	12	12	130	389.19		*					*
1609918416	Nasr	Fadi	Oklahoma City	OK	40	Neurosurgery	S	Oxycodone Hcl	Oxycodone Hcl	51	51	840	1370.58	33		40	40	1109.12	687	#
1609918416	Nasr	Fadi	Oklahoma City	OK	40	Neurosurgery	S	Oxycodone-Acetaminophen	Oxycodone Hcl/Acetaminophen	88	88	1205	3834.45	47		65	65	2784.11	852	#
1609951631	Schaefer	Dale	Great Falls	MT	30	Neurosurgery	S	Oxycodone-Acetaminophen	Oxycodone Hcl/Acetaminophen	30	30	200	398.61	30	#					#
1619030996	Wilson	Gregory	Tulsa	OK	40	Neurosurgery	S	Oxycodone-Acetaminophen	Oxycodone Hcl/Acetaminophen	152	152	1877	4262.81	133		122	122	3452.34	1508		107
1619040177	Steege	Timothy	Seattle	WA	53	Neurosurgery	S	Oxycodone Hcl	Oxycodone Hcl	25	25	176	250.36	25	#					#
1619040177	Steege	Timothy	Seattle	WA	53	Neurosurgery	S	Oxycodone-Acetaminophen	Oxycodone Hcl/Acetaminophen	17	17	119	193.29	16	#					#
1619070802	Hawkins	Alexander	Neenah	WI	55	Neurosurgery	S	Oxycodone Hcl	Oxycodone Hcl	20	20	338	229.11	12	#					*
1619070802	Hawkins	Alexander	Neenah	WI	55	Neurosurgery	S	Oxycodone-Acetaminophen	Oxycodone Hcl/Acetaminophen	35	35	615	626.33	13		14	14	280.59	249	*
1619078656	Melamed	Itay	Centennial	CO	8	Neurosurgery	S	Oxycodone-Acetaminophen	Oxycodone Hcl/Acetaminophen	12	12	114	134.45		*					*
1619079753	Rambo	William	Columbia	SC	45	Neurosurgery	S	Oxycodone-Acetaminophen	Oxycodone Hcl/Acetaminophen	47	47	363	456.15	33		35	35	371.3	275	#
1619089125	Mark	Edward	Valdosta	GA	13	Neurosurgery	S	Oxycodone-Acetaminophen	Oxycodone Hcl/Acetaminophen	48	48	1370	2847.09	15		15	15	1087.87	430	*
1619148293	Valerio	Jose	South Miami	FL	12	Neurosurgery	S	Oxycodone-Acetaminophen	Oxycodone Hcl/Acetaminophen	59	59	754	540.35	37	#					#
1619161221	De Castro	Igor	Hot Springs	AR	5	Neurosurgery	S	Oxycodone-Acetaminophen	Oxycodone Hcl/Acetaminophen	13	13	179	583.48		*					*
1619187697	Cardenas	Raul	Memphis	TN	47	Neurosurgery	S	Oxycodone-Acetaminophen	Oxycodone Hcl/Acetaminophen	14	14	136	185.88		*					*
1619905684	Spicer	Mark	Murrieta	CA	6	Neurosurgery	S	Oxycodone-Acetaminophen	Oxycodone Hcl/Acetaminophen	13	13	148	256.31		#					*
1619925559	Ryan	Terrence	Columbia	MO	29	Neurosurgery	S	Oxycodone-Acetaminophen	Oxycodone Hcl/Acetaminophen	75	75	521	835.49	63		57	57	667.38	403		48
1619926581	Wachhorst	Scott	Mountain View	CA	6	Neurosurgery	S	Oxycodone-Acetaminophen	Oxycodone Hcl/Acetaminophen	11	11	118	300.89			11	11	300.89	118	*
1619934916	Duke	Derek	Henderson	NV	32	Neurosurgery	S	Oxycodone-Acetaminophen	Oxycodone Hcl/Acetaminophen	18	18	299	439.23	13	#					#
1619937398	Garrett	David	San Antonio	TX	48	Neurosurgery	S	Oxycodone Hcl	Oxycodone Hcl	11	11	305	760			0	0	0	0	#
1619937398	Garrett	David	San Antonio	TX	48	Neurosurgery	S	Oxycodone-Acetaminophen	Oxycodone Hcl/Acetaminophen	11	11	250	664.54		*					*
1619965316	Scodary	Daniel	Bridgeton	MO	29	Neurosurgery	S	Oxycodone-Acetaminophen	Oxycodone Hcl/Acetaminophen	28	28	173	349.3	22	#					#
1619983962	Burt	James	Bristol	TN	47	Neurosurgery	S	Oxycodone-Acetaminophen	Oxycodone Hcl/Acetaminophen	17	17	240	700.68	11	*					*
1619986130	Reichert	Kenneth	Waukesha	WI	55	Neurosurgery	S	Oxycodone-Acetaminophen	Oxycodone Hcl/Acetaminophen	19	19	112	127.28		#					*
1629015375	Kamath	Yogish	W. Roxbury	MA	25	Neurosurgery	S	Oxycodone-Acetaminophen	Oxycodone Hcl/Acetaminophen	36	36	1058	2795.72	24		19	19	1477.74	548	#
1629021456	Heilman	Timothy	East Lansing	MI	26	Neurosurgery	S	Oxycodone-Acetaminophen	Oxycodone Hcl/Acetaminophen	15	15	279	489.15	11	#					*
1629024401	Stringer	Walton	Flowood	MS	28	Neurosurgery	S	Oxycodone-Acetaminophen	Oxycodone Hcl/Acetaminophen	14	14	121	214.5	11	#					*
1629028220	De Luna	Carlo	Hershey	PA	42	Neurosurgery	S	Oxycodone-Acetaminophen	Oxycodone Hcl/Acetaminophen	16	16	115	119.01	16	#					#
1629030804	Gleason	Patrick	Corpus Christi	TX	48	Neurosurgery	S	Oxycodone-Acetaminophen	Oxycodone Hcl/Acetaminophen	16	16	234	362.82	11	#					*
1629034111	Omalley	Sean	Alabaster	AL	1	Neurosurgery	S	Oxycodone-Acetaminophen	Oxycodone Hcl/Acetaminophen	23	23	182	390.1	15	*					*
1629043930	Sikorski	Christian	Saint Joseph	MI	26	Neurosurgery	S	Oxycodone-Acetaminophen	Oxycodone Hcl/Acetaminophen	56	56	341	759.12	45		38	38	513.17	218		34
1629052782	Chen	Ying	Westerville	OH	39	Neurosurgery	S	Oxycodone-Acetaminophen	Oxycodone Hcl/Acetaminophen	27	27	381	875.5	19		15	15	402.87	232	#
1629056908	Patrick	Todd	Tyler	TX	48	Neurosurgery	S	Oxycodone-Acetaminophen	Oxycodone Hcl/Acetaminophen	62	62	653	1851.98	42	#					#
1629060660	Cook	Shon	Norman	OK	40	Neurosurgery	S	Oxycodone-Acetaminophen	Oxycodone Hcl/Acetaminophen	96	96	697	1354.67	66		71	71	1058.68	489		53
1629072996	Marcincin	Robert	Bethlehem	PA	42	Neurosurgery	S	Oxycodone-Acetaminophen	Oxycodone Hcl/Acetaminophen	25	25	616	718.66		#					*
1629088364	Fullagar	Timothy	Johnson City	TN	47	Neurosurgery	S	Oxycodone-Acetaminophen	Oxycodone Hcl/Acetaminophen	11	11	194	313.01		*					*
1629162367	Steuer	Max	Atlanta	GA	13	Neurosurgery	S	Oxycodone-Acetaminophen	Oxycodone Hcl/Acetaminophen	14	14	148	346.23		#					*
1629172929	Laohaprasit	Varun	Bellevue	WA	53	Neurosurgery	S	Oxycodone Hcl	Oxycodone Hcl	40	40	423	1098.23	25		28	28	811.51	287	#
1629172929	Laohaprasit	Varun	Bellevue	WA	53	Neurosurgery	S	Oxycodone-Acetaminophen	Oxycodone Hcl/Acetaminophen	13	13	158	566.96		#					*
1629298500	Maryanov, Md	Timothy	Fort Smith	AR	5	Neurosurgery	S	Oxycodone Hcl	Oxycodone Hcl	1490	1490	40009	46965.44	307		570	570	18730.33	15917		118
1629298500	Maryanov, Md	Timothy	Fort Smith	AR	5	Neurosurgery	S	Oxycodone-Acetaminophen	Oxycodone Hcl/Acetaminophen	309	309	8507	16964.37	83		142	142	7858.75	3972		34
1629298500	Maryanov, Md	Timothy	Fort Smith	AR	5	Neurosurgery	S	Oxycontin	Oxycodone Hcl	69	70	1861	28430.14	19		34	34	15249.06	929	*
1639130354	Prats	Antonio	Miami	FL	12	Neurosurgery	S	Oxycodone-Acetaminophen	Oxycodone Hcl/Acetaminophen	22	22	182	189.75	19	#					#
1639136757	Baskin	Jonathan	Morristown	NJ	34	Neurosurgery	S	Oxycodone-Acetaminophen	Oxycodone Hcl/Acetaminophen	21	21	153	306.34	16	#					#
1639144736	Guyot	Lisa	Grand Blanc	MI	26	Neurosurgery	S	Oxycodone-Acetaminophen	Oxycodone Hcl/Acetaminophen	62	62	813	1357.32	38		46	46	1008.02	592	#
1639149792	Schoettle	Timothy	Nashville	TN	47	Neurosurgery	S	Oxycodone-Acetaminophen	Oxycodone Hcl/Acetaminophen	12	12	203	394.85		*					*
1639287949	Graham	Donald	Statesboro	GA	13	Neurosurgery	S	Oxycodone-Acetaminophen	Oxycodone Hcl/Acetaminophen	46	46	343	402.71	23		22	22	135.42	173	*
1639292287	Etame	Arnold	Tampa	FL	12	Neurosurgery	S	Oxycodone Hcl	Oxycodone Hcl	28	28	375	845.04	26	#					#
1639342926	Widi	Gabriel	Hialeah	FL	12	Neurosurgery	S	Oxycodone-Acetaminophen	Oxycodone Hcl/Acetaminophen	18	18	188	316.03	11	#					*
1639362007	Robert	Everett	Metairie	LA	22	Neurosurgery	S	Oxycodone-Acetaminophen	Oxycodone Hcl/Acetaminophen	16	16	200	469.05	11	*					*
1639362700	Kim	Paul	Charlotte	NC	37	Neurosurgery	S	Oxycodone-Acetaminophen	Oxycodone Hcl/Acetaminophen	13	13	168	256.83	13	*					*
1649204983	Vokshoor	Amir	Santa Monica	CA	6	Neurosurgery	S	Oxycodone Hcl	Oxycodone Hcl	11	11	125	163.93			11	11	163.93	125	*
1649254855	Wolff	Charles	Pensacola	FL	12	Neurosurgery	S	Oxycodone-Acetaminophen	Oxycodone Hcl/Acetaminophen	48	48	459	649.86	37		24	24	380.92	204		19
1649258724	Ameri	Shapur	Framingham	MA	25	Neurosurgery	S	Oxycodone-Acetaminophen	Oxycodone Hcl/Acetaminophen	19	19	183	163.6	15	*					*
1649277534	Hoeflinger	Brian	Toledo	OH	39	Neurosurgery	S	Oxycodone-Acetaminophen	Oxycodone Hcl/Acetaminophen	32	32.7	376	647.53	27	#					#
1649279837	White	Mark	Dublin	OH	39	Neurosurgery	S	Oxycodone Hcl	Oxycodone Hcl	47	47	1342	1627.18	18		17	17	456.94	465	*
1649282245	Macdonald	Aaron	Anderson	SC	45	Neurosurgery	S	Oxycodone-Acetaminophen	Oxycodone Hcl/Acetaminophen	34	34	399	1221.03	23		15	15	528.59	214	#
1649282765	Stern	Mark	Escondido	CA	6	Neurosurgery	S	Oxycodone-Acetaminophen	Oxycodone Hcl/Acetaminophen	34	36	559	836.82	22	#					#
1649298860	Meredith	Christopher	Phoenix	AZ	4	Neurosurgery	S	Oxycodone-Acetaminophen	Oxycodone Hcl/Acetaminophen	21	21	218	260.49	18	#					#
1649346784	Ryan	Patrick	Montgomery	AL	1	Neurosurgery	S	Oxycodone-Acetaminophen	Oxycodone Hcl/Acetaminophen	114	114	1181	2988.67	99		74	74	1955.73	769		63
1649363730	Pannu	Yashdip	Milwaukee	WI	55	Neurosurgery	S	Oxycodone Hcl	Oxycodone Hcl	119	119	2290	2354.54	20	*					*
1649363730	Pannu	Yashdip	Milwaukee	WI	55	Neurosurgery	S	Oxycodone-Acetaminophen	Oxycodone Hcl/Acetaminophen	150	150.6	3750	6354.9	39	*					*
1649414954	Skovrlj	Branko	New York	NY	36	Neurosurgery	S	Oxycodone-Acetaminophen	Oxycodone Hcl/Acetaminophen	12	12	125	141.08	11	#					*
1649448713	Gallati	Christopher	Knoxville	TN	47	Neurosurgery	S	Oxycodone-Acetaminophen	Oxycodone Hcl/Acetaminophen	11	11	163	355.59		*					*
1649449711	Smith	Howard	Corpus Christi	TX	48	Neurosurgery	S	Oxycodone-Acetaminophen	Oxycodone Hcl/Acetaminophen	23	23	288	358.27	22	#					#
1649450370	Zou	Hongyan	New York	NY	36	Neurosurgery	S	Oxycodone-Acetaminophen	Oxycodone Hcl/Acetaminophen	25	25	168	174.66	22	#					#
1649461955	Hebb	Adam	Denver	CO	8	Neurosurgery	S	Oxycodone Hcl	Oxycodone Hcl	13	13	114	213.15			13	13	213.15	114	*
1649595182	Befeler	Adam	St Petersburg	FL	12	Neurosurgery	S	Oxycodone-Acetaminophen	Oxycodone Hcl/Acetaminophen	19	19	262	251.71	13	#					#
1659309870	Stringer	Douglas	Panama City	FL	12	Neurosurgery	S	Oxycodone-Acetaminophen	Oxycodone Hcl/Acetaminophen	129	129	3247	4615.73	47		60	60	1744.68	1465		23
1659325785	Crabtree	Herbert	Springfield	MO	29	Neurosurgery	S	Oxycodone-Acetaminophen	Oxycodone Hcl/Acetaminophen	49	49	303	667.86	35		30	30	362.72	168		24
1659326403	Vacca	Dante	Reno	NV	32	Neurosurgery	S	Oxycodone-Acetaminophen	Oxycodone Hcl/Acetaminophen	80	80.5	1477	2584.58	38		52	52.5	1540.22	880	#
1659328029	Cannestra	Andrew	Jacksonville	FL	12	Neurosurgery	S	Oxycodone Hcl	Oxycodone Hcl	27	27	551	798.03	16	#					#
1659328029	Cannestra	Andrew	Jacksonville	FL	12	Neurosurgery	S	Oxycodone-Acetaminophen	Oxycodone Hcl/Acetaminophen	32	32.5	434	1251.86	27	#					#
1659355931	Haddad	Souheil	Bloomington	IN	18	Neurosurgery	S	Oxycodone-Acetaminophen	Oxycodone Hcl/Acetaminophen	39	39	329	474.58	29	#					#
1659360600	Bishop	Randolph	Savannah	GA	13	Neurosurgery	S	Oxycodone-Acetaminophen	Oxycodone Hcl/Acetaminophen	227	227	6329	8320.92	102		136	136	4883.67	3798		64
1659366300	Scully	Thomas	Tucson	AZ	4	Neurosurgery	S	Oxycodone Hcl	Oxycodone Hcl	53	53	513	740.89	39	#					#
1659367456	Kuether	Todd	Portland	OR	41	Neurosurgery	S	Oxycodone Hcl	Oxycodone Hcl	32	32	263	316.99	22		19	19	196.45	148	#
1659370732	Waters	David	Norfolk	VA	51	Neurosurgery	S	Oxycodone-Acetaminophen	Oxycodone Hcl/Acetaminophen	51	51	362	757	41		35	35	487.1	242		30
1659374007	Clark	Leo	Maumee	OH	39	Neurosurgery	S	Oxycodone-Acetaminophen	Oxycodone Hcl/Acetaminophen	42	42.2	805	774.72	28		21	21.2	342.84	446		15
1659376101	Brooks	William	Lexington	KY	21	Neurosurgery	S	Oxycodone Hcl	Oxycodone Hcl	11	11	195	388.72		*					*
1659376101	Brooks	William	Lexington	KY	21	Neurosurgery	S	Oxycodone-Acetaminophen	Oxycodone Hcl/Acetaminophen	112	112	1396	3627.73	83		79	79	2439.85	940		59
1659377620	Hartman	Michael	Snellville	GA	13	Neurosurgery	S	Oxycodone-Acetaminophen	Oxycodone Hcl/Acetaminophen	106	106	1145	2870.8	70		79	79	1994.47	776		56
1659378123	Kachmann	Jeffrey	Fort Wayne	IN	18	Neurosurgery	S	Oxycodone-Acetaminophen	Oxycodone Hcl/Acetaminophen	33	33	549	1566.22	16		13	13	345.29	213	#
1659396448	Vanni	Steven	Miami	FL	12	Neurosurgery	S	Oxycodone-Acetaminophen	Oxycodone Hcl/Acetaminophen	31	31	348	528.25	29	#					#
1659425916	Pradilla	Gustavo	Baltimore	MD	24	Neurosurgery	S	Oxycodone-Acetaminophen	Oxycodone Hcl/Acetaminophen	13	13	94	130.78	13	*					*
1659464626	Staner	Thomas	Birmingham	AL	1	Neurosurgery	S	Oxycodone-Acetaminophen	Oxycodone Hcl/Acetaminophen	12	12	157	139.02		#					*
1659506871	Viljoen	Stephanus	Columbus	OH	39	Neurosurgery	S	Oxycodone Hcl	Oxycodone Hcl	15	15	180	220.69		#					*
1659532489	Rhee	Jay	Baltimore	MD	24	Neurosurgery	S	Oxycodone Hcl	Oxycodone Hcl	20	20	265	225.49	12	#					#
1659551687	Fusco	David	Chandler	AZ	4	Neurosurgery	S	Oxycodone-Acetaminophen	Oxycodone Hcl/Acetaminophen	12	12	113	105.8			12	12	105.8	113	*
1659569200	Lee	Janet	Grand Forks	ND	38	Neurosurgery	S	Oxycodone-Acetaminophen	Oxycodone Hcl/Acetaminophen	12	12	63	182.06		#					*
1659581601	Stanger	Richard	Baton Rouge	LA	22	Neurosurgery	S	Oxycodone-Acetaminophen	Oxycodone Hcl/Acetaminophen	12	12	235	618.75		*					*
1659594083	Miele	William	Baltimore	MD	24	Neurosurgery	S	Oxycodone Hcl	Oxycodone Hcl	34	34.3	487	441.69	19		19	19.3	210.18	266	*
1659781565	Birch	Kurtis	West Hollywood	CA	6	Neurosurgery	S	Oxycodone Hcl	Oxycodone Hcl	34	34	407	600.94	26		20	20	305.16	198	#
1659781565	Birch	Kurtis	West Hollywood	CA	6	Neurosurgery	S	Oxycodone-Acetaminophen	Oxycodone Hcl/Acetaminophen	37	37	507	707.84	18	#					#
1669403200	Paul	Michael	Port St Lucie	FL	12	Neurosurgery	S	Oxycodone Hcl	Oxycodone Hcl	43	43	880	768.34	12		26	26	496.62	532	*
1669403200	Paul	Michael	Port St Lucie	FL	12	Neurosurgery	S	Oxycodone-Acetaminophen	Oxycodone Hcl/Acetaminophen	87	87.5	1509	3127.6	39		39	39.5	941.63	578		22
1669415071	Cooper	Martin	Los Angeles	CA	6	Neurosurgery	S	Oxycodone-Acetaminophen	Oxycodone Hcl/Acetaminophen	52	52	511	1214.7	22	#					#
1669415964	Kellogg	Jordi	Portland	OR	41	Neurosurgery	S	Oxycodone Hcl	Oxycodone Hcl	37	37	445	577.02	29		26	26	409	316	#
1669415964	Kellogg	Jordi	Portland	OR	41	Neurosurgery	S	Oxycodone-Acetaminophen	Oxycodone Hcl/Acetaminophen	34	34	326	762.46	28	#					#
1669436739	Purvines	Scott	Chesterfield	MO	29	Neurosurgery	S	Oxycodone-Acetaminophen	Oxycodone Hcl/Acetaminophen	73	73	616	1320.43	44		50	50	1007.98	446		24
1669447488	Nicol	Bradley	Flagstaff	AZ	4	Neurosurgery	S	Oxycodone-Acetaminophen	Oxycodone Hcl/Acetaminophen	48	48	362	527.38	28	#					#
1669451753	Snyder	William	Knoxville	TN	47	Neurosurgery	S	Oxycodone-Acetaminophen	Oxycodone Hcl/Acetaminophen	99	99	1132	2569.31	59		52	52	1221.36	529		37
1669460663	Weaver	Michael	Philadelphia	PA	42	Neurosurgery	S	Oxycodone-Acetaminophen	Oxycodone Hcl/Acetaminophen	11	11	106	140.52		*					*
1669461000	Wienecke	Robert	Oklahoma City	OK	40	Neurosurgery	S	Oxycodone Hcl	Oxycodone Hcl	43	44	790	870.52	25		28	29	510.56	512	#
1669461000	Wienecke	Robert	Oklahoma City	OK	40	Neurosurgery	S	Oxycodone-Acetaminophen	Oxycodone Hcl/Acetaminophen	84	85	1267	3251.53	39		68	69	2699.75	1026	#
1669461000	Wienecke	Robert	Oklahoma City	OK	40	Neurosurgery	S	Oxycontin	Oxycodone Hcl	19	23	668	7453.27		#					*
1669465241	Finizio	Joseph	Louisville	KY	21	Neurosurgery	S	Oxycodone-Acetaminophen	Oxycodone Hcl/Acetaminophen	17	17	250	679.06	11	*					*
1669467924	Pasarin	Guillermo	Sunrise	FL	12	Neurosurgery	S	Oxycodone-Acetaminophen	Oxycodone Hcl/Acetaminophen	24	24	154	171.26	20	#					#
1669495305	Sonstein	William	Rockville Centre	NY	36	Neurosurgery	S	Oxycodone-Acetaminophen	Oxycodone Hcl/Acetaminophen	14	14	113	144.84		*					*
1669498093	Ots	Max	Green Bay	WI	55	Neurosurgery	S	Oxycodone-Acetaminophen	Oxycodone Hcl/Acetaminophen	34	34	381	608.89	19		19	19	288.99	225	#
1669548640	Summa	Christopher	Soquel	CA	6	Neurosurgery	S	Oxycodone Hcl	Oxycodone Hcl	37	37	354	529.04	24	#					#
1669575619	Ray	Wilson	Saint Louis	MO	29	Neurosurgery	S	Oxycodone Hcl	Oxycodone Hcl	36	36	589	1277.45	24		21	21	522.75	398	#
1669625133	Mandigo	Christopher	New York	NY	36	Neurosurgery	S	Oxycodone Hcl	Oxycodone Hcl	22	22	591	901.83		*					*
1669625133	Mandigo	Christopher	New York	NY	36	Neurosurgery	S	Oxycodone-Acetaminophen	Oxycodone Hcl/Acetaminophen	27	27	535	933.64	18	#					#
1669675641	Benglis	David	Atlanta	GA	13	Neurosurgery	S	Oxycodone Hcl	Oxycodone Hcl	23	23	300	400.48	19	#					#
1669675641	Benglis	David	Atlanta	GA	13	Neurosurgery	S	Oxycodone-Acetaminophen	Oxycodone Hcl/Acetaminophen	51	51	1013	2111.14	36		36	36	1444.59	713	#
1679501795	Stringer	Merle	Panama City	FL	12	Neurosurgery	S	Oxycodone-Acetaminophen	Oxycodone Hcl/Acetaminophen	138	138	3650	4578.18	47		61	61	1563.14	1445		26
1679510424	Sauter	Kent	Knoxville	TN	47	Neurosurgery	S	Oxycodone Hcl	Oxycodone Hcl	119	119	1786	1690.46	56		53	53	734.6	806		31
1679510705	Emadian	Seyed	Tullahoma	TN	47	Neurosurgery	S	Oxycodone-Acetaminophen	Oxycodone Hcl/Acetaminophen	91	91	975	1312.6	86		77	77	1030.98	808		74
1679515944	Mcpherson	Christopher	Cincinnati	OH	39	Neurosurgery	S	Oxycodone-Acetaminophen	Oxycodone Hcl/Acetaminophen	103	103	1244	1822.44	60		69	69	1181.28	838		49
1679532329	Melisi	James	Richmond	VA	51	Neurosurgery	S	Oxycodone-Acetaminophen	Oxycodone Hcl/Acetaminophen	25	25	178	284.35	17		13	13	140.39	95	*
1679533343	Macfarlane	John	Murray	UT	49	Neurosurgery	S	Oxycodone-Acetaminophen	Oxycodone Hcl/Acetaminophen	55	55	1396	2116.41	24		42	42	1603.47	1073	#
1679560874	Coats	John	Lighthouse Point	FL	12	Neurosurgery	S	Oxycodone-Acetaminophen	Oxycodone Hcl/Acetaminophen	49	49	962	1070.44	30		31	31	503.1	543	#
1679578140	Scott	Brett	Lexington	KY	21	Neurosurgery	S	Oxycodone-Acetaminophen	Oxycodone Hcl/Acetaminophen	56	56	1229	2844.65	34		23	23	1133.32	486		15
1679578504	Weaver	David	Owensboro	KY	21	Neurosurgery	S	Oxycodone-Acetaminophen	Oxycodone Hcl/Acetaminophen	27	27	529	787.41	17	*					*
1679580096	Misra	Mukesh	Lancaster	CA	6	Neurosurgery	S	Oxycodone Hcl	Oxycodone Hcl	20	24	697	595.59		#					*
1679580096	Misra	Mukesh	Lancaster	CA	6	Neurosurgery	S	Oxycodone-Acetaminophen	Oxycodone Hcl/Acetaminophen	183	183.2	5227	11474.22	52		80	80	4946.11	2299		28
1679648927	Lin	Franklin	Marietta	GA	13	Neurosurgery	S	Oxycodone-Acetaminophen	Oxycodone Hcl/Acetaminophen	110	110	2171	5157.04	47		32	32	1404.51	655		22
1679675565	Kader	Abraham	Arlington	VA	51	Neurosurgery	S	Oxycodone-Acetaminophen	Oxycodone Hcl/Acetaminophen	14	14	151	158.27		*					*
1679732960	Hanft	Simon	Miami	FL	12	Neurosurgery	S	Oxycodone-Acetaminophen	Oxycodone Hcl/Acetaminophen	12	12	95	73.92	12	*					*
1679736938	Khaldi	Ahmad	Marietta	GA	13	Neurosurgery	S	Oxycodone-Acetaminophen	Oxycodone Hcl/Acetaminophen	11	11	98	116.6		*					*
1679759625	Stevens	Qualls	Midwest City	OK	40	Neurosurgery	S	Oxycodone-Acetaminophen	Oxycodone Hcl/Acetaminophen	54	54	1233	1824.46	26		30	30	884.67	601	#
1679763783	Romero	Luis	Lighthouse Point	FL	12	Neurosurgery	S	Oxycodone-Acetaminophen	Oxycodone Hcl/Acetaminophen	15	15	146	129.53	13	#					*
1679864581	Roberts	Christopher	Fort Lauderdale	FL	12	Neurosurgery	S	Oxycodone-Acetaminophen	Oxycodone Hcl/Acetaminophen	43	43	489	1046.32	29		28	28	534.6	305		17
1679898548	Marky	Andrew	Shenandoah	TX	48	Neurosurgery	S	Oxycodone Hcl	Oxycodone Hcl	61	61	551	1087.03	45		46	46	892.02	396	#
1689605974	Morris	David	Petoskey	MI	26	Neurosurgery	S	Oxycodone-Acetaminophen	Oxycodone Hcl/Acetaminophen	65	65	1050	2499.02	25		39	39	1503.95	659	#
1689620775	Swartzbaugh	Joanna	Bangor	ME	23	Neurosurgery	S	Oxycodone Hcl	Oxycodone Hcl	138	138	1097	2313.88	34		40	40	812.77	399		16
1689620775	Swartzbaugh	Joanna	Bangor	ME	23	Neurosurgery	S	Oxycodone-Acetaminophen	Oxycodone Hcl/Acetaminophen	14	14	98	390.41			14	14	390.41	98	*
1689623811	Vaught	Kevin	Cape Girardeau	MO	29	Neurosurgery	S	Oxycodone-Acetaminophen	Oxycodone Hcl/Acetaminophen	31	31	488	575.8	23		18	18	308.04	277	#
1689653792	Mciver	Jon	St. Paul	MN	27	Neurosurgery	S	Oxycodone Hcl	Oxycodone Hcl	11	11	116	219.45		*					*
1689657306	Sampath	Prakash	Providence	RI	44	Neurosurgery	S	Oxycodone Hcl	Oxycodone Hcl	40	40	455	472.03	20		14	14	148.99	120	*
1689669905	Pagnanelli	David	Lawton	OK	40	Neurosurgery	S	Oxycodone-Acetaminophen	Oxycodone Hcl/Acetaminophen	88	88	1597	3661.86	51		34	34	935.88	516		27
1689672446	Dowd	Gregory	Alexandria	LA	22	Neurosurgery	S	Oxycodone-Acetaminophen	Oxycodone Hcl/Acetaminophen	92	92	1520	2036.8	39		45	45	957.43	771		24
1689679219	Wray	Steven	Atlanta	GA	13	Neurosurgery	S	Oxycodone Hcl	Oxycodone Hcl	19	19	154	224	16	#					#
1689693574	Nikpour	Manouchehr	Clinton Township	MI	26	Neurosurgery	S	Oxycodone-Acetaminophen	Oxycodone Hcl/Acetaminophen	25	25	735	1382.05			14	14	554.35	420	*
1689728289	Cutler	Scott	Tampa	FL	12	Neurosurgery	S	Oxycodone-Acetaminophen	Oxycodone Hcl/Acetaminophen	17	17	141	284.01		#					*
1689756447	Comey	Christopher	Hartford	CT	9	Neurosurgery	S	Oxycodone Hcl	Oxycodone Hcl	12	12	82	125.63		*					*
1689806465	Richard	Paul	Naples	FL	12	Neurosurgery	S	Oxycodone-Acetaminophen	Oxycodone Hcl/Acetaminophen	64	64	909	1028.1	54	#					#
1689808107	Couch	Jonathan	Paducah	KY	21	Neurosurgery	S	Oxycodone-Acetaminophen	Oxycodone Hcl/Acetaminophen	73	75	1338	2043.99	51		50	50	1474.08	846		37
1689833329	Gary	Matthew	Atlanta	GA	13	Neurosurgery	S	Oxycodone Hcl	Oxycodone Hcl	44	44.1	687	873.47	35		29	29.1	658	435		24
1689833329	Gary	Matthew	Atlanta	GA	13	Neurosurgery	S	Oxycodone-Acetaminophen	Oxycodone Hcl/Acetaminophen	31	31.7	479	565.79	25	#					#
1689847733	Ramirez	Pedro	Orlando	FL	12	Neurosurgery	S	Oxycodone-Acetaminophen	Oxycodone Hcl/Acetaminophen	46	46	474	877.99	30		18	18	345.02	199		12
1689864506	Hsieh	Kevin	Sacramento	CA	6	Neurosurgery	S	Oxycodone-Acetaminophen	Oxycodone Hcl/Acetaminophen	71	71	569	1094.55	40		49	49	742.07	397	#
1689870990	Safavi-Abbasi	Sam	Flagstaff	AZ	4	Neurosurgery	S	Oxycodone-Acetaminophen	Oxycodone Hcl/Acetaminophen	22	22	151	236.27	14	#					*
1689871998	Sweeney	Justin	Saint Louis	MO	29	Neurosurgery	S	Oxycodone Hcl	Oxycodone Hcl	15	15	163	266.76		*					*
1689871998	Sweeney	Justin	Saint Louis	MO	29	Neurosurgery	S	Oxycodone-Acetaminophen	Oxycodone Hcl/Acetaminophen	25	25.5	290	450.54	18	#					#
1699703595	Langheinrich	Walter	South Bend	IN	18	Neurosurgery	S	Oxycodone-Acetaminophen	Oxycodone Hcl/Acetaminophen	22	22	314	631.4	15	#					#
1699703785	Basta	Peter	Kansas City	MO	29	Neurosurgery	S	Oxycodone-Acetaminophen	Oxycodone Hcl/Acetaminophen	90	90	905	2345.53	41		76	76	1944.79	751	#
1699709741	Rothbart	David	Southlake	TX	48	Neurosurgery	S	Oxycodone-Acetaminophen	Oxycodone Hcl/Acetaminophen	27	27	810	2092.64		#					*
1699712273	Richter	Erich	Marrero	LA	22	Neurosurgery	S	Oxycodone-Acetaminophen	Oxycodone Hcl/Acetaminophen	16	16	163	402.35	12	*					*
1699716183	Calderon	Stephen	Hartford	CT	9	Neurosurgery	S	Oxycodone-Acetaminophen	Oxycodone Hcl/Acetaminophen	11	11	171	97.6		*					*
1699719963	Khoshyomn	Sami	Springfield	MO	29	Neurosurgery	S	Oxycodone-Acetaminophen	Oxycodone Hcl/Acetaminophen	32	32	490	976.85	28		21	21	616.07	314	#
1699732917	Forage	James	Henderson	NV	32	Neurosurgery	S	Oxycodone-Acetaminophen	Oxycodone Hcl/Acetaminophen	14	14	236	515.52	11	#					*
1699740258	Moossy	John	Pittsburgh	PA	42	Neurosurgery	S	Oxycodone Hcl	Oxycodone Hcl	1392	1395.3	40623	77441.29	159		279	279	15124.51	7905		40
1699740258	Moossy	John	Pittsburgh	PA	42	Neurosurgery	S	Oxycodone Hcl Er	Oxycodone Hcl	45	45	1350	45401.93			27	27	35100.28	810	*
1699740258	Moossy	John	Pittsburgh	PA	42	Neurosurgery	S	Oxycodone Hcl-Aspirin	Oxycodone Hcl/Aspirin	12	12	360	906.68			12	12	906.68	360	*
1699740258	Moossy	John	Pittsburgh	PA	42	Neurosurgery	S	Oxycodone-Acetaminophen	Oxycodone Hcl/Acetaminophen	167	168	5010	9751.46	19		45	45	2963.38	1330	*
1699740258	Moossy	John	Pittsburgh	PA	42	Neurosurgery	S	Oxycontin	Oxycodone Hcl	113	113	3390	122384.17	12		21	21	27297.26	630	*
1699751990	Egnatchik	James	West Seneca	NY	36	Neurosurgery	S	Oxycodone-Acetaminophen	Oxycodone Hcl/Acetaminophen	14	14	385	714.27		*					*
1699752048	Sethi	Khalid	Johnson City	NY	36	Neurosurgery	S	Oxycodone-Acetaminophen	Oxycodone Hcl/Acetaminophen	12	12	141	170.5		*					*
1699779595	Loomis	Ralph	Asheville	NC	37	Neurosurgery	S	Oxycodone Hcl	Oxycodone Hcl	11	11	93	115.01		*					*
1699783498	Floyd	David	Augusta	GA	13	Neurosurgery	S	Oxycodone-Acetaminophen	Oxycodone Hcl/Acetaminophen	34	34	437	474.43	21	#					#
1699783647	Opalak	Michael	Bridgeport	CT	9	Neurosurgery	S	Oxycodone-Acetaminophen	Oxycodone Hcl/Acetaminophen	17	17	109	223.43		#					*
1699793661	Montalbano	Paul	Boise	ID	16	Neurosurgery	S	Oxycodone-Acetaminophen	Oxycodone Hcl/Acetaminophen	16	16	127	365.65		*					*
1699797571	Mchugh	Bernie	Monroe	LA	22	Neurosurgery	S	Oxycodone-Acetaminophen	Oxycodone Hcl/Acetaminophen	35	35	709	1836.05	12	*					*
1699834721	Kung	David	Elmira	NY	36	Neurosurgery	S	Oxycodone-Acetaminophen	Oxycodone Hcl/Acetaminophen	11	11	195	102.18		*					*
1699888917	Kureshi	Sohaib	San Diego	CA	6	Neurosurgery	S	Oxycodone-Acetaminophen	Oxycodone Hcl/Acetaminophen	28	28	235	958.99	16		15	15	346.26	131	#
1699949669	Healy	Andrew	Charlotte	NC	37	Neurosurgery	S	Oxycodone Hcl	Oxycodone Hcl	15	15	239	237.42		#					*
1700033362	Rowland	Nathan	Charleston	SC	45	Neurosurgery	S	Oxycodone Hcl	Oxycodone Hcl	24	24	361	475.66	11		12	12	163.83	148	*
1700033362	Rowland	Nathan	Charleston	SC	45	Neurosurgery	S	Oxycodone-Acetaminophen	Oxycodone Hcl/Acetaminophen	22	22	559	1011.17		#					*
1700043023	Voorhies	Jason	Fort Wayne	IN	18	Neurosurgery	S	Oxycodone-Acetaminophen	Oxycodone Hcl/Acetaminophen	22	22	190	386.15	17		11	11	201.49	93	*
1700047412	Elfallal	Samer	Trenton	MI	26	Neurosurgery	S	Oxycodone-Acetaminophen	Oxycodone Hcl/Acetaminophen	12	12	210	376.19		*					*
1700066321	Stevens	Edwin	Clemmons	NC	37	Neurosurgery	S	Oxycodone-Acetaminophen	Oxycodone Hcl/Acetaminophen	22	22	324	560.85	15	#					*
1700066842	Kucia	Elisa	Ypsilanti	MI	26	Neurosurgery	S	Oxycodone-Acetaminophen	Oxycodone Hcl/Acetaminophen	11	12	239	224.26			11	12	224.26	239	*
1700072238	Trahan	Jayme	Lafayette	LA	22	Neurosurgery	S	Oxycodone-Acetaminophen	Oxycodone Hcl/Acetaminophen	80	80	1150	2347.93	37		42	42	1125.05	557		26
1700164993	Shetgeri	Siddharth	Kettering	OH	39	Neurosurgery	S	Oxycodone Hcl	Oxycodone Hcl	29	29	303	376.16	29	#					#
1700810876	Curtis	Brian	Joplin	MO	29	Neurosurgery	S	Oxycodone-Acetaminophen	Oxycodone Hcl/Acetaminophen	55	55	635	1745.37	28		35	35	1061.93	434	#
1700828704	Mcbride	Duncan	Torrance	CA	6	Neurosurgery	S	Oxycodone Hcl	Oxycodone Hcl	18	18	152	245.17	18	*					*
1700831914	Massey	Clinton	Goldsboro	NC	37	Neurosurgery	S	Oxycodone Hcl	Oxycodone Hcl	31	31	787	988.82	13	*					*
1700831914	Massey	Clinton	Goldsboro	NC	37	Neurosurgery	S	Oxycodone-Acetaminophen	Oxycodone Hcl/Acetaminophen	62	62	1526	2888.89	33		24	24	591.45	553		15
1700834702	Sachs	David	Boca Raton	FL	12	Neurosurgery	S	Oxycodone-Acetaminophen	Oxycodone Hcl/Acetaminophen	11	11.8	242	149.73			11	11.8	149.73	242	*
1700856994	Lanford	Gregory	Nashville	TN	47	Neurosurgery	S	Oxycodone-Acetaminophen	Oxycodone Hcl/Acetaminophen	98	98	1914	3670.25	42		61	61	2349.09	1298		28
1700878436	Bailey	Steven	Gainesville	FL	12	Neurosurgery	S	Oxycodone Hcl	Oxycodone Hcl	74	74	2136	1827.49	19		23	23	631.41	660	*
1700878436	Bailey	Steven	Gainesville	FL	12	Neurosurgery	S	Oxycodone-Acetaminophen	Oxycodone Hcl/Acetaminophen	162	162	4523	7746.92	69		115	115	5421.63	3177		51
1700878436	Bailey	Steven	Gainesville	FL	12	Neurosurgery	S	Oxycontin	Oxycodone Hcl	30	30	900	14419.61		*					*
1700883881	Garner	Timothy	Raleigh	NC	37	Neurosurgery	S	Oxycodone-Acetaminophen	Oxycodone Hcl/Acetaminophen	12	12	130	196.33		*					*
1700971660	Pearce	Jeffrey	Kirkland	WA	53	Neurosurgery	S	Oxycodone Hcl	Oxycodone Hcl	16	16	178	237.35	13	#					#
1700995925	Alleyne	Cargill	Augusta	GA	13	Neurosurgery	S	Oxycodone-Acetaminophen	Oxycodone Hcl/Acetaminophen	12	12	153	311.54	11	*					*
1710047832	Moore	Daniel	Marietta	GA	13	Neurosurgery	S	Oxycodone-Acetaminophen	Oxycodone Hcl/Acetaminophen	57	57	715	1446.04	38		40	40	1022.29	490	#
1710051305	Delasotta	Fernando	Linwood	NJ	34	Neurosurgery	S	Oxycodone-Acetaminophen	Oxycodone Hcl/Acetaminophen	18	18	186	193.12	15	#					#
1710099809	Beck	David	Mason City	IA	19	Neurosurgery	S	Oxycodone-Acetaminophen	Oxycodone Hcl/Acetaminophen	60	60.2	626	700.86	28		39	39.2	426.55	384	#
1710102827	Gala	Vishal	Seattle	WA	53	Neurosurgery	S	Oxycodone Hcl	Oxycodone Hcl	15	15.5	201	178.59	13	#					#
1710151980	Welling	Blake	Ogden	UT	49	Neurosurgery	S	Oxycodone-Acetaminophen	Oxycodone Hcl/Acetaminophen	11	11	96	229.19		*					*
1710182118	Pastrana Ramirez	Emil Antonio	Carolina	PR	72	Neurosurgery	S	Oxycodone-Acetaminophen	Oxycodone Hcl/Acetaminophen	39	39	307	380.24	32		25	25	236.49	200		19
1710191184	Koga	Sebastian	Hammond	LA	22	Neurosurgery	S	Oxycodone-Acetaminophen	Oxycodone Hcl/Acetaminophen	48	48	405	1433.23	39	#					#
1710366695	Rinaldo	Lorenzo	Rochester	MN	27	Neurosurgery	S	Oxycodone Hcl	Oxycodone Hcl	49	49	230	329.57	49		37	37	251.71	166		37
1710927694	Mckenzie	Rick	Tuscaloosa	AL	1	Neurosurgery	S	Oxycodone Hcl	Oxycodone Hcl	15	15	183	138.96		*					*
1710927694	Mckenzie	Rick	Tuscaloosa	AL	1	Neurosurgery	S	Oxycodone-Acetaminophen	Oxycodone Hcl/Acetaminophen	83	83	1081	1722.67	55		40	40	789.38	516		28
1710927694	Mckenzie	Rick	Tuscaloosa	AL	1	Neurosurgery	S	Oxycontin	Oxycodone Hcl	13	13	375	4745.8		*					*
1710931662	Campanelli	Michael	Lakeland	FL	12	Neurosurgery	S	Oxycodone-Acetaminophen	Oxycodone Hcl/Acetaminophen	13	13	121	83.41		#					*
1710935887	Andrews	Brian	San Francisco	CA	6	Neurosurgery	S	Oxycodone Hcl	Oxycodone Hcl	12	12	126	182.95			12	12	182.95	126	*
1710935887	Andrews	Brian	San Francisco	CA	6	Neurosurgery	S	Oxycodone-Acetaminophen	Oxycodone Hcl/Acetaminophen	56	56	393	925.14	39	#					#
1710939889	Oetting	Gregory	Augusta	GA	13	Neurosurgery	S	Oxycodone-Acetaminophen	Oxycodone Hcl/Acetaminophen	118	118	1192	1633.51	85		83	83	1023.68	829		61
1710945415	Mayr	Matthew	Richmond	VA	51	Neurosurgery	S	Oxycodone-Acetaminophen	Oxycodone Hcl/Acetaminophen	15	19	425	515.04		#					*
1710960240	Engles	Charles	Oklahoma City	OK	40	Neurosurgery	S	Oxycodone Hcl	Oxycodone Hcl	14	14	254	298.2		*					*
1710960240	Engles	Charles	Oklahoma City	OK	40	Neurosurgery	S	Oxycodone-Acetaminophen	Oxycodone Hcl/Acetaminophen	11	15.7	430	557.93		*					*
1710961347	Wiggins	Gregory	Kalamazoo	MI	26	Neurosurgery	S	Oxycodone Hcl	Oxycodone Hcl	11	11	105	171.65		*					*
1710961347	Wiggins	Gregory	Kalamazoo	MI	26	Neurosurgery	S	Oxycodone-Acetaminophen	Oxycodone Hcl/Acetaminophen	24	24	256	860.06	16	#					*
1710961669	Douglas	Richard	Bridgeport	WV	54	Neurosurgery	S	Oxycodone-Acetaminophen	Oxycodone Hcl/Acetaminophen	24	24	292	491.89	21	#					#
1710963038	Dhillon	Manprit	Lancaster	CA	6	Neurosurgery	S	Oxycodone Hcl	Oxycodone Hcl	26	26	780	854.16		*					*
1710963038	Dhillon	Manprit	Lancaster	CA	6	Neurosurgery	S	Oxycodone-Acetaminophen	Oxycodone Hcl/Acetaminophen	94	94	2676	5059.59	21		38	38	1506.93	1011	#
1710979174	Cho	Michael	Poughkeepsie	NY	36	Neurosurgery	S	Oxycodone Hcl	Oxycodone Hcl	11	11	242	225.78		*					*
1710979174	Cho	Michael	Poughkeepsie	NY	36	Neurosurgery	S	Oxycodone-Acetaminophen	Oxycodone Hcl/Acetaminophen	70	70	1190	1676.8	43	#					#
1710980958	More	Jay	Bound Brook	NJ	34	Neurosurgery	S	Oxycodone Hcl	Oxycodone Hcl	21	21	315	448.4		*					*
1710980958	More	Jay	Bound Brook	NJ	34	Neurosurgery	S	Oxycodone-Acetaminophen	Oxycodone Hcl/Acetaminophen	25	25	229	300.94	16		25	25	300.94	229		16
1710997135	Cullom	Edward	Flowood	MS	28	Neurosurgery	S	Oxycodone Hcl	Oxycodone Hcl	31	31	256	448.96	18	*					*
1710997135	Cullom	Edward	Flowood	MS	28	Neurosurgery	S	Oxycodone-Acetaminophen	Oxycodone Hcl/Acetaminophen	78	78	551	1429.06	50		36	36	587.15	243		24
1710999271	Windham	Thomas	Batesville	MS	28	Neurosurgery	S	Oxycodone-Acetaminophen	Oxycodone Hcl/Acetaminophen	123	123	878	1563.34	55		84	84	930.97	566		39
1720030273	Masson	Robert	Ocoee	FL	12	Neurosurgery	S	Oxycodone-Acetaminophen	Oxycodone Hcl/Acetaminophen	35	35	495	936.52	21		21	21	580.19	310	#
1720044415	Yeh	David	San Luis Obispo	CA	6	Neurosurgery	S	Oxycodone-Acetaminophen	Oxycodone Hcl/Acetaminophen	49	49	776	1184.63	40	#					#
1720046295	Randall	Jeffrey	Castro Valley	CA	6	Neurosurgery	S	Oxycodone-Acetaminophen	Oxycodone Hcl/Acetaminophen	26	26	260	415.51	11	#					*
1720051501	Gilbert	John	Lexington	KY	21	Neurosurgery	S	Oxycodone Hcl	Oxycodone Hcl	44	44	1025	1907.25	24		16	16	882.58	379	*
1720051501	Gilbert	John	Lexington	KY	21	Neurosurgery	S	Oxycodone-Acetaminophen	Oxycodone Hcl/Acetaminophen	98	98	2158	7129.29	44		23	23	1792.73	488		11
1720059108	Bledsoe	Jonathan	Eau Claire	WI	55	Neurosurgery	S	Oxycodone Hcl	Oxycodone Hcl	23	23	255	327.06	14	#					#
1720059108	Bledsoe	Jonathan	Eau Claire	WI	55	Neurosurgery	S	Oxycodone-Acetaminophen	Oxycodone Hcl/Acetaminophen	17	17	167	293.85		*					*
1720069776	Shahbabian	Set	Cincinnati	OH	39	Neurosurgery	S	Oxycodone Hcl	Oxycodone Hcl	14	14	246	209.58		*					*
1720069776	Shahbabian	Set	Cincinnati	OH	39	Neurosurgery	S	Oxycodone-Acetaminophen	Oxycodone Hcl/Acetaminophen	69	71	1214	2281.94	24	#					#
1720069776	Shahbabian	Set	Cincinnati	OH	39	Neurosurgery	S	Oxycontin	Oxycodone Hcl	12	12	360	4597.8			12	12	4597.8	360	*
1720076706	Jallo	Jack	Philadelphia	PA	42	Neurosurgery	S	Oxycodone Hcl	Oxycodone Hcl	22	22	281	494.64	19	#					#
1720078942	Martinez	Lucas	Rocky Mount	NC	37	Neurosurgery	S	Oxycodone Hcl	Oxycodone Hcl	21	21	560	557.88		*					*
1720078942	Martinez	Lucas	Rocky Mount	NC	37	Neurosurgery	S	Oxycodone-Acetaminophen	Oxycodone Hcl/Acetaminophen	101	101	2753	3693.67	42		65	65	2134.93	1768		30
1720083926	Hodge	Philip	Greenville	SC	45	Neurosurgery	S	Oxycodone Hcl	Oxycodone Hcl	66	66	570	722.39	52		34	34	308.75	292		29
1720083926	Hodge	Philip	Greenville	SC	45	Neurosurgery	S	Oxycodone-Acetaminophen	Oxycodone Hcl/Acetaminophen	15	15	207	321.6		*					*
1720101827	Upadhyaya	Cheerag	Kansas City	MO	29	Neurosurgery	S	Oxycodone Hcl	Oxycodone Hcl	17	17	153	206.94	14	*					*
1720101827	Upadhyaya	Cheerag	Kansas City	MO	29	Neurosurgery	S	Oxycodone-Acetaminophen	Oxycodone Hcl/Acetaminophen	12	12	157	255.95		*					*
1720109689	Lee	Arthur	Burlington	MA	25	Neurosurgery	S	Oxycodone-Acetaminophen	Oxycodone Hcl/Acetaminophen	16	16	270	264.56	11		16	16	264.56	270		11
1720165012	Jorge	Allan	South Miami	FL	12	Neurosurgery	S	Oxycodone-Acetaminophen	Oxycodone Hcl/Acetaminophen	117	117	2092	2493.5	68		72	72	1209.75	1319		48
1720174501	Disanto	David	East Providence	RI	44	Neurosurgery	S	Oxycodone Hcl	Oxycodone Hcl	247	247.4	7163	8899.96	39		117	117.4	4027.56	3424		16
1720174501	Disanto	David	East Providence	RI	44	Neurosurgery	S	Oxycodone-Acetaminophen	Oxycodone Hcl/Acetaminophen	83	83	2360	4573.24	26		37	37	2247.99	1029	*
1720220940	Dashnaw	Matthew	Rochester	NY	36	Neurosurgery	S	Oxycodone-Acetaminophen	Oxycodone Hcl/Acetaminophen	14	14	176	233.12		*					*
1720246275	Sheth	Rishi	Boca Raton	FL	12	Neurosurgery	S	Oxycodone-Acetaminophen	Oxycodone Hcl/Acetaminophen	24	24	238	301.56	13	#					*
1720272800	Falowski	Steven	Fountain Hill	PA	42	Neurosurgery	S	Oxycodone-Acetaminophen	Oxycodone Hcl/Acetaminophen	72	72	280	540.5	65		38	38	251.02	134		36
1720288244	Singla	Amit	Seattle	WA	53	Neurosurgery	S	Oxycodone-Acetaminophen	Oxycodone Hcl/Acetaminophen	11	11	96	73.43		*					*
1730106204	Green	Barth	Miami	FL	12	Neurosurgery	S	Oxycodone-Acetaminophen	Oxycodone Hcl/Acetaminophen	11	11	128	164.58	11	*					*
1730127382	Lantner	Howard	Hartford	CT	9	Neurosurgery	S	Oxycodone-Acetaminophen	Oxycodone Hcl/Acetaminophen	52	52	617	824.45	41		31	31	458.5	418		26
1730141060	Gaede	Steve	Tulsa	OK	40	Neurosurgery	S	Oxycodone-Acetaminophen	Oxycodone Hcl/Acetaminophen	36	36	918	1728.51	12	*					*
1730150913	Pacult	Artur	Charleston	SC	45	Neurosurgery	S	Oxycodone-Acetaminophen	Oxycodone Hcl/Acetaminophen	55	55	805	736.17	42		43	43	580.11	621	#
1730155052	Javedan	Saman	Fort Myers	FL	12	Neurosurgery	S	Oxycodone-Acetaminophen	Oxycodone Hcl/Acetaminophen	68	68.3	596	738.17	46		51	51.3	507.26	422	#
1730184920	Kanos	Charles	Greenville	SC	45	Neurosurgery	S	Oxycodone Hcl	Oxycodone Hcl	55	55	1016	870.61	40		41	41	662.5	763	#
1730228750	Tran	Hoan	Albuquerque	NM	35	Neurosurgery	S	Oxycodone Hcl	Oxycodone Hcl	54	54	673	1036.17	25		26	26	402.33	345		14
1730228750	Tran	Hoan	Albuquerque	NM	35	Neurosurgery	S	Oxycodone-Acetaminophen	Oxycodone Hcl/Acetaminophen	153	153	2231	3691.51	64		75	75	1626.87	1127		38
1730240227	Friedman	Robert	Stockbridge	GA	13	Neurosurgery	S	Oxycodone-Acetaminophen	Oxycodone Hcl/Acetaminophen	78	78	1227	2383.98	53		39	39	1057.75	604		29
1730251943	Lawson	Matthew	Tallahassee	FL	12	Neurosurgery	S	Oxycodone Hcl	Oxycodone Hcl	32	32	168	212.98	24	#					#
1730272550	Yocom	Steven	Camden	NJ	34	Neurosurgery	S	Oxycodone Hcl	Oxycodone Hcl	35	35	388	533.56	22		13	13	165.57	117	*
1730272550	Yocom	Steven	Camden	NJ	34	Neurosurgery	S	Oxycodone-Acetaminophen	Oxycodone Hcl/Acetaminophen	15	15	123	202.6	14	*					*
1730313321	Josiah	Darnell	Madison	WI	55	Neurosurgery	S	Oxycodone Hcl	Oxycodone Hcl	11	11.3	133	293	11	*					*
1730347899	Phillips	Blake	Little Rock	AR	5	Neurosurgery	S	Oxycodone-Acetaminophen	Oxycodone Hcl/Acetaminophen	34	34	480	704.09	23	#					#
1730368499	Toussaint	Charles	West Columbia	SC	45	Neurosurgery	S	Oxycodone-Acetaminophen	Oxycodone Hcl/Acetaminophen	41	41	395	617.35	35		30	30	418.63	266	#
1740214295	Dobkin	William	Newport Beach	CA	6	Neurosurgery	S	Oxycodone Hcl	Oxycodone Hcl	21	21.2	536	1380.65		*					*
1740214295	Dobkin	William	Newport Beach	CA	6	Neurosurgery	S	Oxycodone-Acetaminophen	Oxycodone Hcl/Acetaminophen	53	55.5	870	1044.32	18	#					#
1740230317	Larkins	Mark	Saint Paul	MN	27	Neurosurgery	S	Oxycodone-Acetaminophen	Oxycodone Hcl/Acetaminophen	17	17.3	315	559.55		#					*
1740244813	Youkilis	Andrew	Chesterfield	MO	29	Neurosurgery	S	Oxycodone-Acetaminophen	Oxycodone Hcl/Acetaminophen	35	35	387	1089.54	24	#					#
1740276773	Piper	John	Des Moines	IA	19	Neurosurgery	S	Oxycodone-Acetaminophen	Oxycodone Hcl/Acetaminophen	13	13	73	137.17	13	*					*
1740277425	Goldberger	Mark	Clinton Twp	MI	26	Neurosurgery	S	Oxycodone-Acetaminophen	Oxycodone Hcl/Acetaminophen	18	18	315	656.13		*					*
1740280064	Przybylski	Gregory	Edison	NJ	34	Neurosurgery	S	Oxycodone-Acetaminophen	Oxycodone Hcl/Acetaminophen	46	46	520	706.24	23	#					#
1740281880	Murray	Rhett	Huntsville	AL	1	Neurosurgery	S	Oxycodone-Acetaminophen	Oxycodone Hcl/Acetaminophen	47	47	602	1418.41	17		23	23	712.04	287	#
1740284777	Belza	Mark	Bend	OR	41	Neurosurgery	S	Oxycodone Hcl	Oxycodone Hcl	13	13	204	339.05	11	#					*
1740284777	Belza	Mark	Bend	OR	41	Neurosurgery	S	Oxycodone-Acetaminophen	Oxycodone Hcl/Acetaminophen	19	19	302	290.66	15	#					#
1740286335	Heffner	Christopher	Belleville	IL	17	Neurosurgery	S	Oxycodone-Acetaminophen	Oxycodone Hcl/Acetaminophen	13	13	340	561.32		*					*
1740286699	Mcallister	Phillip	Gray	LA	22	Neurosurgery	S	Oxycontin	Oxycodone Hcl	12	12	360	6715.68			12	12	6715.68	360	*
1740317957	Barrett	Ryan	Southfield	MI	26	Neurosurgery	S	Oxycodone-Acetaminophen	Oxycodone Hcl/Acetaminophen	33	33	880	1753.13	23		14	14	525.56	360		11
1740351444	Beck	Mohamed	Pearland	TX	48	Neurosurgery	S	Oxycodone Hcl	Oxycodone Hcl	86	86.3	2550	3446.81	36		31	31	1120.7	910		12
1740351444	Beck	Mohamed	Pearland	TX	48	Neurosurgery	S	Oxycodone-Acetaminophen	Oxycodone Hcl/Acetaminophen	73	73	2125	4901.15	30		47	47	3099.34	1360		18
1740351444	Beck	Mohamed	Pearland	TX	48	Neurosurgery	S	Oxycontin	Oxycodone Hcl	13	13	390	6355.04		*					*
1740397199	Cilluffo	John	Petoskey	MI	26	Neurosurgery	S	Oxycodone-Acetaminophen	Oxycodone Hcl/Acetaminophen	18	18	183	533.19	16	#					#
1740397306	Munshi	Ilyas	Lafayette	LA	22	Neurosurgery	S	Oxycodone-Acetaminophen	Oxycodone Hcl/Acetaminophen	143	145	1987	2372.69	59		62	64	941.64	854		35
1740414895	Mannas	Jonathan	Lubbock	TX	48	Neurosurgery	S	Oxycodone-Acetaminophen	Oxycodone Hcl/Acetaminophen	39	40	419	709.84	33	#					#
1740418235	Kinsman	Michael	Kansas City	KS	20	Neurosurgery	S	Oxycodone-Acetaminophen	Oxycodone Hcl/Acetaminophen	30	30	355	516.37	23	#					#
1740444389	Syre	Peter	Englewood	CO	8	Neurosurgery	S	Oxycodone Hcl	Oxycodone Hcl	22	22	227	486.56	22	#					#
1740463983	Marotti	Louis	Lancaster	PA	42	Neurosurgery	S	Oxycodone Hcl	Oxycodone Hcl	271	271	3865	10324.81	44		23	23	1219.95	408	*
1740463983	Marotti	Louis	Lancaster	PA	42	Neurosurgery	S	Oxycodone Hcl Er	Oxycodone Hcl	21	21	630	10416.54			0	0	0	0	#
1740463983	Marotti	Louis	Lancaster	PA	42	Neurosurgery	S	Oxycontin	Oxycodone Hcl	18	18	540	21500.86			0	0	0	0	#
1750311098	Callahan	James	Anderson	IN	18	Neurosurgery	S	Oxycodone-Acetaminophen	Oxycodone Hcl/Acetaminophen	58	58	754	1717.79	32		32	32	862.19	351		18
1750315867	Strauss	Richard	Vineland	NJ	34	Neurosurgery	S	Oxycodone-Acetaminophen	Oxycodone Hcl/Acetaminophen	15	15	178	311.25		#					*
1750331104	Fulmer	Benjamin	Birmingham	AL	1	Neurosurgery	S	Oxycodone-Acetaminophen	Oxycodone Hcl/Acetaminophen	357	357	2686	5693.13	138		199	199	3258.42	1592		89
1750348371	Tyler	Mike	N Charleston	SC	45	Neurosurgery	S	Oxycodone-Acetaminophen	Oxycodone Hcl/Acetaminophen	41	41	383	536.5	31	#					#
1750354437	Silver	Mark	Sherman	TX	48	Neurosurgery	S	Oxycodone-Acetaminophen	Oxycodone Hcl/Acetaminophen	114	114	1898	3141.6	92		79	79	2208.91	1314		65
1750355251	Arce	Carlos	Jacksonville	FL	12	Neurosurgery	S	Oxycodone-Acetaminophen	Oxycodone Hcl/Acetaminophen	12	12	95	160.97	12	*					*
1750361556	Manguoglu	Ali	Salina	KS	20	Neurosurgery	S	Oxycodone-Acetaminophen	Oxycodone Hcl/Acetaminophen	67	67	911	2281.45	13	*					*
1750368635	Nockels	Russell	Maywood	IL	17	Neurosurgery	S	Oxycodone-Acetaminophen	Oxycodone Hcl/Acetaminophen	19	19	405	892.65		#					*
1750380580	Smith	Mark	Charlotte	NC	37	Neurosurgery	S	Oxycodone-Acetaminophen	Oxycodone Hcl/Acetaminophen	11	11	159	317.34		*					*
1750398178	Chapleau	Charles	Pensacola	FL	12	Neurosurgery	S	Oxycodone-Acetaminophen	Oxycodone Hcl/Acetaminophen	14	14	184	122.49			14	14	122.49	184	*
1750399275	Wahl	Melvin	Kennewick	WA	53	Neurosurgery	S	Oxycodone Hcl	Oxycodone Hcl	13	13	253	322.85	12	*					*
1750399275	Wahl	Melvin	Kennewick	WA	53	Neurosurgery	S	Oxycodone-Acetaminophen	Oxycodone Hcl/Acetaminophen	16	16.1	315	514.79	14	*					*
1750448072	Krishna	Phari	Enid	OK	40	Neurosurgery	S	Oxycodone-Acetaminophen	Oxycodone Hcl/Acetaminophen	24	24	301	712.78		*					*
1750458618	Goldenberg	Todd	Fontana	CA	6	Neurosurgery	S	Oxycodone-Acetaminophen	Oxycodone Hcl/Acetaminophen	13	13	350	694.75		#					*
1750487823	Hiser	Bradley	Amarillo	TX	48	Neurosurgery	S	Oxycodone Hcl	Oxycodone Hcl	15	15	134	266.46	11	#					*
1750515029	King	Cyrus	Saint Louis	MO	29	Neurosurgery	S	Oxycodone-Acetaminophen	Oxycodone Hcl/Acetaminophen	16	16	153	274.76	13	*					*
1750518544	Kominek	Selma	Johnson City	TN	47	Neurosurgery	S	Oxycodone-Acetaminophen	Oxycodone Hcl/Acetaminophen	32	32	501	867.18	27	*					*
1750519112	Hawasli	Ammar	Saint Louis	MO	29	Neurosurgery	S	Oxycodone Hcl	Oxycodone Hcl	12	12	159	251.95		*					*
1750576328	Paul	Kamaljit	Oshkosh	WI	55	Neurosurgery	S	Oxycodone-Acetaminophen	Oxycodone Hcl/Acetaminophen	17	17	138	328.79	14	#					*
1750587838	Kelley	Brian	Lake Charles	LA	22	Neurosurgery	S	Oxycodone-Acetaminophen	Oxycodone Hcl/Acetaminophen	90	90	860	940.65	86		58	58	576.61	558		55
1750592051	Losiniecki	Andrew	Mishawaka	IN	18	Neurosurgery	S	Oxycodone-Acetaminophen	Oxycodone Hcl/Acetaminophen	28	28	316	389.07	22	#					#
1750593729	Kilpatrick	Michaux	Kernersville	NC	37	Neurosurgery	S	Oxycodone-Acetaminophen	Oxycodone Hcl/Acetaminophen	39	39	759	906.52	39	#					#
1760401780	Alvis	James	Norman	OK	40	Neurosurgery	S	Oxycodone Hcl	Oxycodone Hcl	18	18	540	544.05			0	0	0	0	#
1760401780	Alvis	James	Norman	OK	40	Neurosurgery	S	Oxycodone-Acetaminophen	Oxycodone Hcl/Acetaminophen	277	277.7	4737	15211.96	42		84	84	5294.92	1409		23
1760412100	Budway	Matthew	Sayre	PA	42	Neurosurgery	S	Oxycodone Hcl	Oxycodone Hcl	62	63.8	1535	2825.79	19		48	49.3	2156.54	1155	#
1760412100	Budway	Matthew	Sayre	PA	42	Neurosurgery	S	Oxycodone-Acetaminophen	Oxycodone Hcl/Acetaminophen	25	25	661	867.67	11		25	25	867.67	661		11
1760415236	Asgarzadie-Gadim	Farbod	Fontana	CA	6	Neurosurgery	S	Oxycodone-Acetaminophen	Oxycodone Hcl/Acetaminophen	11	11	173	505.45		*					*
1760432090	Baker	Christopher	Winter Park	FL	12	Neurosurgery	S	Oxycodone-Acetaminophen	Oxycodone Hcl/Acetaminophen	79	79	806	801.86	64	#					#
1760443766	Wolf	Aizik	South Miami	FL	12	Neurosurgery	S	Oxycodone-Acetaminophen	Oxycodone Hcl/Acetaminophen	15	15	112	104.88	15	#					#
1760445167	Alvarez	Jaime	Fort Myers	FL	12	Neurosurgery	S	Oxycodone-Acetaminophen	Oxycodone Hcl/Acetaminophen	105	105	757	1422.81	76		83	83	1143.06	572		64
1760445241	Crosby	Glenn	Memphis	TN	47	Neurosurgery	S	Oxycodone-Acetaminophen	Oxycodone Hcl/Acetaminophen	14	14	119	236.24	11	*					*
1760446520	Warren	Ronald	Cambridge	MA	25	Neurosurgery	S	Oxycodone Hcl	Oxycodone Hcl	46	46	1187	948.58			19	19	291.21	472	*
1760446520	Warren	Ronald	Cambridge	MA	25	Neurosurgery	S	Oxycodone-Acetaminophen	Oxycodone Hcl/Acetaminophen	16	16	439	641.57		*					*
1760462121	Fabi	Alain	Kalamazoo	MI	26	Neurosurgery	S	Oxycodone Hcl	Oxycodone Hcl	46	48	517	1179.17	14		21	21	286.71	251	*
1760462121	Fabi	Alain	Kalamazoo	MI	26	Neurosurgery	S	Oxycodone-Acetaminophen	Oxycodone Hcl/Acetaminophen	68	68	750	3273.51	29		51	51	2417.24	512	#
1760487128	Sandhu	Faheem	Clinton	MD	24	Neurosurgery	S	Oxycodone Hcl	Oxycodone Hcl	19	19	480	756.33	13	*					*
1760487961	Theodotou	Basil	Melbourne	FL	12	Neurosurgery	S	Oxycodone-Acetaminophen	Oxycodone Hcl/Acetaminophen	16	16	83	277.51	11	#					*
1760489967	Rich	Kenneth	Raleigh	NC	37	Neurosurgery	S	Oxycodone-Acetaminophen	Oxycodone Hcl/Acetaminophen	19	19	209	240.52	15	#					*
1760495303	Coufal	Frank	La Jolla	CA	6	Neurosurgery	S	Oxycodone-Acetaminophen	Oxycodone Hcl/Acetaminophen	41	41	548	1573.23	11		15	15	488.75	183	*
1760589576	Lin	Dean	Fort Myers	FL	12	Neurosurgery	S	Oxycodone Hcl	Oxycodone Hcl	20	20	149	211.86	12	#					*
1760589576	Lin	Dean	Fort Myers	FL	12	Neurosurgery	S	Oxycodone-Acetaminophen	Oxycodone Hcl/Acetaminophen	112	112	738	1166.01	77		91	91	945.57	596		65
1760596001	Ott	Kenneth	San Diego	CA	6	Neurosurgery	S	Oxycodone-Acetaminophen	Oxycodone Hcl/Acetaminophen	13	13	120	300.9	13	#					#
1760598999	Kendrick	F.	Montgomery	AL	1	Neurosurgery	S	Oxycodone-Acetaminophen	Oxycodone Hcl/Acetaminophen	79	79	1161	1481.76	54		34	34	595.04	479		30
1760618862	Macnutt	James	Duluth	MN	27	Neurosurgery	S	Oxycodone-Acetaminophen	Oxycodone Hcl/Acetaminophen	12	12	142	113.66			12	12	113.66	142	*
1770500209	Wright	Neill	Saint Louis	MO	29	Neurosurgery	S	Oxycodone-Acetaminophen	Oxycodone Hcl/Acetaminophen	14	14	140	322.45		*					*
1770521692	Figuereo	Santiago	Miami	FL	12	Neurosurgery	S	Oxycodone-Acetaminophen	Oxycodone Hcl/Acetaminophen	41	41.8	646	713.87	28		24	24.3	401.86	338	#
1770522864	Ordia	Joe	Peabody	MA	25	Neurosurgery	S	Oxycodone Hcl	Oxycodone Hcl	21	21	574	411.78		#					*
1770522864	Ordia	Joe	Peabody	MA	25	Neurosurgery	S	Oxycodone-Acetaminophen	Oxycodone Hcl/Acetaminophen	14	14	379	152.19		*					*
1770522864	Ordia	Joe	Peabody	MA	25	Neurosurgery	S	Oxycontin	Oxycodone Hcl	11	11	326	3051.07		*					*
1770549107	Zamorano	Lucia	Birmingham	MI	26	Neurosurgery	S	Oxycodone-Acetaminophen	Oxycodone Hcl/Acetaminophen	30	30	799	1759.47	13	*					*
1770553075	Norvill	Keith	Pueblo	CO	8	Neurosurgery	S	Oxycodone Hcl	Oxycodone Hcl	46	46	697	1025.15	22		26	26	660.66	389	#
1770553075	Norvill	Keith	Pueblo	CO	8	Neurosurgery	S	Oxycodone-Acetaminophen	Oxycodone Hcl/Acetaminophen	13	13	221	588.22		*					*
1770561979	Ashker	Kheder	Cumberland	MD	24	Neurosurgery	S	Oxycodone-Acetaminophen	Oxycodone Hcl/Acetaminophen	16	16	187	149.99	12	#					*
1770572133	Nottmeier	Eric	Jacksonville	FL	12	Neurosurgery	S	Oxycodone Hcl	Oxycodone Hcl	90	92	1486	2313.78	58		62	64	1599.02	1010		42
1770572133	Nottmeier	Eric	Jacksonville	FL	12	Neurosurgery	S	Oxycodone-Acetaminophen	Oxycodone Hcl/Acetaminophen	19	19	269	567.37	15	#					#
1770588626	Mckalip	David	Saint Petersburg	FL	12	Neurosurgery	S	Oxycodone-Acetaminophen	Oxycodone Hcl/Acetaminophen	32	32	259	434.47	21		17	17	190.65	141	#
1770634412	Li	Khan	Nashville	TN	47	Neurosurgery	S	Oxycodone-Acetaminophen	Oxycodone Hcl/Acetaminophen	35	35	634	1155.19	28		22	22	701.09	371	#
1770655821	Rosario	Marshal	Los Gatos	CA	6	Neurosurgery	S	Oxycodone-Acetaminophen	Oxycodone Hcl/Acetaminophen	34	34	481	829.07	22	#					#
1770660797	Lee	Thomas	Tarrytown	NY	36	Neurosurgery	S	Oxycodone Hcl	Oxycodone Hcl	17	17	255	183.23		#					*
1770664583	Keller	John	Grand Rapids	MI	26	Neurosurgery	S	Oxycodone Hcl	Oxycodone Hcl	16	16	193	266.57		*					*
1770673766	D'agostino	Sabino	N. Charleston	SC	45	Neurosurgery	S	Oxycodone-Acetaminophen	Oxycodone Hcl/Acetaminophen	84	84	981	2896.12	44		68	68	2216.76	782	#
1770695660	Holbrook	Thomas	Columbia	SC	45	Neurosurgery	S	Oxycodone-Acetaminophen	Oxycodone Hcl/Acetaminophen	29	29	264	385.99	24	#					#
1770734675	Stuart	Robert	Charleston	SC	45	Neurosurgery	S	Oxycodone-Acetaminophen	Oxycodone Hcl/Acetaminophen	35	35	535	510.02	30	#					#
1770740516	Scott	Brandon	Cape Girardeau	MO	29	Neurosurgery	S	Oxycodone-Acetaminophen	Oxycodone Hcl/Acetaminophen	35	35	475	685.22	23	*					*
1770744872	Assina	Rachid	Newark	NJ	34	Neurosurgery	S	Oxycodone-Acetaminophen	Oxycodone Hcl/Acetaminophen	12	12	60	104.08	11	*					*
1770752891	Ugokwe	Kene	Youngstown	OH	39	Neurosurgery	S	Oxycodone-Acetaminophen	Oxycodone Hcl/Acetaminophen	38	39	643	1062.85	34	#					#
1770763732	Smith	David	Provo	UT	49	Neurosurgery	S	Oxycodone-Acetaminophen	Oxycodone Hcl/Acetaminophen	16	16	207	578.27		#					*
1770791709	Kanter	Adam	Pittsburgh	PA	42	Neurosurgery	S	Oxycodone Hcl	Oxycodone Hcl	60	60	755	909.23	32		43	43	631.93	520	#
1780609768	Tomaszek	David	Conroe	TX	48	Neurosurgery	S	Oxycodone Hcl	Oxycodone Hcl	20	20	560	544.55		*					*
1780609768	Tomaszek	David	Conroe	TX	48	Neurosurgery	S	Oxycodone-Acetaminophen	Oxycodone Hcl/Acetaminophen	134	136	3943	15506.41	26		57	57.7	5177.74	1658		13
1780609768	Tomaszek	David	Conroe	TX	48	Neurosurgery	S	Oxycontin	Oxycodone Hcl	25	25	750	16012.04			13	13	11414.24	390	*
1780620765	Soloniuk	Donald	Lewiston	ID	16	Neurosurgery	S	Oxycodone Hcl	Oxycodone Hcl	22	22	265	463.24	11	#					*
1780628719	Kokkino	Andrew	Springfield	OR	41	Neurosurgery	S	Oxycodone Hcl	Oxycodone Hcl	36	36	269	313.19	26		25	25	199.41	161	#
1780637348	Hrynkiw	Zenko	Birmingham	AL	1	Neurosurgery	S	Oxycodone-Acetaminophen	Oxycodone Hcl/Acetaminophen	19	19	243	447.95	13	*					*
1780641563	Abraham	Robert	Jonesboro	AR	5	Neurosurgery	S	Oxycodone-Acetaminophen	Oxycodone Hcl/Acetaminophen	45	45	685	1281.35	17		16	16	454.86	270	*
1780648535	Friedberg	Marc	Norwood	MA	25	Neurosurgery	S	Oxycodone Hcl	Oxycodone Hcl	15	15	104	224.04			0	0	0	0	#
1780648535	Friedberg	Marc	Norwood	MA	25	Neurosurgery	S	Oxycodone-Acetaminophen	Oxycodone Hcl/Acetaminophen	11	11	321	65.69			0	0	0	0	#
1780673814	Flotte	Edward	Mobile	AL	1	Neurosurgery	S	Oxycodone-Acetaminophen	Oxycodone Hcl/Acetaminophen	100	100	1718	3266.24	84		74	74	2441.2	1277		64
1780679126	Allen	Clark	Idaho Falls	ID	16	Neurosurgery	S	Oxycodone-Acetaminophen	Oxycodone Hcl/Acetaminophen	18	18	232	553.9	18	#					#
1780680504	Stevenson	John	Gainesville	FL	12	Neurosurgery	S	Oxycodone Hcl	Oxycodone Hcl	165	165.3	2100	3399.56	83		114	114.3	2354.72	1424		62
1780680504	Stevenson	John	Gainesville	FL	12	Neurosurgery	S	Oxycodone-Acetaminophen	Oxycodone Hcl/Acetaminophen	148	148	1810	3824.94	50		77	77	1844.89	1019		37
1780680504	Stevenson	John	Gainesville	FL	12	Neurosurgery	S	Oxycontin	Oxycodone Hcl	15	15	450	6234.79		*					*
1780706788	Vernal	Raul	Los Gatos	CA	6	Neurosurgery	S	Oxycodone-Acetaminophen	Oxycodone Hcl/Acetaminophen	16	16	305	1093.51		*					*
1780710822	Iguchi	Mark	Baltimore	MD	24	Neurosurgery	S	Oxycodone Hcl	Oxycodone Hcl	49	49	735	960.73	20		12	12	253.6	170	*
1780710822	Iguchi	Mark	Baltimore	MD	24	Neurosurgery	S	Oxycodone-Acetaminophen	Oxycodone Hcl/Acetaminophen	35	35	552	958.37	15		17	17	459.36	288	#
1780710822	Iguchi	Mark	Baltimore	MD	24	Neurosurgery	S	Oxycontin	Oxycodone Hcl	14	14	199	2744.63		*					*
1780795435	Cantando	John	Wellington	FL	12	Neurosurgery	S	Oxycodone-Acetaminophen	Oxycodone Hcl/Acetaminophen	70	70	1077	1767.2	56		58	58	1478.1	920		44
1780797019	Ostrup	Richard	San Diego	CA	6	Neurosurgery	S	Oxycodone-Acetaminophen	Oxycodone Hcl/Acetaminophen	40	40	426	870.2	24	#					#
1780835769	Thomas	John	Wilmington	NC	37	Neurosurgery	S	Oxycodone Hcl	Oxycodone Hcl	29	29	513	395.63	26	#					#
1780847947	Whitlow	Justin	Salina	KS	20	Neurosurgery	S	Oxycodone-Acetaminophen	Oxycodone Hcl/Acetaminophen	32	32	369	748.58	23	#					#
1780905380	Menendez	Joshua	Birmingham	AL	1	Neurosurgery	S	Oxycodone-Acetaminophen	Oxycodone Hcl/Acetaminophen	23	23	169	222.66	17	#					#
1790702363	Lien	George	Murfreesboro	TN	47	Neurosurgery	S	Oxycodone-Acetaminophen	Oxycodone Hcl/Acetaminophen	73	73	471	1204.32	47		49	49	751.6	301		35
1790728913	Schlifka	Brett	Wellington	FL	12	Neurosurgery	S	Oxycodone-Acetaminophen	Oxycodone Hcl/Acetaminophen	86	86	1153	1758.51	62		60	60	1115.25	825		43
1790734226	Bowen	Samuel	Birmingham	AL	1	Neurosurgery	S	Oxycodone-Acetaminophen	Oxycodone Hcl/Acetaminophen	162	162	1536	3690.47	109		100	100	2461.94	913		72
1790734242	Miller	Joshua	Knoxville	TN	47	Neurosurgery	S	Oxycodone-Acetaminophen	Oxycodone Hcl/Acetaminophen	16	16	108	193.83	12	*					*
1790753622	Spiro	Richard	Butler	PA	42	Neurosurgery	S	Oxycodone-Acetaminophen	Oxycodone Hcl/Acetaminophen	63	63	867	1638.38	28		47	47	1340.41	627	#
1790758878	Soldevilla	Francisco	Tualatin	OR	41	Neurosurgery	S	Oxycodone Hcl	Oxycodone Hcl	51	51	451	770.14	37		40	40	615.85	324	#
1790764850	Underwood	Bill	Bridgeport	WV	54	Neurosurgery	S	Oxycodone-Acetaminophen	Oxycodone Hcl/Acetaminophen	72	72	1094	1086.95	64		53	53	855.5	812		49
1790765485	Pichelmann	Mark	Jacksonville	FL	12	Neurosurgery	S	Oxycodone Hcl	Oxycodone Hcl	17	17	302	361.91	14	#					#
1790771095	Duncan	Johnny	Lawton	OK	40	Neurosurgery	S	Oxycodone-Acetaminophen	Oxycodone Hcl/Acetaminophen	43	43	396	600.43	34		31	31	377.11	290	#
1790776516	Anderson	Richard	Springfield	MA	25	Neurosurgery	S	Oxycodone Hcl	Oxycodone Hcl	42	42	601	1037.64	12	*					*
1790776516	Anderson	Richard	Springfield	MA	25	Neurosurgery	S	Oxycodone-Acetaminophen	Oxycodone Hcl/Acetaminophen	24	24	261	596.95	12	*					*
1790784460	Bookwalter	John	Pittsburgh	PA	42	Neurosurgery	S	Oxycodone Hcl	Oxycodone Hcl	34	34	265	389.61		#					*
1790784460	Bookwalter	John	Pittsburgh	PA	42	Neurosurgery	S	Oxycodone-Acetaminophen	Oxycodone Hcl/Acetaminophen	18	18	142	252.4		*					*
1790788321	Shapiro	Scott	Indianapolis	IN	18	Neurosurgery	S	Oxycodone-Acetaminophen	Oxycodone Hcl/Acetaminophen	13	13	234	829.03			13	13	829.03	234	*
1790795110	Holaday	Howard	Jackson	MS	28	Neurosurgery	S	Oxycodone-Acetaminophen	Oxycodone Hcl/Acetaminophen	36	36	183	431.53	15		15	15	177.8	62	*
1790861144	Whiting	Jobyna	Orlando	FL	12	Neurosurgery	S	Oxycodone-Acetaminophen	Oxycodone Hcl/Acetaminophen	12	12	97	94.05	12		12	12	94.05	97		12
1790944668	Slavin	Justin	Baltimore	MD	24	Neurosurgery	S	Oxycodone Hcl	Oxycodone Hcl	14	14	226	337.47		*					*
1801019781	Buttram	John	Raleigh	NC	37	Neurosurgery	S	Oxycodone-Acetaminophen	Oxycodone Hcl/Acetaminophen	16	16	148	235.93	13	#					*
1801066964	Buchanan	Colin	Aurora	CO	8	Neurosurgery	S	Oxycodone-Acetaminophen	Oxycodone Hcl/Acetaminophen	21	21.5	286	508.42	16	#					#
1801074661	Howes	Gregory	Cincinnati	OH	39	Neurosurgery	S	Oxycodone Hcl	Oxycodone Hcl	22	22	310	231.03	16	#					*
1801086897	Musleh	Wael	Vancouver	WA	53	Neurosurgery	S	Oxycodone Hcl	Oxycodone Hcl	31	31	198	350.12	30	#					#
1801095609	Dakwar	Elias	Tampa	FL	12	Neurosurgery	S	Oxycodone Hcl	Oxycodone Hcl	13	13	280	288.18			13	13	288.18	280	*
1801095609	Dakwar	Elias	Tampa	FL	12	Neurosurgery	S	Oxycodone-Acetaminophen	Oxycodone Hcl/Acetaminophen	81	81	1290	1815.92	54	#					#
1801112271	Rice	Robert	Bristol	TN	47	Neurosurgery	S	Oxycodone-Acetaminophen	Oxycodone Hcl/Acetaminophen	19	19	237	211.24	15	*					*
1801800685	Holladay	Frank	Kansas City	KS	20	Neurosurgery	S	Oxycodone Hcl	Oxycodone Hcl	45	45	836	1520.47			26	26	539.52	343	*
1801800685	Holladay	Frank	Kansas City	KS	20	Neurosurgery	S	Oxycodone-Acetaminophen	Oxycodone Hcl/Acetaminophen	51	51	440	1107.59	18		20	20	275.13	159	*
1801801469	Tekula	Francesca	Anderson	IN	18	Neurosurgery	S	Oxycodone-Acetaminophen	Oxycodone Hcl/Acetaminophen	16	16	220	449.83	11	*					*
1801857297	Ahuja	Arvind	Milwaukee	WI	55	Neurosurgery	S	Oxycodone Hcl	Oxycodone Hcl	150	150	2848	3395.95	20		72	72	1297.22	1401	*
1801857297	Ahuja	Arvind	Milwaukee	WI	55	Neurosurgery	S	Oxycodone-Acetaminophen	Oxycodone Hcl/Acetaminophen	296	298.3	6066	13926.87	39		140	140	5915.01	2692		21
1801857297	Ahuja	Arvind	Milwaukee	WI	55	Neurosurgery	S	Oxycontin	Oxycodone Hcl	48	48	1410	20980.53		*					*
1801859202	Savage	Douglas	Fort Myers	FL	12	Neurosurgery	S	Oxycodone Hcl	Oxycodone Hcl	12	12	100	109.85		*					*
1801859202	Savage	Douglas	Fort Myers	FL	12	Neurosurgery	S	Oxycodone-Acetaminophen	Oxycodone Hcl/Acetaminophen	112	112	1083	1765.23	80		70	70	972.29	602		57
1801861018	Taha	Jamal	Kettering	OH	39	Neurosurgery	S	Oxycodone-Acetaminophen	Oxycodone Hcl/Acetaminophen	17	17	166	293.21	16	#					#
1801861406	Margraf	Russell	Raleigh	NC	37	Neurosurgery	S	Oxycodone-Acetaminophen	Oxycodone Hcl/Acetaminophen	18	18	197	232.75	15	#					*
1801880380	Abdolvahabi	Ramin	Wellington	FL	12	Neurosurgery	S	Oxycodone-Acetaminophen	Oxycodone Hcl/Acetaminophen	24	24	298	318.89	22	#					#
1801885819	Dixit	Sanat	Huntsville	AL	1	Neurosurgery	S	Oxycodone-Acetaminophen	Oxycodone Hcl/Acetaminophen	19	20.3	261	269.73	15	#					#
1801887773	Scialabba	Fred	Glens Falls	NY	36	Neurosurgery	S	Oxycodone Hcl	Oxycodone Hcl	27	27	756	795.91			13	13	507.48	376	*
1801887773	Scialabba	Fred	Glens Falls	NY	36	Neurosurgery	S	Oxycontin	Oxycodone Hcl	25	25	700	30334.9		#					*
1801899422	Witt	Thomas	Indianapolis	IN	18	Neurosurgery	S	Oxycontin	Oxycodone Hcl	12	12	360	6777.42			0	0	0	0	#
1801899554	Weaver	Charles	Roswell	GA	13	Neurosurgery	S	Endocet	Oxycodone Hcl/Acetaminophen	16	16	240	539.37			16	16	539.37	240	*
1801899554	Weaver	Charles	Roswell	GA	13	Neurosurgery	S	Oxycodone-Acetaminophen	Oxycodone Hcl/Acetaminophen	54	54	815	2139.64	32		36	36	1365.96	507	#
1801905401	Nosko	Michael	New Brunswick	NJ	34	Neurosurgery	S	Oxycodone-Acetaminophen	Oxycodone Hcl/Acetaminophen	19	19	101	144.85	17	#					*
1801939947	Bagley	Carlos	Durham	NC	37	Neurosurgery	S	Oxycodone Hcl	Oxycodone Hcl	14	14	217	277.27			14	14	277.27	217	*
1801972161	Belanger	Eric	Bismarck	ND	38	Neurosurgery	S	Oxycodone-Acetaminophen	Oxycodone Hcl/Acetaminophen	13	13	152	374.67	11	*					*
1801973474	Burdick	Adam	La Jolla	CA	6	Neurosurgery	S	Oxycodone-Acetaminophen	Oxycodone Hcl/Acetaminophen	14	14	165	399.3	12		14	14	399.3	165		12
1801982400	Shogan	Stephen	Denver	CO	8	Neurosurgery	S	Oxycodone-Acetaminophen	Oxycodone Hcl/Acetaminophen	16	16	150	319.01	13	#					#
1801996442	Ware	Marcus	New Orleans	LA	22	Neurosurgery	S	Oxycodone-Acetaminophen	Oxycodone Hcl/Acetaminophen	32	32	421	1228.25	15	*					*
1801998844	Bradley	Robert	Montgomery	AL	1	Neurosurgery	S	Oxycodone-Acetaminophen	Oxycodone Hcl/Acetaminophen	80	80	357	504.6	40		19	19	110.89	76		14
1811094949	Valentine	David	New York	NY	36	Neurosurgery	S	Oxycodone-Acetaminophen	Oxycodone Hcl/Acetaminophen	14	14	207	88.66		#					*
1811106578	Casas-Reyes	Carlos	Oakland Park	FL	12	Neurosurgery	S	Oxycodone-Acetaminophen	Oxycodone Hcl/Acetaminophen	30	30	266	457.82	25	#					#
1811192156	Elliott	Robert	Newtown Square	PA	42	Neurosurgery	S	Oxycodone Hcl	Oxycodone Hcl	12	12	315	469.53		*					*
1811226350	Satyan	Krishna	Fairlawn	OH	39	Neurosurgery	S	Oxycodone-Acetaminophen	Oxycodone Hcl/Acetaminophen	23	23	175	278.09	13	*					*
1811924467	Bergman	Thomas	Minneapolis	MN	27	Neurosurgery	S	Oxycodone Hcl	Oxycodone Hcl	15	15	112	114.74	14	*					*
1811943996	Summers	Lori	Hammond	LA	22	Neurosurgery	S	Oxycodone Hcl	Oxycodone Hcl	15	16	227	169.58		*					*
1811943996	Summers	Lori	Hammond	LA	22	Neurosurgery	S	Oxycodone-Acetaminophen	Oxycodone Hcl/Acetaminophen	65	65.7	844	2116.36	25		34	34.7	1068.08	508		13
1811944861	Rodts	Gerald	Atlanta	GA	13	Neurosurgery	S	Oxycodone Hcl	Oxycodone Hcl	53	53	1203	1803.38	23		25	25	644	482	#
1811944861	Rodts	Gerald	Atlanta	GA	13	Neurosurgery	S	Oxycodone-Acetaminophen	Oxycodone Hcl/Acetaminophen	105	105	1981	4906.22	48		79	79	2495.7	1259	#
1811946080	Weiner	Mark	Canton	OH	39	Neurosurgery	S	Oxycodone-Acetaminophen	Oxycodone Hcl/Acetaminophen	25	25	596	559.13	14	#					*
1811948334	Baisden	Jamie	Milwaukee	WI	55	Neurosurgery	S	Oxycodone Hcl	Oxycodone Hcl	17	17	324	341.58	14	*					*
1811954035	Naso	William	Florence	SC	45	Neurosurgery	S	Oxycodone-Acetaminophen	Oxycodone Hcl/Acetaminophen	62	62	255	449.45	55		44	44	311.72	166		39
1811966807	Donaldson	Jill	Indianapolis	IN	18	Neurosurgery	S	Oxycodone-Acetaminophen	Oxycodone Hcl/Acetaminophen	23	23	197	410.68	14	*					*
1811992035	Gardner	Stephen	Greenville	SC	45	Neurosurgery	S	Oxycodone Hcl	Oxycodone Hcl	79	79	1538	1201.44	34		57	57	809.82	1090	#
1811992035	Gardner	Stephen	Greenville	SC	45	Neurosurgery	S	Oxycodone-Acetaminophen	Oxycodone Hcl/Acetaminophen	19	19	526	877.66			19	19	877.66	526	*
1811992357	Gonzales-Portillo	Gabriel	Tampa	FL	12	Neurosurgery	S	Oxycodone-Acetaminophen	Oxycodone Hcl/Acetaminophen	12	12	92	108.1	11	*					*
1821012832	Gardner	Paul	Provo	UT	49	Neurosurgery	S	Oxycodone Hcl	Oxycodone Hcl	23	23	320	321.96	15	#					*
1821016817	Burry	Matthew	Sanford	FL	12	Neurosurgery	S	Oxycodone-Acetaminophen	Oxycodone Hcl/Acetaminophen	36	36	395	689.51	25		25	25	441.21	265	#
1821021320	Voorhies	Rand	Metairie	LA	22	Neurosurgery	S	Oxycodone-Acetaminophen	Oxycodone Hcl/Acetaminophen	21	21.3	365	755.4	15	*					*
1821034950	Nichols	Margaret	Joplin	MO	29	Neurosurgery	S	Oxycodone Hcl	Oxycodone Hcl	15	15	400	194.07		#					*
1821036492	Keller	Irvin	Vero Beach	FL	12	Neurosurgery	S	Oxycodone Hcl	Oxycodone Hcl	76	76	2240	2388.74	14		15	15	649.86	440	*
1821036492	Keller	Irvin	Vero Beach	FL	12	Neurosurgery	S	Oxycodone-Acetaminophen	Oxycodone Hcl/Acetaminophen	84	84.1	2469	5673.02	14		14	14	635.1	388	*
1821042946	Stevenson	Kevin	Macon	GA	13	Neurosurgery	S	Oxycodone-Acetaminophen	Oxycodone Hcl/Acetaminophen	57	57	829	2222.17	22		40	40	1500.86	533	#
1821043498	Mimran	Ronnie	Castro Valley	CA	6	Neurosurgery	S	Oxycodone-Acetaminophen	Oxycodone Hcl/Acetaminophen	16	16	275	607.16		#					*
1821048752	Colon	Gary	Naples	FL	12	Neurosurgery	S	Oxycodone-Acetaminophen	Oxycodone Hcl/Acetaminophen	179	179	910	1501.03	150	#					#
1821060229	Stanfield	Matthew	Oklahoma City	OK	40	Neurosurgery	S	Oxycodone-Acetaminophen	Oxycodone Hcl/Acetaminophen	44	44	510	2481.93	15	*					*
1821064957	Henn	Jeffrey	Fort Myers	FL	12	Neurosurgery	S	Oxycodone-Acetaminophen	Oxycodone Hcl/Acetaminophen	26	26.3	253	288.79	22	#					#
1821078403	Branch	Charles	Winston Salem	NC	37	Neurosurgery	S	Oxycodone-Acetaminophen	Oxycodone Hcl/Acetaminophen	12	12	121	212.45		#					*
1821096876	Ferraro	Francis	Johnstown	PA	42	Neurosurgery	S	Oxycodone-Acetaminophen	Oxycodone Hcl/Acetaminophen	18	18	139	184.78	15	#					#
1821097775	Lusk	Michael	Naples	FL	12	Neurosurgery	S	Oxycodone-Acetaminophen	Oxycodone Hcl/Acetaminophen	90	90	817	1944.7	57	#					#
1821109513	Nathoo	Narendra	Bowling Green	KY	21	Neurosurgery	S	Oxycodone-Acetaminophen	Oxycodone Hcl/Acetaminophen	36	37	717	789.61	23		17	18	371.89	341	*
1821189408	Khalil	Hitham	Valdosta	GA	13	Neurosurgery	S	Oxycodone-Acetaminophen	Oxycodone Hcl/Acetaminophen	36	36	504	848.56	36		24	24	653.14	360		24
1821249277	Karuppiah	Saravanan	Ocala	FL	12	Neurosurgery	S	Oxycodone-Acetaminophen	Oxycodone Hcl/Acetaminophen	95	95	821	2480.67	78		72	72	1810.13	625		62
1821398355	Rabin	Doron	Fountain Hill	PA	42	Neurosurgery	S	Oxycodone-Acetaminophen	Oxycodone Hcl/Acetaminophen	16	16	82	88.03	14	#					#
1831120161	Tranmer	Bruce	Burlington	VT	50	Neurosurgery	S	Oxycodone Hcl	Oxycodone Hcl	35	35	449	608.12	13	#					#
1831136605	Frankel	Bruce	Charleston	SC	45	Neurosurgery	S	Oxycodone Hcl	Oxycodone Hcl	31	31	596	400.44	11		14	14	160.4	187	*
1831136605	Frankel	Bruce	Charleston	SC	45	Neurosurgery	S	Oxycodone-Acetaminophen	Oxycodone Hcl/Acetaminophen	21	21	429	356.32		*					*
1831136605	Frankel	Bruce	Charleston	SC	45	Neurosurgery	S	Oxycontin	Oxycodone Hcl	12	12	360	4597.8			0	0	0	0	#
1831183201	Bay	Janet	Columbus	OH	39	Neurosurgery	S	Oxycodone-Acetaminophen	Oxycodone Hcl/Acetaminophen	28	28	494	736.28		#					*
1831190024	Middleton	Troy	Mobile	AL	1	Neurosurgery	S	Oxycodone-Acetaminophen	Oxycodone Hcl/Acetaminophen	14	14	182	294.31	12	*					*
1831197698	Henegar	Martin	Charlotte	NC	37	Neurosurgery	S	Oxycodone Hcl	Oxycodone Hcl	11	11	152	208		*					*
1831197698	Henegar	Martin	Charlotte	NC	37	Neurosurgery	S	Oxycodone-Acetaminophen	Oxycodone Hcl/Acetaminophen	75	75	840	2999.35	16		58	58	2390.47	689	#
1831286863	Maher	Philip	Pensacola	FL	12	Neurosurgery	S	Oxycodone-Acetaminophen	Oxycodone Hcl/Acetaminophen	52	52	572	1862.48	37		34	34	1064.33	387		25
1831366392	Altstadt	Thomas	Louisville	KY	21	Neurosurgery	S	Oxycodone-Acetaminophen	Oxycodone Hcl/Acetaminophen	38	38	631	2286.82	21		26	26	1909.93	481	#
1831373117	Cain	Marshall	Monroe	LA	22	Neurosurgery	S	Oxycodone-Acetaminophen	Oxycodone Hcl/Acetaminophen	84	84	1510	3171.49	37		48	48	2029.55	883		23
1831396357	Tormenti	Matthew	Freehold	NJ	34	Neurosurgery	S	Oxycodone-Acetaminophen	Oxycodone Hcl/Acetaminophen	13	13	204	235.2		*					*
1831400621	Bradley	Lucas	Mountain Home	AR	5	Neurosurgery	S	Oxycodone-Acetaminophen	Oxycodone Hcl/Acetaminophen	32	32	302	712.57	27		17	17	341.93	162		14
1841210515	Africk	Cynthia	Pinehurst	NC	37	Neurosurgery	S	Oxycodone-Acetaminophen	Oxycodone Hcl/Acetaminophen	16	16	163	159.22	12	*					*
1841213568	Robbins	John	Sleepy Hollow	NY	36	Neurosurgery	S	Oxycodone Hcl	Oxycodone Hcl	47	47.5	1100	1429.79	14		20	20.5	412.67	375	*
1841219144	Brown	Peter	Tacoma	WA	53	Neurosurgery	S	Oxycodone-Acetaminophen	Oxycodone Hcl/Acetaminophen	26	26	265	315.64	24	#					#
1841231958	Lee	Max	Milwaukee	WI	55	Neurosurgery	S	Oxycodone Hcl	Oxycodone Hcl	45	45	1005	1241.99	14		23	23	538.03	512	*
1841231958	Lee	Max	Milwaukee	WI	55	Neurosurgery	S	Oxycodone-Acetaminophen	Oxycodone Hcl/Acetaminophen	63	63	1428	2453.41	28		33	33	1062.83	720	#
1841239340	Letellier	Marc	Mesa	AZ	4	Neurosurgery	S	Oxycodone-Acetaminophen	Oxycodone Hcl/Acetaminophen	32	32	241	335.85	13		32	32	335.85	241		13
1841249711	Behrmann	Donald	Winter Park	FL	12	Neurosurgery	S	Oxycodone-Acetaminophen	Oxycodone Hcl/Acetaminophen	41	41.2	623	500.89	35	#					#
1841258464	Kantrowitz	Allen	Miami Beach	FL	12	Neurosurgery	S	Oxycodone-Acetaminophen	Oxycodone Hcl/Acetaminophen	23	23	351	387.83	19	#					#
1841265139	Shumaker	Grant	Dakota Dunes	SD	46	Neurosurgery	S	Oxycodone-Acetaminophen	Oxycodone Hcl/Acetaminophen	106	106	832	1541.17	61		52	52	751.2	412		41
1841285756	Martin	George	El Paso	TX	48	Neurosurgery	S	Oxycodone-Acetaminophen	Oxycodone Hcl/Acetaminophen	12	12	223	210.06		*					*
1841289196	Remondino	Robert	Oklahoma City	OK	40	Neurosurgery	S	Oxycodone Hcl	Oxycodone Hcl	40	40.5	573	795.47	26		26	26.5	447.98	391	#
1841289196	Remondino	Robert	Oklahoma City	OK	40	Neurosurgery	S	Oxycodone-Acetaminophen	Oxycodone Hcl/Acetaminophen	57	57	803	1872.26	27		31	31	1217.76	493		16
1841289964	Suh	Daniel	Savannah	GA	13	Neurosurgery	S	Oxycodone-Acetaminophen	Oxycodone Hcl/Acetaminophen	39	39	608	986.83	18	#					#
1841297041	Phuong	Loi	Fort Wayne	IN	18	Neurosurgery	S	Oxycodone-Acetaminophen	Oxycodone Hcl/Acetaminophen	15	15	150	302.72	12	*					*
1841338084	Ogden	John	Westerville	OH	39	Neurosurgery	S	Oxycodone-Acetaminophen	Oxycodone Hcl/Acetaminophen	31	31	233	357.87	20		14	14	214.04	105	#
1841344215	Dephillips	George	Sioux Falls	SD	46	Neurosurgery	S	Oxycodone-Acetaminophen	Oxycodone Hcl/Acetaminophen	11	11	244	491.23		*					*
1841350956	Chitale	Vidyadhar	Marietta	GA	13	Neurosurgery	S	Oxycodone-Acetaminophen	Oxycodone Hcl/Acetaminophen	58	58	770	1653.77	43		37	37	1081.19	476		32
1841377348	Vandergrift	William	Charleston	SC	45	Neurosurgery	S	Oxycodone Hcl	Oxycodone Hcl	17	17	276	247.58		*					*
1841417896	Dorward	Ian	Saint Louis	MO	29	Neurosurgery	S	Oxycodone Hcl	Oxycodone Hcl	40	40	719	1353.5	22		19	19	501.61	358	#
1841459963	Syed	Omar	Mount Kisco	NY	36	Neurosurgery	S	Oxycodone-Acetaminophen	Oxycodone Hcl/Acetaminophen	33	33	381	429.87	23		22	22	283.77	254	#
1841491925	Evans	Brandon	Fayetteville	AR	5	Neurosurgery	S	Oxycodone-Acetaminophen	Oxycodone Hcl/Acetaminophen	50	50	593	1059.28	49		30	30	621.08	338		30
1851311088	Adler	David	Portland	OR	41	Neurosurgery	S	Oxycodone Hcl	Oxycodone Hcl	15	15	86	230.45		#					*
1851320733	Poisik	Alexander	Miami	FL	12	Neurosurgery	S	Oxycodone-Acetaminophen	Oxycodone Hcl/Acetaminophen	30	30	234	205.78	28	#					#
1851331698	Robinson	Robert	Birmingham	AL	1	Neurosurgery	S	Oxycodone-Acetaminophen	Oxycodone Hcl/Acetaminophen	56	56	897	1935.65	36		28	28	953.44	520		20
1851333728	Killeffer	James	Knoxville	TN	47	Neurosurgery	S	Oxycodone Hcl	Oxycodone Hcl	29	29	227	365.49	23	#					#
1851338628	Wiles	David	Johnson City	TN	47	Neurosurgery	S	Oxycodone-Acetaminophen	Oxycodone Hcl/Acetaminophen	17	17	302	548.5	14	*					*
1851341226	Morris	Enoch	Birmingham	AL	1	Neurosurgery	S	Oxycodone-Acetaminophen	Oxycodone Hcl/Acetaminophen	23	23	204	435.17	14	#					#
1851347678	Allende	Rafael	Sanford	FL	12	Neurosurgery	S	Oxycodone Hcl	Oxycodone Hcl	29	29	455	626.59	14		16	16	409.44	258	*
1851347678	Allende	Rafael	Sanford	FL	12	Neurosurgery	S	Oxycodone-Acetaminophen	Oxycodone Hcl/Acetaminophen	19	19	252	518.4	13	#					#
1851354179	Moyer	Donald	Cape Coral	FL	12	Neurosurgery	S	Oxycodone-Acetaminophen	Oxycodone Hcl/Acetaminophen	103	103	786	1720.32	64		90	90	1453.91	653	#
1851378772	Khan	Ahmed	New Britain	CT	9	Neurosurgery	S	Oxycodone Hcl	Oxycodone Hcl	49	49	845	734.12	30		13	13	124.64	217	*
1851385181	Buster	Ward	Columbus	OH	39	Neurosurgery	S	Oxycodone Hcl	Oxycodone Hcl	16	16	203	270.48	11	*					*
1851385181	Buster	Ward	Columbus	OH	39	Neurosurgery	S	Oxycodone-Acetaminophen	Oxycodone Hcl/Acetaminophen	32	32	467	604.66	19		15	15	236.43	209	*
1851395586	Nazar	Gregory	Louisville	KY	21	Neurosurgery	S	Oxycodone-Acetaminophen	Oxycodone Hcl/Acetaminophen	27	27	372	802.47	23	#					#
1851399612	Redding	Mark	Salisbury	NC	37	Neurosurgery	S	Oxycodone-Acetaminophen	Oxycodone Hcl/Acetaminophen	14	14	240	361.82		*					*
1851399687	Bernard	Joe	Charlotte	NC	37	Neurosurgery	S	Oxycodone-Acetaminophen	Oxycodone Hcl/Acetaminophen	12	12	118	260.6		*					*
1851441414	Lavery	Aleksandyr	Cleveland	OH	39	Neurosurgery	S	Oxycodone-Acetaminophen	Oxycodone Hcl/Acetaminophen	19	19	115	297.51	18	#					#
1851493571	Atassi	Inad	Fayetteville	NC	37	Neurosurgery	S	Oxycodone-Acetaminophen	Oxycodone Hcl/Acetaminophen	29	29	568	622.19	16	#					*
1851568174	Haydel	Justin	Metairie	LA	22	Neurosurgery	S	Oxycodone-Acetaminophen	Oxycodone Hcl/Acetaminophen	30	30	442	922.7	20	#					#
1851599880	Spomar	Daniel	Indianapolis	IN	18	Neurosurgery	S	Oxycodone-Acetaminophen	Oxycodone Hcl/Acetaminophen	34	34	346	940.59	18		20	20	383.35	195	#
1861434953	Cooper	Patrick	Philadelphia	PA	42	Neurosurgery	S	Oxycodone-Acetaminophen	Oxycodone Hcl/Acetaminophen	13	13	114	142.92		*					*
1861438517	Park	Charles	Baltimore	MD	24	Neurosurgery	S	Oxycodone Hcl	Oxycodone Hcl	465	467	11832	13220.08	110		176	176	4002.29	4676		41
1861438517	Park	Charles	Baltimore	MD	24	Neurosurgery	S	Oxycodone-Acetaminophen	Oxycodone Hcl/Acetaminophen	24	24	510	619.72		*					*
1861444846	Theofilos	Charles	Palm Beach Gardens	FL	12	Neurosurgery	S	Oxycodone-Acetaminophen	Oxycodone Hcl/Acetaminophen	28	28	179	345.63	23	#					#
1861451874	Foley	Kevin	Memphis	TN	47	Neurosurgery	S	Oxycodone-Acetaminophen	Oxycodone Hcl/Acetaminophen	23	23	367	606.03	13	#					#
1861459802	Price	Kenneth	Durham	NC	37	Neurosurgery	S	Oxycodone-Acetaminophen	Oxycodone Hcl/Acetaminophen	14	14.2	199	351.16	11	*					*
1861461170	Schroeder	Kurt	Tucson	AZ	4	Neurosurgery	S	Oxycodone-Acetaminophen	Oxycodone Hcl/Acetaminophen	91	92.3	921	1258.18	83		67	68.3	1014.18	711		66
1861483265	Villanueva	Wayne	Louisville	KY	21	Neurosurgery	S	Oxycodone-Acetaminophen	Oxycodone Hcl/Acetaminophen	18	18	165	326.98	13	#					*
1861486318	Hlavin	Mary	Cedar Rapids	IA	19	Neurosurgery	S	Oxycodone-Acetaminophen	Oxycodone Hcl/Acetaminophen	40	40.2	862	1390.69		#					*
1861489056	Moore	Matthew	Fort Lauderdale	FL	12	Neurosurgery	S	Oxycodone-Acetaminophen	Oxycodone Hcl/Acetaminophen	17	17	314	182.1	13	#					*
1861495905	Bullard	Dennis	Raleigh	NC	37	Neurosurgery	S	Oxycodone-Acetaminophen	Oxycodone Hcl/Acetaminophen	26	26.3	670	1023.43	21	#					#
1861501637	Manning	Thomas	Boise	ID	16	Neurosurgery	S	Oxycodone Hcl	Oxycodone Hcl	12	12	103	187.92			12	12	187.92	103	*
1861617755	Oliver	Tthomas	Tallahassee	FL	12	Neurosurgery	S	Oxycodone Hcl	Oxycodone Hcl	62	62	611	388.78	54		39	39	228.65	385		34
1861624751	Mcloughlin	Gregory	Greenwood	SC	45	Neurosurgery	S	Oxycodone Hcl	Oxycodone Hcl	30	30	503	401.97	15		14	14	217.94	237	*
1861624751	Mcloughlin	Gregory	Greenwood	SC	45	Neurosurgery	S	Oxycodone-Acetaminophen	Oxycodone Hcl/Acetaminophen	188	188	2129	4950.7	75		115	115	2995.69	1306		54
1861659450	Bradbury	Jamie	Greenwood	IN	18	Neurosurgery	S	Oxycodone-Acetaminophen	Oxycodone Hcl/Acetaminophen	13	13	167	420.92		*					*
1861678591	Tumialan	Luis	Scottsdale	AZ	4	Neurosurgery	S	Oxycodone-Acetaminophen	Oxycodone Hcl/Acetaminophen	122	122	1320	2517.08	61	#					#
1861687873	Do	Nguyen	San Ramon	CA	6	Neurosurgery	S	Oxycodone-Acetaminophen	Oxycodone Hcl/Acetaminophen	74	74	1205	3593.12	19	#					#
1861773889	Al Shamy	George	Shenandoah	TX	48	Neurosurgery	S	Oxycodone-Acetaminophen	Oxycodone Hcl/Acetaminophen	16	16	322	350.71	11	#					*
1861808651	Snyder	Kendall	Rochester	MN	27	Neurosurgery	S	Oxycodone Hcl	Oxycodone Hcl	25	25	112	196.18	24	#					#
1871502476	Bartl	Lynn	Waukesha	WI	55	Neurosurgery	S	Oxycodone Hcl	Oxycodone Hcl	70	70	674	882.41	44		47	47	506.55	388	#
1871531749	Greene	Andrew	Neenah	WI	55	Neurosurgery	S	Oxycodone-Acetaminophen	Oxycodone Hcl/Acetaminophen	40	40	315	566.55	22		28	28	359.05	233	#
1871536565	Chambers	Melissa	Birmingham	AL	1	Neurosurgery	S	Oxycodone-Acetaminophen	Oxycodone Hcl/Acetaminophen	22	22	135	265.06		#					*
1871545590	Abramson	Robert	Augusta	GA	13	Neurosurgery	S	Oxycodone-Acetaminophen	Oxycodone Hcl/Acetaminophen	13	13	130	223.92		*					*
1871553370	Miller	Jimmy	Greenwood	MS	28	Neurosurgery	S	Oxycodone-Acetaminophen	Oxycodone Hcl/Acetaminophen	40	40	225	358.48	36		21	21	164.2	124		19
1871561167	Capocelli	Anthony	Little Rock	AR	5	Neurosurgery	S	Oxycodone Hcl	Oxycodone Hcl	40	40	1150	1051.3		*					*
1871561167	Capocelli	Anthony	Little Rock	AR	5	Neurosurgery	S	Oxycodone-Acetaminophen	Oxycodone Hcl/Acetaminophen	132	132	3444	5106.07	39		29	29	625.95	650		13
1871563254	Krzeminski	Joseph	York	PA	42	Neurosurgery	S	Oxycodone Hcl	Oxycodone Hcl	61	61	507	544.54	59		40	40	382.34	302		39
1871579235	Javed	Tariq	Marietta	GA	13	Neurosurgery	S	Oxycodone-Acetaminophen	Oxycodone Hcl/Acetaminophen	59	59	536	1114.03	51	#					#
1871582213	Tibbs	Robert	Oklahoma City	OK	40	Neurosurgery	S	Oxycodone Hcl	Oxycodone Hcl	67	67	838	1333.82	38		49	49	933.03	618		23
1871582213	Tibbs	Robert	Oklahoma City	OK	40	Neurosurgery	S	Oxycodone-Acetaminophen	Oxycodone Hcl/Acetaminophen	53	53	709	2144.96	29		29	29	1149.45	400		17
1871584011	Schell	Gerald	Saginaw	MI	26	Neurosurgery	S	Oxycodone Hcl	Oxycodone Hcl	11	11	330	409.42		*					*
1871584011	Schell	Gerald	Saginaw	MI	26	Neurosurgery	S	Oxycodone-Acetaminophen	Oxycodone Hcl/Acetaminophen	102	102.7	1913	2699.08	66		36	36	584.39	520		23
1871586792	Kim	Do-Kyun	Seattle	WA	53	Neurosurgery	S	Oxycodone Hcl	Oxycodone Hcl	35	35	293	428.28	24		24	24	331.19	204	#
1871590646	Moufarrij	Nazih	Wichita	KS	20	Neurosurgery	S	Oxycodone-Acetaminophen	Oxycodone Hcl/Acetaminophen	11	11	80	205.64		*					*
1871626754	Roonprapunt	Chanland	New York	NY	36	Neurosurgery	S	Oxycodone-Acetaminophen	Oxycodone Hcl/Acetaminophen	37	37	353	350.63	24	#					#
1871688135	Beaumont	Andrew	Wausau	WI	55	Neurosurgery	S	Oxycodone Hcl	Oxycodone Hcl	51	51	667	1085.66	18		16	16	240.58	251	*
1871706473	Woods	Kamal	Kettering	OH	39	Neurosurgery	S	Oxycodone Hcl	Oxycodone Hcl	13	15	182	244.02		*					*
1871710004	Klem	Jack	Miami	FL	12	Neurosurgery	S	Oxycodone-Acetaminophen	Oxycodone Hcl/Acetaminophen	15	15	108	109.41	13	#					*
1871747469	Mumert	Michael	Springfield	MO	29	Neurosurgery	S	Oxycodone-Acetaminophen	Oxycodone Hcl/Acetaminophen	99	99	1347	1691.85	82		68	68	1189.89	924		58
1871790691	Pryputniewicz	David	Kingsport	TN	47	Neurosurgery	S	Oxycodone Hcl	Oxycodone Hcl	44	45	785	772.8	38		32	33	564.47	557	#
1881661791	Lyerly	Mark	Winston-Salem	NC	37	Neurosurgery	S	Oxycodone Hcl	Oxycodone Hcl	431	433.2	12435	15202.32	94		268	269.8	9125.26	7745		57
1881661791	Lyerly	Mark	Winston-Salem	NC	37	Neurosurgery	S	Oxycodone Hcl Er	Oxycodone Hcl	14	14.4	407	6567.62		#					*
1881661791	Lyerly	Mark	Winston-Salem	NC	37	Neurosurgery	S	Oxycodone-Acetaminophen	Oxycodone Hcl/Acetaminophen	127	136.1	3916	9284.21	31		86	87.1	5807.72	2493		20
1881661791	Lyerly	Mark	Winston-Salem	NC	37	Neurosurgery	S	Oxycontin	Oxycodone Hcl	13	13.3	373	6841.85		#					*
1881662716	Horowitz	Michael	Butler	PA	42	Neurosurgery	S	Oxycodone-Acetaminophen	Oxycodone Hcl/Acetaminophen	11	11	129	171.63		*					*
1881670180	Gower	David	Jasper	GA	13	Neurosurgery	S	Oxycodone-Acetaminophen	Oxycodone Hcl/Acetaminophen	81	81	532	2556.5	20		30	30	898.31	227	#
1881684215	Delgado	Tomas	Zephyrhills	FL	12	Neurosurgery	S	Oxycodone-Acetaminophen	Oxycodone Hcl/Acetaminophen	42	42	630	940.81	27	#					#
1881693133	Bobek	Miroslav	Medford	OR	41	Neurosurgery	S	Oxycodone-Acetaminophen	Oxycodone Hcl/Acetaminophen	16	16	156	255.56	13	#					#
1881696052	Feldkamp	Matthias	Golden Valley	MN	27	Neurosurgery	S	Oxycodone Hcl	Oxycodone Hcl	26	26	211	656.08	18		15	15	200.52	107	*
1881696052	Feldkamp	Matthias	Golden Valley	MN	27	Neurosurgery	S	Oxycodone-Acetaminophen	Oxycodone Hcl/Acetaminophen	33	33	208	876.73	16		19	19	617.64	132	*
1881725984	Ragel	Brian	Vancouver	WA	53	Neurosurgery	S	Oxycodone Hcl	Oxycodone Hcl	32	32	311	379.91	19		14	14	202.57	122	#
1881757268	Danish	Shabbar	New Brunswick	NJ	34	Neurosurgery	S	Oxycodone-Acetaminophen	Oxycodone Hcl/Acetaminophen	30	30	185	224.2	29		18	18	121.97	84		18
1881774206	Mayer	Peter	Sarasota	FL	12	Neurosurgery	S	Oxycodone-Acetaminophen	Oxycodone Hcl/Acetaminophen	87	87	754	1328.86	59		71	71	1006.45	609	#
1881791663	Dejesus-Rodriguez	Reynaldo	Ponce	PR	72	Neurosurgery	S	Oxycodone-Acetaminophen	Oxycodone Hcl/Acetaminophen	60	60	870	753.91	60		33	33	424.57	484		33
1881800571	Matheus	Virgilio	Orlando	FL	12	Neurosurgery	S	Oxycodone-Acetaminophen	Oxycodone Hcl/Acetaminophen	38	38	548	783.87	26		16	16	285.26	248		12
1881811040	Goldman	Marc	Providence	RI	44	Neurosurgery	S	Oxycodone Hcl	Oxycodone Hcl	67	67	578	943.82	37		37	37	557.24	311		24
1881811040	Goldman	Marc	Providence	RI	44	Neurosurgery	S	Oxycodone-Acetaminophen	Oxycodone Hcl/Acetaminophen	19	19	172	316.55	14	*					*
1881814770	Steenland	Peter	Asheville	NC	37	Neurosurgery	S	Oxycodone Hcl	Oxycodone Hcl	16	16	184	450.39		*					*
1881814770	Steenland	Peter	Asheville	NC	37	Neurosurgery	S	Oxycodone-Acetaminophen	Oxycodone Hcl/Acetaminophen	11	11	125	111.73		*					*
1881824860	Tutt	Matthew	Lexington	KY	21	Neurosurgery	S	Oxycodone-Acetaminophen	Oxycodone Hcl/Acetaminophen	133	133	2153	3328.6	108		100	100	2542.77	1570		83
1881891281	Goel	Rishi	Westlake	OH	39	Neurosurgery	S	Oxycodone-Acetaminophen	Oxycodone Hcl/Acetaminophen	44	44	436	719.21	42	#					#
1891735684	Lapsiwala	Samir	Fort Worth	TX	48	Neurosurgery	S	Oxycodone-Acetaminophen	Oxycodone Hcl/Acetaminophen	20	20	166	336.16	13	#					*
1891745774	Ward	John	Richmond	VA	51	Neurosurgery	S	Oxycodone Hcl	Oxycodone Hcl	14	24	713	412.18		*					*
1891752176	Anson	John	Las Vegas	NV	32	Neurosurgery	S	Oxycodone-Acetaminophen	Oxycodone Hcl/Acetaminophen	13	13	188	415.19	11	#					*
1891768883	Gerszten	Peter	Pittsburgh	PA	42	Neurosurgery	S	Oxycodone Hcl	Oxycodone Hcl	40	41	553	654.29	28		19	20	269.5	304		12
1891783254	Weitman	David	Bangor	ME	23	Neurosurgery	S	Oxycodone Hcl	Oxycodone Hcl	17	17	115	273.84	13	*					*
1891783254	Weitman	David	Bangor	ME	23	Neurosurgery	S	Oxycodone-Acetaminophen	Oxycodone Hcl/Acetaminophen	59	59	337	668.6	50		42	42	455.36	243		35
1891784237	Hahn	Michael	Oklahoma City	OK	40	Neurosurgery	S	Oxycodone Hcl	Oxycodone Hcl	24	24	266	467.97	16	*					*
1891784237	Hahn	Michael	Oklahoma City	OK	40	Neurosurgery	S	Oxycodone-Acetaminophen	Oxycodone Hcl/Acetaminophen	44	44	528	1703.85	35	#					#
1891784930	Baker	Roy	Savannah	GA	13	Neurosurgery	S	Oxycodone-Acetaminophen	Oxycodone Hcl/Acetaminophen	127	127	945	1617.84	84		110	110	1239.56	802		71
1891902714	Ayer	Robert	Lawrenceville	GA	13	Neurosurgery	S	Oxycodone Hcl	Oxycodone Hcl	15	15	208	250.78		*					*
1891902714	Ayer	Robert	Lawrenceville	GA	13	Neurosurgery	S	Oxycodone-Acetaminophen	Oxycodone Hcl/Acetaminophen	94	94	1614	3293.76	53		60	60	1916.49	1037		36
1891943536	Martin	Denny	New York	NY	36	Neurosurgery	S	Endocet	Oxycodone Hcl/Acetaminophen	17	17	510	934.74		#					*
1891943536	Martin	Denny	New York	NY	36	Neurosurgery	S	Oxycodone Hcl	Oxycodone Hcl	48	48	1298	1463.5	25		20	20	530.29	478		12
1891943536	Martin	Denny	New York	NY	36	Neurosurgery	S	Oxycodone-Acetaminophen	Oxycodone Hcl/Acetaminophen	65	65	1690	2136.89	37		33	33	983.83	781		20
1891943536	Martin	Denny	New York	NY	36	Neurosurgery	S	Oxycontin	Oxycodone Hcl	23	23	690	11779.41			23	23	11779.41	690	*
1902000599	Angeles	Carmina	Eugene	OR	41	Neurosurgery	S	Oxycodone Hcl	Oxycodone Hcl	30	30	374	610.65	24		17	17	248.09	171		12
1902019771	Hirschl	Robert	Orlando	FL	12	Neurosurgery	S	Oxycodone Hcl	Oxycodone Hcl	11	11	118	214.15		*					*
1902019771	Hirschl	Robert	Orlando	FL	12	Neurosurgery	S	Oxycodone-Acetaminophen	Oxycodone Hcl/Acetaminophen	14	14	190	499.68		*					*
1902020738	Ha	Tung	Bellingham	WA	53	Neurosurgery	S	Oxycodone-Acetaminophen	Oxycodone Hcl/Acetaminophen	29	29	234	291.45	13		15	15	159.55	133	*
1902023146	Belknap	Thomas	Roswell	GA	13	Neurosurgery	S	Oxycodone-Acetaminophen	Oxycodone Hcl/Acetaminophen	19	19	305	573.21	14	#					*
1902063225	Eads	Todd	Bloomington	IN	18	Neurosurgery	S	Oxycodone-Acetaminophen	Oxycodone Hcl/Acetaminophen	27	27	315	463.01	14		11	11	160.57	108	*
1902065758	Biro	Erin	New Orleans	LA	22	Neurosurgery	S	Oxycodone-Acetaminophen	Oxycodone Hcl/Acetaminophen	12	12	206	453.96		*					*
1902095664	Johnson	Daryl	Hattiesburg	MS	28	Neurosurgery	S	Oxycodone-Acetaminophen	Oxycodone Hcl/Acetaminophen	44	44	413	905.89	37		33	33	669.02	267		26
1902122203	Kimmell	Kristopher	North Kansas City	MO	29	Neurosurgery	S	Oxycodone-Acetaminophen	Oxycodone Hcl/Acetaminophen	36	36	432	544.59	26		24	24	282.81	255	#
1902800733	Sherman	Jonathan	Eugene	OR	41	Neurosurgery	S	Oxycodone Hcl	Oxycodone Hcl	23	23	316	453.22	19	#					#
1902802515	Ehirim	Princewill	Lawrenceville	GA	13	Neurosurgery	S	Oxycodone-Acetaminophen	Oxycodone Hcl/Acetaminophen	14	14	154	252.14		*					*
1902849300	Johnson	Robert	Birmingham	AL	1	Neurosurgery	S	Oxycodone-Acetaminophen	Oxycodone Hcl/Acetaminophen	20	20	161	507.86		*					*
1902852734	Spillane	William	High Point	NC	37	Neurosurgery	S	Oxycodone Hcl	Oxycodone Hcl	167	169	4336	3098.08	31		91	91	1777.95	2382		18
1902852734	Spillane	William	High Point	NC	37	Neurosurgery	S	Oxycodone-Acetaminophen	Oxycodone Hcl/Acetaminophen	155	155.5	4375	5789.93	35		76	76.5	2114.59	2187		12
1902852734	Spillane	William	High Point	NC	37	Neurosurgery	S	Oxycontin	Oxycodone Hcl	29	31	914	20477.25			29	31	20477.25	914	*
1902856503	Critides	Samuel	Dalton	GA	13	Neurosurgery	S	Oxycodone-Acetaminophen	Oxycodone Hcl/Acetaminophen	36	36.6	807	1882.66	24		14	14.3	844.14	337	*
1902878887	Fritz	David	Lawrence	KS	20	Neurosurgery	S	Oxycodone-Acetaminophen	Oxycodone Hcl/Acetaminophen	13	13	113	459.91	12	#					*
1902885098	Boyer	Richard	Knoxville	TN	47	Neurosurgery	S	Endocet	Oxycodone Hcl/Acetaminophen	11	11	330	1001			0	0	0	0	#
1902885098	Boyer	Richard	Knoxville	TN	47	Neurosurgery	S	Oxycodone Hcl	Oxycodone Hcl	88	88	2534	3547.83	14	*					*
1902885098	Boyer	Richard	Knoxville	TN	47	Neurosurgery	S	Oxycodone-Acetaminophen	Oxycodone Hcl/Acetaminophen	64	64	1456	2920.69	43		29	29	1565.63	680		18
1902885098	Boyer	Richard	Knoxville	TN	47	Neurosurgery	S	Oxycontin	Oxycodone Hcl	11	11	330	5859.48			11	11	5859.48	330	*
1902887821	Tuffaha	Hani	Williamsport	PA	42	Neurosurgery	S	Oxycodone-Acetaminophen	Oxycodone Hcl/Acetaminophen	12	20	450	1101.53		*					*
1902894736	King	Paul	Atlanta	GA	13	Neurosurgery	S	Oxycodone-Acetaminophen	Oxycodone Hcl/Acetaminophen	18	18	440	981.51		*					*
1902913494	Martin	Stanley	Saint Charles	MO	29	Neurosurgery	S	Oxycodone-Acetaminophen	Oxycodone Hcl/Acetaminophen	12	12	86	189.89		*					*
1902929714	Karami	Kristophe	Baltimore	MD	24	Neurosurgery	S	Oxycodone Hcl	Oxycodone Hcl	11	11	90	166.32		*					*
1902947732	Rauzzino	Michael	Lonetree	CO	8	Neurosurgery	S	Oxycodone Hcl	Oxycodone Hcl	12	12	118	232.1		*					*
1902997414	Stanley	Michael	Chester	PA	42	Neurosurgery	S	Oxycodone Hcl	Oxycodone Hcl	63	63	1577	1680.87	21		24	24	424.39	510	*
1902997414	Stanley	Michael	Chester	PA	42	Neurosurgery	S	Oxycodone-Acetaminophen	Oxycodone Hcl/Acetaminophen	19	19	430	387.32		#					*
1912012071	Lipson	Adam	Union	NJ	34	Neurosurgery	S	Oxycodone-Acetaminophen	Oxycodone Hcl/Acetaminophen	22	22	303	655.65	13	#					*
1912089533	Pare	Michel	Albany	GA	13	Neurosurgery	S	Oxycodone-Acetaminophen	Oxycodone Hcl/Acetaminophen	24	24	138	168.49	13	#					*
1912092800	Refai	Daniel	Atlanta	GA	13	Neurosurgery	S	Oxycodone Hcl	Oxycodone Hcl	28	28	465	669.84	16	#					#
1912092800	Refai	Daniel	Atlanta	GA	13	Neurosurgery	S	Oxycodone-Acetaminophen	Oxycodone Hcl/Acetaminophen	124	126.7	2376	4561.43	63		82	83.7	2866.26	1491		45
1912115718	Pearson	Blake	Birmingham	AL	1	Neurosurgery	S	Oxycodone-Acetaminophen	Oxycodone Hcl/Acetaminophen	39	39	578	1313.62	21		13	13	407.6	202	*
1912133570	Werthammer	Matthew	Huntington	WV	54	Neurosurgery	S	Oxycodone-Acetaminophen	Oxycodone Hcl/Acetaminophen	67	67	655	1100.39	65		53	53	837.74	535		51
1912905175	Spetka	Lawrence	Toledo	OH	39	Neurosurgery	S	Oxycodone-Acetaminophen	Oxycodone Hcl/Acetaminophen	52	52	678	854.45	40	#					#
1912935115	Harrison	Richard	Green Bay	WI	55	Neurosurgery	S	Oxycodone-Acetaminophen	Oxycodone Hcl/Acetaminophen	13	13	103	145.31		#					*
1912950783	Bill	Charles	East Lansing	MI	26	Neurosurgery	S	Oxycodone-Acetaminophen	Oxycodone Hcl/Acetaminophen	16	16	305	607.46	12	#					*
1912956293	Held	Mark	New Bern	NC	37	Neurosurgery	S	Oxycodone Hcl	Oxycodone Hcl	231	232	2506	3077.35	143		138	139	1934.4	1464		101
1912957572	Cielo	Deus	Providence	RI	44	Neurosurgery	S	Oxycodone Hcl	Oxycodone Hcl	50	50	1043	699.35	17	*					*
1912957572	Cielo	Deus	Providence	RI	44	Neurosurgery	S	Oxycodone-Acetaminophen	Oxycodone Hcl/Acetaminophen	68	68	1139	1101.91	27		11	11	188.6	133	*
1912996489	Wilson	Robert	Tampa	FL	12	Neurosurgery	S	Oxycodone-Acetaminophen	Oxycodone Hcl/Acetaminophen	44	44	1292	3798.36			14	14	2144.25	419	*
1922004936	Ray	Joel	Cape Girardeau	MO	29	Neurosurgery	S	Oxycodone-Acetaminophen	Oxycodone Hcl/Acetaminophen	23	23	381	627.18	15	*					*
1922028349	Gross	Robert	Atlanta	GA	13	Neurosurgery	S	Oxycodone-Acetaminophen	Oxycodone Hcl/Acetaminophen	45	45	270	355.03	41		14	14	104.48	75		13
1922033489	Bartolomei	Juan	New Haven	CT	9	Neurosurgery	S	Oxycodone Hcl	Oxycodone Hcl	11	11	90	112.61		*					*
1922068782	Donner	Thomas	Thibodaux	LA	22	Neurosurgery	S	Oxycodone-Acetaminophen	Oxycodone Hcl/Acetaminophen	44	44	440	649.32	34	#					#
1922091339	Hnilica	Mark	Winston Salem	NC	37	Neurosurgery	S	Oxycodone Hcl	Oxycodone Hcl	13	13	120	134.01	12	*					*
1922091339	Hnilica	Mark	Winston Salem	NC	37	Neurosurgery	S	Oxycodone-Acetaminophen	Oxycodone Hcl/Acetaminophen	14	14	153	189.17	13	*					*
1922097377	Corsten	Luke	Baton Rouge	LA	22	Neurosurgery	S	Oxycodone-Acetaminophen	Oxycodone Hcl/Acetaminophen	14	14	191	652.33	13	*					*
1922113869	Baron	Eli	Los Angeles	CA	6	Neurosurgery	S	Oxycodone Hcl	Oxycodone Hcl	42	42	1103	1408.07	19		26	26	906.11	682	#
1922113869	Baron	Eli	Los Angeles	CA	6	Neurosurgery	S	Oxycodone-Acetaminophen	Oxycodone Hcl/Acetaminophen	35	35	668	1189.44	15	#					#
1922115385	Anderson	James	Cleveland	OH	39	Neurosurgery	S	Oxycodone-Acetaminophen	Oxycodone Hcl/Acetaminophen	30	30	258	480.94	28		19	19	271.74	170		17
1922186576	Von Koch	Cornelia	Redwood City	CA	6	Neurosurgery	S	Oxycodone-Acetaminophen	Oxycodone Hcl/Acetaminophen	13	13	142	291.62	13	#					#
1922200393	Lee	Albert	Indianapolis	IN	18	Neurosurgery	S	Oxycodone-Acetaminophen	Oxycodone Hcl/Acetaminophen	24	24.7	459	1171.23	12	*					*
1922235498	Amor	Nathaniel	Columbus	OH	39	Neurosurgery	S	Oxycodone-Acetaminophen	Oxycodone Hcl/Acetaminophen	45	45	444	832.32	27		16	16	393.72	168		13
1922243682	Hargett	Christopher	Dothan	AL	1	Neurosurgery	S	Oxycodone-Acetaminophen	Oxycodone Hcl/Acetaminophen	48	48	587	1293.18	34		20	20	625.01	286		17
1922422518	Lwu	Hsu-Hsien	Bismarck	ND	38	Neurosurgery	S	Oxycodone-Acetaminophen	Oxycodone Hcl/Acetaminophen	12	12	88	183.72		*					*
1932100112	Faircloth	William	Mobile	AL	1	Neurosurgery	S	Oxycodone-Acetaminophen	Oxycodone Hcl/Acetaminophen	158	158	1834	3711.63	128		118	118	2862.9	1364		96
1932123940	Reichman	Howard	Provo	UT	49	Neurosurgery	S	Oxycodone Hcl	Oxycodone Hcl	23	23	267	437.83	22	#					#
1932135266	Farrukh	Abdallah	Lancaster	CA	6	Neurosurgery	S	Oxycodone Hcl	Oxycodone Hcl	12	12	355	297.8		*					*
1932135266	Farrukh	Abdallah	Lancaster	CA	6	Neurosurgery	S	Oxycodone-Acetaminophen	Oxycodone Hcl/Acetaminophen	75	75	2161	4405.67	33		28	28	1433.54	773		16
1932136868	Schuster	James	Philadelphia	PA	42	Neurosurgery	S	Oxycodone Hcl	Oxycodone Hcl	11	11	146	317.56		*					*
1932141827	Brown	William	Winston Salem	NC	37	Neurosurgery	S	Oxycodone Hcl	Oxycodone Hcl	11	11	210	291.82	11	*					*
1932141827	Brown	William	Winston Salem	NC	37	Neurosurgery	S	Oxycodone-Acetaminophen	Oxycodone Hcl/Acetaminophen	22	22	353	689.25	18	*					*
1932143435	Jenkins	John	Winter Park	FL	12	Neurosurgery	S	Oxycodone-Acetaminophen	Oxycodone Hcl/Acetaminophen	25	25	319	330.33	23	#					#
1932149408	Malone	David	Tulsa	OK	40	Neurosurgery	S	Oxycodone-Acetaminophen	Oxycodone Hcl/Acetaminophen	80	80.1	1238	3583.6	47		66	66.1	3094.11	1028	#
1932159886	Ulloth	Joel	Redding	CA	6	Neurosurgery	S	Oxycodone Hcl	Oxycodone Hcl	16	16	325	649.3		*					*
1932159886	Ulloth	Joel	Redding	CA	6	Neurosurgery	S	Oxycodone-Acetaminophen	Oxycodone Hcl/Acetaminophen	13	13	239	635.33		*					*
1932165180	Kalfas	Iain	Cleveland	OH	39	Neurosurgery	S	Oxycodone-Acetaminophen	Oxycodone Hcl/Acetaminophen	11	11	60	217.31		*					*
1932165891	Mcgillicuddy	Gerald	Worcester	MA	25	Neurosurgery	S	Oxycodone Hcl	Oxycodone Hcl	27	27	810	474.02	16	#					*
1932168986	Giddens	Eugene	Myrtle Beach	SC	45	Neurosurgery	S	Oxycodone Hcl	Oxycodone Hcl	21	21	284	315.46	18	*					*
1932168986	Giddens	Eugene	Myrtle Beach	SC	45	Neurosurgery	S	Oxycodone-Acetaminophen	Oxycodone Hcl/Acetaminophen	52	52	575	976.77	35		20	20	300.28	181		16
1932170362	Fuiks	Kimball	Brookfield	WI	55	Neurosurgery	S	Oxycodone Hcl	Oxycodone Hcl	105	105.7	2857	6941.05	14		28	28	2479.88	840	*
1932170362	Fuiks	Kimball	Brookfield	WI	55	Neurosurgery	S	Oxycodone-Acetaminophen	Oxycodone Hcl/Acetaminophen	45	45	1239	2466.19	13	*					*
1932170362	Fuiks	Kimball	Brookfield	WI	55	Neurosurgery	S	Oxycontin	Oxycodone Hcl	19	19	544	6971.45			0	0	0	0	#
1932174372	Koeleveld	Robin	Raleigh	NC	37	Neurosurgery	S	Oxycodone-Acetaminophen	Oxycodone Hcl/Acetaminophen	57	57	365	620.89	47	#					#
1932180429	Das	Sumit	Johnston	RI	44	Neurosurgery	S	Oxycodone Hcl	Oxycodone Hcl	28	28	322	215.19	23	#					#
1932195427	Burnett	Mark	Austin	TX	48	Neurosurgery	S	Oxycodone-Acetaminophen	Oxycodone Hcl/Acetaminophen	41	41	433	1717.25	25	#					#
1932196128	Ty	Henry	Lawrence	MA	25	Neurosurgery	S	Oxycodone-Acetaminophen	Oxycodone Hcl/Acetaminophen	96	96	671	673.52	58		67	67	480.49	450		42
1932201290	Periyanayagam	Srinivasan	Hopkinsville	KY	21	Neurosurgery	S	Oxycodone-Acetaminophen	Oxycodone Hcl/Acetaminophen	96	100	2482	2753.19	36		37	40.5	1049.37	1155		11
1932211976	Karandikar	Mahesh	Pittsburgh	PA	42	Neurosurgery	S	Oxycodone-Acetaminophen	Oxycodone Hcl/Acetaminophen	24	24.1	456	472.32	12	*					*
1932241742	Rahhal	Ryan	Tulsa	OK	40	Neurosurgery	S	Oxycodone-Acetaminophen	Oxycodone Hcl/Acetaminophen	21	21	208	473.37	13	#					*
1932279163	Hershkowitz	Douglas	Port Charlotte	FL	12	Neurosurgery	S	Oxycodone Hcl	Oxycodone Hcl	766	766	10994	10049.07	79		333	333	4621.24	4541		37
1932279163	Hershkowitz	Douglas	Port Charlotte	FL	12	Neurosurgery	S	Oxycodone Hcl Er	Oxycodone Hcl	17	17	510	2637.4		*					*
1932279163	Hershkowitz	Douglas	Port Charlotte	FL	12	Neurosurgery	S	Oxycodone-Acetaminophen	Oxycodone Hcl/Acetaminophen	1217	1219	18318	38109.66	148		578	578	17257.48	8671		90
1932279163	Hershkowitz	Douglas	Port Charlotte	FL	12	Neurosurgery	S	Oxycontin	Oxycodone Hcl	89	89	2642	24530.95	17		27	27	6297.09	802	*
1932301678	Dorbish	Ronald	Columbus	OH	39	Neurosurgery	S	Oxycodone Hcl	Oxycodone Hcl	11	11	177	186.88		*					*
1932301678	Dorbish	Ronald	Columbus	OH	39	Neurosurgery	S	Oxycodone-Acetaminophen	Oxycodone Hcl/Acetaminophen	25	25	270	640.28	12		12	12	269.22	123	*
1932303526	Abbasi	Hamid	Alexandria	MN	27	Neurosurgery	S	Oxycodone Hcl	Oxycodone Hcl	63	64	775	1234.68	25		19	19	228.71	212	*
1932303526	Abbasi	Hamid	Alexandria	MN	27	Neurosurgery	S	Oxycodone-Acetaminophen	Oxycodone Hcl/Acetaminophen	94	94	1039	2279.18	33		17	17	360.67	179	*
1932343324	Spiro	David	Hartford	CT	9	Neurosurgery	S	Oxycodone Hcl	Oxycodone Hcl	17	17	135	228.83		*					*
1932343324	Spiro	David	Hartford	CT	9	Neurosurgery	S	Oxycodone-Acetaminophen	Oxycodone Hcl/Acetaminophen	19	19	118	186.22	13	#					*
1932384930	Nichols	Tann	Crestview Hills	KY	21	Neurosurgery	S	Oxycodone Hcl	Oxycodone Hcl	26	26	480	1077.38	16	*					*
1932384930	Nichols	Tann	Crestview Hills	KY	21	Neurosurgery	S	Oxycodone-Acetaminophen	Oxycodone Hcl/Acetaminophen	96	96	1565	2545.54	59		44	44	921.45	693		30
1942203195	Chimenti	James	Bound Brook	NJ	34	Neurosurgery	S	Oxycodone Hcl	Oxycodone Hcl	14	14	188	389.88		*					*
1942203195	Chimenti	James	Bound Brook	NJ	34	Neurosurgery	S	Oxycodone-Acetaminophen	Oxycodone Hcl/Acetaminophen	52	52	379	595.34	15	#					#
1942205406	Bean	James	Lexington	KY	21	Neurosurgery	S	Oxycodone-Acetaminophen	Oxycodone Hcl/Acetaminophen	66	66	800	1700.04	40		28	28	654.55	335		19
1942206727	Wolf	Erich	Lake Charles	LA	22	Neurosurgery	S	Oxycodone-Acetaminophen	Oxycodone Hcl/Acetaminophen	31	31	146	211.31	30	#					#
1942207956	Zakeri	Ahmad	Toledo	OH	39	Neurosurgery	S	Oxycodone-Acetaminophen	Oxycodone Hcl/Acetaminophen	68	68	486	853.41	54		57	57	673.38	417	#
1942213475	Tice	Larry	Fruita	CO	8	Neurosurgery	S	Oxycodone Hcl	Oxycodone Hcl	15	15	127	121.72		#					*
1942213475	Tice	Larry	Fruita	CO	8	Neurosurgery	S	Oxycodone-Acetaminophen	Oxycodone Hcl/Acetaminophen	22	22	155	174.55	19	#					#
1942240783	Givhan	Bryan	Tuscaloosa	AL	1	Neurosurgery	S	Oxycodone-Acetaminophen	Oxycodone Hcl/Acetaminophen	185	185	2275	3733.12	81		71	71	1360.05	948		42
1942260617	Reichman	Mark	Murray	UT	49	Neurosurgery	S	Oxycodone-Acetaminophen	Oxycodone Hcl/Acetaminophen	11	11	201	279.81		*					*
1942282348	Gieger	Michael	Norwood	MA	25	Neurosurgery	S	Oxycodone Hcl	Oxycodone Hcl	12	12	160	137.37		#					*
1942282348	Gieger	Michael	Norwood	MA	25	Neurosurgery	S	Oxycodone-Acetaminophen	Oxycodone Hcl/Acetaminophen	37	37	665	1427.46	19	#					#
1942291133	Jenkins	Jeffrey	Greensboro	NC	37	Neurosurgery	S	Oxycodone Hcl	Oxycodone Hcl	21	21	351	415.12	13	*					*
1942291133	Jenkins	Jeffrey	Greensboro	NC	37	Neurosurgery	S	Oxycodone-Acetaminophen	Oxycodone Hcl/Acetaminophen	141	141.7	2280	4710.45	92		100	100.7	2809.34	1468		70
1942302021	Drye	Randall	Columbia	SC	45	Neurosurgery	S	Oxycodone-Acetaminophen	Oxycodone Hcl/Acetaminophen	15	15	162	184.73	13	#					#
1942322821	Williams	Victor	Bridgeton	MO	29	Neurosurgery	S	Oxycodone-Acetaminophen	Oxycodone Hcl/Acetaminophen	25	25	241	686.14		*					*
1942378070	Koziol	Joseph	West Orange	NJ	34	Neurosurgery	S	Oxycodone-Acetaminophen	Oxycodone Hcl/Acetaminophen	13	13	112	183.69		#					*
1942385703	Fautheree	Gregory	Baton Rouge	LA	22	Neurosurgery	S	Oxycodone-Acetaminophen	Oxycodone Hcl/Acetaminophen	40	41.2	840	1984.04	23		25	26.2	1051.64	498	#
1942388087	Kadis	Gerald	Thomasville	GA	13	Neurosurgery	S	Oxycodone-Acetaminophen	Oxycodone Hcl/Acetaminophen	75	75	918	746.79	67		41	41	375.95	487		38
1942388962	Snyder	Melvin	Torrance	CA	6	Neurosurgery	S	Oxycodone-Acetaminophen	Oxycodone Hcl/Acetaminophen	14	14	395	595.63		#					*
1942397971	Wilson	Thomas	Birmingham	AL	1	Neurosurgery	S	Oxycodone-Acetaminophen	Oxycodone Hcl/Acetaminophen	127	127.3	1275	1482.08	100		101	101	1082.76	961		79
1942474713	Aliabadi	Hamidreza	Roseville	CA	6	Neurosurgery	S	Oxycodone-Acetaminophen	Oxycodone Hcl/Acetaminophen	24	24	318	673.87	11	#					*
1952308413	Canavati	Isa	Fort Wayne	IN	18	Neurosurgery	S	Oxycodone-Acetaminophen	Oxycodone Hcl/Acetaminophen	59	59	610	1423.8	35		45	45	1058.52	471	#
1952335655	Kowalski	Robert	Clearwater	FL	12	Neurosurgery	S	Oxycodone-Acetaminophen	Oxycodone Hcl/Acetaminophen	12	12.3	217	454.07		*					*
1952363152	Picker	Selwyn	Saint Louis	MO	29	Neurosurgery	S	Oxycodone-Acetaminophen	Oxycodone Hcl/Acetaminophen	56	56	1192	4151.4	12		40	40	3700.12	962	*
1952371098	Mccombs	Paul	Nashville	TN	47	Neurosurgery	S	Oxycodone-Acetaminophen	Oxycodone Hcl/Acetaminophen	41	41	891	1482.24	19		12	12	357.81	195	*
1952372138	Worthington	Ward	Charleston	SC	45	Neurosurgery	S	Oxycodone Hcl	Oxycodone Hcl	12	12	203	187.36		#					*
1952372138	Worthington	Ward	Charleston	SC	45	Neurosurgery	S	Oxycodone-Acetaminophen	Oxycodone Hcl/Acetaminophen	111	111	1874	1699.72	63		71	71	908.41	1200		48
1952394157	Raque	George	Louisville	KY	21	Neurosurgery	S	Oxycodone-Acetaminophen	Oxycodone Hcl/Acetaminophen	24	24.1	508	1470.28	19	*					*
1952395329	Zitnay	Kevin	Johnstown	PA	42	Neurosurgery	S	Oxycodone-Acetaminophen	Oxycodone Hcl/Acetaminophen	36	36	314	716.61	28		23	23	409.91	186		17
1952438269	Richards	Boyd	Southfield	MI	26	Neurosurgery	S	Oxycodone Hcl	Oxycodone Hcl	21	21	630	909.96		*					*
1952438269	Richards	Boyd	Southfield	MI	26	Neurosurgery	S	Oxycodone-Acetaminophen	Oxycodone Hcl/Acetaminophen	185	185	5387	10370.78	59		57	57	3083.07	1619		27
1952487241	Monroe	Timothy	Spartanburg	SC	45	Neurosurgery	S	Oxycodone-Acetaminophen	Oxycodone Hcl/Acetaminophen	174	174	3478	5504.52	103		75	75	2321.78	1499		53
1952510968	Seaman	Brian	Columbus	OH	39	Neurosurgery	S	Oxycodone Hcl	Oxycodone Hcl	56	56	625	1095.52	15		13	13	392.23	209	*
1952510968	Seaman	Brian	Columbus	OH	39	Neurosurgery	S	Oxycodone-Acetaminophen	Oxycodone Hcl/Acetaminophen	41	41	489	934.94	18		29	29	513.24	332	#
1952519704	Liechty	Peter	Metairie	LA	22	Neurosurgery	S	Oxycodone-Acetaminophen	Oxycodone Hcl/Acetaminophen	32	32	716	2120.67	18		11	11	420.56	189	*
1952520694	Arredondo	Nicolas	Savannah	GA	13	Neurosurgery	S	Oxycodone-Acetaminophen	Oxycodone Hcl/Acetaminophen	18	18	214	529.7	15	*					*
1962400903	Dyer	Emmet	Charlotte	NC	37	Neurosurgery	S	Oxycodone Hcl	Oxycodone Hcl	18	18	341	368.4		*					*
1962400903	Dyer	Emmet	Charlotte	NC	37	Neurosurgery	S	Oxycodone-Acetaminophen	Oxycodone Hcl/Acetaminophen	60	60	719	1474.28	26		34	34	818.4	392	#
1962407171	Nelson	Alfred	Greenville	SC	45	Neurosurgery	S	Oxycodone Hcl	Oxycodone Hcl	31	31	494	378.74	20		11	11	138.14	168	*
1962409169	Fulton	Mark	Melbourne	FL	12	Neurosurgery	S	Oxycodone-Acetaminophen	Oxycodone Hcl/Acetaminophen	15	15	92	143.14		#					*
1962413443	Eichbaum	Eldan	Fremont	CA	6	Neurosurgery	S	Oxycodone-Acetaminophen	Oxycodone Hcl/Acetaminophen	23	23	318	693.8		#					*
1962421297	Freeman	Thomas	Tampa	FL	12	Neurosurgery	S	Oxycodone-Acetaminophen	Oxycodone Hcl/Acetaminophen	16	16	164	410.8		*					*
1962450023	Roberti	Fabio	Vero Beach	FL	12	Neurosurgery	S	Oxycodone Hcl	Oxycodone Hcl	131	131	718	1333.91	83		115	115	1200.34	635	#
1962451823	Field	Melvin	Winter Park	FL	12	Neurosurgery	S	Oxycodone-Acetaminophen	Oxycodone Hcl/Acetaminophen	34	34	374	508.1	30	#					#
1962455303	Salerno	Simon	Wall Township	NJ	34	Neurosurgery	S	Oxycodone Hcl	Oxycodone Hcl	46	46	1279	1160.53	19		26	26	692.78	709	*
1962455303	Salerno	Simon	Wall Township	NJ	34	Neurosurgery	S	Oxycodone-Acetaminophen	Oxycodone Hcl/Acetaminophen	36	36	833	810.77	24		18	18	308.48	391	#
1962466029	Schmidt	John	Charleston	WV	54	Neurosurgery	S	Oxycodone-Acetaminophen	Oxycodone Hcl/Acetaminophen	23	23	252	573.89	17	*					*
1962475145	Milligan	Brian	Kansas City	MO	29	Neurosurgery	S	Oxycodone Hcl	Oxycodone Hcl	17	17	101	176.8	16	#					#
[truncated: 72 more rows]
