# Supplementary material for: Economic Trends in Commonly Used Drugs for Spinal Fusion and Brain Tumor Resection: An Analysis of the Medicare Part D Database
Source: Biomedicines. 2023 Aug 3;11(8):2185. doi: 10.3390/biomedicines11082185 (PMC10452193; doi:10.3390/biomedicines11082185)
Supplement: Supplementary file 1 [file biomedicines-11-02185-s001.zip › Drug Data, Pearson's and Linear Regression/Drug Data/2018 NSGY Data/2018 NSGY Dexamethasone.csv]

Prscrbr_NPI	Prscrbr_Last_Org_Name	Prscrbr_First_Name	Prscrbr_City	Prscrbr_State_Abrvtn	Prscrbr_State_FIPS	Prscrbr_Type	Prscrbr_Type_Src	Brnd_Name	Gnrc_Name	Tot_Clms	Tot_30day_Fills	Tot_Day_Suply	Tot_Drug_Cst	Tot_Benes	GE65_Sprsn_Flag	GE65_Tot_Clms	GE65_Tot_30day_Fills	GE65_Tot_Drug_Cst	GE65_Tot_Day_Suply	GE65_Bene_Sprsn_Flag	GE65_Tot_Benes
1003018748	Thomas	Brad	Little Rock	AR	5	Neurosurgery	S	Dexamethasone	Dexamethasone	22	22	66	212.14	13	#					*
1003814914	Asher	Anthony	Charlotte	NC	37	Neurosurgery	S	Dexamethasone	Dexamethasone	14	14	275	425.23	12	#					*
1013074277	Steinberg	Gary	Stanford	CA	6	Neurosurgery	S	Dexamethasone	Dexamethasone	19	19	90	104.95	18	#					#
1013111830	Moshel	Yaron	Morristown	NJ	34	Neurosurgery	S	Dexamethasone	Dexamethasone	19	21.4	507	565.95	12	#					#
1013980036	Miller	Charles	Richmond	VA	51	Neurosurgery	S	Dexamethasone	Dexamethasone	20	20	269	449.54	17	#					#
1033113949	Rhoton	Eric	Asheville	NC	37	Neurosurgery	S	Dexamethasone	Dexamethasone	18	18	156	213.44	15	#					#
1033386792	Amankulor	Nduka	Pittsburgh	PA	42	Neurosurgery	S	Dexamethasone	Dexamethasone	39	41.6	1034	1087.1	28	#					#
1043239478	Olson	Jeffrey	Atlanta	GA	13	Neurosurgery	S	Dexamethasone	Dexamethasone	14	14	359	453.69		*					*
1043490097	Killory	Brendan	Hartford	CT	9	Neurosurgery	S	Dexamethasone	Dexamethasone	16	16	221	196.03	14	#					*
1053387647	Barnett	Gene	Cleveland	OH	39	Neurosurgery	S	Dexamethasone	Dexamethasone	44	44	622	797.8	31	#					#
1053545285	Sedrak	Mark	Torrance	CA	6	Neurosurgery	S	Dexamethasone	Dexamethasone	12	12.4	224	851.18	11	*					*
1063407716	Balousek	Peter	Renton	WA	53	Neurosurgery	S	Dexamethasone	Dexamethasone	17	18	470	426.25		*					*
1063566529	Mackay	Alexander	Spokane	WA	53	Neurosurgery	S	Dexamethasone	Dexamethasone	39	41.7	700	482.36	23	#					#
1073583050	Sahni	Kanwalcharan	Richmond	VA	51	Neurosurgery	S	Dexamethasone	Dexamethasone	29	29.2	482	548.49	26		29	29.2	548.49	482		26
1073610846	Liu	James	Portland	OR	41	Neurosurgery	S	Dexamethasone	Dexamethasone	18	18	89	101.57		*					*
1073713657	Friedlich	Daniel	Murrieta	CA	6	Neurosurgery	S	Dexamethasone	Dexamethasone	11	11	232	261.25		*					*
1083625008	Boev	Angel	Rochester	NY	36	Neurosurgery	S	Dexamethasone	Dexamethasone	20	20	206	107.43	17	#					#
1083669592	Dickinson	Lawrence	Castro Valley	CA	6	Neurosurgery	S	Dexamethasone	Dexamethasone	17	17	281	381.78		#					*
1083686398	Baskaya	Mustafa	Madison	WI	55	Neurosurgery	S	Dexamethasone	Dexamethasone	18	18	178	196.29	17	#					#
1093195380	Mccutcheon	Brandon	Rochester	MN	27	Neurosurgery	S	Dexamethasone	Dexamethasone	11	11	64	108.58			11	11	108.58	64	*
1093703571	Citow	Jonathan	Libertyville	IL	17	Neurosurgery	S	Dexamethasone	Dexamethasone	13	13	71	633.62		#					*
1104945542	Hervey-Jumper	Shawn	San Francisco	CA	6	Neurosurgery	S	Dexamethasone	Dexamethasone	20	20.7	416	384.74	12	#					#
1114940996	Schlesinger	Scott	Little Rock	AR	5	Neurosurgery	S	Dexamethasone	Dexamethasone	16	16	83	286.18	12	#					*
1124021514	Mccormick	Patrick	Toledo	OH	39	Neurosurgery	S	Dexamethasone	Dexamethasone	17	17.2	267	272.35	15		17	17.2	272.35	267		15
1124048194	Evans	James	Wilmington	DE	10	Neurosurgery	S	Dexamethasone	Dexamethasone	23	23	374	336.42	12	#					*
1124050851	Smith	Stephen	South Bend	IN	18	Neurosurgery	S	Dexamethasone	Dexamethasone	74	74	710	1237.1	57	#					#
1134183205	Polinsky	Michael	Chesterfield	MO	29	Neurosurgery	S	Dexamethasone	Dexamethasone	13	13	152	207.55	11	*					*
1134195803	Germano	Isabelle	New York	NY	36	Neurosurgery	S	Dexamethasone	Dexamethasone	12	12	164	103.57		*					*
1134338569	Tran	Nam	Tampa	FL	12	Neurosurgery	S	Dexamethasone	Dexamethasone	17	17	246	518.19	16	#					#
1144257452	Judy	Kevin	Philadelphia	PA	42	Neurosurgery	S	Dexamethasone	Dexamethasone	16	16	303	314.27		#					*
1144298589	Angelov	Lilyana	Cleveland	OH	39	Neurosurgery	S	Dexamethasone	Dexamethasone	17	17	279	292.65	12	#					*
1154350155	Theodosopoulos	Philip	San Francisco	CA	6	Neurosurgery	S	Dexamethasone	Dexamethasone	23	29	549	291.05	18	#					#
1164405643	Poor	Marshall	Bloomington	IN	18	Neurosurgery	S	Dexamethasone	Dexamethasone	63	63	356	382.83	48		48	48	279.58	269		36
1164415170	Aldama	Alfonso	Houston	TX	48	Neurosurgery	S	Dexamethasone	Dexamethasone	13	13	81	82	12		13	13	82	81		12
1164457008	Rawson	Raymond	Petoskey	MI	26	Neurosurgery	S	Dexamethasone	Dexamethasone	34	34	208	196.3	31	#					#
1164493565	Monacci	William	Lancaster	PA	42	Neurosurgery	S	Dexamethasone	Dexamethasone	14	16	331	446.91		#					*
1164497160	Rutigliano	Michael	Greensburg	PA	42	Neurosurgery	S	Dexamethasone	Dexamethasone	14	14	144	153.46	14	*					*
1164549895	Mammoser	Aaron	Ann Arbor	MI	26	Neurosurgery	S	Dexamethasone	Dexamethasone	15	17.5	525	606.98		*					*
1174502629	Bergsneider	Marvin	Los Angeles	CA	6	Neurosurgery	S	Dexamethasone	Dexamethasone	21	21.3	175	263.16		#					*
1174505887	Alexander	Mathew	Corpus Christi	TX	48	Neurosurgery	S	Dexamethasone	Dexamethasone	11	12.6	263	459.47			11	12.6	459.47	263	*
1174516116	Harper	Richard	Houston	TX	48	Neurosurgery	S	Dexamethasone	Dexamethasone	19	19	107	39.18	19		19	19	39.18	107		19
1174555379	Caton	William	Pasadena	CA	6	Neurosurgery	S	Dexamethasone	Dexamethasone	27	27	305	377.01	24	#					#
1174622831	Mohit	Abdi	Cleveland	OH	39	Neurosurgery	S	Dexamethasone	Dexamethasone	55	55	220	398.55	33	#					#
1184884900	Boah	Akwasi	Denton	TX	48	Neurosurgery	S	Dexamethasone	Dexamethasone	18	18	114	403.82	17	#					#
1194792317	Chung	Richard	Santa Barbara	CA	6	Neurosurgery	S	Dexamethasone	Dexamethasone	38	38	409	514.81	34	#					#
1194929810	Engh	Johnathan	West Columbia	SC	45	Neurosurgery	S	Dexamethasone	Dexamethasone	23	25.5	615	592.63	17	#					#
1194970434	Gist	Taylor	Houston	TX	48	Neurosurgery	S	Dexamethasone	Dexamethasone	31	31	184	255.96	15	#					#
1225128705	Adada	Badih	Weston	FL	12	Neurosurgery	S	Dexamethasone	Dexamethasone	20	20	262	386.32	20	#					#
1225297864	Redjal	Navid	Pennington	NJ	34	Neurosurgery	S	Dexamethasone	Dexamethasone	16	18	399	284.76	11	#					*
1235219130	Schmidt	Richard	Salt Lake City	UT	49	Neurosurgery	S	Dexamethasone	Dexamethasone	13	16.1	291	268.64		*					*
1245232065	Collada	Maurice	Salem	OR	41	Neurosurgery	S	Dexamethasone	Dexamethasone	18	18	165	133.89	15	#					*
1255355475	Brisman	Michael	Rockville Centre	NY	36	Neurosurgery	S	Dexamethasone	Dexamethasone	15	15	388	498.11		*					*
1255381208	Rosado	Julio	Bayamon	PR	72	Neurosurgery	S	Dexamethasone	Dexamethasone	43	43	346	824.7	37		27	27	560.58	218		23
1255533451	Jude	Jordan	San Antonio	TX	48	Neurosurgery	S	Dexamethasone	Dexamethasone	29	29	394	408.06	14	#					#
1275554024	Cuff	John	Athens	GA	13	Neurosurgery	S	Dexamethasone	Dexamethasone	22	22	268	391.51	19	#					#
1285661835	Clough	John	Overland Park	KS	20	Neurosurgery	S	Dexamethasone	Dexamethasone	20	21.2	564	663.26		*					*
1285778613	Benedict	William	Marietta	GA	13	Neurosurgery	S	Dexamethasone	Dexamethasone	11	13	308	302.76			11	13	302.76	308	*
1295790525	Ahmed	Azam	Madison	WI	55	Neurosurgery	S	Dexamethasone	Dexamethasone	11	11	143	153.04		*					*
1306807094	Gullick	Richard	Decatur	GA	13	Neurosurgery	S	Dexamethasone	Dexamethasone	14	14	70	95.94	14	*					*
1306870845	Duma	Christopher	Newport Beach	CA	6	Neurosurgery	S	Dexamethasone	Dexamethasone	12	13.7	320	361.1			12	13.7	361.1	320	*
1306882279	Leroux	Peter	Wynnewood	PA	42	Neurosurgery	S	Dexamethasone	Dexamethasone	11	11	71	180.51		*					*
1326126970	Sheridan	William	Redwood City	CA	6	Neurosurgery	S	Dexamethasone	Dexamethasone	17	17	101	511.9	16	#					#
1346205622	Pace	John	Hot Springs	AR	5	Neurosurgery	S	Dexamethasone	Dexamethasone	18	18	105	369.58	17	#					#
1346268984	Chicoine	Michael	Saint Louis	MO	29	Neurosurgery	S	Dexamethasone	Dexamethasone	14	14.9	306	246.28	12	#					*
1346270832	Ritland	Stephen	Flagstaff	AZ	4	Neurosurgery	S	Dexamethasone	Dexamethasone	66	66	278	323.83	51		66	66	323.83	278		51
1346320587	Pare	Laura	Orange	CA	6	Neurosurgery	S	Dexamethasone	Dexamethasone	11	11	33	85.56	11	*					*
1356324206	Kohli	Chander	Youngstown	OH	39	Neurosurgery	S	Dexamethasone	Dexamethasone	17	19	426	285.42			17	19	285.42	426	*
1356393094	Mueller	Wade	Milwaukee	WI	55	Neurosurgery	S	Dexamethasone	Dexamethasone	14	14	242	384.2	14	*					*
1356394423	Robertson	Scott	Midwest City	OK	40	Neurosurgery	S	Dexamethasone	Dexamethasone	23	23	72	181.25	21	#					#
1366745457	Gressot	Loyola	Houston	TX	48	Neurosurgery	S	Dexamethasone	Dexamethasone	15	15	141	157.76	14		15	15	157.76	141		14
1376690164	Sun	David	Louisville	KY	21	Neurosurgery	S	Dexamethasone	Dexamethasone	23	23	440	476.57	17	#					#
1386008894	Nesvick	Cody	Rochester	MN	27	Neurosurgery	S	Dexamethasone	Dexamethasone	11	11	75	170.8		*					*
1407059066	Taylor	Jennie	San Francisco	CA	6	Neurosurgery	S	Dexamethasone	Dexamethasone	47	58.1	1668	1292.83	25		26	32.5	941.16	915	#
1407867708	Wakefield	Andrew	Windsor	CT	9	Neurosurgery	S	Dexamethasone	Dexamethasone	13	13	60	123.23	13		13	13	123.23	60		13
1417191750	Weintraub	David	Charlottesville	VA	51	Neurosurgery	S	Dexamethasone	Dexamethasone	24	24	225	204.49		#					*
1417922295	Grewe	Kent	Portland	OR	41	Neurosurgery	S	Dexamethasone	Dexamethasone	15	15	122	119.56	11	#					*
1427020452	Shah	Jawad	Flint	MI	26	Neurosurgery	S	Dexamethasone	Dexamethasone	39	39.4	215	442.91	33		16	16.4	207.51	115		14
1447397708	Widdel	Lars	Loveland	CO	8	Neurosurgery	S	Dexamethasone	Dexamethasone	12	12	269	415.08		*					*
1457315327	Stoll	Amos	Fort Lauderdale	FL	12	Neurosurgery	S	Dexamethasone	Dexamethasone	19	19	92	78.61	16	#					#
1457322406	Esce	Phillip	Spartanburg	SC	45	Neurosurgery	S	Dexamethasone	Dexamethasone	14	14	97	204.24	12	*					*
1457371809	Holmes	Brian	Hagerstown	MD	24	Neurosurgery	S	Dexamethasone	Dexamethasone	11	11	129	104.09			11	11	104.09	129	*
1457567703	Piedra	Mark	Billings	MT	30	Neurosurgery	S	Dexamethasone	Dexamethasone	14	14	140	174.25	13	*					*
1467429639	Lunsford	Lawrence	Pittsburgh	PA	42	Neurosurgery	S	Dexamethasone	Dexamethasone	24	24	336	211.51	19	#					#
1467615344	Christiano	Lana	Charleston	WV	54	Neurosurgery	S	Dexamethasone	Dexamethasone	30	30	261	387.55	23	#					#
1477523082	Lacin	Robert	Raleigh	NC	37	Neurosurgery	S	Dexamethasone	Dexamethasone	18	18	120	190.41	18	#					#
1487647616	Reiss	Steven	Louisville	KY	21	Neurosurgery	S	Dexamethasone	Dexamethasone	131	131	139	434.22	127		119	119	381.94	125		115
1487687620	Naini	Ali	Kirkland	WA	53	Neurosurgery	S	Dexamethasone	Dexamethasone	30	31.2	461	242.89	23	#					#
1487803094	Komotar	Ricardo	Miami	FL	12	Neurosurgery	S	Dexamethasone	Dexamethasone	65	65	728	1433.77	59	#					#
1487835211	Rey Dios	Roberto	Jackson	MS	28	Neurosurgery	S	Dexamethasone	Dexamethasone	11	12.6	248	283.23	11	*					*
1497711634	Bronec	Peter	Durham	NC	37	Neurosurgery	S	Dexamethasone	Dexamethasone	21	21	221	342.28	18	#					#
1497770457	Khoo	Larry	Los Angeles	CA	6	Neurosurgery	S	Dexamethasone	Dexamethasone	15	15.2	375	512.98	15	#					#
1497804892	Lega	Bradley	Cleveland	OH	39	Neurosurgery	S	Dexamethasone	Dexamethasone	21	21	94	195.52		*					*
1508807462	Kunwar	Sandeep	Fremont	CA	6	Neurosurgery	S	Dexamethasone	Dexamethasone	24	51.5	1495	157.16	22	#					#
1508847500	Vives	Kenneth	Sarasota	FL	12	Neurosurgery	S	Dexamethasone	Dexamethasone	13	13	326	539.62			13	13	539.62	326	*
1508857749	Elsner	Henry	Greensboro	NC	37	Neurosurgery	S	Dexamethasone	Dexamethasone	25	25	147	128.38	24	#					#
1518263466	Deibert	Christopher	Pittsburgh	PA	42	Neurosurgery	S	Dexamethasone	Dexamethasone	12	14	207	227.59			12	14	227.59	207	*
1518925247	Pittman	Thomas	Lexington	KY	21	Neurosurgery	S	Dexamethasone	Dexamethasone	12	12	97	137.96	11	*					*
1518931559	Karian	John	Franklin	PA	42	Neurosurgery	S	Dexamethasone	Dexamethasone	17	17	130	103.61	12	#					#
1528018785	Rahimifar	Majid	Bakersfield	CA	6	Neurosurgery	S	Dexamethasone	Dexamethasone	109	109	483	990.84	108		79	79	718.86	352		79
1528033222	Barnett	Faith	La Jolla	CA	6	Neurosurgery	S	Dexamethasone	Dexamethasone	11	11.2	250	276.75			11	11.2	276.75	250	*
1528052040	Khayyat	Ghassan	Fairlawn	OH	39	Neurosurgery	S	Dexamethasone	Dexamethasone	11	11	243	248.47			11	11	248.47	243	*
1538117981	Berger	Mitchel	San Francisco	CA	6	Neurosurgery	S	Dexamethasone	Dexamethasone	11	11	171	200.61			11	11	200.61	171	*
1538160106	Bogaev	Christopher	San Antonio	TX	48	Neurosurgery	S	Dexamethasone	Dexamethasone	30	30	369	503.07	25	#					#
1538195920	Nardone	Emilio	Bloomington	IL	17	Neurosurgery	S	Dexamethasone	Dexamethasone	17	17	59	95.38	17	#					#
1548254667	Cech	David	Houston	TX	48	Neurosurgery	S	Dexamethasone	Dexamethasone	96	96	1414	704.29	68	#					#
1548334824	Wang	Lyndell	Redwood City	CA	6	Neurosurgery	S	Dexamethasone	Dexamethasone	11	11	135	306.81	11	*					*
1558367714	Robinson	James	Atlanta	GA	13	Neurosurgery	S	Dexamethasone	Dexamethasone	11	11	211	174.79		*					*
1558454637	Park	John	Santa Barbara	CA	6	Neurosurgery	S	Dexamethasone	Dexamethasone	13	13	390	505.42			13	13	505.42	390	*
1558457572	Marano	Stephen	Idaho Falls	ID	16	Neurosurgery	S	Dexamethasone	Dexamethasone	21	21	128	116.19	21	#					#
1568467454	Sneed	Christopher	Evansville	IN	18	Neurosurgery	S	Dexamethasone	Dexamethasone	19	19	169	177.55	18		19	19	177.55	169		18
1568470904	Bucci	Michael	Greenville	SC	45	Neurosurgery	S	Dexamethasone	Dexamethasone	28	28	279	497.62	19	#					#
1578548830	Brocker	Brian	Youngstown	OH	39	Neurosurgery	S	Dexamethasone	Dexamethasone	15	15	240	100.97	11	#					*
1588634588	Geckle	David	Richmond	VA	51	Neurosurgery	S	Dexamethasone	Dexamethasone	13	14.3	282	216.38	11	#					*
1588665319	Dietze	John	Texarkana	TX	48	Neurosurgery	S	Dexamethasone	Dexamethasone	11	11	95	176.87		*					*
1588694327	Warnick	Ronald	Cincinnati	OH	39	Neurosurgery	S	Dexamethasone	Dexamethasone	45	48.3	1399	1764.78	35	#					#
1598962094	Singleton	Richard	Richmond	VA	51	Neurosurgery	S	Dexamethasone	Dexamethasone	14	14.9	307	306.13		#					*
1609869783	Suddaby	Loubert	Hamburg	NY	36	Neurosurgery	S	Dexamethasone	Dexamethasone	79	79	327	545.45	72		46	46	317.9	195		42
1619030996	Wilson	Gregory	Tulsa	OK	40	Neurosurgery	S	Dexamethasone	Dexamethasone	139	139	1263	1950.47	135		107	107	1474.07	996		105
1619079571	Lee	Kenneth	Greenville	NC	37	Neurosurgery	S	Dexamethasone	Dexamethasone	45	45	660	1026.65	38		31	31	772.82	476		27
1619148293	Valerio	Jose	South Miami	FL	12	Neurosurgery	S	Dexamethasone	Dexamethasone	23	23	199	263.15	18		12	12	163.69	112	*
1619187697	Cardenas	Raul	Memphis	TN	47	Neurosurgery	S	Dexamethasone	Dexamethasone	14	14.1	113	184.09	14	#					#
1619925559	Ryan	Terrence	Columbia	MO	29	Neurosurgery	S	Dexamethasone	Dexamethasone	12	13	316	232.95			12	13	232.95	316	*
1639130354	Prats	Antonio	Miami	FL	12	Neurosurgery	S	Dexamethasone	Dexamethasone	41	41	172	270.67	34	#					#
1639136021	Levinthal	Robert	Houston	TX	48	Neurosurgery	S	Dexamethasone	Dexamethasone	13	14.4	283	404.66		*					*
1639136757	Baskin	Jonathan	Morristown	NJ	34	Neurosurgery	S	Dexamethasone	Dexamethasone	54	54	760	1029.09	41	#					#
1639292287	Etame	Arnold	Tampa	FL	12	Neurosurgery	S	Dexamethasone	Dexamethasone	17	17.2	325	619.55	12	#					*
1659376101	Brooks	William	Lexington	KY	21	Neurosurgery	S	Dexamethasone	Dexamethasone	26	33	583	551.25	16		15	17	198.96	206	#
1669700365	Ivan	Michael	Miami	FL	12	Neurosurgery	S	Dexamethasone	Dexamethasone	11	11	135	262.28		*					*
1679558944	Bilsky	Mark	New York	NY	36	Neurosurgery	S	Dexamethasone	Dexamethasone	25	25	461	797.56	21	#					#
1679578504	Weaver	David	Owensboro	KY	21	Neurosurgery	S	Dexamethasone	Dexamethasone	26	26	207	364.96	22	#					#
1679864581	Roberts	Christopher	Fort Lauderdale	FL	12	Neurosurgery	S	Dexamethasone	Dexamethasone	15	15	45	99.42	13	#					*
1689605974	Morris	David	Petoskey	MI	26	Neurosurgery	S	Dexamethasone	Dexamethasone	65	65	294	355.69	63	#					#
1689647778	Aghi	Manish	San Francisco	CA	6	Neurosurgery	S	Dexamethasone	Dexamethasone	28	37.4	943	407.49	23	#					#
1689669905	Pagnanelli	David	Lawton	OK	40	Neurosurgery	S	Dexamethasone	Dexamethasone	18	18	290	220.8	18	*					*
1689830192	Adel	Joseph	Saginaw	MI	26	Neurosurgery	S	Dexamethasone	Dexamethasone	13	13	91	99.43		*					*
1699741637	Hussain	Syed	Mission	TX	48	Neurosurgery	S	Dexamethasone	Dexamethasone	17	17	227	227.48	13	#					#
1699752048	Sethi	Khalid	Johnson City	NY	36	Neurosurgery	S	Dexamethasone	Dexamethasone	146	146	852	807.17	134		101	101	590.21	608		96
1700804382	Withers	Gregory	Arcadia	CA	6	Neurosurgery	S	Dexamethasone	Dexamethasone	15	15	332	513.26			15	15	513.26	332	*
1700867348	Duarte	Luis	San Angelo	TX	48	Neurosurgery	S	Dexamethasone	Dexamethasone	14	14	37	93.17	14	#					#
1710051305	Delasotta	Fernando	Linwood	NJ	34	Neurosurgery	S	Dexamethasone	Dexamethasone	39	39	391	776.96	37	#					#
1710099809	Beck	David	Mason City	IA	19	Neurosurgery	S	Dexamethasone	Dexamethasone	62	62	316	609.08	57		51	51	489.5	264	#
1710185525	Halpern	Casey	Stanford	CA	6	Neurosurgery	S	Dexamethasone	Dexamethasone	15	15	133	251.64	12	*					*
1710905443	Dowling	Joshua	Saint Louis	MO	29	Neurosurgery	S	Dexamethasone	Dexamethasone	12	13.1	367	426.27		*					*
1720151855	Burke	James	Altoona	PA	42	Neurosurgery	S	Dexamethasone	Dexamethasone	14	14	388	143.09			14	14	143.09	388	*
1720220940	Dashnaw	Matthew	Rochester	NY	36	Neurosurgery	S	Dexamethasone	Dexamethasone	12	12	102	110.94	11	*					*
1730479577	Oberheim Bush	Nancy Ann	San Francisco	CA	6	Neurosurgery	S	Dexamethasone	Dexamethasone	65	72.1	1822	2239.82	21	#					#
1740214287	Hall	Walter	Syracuse	NY	36	Neurosurgery	S	Dexamethasone	Dexamethasone	12	12	360	342.08			0	0	0	0	#
1740244813	Youkilis	Andrew	Chesterfield	MO	29	Neurosurgery	S	Dexamethasone	Dexamethasone	16	16	199	310.39	12	#					#
1750311098	Callahan	James	Anderson	IN	18	Neurosurgery	S	Dexamethasone	Dexamethasone	63	63	419	704.23	56	#					#
1750389151	Angel	Ian	Beaumont	TX	48	Neurosurgery	S	Dexamethasone	Dexamethasone	164	164	1171	782.78	161		144	144	686.09	1031		142
1760443766	Wolf	Aizik	South Miami	FL	12	Neurosurgery	S	Dexamethasone	Dexamethasone	274	288.1	4383	3503.48	190		224	235.7	2823.46	3506		162
1760483291	Hilton	Donald	San Antonio	TX	48	Neurosurgery	S	Dexamethasone	Dexamethasone	162	162	712	1322.16	120	#					#
1770673253	Rowe	Richard	Macon	GA	13	Neurosurgery	S	Dexamethasone	Dexamethasone	11	11	240	165.95			11	11	165.95	240	*
1780609768	Tomaszek	David	Conroe	TX	48	Neurosurgery	S	Dexamethasone	Dexamethasone	19	19	63	133.98	15	#					*
1780835769	Thomas	John	Wilmington	NC	37	Neurosurgery	S	Dexamethasone	Dexamethasone	17	17	105	198.49	16	#					#
1790758878	Soldevilla	Francisco	Tualatin	OR	41	Neurosurgery	S	Dexamethasone	Dexamethasone	35	35	346	362.47	18	#					#
1801998844	Bradley	Robert	Montgomery	AL	1	Neurosurgery	S	Dexamethasone	Dexamethasone	26	26	77	58.46	21		11	11	19.73	33	*
1811293459	Mohammad Mohammadi	Alireza	Cleveland	OH	39	Neurosurgery	S	Dexamethasone	Dexamethasone	54	55.2	886	723.9	37		39	40.2	532.28	637	#
1811954035	Naso	William	Florence	SC	45	Neurosurgery	S	Dexamethasone	Dexamethasone	11	11	149	139.2			11	11	139.2	149	*
1811969330	Bobo	Richard	Tupelo	MS	28	Neurosurgery	S	Dexamethasone	Dexamethasone	53	53	279	496.06	47		37	37	355.49	231		34
1831178151	Tatter	Stephen	Winston Salem	NC	37	Neurosurgery	S	Dexamethasone	Dexamethasone	15	17	196	145.95	14	*					*
1831277482	Efron	Allen	Redwood City	CA	6	Neurosurgery	S	Dexamethasone	Dexamethasone	15	15.1	170	634.09	15		15	15.1	634.09	170		15
1831286863	Maher	Philip	Pensacola	FL	12	Neurosurgery	S	Dexamethasone	Dexamethasone	13	13	125	140	13	#					#
1841249711	Behrmann	Donald	Winter Park	FL	12	Neurosurgery	S	Dexamethasone	Dexamethasone	13	13	138	159.12	12	#					#
1841289964	Suh	Daniel	Savannah	GA	13	Neurosurgery	S	Dexamethasone	Dexamethasone	30	30	252	441.35	26	#					#
1841305554	Ciricillo	Samuel	Sacramento	CA	6	Neurosurgery	S	Dexamethasone	Dexamethasone	21	21	414	398.46	15	#					#
1841350956	Chitale	Vidyadhar	Marietta	GA	13	Neurosurgery	S	Dexamethasone	Dexamethasone	37	37	202	257.61	32	#					#
1841459963	Syed	Omar	Mount Kisco	NY	36	Neurosurgery	S	Dexamethasone	Dexamethasone	35	35	374	552.64	26		24	24	412.99	290	#
1861461170	Schroeder	Kurt	Tucson	AZ	4	Neurosurgery	S	Dexamethasone	Dexamethasone	27	27	205	277.27	23	#					#
1861846065	Carlstrom	Lucas	Rochester	MN	27	Neurosurgery	S	Dexamethasone	Dexamethasone	11	11	85	288.15		*					*
1871579235	Javed	Tariq	Marietta	GA	13	Neurosurgery	S	Dexamethasone	Dexamethasone	16	16	90	111.8	15	#					#
1871584011	Schell	Gerald	Saginaw	MI	26	Neurosurgery	S	Dexamethasone	Dexamethasone	26	26	309	533.12	25		14	14	310.51	180		13
1881656411	Chandler	James	Chicago	IL	17	Neurosurgery	S	Dexamethasone	Dexamethasone	18	18	149	161.81	15	#					#
1881801694	Jackson	Adam	Fargo	ND	38	Neurosurgery	S	Dexamethasone	Dexamethasone	28	28	408	164.07		*					*
1891758652	Smith	Harold	Lubbock	TX	48	Neurosurgery	S	Dexamethasone	Dexamethasone	19	32.3	870	438.15	14		19	32.3	438.15	870		14
1902997414	Stanley	Michael	Chester	PA	42	Neurosurgery	S	Dexamethasone	Dexamethasone	24	24.1	220	429.87	16	#					#
1912169350	Bieber	Andrew	Richland	WA	53	Neurosurgery	S	Dexamethasone	Dexamethasone	14	16	389	425.01		#					*
1912996489	Wilson	Robert	Tampa	FL	12	Neurosurgery	S	Dexamethasone Sodium Phosphate	Dexamethasone Sodium Phosphate	13	13	64	105.04			0	0	0	0	#
1922085497	Bajwa	Saeed	Johnson City	NY	36	Neurosurgery	S	Dexamethasone	Dexamethasone	28	28	161	115.92	21	#					#
1922086644	Gelber	Benjamin	Lincoln	NE	31	Neurosurgery	S	Dexamethasone	Dexamethasone	27	27	214	277.12	22	#					#
1922134394	Farrell	Christopher	Philadelphia	PA	42	Neurosurgery	S	Dexamethasone	Dexamethasone	11	13.1	344	216.66		*					*
1922329986	Decuypere	Michael	Memphis	TN	47	Neurosurgery	S	Dexamethasone	Dexamethasone	17	17	86	131.1	12	*					*
1932100112	Faircloth	William	Mobile	AL	1	Neurosurgery	S	Dexamethasone	Dexamethasone	35	35	41	119.73	35	#					#
1932166485	Douglas	Clifford	Riverside	CA	6	Neurosurgery	S	Dexamethasone	Dexamethasone	12	12	106	201.46		*					*
1932279163	Hershkowitz	Douglas	Punta Gorda	FL	12	Neurosurgery	S	Dexamethasone	Dexamethasone	36	36	353	638.03	36		21	21	388.64	218		21
1942213350	Vangompel	Jamie	Rochester	MN	27	Neurosurgery	S	Dexamethasone	Dexamethasone	11	11	98	285.04			11	11	285.04	98	*
1952308413	Canavati	Isa	Fort Wayne	IN	18	Neurosurgery	S	Dexamethasone	Dexamethasone	13	15	299	305.21		#					*
1952372385	Fischer	Duncan	San Angelo	TX	48	Neurosurgery	S	Dexamethasone	Dexamethasone	14	14	125	95.34	12	#					#
1952613960	Rodriguez	Analiz	Little Rock	AR	5	Neurosurgery	S	Dexamethasone	Dexamethasone	11	11	212	215.45		*					*
1962424960	Aregawi	Dawit	Hershey	PA	42	Neurosurgery	S	Dexamethasone	Dexamethasone	46	52.7	1383	793.36	15	#					#
1972695195	Mcdermott	Michael	San Francisco	CA	6	Neurosurgery	S	Dexamethasone	Dexamethasone	40	40.2	730	714.36	31		25	25.2	507.2	493		18
1972776623	Clarke	Jennifer	San Francisco	CA	6	Neurosurgery	S	Dexamethasone	Dexamethasone	31	37	1032	511.03	12	#					*
1982669065	Dziurzynski	Kristine	Lancaster	PA	42	Neurosurgery	S	Dexamethasone	Dexamethasone	37	37	469	659.51	18	#					#
1982794582	Jensen	Randy	Salt Lake City	UT	49	Neurosurgery	S	Dexamethasone	Dexamethasone	14	15	332	343.75		*					*
1992741912	Abshire	Bret	Murrieta	CA	6	Neurosurgery	S	Dexamethasone	Dexamethasone	11	11	330	364.45		*					*
1992749352	Weber	Jed	Dunedin	FL	12	Neurosurgery	S	Dexamethasone	Dexamethasone	20	20	80	202.88	17	#					#
										5502
