# Supplementary material for: Economic Trends in Commonly Used Drugs for Spinal Fusion and Brain Tumor Resection: An Analysis of the Medicare Part D Database
Source: Biomedicines. 2023 Aug 3;11(8):2185. doi: 10.3390/biomedicines11082185 (PMC10452193; doi:10.3390/biomedicines11082185)
Supplement: Supplementary file 1 [file biomedicines-11-02185-s001.zip › Drug Data, Pearson's and Linear Regression/Drug Data/2018 NSGY Data/2018 NSGY Levetiracetam.csv]

Prscrbr_NPI	Prscrbr_Last_Org_Name	Prscrbr_First_Name	Prscrbr_City	Prscrbr_State_Abrvtn	Prscrbr_State_FIPS	Prscrbr_Type	Prscrbr_Type_Src	Brnd_Name	Gnrc_Name	Tot_Clms	Tot_30day_Fills	Tot_Day_Suply	Tot_Drug_Cst	Tot_Benes	GE65_Sprsn_Flag	GE65_Tot_Clms	GE65_Tot_30day_Fills	GE65_Tot_Drug_Cst	GE65_Tot_Day_Suply	GE65_Bene_Sprsn_Flag	GE65_Tot_Benes
1003033374	Ranasinghe	Moksha	Montebello	CA	6	Neurosurgery	S	Levetiracetam	Levetiracetam	11	17	510	346.2			11	17	346.2	510	*
1003805466	Soleau	Scott	Baton Rouge	LA	22	Neurosurgery	S	Levetiracetam	Levetiracetam	12	14	420	181.63			12	14	181.63	420	*
1003833567	Dacey	Ralph	Saint Louis	MO	29	Neurosurgery	S	Levetiracetam	Levetiracetam	46	70	2064	893.04	13	#					#
1003880238	Pallatroni	Henry	Portsmouth	NH	33	Neurosurgery	S	Levetiracetam	Levetiracetam	12	12	360	296.72			12	12	296.72	360	*
1013061084	Sherr	Gregory	Gainesville	FL	12	Neurosurgery	S	Levetiracetam	Levetiracetam	11	13	390	211.44			11	13	211.44	390	*
1013111830	Moshel	Yaron	Morristown	NJ	34	Neurosurgery	S	Levetiracetam	Levetiracetam	52	69.5	2070	1227.17			38	54	1008.05	1620	*
1013131275	Raja	Ali	Little Rock	AR	5	Neurosurgery	S	Levetiracetam	Levetiracetam	53	71.6	2081	776.73	18		40	52.5	475.46	1507	#
1013980036	Miller	Charles	Richmond	VA	51	Neurosurgery	S	Levetiracetam	Levetiracetam	19	39	1170	406.51		#					*
1023003605	Jackson	Robert	Laguna Hills	CA	6	Neurosurgery	S	Levetiracetam	Levetiracetam	12	14	420	104.17			12	14	104.17	420	*
1023019445	Pickett	Joel	Huntsville	AL	1	Neurosurgery	S	Levetiracetam	Levetiracetam	14	14	393	198.81		#					*
1023072139	Crow	R.	Charleston	WV	54	Neurosurgery	S	Levetiracetam	Levetiracetam	11	11	330	118.62		*					*
1023165917	Floyd	John	San Antonio	TX	48	Neurosurgery	S	Levetiracetam	Levetiracetam	32	58	1720	582.03			20	33	263.72	970	*
1023244506	Miller	Joseph	Chattanooga	TN	47	Neurosurgery	S	Levetiracetam	Levetiracetam	11	15	450	155.99			11	15	155.99	450	*
1023270477	Volkov	Andrey	Detroit	MI	26	Neurosurgery	S	Levetiracetam	Levetiracetam	12	12	360	148.27			12	12	148.27	360	*
1033105093	Richardson	Robert	Geneva	IL	17	Neurosurgery	S	Levetiracetam	Levetiracetam	11	25	712	248.07		*					*
1033158530	Sullivan	Stephen	Ann Arbor	MI	26	Neurosurgery	S	Levetiracetam	Levetiracetam	13	25.5	765	286.69		*					*
1033174636	Zinkel	John	St Clair Shores	MI	26	Neurosurgery	S	Levetiracetam	Levetiracetam	11	11	330	104.18			11	11	104.18	330	*
1033189857	Shahim	Reza	North Little Rock	AR	5	Neurosurgery	S	Levetiracetam	Levetiracetam	13	13	334	964.74		*					*
1033386792	Amankulor	Nduka	Pittsburgh	PA	42	Neurosurgery	S	Levetiracetam	Levetiracetam	60	74	2196	1355.14	16	#					#
1043210727	Shannon	Michael	Zanesville	OH	39	Neurosurgery	S	Levetiracetam	Levetiracetam	36	41	1230	814.83			24	27	575.16	810	*
1043228141	King	Christopher	Waukesha	WI	55	Neurosurgery	S	Levetiracetam	Levetiracetam	13	21	630	197.16			13	21	197.16	630	*
1043239478	Olson	Jeffrey	Atlanta	GA	13	Neurosurgery	S	Levetiracetam	Levetiracetam	31	33	981	404.97	11		31	33	404.97	981		11
1043285984	Bendok	Bernard	Scottsdale	AZ	4	Neurosurgery	S	Levetiracetam	Levetiracetam	13	15	444	248.25		*					*
1043292550	Kim	Dong	Houston	TX	48	Neurosurgery	S	Levetiracetam	Levetiracetam	16	20	566	291.73			16	20	291.73	566	*
1043300528	Krisht	Ali	Sherwood	AR	5	Neurosurgery	S	Levetiracetam	Levetiracetam	87	99	2970	1166.39	20		43	49	563.72	1470	#
1043310006	Day	John	Little Rock	AR	5	Neurosurgery	S	Levetiracetam	Levetiracetam	18	26	780	306.4		*					*
1043490097	Killory	Brendan	Hartford	CT	9	Neurosurgery	S	Levetiracetam	Levetiracetam	57	77	2296	1683.31	12	#					*
1053352492	Abdo	Hatem	Baltimore	MD	24	Neurosurgery	S	Levetiracetam	Levetiracetam	13	24.5	735	268.94		*					*
1053378406	Jensen	Ric	Omaha	NE	31	Neurosurgery	S	Levetiracetam	Levetiracetam	11	11	330	116.6			0	0	0	0	#
1053387647	Barnett	Gene	Cleveland	OH	39	Neurosurgery	S	Levetiracetam	Levetiracetam	11	17	438	331.37		*					*
1053516310	Baronia	Benedicto	Lubbock	TX	48	Neurosurgery	S	Levetiracetam	Levetiracetam	15	21	630	459.48		#					*
1053526871	Bondugula	Vijayamala	Louisville	KY	21	Neurosurgery	S	Levetiracetam	Levetiracetam	160	194	5805	3751.33	24		49	71	1243.36	2115	*
1053696187	Matouk	Charles	New Haven	CT	9	Neurosurgery	S	Levetiracetam	Levetiracetam	12	12	300	337.9			12	12	337.9	300	*
1063407716	Balousek	Peter	Renton	WA	53	Neurosurgery	S	Levetiracetam	Levetiracetam	17	17	510	222.03			17	17	222.03	510	*
1063454536	Weingart	Jon	Lutherville	MD	24	Neurosurgery	S	Levetiracetam	Levetiracetam	33	45	1334	530.08	11	#					*
1063513141	Brent	Charles	Hattiesburg	MS	28	Neurosurgery	S	Levetiracetam	Levetiracetam	17	19	570	197.45			17	19	197.45	570	*
1063764140	Laxton	Adrian	Winston Salem	NC	37	Neurosurgery	S	Levetiracetam	Levetiracetam	11	11	330	176.43			11	11	176.43	330	*
1073583050	Sahni	Kanwalcharan	Richmond	VA	51	Neurosurgery	S	Levetiracetam	Levetiracetam	76	91	2668	1627.08	19	#					#
1073594487	Chiang	Veronica	New Haven	CT	9	Neurosurgery	S	Levetiracetam	Levetiracetam	41	43	1290	849.69			41	43	849.69	1290	*
1073610846	Liu	James	Portland	OR	41	Neurosurgery	S	Levetiracetam	Levetiracetam	20	20	564	198.1		#					*
1073713657	Friedlich	Daniel	Murrieta	CA	6	Neurosurgery	S	Levetiracetam	Levetiracetam	18	24.5	645	372.18		#					*
1073714457	Hoeprich	Mark	Kettering	OH	39	Neurosurgery	S	Levetiracetam	Levetiracetam	11	11	290	222.38		*					*
1073715686	Jacob	Jeffrey	Novi	MI	26	Neurosurgery	S	Levetiracetam	Levetiracetam	19	32.1	941	389.66		#					*
1073766150	Farrell	Brian	Newport News	VA	51	Neurosurgery	S	Levetiracetam	Levetiracetam	12	18	540	342.49		*					*
1073953881	Pavwoski	Patrick	Grand Rapids	MI	26	Neurosurgery	S	Levetiracetam	Levetiracetam	57	113	3390	1972.53	18		35	63	1186.38	1890	#
1083669592	Dickinson	Lawrence	Castro Valley	CA	6	Neurosurgery	S	Levetiracetam	Levetiracetam	38	48.5	1454	539.06		#					*
1083672703	Troffkin	Neil	Owensboro	KY	21	Neurosurgery	S	Levetiracetam	Levetiracetam	11	13.5	382	706.63			11	13.5	706.63	382	*
1083686398	Baskaya	Mustafa	Madison	WI	55	Neurosurgery	S	Levetiracetam	Levetiracetam	29	36	1014	440.08	15	#					#
1093750978	Phookan	Gautam	Muncie	IN	18	Neurosurgery	S	Levetiracetam	Levetiracetam	16	16.5	485	178.32			16	16.5	178.32	485	*
1093786931	Mccullough	William	Allen	TX	48	Neurosurgery	S	Levetiracetam	Levetiracetam	11	13	390	137.26		*					*
1093818221	Dennis	Gary	Plano	TX	48	Neurosurgery	S	Levetiracetam	Levetiracetam	11	27	810	158.82			11	27	158.82	810	*
1093929150	Smith	Marcus	Texarkana	TX	48	Neurosurgery	S	Levetiracetam	Levetiracetam	35	41	1230	537.2	11	#					*
1093938482	Houseman	Clifford	Southfield	MI	26	Neurosurgery	S	Levetiracetam	Levetiracetam	25	27	810	274.87			25	27	274.87	810	*
1093958852	Mortazavi Shemirani	Martin	Thousand Oaks	CA	6	Neurosurgery	S	Levetiracetam	Levetiracetam	18	18	495	161.95		#					*
1104833557	Dmytrenko	George	Pensacola	FL	12	Neurosurgery	S	Levetiracetam	Levetiracetam	356	606.1	18126	10868.5	69		114	228	3388.22	6813		26
1104833557	Dmytrenko	George	Pensacola	FL	12	Neurosurgery	S	Levetiracetam Er	Levetiracetam	17	27	810	839.14		#					*
1104883297	Beyerl	Brian	Morristown	NJ	34	Neurosurgery	S	Levetiracetam	Levetiracetam	14	18.2	547	264.54		#					*
1114036092	Beykovsky	Andrew	Waukesha	WI	55	Neurosurgery	S	Levetiracetam	Levetiracetam	16	20	600	176.98			16	20	176.98	600	*
1114199791	Marko	Nicholas	Salem	VA	51	Neurosurgery	S	Levetiracetam	Levetiracetam	18	20	420	216.76		#					*
1114939949	Brau	Ricardo	San Juan	PR	72	Neurosurgery	S	Keppra	Levetiracetam	23	23	690	14423.6			23	23	14423.6	690	*
1114939949	Brau	Ricardo	San Juan	PR	72	Neurosurgery	S	Levetiracetam	Levetiracetam	22	24	720	335.47			22	24	335.47	720	*
1114940996	Schlesinger	Scott	Little Rock	AR	5	Neurosurgery	S	Levetiracetam	Levetiracetam	11	11	327	55.48			11	11	55.48	327	*
1114971264	Mace	John	Springfield	MO	29	Neurosurgery	S	Levetiracetam	Levetiracetam	16	19	570	268.51			0	0	0	0	#
1114979242	Guitton	Jean	Augusta	GA	13	Neurosurgery	S	Levetiracetam	Levetiracetam	13	13	390	129.33			13	13	129.33	390	*
1114982105	Lovely	Thomas	Latham	NY	36	Neurosurgery	S	Levetiracetam	Levetiracetam	13	17	483	295.9		*					*
1124048194	Evans	James	Wilmington	DE	10	Neurosurgery	S	Levetiracetam	Levetiracetam	53	89.5	2594	1130.57	16	#					#
1124239355	Janjua	Rashid	Winston Salem	NC	37	Neurosurgery	S	Levetiracetam	Levetiracetam	11	11	330	75.27		*					*
1134120553	Hash	Robert	Huntsville	AL	1	Neurosurgery	S	Levetiracetam	Levetiracetam	21	21.6	429	203.27		#					*
1134183205	Polinsky	Michael	Chesterfield	MO	29	Neurosurgery	S	Levetiracetam	Levetiracetam	19	29	870	301.46		#					*
1134198567	Gehring	Randy	Waukesha	WI	55	Neurosurgery	S	Levetiracetam	Levetiracetam	11	17	483	204.64			11	17	204.64	483	*
1134338569	Tran	Nam	Tampa	FL	12	Neurosurgery	S	Levetiracetam	Levetiracetam	20	32	960	497.63		*					*
1134388879	De Los Reyes	Kenneth	Loma Linda	CA	6	Neurosurgery	S	Levetiracetam	Levetiracetam	17	23	615	325.29		#					*
1144214933	Chandler	Howard	Atlanta	GA	13	Neurosurgery	S	Levetiracetam	Levetiracetam	31	37	989	391.77	17	#					#
1144228933	Deshmukh	Vinay	Charlotte	NC	37	Neurosurgery	S	Levetiracetam	Levetiracetam	14	16	480	197.33			14	16	197.33	480	*
1144289273	Mickey	Bruce	Dallas	TX	48	Neurosurgery	S	Levetiracetam	Levetiracetam	24	56	1635	504.24		#					*
1144298589	Angelov	Lilyana	Cleveland	OH	39	Neurosurgery	S	Levetiracetam	Levetiracetam	16	16	480	319.89		#					*
1154350155	Theodosopoulos	Philip	San Francisco	CA	6	Neurosurgery	S	Levetiracetam	Levetiracetam	19	19	529	498.39	11	#					*
1154380244	Carro - Figueroa	Eric	Bayamon	PR	72	Neurosurgery	S	Levetiracetam	Levetiracetam	15	15	425	190.85		*					*
1154408144	Murphy	Edward	Houston	TX	48	Neurosurgery	S	Levetiracetam	Levetiracetam	58	95.5	2833	1607.78	19		39	72.3	1060.13	2170	#
1154764728	Johnson	Peter	Houston	TX	48	Neurosurgery	S	Levetiracetam	Levetiracetam	18	25	720	324.21	14	#					*
1164405643	Poor	Marshall	Bloomington	IN	18	Neurosurgery	S	Levetiracetam	Levetiracetam	45	55	1650	437.96		#					*
1164413928	Michael	Lattimore	Memphis	TN	47	Neurosurgery	S	Levetiracetam	Levetiracetam	17	19	570	466.54		*					*
1164491619	Coimbra	Caetano	Dallas	TX	48	Neurosurgery	S	Levetiracetam	Levetiracetam	24	24	720	421.84		*					*
1164531844	Gropper	Gary	Atlanta	GA	13	Neurosurgery	S	Levetiracetam	Levetiracetam	16	20	600	198.37		#					*
1164549895	Mammoser	Aaron	Ann Arbor	MI	26	Neurosurgery	S	Levetiracetam	Levetiracetam	24	36	1080	716.39		*					*
1164670345	Mcneal	Jonathan	Roanoke	VA	51	Neurosurgery	S	Levetiracetam	Levetiracetam	18	18	499	138.8		#					*
1174502629	Bergsneider	Marvin	Los Angeles	CA	6	Neurosurgery	S	Levetiracetam	Levetiracetam	16	19	415	297.38		#					*
1174505887	Alexander	Mathew	Corpus Christi	TX	48	Neurosurgery	S	Levetiracetam	Levetiracetam	35	39	1147	669.11	12		21	23	378.64	667	*
1174515696	Bondurant	Charles	Columbia	MO	29	Neurosurgery	S	Levetiracetam	Levetiracetam	33	34	1005	434.28			33	34	434.28	1005	*
1184825200	Pandey	Aditya	Ann Arbor	MI	26	Neurosurgery	S	Levetiracetam	Levetiracetam	19	27.7	799	349.41		#					*
1184859530	Beaty	Narlin	Tallahassee	FL	12	Neurosurgery	S	Levetiracetam	Levetiracetam	18	19	519	187.52		#					*
1184862336	Wong	Ricky	Chicago	IL	17	Neurosurgery	S	Levetiracetam	Levetiracetam	16	18	540	388.36			16	18	388.36	540	*
1184892721	Chhabra	Vaninder	Fontana	CA	6	Neurosurgery	S	Levetiracetam	Levetiracetam	18	18	540	411.3		#					*
1184892721	Chhabra	Vaninder	Fontana	CA	6	Neurosurgery	S	Levetiracetam Er	Levetiracetam	11	11	303	809.68			11	11	809.68	303	*
1194726216	Paramore	Christopher	Sayre	PA	42	Neurosurgery	S	Levetiracetam	Levetiracetam	14	14	390	266.75		*					*
1194737726	Mina	Christie	Greenville	SC	45	Neurosurgery	S	Levetiracetam	Levetiracetam	13	23	690	1103.2		*					*
1194766386	Barrer	Steven	Willow Grove	PA	42	Neurosurgery	S	Levetiracetam	Levetiracetam	17	29	862	244.85			17	29	244.85	862	*
1194836973	Tucci	Keith	Greenville	NC	37	Neurosurgery	S	Levetiracetam	Levetiracetam	17	17	510	243.15			17	17	243.15	510	*
1194875732	Hood	Brian	Tulsa	OK	40	Neurosurgery	S	Levetiracetam	Levetiracetam	12	12	360	100.02			12	12	100.02	360	*
1194929810	Engh	Johnathan	West Columbia	SC	45	Neurosurgery	S	Levetiracetam	Levetiracetam	69	81	2391	1218.17	17		42	52	681.37	1544	#
1205011699	Patel	Toral	Dallas	TX	48	Neurosurgery	S	Levetiracetam	Levetiracetam	19	31	897	326.85		#					*
1205829009	Brown	Kimberly	Albany	GA	13	Neurosurgery	S	Levetiracetam	Levetiracetam	26	38	1140	559.6		#					*
1205887338	Clatterbuck	Richard	Hattiesburg	MS	28	Neurosurgery	S	Levetiracetam	Levetiracetam	37	49	1470	587.44			14	26	300.33	780	*
1205899937	Morcos	Jacques	Miami	FL	12	Neurosurgery	S	Levetiracetam	Levetiracetam	20	22	607	274.7	11	#					*
1215909171	Bevering	Carl	Tupelo	MS	28	Neurosurgery	S	Levetiracetam	Levetiracetam	18	18	540	297.08			18	18	297.08	540	*
1215962485	Baskin	David	Houston	TX	48	Neurosurgery	S	Levetiracetam	Levetiracetam	34	50	1500	702.01	13	#					*
1225018096	Wilson	Matthew	Tucson	AZ	4	Neurosurgery	S	Levetiracetam	Levetiracetam	12	14	420	175.2			12	14	175.2	420	*
1225024128	Cook	Bruce	Lawrence	MA	25	Neurosurgery	S	Levetiracetam	Levetiracetam	31	45	1350	369.93		#					*
1225059025	Dickerson	John	Wichita	KS	20	Neurosurgery	S	Levetiracetam	Levetiracetam	13	13	367	128.78			13	13	128.78	367	*
1225071509	Chen	Thomas	Los Angeles	CA	6	Neurosurgery	S	Levetiracetam	Levetiracetam	23	25	750	445.11		*					*
1225074099	Smith	Roger	New Orleans	LA	22	Neurosurgery	S	Levetiracetam	Levetiracetam	27	32	960	409.45		#					*
1225086945	Boedeker	Daniel	Tulsa	OK	40	Neurosurgery	S	Levetiracetam	Levetiracetam	18	18	540	178.95			18	18	178.95	540	*
1225128705	Adada	Badih	Weston	FL	12	Neurosurgery	S	Levetiracetam	Levetiracetam	33	33	925	616.22	22	#					#
1225297864	Redjal	Navid	Pennington	NJ	34	Neurosurgery	S	Levetiracetam	Levetiracetam	16	16	411	184.47			16	16	184.47	411	*
1235109463	Hampf	Carl	Nashville	TN	47	Neurosurgery	S	Levetiracetam	Levetiracetam	20	20	600	353.9			20	20	353.9	600	*
1235203670	Kim	Albert	Saint Louis	MO	29	Neurosurgery	S	Levetiracetam	Levetiracetam	29	55	1641	829.75			16	32	448.46	960	*
1235219130	Schmidt	Richard	Salt Lake City	UT	49	Neurosurgery	S	Levetiracetam	Levetiracetam	19	23	667	314.75		*					*
1245232065	Collada	Maurice	Salem	OR	41	Neurosurgery	S	Levetiracetam	Levetiracetam	11	13	390	128.97			11	13	128.97	390	*
1255355475	Brisman	Michael	Rockville Centre	NY	36	Neurosurgery	S	Levetiracetam	Levetiracetam	13	13	390	164.48		*					*
1255357489	Zipfel	Gregory	Saint Louis	MO	29	Neurosurgery	S	Levetiracetam	Levetiracetam	17	19	543	200.99		#					*
1255503991	Geschwindt	Sonia	Philadelphia	PA	42	Neurosurgery	S	Levetiracetam	Levetiracetam	21	22	637	227.95		#					*
1255533451	Jude	Jordan	San Antonio	TX	48	Neurosurgery	S	Levetiracetam	Levetiracetam	27	27.5	796	210.1	12	#					#
1255548418	Pouratian	Nader	Los Angeles	CA	6	Neurosurgery	S	Levetiracetam	Levetiracetam	11	11	330	145.62		*					*
1265430755	Senter	Howard	Pittsburgh	PA	42	Neurosurgery	S	Keppra	Levetiracetam	12	12	360	6057.6			0	0	0	0	#
1265430755	Senter	Howard	Pittsburgh	PA	42	Neurosurgery	S	Levetiracetam	Levetiracetam	34	40	1200	345.63			34	40	345.63	1200	*
1265453617	Tompkins	John	Plano	TX	48	Neurosurgery	S	Levetiracetam	Levetiracetam	14	18	525	238.98		*					*
1265465132	Leuthardt	Eric	Saint Louis	MO	29	Neurosurgery	S	Levetiracetam	Levetiracetam	99	139	4170	1949.07	22		60	86	1251.33	2580	#
1265479844	Ulm	Arthur	Nashville	TN	47	Neurosurgery	S	Levetiracetam	Levetiracetam	19	19	567	186.21			19	19	186.21	567	*
1265606644	Grunch	Betsy	Gainesville	GA	13	Neurosurgery	S	Levetiracetam	Levetiracetam	12	12	334	116.32		#					*
1275518797	Yundt	Kent	Bend	OR	41	Neurosurgery	S	Levetiracetam	Levetiracetam	14	14	420	149.42			14	14	149.42	420	*
1275521254	Laske	Douglas	Willow Grove	PA	42	Neurosurgery	S	Levetiracetam	Levetiracetam	15	18	517	293.77			15	18	293.77	517	*
1275554024	Cuff	John	Athens	GA	13	Neurosurgery	S	Levetiracetam	Levetiracetam	13	13	366	125.18		*					*
1275568297	Juneau	Patrick Alton	Lafayette	LA	22	Neurosurgery	S	Levetiracetam	Levetiracetam	14	14	420	112.6			14	14	112.6	420	*
1275574238	Batson	Ramon	Norwalk	CT	9	Neurosurgery	S	Levetiracetam	Levetiracetam	16	16	480	168.28		#					*
1275636326	Wade	Peter	Hartford	CT	9	Neurosurgery	S	Keppra	Levetiracetam	23	49	1470	54327.05		*					*
1275636326	Wade	Peter	Hartford	CT	9	Neurosurgery	S	Levetiracetam	Levetiracetam	55	81	2406	1537.71			36	62	1109.45	1860	*
1275636326	Wade	Peter	Hartford	CT	9	Neurosurgery	S	Levetiracetam Er	Levetiracetam	16	24	720	510.79			16	24	510.79	720	*
1275724320	Badr	Yaser	Los Angeles	CA	6	Neurosurgery	S	Levetiracetam	Levetiracetam	14	15.5	450	349.88			14	15.5	349.88	450	*
1285661835	Clough	John	Overland Park	KS	20	Neurosurgery	S	Levetiracetam	Levetiracetam	29	35	1030	327.85			29	35	327.85	1030	*
1285736702	Dillon	James	Aiken	SC	45	Neurosurgery	S	Levetiracetam	Levetiracetam	35	46.8	1380	378.14			22	33.8	353.67	990	*
1285778613	Benedict	William	Marietta	GA	13	Neurosurgery	S	Levetiracetam	Levetiracetam	23	23	648	305.16			23	23	305.16	648	*
1285825604	Abdelazeez Khaled	Mohamad	Springfield	MA	25	Neurosurgery	S	Levetiracetam	Levetiracetam	16	16	419	171.78		#					*
1295710655	Patel	Anant	Austin	TX	48	Neurosurgery	S	Levetiracetam	Levetiracetam	13	13	390	87.34		*					*
1295766939	Tamargo	Rafael	Baltimore	MD	24	Neurosurgery	S	Levetiracetam	Levetiracetam	12	12	360	190.32			12	12	190.32	360	*
1295790525	Ahmed	Azam	Madison	WI	55	Neurosurgery	S	Levetiracetam	Levetiracetam	26	30	858	278.89	13		11	13	108.88	348	*
1295791382	Close	Richard	West Reading	PA	42	Neurosurgery	S	Levetiracetam	Levetiracetam	11	17	510	315.02		*					*
1295857555	Blackburn	Spiros	Houston	TX	48	Neurosurgery	S	Levetiracetam	Levetiracetam	13	15	369	190.61			13	15	190.61	369	*
1306078183	Kooshkabadi	Ali	Altoona	PA	42	Neurosurgery	S	Levetiracetam	Levetiracetam	11	18	516	287.84		*					*
1306807094	Gullick	Richard	Decatur	GA	13	Neurosurgery	S	Levetiracetam	Levetiracetam	37	43	1289	491.07	11		22	24	212.03	719	*
1306814868	Mesiwala	Ali	Rancho Cucamonga	CA	6	Neurosurgery	S	Levetiracetam	Levetiracetam	19	41	1207	914.52		*					*
1306838180	Baker	Robert	Lima	OH	39	Neurosurgery	S	Levetiracetam	Levetiracetam	17	28	840	269.22		#					*
1306870845	Duma	Christopher	Newport Beach	CA	6	Neurosurgery	S	Levetiracetam	Levetiracetam	97	122	3660	1563.75	23		97	122	1563.75	3660		23
1306870845	Duma	Christopher	Newport Beach	CA	6	Neurosurgery	S	Levetiracetam Er	Levetiracetam	15	21	630	620.79		#					*
1306882279	Leroux	Peter	Wynnewood	PA	42	Neurosurgery	S	Levetiracetam	Levetiracetam	22	28	804	505.47			22	28	505.47	804	*
1306891320	Appley	Alan	Lafayette	LA	22	Neurosurgery	S	Levetiracetam	Levetiracetam	15	24.9	747	268.84		#					*
1316139793	Osbun	Joshua	Saint Louis	MO	29	Neurosurgery	S	Levetiracetam	Levetiracetam	22	22	637	339.21		#					*
1316954191	Greenwald	Ronald	Mountain View	CA	6	Neurosurgery	S	Levetiracetam	Levetiracetam	12	12.3	316	137.06			0	0	0	0	#
1316961949	Abdel Aziz	Khaled	Pittsburgh	PA	42	Neurosurgery	S	Levetiracetam	Levetiracetam	12	12	276	100.11		*					*
1326018946	Standard	Scott	Nashville	TN	47	Neurosurgery	S	Levetiracetam	Levetiracetam	12	12	360	114.54		*					*
1326031931	Memon	Muhammed	Port Charlotte	FL	12	Neurosurgery	S	Levetiracetam	Levetiracetam	17	29	870	297.92		*					*
1326037367	Howington	Jay	Savannah	GA	13	Neurosurgery	S	Levetiracetam	Levetiracetam	14	14	391	142.96		*					*
1326083510	Guthrie	Barton	Birmingham	AL	1	Neurosurgery	S	Levetiracetam	Levetiracetam	15	21	630	631.71		*					*
1326109497	Day	Arthur	Houston	TX	48	Neurosurgery	S	Levetiracetam	Levetiracetam	27	50.5	1515	1081.94	15	#					#
1326236324	Guthikonda	Bharat	Shreveport	LA	22	Neurosurgery	S	Levetiracetam	Levetiracetam	11	13	390	202.65		*					*
1326297565	Biswas	Arundhati	Fort Wayne	IN	18	Neurosurgery	S	Levetiracetam	Levetiracetam	17	17	482	209.15		*					*
1336144245	Cobb	Mark	Columbia	TN	47	Neurosurgery	S	Levetiracetam	Levetiracetam	12	18	540	179.41		*					*
1346225984	Robinson	John	Stuart	FL	12	Neurosurgery	S	Levetiracetam	Levetiracetam	19	28	840	364.6			19	28	364.6	840	*
1346241817	Vardiman	Arnold	San Antonio	TX	48	Neurosurgery	S	Levetiracetam	Levetiracetam	70	88	2640	716	12		70	88	716	2640		12
1346250073	Fineman	Igor	Pasadena	CA	6	Neurosurgery	S	Levetiracetam	Levetiracetam	35	41	1230	565.55			35	41	565.55	1230	*
1346268984	Chicoine	Michael	Saint Louis	MO	29	Neurosurgery	S	Levetiracetam	Levetiracetam	30	44	1214	546.95	17	#					#
1346330214	Syrquin	Mickey	Fargo	ND	38	Neurosurgery	S	Levetiracetam	Levetiracetam	25	25	660	162.29			12	12	128.09	270	*
1346340122	Voelker	Joseph	Morgantown	WV	54	Neurosurgery	S	Levetiracetam	Levetiracetam	18	26.3	790	345.89		#					*
1346500196	Jho	Diana	Hershey	PA	42	Neurosurgery	S	Levetiracetam	Levetiracetam	30	32	928	392.51		#					*
1356322986	Ibars	George	South Miami	FL	12	Neurosurgery	S	Levetiracetam	Levetiracetam	16	18	514	126.91		#					*
1356324206	Kohli	Chander	Youngstown	OH	39	Neurosurgery	S	Levetiracetam	Levetiracetam	48	50.5	1501	577.98	11	#					*
1356386940	Culicchia	Frank	Marrero	LA	22	Neurosurgery	S	Levetiracetam	Levetiracetam	58	78	2296	1134.27			45	49	799.91	1426	*
1356394936	Hanel	Ricardo	Jacksonville	FL	12	Neurosurgery	S	Levetiracetam	Levetiracetam	25	39.2	1147	609.41			25	39.2	609.41	1147	*
1356405187	Benveniste	Ronald	Miami	FL	12	Neurosurgery	S	Levetiracetam	Levetiracetam	15	17	510	200.01		*					*
1356415350	Amine	Abdul	Oak Lawn	IL	17	Neurosurgery	S	Levetiracetam	Levetiracetam	12	14	420	134.84			12	14	134.84	420	*
1356521389	Germain	Rasha	Santa Rosa	CA	6	Neurosurgery	S	Levetiracetam	Levetiracetam	14	20	600	211.1			14	20	211.1	600	*
1366694895	Luther	Neal	Bedford	NH	33	Neurosurgery	S	Levetiracetam	Levetiracetam	12	14	359	181.65			12	14	181.65	359	*
1376717496	Lopez-Gonzalez	Miguel	Loma Linda	CA	6	Neurosurgery	S	Levetiracetam	Levetiracetam	11	15	427	304.56		*					*
1386008894	Nesvick	Cody	Rochester	MN	27	Neurosurgery	S	Levetiracetam	Levetiracetam	16	18.9	290	164.71	14	#					#
1386745321	Paullus	Wayne	Amarillo	TX	48	Neurosurgery	S	Levetiracetam	Levetiracetam	11	15.4	446	210.25			11	15.4	210.25	446	*
1386793198	Tiwari	Rajendra	Glendale	CA	6	Neurosurgery	S	Levetiracetam	Levetiracetam	16	16	464	149.73		*					*
1386829554	Guerrero	Cesar	Miami	FL	12	Neurosurgery	S	Levetiracetam	Levetiracetam	11	11	330	98.69		*					*
1396725511	Arendall	Rex	Nashville	TN	47	Neurosurgery	S	Levetiracetam	Levetiracetam	21	31	930	414.32		#					*
1396991881	Khader Eliyas	Javed	Albuquerque	NM	35	Neurosurgery	S	Levetiracetam	Levetiracetam	15	25	750	714.25			15	25	714.25	750	*
1407016082	Marvin	Eric	Roanoke	VA	51	Neurosurgery	S	Levetiracetam	Levetiracetam	11	13	390	113.47			11	13	113.47	390	*
1407059066	Taylor	Jennie	San Francisco	CA	6	Neurosurgery	S	Levetiracetam	Levetiracetam	52	80	2396	1608.08	17		30	44	357.27	1320	#
1407062235	Van Poppel	Mark	Charlotte	NC	37	Neurosurgery	S	Levetiracetam	Levetiracetam	12	12	360	152		*					*
1407823131	Sherrill	Joseph	Des Moines	IA	19	Neurosurgery	S	Levetiracetam	Levetiracetam	19	19	511	157.11	11		19	19	157.11	511		11
1407830110	Kent	Christopher	Daytona Beach	FL	12	Neurosurgery	S	Levetiracetam	Levetiracetam	13	16	440	361.67			13	16	361.67	440	*
1407849086	Sartorius	Carl	Indianapolis	IN	18	Neurosurgery	S	Levetiracetam	Levetiracetam	41	55	1627	531.12		#					*
1407918352	Martin	Robert	Ormond Beach	FL	12	Neurosurgery	S	Levetiracetam	Levetiracetam	20	20	540	171.86		#					*
1407967177	Sarris	John	Toms River	NJ	34	Neurosurgery	S	Levetiracetam	Levetiracetam	36	40	1135	820.99	13	#					#
1417031691	Velat	Gregory	Daytona Beach	FL	12	Neurosurgery	S	Levetiracetam	Levetiracetam	27	42.5	1195	526.2	12	#					#
1417243189	Shaikh	Kashif	South Bend	IN	18	Neurosurgery	S	Levetiracetam	Levetiracetam	12	13	329	159.64		*					*
1417311069	Everson	Megan	Rochester	MN	27	Neurosurgery	S	Levetiracetam	Levetiracetam	18	18.1	404	454.6			18	18.1	454.6	404	*
1417959198	Sundrani	Shanker	El Paso	TX	48	Neurosurgery	S	Levetiracetam	Levetiracetam	66	79.5	2354	1616.27			22	32	595.45	960	*
1417981804	Kingman	Thomas	San Antonio	TX	48	Neurosurgery	S	Levetiracetam	Levetiracetam	11	15	450	249.38			11	15	249.38	450	*
1427099035	Marouk	John	Tulsa	OK	40	Neurosurgery	S	Levetiracetam	Levetiracetam	22	26	780	312.22			22	26	312.22	780	*
1427221803	Elder	James	Columbus	OH	39	Neurosurgery	S	Levetiracetam	Levetiracetam	13	13	390	125.03		*					*
1427265370	Schroeder	Jason	Toledo	OH	39	Neurosurgery	S	Levetiracetam	Levetiracetam	20	20	600	434.29		#					*
1427451954	Shannon	Craig	White Plains	NY	36	Neurosurgery	S	Levetiracetam	Levetiracetam	20	21	602	240.66	11	#					*
1437116308	Landi	Michael	Williamsville	NY	36	Neurosurgery	S	Levetiracetam	Levetiracetam	12	12	360	216.73		#					*
1437217049	Calvin	Travis	El Centro	CA	6	Neurosurgery	S	Levetiracetam	Levetiracetam	27	27	810	232.3			27	27	232.3	810	*
1437258498	Colman	Howard	Salt Lake City	UT	49	Neurosurgery	S	Levetiracetam	Levetiracetam	82	176	5235	4338.3	24		28	58	1114.32	1720		12
1447264122	Beatty	Robert	Overland Park	KS	20	Neurosurgery	S	Levetiracetam	Levetiracetam	15	27	810	198.83			15	27	198.83	810	*
1447397708	Widdel	Lars	Loveland	CO	8	Neurosurgery	S	Levetiracetam	Levetiracetam	13	27	780	253.89		*					*
1457328155	Aulisi	Edward	Washington	DC	11	Neurosurgery	S	Levetiracetam	Levetiracetam	12	20	600	194.7			12	20	194.7	600	*
1457553836	Beshay	Joseph	Dallas	TX	48	Neurosurgery	S	Levetiracetam	Levetiracetam	18	20	600	206.85			18	20	206.85	600	*
1457612038	Yu	Alexander	Pittsburgh	PA	42	Neurosurgery	S	Levetiracetam	Levetiracetam	28	30	823	260.63	13	#					#
1467429639	Lunsford	Lawrence	Pittsburgh	PA	42	Neurosurgery	S	Levetiracetam	Levetiracetam	39	72	2130	1129.8	12	#					#
1467477463	Elshihabi	Said	Marietta	GA	13	Neurosurgery	S	Levetiracetam	Levetiracetam	11	11	330	100.74			0	0	0	0	#
1467482323	Meric	Albert	St Louis Park	MN	27	Neurosurgery	S	Levetiracetam	Levetiracetam	23	23	315	577.63			0	0	0	0	#
1467496083	Fisher	Winfield	Birmingham	AL	1	Neurosurgery	S	Levetiracetam	Levetiracetam	11	21	630	268.5		*					*
1467542449	Boehm	Peter	Chattanooga	TN	47	Neurosurgery	S	Levetiracetam	Levetiracetam	23	33	990	288.44			23	33	288.44	990	*
1477512507	White	Jonathan	Dallas	TX	48	Neurosurgery	S	Levetiracetam	Levetiracetam	11	15	445	156.28			11	15	156.28	445	*
1477521573	Crecelius	Jeffrey	Waukesha	WI	55	Neurosurgery	S	Levetiracetam	Levetiracetam	19	25.1	701	432.44		#					*
1477539161	Jenkins	Nigel	Bedford	NH	33	Neurosurgery	S	Levetiracetam	Levetiracetam	40	62.5	1860	965.05	12	#					*
1477602746	Williams	Richard	Woodland Hills	CA	6	Neurosurgery	S	Levetiracetam	Levetiracetam	14	34.3	1015	633.93			14	34.3	633.93	1015	*
1477661189	Skidmore	Bradbury	Crestview Hills	KY	21	Neurosurgery	S	Levetiracetam	Levetiracetam	15	20.5	584	325.06		#					*
1477748556	Urban	Alexandra	Pittsburgh	PA	42	Neurosurgery	S	Levetiracetam	Levetiracetam	300	457.3	13558	15196.11	57		97	165	5078.12	4898		22
1477748556	Urban	Alexandra	Pittsburgh	PA	42	Neurosurgery	S	Levetiracetam Er	Levetiracetam	18	46	1380	3085.83		#					*
1487803094	Komotar	Ricardo	Miami	FL	12	Neurosurgery	S	Levetiracetam	Levetiracetam	63	71	1731	868.05	41	#					#
1487835211	Rey Dios	Roberto	Jackson	MS	28	Neurosurgery	S	Levetiracetam	Levetiracetam	51	55	1650	824.23	11		40	44	569.58	1320	*
1497736334	Amirnovin	Ramin	Pomona	CA	6	Neurosurgery	S	Levetiracetam	Levetiracetam	16	16	480	562.84			16	16	562.84	480	*
1497748693	Pool	Henry	Greensboro	NC	37	Neurosurgery	S	Levetiracetam	Levetiracetam	17	21	630	364.05		*					*
1497851927	Goldman	Howard	Camden	NJ	34	Neurosurgery	S	Levetiracetam	Levetiracetam	11	12	344	128.39			11	12	128.39	344	*
1497956403	Bowie	Charles	Baton Rouge	LA	22	Neurosurgery	S	Levetiracetam	Levetiracetam	12	12	360	185.98		*					*
1508018508	Leng	Lewis	San Francisco	CA	6	Neurosurgery	S	Levetiracetam	Levetiracetam	13	13	364	282.37		#					*
1508063017	Monaco	Edward	Pittsburgh	PA	42	Neurosurgery	S	Levetiracetam	Levetiracetam	19	41.5	1245	721.33			19	41.5	721.33	1245	*
1508077884	Connor	David	Little Rock	AR	5	Neurosurgery	S	Levetiracetam	Levetiracetam	13	15.5	443	176.07			13	15.5	176.07	443	*
1508823386	Rhea	Andrew	Florence	SC	45	Neurosurgery	S	Levetiracetam	Levetiracetam	17	17	510	216.43			17	17	216.43	510	*
1508857749	Elsner	Henry	Greensboro	NC	37	Neurosurgery	S	Levetiracetam	Levetiracetam	18	22	660	239.96		*					*
1508914557	Stea	Richard	Anaheim	CA	6	Neurosurgery	S	Levetiracetam	Levetiracetam	13	16	480	628.28		*					*
1518192780	Mathai	Prem	Middletown	OH	39	Neurosurgery	S	Levetiracetam	Levetiracetam	195	244.8	7137	4989.59	28		60	78	1808.28	2324		11
1518925247	Pittman	Thomas	Lexington	KY	21	Neurosurgery	S	Levetiracetam	Levetiracetam	19	23	665	396.11		#					*
1518987890	Andrews	David	Philadelphia	PA	42	Neurosurgery	S	Levetiracetam	Levetiracetam	21	39	1170	736.09		#					*
1528033222	Barnett	Faith	La Jolla	CA	6	Neurosurgery	S	Levetiracetam	Levetiracetam	71	114.5	3435	2710.28	18		59	94.5	2487.76	2835	#
1528033651	Rajjoub	Rodwan	Williamsport	PA	42	Neurosurgery	S	Levetiracetam	Levetiracetam	21	31	905	310.11		#					*
1528052040	Khayyat	Ghassan	Fairlawn	OH	39	Neurosurgery	S	Levetiracetam	Levetiracetam	16	30	850	418.91			16	30	418.91	850	*
1528078870	Hoover	Devon	Detroit	MI	26	Neurosurgery	S	Levetiracetam	Levetiracetam	18	18	540	142.42			18	18	142.42	540	*
1528129228	Betancourt	Alejandro	Harlingen	TX	48	Neurosurgery	S	Levetiracetam	Levetiracetam	22	26.7	800	405.63		*					*
1528134582	Cooley	David	Lima	OH	39	Neurosurgery	S	Levetiracetam	Levetiracetam	12	12	360	159.58		#					*
1528218773	Qandah	Aziz Basem Nicholas	New Hartford	NY	36	Neurosurgery	S	Levetiracetam	Levetiracetam	43	51	1476	872.55	16	#					#
1538160106	Bogaev	Christopher	San Antonio	TX	48	Neurosurgery	S	Levetiracetam	Levetiracetam	114	133	3926	1486.81	37		84	103	1006.51	3026	#
1538196175	Reintjes	Stephen	Kansas City	MO	29	Neurosurgery	S	Levetiracetam	Levetiracetam	20	32	960	295.17		#					*
1538210042	Lin	Ning	New York	NY	36	Neurosurgery	S	Levetiracetam	Levetiracetam	14	18	525	183.74			14	18	183.74	525	*
1538305826	Leonardo	Jody	Pittsburgh	PA	42	Neurosurgery	S	Levetiracetam	Levetiracetam	15	15	450	168.63			15	15	168.63	450	*
1538333174	Thorat	Sachin	Bossier City	LA	22	Neurosurgery	S	Levetiracetam	Levetiracetam	68	115.2	3395	2631.11	16		27	60.2	713.15	1770	*
1558334185	Oshiro	Eric	Honolulu	HI	15	Neurosurgery	S	Keppra	Levetiracetam	13	13	390	6388.72			0	0	0	0	#
1558334748	Gardella	Slavina	New Hyde Park	NY	36	Neurosurgery	S	Levetiracetam	Levetiracetam	22	62	1860	1059.57		#					*
1558344507	Schultz	Karl	Gainesville	GA	13	Neurosurgery	S	Levetiracetam	Levetiracetam	31	33.1	994	270.75			31	33.1	270.75	994	*
1558367714	Robinson	James	Atlanta	GA	13	Neurosurgery	S	Levetiracetam	Levetiracetam	34	38	1140	393.86	15		34	38	393.86	1140		15
1558398982	Camarata	Paul	Kansas City	KS	20	Neurosurgery	S	Levetiracetam	Levetiracetam	25	29	803	651.09		#					*
1558454637	Park	John	Santa Barbara	CA	6	Neurosurgery	S	Levetiracetam	Levetiracetam	14	23	690	460.32			14	23	460.32	690	*
1558504423	Aghaebrahim	Amin	Jacksonville	FL	12	Neurosurgery	S	Levetiracetam	Levetiracetam	11	13	390	162.49		*					*
1568429322	Lasner	Todd	Miami Beach	FL	12	Neurosurgery	S	Levetiracetam	Levetiracetam	11	17	485	133.81			11	17	133.81	485	*
1568606747	Witcher	Mark	Winston Salem	NC	37	Neurosurgery	S	Levetiracetam	Levetiracetam	11	11	330	113.01		*					*
1568669828	Rammos	Stylianos	Sherwood	AR	5	Neurosurgery	S	Levetiracetam	Levetiracetam	50	62.5	1775	801.77			29	39.5	587.82	1169	*
1568699551	Dalm	Brian	Columbus	OH	39	Neurosurgery	S	Levetiracetam	Levetiracetam	13	13	390	86.94			13	13	86.94	390	*
1578514881	Puccioni	Mark	Omaha	NE	31	Neurosurgery	S	Levetiracetam	Levetiracetam	12	12.2	365	615.27			0	0	0	0	#
1578548830	Brocker	Brian	Youngstown	OH	39	Neurosurgery	S	Levetiracetam	Levetiracetam	67	89	2670	1166.83	20	#					#
1578648002	Jamshidi	Saied	Oxon Hill	MD	24	Neurosurgery	S	Keppra Xr	Levetiracetam	20	36	1080	7429.48			20	36	7429.48	1080	*
1578648002	Jamshidi	Saied	Oxon Hill	MD	24	Neurosurgery	S	Levetiracetam Er	Levetiracetam	25	63.1	1879	2591.22		#					*
1578773990	Thankachan Jacob	Arun	Gainesville	GA	13	Neurosurgery	S	Levetiracetam	Levetiracetam	12	16	332	67.86		*					*
1578819827	Mendez	Joe	Salt Lake City	UT	49	Neurosurgery	S	Levetiracetam	Levetiracetam	14	18	540	320.4		*					*
1588634588	Geckle	David	Richmond	VA	51	Neurosurgery	S	Levetiracetam	Levetiracetam	57	79	2342	2214.21	14		46	62	2029.2	1832	#
1588665319	Dietze	John	Texarkana	TX	48	Neurosurgery	S	Levetiracetam	Levetiracetam	12	12	327	148.45		*					*
1588694327	Warnick	Ronald	Cincinnati	OH	39	Neurosurgery	S	Levetiracetam	Levetiracetam	60	72	2128	1553.64	27		39	43	1095.29	1258	#
1588825772	Reinard	Kevin	Toledo	OH	39	Neurosurgery	S	Levetiracetam	Levetiracetam	32	34	997	608.84		#					*
1588839773	Kleinman	Michael	Scarborough	ME	23	Neurosurgery	S	Levetiracetam	Levetiracetam	18	54	1620	1435.29		#					*
1588860688	Tessler	Lee	Rockville Centre	NY	36	Neurosurgery	S	Levetiracetam	Levetiracetam	27	41	1230	824.44		#					*
1588982771	Scharnweber	Rudi	Los Angeles	CA	6	Neurosurgery	S	Levetiracetam	Levetiracetam	13	13.7	411	664.44		#					*
1588984223	Abuelem	Tarek	Little Rock	AR	5	Neurosurgery	S	Levetiracetam	Levetiracetam	11	13	390	153.82			11	13	153.82	390	*
1598043143	Gaspard	Bryan	Jackson	MS	28	Neurosurgery	S	Levetiracetam	Levetiracetam	18	18	509	222.66		#					*
1598732380	Vogelbaum	Michael	Tampa	FL	12	Neurosurgery	S	Levetiracetam	Levetiracetam	16	16	480	396.46		#					*
1598756934	Cabbell	Kyle	Greensboro	NC	37	Neurosurgery	S	Levetiracetam	Levetiracetam	22	27	795	306.71			22	27	306.71	795	*
1598879595	Shen	Alfred	Rancho Mirage	CA	6	Neurosurgery	S	Levetiracetam	Levetiracetam	12	12	360	184.78		*					*
1598997348	Dhakal	Laxmi	Wichita	KS	20	Neurosurgery	S	Levetiracetam	Levetiracetam	17	29	820	332.08		#					*
1609040609	Williamson	Richard	Pittsburgh	PA	42	Neurosurgery	S	Levetiracetam	Levetiracetam	21	21	603	185.69			21	21	185.69	603	*
1609079219	Nair	Anjana	Joliet	IL	17	Neurosurgery	S	Levetiracetam	Levetiracetam	32	38	1117	538.59	12		18	24	377.52	720	*
1609867803	Hirsch	James	Mobile	AL	1	Neurosurgery	S	Levetiracetam	Levetiracetam	18	18	540	193.89			18	18	193.89	540	*
1609867985	Zakalik	Karol	Royal Oak	MI	26	Neurosurgery	S	Levetiracetam	Levetiracetam	23	40	1200	512.47		#					*
1619059854	Mampalam	Thomas	Pinole	CA	6	Neurosurgery	S	Levetiracetam	Levetiracetam	12	12	345	311.26			12	12	311.26	345	*
1619171279	Franklin	Robbi	Nashville	TN	47	Neurosurgery	S	Levetiracetam	Levetiracetam	11	15	450	269.18			11	15	269.18	450	*
1619294600	Kulwin	Charles	Indianapolis	IN	18	Neurosurgery	S	Levetiracetam	Levetiracetam	14	22	660	235		#					*
1619902400	Schulder	Michael	Newark	NJ	34	Neurosurgery	S	Levetiracetam	Levetiracetam	15	26	688	337.34			15	26	337.34	688	*
1619925559	Ryan	Terrence	Columbia	MO	29	Neurosurgery	S	Levetiracetam	Levetiracetam	11	17	510	251.68		*					*
1619968856	Field	E	Saginaw	MI	26	Neurosurgery	S	Levetiracetam	Levetiracetam	13	13	390	223.99			13	13	223.99	390	*
1629004445	Ellis	Thomas	Fort Worth	TX	48	Neurosurgery	S	Levetiracetam	Levetiracetam	18	30	764	227.84		*					*
1629020946	Dagam	Shekhar	Milwaukee	WI	55	Neurosurgery	S	Levetiracetam	Levetiracetam	24	36	1080	337.48		#					*
1629034111	Omalley	Sean	Alabaster	AL	1	Neurosurgery	S	Levetiracetam	Levetiracetam	14	14	420	136.42		*					*
1639292287	Etame	Arnold	Tampa	FL	12	Neurosurgery	S	Levetiracetam	Levetiracetam	24	32	960	657.93		*					*
1649214354	Elliott	John	Englewood	CO	8	Neurosurgery	S	Levetiracetam	Levetiracetam	13	13	390	336.5		*					*
1649236191	Oh	Simon	Aurora	CO	8	Neurosurgery	S	Levetiracetam	Levetiracetam	81	175.3	5231	2257.49	29		63	137.3	1783.94	4091	#
1649412669	Freeman	Jacob	Ocala	FL	12	Neurosurgery	S	Levetiracetam	Levetiracetam	17	17	510	312.14			17	17	312.14	510	*
1659370732	Waters	David	Norfolk	VA	51	Neurosurgery	S	Levetiracetam	Levetiracetam	19	19	509	369.18			19	19	369.18	509	*
1659376101	Brooks	William	Lexington	KY	21	Neurosurgery	S	Levetiracetam	Levetiracetam	27	47	1410	464.7		#					*
1659378123	Kachmann	Jeffrey	Fort Wayne	IN	18	Neurosurgery	S	Levetiracetam	Levetiracetam	21	30	900	320.87		#					*
1659463503	Panchal	Kanu	Mchenry	IL	17	Neurosurgery	S	Levetiracetam	Levetiracetam	27	36	1055	474.83		*					*
1659781565	Birch	Kurtis	West Hollywood	CA	6	Neurosurgery	S	Levetiracetam	Levetiracetam	11	11	330	210.77			11	11	210.77	330	*
1669460663	Weaver	Michael	Philadelphia	PA	42	Neurosurgery	S	Levetiracetam	Levetiracetam	16	24	720	248.16		#					*
1669581534	Hartwell	Richard	Toms River	NJ	34	Neurosurgery	S	Levetiracetam	Levetiracetam	16	25	750	289.37			16	25	289.37	750	*
1669599197	Yang	Isaac	San Francisco	CA	6	Neurosurgery	S	Levetiracetam	Levetiracetam	20	21	557	441.88			20	21	441.88	557	*
1669700365	Ivan	Michael	Miami	FL	12	Neurosurgery	S	Levetiracetam	Levetiracetam	19	29	870	375.62		#					*
1679528434	Takacs	Istvan	Charleston	SC	45	Neurosurgery	S	Levetiracetam	Levetiracetam	14	18	540	431.23		*					*
1679532329	Melisi	James	Richmond	VA	51	Neurosurgery	S	Levetiracetam	Levetiracetam	19	27	810	494.62			19	27	494.62	810	*
1679532709	Whitworth	Louis	Dallas	TX	48	Neurosurgery	S	Levetiracetam	Levetiracetam	12	12	306	137.04		*					*
1679592927	Villanueva	Phillip	Philadelphia	PA	42	Neurosurgery	S	Levetiracetam	Levetiracetam	19	19	570	151.86		#					*
1689657306	Sampath	Prakash	Providence	RI	44	Neurosurgery	S	Levetiracetam	Levetiracetam	11	17	510	486.05		*					*
1689806465	Richard	Paul	Naples	FL	12	Neurosurgery	S	Levetiracetam	Levetiracetam	21	43.5	1273	525			21	43.5	525	1273	*
1689822314	Krisht	Khaled	Sherwood	AR	5	Neurosurgery	S	Levetiracetam	Levetiracetam	19	21	615	202.95			19	21	202.95	615	*
1689830192	Adel	Joseph	Saginaw	MI	26	Neurosurgery	S	Levetiracetam	Levetiracetam	22	22	617	374.05	11		22	22	374.05	617		11
1689839102	Esquenazi Levy	Yoshua	Houston	TX	48	Neurosurgery	S	Levetiracetam	Levetiracetam	27	32	939	413.27		#					*
1699076224	Peters	Angela	Salt Lake City	UT	49	Neurosurgery	S	Levetiracetam	Levetiracetam	112	156	4650	3002.09	15		12	18	127.33	540	*
1699741637	Hussain	Syed	Mission	TX	48	Neurosurgery	S	Levetiracetam	Levetiracetam	47	62.3	1839	488.45	16		31	41.7	336.36	1234	#
1699756007	Piepmeier	Joseph	New Haven	CT	9	Neurosurgery	S	Levetiracetam	Levetiracetam	18	33.5	1005	597.85		*					*
1699783498	Floyd	David	Augusta	GA	13	Neurosurgery	S	Levetiracetam	Levetiracetam	11	11.7	350	145.35			11	11.7	145.35	350	*
1699899047	Sanai	Nader	Phoenix	AZ	4	Neurosurgery	S	Levetiracetam	Levetiracetam	18	18	516	307.02	11	#					*
1700804382	Withers	Gregory	Arcadia	CA	6	Neurosurgery	S	Levetiracetam	Levetiracetam	42	53.5	1606	603.82	12	#					#
1700831112	Litofsky	Norman	Columbia	MO	29	Neurosurgery	S	Keppra	Levetiracetam	12	12	360	5721.36			0	0	0	0	#
1700831112	Litofsky	Norman	Columbia	MO	29	Neurosurgery	S	Levetiracetam	Levetiracetam	41	57	1531	876.59	13		12	14	215.75	289	*
1700856994	Lanford	Gregory	Nashville	TN	47	Neurosurgery	S	Levetiracetam	Levetiracetam	11	13	390	80.08		*					*
1710018551	Bloch	Orin	Sacramento	CA	6	Neurosurgery	S	Levetiracetam	Levetiracetam	12	24	707	346.69		*					*
1710065883	Jelalian	Aline	Walnut Creek	CA	6	Neurosurgery	S	Levetiracetam	Levetiracetam	75	216.7	6488	6283.18	28		58	164.7	4541.71	4942	#
1710065883	Jelalian	Aline	Walnut Creek	CA	6	Neurosurgery	S	Levetiracetam Er	Levetiracetam	40	121.3	3640	6826.6	14	#					#
1710069042	Nelson	Debra	Las Vegas	NV	32	Neurosurgery	S	Levetiracetam	Levetiracetam	12	24	720	317.17			12	24	317.17	720	*
1710184064	Dannis	Seth	Montclair	NJ	34	Neurosurgery	S	Levetiracetam	Levetiracetam	11	13	390	137.06		*					*
1710905443	Dowling	Joshua	Saint Louis	MO	29	Neurosurgery	S	Levetiracetam	Levetiracetam	57	93	2763	1506.29	16		44	78	1100.03	2313	#
1710939889	Oetting	Gregory	Augusta	GA	13	Neurosurgery	S	Levetiracetam	Levetiracetam	13	19	570	208.41			13	19	208.41	570	*
1720044415	Yeh	David	San Luis Obispo	CA	6	Neurosurgery	S	Levetiracetam	Levetiracetam	19	19	570	248.41			19	19	248.41	570	*
1720205016	Webb	Sharon	Greenville	SC	45	Neurosurgery	S	Levetiracetam	Levetiracetam	17	23	690	392.6		*					*
1720228331	Ray	Pulak	Philadelphia	PA	42	Neurosurgery	S	Levetiracetam	Levetiracetam	15	17	510	426.77			15	17	426.77	510	*
1730113275	Kim	Richard	Newport Beach	CA	6	Neurosurgery	S	Levetiracetam	Levetiracetam	30	43	1290	1062.03		#					*
1730130576	Jaradeh	Safwan	Stanford	CA	6	Neurosurgery	S	Levetiracetam	Levetiracetam	11	25	750	544.3			11	25	544.3	750	*
1730184920	Kanos	Charles	Greenville	SC	45	Neurosurgery	S	Levetiracetam	Levetiracetam	20	24.7	740	173.54		#					*
1730217563	Tate	Matthew	Chicago	IL	17	Neurosurgery	S	Levetiracetam	Levetiracetam	11	12	339	93.79			11	12	93.79	339	*
1730322843	Gross	Andrew	Mooresville	NC	37	Neurosurgery	S	Levetiracetam	Levetiracetam	103	239	7170	4540.71	34		78	178	3565.96	5340	#
1730347899	Phillips	Blake	Little Rock	AR	5	Neurosurgery	S	Levetiracetam	Levetiracetam	29	39	1032	592.72	14		18	24	255.83	605	*
1730479577	Oberheim Bush	Nancy Ann	San Francisco	CA	6	Neurosurgery	S	Levetiracetam	Levetiracetam	34	40	1200	623.55	12	#					*
1740214287	Hall	Walter	Syracuse	NY	36	Neurosurgery	S	Levetiracetam	Levetiracetam	14	14	420	215.29		*					*
1740221910	Bhattacharjee	Sumon	Neenah	WI	55	Neurosurgery	S	Levetiracetam	Levetiracetam	11	11	330	120.66		*					*
1740418235	Kinsman	Michael	Kansas City	KS	20	Neurosurgery	S	Levetiracetam	Levetiracetam	14	17.5	525	162.7		*					*
1750363651	Asner	Nesher	Rockford	IL	17	Neurosurgery	S	Levetiracetam	Levetiracetam	18	20	585	412.35		*					*
1750370102	Anderson	Glenn	Houston	TX	48	Neurosurgery	S	Levetiracetam	Levetiracetam	11	29	870	636.26			11	29	636.26	870	*
1750458618	Goldenberg	Todd	Fontana	CA	6	Neurosurgery	S	Levetiracetam	Levetiracetam	32	40.8	1055	969.75	13	#					#
1760413645	Markert	James	Birmingham	AL	1	Neurosurgery	S	Levetiracetam	Levetiracetam	11	11	330	118.7			11	11	118.7	330	*
1760443766	Wolf	Aizik	South Miami	FL	12	Neurosurgery	S	Levetiracetam	Levetiracetam	84	130	3891	2085.89	18		57	93	1316.94	2781	#
1760472757	Sorenson	Jeffrey	Memphis	TN	47	Neurosurgery	S	Levetiracetam	Levetiracetam	28	30	825	409.13		#					*
1760519193	Dunn	Gavin	Saint Louis	MO	29	Neurosurgery	S	Levetiracetam	Levetiracetam	33	51	1521	546.59	11	#					*
1760633168	Anand	Nyathappa	Niagara Falls	NY	36	Neurosurgery	S	Keppra	Levetiracetam	23	23	690	22158.42			0	0	0	0	#
1760633168	Anand	Nyathappa	Niagara Falls	NY	36	Neurosurgery	S	Levetiracetam	Levetiracetam	402	475	13989	9447.37	53		158	206	3852.97	6077		22
1760633168	Anand	Nyathappa	Niagara Falls	NY	36	Neurosurgery	S	Levetiracetam Er	Levetiracetam	32	38	1140	1038.81			14	20	317.3	600	*
1760662720	Uschold	Timothy	Medford	OR	41	Neurosurgery	S	Levetiracetam	Levetiracetam	19	19	570	189.55			19	19	189.55	570	*
1770561979	Ashker	Kheder	Cumberland	MD	24	Neurosurgery	S	Levetiracetam	Levetiracetam	16	22	660	299.04			16	22	299.04	660	*
1770576977	Vitaz	Todd	Grand Rapids	MI	26	Neurosurgery	S	Levetiracetam	Levetiracetam	12	15	450	449.51		*					*
1770673253	Rowe	Richard	Macon	GA	13	Neurosurgery	S	Levetiracetam	Levetiracetam	39	58.5	1725	565.42			24	38	330.45	1110	*
1780611251	White	James	Gadsden	AL	1	Neurosurgery	S	Levetiracetam	Levetiracetam	31	39	1150	399.24		#					*
1780624239	Guthikonda	Murali	Detroit	MI	26	Neurosurgery	S	Levetiracetam	Levetiracetam	47	52	1515	674.36			17	19	244.8	540	*
1780795435	Cantando	John	Wellington	FL	12	Neurosurgery	S	Levetiracetam	Levetiracetam	18	18	540	288.78			18	18	288.78	540	*
1790728798	Marquart	Christopher	Muskegon	MI	26	Neurosurgery	S	Levetiracetam	Levetiracetam	17	17	510	323.53		*					*
1790768679	Schrot	Rudolph	Sacramento	CA	6	Neurosurgery	S	Levetiracetam	Levetiracetam	12	12.2	342	43.98			12	12.2	43.98	342	*
1801996442	Ware	Marcus	New Orleans	LA	22	Neurosurgery	S	Levetiracetam	Levetiracetam	22	34	1020	409.94			22	34	409.94	1020	*
1811083991	Turtz	Alan	Camden	NJ	34	Neurosurgery	S	Levetiracetam	Levetiracetam	15	15	450	79.42			15	15	79.42	450	*
1811199367	Yamamoto	Junichi	Buffalo	NY	36	Neurosurgery	S	Levetiracetam	Levetiracetam	12	20	600	200.66			12	20	200.66	600	*
1811293459	Mohammad Mohammadi	Alireza	Cleveland	OH	39	Neurosurgery	S	Levetiracetam	Levetiracetam	14	15.6	453	331.79		#					*
1811924467	Bergman	Thomas	Minneapolis	MN	27	Neurosurgery	S	Levetiracetam	Levetiracetam	14	14	142	116.66	13	#					#
1811954035	Naso	William	Florence	SC	45	Neurosurgery	S	Levetiracetam	Levetiracetam	36	42	1215	494.68	14		36	42	494.68	1215		14
1811969330	Bobo	Richard	Tupelo	MS	28	Neurosurgery	S	Levetiracetam	Levetiracetam	22	28	840	502.52		#					*
1811992035	Gardner	Stephen	Greenville	SC	45	Neurosurgery	S	Levetiracetam	Levetiracetam	58	60	1750	1105.3			20	22	418.11	610	*
1821036492	Keller	Irvin	Vero Beach	FL	12	Neurosurgery	S	Levetiracetam	Levetiracetam	25	33	970	650.87			0	0	0	0	#
1821109513	Nathoo	Narendra	Bowling Green	KY	21	Neurosurgery	S	Levetiracetam	Levetiracetam	26	28	840	419.16		#					*
1831178151	Tatter	Stephen	Winston Salem	NC	37	Neurosurgery	S	Levetiracetam	Levetiracetam	15	21	559	312.09		#					*
1831286863	Maher	Philip	Pensacola	FL	12	Neurosurgery	S	Levetiracetam	Levetiracetam	25	35	1008	210.13		#					*
1831342492	Chamoun	Roukoz	Kansas City	KS	20	Neurosurgery	S	Levetiracetam	Levetiracetam	22	24	679	242.1		#					*
1831379890	Wait	Scott	Charlotte	NC	37	Neurosurgery	S	Levetiracetam	Levetiracetam	13	13	390	147.21		*					*
1841232725	Heffez	Dan	Milwaukee	WI	55	Neurosurgery	S	Levetiracetam	Levetiracetam	11	13	366	174.98		*					*
1841258464	Kantrowitz	Allen	Miami Beach	FL	12	Neurosurgery	S	Levetiracetam	Levetiracetam	23	29	870	396.52			23	29	396.52	870	*
1841265139	Shumaker	Grant	Dakota Dunes	SD	46	Neurosurgery	S	Levetiracetam	Levetiracetam	16	16	480	168.91			16	16	168.91	480	*
1841280344	Boop	Frederick	Memphis	TN	47	Neurosurgery	S	Keppra	Levetiracetam	12	12	360	5745.84			0	0	0	0	#
1841297041	Phuong	Loi	Fort Wayne	IN	18	Neurosurgery	S	Levetiracetam	Levetiracetam	11	11	330	82.19		*					*
1841305554	Ciricillo	Samuel	Sacramento	CA	6	Neurosurgery	S	Levetiracetam	Levetiracetam	20	23.1	693	306.63	12	#					*
1841331279	Spooner	John	Nashville	TN	47	Neurosurgery	S	Levetiracetam	Levetiracetam	19	19.5	511	199.1		#					*
1841368651	Elisevich	Konstantin	Grand Rapids	MI	26	Neurosurgery	S	Levetiracetam	Levetiracetam	12	12	360	694.41			12	12	694.41	360	*
1841377348	Vandergrift	William	Charleston	SC	45	Neurosurgery	S	Levetiracetam	Levetiracetam	54	61	1740	1158.83			41	42	789.17	1193	*
1841491925	Evans	Brandon	Fayetteville	AR	5	Neurosurgery	S	Levetiracetam	Levetiracetam	17	21	515	327.91			17	21	327.91	515	*
1851364533	Mittal	Sandeep	Roanoke	VA	51	Neurosurgery	S	Levetiracetam	Levetiracetam	40	40	1200	372.54			11	11	153.95	330	*
1851399687	Bernard	Joe	Charlotte	NC	37	Neurosurgery	S	Levetiracetam	Levetiracetam	15	17	510	132.86			15	17	132.86	510	*
1861410326	Rich	Keith	Saint Louis	MO	29	Neurosurgery	S	Levetiracetam	Levetiracetam	148	192	5631	2496.77	29		64	92	980.37	2654	#
1861486318	Hlavin	Mary	Cedar Rapids	IA	19	Neurosurgery	S	Levetiracetam	Levetiracetam	17	25	750	265.38			17	25	265.38	750	*
1861489056	Moore	Matthew	Fort Lauderdale	FL	12	Neurosurgery	S	Levetiracetam	Levetiracetam	18	26	780	230.44		#					*
1861518201	Mesher	Richard	Seattle	WA	53	Neurosurgery	S	Levetiracetam	Levetiracetam	21	52.8	1585	802.4		#					*
1861645087	Menacho	Sarah	Salt Lake City	UT	49	Neurosurgery	S	Levetiracetam	Levetiracetam	15	17	510	102.54			15	17	102.54	510	*
1861846065	Carlstrom	Lucas	Rochester	MN	27	Neurosurgery	S	Levetiracetam	Levetiracetam	13	13	135	86.29	13		13	13	86.29	135		13
1871502476	Bartl	Lynn	Waukesha	WI	55	Neurosurgery	S	Levetiracetam	Levetiracetam	15	17	487	384.53		*					*
1871583054	Robertson	Jon	Memphis	TN	47	Neurosurgery	S	Levetiracetam	Levetiracetam	17	23	637	390.55			17	23	390.55	637	*
1871778316	Jatavallabhula	Narasimha	Longview	TX	48	Neurosurgery	S	Levetiracetam	Levetiracetam	20	20.5	600	206.35		#					*
1881695534	Thomas	Jean	Lewiston	ID	16	Neurosurgery	S	Levetiracetam	Levetiracetam	268	341.2	10166	6115	38		116	169.1	1656.81	5052		21
1881695534	Thomas	Jean	Lewiston	ID	16	Neurosurgery	S	Levetiracetam Er	Levetiracetam	14	16	480	414		#					*
1881696052	Feldkamp	Matthias	Golden Valley	MN	27	Neurosurgery	S	Levetiracetam	Levetiracetam	15	19	554	1147.1		*					*
1881757268	Danish	Shabbar	New Brunswick	NJ	34	Neurosurgery	S	Levetiracetam	Levetiracetam	12	22	660	279.96		*					*
1881811040	Goldman	Marc	Providence	RI	44	Neurosurgery	S	Levetiracetam	Levetiracetam	11	13	375	384.42			11	13	384.42	375	*
1891745774	Ward	John	Richmond	VA	51	Neurosurgery	S	Levetiracetam	Levetiracetam	17	25	714	500.05		#					*
1891758652	Smith	Harold	Lubbock	TX	48	Neurosurgery	S	Levetiracetam	Levetiracetam	76	110	3261	1179.29	25		65	89	987.86	2631	#
1891902714	Ayer	Robert	Lawrenceville	GA	13	Neurosurgery	S	Levetiracetam	Levetiracetam	15	15	359	116.03		#					*
1891943536	Martin	Denny	New York	NY	36	Neurosurgery	S	Levetiracetam	Levetiracetam	141	177	5172	3896.5	39		111	129	3179.22	3732		26
1902894736	King	Paul	Atlanta	GA	13	Neurosurgery	S	Levetiracetam	Levetiracetam	38	53.5	1605	633.56	14		19	23	235.5	690	*
1902926850	Waldron	James	Austin	TX	48	Neurosurgery	S	Levetiracetam	Levetiracetam	15	15	450	152.23		#					*
1912133570	Werthammer	Matthew	Huntington	WV	54	Neurosurgery	S	Levetiracetam	Levetiracetam	12	22	660	223.2			12	22	223.2	660	*
1912169350	Bieber	Andrew	Richland	WA	53	Neurosurgery	S	Levetiracetam	Levetiracetam	17	17	490	186.18		#					*
1912915711	Mccue	Michael	Minneapolis	MN	27	Neurosurgery	S	Levetiracetam	Levetiracetam	11	13	279	107.44			11	13	107.44	279	*
1912996489	Wilson	Robert	Tampa	FL	12	Neurosurgery	S	Levetiracetam	Levetiracetam	29	63	1890	1647.55		#					*
1922050566	Mimbs	Jeffrey	Chico	CA	6	Neurosurgery	S	Levetiracetam	Levetiracetam	13	13	390	335.19			13	13	335.19	390	*
1922082866	Payner	Troy	Indianapolis	IN	18	Neurosurgery	S	Levetiracetam	Levetiracetam	61	77	2266	1180.39	17		36	50	656.03	1483	#
1922134394	Farrell	Christopher	Philadelphia	PA	42	Neurosurgery	S	Levetiracetam	Levetiracetam	39	42.4	1246	665.01	11		24	26	288.86	756	*
1922242585	Pezeshkian	Patrick	Los Angeles	CA	6	Neurosurgery	S	Levetiracetam	Levetiracetam	12	12	241	181.78			12	12	181.78	241	*
1932135266	Farrukh	Abdallah	Lancaster	CA	6	Neurosurgery	S	Levetiracetam	Levetiracetam	16	18	540	324.01		#					*
1932165891	Mcgillicuddy	Gerald	Worcester	MA	25	Neurosurgery	S	Levetiracetam	Levetiracetam	15	17	487	143.45			15	17	143.45	487	*
1932170362	Fuiks	Kimball	Brookfield	WI	55	Neurosurgery	S	Levetiracetam	Levetiracetam	89	153	4540	1736.33	18	#					#
1932240363	Simon	Scott	Hershey	PA	42	Neurosurgery	S	Levetiracetam	Levetiracetam	13	13	390	64.09			0	0	0	0	#
1932279163	Hershkowitz	Douglas	Punta Gorda	FL	12	Neurosurgery	S	Levetiracetam	Levetiracetam	61	89	2607	1439.82	19		50	74	1031.8	2160	#
1942203195	Chimenti	James	Bound Brook	NJ	34	Neurosurgery	S	Levetiracetam	Levetiracetam	18	26	780	319.5			18	26	319.5	780	*
1942213350	Vangompel	Jamie	Rochester	MN	27	Neurosurgery	S	Levetiracetam	Levetiracetam	16	18	400	135.92		#					*
1942363445	Sekula	Raymond	Erie	PA	42	Neurosurgery	S	Levetiracetam	Levetiracetam	14	22	615	258.6		*					*
1942388087	Kadis	Gerald	Thomasville	GA	13	Neurosurgery	S	Levetiracetam	Levetiracetam	30	57.5	1725	722.21			30	57.5	722.21	1725	*
1942429394	Klopper	Hendrik	Dakota Dunes	SD	46	Neurosurgery	S	Levetiracetam	Levetiracetam	22	26	767	251.01		#					*
1952308413	Canavati	Isa	Fort Wayne	IN	18	Neurosurgery	S	Levetiracetam	Levetiracetam	60	85.5	2545	947.72	15	#					#
1952317554	Sloan	Andrew	Cleveland	OH	39	Neurosurgery	S	Levetiracetam	Levetiracetam	15	19	570	352.85		*					*
1952341315	Tandon	Nitin	Houston	TX	48	Neurosurgery	S	Levetiracetam	Levetiracetam	35	50	1500	631.26	13	#					#
1952372138	Worthington	Ward	Charleston	SC	45	Neurosurgery	S	Levetiracetam	Levetiracetam	17	17	510	181.85			17	17	181.85	510	*
1952568271	Bohnstedt	Bradley	Oklahoma City	OK	40	Neurosurgery	S	Levetiracetam	Levetiracetam	16	31	869	413.77		#					*
1952613960	Rodriguez	Analiz	Little Rock	AR	5	Neurosurgery	S	Levetiracetam	Levetiracetam	11	11	303	209.62		*					*
1962409169	Fulton	Mark	Melbourne	FL	12	Neurosurgery	S	Levetiracetam	Levetiracetam	12	20	600	769.9		*					*
1962424960	Aregawi	Dawit	Hershey	PA	42	Neurosurgery	S	Levetiracetam	Levetiracetam	51	75	2250	2078.67	15		35	53	1422.73	1590	#
1962475145	Milligan	Brian	Kansas City	MO	29	Neurosurgery	S	Levetiracetam	Levetiracetam	29	35	945	425.46	11		18	24	245.28	667	*
1962585836	Lynn	Michael	Greenville	SC	45	Neurosurgery	S	Levetiracetam	Levetiracetam	11	13	390	345.84			11	13	345.84	390	*
1972547750	Hillard	Virany	White Plains	NY	36	Neurosurgery	S	Levetiracetam	Levetiracetam	20	28	840	426.43		#					*
1972573962	Alexander	Peter	Richmond	VA	51	Neurosurgery	S	Levetiracetam	Levetiracetam	50	61.5	1845	566.75			50	61.5	566.75	1845	*
1972695195	Mcdermott	Michael	San Francisco	CA	6	Neurosurgery	S	Levetiracetam	Levetiracetam	16	20	431	137.66	13	*					*
1972706927	Luzardo	Gustavo	Jackson	MS	28	Neurosurgery	S	Levetiracetam	Levetiracetam	16	18.1	542	366.38		*					*
1972776623	Clarke	Jennifer	San Francisco	CA	6	Neurosurgery	S	Levetiracetam	Levetiracetam	54	97	2910	1222.19	12		15	40	418.59	1200	*
1982659371	Grigorian	Arthur	Atlanta	GA	13	Neurosurgery	S	Levetiracetam	Levetiracetam	21	27	787	150.87		*					*
1982667994	Locatelli	Eduardo	Fort Lauderdale	FL	12	Neurosurgery	S	Keppra	Levetiracetam	59	79.4	1899	72837.85			0	0	0	0	#
1982667994	Locatelli	Eduardo	Fort Lauderdale	FL	12	Neurosurgery	S	Levetiracetam	Levetiracetam	202	407.2	12142	9529.6	44		91	237.2	5930.21	7073		25
1982669065	Dziurzynski	Kristine	Lancaster	PA	42	Neurosurgery	S	Levetiracetam	Levetiracetam	55	59	1736	818.57	12		55	59	818.57	1736		12
1982694642	Mahmoud	Akram	Hickory	NC	37	Neurosurgery	S	Levetiracetam	Levetiracetam	25	26	749	248.98	12	#					*
1982794582	Jensen	Randy	Salt Lake City	UT	49	Neurosurgery	S	Levetiracetam	Levetiracetam	14	19.5	585	436.57			14	19.5	436.57	585	*
1982812723	Cormier	Jason	Lafayette	LA	22	Neurosurgery	S	Levetiracetam	Levetiracetam	11	11	330	111.78		*					*
1982837084	Taussky	Philipp	Salt Lake City	UT	49	Neurosurgery	S	Levetiracetam	Levetiracetam	23	24.5	735	323.09		#					*
1992921563	Hill	Kenneth	Reading	PA	42	Neurosurgery	S	Levetiracetam	Levetiracetam	18	22	657	455.57		#					*
										12754
