# Supplementary material for: Economic Trends in Commonly Used Drugs for Spinal Fusion and Brain Tumor Resection: An Analysis of the Medicare Part D Database
Source: Biomedicines. 2023 Aug 3;11(8):2185. doi: 10.3390/biomedicines11082185 (PMC10452193; doi:10.3390/biomedicines11082185)
Supplement: Supplementary file 1 [file biomedicines-11-02185-s001.zip › Drug Data, Pearson's and Linear Regression/Drug Data/2018 NSGY Data/2018 NSGY Methocarbamol.csv]

Prscrbr_NPI	Prscrbr_Last_Org_Name	Prscrbr_First_Name	Prscrbr_City	Prscrbr_State_Abrvtn	Prscrbr_State_FIPS	Prscrbr_Type	Prscrbr_Type_Src	Brnd_Name	Gnrc_Name	Tot_Clms	Tot_30day_Fills	Tot_Day_Suply	Tot_Drug_Cst	Tot_Benes	GE65_Sprsn_Flag	GE65_Tot_Clms	GE65_Tot_30day_Fills	GE65_Tot_Drug_Cst	GE65_Tot_Day_Suply	GE65_Bene_Sprsn_Flag	GE65_Tot_Benes
1003027392	Curt	Bradford	West Chester	OH	39	Neurosurgery	S	Methocarbamol	Methocarbamol	20	20	304	283.35	15		20	20	283.35	304		15
1003834680	Rose	James	Austin	TX	48	Neurosurgery	S	Methocarbamol	Methocarbamol	18	18.3	314	197.52		#					*
1003909649	Morrison	Thomas	Atlanta	GA	13	Neurosurgery	S	Methocarbamol	Methocarbamol	76	76.7	1409	975.59	44	#					#
1013061084	Sherr	Gregory	Gainesville	FL	12	Neurosurgery	S	Methocarbamol	Methocarbamol	13	13	345	125.76		#					*
1013117688	Cox	Joseph	Oklahoma City	OK	40	Neurosurgery	S	Methocarbamol	Methocarbamol	19	19	456	175.74		#					*
1013233071	Walsh	Kevin	Monroeville	PA	42	Neurosurgery	S	Methocarbamol	Methocarbamol	17	17	482	312.66		#					*
1023001468	Bindal	Ajay	Houston	TX	48	Neurosurgery	S	Methocarbamol	Methocarbamol	15	15	150	150.76	13	#					#
1023019445	Pickett	Joel	Huntsville	AL	1	Neurosurgery	S	Methocarbamol	Methocarbamol	41	41	840	370.85	29		29	29	262.88	570	#
1023278660	Hutchins	Leslie	San Angelo	TX	48	Neurosurgery	S	Methocarbamol	Methocarbamol	11	11	285	183.83	11		11	11	183.83	285		11
1033115266	Wrobel	Charles	Bakersfield	CA	6	Neurosurgery	S	Methocarbamol	Methocarbamol	11	11	44	85.91			0	0	0	0	#
1033138011	Siadati	Abdolreza	Fort Worth	TX	48	Neurosurgery	S	Methocarbamol	Methocarbamol	23	23	477	228.34	16	#					#
1033169982	Al Tamimi	Mazin	Dallas	TX	48	Neurosurgery	S	Methocarbamol	Methocarbamol	40	40	628	383.98	23		25	25	260.7	455	#
1033174636	Zinkel	John	St Clair Shores	MI	26	Neurosurgery	S	Methocarbamol	Methocarbamol	103	103	1165	617.69	48	#					#
1033180757	El-Naggar	Amr	Somerset	KY	21	Neurosurgery	S	Methocarbamol	Methocarbamol	15	17	491	174.6	13	*					*
1033206065	Clark	Charles	Birmingham	AL	1	Neurosurgery	S	Methocarbamol	Methocarbamol	40	40	332	281.69	23	#					#
1033284773	Seyfried	Donald	Detroit	MI	26	Neurosurgery	S	Methocarbamol	Methocarbamol	24	24	546	247.78	21	#					#
1043263536	Haynes	Walter	Birmingham	AL	1	Neurosurgery	S	Methocarbamol	Methocarbamol	75	75	893	778.82	55		52	52	518.88	573		38
1043356314	Conway	James	Baltimore	MD	24	Neurosurgery	S	Methocarbamol	Methocarbamol	17	17	427	460.92		*					*
1053361386	Sawin	Paul	Winter Park	FL	12	Neurosurgery	S	Methocarbamol	Methocarbamol	12	12	182	123.4			12	12	123.4	182	*
1053386789	Seledotis	Robert	Grand Rapids	MI	26	Neurosurgery	S	Methocarbamol	Methocarbamol	15	15	247	158.72		#					*
1053500314	Farley	Chad	Payson	UT	49	Neurosurgery	S	Methocarbamol	Methocarbamol	19	19	224	225.99	14	#					#
1053533919	Fonn	Sonjay	Cape Girardeau	MO	29	Neurosurgery	S	Methocarbamol	Methocarbamol	13	13	245	279.51		*					*
1053536755	Kelkar	Prashant	Southfield	MI	26	Neurosurgery	S	Methocarbamol	Methocarbamol	24	24	636	214.99	21	#					#
1053585711	Whitlatch	Lyman	Visalia	CA	6	Neurosurgery	S	Methocarbamol	Methocarbamol	15	15	322	220.05		#					*
1053635656	Serak	John	Lone Tree	CO	8	Neurosurgery	S	Methocarbamol	Methocarbamol	17	17	303	168.74	14	#					#
1063482289	Winer	Joel	York	PA	42	Neurosurgery	S	Methocarbamol	Methocarbamol	11	11	220	105.13			11	11	105.13	220	*
1063699833	Gamadia	Kaywan	Cape Girardeau	MO	29	Neurosurgery	S	Methocarbamol	Methocarbamol	17	17	300	208.5	12	#					*
1073585477	Utter	Philip	Shreveport	LA	22	Neurosurgery	S	Methocarbamol	Methocarbamol	20	20	287	324.26		#					*
1073665550	Mcgirt	Matthew	Charlotte	NC	37	Neurosurgery	S	Methocarbamol	Methocarbamol	13	15	342	145.88		*					*
1073738613	Sin	Anthony	Shreveport	LA	22	Neurosurgery	S	Methocarbamol	Methocarbamol	30	30	368	166.62	23	#					#
1083620942	Boulos	Paul	Newark	DE	10	Neurosurgery	S	Methocarbamol	Methocarbamol	14	16	450	123.01		#					*
1083721971	Boone	Paul	Littleton	CO	8	Neurosurgery	S	Methocarbamol	Methocarbamol	12	12	344	140.03	11	*					*
1083857551	Ahmed	Osama	Live Oak	TX	48	Neurosurgery	S	Methocarbamol	Methocarbamol	12	12	360	199.15		*					*
1093938482	Houseman	Clifford	Southfield	MI	26	Neurosurgery	S	Methocarbamol	Methocarbamol	35	35	1050	360.43	26	#					#
1104078617	Moisi	Marc	Detroit	MI	26	Neurosurgery	S	Methocarbamol	Methocarbamol	13	13	300	116.19		*					*
1104089499	Abdulhak	Muwaffak	Detroit	MI	26	Neurosurgery	S	Methocarbamol	Methocarbamol	15	15	335	149.01	11	#					*
1114913605	Webb	Kristopher	Austin	TX	48	Neurosurgery	S	Methocarbamol	Methocarbamol	27	27	375	287.29	17	#					#
1114914835	Nida	Todd	Pontiac	MI	26	Neurosurgery	S	Methocarbamol	Methocarbamol	11	11	120	61.81		*					*
1114965928	Wang	Jeremy	Houston	TX	48	Neurosurgery	S	Methocarbamol	Methocarbamol	11	11	230	72.17			11	11	72.17	230	*
1124050851	Smith	Stephen	South Bend	IN	18	Neurosurgery	S	Methocarbamol	Methocarbamol	20	20	222	303.49	19	#					#
1124053392	Blacklock	Jerry	Houston	TX	48	Neurosurgery	S	Methocarbamol	Methocarbamol	21	21	251	118.24		#					*
1124067491	Song	Michael	Reno	NV	32	Neurosurgery	S	Methocarbamol	Methocarbamol	15	18.5	464	172.39		*					*
1134160161	Wallace	Bradley	Jacksonville	FL	12	Neurosurgery	S	Methocarbamol	Methocarbamol	23	23	424	265.47	14	#					#
1134174550	Garcia-Bengochea	Javier	Jacksonville	FL	12	Neurosurgery	S	Methocarbamol	Methocarbamol	19	19	190	157.32	16	#					#
1134181571	Gerdes	Jeffrey	St Cloud	MN	27	Neurosurgery	S	Methocarbamol	Methocarbamol	39	39	493	270.67	18	#					#
1144228933	Deshmukh	Vinay	Charlotte	NC	37	Neurosurgery	S	Methocarbamol	Methocarbamol	11	11	231	131.35		*					*
1144531161	Crabtree-Wilson	Kelli	Topeka	KS	20	Neurosurgery	S	Methocarbamol	Methocarbamol	19	23	668	356.52		#					*
1154315695	Brewington	Kenneth	Missoula	MT	30	Neurosurgery	S	Methocarbamol	Methocarbamol	11	11	104	112.94		*					*
1154632057	Brindle	Ted	Roseville	CA	6	Neurosurgery	S	Methocarbamol	Methocarbamol	16	16	341	103.1		*					*
1164420915	Vaughn	Troy	Alexandria	LA	22	Neurosurgery	S	Methocarbamol	Methocarbamol	37	37	1102	644.13	12		24	24	236.9	712	*
1164531844	Gropper	Gary	Atlanta	GA	13	Neurosurgery	S	Methocarbamol	Methocarbamol	14	14	293	143.81		#					*
1164624516	Lothes	Christian	Wichita	KS	20	Neurosurgery	S	Methocarbamol	Methocarbamol	18	18	524	413.62		#					*
1164670345	Mcneal	Jonathan	Roanoke	VA	51	Neurosurgery	S	Methocarbamol	Methocarbamol	45	45	594	366.4	25		25	25	198.21	291		14
1174505887	Alexander	Mathew	Corpus Christi	TX	48	Neurosurgery	S	Methocarbamol	Methocarbamol	38	38	992	667.47	25		22	22	422.84	620	#
1174555379	Caton	William	Pasadena	CA	6	Neurosurgery	S	Methocarbamol	Methocarbamol	108	108	1410	770.37	24		72	72	531.76	920	#
1174609556	Kimball	Matthew	Roseville	CA	6	Neurosurgery	S	Methocarbamol	Methocarbamol	15	15	383	306.79		#					*
1174739460	Hardy	Tyrone	La Mesa	CA	6	Neurosurgery	S	Methocarbamol	Methocarbamol	13	13	390	218.64		*					*
1184858292	Hazzard	Matthew	Braselton	GA	13	Neurosurgery	S	Methocarbamol	Methocarbamol	23	23	250	315.52	21	#					#
1194726216	Paramore	Christopher	Sayre	PA	42	Neurosurgery	S	Methocarbamol	Methocarbamol	13	13	214	127.13	12	*					*
1194799056	Holliday, Iii	Peter	Macon	GA	13	Neurosurgery	S	Methocarbamol	Methocarbamol	11	11	330	133.92		*					*
1194949594	Dreyer	Jason	Walla Walla	WA	53	Neurosurgery	S	Methocarbamol	Methocarbamol	24	24	527	352.15	15	#					#
1205803814	Ghodsi	Seyed	Belpre	OH	39	Neurosurgery	S	Methocarbamol	Methocarbamol	17	17	300	219.78		#					*
1205811916	Provenza	Louis	Wichita Falls	TX	48	Neurosurgery	S	Methocarbamol	Methocarbamol	16	16	435	137.87		*					*
1205829819	Boarini	David	Des Moines	IA	19	Neurosurgery	S	Methocarbamol	Methocarbamol	11	11	103	70.65			11	11	70.65	103	*
1215018510	Robertson	Daniel	Ocala	FL	12	Neurosurgery	S	Methocarbamol	Methocarbamol	13	13	127	107.86			13	13	107.86	127	*
1225020555	Soo	Teck	Southfield	MI	26	Neurosurgery	S	Methocarbamol	Methocarbamol	21	21	620	244.13	13	#					*
1225021702	Snell	Brian	Oklahoma City	OK	40	Neurosurgery	S	Methocarbamol	Methocarbamol	33	33	781	283.17	19		21	21	187.16	484	#
1225022023	Beck	Carter	Missoula	MT	30	Neurosurgery	S	Methocarbamol	Methocarbamol	11	11	116	82.03		*					*
1225059025	Dickerson	John	Wichita	KS	20	Neurosurgery	S	Methocarbamol	Methocarbamol	45	45.5	1266	719.2	22		31	31.5	356.78	846	#
1225103963	Chedid	Mokbel	Detroit	MI	26	Neurosurgery	S	Methocarbamol	Methocarbamol	25	25.1	554	232.29	18	#					#
1225140312	Perrin	Richard	Anchorage	AK	2	Neurosurgery	S	Methocarbamol	Methocarbamol	11	11	210	142.45		*					*
1235161449	Liu	John	Los Angeles	CA	6	Neurosurgery	S	Methocarbamol	Methocarbamol	11	11	210	59.92		*					*
1235165705	Markey	Sean	Parker	CO	8	Neurosurgery	S	Methocarbamol	Methocarbamol	16	16	448	162.31		#					*
1235170341	Criscuolo	Gregory	Norwich	CT	9	Neurosurgery	S	Methocarbamol	Methocarbamol	17	17.3	520	208.06	13	#					*
1235346354	Cameron	Brian	Richmond	VA	51	Neurosurgery	S	Methocarbamol	Methocarbamol	18	18	301	128.73		*					*
1235367665	Spurgeon	Angela	Springfield	MO	29	Neurosurgery	S	Methocarbamol	Methocarbamol	18	18	321	257.47		#					*
1245215409	Afshar	John	Stuart	FL	12	Neurosurgery	S	Methocarbamol	Methocarbamol	14	14	247	215.82	12	#					*
1245231729	Atkins	Donald	San Antonio	TX	48	Neurosurgery	S	Methocarbamol	Methocarbamol	26	26	550	290.8	13	#					#
1245396803	Sehati	Nouzhan	Burbank	CA	6	Neurosurgery	S	Methocarbamol	Methocarbamol	13	13	278	155.11		*					*
1245405661	O'shaughnessy	Brian	Nashville	TN	47	Neurosurgery	S	Methocarbamol	Methocarbamol	24	24.8	703	279.35	13	#					*
1255370557	Salkind	Gene	Huntingdon Valley	PA	42	Neurosurgery	S	Methocarbamol	Methocarbamol	15	15	340	120.08	12	#					*
1255508461	Smucker	Philip	Santa Fe	NM	35	Neurosurgery	S	Methocarbamol	Methocarbamol	13	13	165	180.22		*					*
1265430755	Senter	Howard	Pittsburgh	PA	42	Neurosurgery	S	Methocarbamol	Methocarbamol	27	27	623	219.22			13	13	121.16	390	*
1265453617	Tompkins	John	Plano	TX	48	Neurosurgery	S	Methocarbamol	Methocarbamol	14	14	331	225.52		#					*
1265469571	Tobler	William	Cincinnati	OH	39	Neurosurgery	S	Methocarbamol	Methocarbamol	61	61	1423	950.29	36		45	45	635.62	1045	#
1265495014	Soumekh	M	San Diego	CA	6	Neurosurgery	S	Methocarbamol	Methocarbamol	21	23	355	169.15		#					*
1265520027	Oliver	Mark	Ocala	FL	12	Neurosurgery	S	Methocarbamol	Methocarbamol	35	35	535	524.02	30	#					#
1265684518	Rosen	David	Winter Park	FL	12	Neurosurgery	S	Methocarbamol	Methocarbamol	17	17	208	83.6	11	#					*
1275508525	Oh	Michael	Washington	PA	42	Neurosurgery	S	Methocarbamol	Methocarbamol	33	33	535	282.85	22	#					#
1275518797	Yundt	Kent	Bend	OR	41	Neurosurgery	S	Methocarbamol	Methocarbamol	29	29	409	250.26	13	#					*
1275534539	Banks	Jason	Huntsville	AL	1	Neurosurgery	S	Methocarbamol	Methocarbamol	44	44	836	353.79	41		32	32	250.83	611		29
1275554024	Cuff	John	Athens	GA	13	Neurosurgery	S	Methocarbamol	Methocarbamol	32	32	813	264.45		#					*
1275568297	Juneau	Patrick Alton	Lafayette	LA	22	Neurosurgery	S	Methocarbamol	Methocarbamol	16	16	330	151.88			0	0	0	0	#
1275584922	Smith	Darin	Cedar Rapids	IA	19	Neurosurgery	S	Methocarbamol	Methocarbamol	12	12	210	115.43		*					*
1275707689	Zavala	Gerardo	San Antonio	TX	48	Neurosurgery	S	Methocarbamol	Methocarbamol	89	98.5	2870	1217.37	46		40	46	429.2	1380		21
1275736365	Whisenhunt	Thomas	Montgomery	AL	1	Neurosurgery	S	Methocarbamol	Methocarbamol	21	21	630	198.46	12	#					*
1275762262	Ackerman	Paul	Chicago	IL	17	Neurosurgery	S	Methocarbamol	Methocarbamol	20	20	537	262.17		#					*
1275809584	Walsh	Marietta	Waterloo	IA	19	Neurosurgery	S	Methocarbamol	Methocarbamol	15	15	209	86.29		#					*
1285721225	Harsh	Carter	Birmingham	AL	1	Neurosurgery	S	Methocarbamol	Methocarbamol	21	21	138	166.7	15	#					#
1295775807	Aho	Christopher	Whittier	CA	6	Neurosurgery	S	Methocarbamol	Methocarbamol	28	28	816	396.82	18	#					#
1295811982	Frankel	Roger	Atlanta	GA	13	Neurosurgery	S	Methocarbamol	Methocarbamol	11	11	233	254.47		*					*
1295841435	Gentry	Jonathon	Amarillo	TX	48	Neurosurgery	S	Methocarbamol	Methocarbamol	45	49	1082	409.4	18	#					#
1295861342	Johnson	Michele	Atlanta	GA	13	Neurosurgery	S	Methocarbamol	Methocarbamol	12	12	336	213.43		*					*
1295894731	Macdonald	Bart	Roswell	GA	13	Neurosurgery	S	Methocarbamol	Methocarbamol	27	27.3	750	434.08	19	#					#
1295998011	Jones	Jeffery	Herrin	IL	17	Neurosurgery	S	Methocarbamol	Methocarbamol	15	15	212	109.37	11	*					*
1306051479	Neumann	Christopher	Cincinnati	OH	39	Neurosurgery	S	Methocarbamol	Methocarbamol	23	23	574	303.23	15	#					#
1306814868	Mesiwala	Ali	Rancho Cucamonga	CA	6	Neurosurgery	S	Methocarbamol	Methocarbamol	20	20	593	369.6		*					*
1306876172	Bohinski	Robert	Cincinnati	OH	39	Neurosurgery	S	Methocarbamol	Methocarbamol	14	14	405	209.03	12		14	14	209.03	405		12
1316977457	Neely	Warren	San Antonio	TX	48	Neurosurgery	S	Methocarbamol	Methocarbamol	117	144.6	4107	3214.67	43		97	121.6	2476.21	3466	#
1326018946	Standard	Scott	Nashville	TN	47	Neurosurgery	S	Methocarbamol	Methocarbamol	18	18	488	157.45		*					*
1326046186	Cowan	Michael	Charlotte	NC	37	Neurosurgery	S	Methocarbamol	Methocarbamol	43	43	710	405.33	31	#					#
1326113325	Hill	Tauno	San Bernardino	CA	6	Neurosurgery	S	Methocarbamol	Methocarbamol	16	16.1	412	215.21		*					*
1326154550	Paullus	Wayne	Amarillo	TX	48	Neurosurgery	S	Methocarbamol	Methocarbamol	11	11	316	303.74		*					*
1326224007	Walkup	Raymond	Atlanta	GA	13	Neurosurgery	S	Methocarbamol	Methocarbamol	59	59	1494	914.02	43	#					#
1326337023	Gogela	Steven	Lincoln	NE	31	Neurosurgery	S	Methocarbamol	Methocarbamol	20	20	249	124.47		#					*
1336308287	Marks	Jared	Bethesda	MD	24	Neurosurgery	S	Methocarbamol	Methocarbamol	14	14	190	84.1		*					*
1346225984	Robinson	John	Stuart	FL	12	Neurosurgery	S	Methocarbamol	Methocarbamol	16	16	378	276.19	14		16	16	276.19	378		14
1346241817	Vardiman	Arnold	San Antonio	TX	48	Neurosurgery	S	Methocarbamol	Methocarbamol	43	43	459	239.39	19	#					#
1346276961	Grundmeyer	Raymond	Wichita	KS	20	Neurosurgery	S	Methocarbamol	Methocarbamol	50	50	832	591.05	19		38	38	401.57	661	#
1346284155	Ordonez	Bernardo	Norfolk	VA	51	Neurosurgery	S	Methocarbamol	Methocarbamol	19	19	236	163.7		#					*
1346311552	Ramos	Marco	Shreveport	LA	22	Neurosurgery	S	Methocarbamol	Methocarbamol	16	16	395	457.61		*					*
1356445712	Aaronson	Oran	Nashville	TN	47	Neurosurgery	S	Methocarbamol	Methocarbamol	12	14	343	103.7			12	14	103.7	343	*
1356521389	Germain	Rasha	Santa Rosa	CA	6	Neurosurgery	S	Methocarbamol	Methocarbamol	27	27	588	286.15	14	#					*
1356559199	Cho	Derrick	Huntsville	AL	1	Neurosurgery	S	Methocarbamol	Methocarbamol	20	20	400	199.48	14	*					*
1366450959	Kouri	Joshua	Atlantis	FL	12	Neurosurgery	S	Methocarbamol	Methocarbamol	31	31	930	390.16	22	#					#
1366760563	York	Jonathan	Knoxville	TN	47	Neurosurgery	S	Methocarbamol	Methocarbamol	12	12	247	126.8		*					*
1386686897	Chozick	Bruce	Hartford	CT	9	Neurosurgery	S	Methocarbamol	Methocarbamol	25	25	490	475.15	12		14	14	304.01	288	*
1386698314	Holman	Paul	Houston	TX	48	Neurosurgery	S	Methocarbamol	Methocarbamol	21	23	525	198.87			21	23	198.87	525	*
1396701504	Hadden	Anthony	Bend	OR	41	Neurosurgery	S	Methocarbamol	Methocarbamol	23	23	320	155.85	16		23	23	155.85	320		16
1396725511	Arendall	Rex	Nashville	TN	47	Neurosurgery	S	Methocarbamol	Methocarbamol	18	18	520	252.73		*					*
1396734414	Vargas	Eugenio	Carbondale	IL	17	Neurosurgery	S	Methocarbamol	Methocarbamol	15	15	154	131.34		*					*
1396819371	Kern	Richard	Wichita Falls	TX	48	Neurosurgery	S	Methocarbamol	Methocarbamol	45	47	630	367.94	29		24	24	206.88	292		17
1396947776	Brown	Steven	Abilene	TX	48	Neurosurgery	S	Methocarbamol	Methocarbamol	35	35	526	300.01	23	#					#
1407173453	Nixon	Menarvia	Jackson	MS	28	Neurosurgery	S	Methocarbamol	Methocarbamol	11	11	330	331.77		*					*
1417035510	Arriola	Gustavo	Kissimmee	FL	12	Neurosurgery	S	Methocarbamol	Methocarbamol	36	38	1140	358.19	23		25	27	221.1	810	#
1417287517	Fahim	Daniel	Southfield	MI	26	Neurosurgery	S	Methocarbamol	Methocarbamol	17	17	334	127.18	16	#					#
1417909169	Nieto	Jaime	Flushing	NY	36	Neurosurgery	S	Methocarbamol	Methocarbamol	12	12	294	138.74		*					*
1417946559	Hauge	David	Knoxville	TN	47	Neurosurgery	S	Methocarbamol	Methocarbamol	27	27	343	173.69	21	#					#
1417981804	Kingman	Thomas	San Antonio	TX	48	Neurosurgery	S	Methocarbamol	Methocarbamol	13	15.4	434	185.77			13	15.4	185.77	434	*
1417983032	Mellion	B	Wichita	KS	20	Neurosurgery	S	Methocarbamol	Methocarbamol	13	13	262	102.59		*					*
1427044924	Fox	Douglas	Austin	TX	48	Neurosurgery	S	Methocarbamol	Methocarbamol	14	14	310	141.03	11	#					*
1447280821	Matz	Paul	Chesterfield	MO	29	Neurosurgery	S	Methocarbamol	Methocarbamol	35	35	361	195.01	14	#					#
1457300840	Lu	William	Pueblo	CO	8	Neurosurgery	S	Methocarbamol	Methocarbamol	12	12	180	91.65		*					*
1457309056	Tresser	Steven	Tampa	FL	12	Neurosurgery	S	Methocarbamol	Methocarbamol	12	12	360	75.97		*					*
1457322406	Esce	Phillip	Spartanburg	SC	45	Neurosurgery	S	Methocarbamol	Methocarbamol	14	14	405	147.68		#					*
1457589939	Yarbrough	Chester	Durham	NC	37	Neurosurgery	S	Methocarbamol	Methocarbamol	12	12	232	118.61		*					*
1467453886	Tao	Cheng	Huntsville	AL	1	Neurosurgery	S	Methocarbamol	Methocarbamol	42	42	920	397.88	28		17	17	147.09	380		14
1467618025	Halpin	Ryan	Olympia	WA	53	Neurosurgery	S	Methocarbamol	Methocarbamol	21	21	370	235.72	14	#					*
1467650663	Jarrell	Stuart	Charlotte	NC	37	Neurosurgery	S	Methocarbamol	Methocarbamol	22	22	330	156.33	19	#					#
1477554517	Johnson	John	Huntsville	AL	1	Neurosurgery	S	Methocarbamol	Methocarbamol	21	21	469	193.25	18	#					#
1477659787	Vaynman	Artem	Cleveland	OH	39	Neurosurgery	S	Methocarbamol	Methocarbamol	27	27	810	476.79		#					*
1477661189	Skidmore	Bradbury	Crestview Hills	KY	21	Neurosurgery	S	Methocarbamol	Methocarbamol	15	15	344	153.89		#					*
1477780906	Reding	Jonathan	Little Rock	AR	5	Neurosurgery	S	Methocarbamol	Methocarbamol	17	17	308	142.08	13	*					*
1487658019	Barnett	Florence	Roswell	GA	13	Neurosurgery	S	Methocarbamol	Methocarbamol	11	11	144	180.92			11	11	180.92	144	*
1487855185	Chang	Victor	Detroit	MI	26	Neurosurgery	S	Methocarbamol	Methocarbamol	18	18	343	148.56	15	#					#
1487862926	Oberlander	Eric	Baton Rouge	LA	22	Neurosurgery	S	Methocarbamol	Methocarbamol	25	26	545	286.38	19	#					#
1497770457	Khoo	Larry	Los Angeles	CA	6	Neurosurgery	S	Methocarbamol	Methocarbamol	54	68	2017	1462.75	21	#					#
1497785661	Banister	William	Amarillo	TX	48	Neurosurgery	S	Methocarbamol	Methocarbamol	26	26	263	210.85	15	#					#
1497956403	Bowie	Charles	Baton Rouge	LA	22	Neurosurgery	S	Methocarbamol	Methocarbamol	12	12	350	149.05		*					*
1497956833	Jacobs	Darren	Danville	PA	42	Neurosurgery	S	Methocarbamol	Methocarbamol	11	11.1	227	109.19		*					*
1508077884	Connor	David	Little Rock	AR	5	Neurosurgery	S	Methocarbamol	Methocarbamol	65	70.9	2080	1786.18	34		33	33	587.04	960		14
1508857749	Elsner	Henry	Greensboro	NC	37	Neurosurgery	S	Methocarbamol	Methocarbamol	38	40	662	432.28	15		24	26	229.73	442	#
1528078870	Hoover	Devon	Detroit	MI	26	Neurosurgery	S	Methocarbamol	Methocarbamol	32	32	709	290			16	16	143.24	315	*
1528094851	Ilercil	Orhan	Flowood	MS	28	Neurosurgery	S	Methocarbamol	Methocarbamol	40	40	785	371.58	26		11	11	99.43	221	*
1528219466	Smith	Terry	Biloxi	MS	28	Neurosurgery	S	Methocarbamol	Methocarbamol	13	13	390	174.99	12	#					*
1548210107	Errington	Bret	Amarillo	TX	48	Neurosurgery	S	Methocarbamol	Methocarbamol	30	34	1010	447.19	13	#					*
1548253503	Loftus	Thomas	Austin	TX	48	Neurosurgery	S	Methocarbamol	Methocarbamol	14	14	285	118.76		*					*
1548256910	Udehn	David	Saginaw	MI	26	Neurosurgery	S	Methocarbamol	Methocarbamol	22	24.3	690	243.7		*					*
1548281363	Barnes	Bryan	Athens	GA	13	Neurosurgery	S	Methocarbamol	Methocarbamol	19	19	224	250.1		#					*
1548282791	Blades	Deborah	Broadview Heights	OH	39	Neurosurgery	S	Methocarbamol	Methocarbamol	17	17	427	152.13		*					*
1548365802	El-Kadi	Hikmat	Pittsburgh	PA	42	Neurosurgery	S	Methocarbamol	Methocarbamol	52	52	834	408.22	45		37	37	271.39	568		31
1558352831	Stern	Joseph	Greensboro	NC	37	Neurosurgery	S	Methocarbamol	Methocarbamol	46	46	1025	429.73	27	#					#
1558505172	Gandhi	Gautam	Little Rock	AR	5	Neurosurgery	S	Methocarbamol	Methocarbamol	15	15	235	131	11	*					*
1568439172	Gold	Rammy	Parkersburg	WV	54	Neurosurgery	S	Methocarbamol	Methocarbamol	25	25	405	237.16	12	*					*
1568452506	Sanders	Steven	Knoxville	TN	47	Neurosurgery	S	Methocarbamol	Methocarbamol	30	30	510	234.12	26	#					#
1568664134	Kapsokavathis	Michael	Birmingham	MI	26	Neurosurgery	S	Methocarbamol	Methocarbamol	11	11	302	90.19		*					*
1578513925	Woodall	William	Birmingham	AL	1	Neurosurgery	S	Methocarbamol	Methocarbamol	19	19	200	154.32	15	#					*
1578520532	Smith	William	Las Vegas	NV	32	Neurosurgery	S	Methocarbamol	Methocarbamol	17	21	606	303.41		*					*
1578543096	Pacheco-Serrant	Helson	El Paso	TX	48	Neurosurgery	S	Methocarbamol	Methocarbamol	35	35	885	449.69	25		14	14	143.09	360		11
1578557377	Mack	Chriss	Missoula	MT	30	Neurosurgery	S	Methocarbamol	Methocarbamol	74	76.5	857	1151.24	34		63	65.5	957.99	723	#
1578610457	Lebow	Richard	Nashville	TN	47	Neurosurgery	S	Methocarbamol	Methocarbamol	12	12	345	103.96	12	*					*
1578666780	Stefanis	George	Macon	GA	13	Neurosurgery	S	Methocarbamol	Methocarbamol	30	30	774	328.74	16		11	11	114.65	252	*
1588629943	Barry	Christopher	Del City	OK	40	Neurosurgery	S	Methocarbamol	Methocarbamol	12	12	263	172.52	12	*					*
1588634588	Geckle	David	Richmond	VA	51	Neurosurgery	S	Methocarbamol	Methocarbamol	25	25	450	232.3	17	#					#
1588665319	Dietze	John	Texarkana	TX	48	Neurosurgery	S	Methocarbamol	Methocarbamol	13	13	262	136.32	12	#					*
1598043143	Gaspard	Bryan	Jackson	MS	28	Neurosurgery	S	Methocarbamol	Methocarbamol	19	19	280	174.21	18	#					#
1598788655	Walpert	Kimberly	Athens	GA	13	Neurosurgery	S	Methocarbamol	Methocarbamol	23	23	233	179.99	19	#					#
1598942609	Lee	Anthony	Fort Worth	TX	48	Neurosurgery	S	Methocarbamol	Methocarbamol	12	12	300	268.69		*					*
1609010719	Marcus	Joshua	Danbury	CT	9	Neurosurgery	S	Methocarbamol	Methocarbamol	14	14	331	270.4		*					*
1609821545	Gabriel	Eric	Jacksonville	FL	12	Neurosurgery	S	Methocarbamol	Methocarbamol	54	54	1205	765.03	25		13	13	152.94	195		11
1609856475	Christiano	Joseph	Tucson	AZ	4	Neurosurgery	S	Methocarbamol	Methocarbamol	13	13	198	81.03	12	*					*
1609918416	Nasr	Fadi	Oklahoma City	OK	40	Neurosurgery	S	Methocarbamol	Methocarbamol	26	26	569	292.38	13	#					*
1619187697	Cardenas	Raul	Memphis	TN	47	Neurosurgery	S	Methocarbamol	Methocarbamol	41	41.5	737	591.28	19	#					#
1629015375	Kamath	Yogish	W. Roxbury	MA	25	Neurosurgery	S	Methocarbamol	Methocarbamol	87	87	2409	1192.24	44		59	59	909.63	1569	#
1629030804	Gleason	Patrick	Corpus Christi	TX	48	Neurosurgery	S	Methocarbamol	Methocarbamol	38	38	914	813.94	30		26	26	433.93	654		19
1629229950	Patel	Nikhil	Maywood	IL	17	Neurosurgery	S	Methocarbamol	Methocarbamol	32	32	899	302.63	20	#					#
1629298500	Maryanov, Md	Timothy	Fort Smith	AR	5	Neurosurgery	S	Methocarbamol	Methocarbamol	61	64	1903	1050.45	11	*					*
1639149792	Schoettle	Timothy	Nashville	TN	47	Neurosurgery	S	Methocarbamol	Methocarbamol	15	15	400	129.56		*					*
1639160500	Sekhon	Lali	Reno	NV	32	Neurosurgery	S	Methocarbamol	Methocarbamol	37	40	1006	432.88	16	#					#
1639362700	Kim	Paul	Charlotte	NC	37	Neurosurgery	S	Methocarbamol	Methocarbamol	19	23	540	234.45			19	23	234.45	540	*
1639386808	Hamilton	David	Pittsburgh	PA	42	Neurosurgery	S	Methocarbamol	Methocarbamol	12	12	304	271.57		*					*
1639497563	Eddleman	Christopher	Abilene	TX	48	Neurosurgery	S	Methocarbamol	Methocarbamol	55	55	769	477.68	26		43	43	328.92	605	#
1649353947	Larson	Jeffrey	Coeur D Alene	ID	16	Neurosurgery	S	Methocarbamol	Methocarbamol	16	16	167	92.21			16	16	92.21	167	*
1659309870	Stringer	Douglas	Panama City	FL	12	Neurosurgery	S	Methocarbamol	Methocarbamol	12	12	318	211.9		*					*
1659376101	Brooks	William	Lexington	KY	21	Neurosurgery	S	Methocarbamol	Methocarbamol	48	48	1241	306.49	42		34	34	236.28	883	#
1659781565	Birch	Kurtis	West Hollywood	CA	6	Neurosurgery	S	Methocarbamol	Methocarbamol	12	12	168	65.33		#					*
1669485025	Stachniak	Rebecca	Plano	TX	48	Neurosurgery	S	Methocarbamol	Methocarbamol	12	12	325	97.13			12	12	97.13	325	*
1679510705	Emadian	Seyed	Tullahoma	TN	47	Neurosurgery	S	Methocarbamol	Methocarbamol	30	30	314	158.61	22		30	30	158.61	314		22
1679515944	Mcpherson	Christopher	Cincinnati	OH	39	Neurosurgery	S	Methocarbamol	Methocarbamol	25	25	358	301.28	15	#					#
1679580096	Misra	Mukesh	Lancaster	CA	6	Neurosurgery	S	Methocarbamol	Methocarbamol	16	16	480	194.43		*					*
1689605974	Morris	David	Petoskey	MI	26	Neurosurgery	S	Methocarbamol	Methocarbamol	13	13	234	109.05	12	#					*
1689756447	Comey	Christopher	Hartford	CT	9	Neurosurgery	S	Methocarbamol	Methocarbamol	13	13	183	88.49		*					*
1689876005	Trammell	James	Abilene	TX	48	Neurosurgery	S	Methocarbamol	Methocarbamol	37	37	494	270.48	25	#					#
1699740258	Moossy	John	Pittsburgh	PA	42	Neurosurgery	S	Methocarbamol	Methocarbamol	25	25	750	370.4		*					*
1700856994	Lanford	Gregory	Nashville	TN	47	Neurosurgery	S	Methocarbamol	Methocarbamol	48	48	649	380.05	23		32	32	298.34	455	#
1700878436	Bailey	Steven	Gainesville	FL	12	Neurosurgery	S	Methocarbamol	Methocarbamol	28	28	799	264.52			13	13	147.24	352	*
1710927694	Mckenzie	Rick	Tuscaloosa	AL	1	Neurosurgery	S	Methocarbamol	Methocarbamol	34	34	568	224.74	22		17	17	113.23	297		11
1710939889	Oetting	Gregory	Augusta	GA	13	Neurosurgery	S	Methocarbamol	Methocarbamol	47	47	953	569.8	23	#					#
1710945415	Mayr	Matthew	Richmond	VA	51	Neurosurgery	S	Methocarbamol	Methocarbamol	21	21	345	220.3			21	21	220.3	345	*
1720030273	Masson	Robert	Ocoee	FL	12	Neurosurgery	S	Methocarbamol	Methocarbamol	11	11	241	113		*					*
1720101827	Upadhyaya	Cheerag	Kansas City	MO	29	Neurosurgery	S	Methocarbamol	Methocarbamol	18	18	292	176.52	12	#					#
1720240658	Griffith	Adam	Dallas	TX	48	Neurosurgery	S	Methocarbamol	Methocarbamol	22	22	515	378.32	15		22	22	378.32	515		15
1730178187	Waguespack	Paul	Baton Rouge	LA	22	Neurosurgery	S	Methocarbamol	Methocarbamol	16	16	480	220.17	13	#					#
1730272550	Yocom	Steven	Camden	NJ	34	Neurosurgery	S	Methocarbamol	Methocarbamol	11	11	300	200.81		*					*
1730368499	Toussaint	Charles	West Columbia	SC	45	Neurosurgery	S	Methocarbamol	Methocarbamol	21	21	196	174.02	13	#					#
1740277425	Goldberger	Mark	Clinton Twp	MI	26	Neurosurgery	S	Methocarbamol	Methocarbamol	13	13	344	150.51			13	13	150.51	344	*
1740281880	Murray	Rhett	Huntsville	AL	1	Neurosurgery	S	Methocarbamol	Methocarbamol	38	38	822	350.98	24		21	21	162.48	420	#
1740351444	Beck	Mohamed	Pearland	TX	48	Neurosurgery	S	Methocarbamol	Methocarbamol	29	33.1	993	418.46	14	*					*
1740397306	Munshi	Ilyas	Lafayette	LA	22	Neurosurgery	S	Methocarbamol	Methocarbamol	21	23	557	185.36	19	#					#
1750331104	Fulmer	Benjamin	Birmingham	AL	1	Neurosurgery	S	Methocarbamol	Methocarbamol	66	66.7	865	532.83	25		32	32.7	301.91	487	#
1750389151	Angel	Ian	Beaumont	TX	48	Neurosurgery	S	Methocarbamol	Methocarbamol	25	25	460	178.94	17	#					#
1750592051	Losiniecki	Andrew	Mishawaka	IN	18	Neurosurgery	S	Methocarbamol	Methocarbamol	42	42	801	372.71	17	#					#
1760432090	Baker	Christopher	Winter Park	FL	12	Neurosurgery	S	Methocarbamol	Methocarbamol	13	13	149	85.95	11		13	13	85.95	149		11
1760443766	Wolf	Aizik	South Miami	FL	12	Neurosurgery	S	Methocarbamol	Methocarbamol	39	39	940	373.28			20	20	186.92	400	*
1760483291	Hilton	Donald	San Antonio	TX	48	Neurosurgery	S	Methocarbamol	Methocarbamol	88	88	483	482.53	55	#					#
1770763732	Smith	David	Provo	UT	49	Neurosurgery	S	Methocarbamol	Methocarbamol	12	12	235	106.11		*					*
1770791709	Kanter	Adam	Pittsburgh	PA	42	Neurosurgery	S	Methocarbamol	Methocarbamol	16	16.5	358	177.18	15	*					*
1780611251	White	James	Gadsden	AL	1	Neurosurgery	S	Methocarbamol	Methocarbamol	20	20	319	118.86	12	*					*
1780620765	Soloniuk	Donald	Lewiston	ID	16	Neurosurgery	S	Methocarbamol	Methocarbamol	49	49	871	401.2	25		33	33	279.88	579	#
1780680504	Stevenson	John	Gainesville	FL	12	Neurosurgery	S	Methocarbamol	Methocarbamol	15	15	281	145.79	11	*					*
1780795435	Cantando	John	Wellington	FL	12	Neurosurgery	S	Methocarbamol	Methocarbamol	14	14	400	141.51		*					*
1780797019	Ostrup	Richard	San Diego	CA	6	Neurosurgery	S	Methocarbamol	Methocarbamol	14	14	183	103.62	11	#					*
1780905380	Menendez	Joshua	Birmingham	AL	1	Neurosurgery	S	Methocarbamol	Methocarbamol	27	27	243	222.2	17	#					*
1780951582	D'andrea	Kenneth	Detroit	MI	26	Neurosurgery	S	Methocarbamol	Methocarbamol	11	11	270	106.48		*					*
1790728913	Schlifka	Brett	Wellington	FL	12	Neurosurgery	S	Methocarbamol	Methocarbamol	14	14	322	159.22		*					*
1790734226	Bowen	Samuel	Birmingham	AL	1	Neurosurgery	S	Methocarbamol	Methocarbamol	16	16	134	89.99	11	*					*
1801800685	Holladay	Frank	Kansas City	KS	20	Neurosurgery	S	Methocarbamol	Methocarbamol	12	12	240	177.12			12	12	177.12	240	*
1801857297	Ahuja	Arvind	Franklin	WI	55	Neurosurgery	S	Methocarbamol	Methocarbamol	26	26	767	251.32	13	#					*
1801880380	Abdolvahabi	Ramin	Wellington	FL	12	Neurosurgery	S	Methocarbamol	Methocarbamol	53	55	1587	747	31	#					#
1801939947	Bagley	Carlos	Durham	NC	37	Neurosurgery	S	Methocarbamol	Methocarbamol	49	49	1180	764.14	27	#					#
1811943996	Summers	Lori	Hammond	LA	22	Neurosurgery	S	Methocarbamol	Methocarbamol	28	30	562	281.77		*					*
1811948334	Baisden	Jamie	Milwaukee	WI	55	Neurosurgery	S	Methocarbamol	Methocarbamol	13	13	377	221.84		*					*
1811969330	Bobo	Richard	Tupelo	MS	28	Neurosurgery	S	Methocarbamol	Methocarbamol	30	30	813	394.09	12	#					*
1821030479	Doughty	Kyle	Dallas	TX	48	Neurosurgery	S	Methocarbamol	Methocarbamol	12	12	147	115.1		*					*
1821036492	Keller	Irvin	Vero Beach	FL	12	Neurosurgery	S	Methocarbamol	Methocarbamol	25	29	870	255.17		*					*
1821060229	Stanfield	Matthew	Seymour	IN	18	Neurosurgery	S	Methocarbamol	Methocarbamol	20	20	308	210.99		*					*
1831125822	Carr	Ann	Pensacola	FL	12	Neurosurgery	S	Methocarbamol	Methocarbamol	13	13.1	347	221.55		*					*
1831154004	Arthur	James	Hot Springs	AR	5	Neurosurgery	S	Methocarbamol	Methocarbamol	12	12	310	115.27			12	12	115.27	310	*
1831286863	Maher	Philip	Pensacola	FL	12	Neurosurgery	S	Methocarbamol	Methocarbamol	12	12	142	325.32			12	12	325.32	142	*
1841287463	Perez Cruet	Miguelangelo	Royal Oak	MI	26	Neurosurgery	S	Methocarbamol	Methocarbamol	12	12	232	73.72			12	12	73.72	232	*
1841289196	Remondino	Robert	Oklahoma City	OK	40	Neurosurgery	S	Methocarbamol	Methocarbamol	14	14	316	134.74		#					*
1841429586	Wong	Albert	Los Angeles	CA	6	Neurosurgery	S	Methocarbamol	Methocarbamol	19	21	596	160.02	12	#					*
1841459963	Syed	Omar	Mount Kisco	NY	36	Neurosurgery	S	Methocarbamol	Methocarbamol	14	14	155	154.14		*					*
1841491925	Evans	Brandon	Fayetteville	AR	5	Neurosurgery	S	Methocarbamol	Methocarbamol	31	35	1000	436.84	15	#					#
1851331698	Robinson	Robert	Birmingham	AL	1	Neurosurgery	S	Methocarbamol	Methocarbamol	24	24	366	354.44	13		12	12	89.3	132	*
1851347678	Allende	Rafael	Sanford	FL	12	Neurosurgery	S	Methocarbamol	Methocarbamol	12	12	315	226.29	11	*					*
1861451874	Foley	Kevin	Memphis	TN	47	Neurosurgery	S	Methocarbamol	Methocarbamol	16	16	425	209.49			16	16	209.49	425	*
1861464893	Shedden	Peter	The Woodlands	TX	48	Neurosurgery	S	Methocarbamol	Methocarbamol	11	11	140	94.34			11	11	94.34	140	*
1861489452	Johnson	Robert	Southfield	MI	26	Neurosurgery	S	Methocarbamol	Methocarbamol	13	13	294	266.54		*					*
1861603466	Qureshi	Shahnawaz	Fort Wayne	IN	18	Neurosurgery	S	Methocarbamol	Methocarbamol	13	13	366	154.59		*					*
1861719817	Manix	Marc	El Centro	CA	6	Neurosurgery	S	Methocarbamol	Methocarbamol	18	18	199	92.73	15	#					#
1861794000	To	Chiu Yuen	Southfield	MI	26	Neurosurgery	S	Methocarbamol	Methocarbamol	12	12	235	80.52		*					*
1871561167	Capocelli	Anthony	Little Rock	AR	5	Neurosurgery	S	Methocarbamol	Methocarbamol	15	15	298	213.55	11	*					*
1871584011	Schell	Gerald	Saginaw	MI	26	Neurosurgery	S	Methocarbamol	Methocarbamol	18	18	510	165.37	11	*					*
1871720201	Styliaras	John	Philadelphia	PA	42	Neurosurgery	S	Methocarbamol	Methocarbamol	18	18	540	496.18		#					*
1891745774	Ward	John	Richmond	VA	51	Neurosurgery	S	Methocarbamol	Methocarbamol	12	12	211	137.83		*					*
1891768883	Gerszten	Peter	Pittsburgh	PA	42	Neurosurgery	S	Methocarbamol	Methocarbamol	14	14	279	137.16		*					*
1902000599	Angeles	Carmina	Eugene	OR	41	Neurosurgery	S	Methocarbamol	Methocarbamol	13	13	180	83.54		*					*
1902852734	Spillane	William	High Point	NC	37	Neurosurgery	S	Methocarbamol	Methocarbamol	30	30	853	948.9		*					*
1902926850	Waldron	James	Austin	TX	48	Neurosurgery	S	Methocarbamol	Methocarbamol	18	18	282	177.46	14	#					*
1912115718	Pearson	Blake	Birmingham	AL	1	Neurosurgery	S	Methocarbamol	Methocarbamol	21	21	356	462.95		*					*
1912996489	Wilson	Robert	Tampa	FL	12	Neurosurgery	S	Methocarbamol	Methocarbamol	33	47	1350	1170.39	14		13	13	147.62	353	*
1922085497	Bajwa	Saeed	Johnson City	NY	36	Neurosurgery	S	Methocarbamol	Methocarbamol	19	21	491	231.24	11	*					*
1922178656	Scott	William	Mobile	AL	1	Neurosurgery	S	Methocarbamol	Methocarbamol	11	11	190	169.86		*					*
1922200393	Lee	Albert	Indianapolis	IN	18	Neurosurgery	S	Methocarbamol	Methocarbamol	11	11	160	207.52			0	0	0	0	#
1922243682	Hargett	Christopher	Dothan	AL	1	Neurosurgery	S	Methocarbamol	Methocarbamol	40	40	563	412.26	19		17	17	166.8	206	#
1932135266	Farrukh	Abdallah	Lancaster	CA	6	Neurosurgery	S	Methocarbamol	Methocarbamol	25	25	690	270.07		*					*
1932170362	Fuiks	Kimball	Brookfield	WI	55	Neurosurgery	S	Methocarbamol	Methocarbamol	17	17	490	207.24		#					*
1932195427	Burnett	Mark	Austin	TX	48	Neurosurgery	S	Methocarbamol	Methocarbamol	27	36	947	1007.76	15	#					#
1932279163	Hershkowitz	Douglas	Punta Gorda	FL	12	Neurosurgery	S	Methocarbamol	Methocarbamol	162	166	4830	2652.51	58		96	100	1502.66	2881		40
1932301678	Dorbish	Ronald	Columbus	OH	39	Neurosurgery	S	Methocarbamol	Methocarbamol	11	11	195	181.39		*					*
1942203195	Chimenti	James	Bound Brook	NJ	34	Neurosurgery	S	Methocarbamol	Methocarbamol	11	11	102	42.57			11	11	42.57	102	*
1942240783	Givhan	Bryan	Tuscaloosa	AL	1	Neurosurgery	S	Methocarbamol	Methocarbamol	39	39	578	274.75	35		23	23	157.06	337		22
1942385703	Fautheree	Gregory	Baton Rouge	LA	22	Neurosurgery	S	Methocarbamol	Methocarbamol	40	46	990	415.28	22		27	27	224.92	520	#
1942397971	Wilson	Thomas	Birmingham	AL	1	Neurosurgery	S	Methocarbamol	Methocarbamol	54	54	488	530.14	32		42	42	392.91	386	#
1942474713	Aliabadi	Hamidreza	Roseville	CA	6	Neurosurgery	S	Methocarbamol	Methocarbamol	18	20.7	492	206.72	16	#					#
1952371098	Mccombs	Paul	Nashville	TN	47	Neurosurgery	S	Methocarbamol	Methocarbamol	11	11	330	208.2		*					*
1952394934	Oliver-Smith	David	Pittsburgh	PA	42	Neurosurgery	S	Methocarbamol	Methocarbamol	14	14	213	165.01		#					*
1952438269	Richards	Boyd	Southfield	MI	26	Neurosurgery	S	Methocarbamol	Methocarbamol	44	44	1233	656.12	24		19	19	167.08	510	#
1952487241	Monroe	Timothy	Spartanburg	SC	45	Neurosurgery	S	Methocarbamol	Methocarbamol	26	26	615	227.67		*					*
1962400903	Dyer	Emmet	Charlotte	NC	37	Neurosurgery	S	Methocarbamol	Methocarbamol	11	11	184	79.25		*					*
1962450023	Roberti	Fabio	Vero Beach	FL	12	Neurosurgery	S	Methocarbamol	Methocarbamol	16	16	205	80.66	15	#					#
1962508366	Dirks	Bret	Coeur Dalene	ID	16	Neurosurgery	S	Methocarbamol	Methocarbamol	15	15	188	101.55	11	#					*
1962619023	Baule	Raymond	Rocky Mount	NC	37	Neurosurgery	S	Methocarbamol	Methocarbamol	33	33.8	952	331.67			21	21.4	246.17	635	*
1972694560	Morrill	Kevin	Dallas	TX	48	Neurosurgery	S	Methocarbamol	Methocarbamol	29	29	399	313.35	14	#					#
1972710044	Oskouian	Rod	Seattle	WA	53	Neurosurgery	S	Methocarbamol	Methocarbamol	35	35	607	379.08	13	#					*
1982623484	Cluff	Robert	Antioch	CA	6	Neurosurgery	S	Methocarbamol	Methocarbamol	15	15	305	129.45			0	0	0	0	#
1982637831	Lewis	Adam	Flowood	MS	28	Neurosurgery	S	Methocarbamol	Methocarbamol	79	79	967	597.73	63		38	38	310.22	435		27
1982812723	Cormier	Jason	Lafayette	LA	22	Neurosurgery	S	Methocarbamol	Methocarbamol	19	23	550	238.13	12	#					#
1992877245	Miranne	Lucien	Metairie	LA	22	Neurosurgery	S	Methocarbamol	Methocarbamol	34	34	482	274.07	12	*					*
										7807
