# Supplementary material for: Economic Trends in Commonly Used Drugs for Spinal Fusion and Brain Tumor Resection: An Analysis of the Medicare Part D Database
Source: Biomedicines. 2023 Aug 3;11(8):2185. doi: 10.3390/biomedicines11082185 (PMC10452193; doi:10.3390/biomedicines11082185)
Supplement: Supplementary file 1 [file biomedicines-11-02185-s001.zip › Drug Data, Pearson's and Linear Regression/Drug Data/2018 NSGY Data/2018 NSGY Oxycodone.csv]

Prscrbr_NPI	Prscrbr_Last_Org_Name	Prscrbr_First_Name	Prscrbr_City	Prscrbr_State_Abrvtn	Prscrbr_State_FIPS	Prscrbr_Type	Prscrbr_Type_Src	Brnd_Name	Gnrc_Name	Tot_Clms	Tot_30day_Fills	Tot_Day_Suply	Tot_Drug_Cst	Tot_Benes	GE65_Sprsn_Flag	GE65_Tot_Clms	GE65_Tot_30day_Fills	GE65_Tot_Drug_Cst	GE65_Tot_Day_Suply	GE65_Bene_Sprsn_Flag	GE65_Tot_Benes
1003018748	Thomas	Brad	Little Rock	AR	5	Neurosurgery	S	Oxycodone Hcl	Oxycodone Hcl	13	13	374	535.68			0	0	0	0	#
1003018748	Thomas	Brad	Little Rock	AR	5	Neurosurgery	S	Oxycodone-Acetaminophen	Oxycodone Hcl/Acetaminophen	31	31	238	461.5	20		16	16	271.15	131	#
1003027392	Curt	Bradford	West Chester	OH	39	Neurosurgery	S	Oxycodone-Acetaminophen	Oxycodone Hcl/Acetaminophen	78	79.8	647	1632.78	63	#					#
1003027905	Patil	Shashikant	Athens	GA	13	Neurosurgery	S	Oxycodone-Acetaminophen	Oxycodone Hcl/Acetaminophen	23	23	173	271.91		#					*
1003030578	Hux	Frank	Oklahoma City	OK	40	Neurosurgery	S	Oxycodone-Acetaminophen	Oxycodone Hcl/Acetaminophen	57	57.5	1452	3497.14	14		11	11	683.93	262	*
1003030578	Hux	Frank	Oklahoma City	OK	40	Neurosurgery	S	Xtampza Er	Oxycodone Myristate	11	11	300	6415.71		*					*
1003033374	Ranasinghe	Moksha	Montebello	CA	6	Neurosurgery	S	Oxycodone Hcl	Oxycodone Hcl	21	21	574	743.34	13	#					#
1003033374	Ranasinghe	Moksha	Montebello	CA	6	Neurosurgery	S	Oxycodone-Acetaminophen	Oxycodone Hcl/Acetaminophen	22	22	623	1279.44		#					*
1003041336	Kosztowski	Thomas	Providence	RI	44	Neurosurgery	S	Oxycodone Hcl	Oxycodone Hcl	16	16	129	233.52		*					*
1003050493	Auschwitz	Tyler	Tulsa	OK	40	Neurosurgery	S	Oxycodone-Acetaminophen	Oxycodone Hcl/Acetaminophen	36	36	444	1060.58	17		16	16	376.23	182	*
1003096736	Massengale	Justin	Boston	MA	25	Neurosurgery	S	Oxycodone Hcl	Oxycodone Hcl	47	47	1204	1778.41		*					*
1003096736	Massengale	Justin	Boston	MA	25	Neurosurgery	S	Oxycodone-Acetaminophen	Oxycodone Hcl/Acetaminophen	12	12	299	810.56		*					*
1003814716	Gorecki	John	Cumming	GA	13	Neurosurgery	S	Oxycodone-Acetaminophen	Oxycodone Hcl/Acetaminophen	90	90	1097	2323.37	50		55	55	1322.41	636		35
1003817404	Gall	Clifford	Liberty	MO	29	Neurosurgery	S	Oxycodone-Acetaminophen	Oxycodone Hcl/Acetaminophen	25	25	197	697.63	20		25	25	697.63	197		20
1003834680	Rose	James	Austin	TX	48	Neurosurgery	S	Oxycodone Hcl	Oxycodone Hcl	47	47	748	660.88	39	#					#
1003850736	Owen	Robert	Lexington	KY	21	Neurosurgery	S	Oxycodone-Acetaminophen	Oxycodone Hcl/Acetaminophen	105	105	1051	1540.85	83		67	67	1022.74	680		51
1003878877	Faunce	Wesley	Cape Coral	FL	12	Neurosurgery	S	Oxycodone-Acetaminophen	Oxycodone Hcl/Acetaminophen	291	291	1762	6496.06	186		270	270	6061.6	1633		170
1003880238	Pallatroni	Henry	Portsmouth	NH	33	Neurosurgery	S	Oxycodone Hcl	Oxycodone Hcl	46	46	517	1364.11	18		18	18	274.93	152	#
1003891896	Castiglia	Gregory	Williamsville	NY	36	Neurosurgery	S	Oxycodone-Acetaminophen	Oxycodone Hcl/Acetaminophen	19	19	317	711.49		#					*
1003900051	Mazagri	Rida	Huntington	WV	54	Neurosurgery	S	Oxycodone-Acetaminophen	Oxycodone Hcl/Acetaminophen	14	14	167	137.66	13	*					*
1003909649	Morrison	Thomas	Atlanta	GA	13	Neurosurgery	S	Oxycodone Hcl	Oxycodone Hcl	47	47	673	1410.27	26	#					#
1003909649	Morrison	Thomas	Atlanta	GA	13	Neurosurgery	S	Oxycodone-Acetaminophen	Oxycodone Hcl/Acetaminophen	52	52	703	1885.08	26		39	39	1471.74	466	#
1003958893	Martin	Michael	Oklahoma City	OK	40	Neurosurgery	S	Oxycodone-Acetaminophen	Oxycodone Hcl/Acetaminophen	11	11	127	305.13			0	0	0	0	#
1013008556	Buonocore	Richard	Bridgewater	NJ	34	Neurosurgery	S	Oxycodone Hcl	Oxycodone Hcl	53	53	1439	1662.47	20		11	11	206.94	245	*
1013008556	Buonocore	Richard	Bridgewater	NJ	34	Neurosurgery	S	Oxycodone-Acetaminophen	Oxycodone Hcl/Acetaminophen	15	15	384	431.18		*					*
1013074558	Tredway	Trent	Seattle	WA	53	Neurosurgery	S	Oxycodone Hcl	Oxycodone Hcl	28	28	487	522.01	19	#					#
1013097427	Fine	Andrew	Sarasota	FL	12	Neurosurgery	S	Oxycodone-Acetaminophen	Oxycodone Hcl/Acetaminophen	37	37	311	795.78	29	#					#
1013111624	Park	Michael	Bradenton	FL	12	Neurosurgery	S	Oxycodone-Acetaminophen	Oxycodone Hcl/Acetaminophen	16	16	112	209.14	14	#					#
1013111830	Moshel	Yaron	Morristown	NJ	34	Neurosurgery	S	Oxycodone-Acetaminophen	Oxycodone Hcl/Acetaminophen	13	13	92	152.55			13	13	152.55	92	*
1013114735	Lozanne	Karl	Columbia	SC	45	Neurosurgery	S	Oxycodone-Acetaminophen	Oxycodone Hcl/Acetaminophen	73	73	550	1171.56	54		54	54	824.11	399	#
1013117688	Cox	Joseph	Oklahoma City	OK	40	Neurosurgery	S	Oxycodone Hcl	Oxycodone Hcl	48	48.5	572	821.79	36		34	34.5	600.49	421	#
1013117688	Cox	Joseph	Oklahoma City	OK	40	Neurosurgery	S	Oxycodone-Acetaminophen	Oxycodone Hcl/Acetaminophen	37	37	441	1423.28	23		26	26	955.98	290	#
1013131275	Raja	Ali	Little Rock	AR	5	Neurosurgery	S	Oxycodone Hcl	Oxycodone Hcl	19	19	125	101.25	18	*					*
1013176734	Plakas	Constantine	Fort Myers	FL	12	Neurosurgery	S	Oxycodone-Acetaminophen	Oxycodone Hcl/Acetaminophen	18	18	121	425.94	11	#					*
1013187756	Singh	Manish	Metairie	LA	22	Neurosurgery	S	Oxycodone-Acetaminophen	Oxycodone Hcl/Acetaminophen	25	25	448	698.89	19	#					#
1013229368	Titsworth	William	Paducah	KY	21	Neurosurgery	S	Oxycodone Hcl	Oxycodone Hcl	11	11	136	149.53		*					*
1013229368	Titsworth	William	Paducah	KY	21	Neurosurgery	S	Oxycodone-Acetaminophen	Oxycodone Hcl/Acetaminophen	26	26	218	280.6	21	#					#
1013900216	Cram	Gary	Greensboro	NC	37	Neurosurgery	S	Oxycodone Hcl	Oxycodone Hcl	52	52	470	799.51	27	#					#
1013900216	Cram	Gary	Greensboro	NC	37	Neurosurgery	S	Oxycodone-Acetaminophen	Oxycodone Hcl/Acetaminophen	254	254	2083	3529.66	33		148	148	2439.87	1276	#
1013917715	Yoon	Peter	Saint Louis	MO	29	Neurosurgery	S	Oxycodone-Acetaminophen	Oxycodone Hcl/Acetaminophen	21	21	172	388.33	15	#					#
1013930296	Brophy	John	Memphis	TN	47	Neurosurgery	S	Oxycodone-Acetaminophen	Oxycodone Hcl/Acetaminophen	53	53	634	988.08	28		40	40	648.91	487	#
1013962935	Strang	Robert	Springfield	MO	29	Neurosurgery	S	Oxycodone-Acetaminophen	Oxycodone Hcl/Acetaminophen	32	32	182	380.46	27	#					#
1013964493	Morgan	Chad	Springfield	MO	29	Neurosurgery	S	Oxycodone-Acetaminophen	Oxycodone Hcl/Acetaminophen	75	75	854	1442.34	64		60	60	1110.92	683		51
1013966001	Lennarson	Peter	Denver	CO	8	Neurosurgery	S	Oxycodone Hcl	Oxycodone Hcl	13	13	117	195.11			13	13	195.11	117	*
1013975580	Ofori-Kwakye	Stephen	Lawton	OK	40	Neurosurgery	S	Oxycodone Hcl	Oxycodone Hcl	12	12	360	231.38			0	0	0	0	#
1013975580	Ofori-Kwakye	Stephen	Lawton	OK	40	Neurosurgery	S	Oxycodone-Acetaminophen	Oxycodone Hcl/Acetaminophen	492	495.4	13410	23146.88	57		130	130.5	6474.25	3625		16
1013975580	Ofori-Kwakye	Stephen	Lawton	OK	40	Neurosurgery	S	Oxycontin	Oxycodone Hcl	52	52	1560	30821.41		*					*
1023002474	Salcman	Michael	Baltimore	MD	24	Neurosurgery	S	Oxycodone Hcl	Oxycodone Hcl	15	15	450	546.9		*					*
1023019445	Pickett	Joel	Huntsville	AL	1	Neurosurgery	S	Oxycodone-Acetaminophen	Oxycodone Hcl/Acetaminophen	30	30	409	865.31	23		19	19	571.28	281	#
1023030913	Boakye	Maxwell	Palo Alto	CA	6	Neurosurgery	S	Oxycodone-Acetaminophen	Oxycodone Hcl/Acetaminophen	18	18	371	732.52		*					*
1023067261	Tolentino	Paul	Cape Girardeau	MO	29	Neurosurgery	S	Oxycodone-Acetaminophen	Oxycodone Hcl/Acetaminophen	58	58	544	788.63	40		44	44	603.79	417	#
1023081254	Kutz	Scott	Plano	TX	48	Neurosurgery	S	Oxycodone-Acetaminophen	Oxycodone Hcl/Acetaminophen	30	30	418	1056.17	19	#					#
1023123932	Ammar	Kevin	Savannah	GA	13	Neurosurgery	S	Oxycodone-Acetaminophen	Oxycodone Hcl/Acetaminophen	176	176	2229	4271.55	83		125	125	3033.88	1563		67
1023244506	Miller	Joseph	Chattanooga	TN	47	Neurosurgery	S	Oxycodone-Acetaminophen	Oxycodone Hcl/Acetaminophen	38	38	588	821.57	20	*					*
1023270477	Volkov	Andrey	Detroit	MI	26	Neurosurgery	S	Oxycodone-Acetaminophen	Oxycodone Hcl/Acetaminophen	65	65	660	1499.53	19		19	19	366.35	205	#
1023276029	Kim	Daniel	Indianapolis	IN	18	Neurosurgery	S	Oxycodone-Acetaminophen	Oxycodone Hcl/Acetaminophen	18	18	192	451.18	15	#					#
1023359494	Jeswani	Sunil	San Diego	CA	6	Neurosurgery	S	Oxycodone-Acetaminophen	Oxycodone Hcl/Acetaminophen	13	13	139	460.7	13	*					*
1033101126	Smith	Kenneth	Kingsport	TN	47	Neurosurgery	S	Oxycodone Hcl	Oxycodone Hcl	24	24	447	285.36	16	#					#
1033147889	Mercado De Gorgolas	Marcos	Manati	PR	72	Neurosurgery	S	Oxycodone-Acetaminophen	Oxycodone Hcl/Acetaminophen	17	17	87	154.91	17	*					*
1033162235	Mckay	Natasha	Springfield	MA	25	Neurosurgery	S	Oxycodone Hcl	Oxycodone Hcl	13	13	122	134.34	13	*					*
1033169982	Al Tamimi	Mazin	Dallas	TX	48	Neurosurgery	S	Oxycodone-Acetaminophen	Oxycodone Hcl/Acetaminophen	19	19	419	750.03		#					*
1033180757	El-Naggar	Amr	Somerset	KY	21	Neurosurgery	S	Oxycodone-Acetaminophen	Oxycodone Hcl/Acetaminophen	61	61	686	820.88	52		29	29	392.46	332		25
1033189154	Salotto	Arnold	York	PA	42	Neurosurgery	S	Oxycodone Hcl	Oxycodone Hcl	14	14	154	208.55		*					*
1033189857	Shahim	Reza	North Little Rock	AR	5	Neurosurgery	S	Oxycodone-Acetaminophen	Oxycodone Hcl/Acetaminophen	11	11	159	333.39		*					*
1033206065	Clark	Charles	Birmingham	AL	1	Neurosurgery	S	Oxycodone-Acetaminophen	Oxycodone Hcl/Acetaminophen	87	87	636	877.4	83		66	66	617.66	483		64
1033284773	Seyfried	Donald	Detroit	MI	26	Neurosurgery	S	Oxycodone Hcl	Oxycodone Hcl	15	15	154	172.29	12	*					*
1033308564	Munyon	Charles	Charlotte	NC	37	Neurosurgery	S	Oxycodone Hcl	Oxycodone Hcl	22	22	460	525.52			11	11	242.01	193	*
1033310552	Webb	Daniel	Rome	GA	13	Neurosurgery	S	Oxycodone-Acetaminophen	Oxycodone Hcl/Acetaminophen	29	29	286	325.51	16		18	18	216.96	165	*
1033386792	Amankulor	Nduka	Pittsburgh	PA	42	Neurosurgery	S	Oxycodone Hcl	Oxycodone Hcl	11	11	115	81.11		*					*
1033386909	Liu	James	Tampa	FL	12	Neurosurgery	S	Oxycodone-Acetaminophen	Oxycodone Hcl/Acetaminophen	14	14	174	177.71	14	#					#
1033433966	Bilbao	Christopher	Camden	NJ	34	Neurosurgery	S	Oxycodone Hcl	Oxycodone Hcl	42	42	375	508.44	29		28	28	295.75	235	#
1043203706	Han	Patrick	Tulsa	OK	40	Neurosurgery	S	Oxycodone-Acetaminophen	Oxycodone Hcl/Acetaminophen	36	36	479	969.97	23		23	23	594.01	315	#
1043204290	Harrington	James	Albuquerque	NM	35	Neurosurgery	S	Oxycodone Hcl	Oxycodone Hcl	11	11	123	55.45		*					*
1043210727	Shannon	Michael	Zanesville	OH	39	Neurosurgery	S	Oxycodone Hcl	Oxycodone Hcl	97	97	2714	3972.02	12		39	39	1437.74	1089	*
1043210727	Shannon	Michael	Zanesville	OH	39	Neurosurgery	S	Oxycodone-Acetaminophen	Oxycodone Hcl/Acetaminophen	191	191	5205	10242.5	32		90	90	4994.5	2490		16
1043210727	Shannon	Michael	Zanesville	OH	39	Neurosurgery	S	Oxycontin	Oxycodone Hcl	20	20	600	27147.38			0	0	0	0	#
1043216724	Balturshot	Gregory	Columbus	OH	39	Neurosurgery	S	Oxycodone-Acetaminophen	Oxycodone Hcl/Acetaminophen	17	17	130	484.98		#					*
1043227630	Kraljic	Steven	Bismarck	ND	38	Neurosurgery	S	Oxycodone-Acetaminophen	Oxycodone Hcl/Acetaminophen	18	18	144	299.56	11	#					*
1043228141	King	Christopher	Waukesha	WI	55	Neurosurgery	S	Oxycodone-Acetaminophen	Oxycodone Hcl/Acetaminophen	12	12	135	203.32		*					*
1043239478	Olson	Jeffrey	Atlanta	GA	13	Neurosurgery	S	Oxycodone-Acetaminophen	Oxycodone Hcl/Acetaminophen	13	13	90	137.44	12	*					*
1043263536	Haynes	Walter	Birmingham	AL	1	Neurosurgery	S	Oxycodone-Acetaminophen	Oxycodone Hcl/Acetaminophen	137	137	1226	3967.68	125		78	78	2143.41	651		78
1043270408	Levy	Charles	Marietta	OH	39	Neurosurgery	S	Oxycodone-Acetaminophen	Oxycodone Hcl/Acetaminophen	22	22	109	187.88	19	#					#
1043285653	Jamaris	Joseph	Glen Burnie	MD	24	Neurosurgery	S	Oxycodone-Acetaminophen	Oxycodone Hcl/Acetaminophen	38	38	291	595.73	16		24	24	417.6	185	#
1043286727	Choudhri	Tanvir	New York	NY	36	Neurosurgery	S	Oxycodone-Acetaminophen	Oxycodone Hcl/Acetaminophen	19	19	256	502.13	13	#					*
1043312648	Young	Jacob	Charlottesville	VA	51	Neurosurgery	S	Oxycodone-Acetaminophen	Oxycodone Hcl/Acetaminophen	11	11	110	164.86		*					*
1043356314	Conway	James	Baltimore	MD	24	Neurosurgery	S	Oxycodone Hcl	Oxycodone Hcl	107	107	3141	3242.29	32		34	34	801.14	997		17
1043356314	Conway	James	Baltimore	MD	24	Neurosurgery	S	Oxycontin	Oxycodone Hcl	19	19	570	8802.46		*					*
1043373996	Polin	Richard	Clackamas	OR	41	Neurosurgery	S	Oxycodone Hcl	Oxycodone Hcl	48	48	505	659.04	42		33	33	430.75	348		27
1043385784	Junn	Fredrick	Dearborn	MI	26	Neurosurgery	S	Oxycodone-Acetaminophen	Oxycodone Hcl/Acetaminophen	25	25	193	271.31	11	*					*
1043399819	Pham	Christopher	Naples	FL	12	Neurosurgery	S	Oxycodone Hcl	Oxycodone Hcl	197	199	5876	7494.04	22		76	76	2950.59	2260	*
1043399819	Pham	Christopher	Naples	FL	12	Neurosurgery	S	Oxycodone-Acetaminophen	Oxycodone Hcl/Acetaminophen	28	28	818	1534.92			15	15	667.49	427	*
1043399819	Pham	Christopher	Naples	FL	12	Neurosurgery	S	Oxycontin	Oxycodone Hcl	36	36	1063	34723.41			17	17	18826.1	510	*
1043413412	Valdivia Valdivia	Juan	Tampa	FL	12	Neurosurgery	S	Oxycodone-Acetaminophen	Oxycodone Hcl/Acetaminophen	17	17	95	176.67	17	*					*
1053304204	Min	Wonhong	Salt Lake City	UT	49	Neurosurgery	S	Oxycodone-Acetaminophen	Oxycodone Hcl/Acetaminophen	28	28	236	639.59	20	#					#
1053308999	Argires	Perry	Lancaster	PA	42	Neurosurgery	S	Oxycodone Hcl	Oxycodone Hcl	78	78	1267	2267.46	29		14	14	228.63	205		11
1053323915	Eichholz	Kurt	Saint Louis	MO	29	Neurosurgery	S	Oxycodone-Acetaminophen	Oxycodone Hcl/Acetaminophen	26	26	361	606.2	18	#					#
1053347906	Wang	Michael	Miami	FL	12	Neurosurgery	S	Oxycodone-Acetaminophen	Oxycodone Hcl/Acetaminophen	220	220	2809	7205.13	138		207	207	6846.45	2663	#
1053352492	Abdo	Hatem	Baltimore	MD	24	Neurosurgery	S	Oxycodone Hcl	Oxycodone Hcl	31	31	299	279.95	22	#					#
1053354118	Mitchell	Paul	Norfolk	VA	51	Neurosurgery	S	Oxycodone Hcl	Oxycodone Hcl	16	16	132	257.49		*					*
1053354118	Mitchell	Paul	Norfolk	VA	51	Neurosurgery	S	Oxycodone-Acetaminophen	Oxycodone Hcl/Acetaminophen	51	51	349	945.7	27		27	27	514	189	#
1053356378	Yalamanchili	Ravi	Frederick	MD	24	Neurosurgery	S	Oxycodone-Acetaminophen	Oxycodone Hcl/Acetaminophen	94	94	454	1010.92	74		68	68	800.95	328		54
1053371328	Steichen	John	Charleston	SC	45	Neurosurgery	S	Oxycodone-Acetaminophen	Oxycodone Hcl/Acetaminophen	98	98	1243	1881.56	76		85	85	1546.7	1080		64
1053375758	Spencer	Timothy	Battle Creek	MI	26	Neurosurgery	S	Oxycodone-Acetaminophen	Oxycodone Hcl/Acetaminophen	135	135	1518	3962.74	65		101	101	3026.26	1105		51
1053378406	Jensen	Ric	Omaha	NE	31	Neurosurgery	S	Oxycodone Hcl	Oxycodone Hcl	105	105	1196	2058.27	29		59	59	635.73	471		18
1053382671	Landau	Barry	Bellingham	WA	53	Neurosurgery	S	Oxycodone Hcl	Oxycodone Hcl	15	15	114	93.79		*					*
1053382671	Landau	Barry	Bellingham	WA	53	Neurosurgery	S	Oxycodone-Acetaminophen	Oxycodone Hcl/Acetaminophen	33	33	187	329.13	26	#					#
1053384453	Garell	Paul	Carmel	NY	36	Neurosurgery	S	Oxycodone Hcl	Oxycodone Hcl	71	71	1923	2050.04		*					*
1053384453	Garell	Paul	Carmel	NY	36	Neurosurgery	S	Oxycodone-Acetaminophen	Oxycodone Hcl/Acetaminophen	122	122	3276	3912.62	25		52	52	1478.72	1427		12
1053384453	Garell	Paul	Carmel	NY	36	Neurosurgery	S	Oxycontin	Oxycodone Hcl	17	17	490	6244.99		#					*
1053386789	Seledotis	Robert	Grand Rapids	MI	26	Neurosurgery	S	Oxycodone-Acetaminophen	Oxycodone Hcl/Acetaminophen	11	11	100	107.93			11	11	107.93	100	*
1053426700	Makoui	Amir	Palmdale	CA	6	Neurosurgery	S	Oxycodone-Acetaminophen	Oxycodone Hcl/Acetaminophen	13	15	333	440.51		*					*
1053437541	Horn	Eric	Indianapolis	IN	18	Neurosurgery	S	Oxycodone-Acetaminophen	Oxycodone Hcl/Acetaminophen	20	20	213	315.3	15	#					#
1053500314	Farley	Chad	Payson	UT	49	Neurosurgery	S	Oxycodone-Acetaminophen	Oxycodone Hcl/Acetaminophen	53	53	466	1382.65	38		40	40	1122.04	353	#
1053508242	Okpaku	Aubrey	Upland	PA	42	Neurosurgery	S	Oxycodone Hcl	Oxycodone Hcl	38	38	1020	893.61	20	*					*
1053519256	Zalatimo	Omar	Baltimore	MD	24	Neurosurgery	S	Oxycodone Hcl	Oxycodone Hcl	16	16	204	154.12		*					*
1053533919	Fonn	Sonjay	Cape Girardeau	MO	29	Neurosurgery	S	Oxycodone-Acetaminophen	Oxycodone Hcl/Acetaminophen	118	118	1707	4756.25	56		36	36	1259.36	489		20
1053536755	Kelkar	Prashant	Southfield	MI	26	Neurosurgery	S	Oxycodone-Acetaminophen	Oxycodone Hcl/Acetaminophen	20	20	398	489.05	14	#					#
1053553487	Kim	Bong-Soo	Philadelphia	PA	42	Neurosurgery	S	Oxycodone Hcl	Oxycodone Hcl	32	32	655	462.57	15	*					*
1053553487	Kim	Bong-Soo	Philadelphia	PA	42	Neurosurgery	S	Oxycodone-Acetaminophen	Oxycodone Hcl/Acetaminophen	13	13	325	351.04	11	*					*
1053583211	Waller	Samuel	Anchorage	AK	2	Neurosurgery	S	Oxycodone-Acetaminophen	Oxycodone Hcl/Acetaminophen	13	13	153	252.9		*					*
1053635656	Serak	John	Lone Tree	CO	8	Neurosurgery	S	Oxycodone Hcl	Oxycodone Hcl	12	12	144	279.65		*					*
1053635656	Serak	John	Lone Tree	CO	8	Neurosurgery	S	Oxycodone-Acetaminophen	Oxycodone Hcl/Acetaminophen	43	43.5	440	1375.84	31	#					#
1063452019	Kaufman	James	Hurst	TX	48	Neurosurgery	S	Oxycodone Hcl	Oxycodone Hcl	17	18.5	493	444.83		*					*
1063452019	Kaufman	James	Hurst	TX	48	Neurosurgery	S	Oxycodone-Acetaminophen	Oxycodone Hcl/Acetaminophen	21	21	416	1578.37		*					*
1063452845	Badejo	Adeleke	Kearney	NE	31	Neurosurgery	S	Oxycodone-Acetaminophen	Oxycodone Hcl/Acetaminophen	21	21	106	206.11	19	#					#
1063454536	Weingart	Jon	Lutherville	MD	24	Neurosurgery	S	Oxycodone Hcl	Oxycodone Hcl	15	15	119	105.43	13	#					#
1063481588	Tang	Gordon	Berkeley	CA	6	Neurosurgery	S	Oxycodone-Acetaminophen	Oxycodone Hcl/Acetaminophen	22	22	150	418.08	18	#					#
1063482289	Winer	Joel	York	PA	42	Neurosurgery	S	Oxycodone Hcl	Oxycodone Hcl	11	11	77	122.71	11	*					*
1063502037	Moran	Michael	Murfreesboro	TN	47	Neurosurgery	S	Oxycodone-Acetaminophen	Oxycodone Hcl/Acetaminophen	95	95	700	1469.95	51		54	54	892.3	397		36
1063513141	Brent	Charles	Hattiesburg	MS	28	Neurosurgery	S	Oxycodone-Acetaminophen	Oxycodone Hcl/Acetaminophen	12	12	76	114.95		*					*
1063514271	Edelman	Fredric	Sherman Oaks	CA	6	Neurosurgery	S	Oxycontin	Oxycodone Hcl	18	26	780	40962.6		*					*
1063587830	Chou	Mike	Evansville	IN	18	Neurosurgery	S	Oxycodone-Acetaminophen	Oxycodone Hcl/Acetaminophen	75	75	729	2064.09	48		29	29	569.26	270		19
1063613628	Grigorov	Marat	Venice	FL	12	Neurosurgery	S	Oxycodone-Acetaminophen	Oxycodone Hcl/Acetaminophen	27	27	353	715.39	22		15	15	397.76	177	#
1063668440	Chen	Selby	Jacksonville	FL	12	Neurosurgery	S	Oxycodone Hcl	Oxycodone Hcl	39	39	380	695.99	28	#					#
1063675502	Goebel	Eric	Owensboro	KY	21	Neurosurgery	S	Oxycodone-Acetaminophen	Oxycodone Hcl/Acetaminophen	34	34	340	676.29	18	#					#
1063699833	Gamadia	Kaywan	Cape Girardeau	MO	29	Neurosurgery	S	Oxycodone-Acetaminophen	Oxycodone Hcl/Acetaminophen	11	11	124	152.22		*					*
1063757821	Yong	Raymund	New York	NY	36	Neurosurgery	S	Oxycodone-Acetaminophen	Oxycodone Hcl/Acetaminophen	19	19	100	190.7	18	#					#
1073518551	Tien	Raymond	Bend	OR	41	Neurosurgery	S	Oxycodone-Acetaminophen	Oxycodone Hcl/Acetaminophen	12	12.3	122	166.76	11		12	12.3	166.76	122		11
1073538096	Thomas	Najeeb	Metairie	LA	22	Neurosurgery	S	Oxycodone-Acetaminophen	Oxycodone Hcl/Acetaminophen	41	41	453	797.24	29	#					#
1073542817	Berger	Thomas	Cincinnati	OH	39	Neurosurgery	S	Oxycodone-Acetaminophen	Oxycodone Hcl/Acetaminophen	50	50	498	821.35	37	#					#
1073585337	Chilton	Jonathan	Kansas City	MO	29	Neurosurgery	S	Oxycodone Hcl	Oxycodone Hcl	14	14	176	213.28		#					*
1073585337	Chilton	Jonathan	Kansas City	MO	29	Neurosurgery	S	Oxycodone-Acetaminophen	Oxycodone Hcl/Acetaminophen	22	22	471	409.31			22	22	409.31	471	*
1073585477	Utter	Philip	Shreveport	LA	22	Neurosurgery	S	Oxycodone-Acetaminophen	Oxycodone Hcl/Acetaminophen	30	30	281	620.22	12	#					*
1073588000	St Clair	Samuel	Raleigh	NC	37	Neurosurgery	S	Oxycodone-Acetaminophen	Oxycodone Hcl/Acetaminophen	69	69	391	924.43	57	#					#
1073589446	Rapp	Steven	Waterford	MI	26	Neurosurgery	S	Oxycodone-Acetaminophen	Oxycodone Hcl/Acetaminophen	11	11	101	227.16	11	*					*
1073610846	Liu	James	Portland	OR	41	Neurosurgery	S	Oxycodone-Acetaminophen	Oxycodone Hcl/Acetaminophen	13	13	63	93.53	13	*					*
1073611968	Rastogi	Pawan	Newark	DE	10	Neurosurgery	S	Oxycodone Hcl	Oxycodone Hcl	13	13	150	192.59	11	*					*
1073638185	Sloffer	Chris	Kalamazoo	MI	26	Neurosurgery	S	Oxycodone Hcl	Oxycodone Hcl	31	32	292	587.98	13		12	12	132.15	99	*
1073652152	Ramsey	Christian	Lexington	KY	21	Neurosurgery	S	Oxycodone-Acetaminophen	Oxycodone Hcl/Acetaminophen	24	24	232	645.77	21	#					#
1073665550	Mcgirt	Matthew	Charlotte	NC	37	Neurosurgery	S	Oxycodone-Acetaminophen	Oxycodone Hcl/Acetaminophen	35	35	270	471.54	23		23	23	318.67	176	#
1073713657	Friedlich	Daniel	Murrieta	CA	6	Neurosurgery	S	Oxycodone-Acetaminophen	Oxycodone Hcl/Acetaminophen	43	43	847	1541.02	27		31	31	1059.68	598	#
1073714457	Hoeprich	Mark	Kettering	OH	39	Neurosurgery	S	Oxycodone-Acetaminophen	Oxycodone Hcl/Acetaminophen	22	22	164	300.27		*					*
1073738613	Sin	Anthony	Shreveport	LA	22	Neurosurgery	S	Oxycodone-Acetaminophen	Oxycodone Hcl/Acetaminophen	24	24.3	390	326.94	15		11	11	165.31	178	*
1073749644	Converse	Noah	Fort Walton Beach	FL	12	Neurosurgery	S	Oxycodone-Acetaminophen	Oxycodone Hcl/Acetaminophen	26	26	154	445.82	21	#					#
1073828794	Sandquist	Lee	Wenatchee	WA	53	Neurosurgery	S	Oxycodone Hcl	Oxycodone Hcl	39	40.3	526	385.42	27		24	25.3	239.72	367		15
1073828794	Sandquist	Lee	Wenatchee	WA	53	Neurosurgery	S	Oxycodone-Acetaminophen	Oxycodone Hcl/Acetaminophen	13	13	145	142.07		*					*
1083603641	Muhlbauer	Michael	Memphis	TN	47	Neurosurgery	S	Oxycodone-Acetaminophen	Oxycodone Hcl/Acetaminophen	23	23	179	297.2	18	#					#
1083615744	Papavasiliou	Achilles	Hyannis	MA	25	Neurosurgery	S	Oxycodone Hcl	Oxycodone Hcl	41	41	418	569.2	39	#					#
1083620942	Boulos	Paul	Newark	DE	10	Neurosurgery	S	Oxycodone Hcl	Oxycodone Hcl	27	27	305	333.85	24	#					#
1083621957	Halamandaris	Gus	Salinas	CA	6	Neurosurgery	S	Oxycodone-Acetaminophen	Oxycodone Hcl/Acetaminophen	62	62	1632	2592.67	27	#					#
1083621957	Halamandaris	Gus	Salinas	CA	6	Neurosurgery	S	Oxycontin	Oxycodone Hcl	30	30	890	15122.81		#					*
1083625008	Boev	Angel	Rochester	NY	36	Neurosurgery	S	Oxycodone-Acetaminophen	Oxycodone Hcl/Acetaminophen	13	13	144	276.57	13	*					*
1083640403	Vrionis	Fotios	Tampa	FL	12	Neurosurgery	S	Oxycodone-Acetaminophen	Oxycodone Hcl/Acetaminophen	20	20	233	487.47	16	#					#
1083654875	Grenier	Yannick	Cincinnati	OH	39	Neurosurgery	S	Oxycodone-Acetaminophen	Oxycodone Hcl/Acetaminophen	11	11	153	129.89		*					*
1083669592	Dickinson	Lawrence	Castro Valley	CA	6	Neurosurgery	S	Oxycodone-Acetaminophen	Oxycodone Hcl/Acetaminophen	14	14	120	377.77		#					*
1083680391	Hill	Michael	Leesburg	FL	12	Neurosurgery	S	Oxycodone-Acetaminophen	Oxycodone Hcl/Acetaminophen	141	141	968	2291.67	72	#					#
1083704688	House	Paul	Murray	UT	49	Neurosurgery	S	Oxycodone Hcl	Oxycodone Hcl	27	27	89	98.82	25	#					#
1083721971	Boone	Paul	Littleton	CO	8	Neurosurgery	S	Oxycodone-Acetaminophen	Oxycodone Hcl/Acetaminophen	22	22	588	825.99	13	#					*
1083859581	Newman	Charles	Dallas	TX	48	Neurosurgery	S	Oxycodone-Acetaminophen	Oxycodone Hcl/Acetaminophen	39	39	471	1208.96	22		27	27	655.5	306	#
1093044216	Soliman	John	Lutz	FL	12	Neurosurgery	S	Oxycodone-Acetaminophen	Oxycodone Hcl/Acetaminophen	16	16	256	356.61	14	*					*
1093195380	Mccutcheon	Brandon	Rochester	MN	27	Neurosurgery	S	Oxycodone Hcl	Oxycodone Hcl	56	56	244	385	55	#					#
1093700346	Hall	Anthony	Lauderhill	FL	12	Neurosurgery	S	Oxycodone-Acetaminophen	Oxycodone Hcl/Acetaminophen	17	17	466	617.15		#					*
1093703571	Citow	Jonathan	Libertyville	IL	17	Neurosurgery	S	Oxycodone-Acetaminophen	Oxycodone Hcl/Acetaminophen	15	15	193	315.95	13	*					*
1093724916	Wilson	James	Scarborough	ME	23	Neurosurgery	S	Oxycodone Hcl	Oxycodone Hcl	13	13	341	275.32		*					*
1093724916	Wilson	James	Scarborough	ME	23	Neurosurgery	S	Oxycontin	Oxycodone Hcl	12	12	348	4698.64			0	0	0	0	#
1093732653	Keiper	Glenn	Eugene	OR	41	Neurosurgery	S	Oxycodone-Acetaminophen	Oxycodone Hcl/Acetaminophen	30	30	261	758.42	27	#					#
1093750978	Phookan	Gautam	Muncie	IN	18	Neurosurgery	S	Oxycodone-Acetaminophen	Oxycodone Hcl/Acetaminophen	34	34	451	971.53	18		18	18	481.73	208	*
1093782864	Dorai	Zeena	Baltimore	MD	24	Neurosurgery	S	Oxycodone Hcl	Oxycodone Hcl	44	44	708	672.87	34		30	30	472.75	500	#
1093786931	Mccullough	William	Allen	TX	48	Neurosurgery	S	Oxycodone-Acetaminophen	Oxycodone Hcl/Acetaminophen	11	11	190	417.55		*					*
1093810574	Amps	Jeremy	Mobile	AL	1	Neurosurgery	S	Oxycodone-Acetaminophen	Oxycodone Hcl/Acetaminophen	23	23	135	198.52	15	#					#
1093811028	Choi	William	Centennial	CO	8	Neurosurgery	S	Oxycodone Hcl	Oxycodone Hcl	21	21	245	395.17		*					*
1093811028	Choi	William	Centennial	CO	8	Neurosurgery	S	Oxycodone-Acetaminophen	Oxycodone Hcl/Acetaminophen	40	40	344	1205.99	14	#					#
1093938482	Houseman	Clifford	Southfield	MI	26	Neurosurgery	S	Oxycodone Hcl	Oxycodone Hcl	15	15	243	471.1			0	0	0	0	#
1093938482	Houseman	Clifford	Southfield	MI	26	Neurosurgery	S	Oxycodone-Acetaminophen	Oxycodone Hcl/Acetaminophen	250	250	3582	5714.35	62		111	111	2539.64	1831		30
1093945867	Manzano	Glen	Orlando	FL	12	Neurosurgery	S	Oxycodone-Acetaminophen	Oxycodone Hcl/Acetaminophen	49	49	611	1152.18	39		37	37	906.21	475	#
1093959108	Udani	Vikram	San Diego	CA	6	Neurosurgery	S	Oxycodone-Acetaminophen	Oxycodone Hcl/Acetaminophen	12	12	113	221.38		#					*
1093976995	Cheatle	Joseph	Charlotte	NC	37	Neurosurgery	S	Oxycodone Hcl	Oxycodone Hcl	20	20	179	249.27	19	*					*
1093976995	Cheatle	Joseph	Charlotte	NC	37	Neurosurgery	S	Oxycodone-Acetaminophen	Oxycodone Hcl/Acetaminophen	21	21	146	373.6	21	#					#
1093984742	Dafford	Kurtus	South Weymouth	MA	25	Neurosurgery	S	Oxycodone Hcl	Oxycodone Hcl	18	18	203	311.43	11	*					*
1104016252	Sporrer	Justin	Miami	FL	12	Neurosurgery	S	Oxycodone-Acetaminophen	Oxycodone Hcl/Acetaminophen	18	18	91	354.85	17	#					#
1104040732	Kachmann	Michael	Cincinnati	OH	39	Neurosurgery	S	Oxycodone-Acetaminophen	Oxycodone Hcl/Acetaminophen	37	37	270	531.87	30	#					#
1104078617	Moisi	Marc	Detroit	MI	26	Neurosurgery	S	Oxycodone-Acetaminophen	Oxycodone Hcl/Acetaminophen	11	11	273	267.69		*					*
1104089499	Abdulhak	Muwaffak	Detroit	MI	26	Neurosurgery	S	Oxycodone Hcl	Oxycodone Hcl	32	32	240	300.16	24		21	21	152.18	166	#
1104142223	Eggart	Malcolm	Murrells Inlet	SC	45	Neurosurgery	S	Oxycodone-Acetaminophen	Oxycodone Hcl/Acetaminophen	45	45	630	729	27	#					#
1104833524	Giovanini	Mark	Pensacola	FL	12	Neurosurgery	S	Oxycodone-Acetaminophen	Oxycodone Hcl/Acetaminophen	22	22	284	548.01	21	#					#
1104849686	Pagan	Luis	Hialeah	FL	12	Neurosurgery	S	Oxycodone-Acetaminophen	Oxycodone Hcl/Acetaminophen	18	18	493	678.15		*					*
1104871847	Rosenbaum	Thomas	Portland	OR	41	Neurosurgery	S	Oxycodone Hcl	Oxycodone Hcl	51	51	399	787.96	31		51	51	787.96	399		31
1104893015	Jacobson	Jeff	Bethesda	MD	24	Neurosurgery	S	Oxycodone-Acetaminophen	Oxycodone Hcl/Acetaminophen	11	11	174	228.68			11	11	228.68	174	*
1104894781	Garonzik	Ira	Baltimore	MD	24	Neurosurgery	S	Oxycodone Hcl	Oxycodone Hcl	50	50	1305	795.95	26		37	37	548.14	984	#
1104911759	Barrett-Tuck	Rebecca	Jonesboro	AR	5	Neurosurgery	S	Oxycodone-Acetaminophen	Oxycodone Hcl/Acetaminophen	11	11	222	567.27		*					*
1104927458	Shutack	John	Chesapeake	VA	51	Neurosurgery	S	Oxycodone-Acetaminophen	Oxycodone Hcl/Acetaminophen	25	25	419	664.92	15	#					#
1114036092	Beykovsky	Andrew	Waukesha	WI	55	Neurosurgery	S	Oxycodone-Acetaminophen	Oxycodone Hcl/Acetaminophen	23	23	133	321.98	14	#					#
1114106820	Eickman	John	Grand Forks	ND	38	Neurosurgery	S	Oxycodone Hcl	Oxycodone Hcl	51	51	410	396.95	31	#					#
1114190469	Hedstrom	Heather	Panama City	FL	12	Neurosurgery	S	Oxycodone-Acetaminophen	Oxycodone Hcl/Acetaminophen	13	13	124	281.53		*					*
1114912458	Onesti	Stephen	Rockville Centre	NY	36	Neurosurgery	S	Oxycodone Hcl	Oxycodone Hcl	11	11	330	393.06		*					*
1114912458	Onesti	Stephen	Rockville Centre	NY	36	Neurosurgery	S	Oxycodone-Acetaminophen	Oxycodone Hcl/Acetaminophen	12	12	290	368.67	11	#					*
1114913605	Webb	Kristopher	Austin	TX	48	Neurosurgery	S	Oxycodone Hcl	Oxycodone Hcl	12	12	121	181.88	11	*					*
1114913605	Webb	Kristopher	Austin	TX	48	Neurosurgery	S	Oxycodone-Acetaminophen	Oxycodone Hcl/Acetaminophen	19	19	281	456.42	13	#					*
1114914835	Nida	Todd	Pontiac	MI	26	Neurosurgery	S	Oxycodone-Acetaminophen	Oxycodone Hcl/Acetaminophen	22	22	138	174.92	19	#					#
1114919230	Rothschild	Cheslovas	Orange Park	FL	12	Neurosurgery	S	Oxycodone-Acetaminophen	Oxycodone Hcl/Acetaminophen	12	12	133	119.41		*					*
1114945540	Santiago	Paul	Saint Louis	MO	29	Neurosurgery	S	Oxycodone Hcl	Oxycodone Hcl	21	21	340	615.17	15	#					*
1114971264	Mace	John	Springfield	MO	29	Neurosurgery	S	Oxycodone-Acetaminophen	Oxycodone Hcl/Acetaminophen	40	40	358	769.37	36		28	28	534.3	260		25
1114977600	Frizzell	Roy	Boise	ID	16	Neurosurgery	S	Oxycodone-Acetaminophen	Oxycodone Hcl/Acetaminophen	31	31	484	686.86			18	18	309.95	274	*
1114979242	Guitton	Jean	Augusta	GA	13	Neurosurgery	S	Oxycodone-Acetaminophen	Oxycodone Hcl/Acetaminophen	87	87	923	1408.91	57		67	67	958.24	664		44
1114985884	Packer	Evan	Boca Raton	FL	12	Neurosurgery	S	Oxycodone-Acetaminophen	Oxycodone Hcl/Acetaminophen	28	28	181	472.53	27	#					#
1114990553	Supler	Mitchell	Ocoee	FL	12	Neurosurgery	S	Oxycodone-Acetaminophen	Oxycodone Hcl/Acetaminophen	25	25	300	546.25	19	#					#
1124008842	Rapp	Lawrence	Clarkston	MI	26	Neurosurgery	S	Oxycodone-Acetaminophen	Oxycodone Hcl/Acetaminophen	15	15	192	301.59		*					*
1124021514	Mccormick	Patrick	Toledo	OH	39	Neurosurgery	S	Oxycodone-Acetaminophen	Oxycodone Hcl/Acetaminophen	24	24	224	295.87	15	#					#
1124029210	Eng	David	Syracuse	NY	36	Neurosurgery	S	Oxycodone Hcl	Oxycodone Hcl	15	15	109	127.57	15	*					*
1124050851	Smith	Stephen	South Bend	IN	18	Neurosurgery	S	Oxycodone-Acetaminophen	Oxycodone Hcl/Acetaminophen	46	46	560	1240.79	33	#					#
1124065305	Patel	Sunil	Charleston	SC	45	Neurosurgery	S	Oxycodone Hcl	Oxycodone Hcl	12	12	85	98.38	11	*					*
1124093000	Ramberg	Donald	San Luis Obispo	CA	6	Neurosurgery	S	Oxycodone-Acetaminophen	Oxycodone Hcl/Acetaminophen	35	35	935	1729.27	15		18	18	985.51	475	*
1124250907	Miller	Robert	Lawrence	MA	25	Neurosurgery	S	Oxycodone-Acetaminophen	Oxycodone Hcl/Acetaminophen	21	21	180	301.65	18	#					#
1124255021	Rhee	Michael	Liberty	MO	29	Neurosurgery	S	Oxycodone-Acetaminophen	Oxycodone Hcl/Acetaminophen	21	21	119	195.71	14	#					*
1124279443	Shin	John	Boston	MA	25	Neurosurgery	S	Oxycodone Hcl	Oxycodone Hcl	14	14	195	303.41			14	14	303.41	195	*
1124294731	Rubin	Benjamin	Denver	CO	8	Neurosurgery	S	Oxycodone Hcl	Oxycodone Hcl	13	13	130	180.1	12	*					*
1124294913	Iannotti	Christopher	Phoenix	AZ	4	Neurosurgery	S	Oxycodone-Acetaminophen	Oxycodone Hcl/Acetaminophen	23	23	121	349.52	18	*					*
1134102171	Sawhny	Bhupinder	Cleveland	OH	39	Neurosurgery	S	Oxycodone-Acetaminophen	Oxycodone Hcl/Acetaminophen	67	75	1648	2447.62	20		22	30	931.8	579	*
1134102171	Sawhny	Bhupinder	Cleveland	OH	39	Neurosurgery	S	Oxycontin	Oxycodone Hcl	12	12	360	11717.48			0	0	0	0	#
1134106016	Grabel	Jordan	West Palm Beach	FL	12	Neurosurgery	S	Oxycodone-Acetaminophen	Oxycodone Hcl/Acetaminophen	30	30	167	401.4	26	#					#
1134114432	Chaparro	Michael	Loxahatchee	FL	12	Neurosurgery	S	Oxycodone-Acetaminophen	Oxycodone Hcl/Acetaminophen	13	13	107	197.5		*					*
1134115595	Stovall	Richard	Austin	TX	48	Neurosurgery	S	Oxycodone-Acetaminophen	Oxycodone Hcl/Acetaminophen	14	14	128	260.68		#					*
1134118789	Arnautovic	Kenan	Memphis	TN	47	Neurosurgery	S	Oxycodone-Acetaminophen	Oxycodone Hcl/Acetaminophen	12	12	78	106.99	11	*					*
1134120272	Tyler	Donald	Mobile	AL	1	Neurosurgery	S	Oxycodone-Acetaminophen	Oxycodone Hcl/Acetaminophen	37	37.5	647	890.67	26		16	16	391.07	248	*
1134121981	Buono	Lee	Pennington	NJ	34	Neurosurgery	S	Oxycodone-Acetaminophen	Oxycodone Hcl/Acetaminophen	28	28	105	290.66	28	#					#
1134140932	Henry	Matthew	Wichita	KS	20	Neurosurgery	S	Oxycodone-Acetaminophen	Oxycodone Hcl/Acetaminophen	55	55	763	2005.51	17		35	35	1057.7	448	#
1134151210	Bennett	Gregory	Williamsville	NY	36	Neurosurgery	S	Oxycodone-Acetaminophen	Oxycodone Hcl/Acetaminophen	22	22	363	180.63			0	0	0	0	#
1134155666	Greenwald	Brent	Idaho Falls	ID	16	Neurosurgery	S	Oxycodone-Acetaminophen	Oxycodone Hcl/Acetaminophen	14	14	105	361.63		*					*
1134157340	Spence	Caple	Midwest City	OK	40	Neurosurgery	S	Oxycodone-Acetaminophen	Oxycodone Hcl/Acetaminophen	50	50	829	2066.31	35		28	28	1358.42	500		21
1134160161	Wallace	Bradley	Jacksonville	FL	12	Neurosurgery	S	Oxycodone Hcl	Oxycodone Hcl	54	54	549	671.39	29		35	35	398.4	317	#
1134160161	Wallace	Bradley	Jacksonville	FL	12	Neurosurgery	S	Oxycodone-Acetaminophen	Oxycodone Hcl/Acetaminophen	265	265	2225	5645.5	166		248	248	5246.96	2072	#
1134174550	Garcia-Bengochea	Javier	Jacksonville	FL	12	Neurosurgery	S	Oxycodone-Acetaminophen	Oxycodone Hcl/Acetaminophen	119	119	1040	1897.9	87		107	107	1709.2	936	#
1134177108	Jackson	Thad	Elizabethtown	KY	21	Neurosurgery	S	Oxycodone-Acetaminophen	Oxycodone Hcl/Acetaminophen	101	101	556	1151.41	81		74	74	800.69	392		59
1134181571	Gerdes	Jeffrey	St Cloud	MN	27	Neurosurgery	S	Oxycodone-Acetaminophen	Oxycodone Hcl/Acetaminophen	41	41.3	327	814.35	30		24	24	346.58	171	#
1134183205	Polinsky	Michael	Chesterfield	MO	29	Neurosurgery	S	Oxycodone-Acetaminophen	Oxycodone Hcl/Acetaminophen	15	15	135	173.88	11	#					*
1134198567	Gehring	Randy	Waukesha	WI	55	Neurosurgery	S	Oxycodone-Acetaminophen	Oxycodone Hcl/Acetaminophen	13	13	215	249.51		*					*
1134236102	Buchanan	Robert	Round Rock	TX	48	Neurosurgery	S	Oxycodone-Acetaminophen	Oxycodone Hcl/Acetaminophen	11	11	97	254.66	11	*					*
1134268139	Phelps	Jeremy	Oklahoma City	OK	40	Neurosurgery	S	Oxycodone-Acetaminophen	Oxycodone Hcl/Acetaminophen	24	24	233	551.44	16		13	13	245.77	115	*
1134289994	Hummell	Matthew	Austin	TX	48	Neurosurgery	S	Oxycodone-Acetaminophen	Oxycodone Hcl/Acetaminophen	13	13	97	206.21	11	#					*
1134338569	Tran	Nam	Tampa	FL	12	Neurosurgery	S	Oxycodone Hcl	Oxycodone Hcl	82	82	1048	988.99	74		67	67	818.73	865		60
1134369556	Thambuswamy	Michael	Tulsa	OK	40	Neurosurgery	S	Oxycodone Hcl	Oxycodone Hcl	35	35.2	551	982.82	11	*					*
1134369556	Thambuswamy	Michael	Tulsa	OK	40	Neurosurgery	S	Oxycodone-Acetaminophen	Oxycodone Hcl/Acetaminophen	38	38	652	1648.81	18		24	24	1021.29	432	*
1134369556	Thambuswamy	Michael	Tulsa	OK	40	Neurosurgery	S	Oxycontin	Oxycodone Hcl	14	14.2	299	5836.91			0	0	0	0	#
1134397714	Powers	Alexander	Winston Salem	NC	37	Neurosurgery	S	Oxycodone Hcl	Oxycodone Hcl	18	18	297	282.25	12	#					*
1134397714	Powers	Alexander	Winston Salem	NC	37	Neurosurgery	S	Oxycodone-Acetaminophen	Oxycodone Hcl/Acetaminophen	17	21	401	692.59	12	#					*
1134418965	Hwang	Roy	Morgantown	WV	54	Neurosurgery	S	Oxycodone-Acetaminophen	Oxycodone Hcl/Acetaminophen	22	22	247	432.16	16	*					*
1144204223	Kaufmann	David	Pittsburgh	PA	42	Neurosurgery	S	Oxycodone Hcl	Oxycodone Hcl	11	11	113	119.38		*					*
1144214933	Chandler	Howard	Atlanta	GA	13	Neurosurgery	S	Oxycodone Hcl	Oxycodone Hcl	20	20	122	214.32	17	#					#
1144228933	Deshmukh	Vinay	Charlotte	NC	37	Neurosurgery	S	Oxycodone-Acetaminophen	Oxycodone Hcl/Acetaminophen	26	26	205	551.11	17	#					#
1144246075	Moskowitz	Nathan	Rockville	MD	24	Neurosurgery	S	Oxycodone-Acetaminophen	Oxycodone Hcl/Acetaminophen	74	75	921	886.84	39		58	59	675.59	680	#
1144285677	Molleston	Michael	Denison	TX	48	Neurosurgery	S	Oxycodone-Acetaminophen	Oxycodone Hcl/Acetaminophen	52	52	847	1386.87	19		20	20	240.54	218	*
1144333436	Altenau	Lance	San Diego	CA	6	Neurosurgery	S	Oxycodone-Acetaminophen	Oxycodone Hcl/Acetaminophen	84	84	1085	2332.39	41		69	69	1800.82	878	#
1144458662	Woodall	Michael	Athens	GA	13	Neurosurgery	S	Oxycodone Hcl	Oxycodone Hcl	17	17	232	259.59	12	*					*
1144458662	Woodall	Michael	Athens	GA	13	Neurosurgery	S	Oxycodone-Acetaminophen	Oxycodone Hcl/Acetaminophen	82	82	999	1910.26	53		46	46	1024.73	581		28
1144487174	Aryan	Saeid	Southlake	TX	48	Neurosurgery	S	Oxycodone-Acetaminophen	Oxycodone Hcl/Acetaminophen	90	90	1176	3037.56	55		67	67	2209.64	876		44
1144584095	Hilliard	Justin	Lexington	KY	21	Neurosurgery	S	Oxycodone Hcl	Oxycodone Hcl	19	19	96	120.22	19	#					#
1154315695	Brewington	Kenneth	Missoula	MT	30	Neurosurgery	S	Oxycodone Hcl	Oxycodone Hcl	24	24	206	283.47	24	#					#
1154340958	Cortez	Ricardo	Houston	TX	48	Neurosurgery	S	Oxycodone-Acetaminophen	Oxycodone Hcl/Acetaminophen	26	26	232	311.13	15	#					#
1154343309	Hajjar	Michael	Boise	ID	16	Neurosurgery	S	Oxycodone-Acetaminophen	Oxycodone Hcl/Acetaminophen	46	46	570	1648.9	28	#					#
1154359297	Shahid	Syed	Norwalk	CT	9	Neurosurgery	S	Oxycodone Hcl	Oxycodone Hcl	24	24	374	716.09		*					*
1154359297	Shahid	Syed	Norwalk	CT	9	Neurosurgery	S	Oxycodone-Acetaminophen	Oxycodone Hcl/Acetaminophen	28	28	394	786.2	14	#					#
1154383701	Correnti	Gary	Fort Myers	FL	12	Neurosurgery	S	Oxycodone-Acetaminophen	Oxycodone Hcl/Acetaminophen	121	121	851	2302.36	87		104	104	1909.32	709		76
1154536191	Berk	Mehmet	Portland	OR	41	Neurosurgery	S	Oxycodone-Acetaminophen	Oxycodone Hcl/Acetaminophen	59	59	337	829.7	56		44	44	632.03	261		42
1154559961	Stacy	Jason	Jackson	MS	28	Neurosurgery	S	Oxycodone-Acetaminophen	Oxycodone Hcl/Acetaminophen	25	25	237	391.76	23	#					#
1154632057	Brindle	Ted	Roseville	CA	6	Neurosurgery	S	Oxycodone-Acetaminophen	Oxycodone Hcl/Acetaminophen	27	27	345	992.69	13	#					*
1154685097	Kapurch	Joseph	Coon Rapids	MN	27	Neurosurgery	S	Oxycodone Hcl	Oxycodone Hcl	32	32	228	357.3	32	#					#
1164402368	Ireland	Patrick	Winchester	VA	51	Neurosurgery	S	Oxycodone-Acetaminophen	Oxycodone Hcl/Acetaminophen	32	32	272	527.07	28	#					#
1164405643	Poor	Marshall	Bloomington	IN	18	Neurosurgery	S	Oxycodone-Acetaminophen	Oxycodone Hcl/Acetaminophen	33	33	355	543.15	17		12	12	181.79	157	*
1164414884	Scott	Eric	Gainesville	FL	12	Neurosurgery	S	Oxycodone-Acetaminophen	Oxycodone Hcl/Acetaminophen	66	66	712	1223.42	56	#					#
1164420915	Vaughn	Troy	Alexandria	LA	22	Neurosurgery	S	Oxycodone Hcl	Oxycodone Hcl	118	118	3465	3174.03	17		89	89	2631.56	2610	#
1164420915	Vaughn	Troy	Alexandria	LA	22	Neurosurgery	S	Oxycodone-Acetaminophen	Oxycodone Hcl/Acetaminophen	361	361	10587	19307.92	43		185	185	9845.03	5462		22
1164420915	Vaughn	Troy	Alexandria	LA	22	Neurosurgery	S	Oxycontin	Oxycodone Hcl	24	24	720	14417.69			0	0	0	0	#
1164429718	Bonasso	Christian	Columbus	OH	39	Neurosurgery	S	Oxycodone Hcl	Oxycodone Hcl	13	13	95	139.26		*					*
1164429718	Bonasso	Christian	Columbus	OH	39	Neurosurgery	S	Oxycodone-Acetaminophen	Oxycodone Hcl/Acetaminophen	63	63	459	1160.21	27		34	34	481.74	247		15
1164442059	Crawford	Todd	Panama City	FL	12	Neurosurgery	S	Oxycodone Hcl	Oxycodone Hcl	14	14	107	171.85		#					*
1164445029	Thanki	Ashokkumar	Langhorne	PA	42	Neurosurgery	S	Oxycodone Hcl	Oxycodone Hcl	117	117	3290	3960.85	17		47	47	1296.47	1338	*
1164445029	Thanki	Ashokkumar	Langhorne	PA	42	Neurosurgery	S	Oxycodone-Acetaminophen	Oxycodone Hcl/Acetaminophen	134	135.3	3828	5299.77	23		38	38	1208.16	999		11
1164445029	Thanki	Ashokkumar	Langhorne	PA	42	Neurosurgery	S	Oxycontin	Oxycodone Hcl	12	12	346	2399.62			12	12	2399.62	346	*
1164445029	Thanki	Ashokkumar	Langhorne	PA	42	Neurosurgery	S	Percocet	Oxycodone Hcl/Acetaminophen	13	13	390	31106.85			0	0	0	0	#
1164457008	Rawson	Raymond	Petoskey	MI	26	Neurosurgery	S	Oxycodone Hcl	Oxycodone Hcl	13	13	129	122.16		*					*
1164457008	Rawson	Raymond	Petoskey	MI	26	Neurosurgery	S	Oxycodone-Acetaminophen	Oxycodone Hcl/Acetaminophen	30	30	248	415.64	20	#					#
1164472072	Tonymon	Kenneth	Cheyenne	WY	56	Neurosurgery	S	Oxycodone-Acetaminophen	Oxycodone Hcl/Acetaminophen	17	17	102	151.43		#					*
1164472916	Telfeian	Albert	Providence	RI	44	Neurosurgery	S	Oxycodone Hcl	Oxycodone Hcl	110	110	1267	795.7	81		79	79	525.23	932		59
1164472916	Telfeian	Albert	Providence	RI	44	Neurosurgery	S	Oxycodone-Acetaminophen	Oxycodone Hcl/Acetaminophen	13	13	190	321.93		*					*
1164485041	Boulis	Nicholas	Atlanta	GA	13	Neurosurgery	S	Oxycodone-Acetaminophen	Oxycodone Hcl/Acetaminophen	46	46	206	346.5	39		26	26	201.32	113		24
1164489480	Garber	Jason	Las Vegas	NV	32	Neurosurgery	S	Oxycodone-Acetaminophen	Oxycodone Hcl/Acetaminophen	33	33	238	503.04	23		18	18	214.37	133	#
1164492021	Samuels	Victoria	Goldsboro	NC	37	Neurosurgery	S	Oxycodone-Acetaminophen	Oxycodone Hcl/Acetaminophen	44	44	262	447.37	33	#					#
1164497160	Rutigliano	Michael	Greensburg	PA	42	Neurosurgery	S	Oxycodone-Acetaminophen	Oxycodone Hcl/Acetaminophen	61	61	549	968.01	50		50	50	800.05	438	#
1164502852	Schnee	Charles	Baltimore	MD	24	Neurosurgery	S	Oxycodone Hcl	Oxycodone Hcl	12	12	340	119.58		*					*
1164502852	Schnee	Charles	Baltimore	MD	24	Neurosurgery	S	Oxycodone-Acetaminophen	Oxycodone Hcl/Acetaminophen	11	11	152	76.57			11	11	76.57	152	*
1164516555	Shields	Philip	Santa Fe	NM	35	Neurosurgery	S	Oxycodone-Acetaminophen	Oxycodone Hcl/Acetaminophen	17	17	216	411.34	13	#					#
1164531844	Gropper	Gary	Atlanta	GA	13	Neurosurgery	S	Oxycodone-Acetaminophen	Oxycodone Hcl/Acetaminophen	21	21	270	580.85	21	#					#
1164571691	Holtzman	Robert	Rockville Centre	NY	36	Neurosurgery	S	Oxycodone-Acetaminophen	Oxycodone Hcl/Acetaminophen	14	14	301	336.01		#					*
1164622908	Wogu	Elijah	San Luis Obispo	CA	6	Neurosurgery	S	Oxycodone-Acetaminophen	Oxycodone Hcl/Acetaminophen	69	69	1268	2426.47	54		56	56	1864.35	1040		42
1164624516	Lothes	Christian	Wichita	KS	20	Neurosurgery	S	Oxycodone-Acetaminophen	Oxycodone Hcl/Acetaminophen	21	21	170	626.77	14	#					*
1164670345	Mcneal	Jonathan	Roanoke	VA	51	Neurosurgery	S	Oxycodone-Acetaminophen	Oxycodone Hcl/Acetaminophen	85	85	858	1728.04	45		36	36	686.82	356		21
1164717518	Shepherd	Daniel	Fayetteville	AR	5	Neurosurgery	S	Oxycodone Hcl	Oxycodone Hcl	12	12	86	165.3	12	*					*
1164717518	Shepherd	Daniel	Fayetteville	AR	5	Neurosurgery	S	Oxycodone-Acetaminophen	Oxycodone Hcl/Acetaminophen	43	43	571	964.77	29		31	31	571.46	400	#
1174505887	Alexander	Mathew	Corpus Christi	TX	48	Neurosurgery	S	Oxycodone-Acetaminophen	Oxycodone Hcl/Acetaminophen	23	23	675	1186.67		*					*
1174509418	Shahi	Kavian	Roseville	CA	6	Neurosurgery	S	Oxycodone-Acetaminophen	Oxycodone Hcl/Acetaminophen	12	12	115	294.86		*					*
1174514327	Roy	Mark	Eden	NC	37	Neurosurgery	S	Oxycodone Hcl	Oxycodone Hcl	128	130.7	3484	6377.44	33		79	81.7	4394.42	2100	#
1174514327	Roy	Mark	Eden	NC	37	Neurosurgery	S	Oxycodone-Acetaminophen	Oxycodone Hcl/Acetaminophen	319	335.8	7966	17229.11	109		190	206.8	8715.86	4678		75
1174514327	Roy	Mark	Eden	NC	37	Neurosurgery	S	Oxycontin	Oxycodone Hcl	27	35	1050	21907.74			14	22	14419.64	660	*
1174515696	Bondurant	Charles	Columbia	MO	29	Neurosurgery	S	Oxycodone-Acetaminophen	Oxycodone Hcl/Acetaminophen	33	33	235	560.95	31	#					#
1174516496	Carney	Peter	Elkhart	IN	18	Neurosurgery	S	Oxycodone Hcl	Oxycodone Hcl	52	52	1521	1608.53			12	12	290.77	360	*
1174516496	Carney	Peter	Elkhart	IN	18	Neurosurgery	S	Oxycodone-Acetaminophen	Oxycodone Hcl/Acetaminophen	157	157	4583	7240.67	19		48	48	2388.11	1385	*
1174546766	Hua	Sherwin	Campbell	CA	6	Neurosurgery	S	Oxycodone-Acetaminophen	Oxycodone Hcl/Acetaminophen	18	20	436	860.06		*					*
1174551949	Viola	John	Stuart	FL	12	Neurosurgery	S	Oxycodone-Acetaminophen	Oxycodone Hcl/Acetaminophen	98	98	1030	2157.24	50		73	73	1515.81	767		35
1174555379	Caton	William	Pasadena	CA	6	Neurosurgery	S	Oxycodone-Acetaminophen	Oxycodone Hcl/Acetaminophen	89	89	813	1904.01	34		72	72	1449.43	669	#
1174560890	Shehadi	Joseph	Columbus	OH	39	Neurosurgery	S	Oxycodone Hcl	Oxycodone Hcl	14	14	104	155.6		*					*
1174560890	Shehadi	Joseph	Columbus	OH	39	Neurosurgery	S	Oxycodone-Acetaminophen	Oxycodone Hcl/Acetaminophen	89	89	583	1378.09	33		25	25	348.97	173		16
1174581409	Alberico	Anthony	Huntington	WV	54	Neurosurgery	S	Oxycodone-Acetaminophen	Oxycodone Hcl/Acetaminophen	11	11	147	172.42		*					*
1174585640	Mangels	Kyle	Tulsa	OK	40	Neurosurgery	S	Oxycodone-Acetaminophen	Oxycodone Hcl/Acetaminophen	40	40.3	633	1542.67	28		23	23.3	922.6	384		15
1174605588	Quinn	Tanya	Saint Louis	MO	29	Neurosurgery	S	Oxycodone-Acetaminophen	Oxycodone Hcl/Acetaminophen	25	25	241	587.96	15		13	13	277.72	122	*
1174609556	Kimball	Matthew	Roseville	CA	6	Neurosurgery	S	Oxycodone-Acetaminophen	Oxycodone Hcl/Acetaminophen	20	20	280	817.46	11	*					*
1174622831	Mohit	Abdi	Cleveland	OH	39	Neurosurgery	S	Oxycodone Hcl	Oxycodone Hcl	16	16	133	188.81		#					*
1174622831	Mohit	Abdi	Cleveland	OH	39	Neurosurgery	S	Oxycodone-Acetaminophen	Oxycodone Hcl/Acetaminophen	22	22	141	302.95	19	#					#
1174634174	Vender	John	Augusta	GA	13	Neurosurgery	S	Oxycodone-Acetaminophen	Oxycodone Hcl/Acetaminophen	29	29	293	561.74	22		13	13	266.04	129	#
1174685101	Gorum	Michael	Columbus	GA	13	Neurosurgery	S	Oxycodone-Acetaminophen	Oxycodone Hcl/Acetaminophen	16	16	108	222.44	13	*					*
1174685192	Goldman	Marc	Columbus	GA	13	Neurosurgery	S	Oxycodone-Acetaminophen	Oxycodone Hcl/Acetaminophen	100	100	601	1172.11	87		72	72	814.8	429		63
1174731095	Khan	Fahd	San Jose	CA	6	Neurosurgery	S	Oxycodone-Acetaminophen	Oxycodone Hcl/Acetaminophen	26	26	157	299.47	24	#					#
1174760607	Chou	Arthur	Downey	CA	6	Neurosurgery	S	Oxycodone-Acetaminophen	Oxycodone Hcl/Acetaminophen	35	35	409	755.11	19	#					#
1174775993	Thurmond	James	Lancaster	PA	42	Neurosurgery	S	Oxycodone-Acetaminophen	Oxycodone Hcl/Acetaminophen	21	21	231	319.43	18	#					#
1174787337	Gandhi	Ravi	Winter Park	FL	12	Neurosurgery	S	Oxycodone-Acetaminophen	Oxycodone Hcl/Acetaminophen	19	19	156	381.79	19	#					#
1174789416	Seecharan	Dave	Lawrenceville	GA	13	Neurosurgery	S	Oxycodone-Acetaminophen	Oxycodone Hcl/Acetaminophen	17	17	255	735.47	12	#					*
1184031627	Denis	Daniel	Kenner	LA	22	Neurosurgery	S	Oxycodone Hcl	Oxycodone Hcl	36	36.3	360	784.84	17		20	20	202.4	176	#
1184031627	Denis	Daniel	Kenner	LA	22	Neurosurgery	S	Oxycodone-Acetaminophen	Oxycodone Hcl/Acetaminophen	31	31	467	949.44	18		11	11	362.05	158	*
1184620304	Kitchens	Daniel	Saint Louis	MO	29	Neurosurgery	S	Oxycodone-Acetaminophen	Oxycodone Hcl/Acetaminophen	53	53	510	950.75	29		37	37	719.64	357	#
1184624330	Houle	Paul	Hyannis	MA	25	Neurosurgery	S	Oxycodone Hcl	Oxycodone Hcl	42	42	289	433.58	38	#					#
1184636425	Mccormack	Bruce	San Francisco	CA	6	Neurosurgery	S	Oxycodone-Acetaminophen	Oxycodone Hcl/Acetaminophen	13	13	385	608.58		*					*
1184642175	Lee	Sunghoon	Springfield	MO	29	Neurosurgery	S	Oxycodone-Acetaminophen	Oxycodone Hcl/Acetaminophen	43	43	407	609.76	31	#					#
1184666737	Naftalis	Richard	Dallas	TX	48	Neurosurgery	S	Oxycodone-Acetaminophen	Oxycodone Hcl/Acetaminophen	36	36	325	635.89	27		36	36	635.89	325		27
1184670135	Monteiro	Paulo	Jacksonville	FL	12	Neurosurgery	S	Oxycodone-Acetaminophen	Oxycodone Hcl/Acetaminophen	39	39	571	969.99	33	#					#
1184714180	Kueter	Daniel	Chattanooga	TN	47	Neurosurgery	S	Oxycodone-Acetaminophen	Oxycodone Hcl/Acetaminophen	13	13	252	549.41	11	#					*
1184734030	Sillay	Karl	Nashville	TN	47	Neurosurgery	S	Oxycodone Hcl	Oxycodone Hcl	22	22	400	577.96	15	#					*
1184734030	Sillay	Karl	Nashville	TN	47	Neurosurgery	S	Oxycodone-Acetaminophen	Oxycodone Hcl/Acetaminophen	52	52	1360	2125.52	19		25	25	1072.25	634	*
1184858292	Hazzard	Matthew	Braselton	GA	13	Neurosurgery	S	Oxycodone Hcl	Oxycodone Hcl	85	85	875	1362.21	63	#					#
1184858292	Hazzard	Matthew	Braselton	GA	13	Neurosurgery	S	Oxycodone-Acetaminophen	Oxycodone Hcl/Acetaminophen	16	16	78	186.68	14	#					#
1184859530	Beaty	Narlin	Tallahassee	FL	12	Neurosurgery	S	Oxycodone Hcl	Oxycodone Hcl	32	32	207	212.18	23		20	20	146.42	123	#
1184859530	Beaty	Narlin	Tallahassee	FL	12	Neurosurgery	S	Oxycodone-Acetaminophen	Oxycodone Hcl/Acetaminophen	24	24	141	233.25	22		13	13	145.86	89	#
1184885915	Herzig	David	Atlanta	GA	13	Neurosurgery	S	Oxycodone Hcl	Oxycodone Hcl	46	46	405	732.13	25		31	31	601.39	290		14
1184885915	Herzig	David	Atlanta	GA	13	Neurosurgery	S	Oxycodone-Acetaminophen	Oxycodone Hcl/Acetaminophen	14	14	182	357.63		*					*
1194003384	Subramaniam	Gandhivarma	Kansas City	MO	29	Neurosurgery	S	Oxycodone-Acetaminophen	Oxycodone Hcl/Acetaminophen	12	12	92	147.01	11		12	12	147.01	92		11
1194015370	Cook	Steven	Durham	NC	37	Neurosurgery	S	Oxycodone Hcl	Oxycodone Hcl	16	16	126	196.12		*					*
1194082842	Tavanaiepour	Kourosh	Jacksonville	FL	12	Neurosurgery	S	Oxycodone-Acetaminophen	Oxycodone Hcl/Acetaminophen	12	12	94	135.08		*					*
1194140483	Neil	Jayson	Kansas City	MO	29	Neurosurgery	S	Oxycodone-Acetaminophen	Oxycodone Hcl/Acetaminophen	34	34	339	736.71	33	#					#
1194705947	Coccia	Craig	Marquette	MI	26	Neurosurgery	S	Oxycodone-Acetaminophen	Oxycodone Hcl/Acetaminophen	21	21	162	261.93	11	#					*
1194721308	Etebar	Shahin	Rancho Mirage	CA	6	Neurosurgery	S	Oxycodone-Acetaminophen	Oxycodone Hcl/Acetaminophen	25	25.5	397	1138.2	21	#					#
1194726216	Paramore	Christopher	Sayre	PA	42	Neurosurgery	S	Oxycodone-Acetaminophen	Oxycodone Hcl/Acetaminophen	56	56	719	959.86	37		34	34	541.41	341		25
1194731240	Nathan	David	Salt Lake City	UT	49	Neurosurgery	S	Oxycodone Hcl	Oxycodone Hcl	15	15	177	219.85		*					*
1194731240	Nathan	David	Salt Lake City	UT	49	Neurosurgery	S	Oxycodone-Acetaminophen	Oxycodone Hcl/Acetaminophen	25	25	235	487.13	18	#					#
1194737726	Mina	Christie	Greenville	SC	45	Neurosurgery	S	Oxycodone Hcl	Oxycodone Hcl	13	13	111	193.48	12	*					*
1194737726	Mina	Christie	Greenville	SC	45	Neurosurgery	S	Oxycodone-Acetaminophen	Oxycodone Hcl/Acetaminophen	158	158	1141	1856.97	135		138	138	1473.47	939		120
1194743732	Nehls	Daniel	Tacoma	WA	53	Neurosurgery	S	Oxycodone-Acetaminophen	Oxycodone Hcl/Acetaminophen	28	28	278	677.45	17		13	13	384.02	109	*
1194758508	Rami	Bimal	Baltimore	MD	24	Neurosurgery	S	Oxycodone Hcl	Oxycodone Hcl	37	37	496	489.59	18		16	16	215.09	177	*
1194758508	Rami	Bimal	Baltimore	MD	24	Neurosurgery	S	Oxycodone-Acetaminophen	Oxycodone Hcl/Acetaminophen	26	26	326	386.53	14	#					#
1194761403	Hadley	Mark	Birmingham	AL	1	Neurosurgery	S	Oxycodone Hcl	Oxycodone Hcl	18	18	428	584.75		*					*
1194761403	Hadley	Mark	Birmingham	AL	1	Neurosurgery	S	Oxycodone-Acetaminophen	Oxycodone Hcl/Acetaminophen	12	12	115	307.16		*					*
1194761791	Burson	George	Little Rock	AR	5	Neurosurgery	S	Oxycodone-Acetaminophen	Oxycodone Hcl/Acetaminophen	27	27	242	527.12	24	#					#
1194765180	Cohen	David	Bridgeport	WV	54	Neurosurgery	S	Oxycodone-Acetaminophen	Oxycodone Hcl/Acetaminophen	36	36	130	286.94	29	#					#
1194766386	Barrer	Steven	Willow Grove	PA	42	Neurosurgery	S	Oxycodone-Acetaminophen	Oxycodone Hcl/Acetaminophen	24	24	119	222.81	21	#					#
1194769604	Winters	Dennis	Ogden	UT	49	Neurosurgery	S	Oxycodone Hcl	Oxycodone Hcl	21	21	245	367.98	17	#					#
1194792317	Chung	Richard	Santa Barbara	CA	6	Neurosurgery	S	Oxycodone-Acetaminophen	Oxycodone Hcl/Acetaminophen	13	13	157	184.03	12		13	13	184.03	157		12
1194799056	Holliday, Iii	Peter	Macon	GA	13	Neurosurgery	S	Oxycodone-Acetaminophen	Oxycodone Hcl/Acetaminophen	85	85	2466	5265.41	33		45	45	2923.54	1298		21
1194930727	Stetson	Nathaniel	Oklahoma City	OK	40	Neurosurgery	S	Oxycodone-Acetaminophen	Oxycodone Hcl/Acetaminophen	80	80	980	2218.82	51		48	48	1283.97	606		32
1194934034	Willie	Jon	Saint Louis	MO	29	Neurosurgery	S	Oxycodone-Acetaminophen	Oxycodone Hcl/Acetaminophen	36	36	158	234.99	33		14	14	71.71	63		13
1194936096	Shorter	Cedric	St Petersburg	FL	12	Neurosurgery	S	Oxycodone-Acetaminophen	Oxycodone Hcl/Acetaminophen	13	13	197	288.17	11	*					*
1194949594	Dreyer	Jason	Walla Walla	WA	53	Neurosurgery	S	Oxycodone Hcl	Oxycodone Hcl	22	22.3	487	613.83	21	#					#
1205026994	Fagin	Karen	Detroit	MI	26	Neurosurgery	S	Oxycodone-Acetaminophen	Oxycodone Hcl/Acetaminophen	17	17	314	351.32	17	#					#
1205044005	Okor	Mamerhi	Birmingham	AL	1	Neurosurgery	S	Oxycodone Hcl	Oxycodone Hcl	14	14	361	412.94		*					*
1205044005	Okor	Mamerhi	Birmingham	AL	1	Neurosurgery	S	Oxycodone-Acetaminophen	Oxycodone Hcl/Acetaminophen	37	37	861	1020.39	27	#					#
1205068186	Beecher	Jeffrey	Wilmington	NC	37	Neurosurgery	S	Oxycodone-Acetaminophen	Oxycodone Hcl/Acetaminophen	12	12	157	236.14		*					*
1205101896	White	Ian	Indianapolis	IN	18	Neurosurgery	S	Oxycodone-Acetaminophen	Oxycodone Hcl/Acetaminophen	50	50	924	2180.19	26		21	21	796.54	304		12
1205148913	Lewis	Evan	Pensacola	FL	12	Neurosurgery	S	Oxycodone-Acetaminophen	Oxycodone Hcl/Acetaminophen	22	22	162	227.25	11		11	11	92.51	84	*
1205803814	Ghodsi	Seyed	Belpre	OH	39	Neurosurgery	S	Oxycodone-Acetaminophen	Oxycodone Hcl/Acetaminophen	99	99	663	1891.97	72		56	56	1317.27	366		36
1205811916	Provenza	Louis	Wichita Falls	TX	48	Neurosurgery	S	Oxycodone-Acetaminophen	Oxycodone Hcl/Acetaminophen	14	14.3	254	543.87		*					*
1205822103	Kager	Christopher	Lancaster	PA	42	Neurosurgery	S	Oxycodone Hcl	Oxycodone Hcl	17	17	132	181.45	13	*					*
1205822103	Kager	Christopher	Lancaster	PA	42	Neurosurgery	S	Oxycodone-Acetaminophen	Oxycodone Hcl/Acetaminophen	159	159	1415	2679.68	115		134	134	2348.52	1224	#
1205825338	Lindley	James	Savannah	GA	13	Neurosurgery	S	Oxycodone Hcl	Oxycodone Hcl	25	25	464	605.26		*					*
1205825338	Lindley	James	Savannah	GA	13	Neurosurgery	S	Oxycodone-Acetaminophen	Oxycodone Hcl/Acetaminophen	185	185	2547	5814.56	60		119	119	3528.36	1439		48
1205826955	Hisey	Brent	Oklahoma City	OK	40	Neurosurgery	S	Oxycodone-Acetaminophen	Oxycodone Hcl/Acetaminophen	50	50	387	878.94	27		20	20	345.37	140		13
1205870565	Chambi	Israel	Santa Ana	CA	6	Neurosurgery	S	Oxycodone Hcl	Oxycodone Hcl	57	57	1688	3199.04			0	0	0	0	#
1205870565	Chambi	Israel	Santa Ana	CA	6	Neurosurgery	S	Oxycodone-Acetaminophen	Oxycodone Hcl/Acetaminophen	51	51	1530	3314.06	12		18	18	893.46	540	*
1205870565	Chambi	Israel	Santa Ana	CA	6	Neurosurgery	S	Oxycontin	Oxycodone Hcl	12	12	328	8269.67		*					*
1215017637	Glasser	Ryan	Sarasota	FL	12	Neurosurgery	S	Oxycodone Hcl	Oxycodone Hcl	13	13	73	171.41		*					*
1215017637	Glasser	Ryan	Sarasota	FL	12	Neurosurgery	S	Oxycodone-Acetaminophen	Oxycodone Hcl/Acetaminophen	107	107	1074	1988.53	80		93	93	1786.38	913	#
1215018510	Robertson	Daniel	Ocala	FL	12	Neurosurgery	S	Oxycodone-Acetaminophen	Oxycodone Hcl/Acetaminophen	56	56	517	1106.3	45	#					#
1215048517	Torres Gluck	Jose	Lakeland	FL	12	Neurosurgery	S	Oxycodone-Acetaminophen	Oxycodone Hcl/Acetaminophen	45	45	462	774.47	34		31	31	551.92	335	#
1215050315	Ziewacz	John	Charlotte	NC	37	Neurosurgery	S	Oxycodone-Acetaminophen	Oxycodone Hcl/Acetaminophen	13	13	87	234.61		#					*
1215062518	Colle	Kyle	Cape Girardeau	MO	29	Neurosurgery	S	Oxycodone-Acetaminophen	Oxycodone Hcl/Acetaminophen	31	31	317	926.87	19		18	18	605.13	206	#
1215114475	Raore	Bethwel	Lawrenceville	GA	13	Neurosurgery	S	Oxycodone-Acetaminophen	Oxycodone Hcl/Acetaminophen	26	26.3	438	719.37	18	*					*
1215127832	Cherqui	Alice	Jonesboro	AR	5	Neurosurgery	S	Oxycodone-Acetaminophen	Oxycodone Hcl/Acetaminophen	32	32	282	581.37	20		16	16	218.31	137	#
1215134713	Maserati	Matthew	Altoona	PA	42	Neurosurgery	S	Oxycodone-Acetaminophen	Oxycodone Hcl/Acetaminophen	12	12	163	313.76		*					*
1215163795	Ditty	Benjamin	Charlotte	NC	37	Neurosurgery	S	Oxycodone Hcl	Oxycodone Hcl	14	14	216	225.52	12	*					*
1215163795	Ditty	Benjamin	Charlotte	NC	37	Neurosurgery	S	Oxycodone-Acetaminophen	Oxycodone Hcl/Acetaminophen	29	29	338	766.92	22		12	12	350.63	141		11
1215195615	Saulle	Dwight	Huntington	WV	54	Neurosurgery	S	Oxycodone-Acetaminophen	Oxycodone Hcl/Acetaminophen	37	37	451	817.25	29		22	22	565.23	272	#
1215469804	Oushy	Soliman	Rochester	MN	27	Neurosurgery	S	Oxycodone Hcl	Oxycodone Hcl	17	17	58	96.57	17	#					#
1215917075	Simpson	P	Pine Bluff	AR	5	Neurosurgery	S	Oxycodone-Acetaminophen	Oxycodone Hcl/Acetaminophen	70	70	492	909.05	41		43	43	479.5	286		26
1215920855	Kruse	John	Slidell	LA	22	Neurosurgery	S	Oxycodone-Acetaminophen	Oxycodone Hcl/Acetaminophen	22	22	303	937.02	20	#					#
1215948799	Bangerter	Kurt	Ogden	UT	49	Neurosurgery	S	Oxycodone-Acetaminophen	Oxycodone Hcl/Acetaminophen	12	12	149	255.04			12	12	255.04	149	*
1225018096	Wilson	Matthew	Tucson	AZ	4	Neurosurgery	S	Oxycodone-Acetaminophen	Oxycodone Hcl/Acetaminophen	28	28.3	323	655.73	23	#					#
1225020555	Soo	Teck	Southfield	MI	26	Neurosurgery	S	Oxycodone-Acetaminophen	Oxycodone Hcl/Acetaminophen	59	59	793	1014.43	39		42	42	584.42	544	#
1225021702	Snell	Brian	Oklahoma City	OK	40	Neurosurgery	S	Oxycodone Hcl	Oxycodone Hcl	82	82	1091	1646.07	37		53	53	1074.41	713		22
1225021702	Snell	Brian	Oklahoma City	OK	40	Neurosurgery	S	Oxycodone-Acetaminophen	Oxycodone Hcl/Acetaminophen	19	19	288	618.87	14	#					*
1225022023	Beck	Carter	Missoula	MT	30	Neurosurgery	S	Oxycodone-Acetaminophen	Oxycodone Hcl/Acetaminophen	29	29	258	644.48	28	#					#
1225024128	Cook	Bruce	Lawrence	MA	25	Neurosurgery	S	Oxycodone Hcl	Oxycodone Hcl	25	25	176	234.55	21	#					#
1225027683	Deen	Hugh	Jacksonville	FL	12	Neurosurgery	S	Oxycodone Hcl	Oxycodone Hcl	12	12	90	141.69		*					*
1225055858	O'malley	Neil	Hagerstown	MD	24	Neurosurgery	S	Oxycodone-Acetaminophen	Oxycodone Hcl/Acetaminophen	18	18	271	303.52	18	#					#
1225059025	Dickerson	John	Wichita	KS	20	Neurosurgery	S	Oxycodone Hcl	Oxycodone Hcl	44	44	341	654.65	14	*					*
1225059025	Dickerson	John	Wichita	KS	20	Neurosurgery	S	Oxycodone-Acetaminophen	Oxycodone Hcl/Acetaminophen	118	118	945	3369.9	60		76	76	2209.13	573		38
1225071509	Chen	Thomas	Los Angeles	CA	6	Neurosurgery	S	Oxycodone-Acetaminophen	Oxycodone Hcl/Acetaminophen	18	18.2	447	1093.09		*					*
1225086945	Boedeker	Daniel	Tulsa	OK	40	Neurosurgery	S	Oxycodone-Acetaminophen	Oxycodone Hcl/Acetaminophen	29	29	294	686.63	20		18	18	434.26	184	#
1225128705	Adada	Badih	Weston	FL	12	Neurosurgery	S	Oxycodone-Acetaminophen	Oxycodone Hcl/Acetaminophen	41	41	306	968.6	39	#					#
1225140338	Lovick	Darren	Shawnee Mission	KS	20	Neurosurgery	S	Oxycodone-Acetaminophen	Oxycodone Hcl/Acetaminophen	19	19	144	238.37	17	#					#
1225217920	Rezaiamiri	Shahram	Stockbridge	GA	13	Neurosurgery	S	Oxycodone Hcl	Oxycodone Hcl	15	15	450	449.29		*					*
1225217920	Rezaiamiri	Shahram	Stockbridge	GA	13	Neurosurgery	S	Oxycodone-Acetaminophen	Oxycodone Hcl/Acetaminophen	95	95	2411	4366.8	28		65	65	3357.63	1655	#
1225252042	Anderson	Joshua	Grand Island	NE	31	Neurosurgery	S	Oxycodone-Acetaminophen	Oxycodone Hcl/Acetaminophen	13	13	135	251.48	12	*					*
1225260102	Marcotte	Nicolas	Boston	MA	25	Neurosurgery	S	Oxycodone Hcl	Oxycodone Hcl	26	26	329	499.91	17	#					#
1225299589	Gordon	Amber	Mobile	AL	1	Neurosurgery	S	Oxycodone-Acetaminophen	Oxycodone Hcl/Acetaminophen	35	35	224	373.03	28		23	23	242.89	131		17
1225357098	Galgano	Michael	Providence	RI	44	Neurosurgery	S	Oxycodone Hcl	Oxycodone Hcl	20	20	157	108.22		*					*
1235106832	Khosrovi	Houman	Parkersburg	WV	54	Neurosurgery	S	Oxycodone-Acetaminophen	Oxycodone Hcl/Acetaminophen	50	50	479	841.8	36		25	25	414.61	243		19
1235115072	Rodriguez	Jose	Pomona	CA	6	Neurosurgery	S	Oxycodone-Acetaminophen	Oxycodone Hcl/Acetaminophen	14	14	225	294.97	13	#					#
1235120494	Colbassani	Harold	Clearwater	FL	12	Neurosurgery	S	Oxycodone-Acetaminophen	Oxycodone Hcl/Acetaminophen	34	34	493	892.27	25	#					#
1235134966	Tantuwaya	Vrijesh	Poway	CA	6	Neurosurgery	S	Oxycodone-Acetaminophen	Oxycodone Hcl/Acetaminophen	11	11	313	387.73			0	0	0	0	#
1235165705	Markey	Sean	Parker	CO	8	Neurosurgery	S	Oxycodone Hcl	Oxycodone Hcl	18	18	308	382.59	13	#					*
1235169772	Freese	Andrew	Coatesville	PA	42	Neurosurgery	S	Oxycodone Hcl	Oxycodone Hcl	71	71	1092	1261.1	21		19	19	277.04	286	*
1235169772	Freese	Andrew	Coatesville	PA	42	Neurosurgery	S	Oxycodone-Acetaminophen	Oxycodone Hcl/Acetaminophen	18	18	269	616.36	12	*					*
1235190943	Covington	Christopher	Tulsa	OK	40	Neurosurgery	S	Oxycodone Hcl	Oxycodone Hcl	38	38	581	925.77	17		24	24	485.59	396	#
1235190943	Covington	Christopher	Tulsa	OK	40	Neurosurgery	S	Oxycodone-Acetaminophen	Oxycodone Hcl/Acetaminophen	67	67	1091	3632.25	19		26	26	1211.18	443	#
1235190943	Covington	Christopher	Tulsa	OK	40	Neurosurgery	S	Oxycontin	Oxycodone Hcl	11	11	330	6365.48			11	11	6365.48	330	*
1235203415	Li	Maria	Jonesboro	AR	5	Neurosurgery	S	Oxycodone-Acetaminophen	Oxycodone Hcl/Acetaminophen	22	22	178	470.91		#					*
1235234675	Renkens	Kenneth	Carmel	IN	18	Neurosurgery	S	Oxycodone-Acetaminophen	Oxycodone Hcl/Acetaminophen	74	74	535	1401.22	38	#					#
1235265364	Chang	Louis	Baltimore	MD	24	Neurosurgery	S	Oxycodone Hcl	Oxycodone Hcl	26	26	286	302.07	18		11	11	100.32	119	*
1235330432	Campbell	Peter	Shreveport	LA	22	Neurosurgery	S	Oxycodone Hcl	Oxycodone Hcl	39	39	691	584.61	25		23	23	215.28	355	#
1235330432	Campbell	Peter	Shreveport	LA	22	Neurosurgery	S	Oxycodone-Acetaminophen	Oxycodone Hcl/Acetaminophen	32	32	655	886.08	18	#					#
1235346354	Cameron	Brian	Richmond	VA	51	Neurosurgery	S	Oxycodone Hcl	Oxycodone Hcl	19	19	225	290.67	13	*					*
1235367665	Spurgeon	Angela	Springfield	MO	29	Neurosurgery	S	Oxycodone-Acetaminophen	Oxycodone Hcl/Acetaminophen	41	41	333	825.94	31		28	28	515.56	184	#
1235373218	Holland	Christopher	Charlotte	NC	37	Neurosurgery	S	Oxycodone Hcl	Oxycodone Hcl	13	13	129	106.58			13	13	106.58	129	*
1235391830	Sanders Taylor	Christopher	Columbus	OH	39	Neurosurgery	S	Oxycodone-Acetaminophen	Oxycodone Hcl/Acetaminophen	22	22	154	232.28		*					*
1235392945	Bohman	Leif-Erik	Newark	DE	10	Neurosurgery	S	Oxycodone Hcl	Oxycodone Hcl	21	21	192	353.62	19	#					#
1235457037	Tackla	Ryan	Cincinnati	OH	39	Neurosurgery	S	Oxycodone Hcl	Oxycodone Hcl	12	12	170	218.07		*					*
1235457037	Tackla	Ryan	Cincinnati	OH	39	Neurosurgery	S	Oxycodone-Acetaminophen	Oxycodone Hcl/Acetaminophen	24	24	342	833.15		*					*
1235475476	Gorman	Richard	Kettering	OH	39	Neurosurgery	S	Oxycodone Hcl	Oxycodone Hcl	15	16	258	295.3	11	*					*
1245202274	Blankenship	James	Fayetteville	AR	5	Neurosurgery	S	Oxycodone Hcl	Oxycodone Hcl	50	50	862	1309.66	25		29	29	696.98	476	#
1245203801	Lu	James	Bridgeton	MO	29	Neurosurgery	S	Oxycodone-Acetaminophen	Oxycodone Hcl/Acetaminophen	83	83	835	2330.92	36		44	44	1170.55	436		25
1245211630	Traina	Joseph	South Miami	FL	12	Neurosurgery	S	Oxycodone-Acetaminophen	Oxycodone Hcl/Acetaminophen	35	35	585	1351.36	17	#					#
1245215409	Afshar	John	Stuart	FL	12	Neurosurgery	S	Oxycodone-Acetaminophen	Oxycodone Hcl/Acetaminophen	59	59	658	1582.01	32	#					#
1245231729	Atkins	Donald	San Antonio	TX	48	Neurosurgery	S	Oxycodone Hcl	Oxycodone Hcl	64	64.5	894	1224.05	51		43	43.5	892.16	698		32
1245232065	Collada	Maurice	Salem	OR	41	Neurosurgery	S	Oxycodone Hcl	Oxycodone Hcl	84	84	998	1261.61	60		57	57	818.5	682		45
1245233683	Healy	Michael	Perrysburg	OH	39	Neurosurgery	S	Oxycodone-Acetaminophen	Oxycodone Hcl/Acetaminophen	130	130	1154	1873.2	74		83	83	1283.47	735		53
1245236157	Yingling	David	Cape Girardeau	MO	29	Neurosurgery	S	Oxycodone-Acetaminophen	Oxycodone Hcl/Acetaminophen	20	20	261	386.25	14	#					*
1245374602	Aguilar	Pedro	Clairton	PA	42	Neurosurgery	S	Oxycodone Hcl	Oxycodone Hcl	24	24.3	205	285.84	23	#					#
1245390095	Stokes	John	Austin	TX	48	Neurosurgery	S	Oxycodone Hcl	Oxycodone Hcl	13	13	151	195.11	13		13	13	195.11	151		13
1245390095	Stokes	John	Austin	TX	48	Neurosurgery	S	Oxycodone-Acetaminophen	Oxycodone Hcl/Acetaminophen	52	52.3	717	1124.39	35	#					#
1245396803	Sehati	Nouzhan	Burbank	CA	6	Neurosurgery	S	Oxycodone-Acetaminophen	Oxycodone Hcl/Acetaminophen	17	17	254	285.28	11	*					*
1245405661	O'shaughnessy	Brian	Nashville	TN	47	Neurosurgery	S	Oxycodone Hcl	Oxycodone Hcl	22	22	316	289.53	11	#					*
1245405661	O'shaughnessy	Brian	Nashville	TN	47	Neurosurgery	S	Oxycodone-Acetaminophen	Oxycodone Hcl/Acetaminophen	72	72	1641	2424.42	34		39	39	1117.55	815		22
1245448083	Fleming	James	Columbus	OH	39	Neurosurgery	S	Oxycodone Hcl	Oxycodone Hcl	12	12	177	248.76		*					*
1245448083	Fleming	James	Columbus	OH	39	Neurosurgery	S	Oxycodone-Acetaminophen	Oxycodone Hcl/Acetaminophen	24	24	241	268.87	13		12	12	175.3	119	*
1245545805	Jacobson	Robert	South Miami	FL	12	Neurosurgery	S	Oxycodone-Acetaminophen	Oxycodone Hcl/Acetaminophen	53	53	748	1107.83	28	#					#
1255308151	Cuffe	Mark	Winter Park	FL	12	Neurosurgery	S	Oxycodone Hcl	Oxycodone Hcl	19	19	108	128	15	*					*
1255314332	Mcnulty	John	Rhinebeck	NY	36	Neurosurgery	S	Oxycodone-Acetaminophen	Oxycodone Hcl/Acetaminophen	15	15	108	152.22	13	#					#
1255336863	Maliner	Lloyd	Plantation	FL	12	Neurosurgery	S	Oxycodone-Acetaminophen	Oxycodone Hcl/Acetaminophen	24	24	207	348.75	17	#					#
1255350104	Bidiwala	Shaad	Dallas	TX	48	Neurosurgery	S	Oxycodone-Acetaminophen	Oxycodone Hcl/Acetaminophen	33	35	437	782.18	24		22	24	527.18	289	#
1255370557	Salkind	Gene	Huntingdon Valley	PA	42	Neurosurgery	S	Oxycodone Hcl	Oxycodone Hcl	11	11	253	236.84		*					*
1255370557	Salkind	Gene	Huntingdon Valley	PA	42	Neurosurgery	S	Oxycodone-Acetaminophen	Oxycodone Hcl/Acetaminophen	64	64	1445	1571.22	31		43	43	793.96	928	#
1255381208	Rosado	Julio	Bayamon	PR	72	Neurosurgery	S	Oxycodone-Acetaminophen	Oxycodone Hcl/Acetaminophen	46	46	914	620.88	40		26	26	337.74	503		25
1255385910	Elnabtity	Mohamed	East Lansing	MI	26	Neurosurgery	S	Oxycodone-Acetaminophen	Oxycodone Hcl/Acetaminophen	22	22	225	298.06	12	#					*
1255400180	Nathan	Swami	Frederick	MD	24	Neurosurgery	S	Oxycodone Hcl	Oxycodone Hcl	89	89.8	1835	1529.58	17		67	67.8	1089.74	1270	#
1255400180	Nathan	Swami	Frederick	MD	24	Neurosurgery	S	Oxycodone-Acetaminophen	Oxycodone Hcl/Acetaminophen	82	82	1510	2888.68	26		56	56	1253.28	982	#
1255400180	Nathan	Swami	Frederick	MD	24	Neurosurgery	S	Percocet	Oxycodone Hcl/Acetaminophen	26	26	390	33366.84			0	0	0	0	#
1255503991	Geschwindt	Sonia	Philadelphia	PA	42	Neurosurgery	S	Oxycodone-Acetaminophen	Oxycodone Hcl/Acetaminophen	11	11	91	139.13		*					*
1255508461	Smucker	Philip	Santa Fe	NM	35	Neurosurgery	S	Oxycodone-Acetaminophen	Oxycodone Hcl/Acetaminophen	12	12	106	228.48	12	*					*
1255582987	Lall	Rohan	Chicago	IL	17	Neurosurgery	S	Oxycodone Hcl	Oxycodone Hcl	23	23	284	226.99	12		11	11	95.65	136	*
1255640892	Marquez	Yvette	Pomona	CA	6	Neurosurgery	S	Oxycodone-Acetaminophen	Oxycodone Hcl/Acetaminophen	34	34	281	977.95	32	#					#
1265403927	Apostolides	Paul	Greenwich	CT	9	Neurosurgery	S	Oxycodone Hcl	Oxycodone Hcl	14	14	57	63.75	13		14	14	63.75	57		13
1265409064	Clark	Winston	Southaven	MS	28	Neurosurgery	S	Oxycodone-Acetaminophen	Oxycodone Hcl/Acetaminophen	40	40	295	603.66	35		21	21	292.79	152		19
1265411151	Jestus	Joseph	Cookeville	TN	47	Neurosurgery	S	Oxycodone-Acetaminophen	Oxycodone Hcl/Acetaminophen	96	96	1765	3364.45	48		70	70	2500.51	1328		36
1265414783	Mann	Robert	Oshkosh	WI	55	Neurosurgery	S	Oxycodone-Acetaminophen	Oxycodone Hcl/Acetaminophen	21	21	170	380.76	17	#					#
1265415145	Muizelaar	J.	Huntington	WV	54	Neurosurgery	S	Oxycodone Hcl	Oxycodone Hcl	14	14	397	496.12			0	0	0	0	#
1265415145	Muizelaar	J.	Huntington	WV	54	Neurosurgery	S	Oxycodone-Acetaminophen	Oxycodone Hcl/Acetaminophen	49	49	1236	1276.26	17		22	22	334.36	454	#
1265420269	Bernardi	Robert	Saint Louis	MO	29	Neurosurgery	S	Oxycodone-Acetaminophen	Oxycodone Hcl/Acetaminophen	32	32	466	820.14	11	#					*
1265421309	Thompson	Willard	Savannah	GA	13	Neurosurgery	S	Oxycodone-Acetaminophen	Oxycodone Hcl/Acetaminophen	21	21	158	418.16		*					*
1265430029	Coric	Domagoj	Charlotte	NC	37	Neurosurgery	S	Oxycodone-Acetaminophen	Oxycodone Hcl/Acetaminophen	29	29	250	500.2	23	#					#
1265430755	Senter	Howard	Pittsburgh	PA	42	Neurosurgery	S	Oxycodone-Acetaminophen	Oxycodone Hcl/Acetaminophen	19	19	339	372.32		*					*
1265430755	Senter	Howard	Pittsburgh	PA	42	Neurosurgery	S	Oxycontin	Oxycodone Hcl	11	11	330	4606.36			0	0	0	0	#
1265458152	Zimmerman	Gary	Bridgeport	CT	9	Neurosurgery	S	Oxycodone Hcl	Oxycodone Hcl	34	34	302	374.67	25		21	21	199.8	157	#
1265458152	Zimmerman	Gary	Bridgeport	CT	9	Neurosurgery	S	Oxycodone-Acetaminophen	Oxycodone Hcl/Acetaminophen	53	53	540	989.04	15		31	31	600.76	297	*
1265469571	Tobler	William	Cincinnati	OH	39	Neurosurgery	S	Oxycodone Hcl	Oxycodone Hcl	11	11	120	75.86		*					*
1265469571	Tobler	William	Cincinnati	OH	39	Neurosurgery	S	Oxycodone-Acetaminophen	Oxycodone Hcl/Acetaminophen	146	146.3	1467	2203.24	96		126	126.3	1973.53	1261	#
1265473516	Dalrymple	Stephen	New Bern	NC	37	Neurosurgery	S	Oxycodone Hcl	Oxycodone Hcl	134	134	1617	1910.45	62		69	69	813.35	766		41
1265473516	Dalrymple	Stephen	New Bern	NC	37	Neurosurgery	S	Oxycodone-Acetaminophen	Oxycodone Hcl/Acetaminophen	67	67	553	1456.29	52		41	41	670.55	324		33
1265480370	Hazen	Gale	Sheffield Village	OH	39	Neurosurgery	S	Oxycodone-Acetaminophen	Oxycodone Hcl/Acetaminophen	14	14	144	241.69	12	*					*
1265507024	Kern	Matthew	Pensacola	FL	12	Neurosurgery	S	Oxycodone-Acetaminophen	Oxycodone Hcl/Acetaminophen	44	44	395	844.49	29		23	23	387.82	199		15
1265512685	Knego	Robert	Sarasota	FL	12	Neurosurgery	S	Oxycodone-Acetaminophen	Oxycodone Hcl/Acetaminophen	79	79	591	1134.28	49		57	57	762.15	398	#
1265520027	Oliver	Mark	Ocala	FL	12	Neurosurgery	S	Oxycodone-Acetaminophen	Oxycodone Hcl/Acetaminophen	135	135	1256	3089.51	111		120	120	2797.31	1109		98
1265606644	Grunch	Betsy	Gainesville	GA	13	Neurosurgery	S	Oxycodone Hcl	Oxycodone Hcl	55	55	726	713.94	35		28	28	411.53	329		24
1265606644	Grunch	Betsy	Gainesville	GA	13	Neurosurgery	S	Oxycodone-Acetaminophen	Oxycodone Hcl/Acetaminophen	43	43	425	935.96	29	#					#
1265645790	Westra	David	Ventura	CA	6	Neurosurgery	S	Oxycodone-Acetaminophen	Oxycodone Hcl/Acetaminophen	13	13	121	609.31		*					*
1265684518	Rosen	David	Winter Park	FL	12	Neurosurgery	S	Oxycodone-Acetaminophen	Oxycodone Hcl/Acetaminophen	21	21	173	333.92	21	#					#
1265743884	Slimack	Nicholas	Santa Maria	CA	6	Neurosurgery	S	Oxycodone-Acetaminophen	Oxycodone Hcl/Acetaminophen	14	14	127	251.81		*					*
1265759955	Lin	Chih-Ta	Muncie	IN	18	Neurosurgery	S	Oxycodone Hcl	Oxycodone Hcl	12	12	84	79.16	12	*					*
1275504730	El-Kalliny	Magdy	Somerset	KY	21	Neurosurgery	S	Oxycodone Hcl	Oxycodone Hcl	13	13	331	291.66			13	13	291.66	331	*
1275504730	El-Kalliny	Magdy	Somerset	KY	21	Neurosurgery	S	Oxycodone-Acetaminophen	Oxycodone Hcl/Acetaminophen	52	52	552	692.58	47		25	25	332.34	270		24
1275508525	Oh	Michael	Washington	PA	42	Neurosurgery	S	Oxycodone Hcl	Oxycodone Hcl	47	47	364	680.19	45	#					#
1275513038	Sipos	Eric	Tucson	AZ	4	Neurosurgery	S	Oxycodone-Acetaminophen	Oxycodone Hcl/Acetaminophen	23	23	164	314.08	20		23	23	314.08	164		20
1275518797	Yundt	Kent	Bend	OR	41	Neurosurgery	S	Oxycodone Hcl	Oxycodone Hcl	29	29	361	590.82	14	#					#
1275549305	Cohen	Douglas	New York	NY	36	Neurosurgery	S	Oxycodone-Acetaminophen	Oxycodone Hcl/Acetaminophen	33	33	231	477.23	14		12	12	169.18	84	*
1275554024	Cuff	John	Athens	GA	13	Neurosurgery	S	Oxycodone Hcl	Oxycodone Hcl	31	31	667	731.6	12	#					*
1275554024	Cuff	John	Athens	GA	13	Neurosurgery	S	Oxycodone-Acetaminophen	Oxycodone Hcl/Acetaminophen	122	122	2238	3559.84	71		80	80	2255.56	1501		45
1275563918	Sincoff	Eric	Lutz	FL	12	Neurosurgery	S	Oxycodone-Acetaminophen	Oxycodone Hcl/Acetaminophen	22	22.3	175	287.55	20	#					#
1275568297	Juneau	Patrick Alton	Lafayette	LA	22	Neurosurgery	S	Oxycodone-Acetaminophen	Oxycodone Hcl/Acetaminophen	29	29	329	637.48	11	*					*
1275574238	Batson	Ramon	Norwalk	CT	9	Neurosurgery	S	Oxycodone Hcl	Oxycodone Hcl	18	18	410	343.24		#					*
1275574238	Batson	Ramon	Norwalk	CT	9	Neurosurgery	S	Oxycodone-Acetaminophen	Oxycodone Hcl/Acetaminophen	13	13	232	230.74		*					*
1275575789	Modha	Ashok	Vancouver	WA	53	Neurosurgery	S	Oxycodone Hcl	Oxycodone Hcl	15	15	110	79.15	14	#					#
1275594467	Schubert	Eric	Virginia Beach	VA	51	Neurosurgery	S	Oxycodone Hcl	Oxycodone Hcl	16	16	253	478.21		*					*
1275594467	Schubert	Eric	Virginia Beach	VA	51	Neurosurgery	S	Oxycodone-Acetaminophen	Oxycodone Hcl/Acetaminophen	14	14	150	285.05		*					*
1275609489	Anderson	Thomas	Mt Pleasant	SC	45	Neurosurgery	S	Oxycodone Hcl	Oxycodone Hcl	122	122	1788	2394.03	66		101	101	1895.89	1418	#
1275609489	Anderson	Thomas	Mt Pleasant	SC	45	Neurosurgery	S	Oxycodone-Acetaminophen	Oxycodone Hcl/Acetaminophen	11	11	126	680.12		*					*
1275736365	Whisenhunt	Thomas	Montgomery	AL	1	Neurosurgery	S	Oxycodone-Acetaminophen	Oxycodone Hcl/Acetaminophen	112	112	1218	2407.85	106		67	67	1416.46	727		64
1275799025	Mcclendon	Jamal	Scottsdale	AZ	4	Neurosurgery	S	Oxycodone Hcl	Oxycodone Hcl	20	20	248	279.78			20	20	279.78	248	*
1285654632	Caruso	John	Hagerstown	MD	24	Neurosurgery	S	Oxycodone-Acetaminophen	Oxycodone Hcl/Acetaminophen	18	18	168	426.78	16	*					*
1285661835	Clough	John	Overland Park	KS	20	Neurosurgery	S	Oxycodone Hcl	Oxycodone Hcl	129	129	3702	5970.11	15		52	52	2601.88	1462	*
1285661835	Clough	John	Overland Park	KS	20	Neurosurgery	S	Oxycodone Hcl Er	Oxycodone Hcl	14	14	420	5370.62			14	14	5370.62	420	*
1285661835	Clough	John	Overland Park	KS	20	Neurosurgery	S	Oxycodone-Acetaminophen	Oxycodone Hcl/Acetaminophen	250	250.5	6011	11632.57	53		97	97	3088.86	2033		31
1285661835	Clough	John	Overland Park	KS	20	Neurosurgery	S	Oxycontin	Oxycodone Hcl	97	98	2940	44970.09			49	49	21757.41	1470	*
1285661835	Clough	John	Overland Park	KS	20	Neurosurgery	S	Xtampza Er	Oxycodone Myristate	11	11	230	3742.43			0	0	0	0	#
1285721225	Harsh	Carter	Birmingham	AL	1	Neurosurgery	S	Oxycodone-Acetaminophen	Oxycodone Hcl/Acetaminophen	86	86	671	912.93	79		70	70	661.24	546		64
1285736702	Dillon	James	Aiken	SC	45	Neurosurgery	S	Oxycodone Hcl	Oxycodone Hcl	20	20	432	526.98		#					*
1285736702	Dillon	James	Aiken	SC	45	Neurosurgery	S	Oxycodone-Acetaminophen	Oxycodone Hcl/Acetaminophen	107	107	1967	4341.94	33		58	58	2436.15	998		19
1285806091	Liauw	Jason	Laguna Hills	CA	6	Neurosurgery	S	Oxycodone-Acetaminophen	Oxycodone Hcl/Acetaminophen	12	12	188	314.81	11	*					*
1285808063	Parker	Stephen	Jacksonville	FL	12	Neurosurgery	S	Oxycodone-Acetaminophen	Oxycodone Hcl/Acetaminophen	18	18	157	269.89	11	*					*
1285845404	Hussain	Namath	Loma Linda	CA	6	Neurosurgery	S	Oxycodone-Acetaminophen	Oxycodone Hcl/Acetaminophen	11	11.3	164	225.7		*					*
1285851303	Gorsen	Robert	Annandale	VA	51	Neurosurgery	S	Oxycodone-Acetaminophen	Oxycodone Hcl/Acetaminophen	13	13	76	136.52	11	#					*
1285876946	Ahmad	Faiz	Miami	FL	12	Neurosurgery	S	Oxycodone Hcl	Oxycodone Hcl	47	47	296	421.69	39	#					#
1285876946	Ahmad	Faiz	Miami	FL	12	Neurosurgery	S	Oxycodone-Acetaminophen	Oxycodone Hcl/Acetaminophen	20	20	168	305.08	19	*					*
1285890046	Mangubat	Erwin	Columbia	SC	45	Neurosurgery	S	Oxycodone-Acetaminophen	Oxycodone Hcl/Acetaminophen	26	26	197	299.23	26	#					#
1285892513	Oladunjoye	Azeem	Sacramento	CA	6	Neurosurgery	S	Oxycodone-Acetaminophen	Oxycodone Hcl/Acetaminophen	18	18	208	276.02		*					*
1285900290	Messegee	Jamie	Eureka	CA	6	Neurosurgery	S	Oxycodone Hcl	Oxycodone Hcl	13	13	105	75.76	11	#					*
1285945162	Malone	Hani	Fargo	ND	38	Neurosurgery	S	Oxycodone-Acetaminophen	Oxycodone Hcl/Acetaminophen	14	14	126	301.81		*					*
1295746378	Ioppolo	Anthony	Baton Rouge	LA	22	Neurosurgery	S	Oxycodone-Acetaminophen	Oxycodone Hcl/Acetaminophen	52	52	1560	1656.55			28	28	875.46	840	*
1295774545	Yoo	Frank	La Jolla	CA	6	Neurosurgery	S	Oxycodone Hcl	Oxycodone Hcl	14	14	210	841.07			0	0	0	0	#
1295775807	Aho	Christopher	Whittier	CA	6	Neurosurgery	S	Oxycodone Hcl	Oxycodone Hcl	33	33	623	1346.29	14	#					*
1295780278	Shanno	George	Vancouver	WA	53	Neurosurgery	S	Oxycodone Hcl	Oxycodone Hcl	27	27	145	205.62	24		16	16	124.62	88		13
1295782670	Rahman	Salim	Springfield	MO	29	Neurosurgery	S	Oxycodone Hcl	Oxycodone Hcl	28	28	194	213.83	26	#					#
1295782670	Rahman	Salim	Springfield	MO	29	Neurosurgery	S	Oxycodone-Acetaminophen	Oxycodone Hcl/Acetaminophen	59	59	471	696.44	52		42	42	441.78	318		37
1295784429	Greene-Harris	Sandea	Decatur	GA	13	Neurosurgery	S	Oxycodone-Acetaminophen	Oxycodone Hcl/Acetaminophen	35	35	323	465.06	27	#					#
1295791150	Sungarian	Arno	Worcester	MA	25	Neurosurgery	S	Oxycodone Hcl	Oxycodone Hcl	153	153	4419	2412.69	56		64	64	1079.91	1839		29
1295811982	Frankel	Roger	Atlanta	GA	13	Neurosurgery	S	Oxycodone Hcl	Oxycodone Hcl	64	64.7	630	944.39	48		51	51	761.61	459	#
1295861342	Johnson	Michele	Atlanta	GA	13	Neurosurgery	S	Oxycodone-Acetaminophen	Oxycodone Hcl/Acetaminophen	79	81	1202	1888.84	49	#					#
1295894731	Macdonald	Bart	Roswell	GA	13	Neurosurgery	S	Oxycodone Hcl	Oxycodone Hcl	46	46.7	1054	1705.64	16		32	32.7	1306.6	709	#
1295894731	Macdonald	Bart	Roswell	GA	13	Neurosurgery	S	Oxycodone-Acetaminophen	Oxycodone Hcl/Acetaminophen	98	98	1690	3619.01	48		87	87	3143.74	1488	#
1295905107	Sonti	Gayatri	Rockford	IL	17	Neurosurgery	S	Oxycodone-Acetaminophen	Oxycodone Hcl/Acetaminophen	27	27	769	666.26		#					*
1295925022	Schiefer	Terry	Eau Claire	WI	55	Neurosurgery	S	Oxycodone Hcl	Oxycodone Hcl	19	19	222	267.3	13	#					*
1295942142	Kelly	Brandon	Idaho Falls	ID	16	Neurosurgery	S	Oxycodone-Acetaminophen	Oxycodone Hcl/Acetaminophen	18	18	210	416.68	18	#					#
1295998011	Jones	Jeffery	Herrin	IL	17	Neurosurgery	S	Oxycodone-Acetaminophen	Oxycodone Hcl/Acetaminophen	79	79	927	2027.73	57		55	55	1443.23	634		44
1306036876	Musacchio	Michael	Evanston	IL	17	Neurosurgery	S	Oxycodone-Acetaminophen	Oxycodone Hcl/Acetaminophen	17	17	208	396.61		#					*
1306051479	Neumann	Christopher	Cincinnati	OH	39	Neurosurgery	S	Oxycodone-Acetaminophen	Oxycodone Hcl/Acetaminophen	61	61	455	901.45	31		44	44	545.95	335	#
1306055074	Hartzfeld	Paul	Akron	OH	39	Neurosurgery	S	Oxycodone-Acetaminophen	Oxycodone Hcl/Acetaminophen	35	35	193	386.51	34	#					#
1306074109	Loven	Tina	Philadelphia	PA	42	Neurosurgery	S	Oxycodone-Acetaminophen	Oxycodone Hcl/Acetaminophen	16	16	191	466.36	13	*					*
1306171608	Molloy	Seth	Columbia	SC	45	Neurosurgery	S	Oxycodone-Acetaminophen	Oxycodone Hcl/Acetaminophen	100	100	770	2496.75	49		54	54	1043.69	351		30
1306807094	Gullick	Richard	Decatur	GA	13	Neurosurgery	S	Oxycodone-Acetaminophen	Oxycodone Hcl/Acetaminophen	39	39	516	1182.47	21		21	21	575.17	282	#
1306808191	Sarzier	John	Hinesville	GA	13	Neurosurgery	S	Oxycodone-Acetaminophen	Oxycodone Hcl/Acetaminophen	161	161	2491	4503.81	88		79	79	2116.62	1209		54
1306814868	Mesiwala	Ali	Rancho Cucamonga	CA	6	Neurosurgery	S	Oxycodone Hcl	Oxycodone Hcl	17	17	422	374.02		#					*
1306814868	Mesiwala	Ali	Rancho Cucamonga	CA	6	Neurosurgery	S	Oxycodone-Acetaminophen	Oxycodone Hcl/Acetaminophen	76	76.3	1506	3597.53	47		54	54.3	2356.75	1087		32
1306830674	Harpring	John	Louisville	KY	21	Neurosurgery	S	Oxycodone-Acetaminophen	Oxycodone Hcl/Acetaminophen	41	41.2	684	1525.08	31	*					*
1306846928	Levy	Armond	Saint Louis	MO	29	Neurosurgery	S	Oxycodone-Acetaminophen	Oxycodone Hcl/Acetaminophen	51	51	459	1169.18	34		23	23	481.23	187		19
1306849575	Clark	Shawn	Mobile	AL	1	Neurosurgery	S	Oxycodone Hcl	Oxycodone Hcl	20	20	512	622.92		*					*
1306849575	Clark	Shawn	Mobile	AL	1	Neurosurgery	S	Oxycodone-Acetaminophen	Oxycodone Hcl/Acetaminophen	107	107	1242	1523.87	100		72	72	907.54	838		71
1306876172	Bohinski	Robert	Cincinnati	OH	39	Neurosurgery	S	Oxycodone-Acetaminophen	Oxycodone Hcl/Acetaminophen	87	87	885	2046.3	67	#					#
1306877030	Kissel	Phillip	San Luis Obispo	CA	6	Neurosurgery	S	Oxycodone-Acetaminophen	Oxycodone Hcl/Acetaminophen	22	22	128	451.07	19	#					#
1306882279	Leroux	Peter	Wynnewood	PA	42	Neurosurgery	S	Oxycodone Hcl	Oxycodone Hcl	45	45	556	627.89	23		25	25	450.65	315	#
1306891320	Appley	Alan	Lafayette	LA	22	Neurosurgery	S	Oxycodone-Acetaminophen	Oxycodone Hcl/Acetaminophen	40	40	819	1394.05	19		28	28	923.26	569	#
1306992995	Bell	Scott	Columbus	GA	13	Neurosurgery	S	Oxycodone Hcl	Oxycodone Hcl	20	20	170	172.44	12	*					*
1306992995	Bell	Scott	Columbus	GA	13	Neurosurgery	S	Oxycodone-Acetaminophen	Oxycodone Hcl/Acetaminophen	34	34	327	337.91	16		13	13	143.54	112	*
1316020126	Bhasin	Rohit	Naples	FL	12	Neurosurgery	S	Oxycodone-Acetaminophen	Oxycodone Hcl/Acetaminophen	106	106	781	1893.3	90	#					#
1316027501	Hoyt	Alastair	Huntington	WV	54	Neurosurgery	S	Oxycodone-Acetaminophen	Oxycodone Hcl/Acetaminophen	18	18	249	345.15	11	*					*
1316042989	Spivak	Carl	Hackettstown	NJ	34	Neurosurgery	S	Oxycodone-Acetaminophen	Oxycodone Hcl/Acetaminophen	25	25	440	583.91	15	#					#
1316048911	Lee	David	Hattiesburg	MS	28	Neurosurgery	S	Oxycodone-Acetaminophen	Oxycodone Hcl/Acetaminophen	64	65	686	1091.59	40		38	38	637.51	365		24
1316083355	Frazier	James	Baltimore	MD	24	Neurosurgery	S	Oxycodone Hcl	Oxycodone Hcl	30	30	473	549.31	11		11	11	200.31	164	*
1316095367	Yanez	Paulino	Fontana	CA	6	Neurosurgery	S	Oxycodone-Acetaminophen	Oxycodone Hcl/Acetaminophen	16	16	440	855.93		#					*
1316136377	Le	Tien	Brandon	FL	12	Neurosurgery	S	Oxycodone-Acetaminophen	Oxycodone Hcl/Acetaminophen	91	91	645	1086.28	58		74	74	862.88	466	#
1316140338	Tomycz	Nestor	Washington	PA	42	Neurosurgery	S	Oxycodone Hcl	Oxycodone Hcl	29	29	189	274.09	26	#					#
1316140338	Tomycz	Nestor	Washington	PA	42	Neurosurgery	S	Oxycodone-Acetaminophen	Oxycodone Hcl/Acetaminophen	11	11	60	99.94	11	*					*
1316193642	Ngwenya	Laura	Cincinnati	OH	39	Neurosurgery	S	Oxycodone-Acetaminophen	Oxycodone Hcl/Acetaminophen	26	26	452	531.03	14		12	12	318.18	245	*
1316243264	Tempel	Zachary	Cincinnati	OH	39	Neurosurgery	S	Oxycodone-Acetaminophen	Oxycodone Hcl/Acetaminophen	47	47	555	980.75	30		27	27	587.07	307		19
1316258569	Clark	Shannon	Philadelphia	PA	42	Neurosurgery	S	Oxycodone-Acetaminophen	Oxycodone Hcl/Acetaminophen	16	16	208	397.11		*					*
1316901481	Scogna	Joseph	Langhorne	PA	42	Neurosurgery	S	Oxycodone-Acetaminophen	Oxycodone Hcl/Acetaminophen	41	41	324	518.6	23	#					#
1316901838	Smith	Stewart	Oklahoma City	OK	40	Neurosurgery	S	Oxycodone Hcl	Oxycodone Hcl	42	42	879	1423.39	14	*					*
1316901838	Smith	Stewart	Oklahoma City	OK	40	Neurosurgery	S	Oxycodone-Acetaminophen	Oxycodone Hcl/Acetaminophen	24	24	251	533.27	18		11	11	243.89	100	*
1316913635	Dietze	Donald	Lacombe	LA	22	Neurosurgery	S	Oxycodone Hcl	Oxycodone Hcl	14	14	219	202.2		*					*
1316913635	Dietze	Donald	Lacombe	LA	22	Neurosurgery	S	Oxycodone-Acetaminophen	Oxycodone Hcl/Acetaminophen	113	113.1	2516	3701.38	33		80	80.1	2319.06	1753	#
1316940711	Lawrence	Edmund	Maumee	OH	39	Neurosurgery	S	Oxycodone-Acetaminophen	Oxycodone Hcl/Acetaminophen	15	15	310	170.56		*					*
1316960594	Aferzon	Joseph	Portland	CT	9	Neurosurgery	S	Oxycodone Hcl	Oxycodone Hcl	33	33	641	926.71		*					*
1316960594	Aferzon	Joseph	Portland	CT	9	Neurosurgery	S	Oxycodone-Acetaminophen	Oxycodone Hcl/Acetaminophen	52	52	571	1281.23	16		36	36	654.98	361	#
1316960842	Willis	Byron	Phoenix	AZ	4	Neurosurgery	S	Oxycodone-Acetaminophen	Oxycodone Hcl/Acetaminophen	38	38	193	661.82	26	#					#
1316975022	Turner	Donn	Fort Collins	CO	8	Neurosurgery	S	Oxycodone-Acetaminophen	Oxycodone Hcl/Acetaminophen	26	26	298	707.3	23	#					#
1326008673	Kennedy	David	Saint Louis	MO	29	Neurosurgery	S	Oxycodone-Acetaminophen	Oxycodone Hcl/Acetaminophen	14	14	222	487.46	11		14	14	487.46	222		11
1326018326	Mehta	Rajesh	Richmond	VA	51	Neurosurgery	S	Oxycodone-Acetaminophen	Oxycodone Hcl/Acetaminophen	23	23	295	355.19	19	#					#
1326018946	Standard	Scott	Nashville	TN	47	Neurosurgery	S	Oxycodone-Acetaminophen	Oxycodone Hcl/Acetaminophen	37	37	870	1758.66	17		22	22	1087.35	510	*
1326025206	York	Julie	Salem	OR	41	Neurosurgery	S	Oxycodone Hcl	Oxycodone Hcl	21	21	252	233.13	17	#					#
1326031931	Memon	Muhammed	Port Charlotte	FL	12	Neurosurgery	S	Oxycodone Hcl	Oxycodone Hcl	35	35	1005	1369.09		*					*
1326031931	Memon	Muhammed	Port Charlotte	FL	12	Neurosurgery	S	Oxycodone-Acetaminophen	Oxycodone Hcl/Acetaminophen	96	96	2515	3367.18	30		53	53	1939.87	1430		18
1326032889	Donich	Dane	Fairlawn	OH	39	Neurosurgery	S	Oxycodone-Acetaminophen	Oxycodone Hcl/Acetaminophen	13	13	93	225.34	12	*					*
1326046186	Cowan	Michael	Charlotte	NC	37	Neurosurgery	S	Oxycodone-Acetaminophen	Oxycodone Hcl/Acetaminophen	51	51	355	702.73	38	#					#
1326046236	Adamson	Tim	Charlotte	NC	37	Neurosurgery	S	Oxycodone-Acetaminophen	Oxycodone Hcl/Acetaminophen	26	26	182	434.78	15	#					#
1326048935	Wetherington	Charles	Saint Louis	MO	29	Neurosurgery	S	Oxycodone-Acetaminophen	Oxycodone Hcl/Acetaminophen	15	15	144	243.78	12	*					*
1326052283	Camici	Stefano	Allentown	PA	42	Neurosurgery	S	Oxycodone Hcl	Oxycodone Hcl	14	14	179	208.42	12	*					*
1326068669	Highsmith	Jason	N. Chalreston	SC	45	Neurosurgery	S	Oxycodone-Acetaminophen	Oxycodone Hcl/Acetaminophen	70	70	976	2156.83	51		37	37	957.71	498		30
1326124231	Inga	Jorge	Tampa	FL	12	Neurosurgery	S	Oxycodone-Acetaminophen	Oxycodone Hcl/Acetaminophen	55	55	1307	1754.44	23		25	25	773.55	555		11
1326126970	Sheridan	William	Redwood City	CA	6	Neurosurgery	S	Oxycodone-Acetaminophen	Oxycodone Hcl/Acetaminophen	20	20	88	302.75	17		20	20	302.75	88		17
1326224007	Walkup	Raymond	Atlanta	GA	13	Neurosurgery	S	Oxycodone Hcl	Oxycodone Hcl	31	31	360	869.08	21		18	18	505.14	208	#
1326224007	Walkup	Raymond	Atlanta	GA	13	Neurosurgery	S	Oxycodone-Acetaminophen	Oxycodone Hcl/Acetaminophen	49	49	619	1778.95	36	#					#
1326236324	Guthikonda	Bharat	Shreveport	LA	22	Neurosurgery	S	Oxycodone-Acetaminophen	Oxycodone Hcl/Acetaminophen	14	14	255	393.48	13	*					*
1326246836	Phillips	Gabriel	Lexington	KY	21	Neurosurgery	S	Oxycodone-Acetaminophen	Oxycodone Hcl/Acetaminophen	116	116	1318	1882.78	90		77	77	1290.92	894		68
1326257015	Pannu	Tejpaul	Dearborn	MI	26	Neurosurgery	S	Oxycodone-Acetaminophen	Oxycodone Hcl/Acetaminophen	17	17	154	276.47	15	*					*
1336106764	Greene	George	Omaha	NE	31	Neurosurgery	S	Oxycodone Hcl	Oxycodone Hcl	23	23	102	140.72	22	#					#
1336118116	Nazzaro	Jules	Kansas City	KS	20	Neurosurgery	S	Oxycodone Hcl	Oxycodone Hcl	27	27	42	101.23	26		15	15	51.89	23		15
1336132430	Jones	David	Greensboro	NC	37	Neurosurgery	S	Oxycodone Hcl	Oxycodone Hcl	63	63	723	692.97	31		25	25	289.09	245		17
1336132430	Jones	David	Greensboro	NC	37	Neurosurgery	S	Oxycodone-Acetaminophen	Oxycodone Hcl/Acetaminophen	90	90	861	1870.9	59		51	51	1047.65	441		41
1336134840	Prostko	Edward	Washington	PA	42	Neurosurgery	S	Oxycodone-Acetaminophen	Oxycodone Hcl/Acetaminophen	11	11	88	165.56	11	*					*
1336144302	Kiefer	Steven	Lexington	KY	21	Neurosurgery	S	Oxycodone-Acetaminophen	Oxycodone Hcl/Acetaminophen	69	69	926	1147.19	56		53	53	767.06	695		44
1336146513	Uselman	James	Columbus	OH	39	Neurosurgery	S	Oxycodone Hcl	Oxycodone Hcl	13	13	91	81.2		*					*
1336146513	Uselman	James	Columbus	OH	39	Neurosurgery	S	Oxycodone-Acetaminophen	Oxycodone Hcl/Acetaminophen	18	18	123	111.9		*					*
1336146992	Onyiuke	Hilary	Farmington	CT	9	Neurosurgery	S	Oxycodone Hcl	Oxycodone Hcl	19	19	190	157.36	16	*					*
1336194380	Foote	Kelly	Gainesville	FL	12	Neurosurgery	S	Oxycodone Hcl	Oxycodone Hcl	11	11	41	62.33		*					*
1336198209	Chahlavi	Ali	Jacksonville	FL	12	Neurosurgery	S	Oxycodone-Acetaminophen	Oxycodone Hcl/Acetaminophen	75	75	984	1594.08	63		57	57	1093.33	723		50
1336239920	Yonemura	Kenneth	Park City	UT	49	Neurosurgery	S	Oxycodone Hcl	Oxycodone Hcl	15	15	227	270.72		*					*
1336239920	Yonemura	Kenneth	Park City	UT	49	Neurosurgery	S	Oxycodone-Acetaminophen	Oxycodone Hcl/Acetaminophen	57	57	1171	3695.63	12	#					#
1336240639	Foltz	Richard	Fort Lauderdale	FL	12	Neurosurgery	S	Oxycodone-Acetaminophen	Oxycodone Hcl/Acetaminophen	61	61	590	1235.26	26		36	36	633.82	289	#
1336251834	Borden	Jonathan	Cincinnati	OH	39	Neurosurgery	S	Oxycodone-Acetaminophen	Oxycodone Hcl/Acetaminophen	30	30	585	703.48	30	#					#
1336283795	Brown	Adam	Wilmington	NC	37	Neurosurgery	S	Oxycodone Hcl	Oxycodone Hcl	19	19.4	392	179.26	15	#					#
1336330463	Owen	Justin	Marrero	LA	22	Neurosurgery	S	Oxycodone-Acetaminophen	Oxycodone Hcl/Acetaminophen	30	30	309	651.75	25	#					#
1336346964	Orphanos	John	Charleston	WV	54	Neurosurgery	S	Oxycodone-Acetaminophen	Oxycodone Hcl/Acetaminophen	22	22	198	305.41		*					*
1336363753	Klemp	Joshua	Lansing	KS	20	Neurosurgery	S	Oxycodone-Acetaminophen	Oxycodone Hcl/Acetaminophen	12	12	154	399.31		*					*
1346205622	Pace	John	Hot Springs	AR	5	Neurosurgery	S	Oxycodone-Acetaminophen	Oxycodone Hcl/Acetaminophen	56	56.5	1115	2024.6	33		24	24.5	914.97	543		19
1346225984	Robinson	John	Stuart	FL	12	Neurosurgery	S	Oxycodone-Acetaminophen	Oxycodone Hcl/Acetaminophen	98	98	1146	2186.71	76	#					#
1346245966	Woodham	David	Dothan	AL	1	Neurosurgery	S	Oxycodone-Acetaminophen	Oxycodone Hcl/Acetaminophen	64	64	689	1121.72	57		37	37	575.81	387		36
1346247293	Fewel	Matthew	Richland	WA	53	Neurosurgery	S	Oxycodone Hcl	Oxycodone Hcl	18	18	255	302.85		*					*
1346247293	Fewel	Matthew	Richland	WA	53	Neurosurgery	S	Oxycodone-Acetaminophen	Oxycodone Hcl/Acetaminophen	40	40	440	1269.95	30		29	29	913.65	319	#
1346253689	Alberstone	Cary	Oxnard	CA	6	Neurosurgery	S	Oxycodone-Acetaminophen	Oxycodone Hcl/Acetaminophen	50	50	804	1349.62	30		39	39	1000.61	595	#
1346263514	Lovell	Laverne	Memphis	TN	47	Neurosurgery	S	Oxycodone-Acetaminophen	Oxycodone Hcl/Acetaminophen	36	36	672	750.19	20		24	24	428.59	402	#
1346270832	Ritland	Stephen	Flagstaff	AZ	4	Neurosurgery	S	Oxycodone Hcl	Oxycodone Hcl	46	46	879	2732.3			33	33	1905.79	564	*
1346270832	Ritland	Stephen	Flagstaff	AZ	4	Neurosurgery	S	Oxycodone-Acetaminophen	Oxycodone Hcl/Acetaminophen	120	120	1374	2783.58	85		120	120	2783.58	1374		85
1346270832	Ritland	Stephen	Flagstaff	AZ	4	Neurosurgery	S	Oxycontin	Oxycodone Hcl	12	12.3	350	2698.57		*					*
1346276961	Grundmeyer	Raymond	Wichita	KS	20	Neurosurgery	S	Oxycodone Hcl	Oxycodone Hcl	92	92	803	1848.9	15		13	13	299.02	125	*
1346276961	Grundmeyer	Raymond	Wichita	KS	20	Neurosurgery	S	Oxycodone-Acetaminophen	Oxycodone Hcl/Acetaminophen	397	397	3307	9668.26	53		286	286	7489.38	2476		36
1346281052	Krishnaney	Ajit	Cleveland	OH	39	Neurosurgery	S	Oxycodone-Acetaminophen	Oxycodone Hcl/Acetaminophen	12	12	85	200.31	12	*					*
1346284155	Ordonez	Bernardo	Norfolk	VA	51	Neurosurgery	S	Oxycodone-Acetaminophen	Oxycodone Hcl/Acetaminophen	19	19	138	347.73	13	#					*
1346286929	Palacio	Carlos	Portsmouth	NH	33	Neurosurgery	S	Oxycodone Hcl	Oxycodone Hcl	28	28	360	479.02		*					*
1346297488	Routsong	Rodney	Rogers	AR	5	Neurosurgery	S	Oxycodone Hcl	Oxycodone Hcl	183	183.1	5494	7425.37	19		60	60	2084.37	1800	*
1346311552	Ramos	Marco	Shreveport	LA	22	Neurosurgery	S	Oxycodone Hcl	Oxycodone Hcl	23	23	332	235.61		#					*
1346311552	Ramos	Marco	Shreveport	LA	22	Neurosurgery	S	Oxycodone-Acetaminophen	Oxycodone Hcl/Acetaminophen	156	156	2852	3524.7	20		51	51	992.6	1002	*
1346311552	Ramos	Marco	Shreveport	LA	22	Neurosurgery	S	Oxycontin	Oxycodone Hcl	12	12	168	2339.54			0	0	0	0	#
1346330214	Syrquin	Mickey	Fargo	ND	38	Neurosurgery	S	Oxycodone-Acetaminophen	Oxycodone Hcl/Acetaminophen	13	13	83	100.3	13	#					#
1346331386	Joy	Jose	Miami	FL	12	Neurosurgery	S	Oxycodone-Acetaminophen	Oxycodone Hcl/Acetaminophen	25	25	207	307.58	23	#					#
1346354735	Macomson	Samuel	Augusta	GA	13	Neurosurgery	S	Oxycodone-Acetaminophen	Oxycodone Hcl/Acetaminophen	19	19	171	248.67		*					*
1346365871	Hutton	Daniel	Springfield	OR	41	Neurosurgery	S	Oxycodone Hcl	Oxycodone Hcl	30	30	359	457.25	27	#					#
1346368701	Doss	Kimathi	Louisville	KY	21	Neurosurgery	S	Oxycodone-Acetaminophen	Oxycodone Hcl/Acetaminophen	27	27	418	1227.99	18	*					*
1346413929	Ehtesham	Moneeb	Rogers	AR	5	Neurosurgery	S	Oxycodone Hcl	Oxycodone Hcl	17	17	418	442.13	15	*					*
1346413929	Ehtesham	Moneeb	Rogers	AR	5	Neurosurgery	S	Oxycodone-Acetaminophen	Oxycodone Hcl/Acetaminophen	41	41	715	1734.83	35		23	23	986.27	394		19
1346421245	Smith	Adam	Littleton	CO	8	Neurosurgery	S	Oxycodone Hcl	Oxycodone Hcl	20	20	235	232.33	18	#					#
1346440344	Neils	David	Saint Charles	MO	29	Neurosurgery	S	Oxycodone-Acetaminophen	Oxycodone Hcl/Acetaminophen	13	13	150	285.54		#					*
1346566643	Stone	Jonathan	Rochester	MN	27	Neurosurgery	S	Oxycodone Hcl	Oxycodone Hcl	11	11	37	51.32		*					*
1356322986	Ibars	George	South Miami	FL	12	Neurosurgery	S	Oxycodone-Acetaminophen	Oxycodone Hcl/Acetaminophen	14	14	82	152.85	12	#					*
1356334528	Chua	Richard	Tucson	AZ	4	Neurosurgery	S	Oxycodone Hcl	Oxycodone Hcl	47	47	394	547.79	33	#					#
1356394423	Robertson	Scott	Midwest City	OK	40	Neurosurgery	S	Oxycodone-Acetaminophen	Oxycodone Hcl/Acetaminophen	30	30	380	996.14	26	#					#
1356445712	Aaronson	Oran	Nashville	TN	47	Neurosurgery	S	Oxycodone-Acetaminophen	Oxycodone Hcl/Acetaminophen	22	22	319	423.63	17	#					#
1356521389	Germain	Rasha	Santa Rosa	CA	6	Neurosurgery	S	Oxycodone Hcl	Oxycodone Hcl	25	25	332	372.44	16	#					#
1356558175	Reddy	Chandan	Gainesville	FL	12	Neurosurgery	S	Oxycodone Hcl	Oxycodone Hcl	13	13	191	155.13		*					*
1356559199	Cho	Derrick	Huntsville	AL	1	Neurosurgery	S	Oxycodone-Acetaminophen	Oxycodone Hcl/Acetaminophen	25	25	224	407.6	15	#					*
1356570287	Vasilakis	Michail	Peoria	IL	17	Neurosurgery	S	Oxycodone-Acetaminophen	Oxycodone Hcl/Acetaminophen	21	21	91	193.26	19	*					*
1356630735	Reintjes	Stephen	North Kansas City	MO	29	Neurosurgery	S	Oxycodone-Acetaminophen	Oxycodone Hcl/Acetaminophen	11	11	79	157.96			11	11	157.96	79	*
1356720510	Marcellino	Christopher	Rochester	MN	27	Neurosurgery	S	Oxycodone Hcl	Oxycodone Hcl	46	46	186	266.4	46	#					#
1366400897	Barrow	Daniel	Atlanta	GA	13	Neurosurgery	S	Oxycodone-Acetaminophen	Oxycodone Hcl/Acetaminophen	13	13	93	149.8	13	*					*
1366403990	Tomecek	Frank	Tulsa	OK	40	Neurosurgery	S	Oxycodone Hcl	Oxycodone Hcl	23	23	494	790.76		*					*
1366403990	Tomecek	Frank	Tulsa	OK	40	Neurosurgery	S	Oxycodone-Acetaminophen	Oxycodone Hcl/Acetaminophen	50	50	1201	2364.12	22	#					#
1366415002	Weinberger	Monte	Pittsburgh	PA	42	Neurosurgery	S	Oxycodone Hcl	Oxycodone Hcl	31	31	445	429.81		#					*
1366415002	Weinberger	Monte	Pittsburgh	PA	42	Neurosurgery	S	Oxycodone-Acetaminophen	Oxycodone Hcl/Acetaminophen	15	15	96	231.87	12	*					*
1366450959	Kouri	Joshua	Atlantis	FL	12	Neurosurgery	S	Oxycodone-Acetaminophen	Oxycodone Hcl/Acetaminophen	42	42	230	585.51	32		26	26	343.1	149	#
1366475782	Kim	Miriam	Golden Valley	MN	27	Neurosurgery	S	Oxycodone Hcl	Oxycodone Hcl	49	49	306	499.92	38	#					#
1366480972	Benalcazar	Hugo	Bel Air	MD	24	Neurosurgery	S	Oxycodone Hcl	Oxycodone Hcl	11	11	163	123.49		*					*
1366486474	Ray	Roger	Florence	AL	1	Neurosurgery	S	Oxycodone-Acetaminophen	Oxycodone Hcl/Acetaminophen	14	14	135	301.38		*					*
1366488462	Steck	John	Marrero	LA	22	Neurosurgery	S	Oxycodone Hcl	Oxycodone Hcl	87	87	2174	4417.2	16		34	34	1811.43	968	*
1366488462	Steck	John	Marrero	LA	22	Neurosurgery	S	Oxycodone-Acetaminophen	Oxycodone Hcl/Acetaminophen	482	482.3	11036	27126.53	182		311	311	14259.82	6840		125
1366526808	Harper	Glenn	Round Rock	TX	48	Neurosurgery	S	Oxycodone-Acetaminophen	Oxycodone Hcl/Acetaminophen	21	21	162	362.73	16	#					#
1366591778	Bauman	Joel	Hartford	CT	9	Neurosurgery	S	Oxycodone Hcl	Oxycodone Hcl	32	32	478	267.53	12		21	21	186.23	395	*
1366624736	Narayanan	Malini	Germantown	MD	24	Neurosurgery	S	Oxycodone-Acetaminophen	Oxycodone Hcl/Acetaminophen	14	14	144	248.47		*					*
1366760563	York	Jonathan	Knoxville	TN	47	Neurosurgery	S	Oxycodone-Acetaminophen	Oxycodone Hcl/Acetaminophen	24	24	212	348.17	19	#					#
1366791725	Margetis	Konstantinos	Elmhurst	NY	36	Neurosurgery	S	Oxycodone-Acetaminophen	Oxycodone Hcl/Acetaminophen	17	17	94	164.98	14	#					*
1376504332	Corradino	Gregory	Kingsport	TN	47	Neurosurgery	S	Oxycodone-Acetaminophen	Oxycodone Hcl/Acetaminophen	16	16	145	151.76	15	#					#
1376527663	Mallik	Gunwant	Westerville	OH	39	Neurosurgery	S	Oxycodone-Acetaminophen	Oxycodone Hcl/Acetaminophen	42	42	284	734.29	21	#					#
1376531814	Calhoun	James	North Little Rock	AR	5	Neurosurgery	S	Oxycodone Hcl	Oxycodone Hcl	199	199	1995	1984.07	150		101	101	1010.35	946		77
1376535492	Greene	Karl	Appleton	WI	55	Neurosurgery	S	Oxycodone-Acetaminophen	Oxycodone Hcl/Acetaminophen	15	15	102	261.25	15	#					#
1376537894	Markarian	Georges	Fairlawn	OH	39	Neurosurgery	S	Oxycodone-Acetaminophen	Oxycodone Hcl/Acetaminophen	34	34	238	390.66	20	#					#
1376611988	Salerni	Anthony	Gilford	NH	33	Neurosurgery	S	Oxycodone Hcl	Oxycodone Hcl	36	36	693	826.36	20		20	20	455.73	339	#
1376662726	Macdougall	David	Baytown	TX	48	Neurosurgery	S	Oxycodone-Acetaminophen	Oxycodone Hcl/Acetaminophen	24	24	318	670.84	16	#					*
1386008894	Nesvick	Cody	Rochester	MN	27	Neurosurgery	S	Oxycodone Hcl	Oxycodone Hcl	22	22	103	105.21	21	#					#
1386602092	Sertich	Mario	Sheffield Village	OH	39	Neurosurgery	S	Oxycodone-Acetaminophen	Oxycodone Hcl/Acetaminophen	23	23	154	212.03	19	#					#
1386603553	Cook	Judson	Cheyenne	WY	56	Neurosurgery	S	Oxycodone-Acetaminophen	Oxycodone Hcl/Acetaminophen	25	25	191	726.07	15		14	14	469.3	98	*
1386607257	Laurent	Jeffrey	Norfolk	VA	51	Neurosurgery	S	Oxycodone-Acetaminophen	Oxycodone Hcl/Acetaminophen	13	13	112	177.17	11	*					*
1386608016	Levi	Allan	Miami	FL	12	Neurosurgery	S	Oxycodone-Acetaminophen	Oxycodone Hcl/Acetaminophen	60	60	487	1279.92	45	#					#
1386615177	Ricca	Gregory	Jonesboro	AR	5	Neurosurgery	S	Oxycodone-Acetaminophen	Oxycodone Hcl/Acetaminophen	25	25	299	619.51	23		13	13	324.46	152	#
1386617892	Simon	Scott	Greenwich	CT	9	Neurosurgery	S	Oxycodone Hcl	Oxycodone Hcl	13	13	128	135.9		*					*
1386624682	Reid	Steven	Gainesville	FL	12	Neurosurgery	S	Oxycodone-Acetaminophen	Oxycodone Hcl/Acetaminophen	15	15	113	317.32	13	*					*
1386628360	Conry	Curt	Kittanning	PA	42	Neurosurgery	S	Oxycodone-Acetaminophen	Oxycodone Hcl/Acetaminophen	20	20	136	183.04	16	#					*
1386633402	Ragland	Joel	Knoxville	TN	47	Neurosurgery	S	Oxycodone-Acetaminophen	Oxycodone Hcl/Acetaminophen	15	15	188	203.97		*					*
1386643468	Partington	Jonathan	Norfolk	VA	51	Neurosurgery	S	Oxycodone-Acetaminophen	Oxycodone Hcl/Acetaminophen	88	88	629	1115.45	49		56	56	823.06	398	#
1386645307	Jho	Hae-Dong	Pittsburgh	PA	42	Neurosurgery	S	Oxycodone-Acetaminophen	Oxycodone Hcl/Acetaminophen	156	156	813	1362.96	126	#					#
1386646008	Schumacher	James	Sarasota	FL	12	Neurosurgery	S	Oxycodone-Acetaminophen	Oxycodone Hcl/Acetaminophen	18	18	103	213.72	12	#					#
1386652584	Arand	Arthur	West Chester	OH	39	Neurosurgery	S	Oxycodone-Acetaminophen	Oxycodone Hcl/Acetaminophen	53	53	423	657.43	46	#					#
1386671790	Armstrong	Larry	Fayetteville	AR	5	Neurosurgery	S	Oxycodone Hcl	Oxycodone Hcl	27	27	271	292.87	26	#					#
1386671790	Armstrong	Larry	Fayetteville	AR	5	Neurosurgery	S	Oxycodone-Acetaminophen	Oxycodone Hcl/Acetaminophen	79	79	765	1038.37	73		61	61	786.09	591		58
1386686897	Chozick	Bruce	Hartford	CT	9	Neurosurgery	S	Oxycodone Hcl	Oxycodone Hcl	32	32	414	541.02	23		17	17	228.54	180	#
1386686897	Chozick	Bruce	Hartford	CT	9	Neurosurgery	S	Oxycodone-Acetaminophen	Oxycodone Hcl/Acetaminophen	36	36	347	773.78	30	#					#
1386695625	Uchiyama	Christopher	La Jolla	CA	6	Neurosurgery	S	Oxycodone-Acetaminophen	Oxycodone Hcl/Acetaminophen	14	14	198	451.32		*					*
1386741577	Bose	Bikash	Newark	DE	10	Neurosurgery	S	Oxycodone-Acetaminophen	Oxycodone Hcl/Acetaminophen	22	22.3	609	666.35		#					*
1386770402	Maulucci	Christopher	New Orleans	LA	22	Neurosurgery	S	Oxycodone-Acetaminophen	Oxycodone Hcl/Acetaminophen	27	27.5	650	1048.77	18		14	14.5	417.99	358	*
1386787174	Melin	Thomas	Wilmington	NC	37	Neurosurgery	S	Oxycodone Hcl	Oxycodone Hcl	15	15	85	88.26		*					*
1386787174	Melin	Thomas	Wilmington	NC	37	Neurosurgery	S	Oxycodone-Acetaminophen	Oxycodone Hcl/Acetaminophen	20	20	117	156.23	12	#					*
1386829554	Guerrero	Cesar	Miami	FL	12	Neurosurgery	S	Oxycodone Hcl	Oxycodone Hcl	36	36	1046	1765.11		#					*
1386829554	Guerrero	Cesar	Miami	FL	12	Neurosurgery	S	Oxycodone-Acetaminophen	Oxycodone Hcl/Acetaminophen	165	165.3	4179	9102.28	51		133	133	7042.63	3303	#
1386854602	Ys	Mohan	Rochester Hills	MI	26	Neurosurgery	S	Oxycodone-Acetaminophen	Oxycodone Hcl/Acetaminophen	24	24	652	1311.1		*					*
1386960896	Keen	Joseph	Atlanta	GA	13	Neurosurgery	S	Oxycodone-Acetaminophen	Oxycodone Hcl/Acetaminophen	17	17	284	529.39	12	#					*
1396278297	Mikula	Anthony	Rochester	MN	27	Neurosurgery	S	Oxycodone Hcl	Oxycodone Hcl	21	21	131	160.05	20	#					#
1396701504	Hadden	Anthony	Bend	OR	41	Neurosurgery	S	Oxycodone Hcl	Oxycodone Hcl	23	23	318	353.04	18	#					#
1396725511	Arendall	Rex	Nashville	TN	47	Neurosurgery	S	Oxycodone Hcl	Oxycodone Hcl	21	21	324	356.43		#					*
1396725511	Arendall	Rex	Nashville	TN	47	Neurosurgery	S	Oxycodone-Acetaminophen	Oxycodone Hcl/Acetaminophen	80	80.2	1472	3359.45	48		43	43.2	1629.61	776		29
1396744397	Gerber	Mark	Naples	FL	12	Neurosurgery	S	Oxycodone Hcl	Oxycodone Hcl	15	15	180	214.51	12		15	15	214.51	180		12
1396744397	Gerber	Mark	Naples	FL	12	Neurosurgery	S	Oxycodone-Acetaminophen	Oxycodone Hcl/Acetaminophen	20	20	158	502.34	16	#					#
1396763728	Stewart	Todd	Saint Louis	MO	29	Neurosurgery	S	Oxycodone-Acetaminophen	Oxycodone Hcl/Acetaminophen	32	32	479	1036.7	27	#					#
1396775896	Yamamoto	Yoshihiro	Olympia	WA	53	Neurosurgery	S	Oxycodone Hcl	Oxycodone Hcl	94	94.3	657	877.75	50		68	68.3	593.9	483		38
1396825329	Andrade	Terry	Gadsden	AL	1	Neurosurgery	S	Oxycodone-Acetaminophen	Oxycodone Hcl/Acetaminophen	22	22	195	294.16	15	*					*
1396829735	Reichwage	Brett	Pensacola	FL	12	Neurosurgery	S	Oxycodone-Acetaminophen	Oxycodone Hcl/Acetaminophen	31	31	267	724.47	23	#					#
1396831590	Rosner	Saran	Hawthorne	NY	36	Neurosurgery	S	Oxycodone-Acetaminophen	Oxycodone Hcl/Acetaminophen	15	15	380	1227.02		*					*
1396858049	Rodgers	James	Tulsa	OK	40	Neurosurgery	S	Oxycodone-Acetaminophen	Oxycodone Hcl/Acetaminophen	50	50	747	1531.82	23	#					#
1396948840	Cardona Duran	Rafael	Guaynabo	PR	72	Neurosurgery	S	Oxycodone-Acetaminophen	Oxycodone Hcl/Acetaminophen	17	17	189	260.97	13	#					#
1396992004	Rahal	Jason	Boston	MA	25	Neurosurgery	S	Oxycodone Hcl	Oxycodone Hcl	11	11	58	77.67		*					*
1396996385	Anaizi	Amjad	Clinton	MD	24	Neurosurgery	S	Oxycodone Hcl	Oxycodone Hcl	11	11.3	164	94.71		*					*
1407072382	Douds	Gregory	Las Vegas	NV	32	Neurosurgery	S	Oxycodone-Acetaminophen	Oxycodone Hcl/Acetaminophen	22	22	251	255.92	12	#					*
1407173453	Nixon	Menarvia	Jackson	MS	28	Neurosurgery	S	Oxycodone-Acetaminophen	Oxycodone Hcl/Acetaminophen	77	77	725	1645	32		26	26	514.34	242		13
1407806292	Liker	Mark	Los Angeles	CA	6	Neurosurgery	S	Oxycodone-Acetaminophen	Oxycodone Hcl/Acetaminophen	11	11	84	165.73	11	*					*
1407830110	Kent	Christopher	Daytona Beach	FL	12	Neurosurgery	S	Oxycodone-Acetaminophen	Oxycodone Hcl/Acetaminophen	80	80	713	1112.03	50	#					#
1407849086	Sartorius	Carl	Indianapolis	IN	18	Neurosurgery	S	Oxycodone-Acetaminophen	Oxycodone Hcl/Acetaminophen	14	14	118	363.51	11	*					*
1407850233	Silver	Jon	Asheville	NC	37	Neurosurgery	S	Oxycodone Hcl	Oxycodone Hcl	19	19	109	106.49		#					*
1407875016	Ronderos	Juan	Pensacola	FL	12	Neurosurgery	S	Oxycodone-Acetaminophen	Oxycodone Hcl/Acetaminophen	139	139	1444	1797.35	72		86	86	1319.65	978		56
1407879513	Erasmus	Mark	Albuquerque	NM	35	Neurosurgery	S	Oxycodone-Acetaminophen	Oxycodone Hcl/Acetaminophen	23	23	164	424.72	22	#					#
1407918352	Martin	Robert	Ormond Beach	FL	12	Neurosurgery	S	Oxycodone-Acetaminophen	Oxycodone Hcl/Acetaminophen	130	130	1477	2390.93	72		105	105	1840.43	1192		55
1407925761	Murray Ortiz	Gisela	San Juan	PR	72	Neurosurgery	S	Oxycodone-Acetaminophen	Oxycodone Hcl/Acetaminophen	26	26	180	315.47	18		14	14	170.48	90	*
1407978380	Qureshi	Nazer	Langhorne	PA	42	Neurosurgery	S	Oxycodone-Acetaminophen	Oxycodone Hcl/Acetaminophen	13	13	154	183.07		#					*
1417031691	Velat	Gregory	Daytona Beach	FL	12	Neurosurgery	S	Oxycodone-Acetaminophen	Oxycodone Hcl/Acetaminophen	49	49	373	510.21	40	#					#
1417035510	Arriola	Gustavo	Kissimmee	FL	12	Neurosurgery	S	Oxycodone-Acetaminophen	Oxycodone Hcl/Acetaminophen	58	58	1206	1668.03	35		31	31	851.95	610		22
1417065038	Bailey	Steven	Crestview Hills	KY	21	Neurosurgery	S	Oxycodone-Acetaminophen	Oxycodone Hcl/Acetaminophen	50	50	377	864.48	46		32	32	575.11	205		30
1417066010	Kazmi	Najam	Vineland	NJ	34	Neurosurgery	S	Endocet	Oxycodone Hcl/Acetaminophen	16	16	320	399.37			0	0	0	0	#
1417066010	Kazmi	Najam	Vineland	NJ	34	Neurosurgery	S	Oxycodone Hcl	Oxycodone Hcl	572	572	11192	13794.07	47		45	45	778.34	770	*
1417066010	Kazmi	Najam	Vineland	NJ	34	Neurosurgery	S	Oxycodone-Acetaminophen	Oxycodone Hcl/Acetaminophen	284	284	5531	7899.23	43		69	69	2011.87	1355	*
1417066010	Kazmi	Najam	Vineland	NJ	34	Neurosurgery	S	Oxycontin	Oxycodone Hcl	37	37	1110	23933.16			0	0	0	0	#
1417111360	Mammis	Antonios	Newark	NJ	34	Neurosurgery	S	Oxycodone-Acetaminophen	Oxycodone Hcl/Acetaminophen	16	16	63	153.75	12	*					*
1417243189	Shaikh	Kashif	South Bend	IN	18	Neurosurgery	S	Oxycodone-Acetaminophen	Oxycodone Hcl/Acetaminophen	15	15	154	426.78	12	#					*
1417311069	Everson	Megan	Rochester	MN	27	Neurosurgery	S	Oxycodone Hcl	Oxycodone Hcl	43	43	170	245.18	43	#					#
1417903022	Forget	Thomas	Saint Louis	MO	29	Neurosurgery	S	Oxycodone Hcl	Oxycodone Hcl	20	20	255	573.04	12	#					*
1417903022	Forget	Thomas	Saint Louis	MO	29	Neurosurgery	S	Oxycodone-Acetaminophen	Oxycodone Hcl/Acetaminophen	55	55	547	1958.28	30		33	33	1249.73	282	#
1417909169	Nieto	Jaime	Flushing	NY	36	Neurosurgery	S	Oxycodone-Acetaminophen	Oxycodone Hcl/Acetaminophen	13	13	199	288.59		*					*
1417922295	Grewe	Kent	Portland	OR	41	Neurosurgery	S	Oxycodone Hcl	Oxycodone Hcl	47	47	279	410.19	33	#					#
1417923541	Dusseau	John	Fort Myers	FL	12	Neurosurgery	S	Oxycodone-Acetaminophen	Oxycodone Hcl/Acetaminophen	79	79	828	1395.88	59	#					#
1417924143	White	Benjamin	Oklahoma City	OK	40	Neurosurgery	S	Oxycodone Hcl	Oxycodone Hcl	57	57	565	770.32	38	#					#
1417946559	Hauge	David	Knoxville	TN	47	Neurosurgery	S	Oxycodone-Acetaminophen	Oxycodone Hcl/Acetaminophen	55	55	374	623.81	51		41	41	480.85	291		38
1417978016	Michael	Christopher	Dallas	TX	48	Neurosurgery	S	Oxycodone-Acetaminophen	Oxycodone Hcl/Acetaminophen	12	12	135	306.58		*					*
1417983032	Mellion	B	Wichita	KS	20	Neurosurgery	S	Oxycodone-Acetaminophen	Oxycodone Hcl/Acetaminophen	13	13	109	340.44	12	*					*
1417994096	Johnston	Kim	Macon	GA	13	Neurosurgery	S	Oxycodone-Acetaminophen	Oxycodone Hcl/Acetaminophen	18	18	152	178.08	14	#					*
1427005420	Hunter	William	Gastonia	NC	37	Neurosurgery	S	Oxycodone-Acetaminophen	Oxycodone Hcl/Acetaminophen	89	89	657	2212.02	85		52	52	1369.17	373		49
1427015031	Tiesi	James	Bradenton	FL	12	Neurosurgery	S	Oxycodone-Acetaminophen	Oxycodone Hcl/Acetaminophen	36	36	376	518.83	31	#					#
1427016146	Tibbs	Phillip	Lexington	KY	21	Neurosurgery	S	Oxycodone Hcl	Oxycodone Hcl	33	33	716	760.61	24		20	20	393.86	446	#
1427016146	Tibbs	Phillip	Lexington	KY	21	Neurosurgery	S	Oxycodone-Acetaminophen	Oxycodone Hcl/Acetaminophen	22	22	535	548.94	16	#					*
1427025592	Sloan	Robert	Indianapolis	IN	18	Neurosurgery	S	Oxycodone-Acetaminophen	Oxycodone Hcl/Acetaminophen	60	60	349	897.42	42		35	35	492.24	210		24
1427032002	Altschuler	Eric	Clairton	PA	42	Neurosurgery	S	Oxycodone Hcl	Oxycodone Hcl	34	34	247	410.09	33		22	22	265.52	153		22
1427044924	Fox	Douglas	Austin	TX	48	Neurosurgery	S	Oxycodone Hcl	Oxycodone Hcl	38	38	502	796.54	23	#					#
1427044924	Fox	Douglas	Austin	TX	48	Neurosurgery	S	Oxycodone-Acetaminophen	Oxycodone Hcl/Acetaminophen	43	43	534	1259.91	22		28	28	618.07	304	#
1427045772	Kuhlengel	Keith	Lancaster	PA	42	Neurosurgery	S	Oxycodone Hcl	Oxycodone Hcl	37	37	264	554.02	13	*					*
1427045772	Kuhlengel	Keith	Lancaster	PA	42	Neurosurgery	S	Oxycodone-Acetaminophen	Oxycodone Hcl/Acetaminophen	48	48	417	957.06	21	#					#
1427079789	Akeyson	Edward	Alcoa	TN	47	Neurosurgery	S	Oxycodone Hcl	Oxycodone Hcl	25	25	313	259.77	21	#					#
1427083674	Lipow	Kenneth	Bridgeport	CT	9	Neurosurgery	S	Oxycodone Hcl	Oxycodone Hcl	81	81	885	1148.94	17		52	52	849.66	549	#
1427083674	Lipow	Kenneth	Bridgeport	CT	9	Neurosurgery	S	Oxycodone-Acetaminophen	Oxycodone Hcl/Acetaminophen	54	54	527	830.41	13	#					#
1427090448	Adams	Mark	Saginaw	MI	26	Neurosurgery	S	Oxycodone-Acetaminophen	Oxycodone Hcl/Acetaminophen	47	47.3	680	1543.82	42		27	27	684.54	349		24
1427093038	Jobe	Kirk	Saint Petersburg	FL	12	Neurosurgery	S	Oxycodone Hcl	Oxycodone Hcl	23	23	632	1383.1		*					*
1427093038	Jobe	Kirk	Saint Petersburg	FL	12	Neurosurgery	S	Oxycodone-Acetaminophen	Oxycodone Hcl/Acetaminophen	17	17	153	428.91	12	#					*
1427099035	Marouk	John	Tulsa	OK	40	Neurosurgery	S	Oxycodone-Acetaminophen	Oxycodone Hcl/Acetaminophen	31	31	278	747.61	29	#					#
1427107283	Coger	Brenton	Springfield	MO	29	Neurosurgery	S	Oxycodone Hcl	Oxycodone Hcl	11	11	166	251.71		*					*
1427107283	Coger	Brenton	Springfield	MO	29	Neurosurgery	S	Oxycodone-Acetaminophen	Oxycodone Hcl/Acetaminophen	52	52	644	1436.45	39		27	27	661.35	322		20
1427158229	Hargraves	Ronald	Morgantown	WV	54	Neurosurgery	S	Oxycodone-Acetaminophen	Oxycodone Hcl/Acetaminophen	342	342	2136	2790.64	89		157	157	1040.26	1084		71
1427215748	Lewis	David	Toledo	OH	39	Neurosurgery	S	Oxycodone-Acetaminophen	Oxycodone Hcl/Acetaminophen	23	23	165	289.73	17	#					#
1427223619	Alvernia-Silva	Jorge	Monroe	LA	22	Neurosurgery	S	Oxycodone-Acetaminophen	Oxycodone Hcl/Acetaminophen	16	16	112	112.93	14	#					#
1427252147	Atteberry	Dave	Yakima	WA	53	Neurosurgery	S	Oxycodone Hcl	Oxycodone Hcl	11	11	247	196.6		*					*
1427252147	Atteberry	Dave	Yakima	WA	53	Neurosurgery	S	Oxycodone-Acetaminophen	Oxycodone Hcl/Acetaminophen	81	81	1734	2204.72	54		49	49	1379.29	1003		33
1427261429	Boehm	Peter	Chattanooga	TN	47	Neurosurgery	S	Oxycodone-Acetaminophen	Oxycodone Hcl/Acetaminophen	12	12	245	301.43		*					*
1427265370	Schroeder	Jason	Toledo	OH	39	Neurosurgery	S	Oxycodone Hcl	Oxycodone Hcl	13	13	97	131.34		*					*
1427265370	Schroeder	Jason	Toledo	OH	39	Neurosurgery	S	Oxycodone-Acetaminophen	Oxycodone Hcl/Acetaminophen	12	12	72	120.99	11	*					*
1427373265	Rivkin	Mark	Fenton	MO	29	Neurosurgery	S	Oxycodone-Acetaminophen	Oxycodone Hcl/Acetaminophen	54	54.3	996	1447.65	43		33	33	779.74	569		27
1427451954	Shannon	Craig	White Plains	NY	36	Neurosurgery	S	Oxycodone-Acetaminophen	Oxycodone Hcl/Acetaminophen	26	26	360	813.45	17	#					#
1437101185	Swaid	Swaid	Birmingham	AL	1	Neurosurgery	S	Oxycodone-Acetaminophen	Oxycodone Hcl/Acetaminophen	68	68	912	2331.18	59		50	50	1656.48	674		44
1437102597	Amundson	Eric	Flowood	MS	28	Neurosurgery	S	Oxycodone-Acetaminophen	Oxycodone Hcl/Acetaminophen	41	41	278	519.72	36	#					#
1437105194	Moriarity	John	Flowood	MS	28	Neurosurgery	S	Oxycodone-Acetaminophen	Oxycodone Hcl/Acetaminophen	21	21	148	211.66	18	#					#
1437116308	Landi	Michael	Williamsville	NY	36	Neurosurgery	S	Oxycodone Hcl	Oxycodone Hcl	16	16	444	213.78	14	#					*
1437141801	Mcadam	Richard	Hampton	VA	51	Neurosurgery	S	Oxycodone-Acetaminophen	Oxycodone Hcl/Acetaminophen	58	58	499	738.96	20		40	40	589.35	329	#
1437144599	Massoudi	Farzad	Laguna Hills	CA	6	Neurosurgery	S	Oxycodone-Acetaminophen	Oxycodone Hcl/Acetaminophen	34	34	296	658.22	14	#					#
1437152519	Spatola	Mark	Orange Park	FL	12	Neurosurgery	S	Oxycodone-Acetaminophen	Oxycodone Hcl/Acetaminophen	15	15	119	305.28	13	#					*
1437161395	Oxford	Robert	Asheville	NC	37	Neurosurgery	S	Oxycodone Hcl	Oxycodone Hcl	21	21	148	170.8	19	#					#
1437161395	Oxford	Robert	Asheville	NC	37	Neurosurgery	S	Oxycodone-Acetaminophen	Oxycodone Hcl/Acetaminophen	14	14	99	208.38		*					*
1437163276	Berti	Aldo	South Miami	FL	12	Neurosurgery	S	Oxycodone-Acetaminophen	Oxycodone Hcl/Acetaminophen	20	20	275	385.12	14	#					*
1437188596	Mandybur	George	Cincinnati	OH	39	Neurosurgery	S	Oxycodone-Acetaminophen	Oxycodone Hcl/Acetaminophen	60	60	321	902.35	58	#					#
1437217049	Calvin	Travis	El Centro	CA	6	Neurosurgery	S	Oxycodone Hcl	Oxycodone Hcl	11	11	330	229.95			11	11	229.95	330	*
1437217049	Calvin	Travis	El Centro	CA	6	Neurosurgery	S	Oxycodone-Acetaminophen	Oxycodone Hcl/Acetaminophen	29	29	870	1480.41		*					*
1437233269	Van Gilder	John	Great Falls	MT	30	Neurosurgery	S	Oxycodone-Acetaminophen	Oxycodone Hcl/Acetaminophen	64	64	684	1238.13	53		43	43	831.93	455		37
1437328192	Phan	Nicolas	Huntington	WV	54	Neurosurgery	S	Oxycodone-Acetaminophen	Oxycodone Hcl/Acetaminophen	25	25	210	298.72	20		12	12	111.89	101	*
1437440757	Patel	Prayash	Chattanooga	TN	47	Neurosurgery	S	Oxycodone-Acetaminophen	Oxycodone Hcl/Acetaminophen	13	13	152	212.23		*					*
1437487709	Shaw	Andrew	Jacksonville	FL	12	Neurosurgery	S	Oxycodone-Acetaminophen	Oxycodone Hcl/Acetaminophen	39	39	439	956.52	31	#					#
1447220264	Akin	Eric	Jonesboro	AR	5	Neurosurgery	S	Oxycodone-Acetaminophen	Oxycodone Hcl/Acetaminophen	44	44	239	722.1	36		23	23	357.15	111		21
1447237045	Razack	Nizam	Orlando	FL	12	Neurosurgery	S	Oxycodone-Acetaminophen	Oxycodone Hcl/Acetaminophen	27	27	174	562.54	24		16	16	300.82	118	#
1447248802	Turner	James	Bangor	ME	23	Neurosurgery	S	Oxycodone Hcl	Oxycodone Hcl	11	11	330	269.19			0	0	0	0	#
1447251251	Lloyd	James	Brookfield	WI	55	Neurosurgery	S	Oxycodone Hcl	Oxycodone Hcl	54	54	1045	897.73	11	*					*
1447251251	Lloyd	James	Brookfield	WI	55	Neurosurgery	S	Oxycodone-Acetaminophen	Oxycodone Hcl/Acetaminophen	21	21	445	442.81		*					*
1447280821	Matz	Paul	Chesterfield	MO	29	Neurosurgery	S	Oxycodone-Acetaminophen	Oxycodone Hcl/Acetaminophen	37	37	359	584.64	16		21	21	320.41	217	*
1447290861	Dimitrov	Dragan	Monterey	CA	6	Neurosurgery	S	Oxycodone Hcl	Oxycodone Hcl	14	14	97	65.13			14	14	65.13	97	*
1447290861	Dimitrov	Dragan	Monterey	CA	6	Neurosurgery	S	Oxycodone-Acetaminophen	Oxycodone Hcl/Acetaminophen	21	21	385	341.9		#					*
1447293188	Johnson	Randall	Neenah	WI	55	Neurosurgery	S	Oxycodone-Acetaminophen	Oxycodone Hcl/Acetaminophen	11	11	89	207.11		*					*
1447406509	Chan	Michael	Sacramento	CA	6	Neurosurgery	S	Oxycodone-Acetaminophen	Oxycodone Hcl/Acetaminophen	31	31	201	668.37	16	#					*
1447438650	Klironomos	Dionysios	Mansfield	OH	39	Neurosurgery	S	Oxycodone-Acetaminophen	Oxycodone Hcl/Acetaminophen	70	70	483	865.24	20		29	29	397.92	196	#
1447540935	Back	Adam	Charlotte	NC	37	Neurosurgery	S	Oxycodone Hcl	Oxycodone Hcl	14	14	135	206.08	11	*					*
1447586839	Eisenbrock	Howard	Red Bank	NJ	34	Neurosurgery	S	Oxycodone Hcl	Oxycodone Hcl	17	17	95	182.19		*					*
1457315327	Stoll	Amos	Fort Lauderdale	FL	12	Neurosurgery	S	Oxycodone-Acetaminophen	Oxycodone Hcl/Acetaminophen	33	33	425	521.11	23	#					#
1457318305	King	Michael	Bradenton	FL	12	Neurosurgery	S	Oxycodone-Acetaminophen	Oxycodone Hcl/Acetaminophen	66	66	598	1024.44	47	#					#
1457322406	Esce	Phillip	Spartanburg	SC	45	Neurosurgery	S	Oxycodone Hcl	Oxycodone Hcl	89	89	2415	2064.23	45		52	52	1262.89	1388		29
1457322406	Esce	Phillip	Spartanburg	SC	45	Neurosurgery	S	Oxycodone-Acetaminophen	Oxycodone Hcl/Acetaminophen	190	190	5152	8896.72	89		104	104	5147.5	2874		52
1457325466	Rodrigue	Tina	Norfolk	VA	51	Neurosurgery	S	Oxycodone-Acetaminophen	Oxycodone Hcl/Acetaminophen	27	28	278	547.12	20	#					#
1457326647	Johnson	Jeffrey	Portland	OR	41	Neurosurgery	S	Oxycodone Hcl	Oxycodone Hcl	13	13	100	138.28	11	#					*
1457337230	Veyna	Richard	Clinton Twp	MI	26	Neurosurgery	S	Oxycodone-Acetaminophen	Oxycodone Hcl/Acetaminophen	35	35	513	1003.96	13		20	20	358.02	273	*
1457338949	Villalobos	Hunaldo	Orlando	FL	12	Neurosurgery	S	Oxycodone-Acetaminophen	Oxycodone Hcl/Acetaminophen	37	37	323	639.34	24	#					#
1457352080	Braun	Dale	Sandusky	OH	39	Neurosurgery	S	Oxycodone Hcl	Oxycodone Hcl	186	186	1519	2164.76	116		116	116	1465.34	940		98
1457352080	Braun	Dale	Sandusky	OH	39	Neurosurgery	S	Oxycodone-Acetaminophen	Oxycodone Hcl/Acetaminophen	12	12	111	213.9		*					*
1457354383	Durward	Quentin	Dakota Dunes	SD	46	Neurosurgery	S	Oxycodone-Acetaminophen	Oxycodone Hcl/Acetaminophen	40	40	329	576.73	35	#					#
1457449100	Rosemblat	Aldo	Jacksonville	FL	12	Neurosurgery	S	Oxycodone-Acetaminophen	Oxycodone Hcl/Acetaminophen	11	11	160	279.17		*					*
1457511909	Binello	Emanuela	Boston	MA	25	Neurosurgery	S	Oxycodone Hcl	Oxycodone Hcl	66	66	1727	1730.65	14	*					*
1457513749	Hartley	Chad	Lake Havasu City	AZ	4	Neurosurgery	S	Oxycodone-Acetaminophen	Oxycodone Hcl/Acetaminophen	11	11	82	153.26		*					*
1457551228	Broadway	Steven	Duluth	MN	27	Neurosurgery	S	Oxycodone Hcl	Oxycodone Hcl	13	13	103	128.54	12	#					#
1457553828	Gomez	Michael	Hialeah	FL	12	Neurosurgery	S	Oxycodone-Acetaminophen	Oxycodone Hcl/Acetaminophen	31	31	222	405.38	29	#					#
1457563587	Sweaney	Joshua	Joplin	MO	29	Neurosurgery	S	Oxycodone-Acetaminophen	Oxycodone Hcl/Acetaminophen	27	27	317	535.1	21		13	13	286.7	154	#
1457567703	Piedra	Mark	Billings	MT	30	Neurosurgery	S	Oxycodone Hcl	Oxycodone Hcl	13	13	117	150.13	12	*					*
1457585903	Lu	Daniel	Santa Monica	CA	6	Neurosurgery	S	Oxycodone Hcl	Oxycodone Hcl	14	14	140	233	13	#					#
1457589939	Yarbrough	Chester	Durham	NC	37	Neurosurgery	S	Oxycodone Hcl	Oxycodone Hcl	31	31	335	416.08	21		19	19	281.07	241	#
1457593428	Ghobrial	George	Winston Salem	NC	37	Neurosurgery	S	Oxycodone-Acetaminophen	Oxycodone Hcl/Acetaminophen	11	11	109	187.45	11	*					*
1457594012	Mickler	Christopher	Clearwater	FL	12	Neurosurgery	S	Oxycodone-Acetaminophen	Oxycodone Hcl/Acetaminophen	32	32	282	549.91	29	#					#
1457667446	Tyler	Lindsey	Lexington	KY	21	Neurosurgery	S	Oxycodone-Acetaminophen	Oxycodone Hcl/Acetaminophen	37	37	986	982.33	20		21	21	737.56	582	#
1457762221	Cote	Ian	Miami	FL	12	Neurosurgery	S	Oxycodone-Acetaminophen	Oxycodone Hcl/Acetaminophen	17	17	163	332.26	13	#					#
1467405233	Main	John	Ocala	FL	12	Neurosurgery	S	Oxycodone-Acetaminophen	Oxycodone Hcl/Acetaminophen	20	20	232	683.85	14	#					*
1467408641	Katz	Barry	Joplin	MO	29	Neurosurgery	S	Oxycodone Hcl	Oxycodone Hcl	43	43	793	549.01	27		18	18	205.98	331		11
1467408641	Katz	Barry	Joplin	MO	29	Neurosurgery	S	Oxycodone-Acetaminophen	Oxycodone Hcl/Acetaminophen	25	25	481	431.56	15		13	13	241.51	272	*
1467424333	Baker	David	Bellingham	WA	53	Neurosurgery	S	Oxycodone-Acetaminophen	Oxycodone Hcl/Acetaminophen	42	42	245	437.38	31		28	28	273.87	129	#
1467426544	Ferrara	Vincent	Jenkintown	PA	42	Neurosurgery	S	Endocet	Oxycodone Hcl/Acetaminophen	20	20	590	1262.66			20	20	1262.66	590	*
1467426544	Ferrara	Vincent	Jenkintown	PA	42	Neurosurgery	S	Oxycodone Hcl	Oxycodone Hcl	384	388	11380	15142.25	38		145	149	4115	4335		16
1467426544	Ferrara	Vincent	Jenkintown	PA	42	Neurosurgery	S	Oxycodone Hcl Er	Oxycodone Hcl	18	18	540	5885.02		#					*
1467426544	Ferrara	Vincent	Jenkintown	PA	42	Neurosurgery	S	Oxycodone-Acetaminophen	Oxycodone Hcl/Acetaminophen	136	136	3876	5457.96	27		106	106	3672.55	3052	#
1467426544	Ferrara	Vincent	Jenkintown	PA	42	Neurosurgery	S	Oxycontin	Oxycodone Hcl	51	51	1506	31495.38			26	26	19341.27	756	*
1467436154	Coumans	Jean Valery	Boston	MA	25	Neurosurgery	S	Oxycodone Hcl	Oxycodone Hcl	26	26	347	429.44	22	#					#
1467453886	Tao	Cheng	Huntsville	AL	1	Neurosurgery	S	Oxycodone-Acetaminophen	Oxycodone Hcl/Acetaminophen	78	78	888	1814.6	31		38	38	761.18	437		17
1467460923	Nemecek	Andrew	Vancouver	WA	53	Neurosurgery	S	Oxycodone Hcl	Oxycodone Hcl	21	21	101	100.65	21	#					#
1467477463	Elshihabi	Said	Marietta	GA	13	Neurosurgery	S	Oxycodone-Acetaminophen	Oxycodone Hcl/Acetaminophen	73	73	875	996.93	53		58	58	719.89	663	#
1467482323	Meric	Albert	St Louis Park	MN	27	Neurosurgery	S	Oxycodone Hcl	Oxycodone Hcl	11	11	117	111.74	11	*					*
1467484881	Francis	Paul	Scottsdale	AZ	4	Neurosurgery	S	Oxycodone Hcl	Oxycodone Hcl	17	17	131	142.68	13	#					*
1467488288	Alford	Brent	Fort Worth	TX	48	Neurosurgery	S	Oxycodone-Acetaminophen	Oxycodone Hcl/Acetaminophen	20	20	227	669.79	13	*					*
1467547547	Ball	Bret	Rochester	MN	27	Neurosurgery	S	Oxycodone Hcl	Oxycodone Hcl	23	23	238	216.2	16	*					*
1467547547	Ball	Bret	Rochester	MN	27	Neurosurgery	S	Oxycodone-Acetaminophen	Oxycodone Hcl/Acetaminophen	37	37	494	1795.81	23	#					#
1467615344	Christiano	Lana	Charleston	WV	54	Neurosurgery	S	Oxycodone-Acetaminophen	Oxycodone Hcl/Acetaminophen	27	27	249	404.58	17		16	16	180.42	129	*
1467618025	Halpin	Ryan	Olympia	WA	53	Neurosurgery	S	Oxycodone Hcl	Oxycodone Hcl	112	113.4	1195	1209.81	68		80	81	825.95	851		47
1467650663	Jarrell	Stuart	Charlotte	NC	37	Neurosurgery	S	Oxycodone-Acetaminophen	Oxycodone Hcl/Acetaminophen	44	44	295	893.09	35		31	31	596.45	198	#
1467656728	Reames	Davis	Savannah	GA	13	Neurosurgery	S	Oxycodone-Acetaminophen	Oxycodone Hcl/Acetaminophen	85	85	1039	1941.33	63	#					#
1467663757	Depowell	John	Indianapolis	IN	18	Neurosurgery	S	Oxycodone-Acetaminophen	Oxycodone Hcl/Acetaminophen	47	47	453	912.54	18		29	29	605.15	295	#
1467670992	Post	Nicholas	Kew Gardens	NY	36	Neurosurgery	S	Oxycodone-Acetaminophen	Oxycodone Hcl/Acetaminophen	13	13	222	445.1		*					*
1467877860	Setty	Pradeep	Royal Oak	MI	26	Neurosurgery	S	Oxycodone-Acetaminophen	Oxycodone Hcl/Acetaminophen	20	20	358	388.53	12	*					*
1477503597	Gocio	Allan	Paducah	KY	21	Neurosurgery	S	Oxycodone Hcl	Oxycodone Hcl	18	18	475	368.76		*					*
1477503597	Gocio	Allan	Paducah	KY	21	Neurosurgery	S	Oxycodone-Acetaminophen	Oxycodone Hcl/Acetaminophen	36	36	722	1209.41	27		24	24	768.77	511	#
1477506111	Hollis	Robert	Findlay	OH	39	Neurosurgery	S	Oxycodone-Acetaminophen	Oxycodone Hcl/Acetaminophen	39	39	222	368.08	29	#					#
1477522167	Norton	Thomas	Tucson	AZ	4	Neurosurgery	S	Oxycodone-Acetaminophen	Oxycodone Hcl/Acetaminophen	76	76	431	868.71	65	#					#
1477523082	Lacin	Robert	Raleigh	NC	37	Neurosurgery	S	Oxycodone-Acetaminophen	Oxycodone Hcl/Acetaminophen	28	28	217	321.84	22	#					#
1477538411	Saris	Stephen	Providence	RI	44	Neurosurgery	S	Oxycodone Hcl	Oxycodone Hcl	16	16	193	177.06		*					*
1477541456	Dominique	Devanand	Florence	SC	45	Neurosurgery	S	Oxycodone-Acetaminophen	Oxycodone Hcl/Acetaminophen	32	32	310	287.69	18		20	20	178.26	189	#
1477554517	Johnson	John	Huntsville	AL	1	Neurosurgery	S	Oxycodone-Acetaminophen	Oxycodone Hcl/Acetaminophen	32	32	238	377.06	29	#					#
1477635134	Kalia	Kamal	Springfield	MA	25	Neurosurgery	S	Oxycodone Hcl	Oxycodone Hcl	11	11	65	75.53		*					*
1477654937	Bernard	Clark	Fishersville	VA	51	Neurosurgery	S	Oxycodone-Acetaminophen	Oxycodone Hcl/Acetaminophen	42	42	291	595.94	27		24	24	313.28	147	#
1477661189	Skidmore	Bradbury	Crestview Hills	KY	21	Neurosurgery	S	Oxycodone-Acetaminophen	Oxycodone Hcl/Acetaminophen	63	63	370	1202.17	61	#					#
1477796365	Dowdy	Justin	Hot Springs	AR	5	Neurosurgery	S	Oxycodone Hcl	Oxycodone Hcl	11	11	253	182.94		*					*
1477796365	Dowdy	Justin	Hot Springs	AR	5	Neurosurgery	S	Oxycodone-Acetaminophen	Oxycodone Hcl/Acetaminophen	11	11	130	371.03		*					*
1477852739	Doan	Ninh	Montgomery	AL	1	Neurosurgery	S	Oxycodone Hcl	Oxycodone Hcl	21	21	155	211.07	21	#					#
1487610275	Khajavi	Kaveh	Atlanta	GA	13	Neurosurgery	S	Oxycodone-Acetaminophen	Oxycodone Hcl/Acetaminophen	58	58	626	1462.07	39		44	44	1137.3	448	#
1487625489	Bell	William	Advance	NC	37	Neurosurgery	S	Oxycodone-Acetaminophen	Oxycodone Hcl/Acetaminophen	14	14	168	315.88	13	*					*
1487626560	Huffmon	George	Wilmington	NC	37	Neurosurgery	S	Oxycodone-Acetaminophen	Oxycodone Hcl/Acetaminophen	34	34	253	259.85	32	#					#
1487626768	Rosenberg	William	Kansas City	MO	29	Neurosurgery	S	Oxycodone-Acetaminophen	Oxycodone Hcl/Acetaminophen	26	26	378	798.21	19	#					#
1487641999	Michael	Daniel	Southfield	MI	26	Neurosurgery	S	Oxycodone Hcl	Oxycodone Hcl	12	12	313	257.66		*					*
1487655015	Yoo	Bo	Sheffield Village	OH	39	Neurosurgery	S	Oxycodone-Acetaminophen	Oxycodone Hcl/Acetaminophen	229	229.7	5047	2770.55	108		200	200.7	2339.51	4533		94
1487658019	Barnett	Florence	Roswell	GA	13	Neurosurgery	S	Oxycodone Hcl	Oxycodone Hcl	23	24	534	333.14		*					*
1487658019	Barnett	Florence	Roswell	GA	13	Neurosurgery	S	Oxycodone-Acetaminophen	Oxycodone Hcl/Acetaminophen	158	158	1913	3117.9	67		140	140	2781.58	1698	#
1487687620	Naini	Ali	Kirkland	WA	53	Neurosurgery	S	Oxycodone Hcl	Oxycodone Hcl	13	13	112	216.74	11	*					*
1487689030	Senegor	Moris	Stockton	CA	6	Neurosurgery	S	Oxycodone-Acetaminophen	Oxycodone Hcl/Acetaminophen	23	23	565	824.37	11	*					*
1487826079	Bruner	Harlan	Athens	GA	13	Neurosurgery	S	Oxycodone-Acetaminophen	Oxycodone Hcl/Acetaminophen	83	83	1174	2156.28	64		52	52	1269.06	726		44
1487862926	Oberlander	Eric	Baton Rouge	LA	22	Neurosurgery	S	Oxycodone-Acetaminophen	Oxycodone Hcl/Acetaminophen	87	87	1308	3643.27	65		63	63	2535.09	949		46
1487924353	Gruber	Thomas	Paducah	KY	21	Neurosurgery	S	Oxycodone-Acetaminophen	Oxycodone Hcl/Acetaminophen	30	30.5	790	1726.62	24	#					#
1497080857	Ma	Quang	Palmdale	CA	6	Neurosurgery	S	Oxycodone-Acetaminophen	Oxycodone Hcl/Acetaminophen	14	14	86	267.49	13	#					#
1497089833	Googe	Moises	Grand Rapids	MI	26	Neurosurgery	S	Oxycodone-Acetaminophen	Oxycodone Hcl/Acetaminophen	12	12	124	165.27		*					*
1497199715	Kizy	Scott	Saint Paul	MN	27	Neurosurgery	S	Oxycodone Hcl	Oxycodone Hcl	18	18	57	87.7	17	#					#
1497274930	Reddy	Deven	Marietta	OH	39	Neurosurgery	S	Oxycodone-Acetaminophen	Oxycodone Hcl/Acetaminophen	12	12	53	95.92		*					*
1497742639	Sandquist	Michael	Portland	OR	41	Neurosurgery	S	Oxycodone Hcl	Oxycodone Hcl	12	12	106	86.13	12	#					#
1497748693	Pool	Henry	Greensboro	NC	37	Neurosurgery	S	Oxycodone Hcl	Oxycodone Hcl	152	153	2829	2607.78	34		76	77	1499.07	1552		19
1497748693	Pool	Henry	Greensboro	NC	37	Neurosurgery	S	Oxycodone-Acetaminophen	Oxycodone Hcl/Acetaminophen	162	162	2171	4131.96	67		103	103	2516.98	1238		43
1497750012	Voss	Nicholas	Dothan	AL	1	Neurosurgery	S	Oxycodone-Acetaminophen	Oxycodone Hcl/Acetaminophen	87	87	862	1613.69	69		41	41	728.69	378		36
1497764195	Miller	David	Glenwood Springs	CO	8	Neurosurgery	S	Oxycodone Hcl	Oxycodone Hcl	45	45	370	526.81	34	#					#
1497770457	Khoo	Larry	Los Angeles	CA	6	Neurosurgery	S	Oxycodone Hcl	Oxycodone Hcl	24	24.5	620	883.15		#					*
1497770457	Khoo	Larry	Los Angeles	CA	6	Neurosurgery	S	Oxycodone-Acetaminophen	Oxycodone Hcl/Acetaminophen	26	26	677	1412.69		#					*
1497770457	Khoo	Larry	Los Angeles	CA	6	Neurosurgery	S	Oxycontin	Oxycodone Hcl	23	23	690	6632.64		#					*
1497785661	Banister	William	Amarillo	TX	48	Neurosurgery	S	Oxycodone-Acetaminophen	Oxycodone Hcl/Acetaminophen	80	80	926	2891.39	29		47	47	1659.82	579	#
1497808505	Nakata	Gordon	Hyannis	MA	25	Neurosurgery	S	Oxycodone Hcl	Oxycodone Hcl	28	28	272	460.22	25	#					#
1497843254	Disclafani	Antonio	Ocala	FL	12	Neurosurgery	S	Oxycodone-Acetaminophen	Oxycodone Hcl/Acetaminophen	67	67	661	1272.1	66	#					#
1497856959	Doyle	Michael	Louisville	KY	21	Neurosurgery	S	Oxycodone-Acetaminophen	Oxycodone Hcl/Acetaminophen	27	27	154	453.52	24	#					#
1497882724	Lee	Kevin	Walled Lake	MI	26	Neurosurgery	S	Oxycodone-Acetaminophen	Oxycodone Hcl/Acetaminophen	21	21	401	1052.95		*					*
1497889257	Butler	John	Fairlawn	OH	39	Neurosurgery	S	Oxycodone-Acetaminophen	Oxycodone Hcl/Acetaminophen	40	40	278	466.93	32		23	23	235.31	158		21
1497956403	Bowie	Charles	Baton Rouge	LA	22	Neurosurgery	S	Oxycodone-Acetaminophen	Oxycodone Hcl/Acetaminophen	33	33	518	1006.73	25	#					#
1497998264	Ropper	Alexander	Houston	TX	48	Neurosurgery	S	Oxycodone-Acetaminophen	Oxycodone Hcl/Acetaminophen	41	41	606	964.64	20		41	41	964.64	606		20
1508077884	Connor	David	Little Rock	AR	5	Neurosurgery	S	Oxycodone-Acetaminophen	Oxycodone Hcl/Acetaminophen	15	15	171	303.56	13	*					*
1508091430	Terzic	Dino	Duluth	MN	27	Neurosurgery	S	Oxycodone Hcl	Oxycodone Hcl	42	42	544	692.02	40		26	26	336.01	331		25
1508804857	Bailey	Byron	Charleston	SC	45	Neurosurgery	S	Oxycodone-Acetaminophen	Oxycodone Hcl/Acetaminophen	63	63	696	1614.53	48		45	45	1046.97	458		35
1508821596	Mccormack	Thomas	Latham	NY	36	Neurosurgery	S	Oxycodone Hcl	Oxycodone Hcl	14	14	265	323.75		*					*
1508821596	Mccormack	Thomas	Latham	NY	36	Neurosurgery	S	Oxycodone-Acetaminophen	Oxycodone Hcl/Acetaminophen	35	35	995	1829.23			19	19	796.77	554	*
1508822701	Dold	Oliver	Decatur	IL	17	Neurosurgery	S	Oxycodone-Acetaminophen	Oxycodone Hcl/Acetaminophen	29	29	234	731.81		*					*
1508823386	Rhea	Andrew	Florence	SC	45	Neurosurgery	S	Oxycodone-Acetaminophen	Oxycodone Hcl/Acetaminophen	61	61	242	672.7	50		49	49	525.75	193	#
1508823824	Kaplan	Stuart	Las Vegas	NV	32	Neurosurgery	S	Oxycodone-Acetaminophen	Oxycodone Hcl/Acetaminophen	19	19	336	500.26	15	#					*
1508843053	Mcallister	William	Newport News	VA	51	Neurosurgery	S	Oxycodone-Acetaminophen	Oxycodone Hcl/Acetaminophen	13	13	91	182.03	11	*					*
1508857749	Elsner	Henry	Greensboro	NC	37	Neurosurgery	S	Oxycodone Hcl	Oxycodone Hcl	62	62	1196	822.22			27	27	366.22	659	*
1508857749	Elsner	Henry	Greensboro	NC	37	Neurosurgery	S	Oxycodone-Acetaminophen	Oxycodone Hcl/Acetaminophen	186	186.3	2481	4684.51	67		123	123.1	2518.34	1436		50
1508868308	Lieberman	Daniel	Phoenix	AZ	4	Neurosurgery	S	Oxycodone Hcl	Oxycodone Hcl	13	13	390	247.47			0	0	0	0	#
1508969148	Sen	Anjan	Richland	WA	53	Neurosurgery	S	Oxycodone Hcl	Oxycodone Hcl	97	97.5	2716	5024.79	12		35	35.5	1818.65	1049	*
1508969148	Sen	Anjan	Richland	WA	53	Neurosurgery	S	Oxycodone-Acetaminophen	Oxycodone Hcl/Acetaminophen	59	59	1670	3405.26	13		30	30	1989	803	*
1508969148	Sen	Anjan	Richland	WA	53	Neurosurgery	S	Oxycontin	Oxycodone Hcl	11	11	330	3764.08		*					*
1508971912	Palmer	Sylvain	Mission Viejo	CA	6	Neurosurgery	S	Oxycodone-Acetaminophen	Oxycodone Hcl/Acetaminophen	43	43	336	639.88	33	#					#
1518027366	Peterson	Daniel	Austin	TX	48	Neurosurgery	S	Oxycodone-Acetaminophen	Oxycodone Hcl/Acetaminophen	40	40	240	610.88	18	#					#
1518041672	Isaacs	Robert	Durham	NC	37	Neurosurgery	S	Oxycodone Hcl	Oxycodone Hcl	13	13	99	172.64	12		13	13	172.64	99		12
1518067727	Cassidy	John	Venice	FL	12	Neurosurgery	S	Oxycodone-Acetaminophen	Oxycodone Hcl/Acetaminophen	169	169	1288	2438.22	107		157	157	2287.25	1202	#
1518126242	Meyer	Scott	Morristown	NJ	34	Neurosurgery	S	Oxycodone-Acetaminophen	Oxycodone Hcl/Acetaminophen	26	26	170	320	18		26	26	320	170		18
1518187384	Rhiew	Richard	Cleveland	OH	39	Neurosurgery	S	Oxycodone-Acetaminophen	Oxycodone Hcl/Acetaminophen	62	62	431	1034.97	34	#					#
1518197151	Kerr	Paul	Jackson	MS	28	Neurosurgery	S	Oxycodone-Acetaminophen	Oxycodone Hcl/Acetaminophen	22	22	309	732.16	11	#					*
1518263466	Deibert	Christopher	Pittsburgh	PA	42	Neurosurgery	S	Oxycodone Hcl	Oxycodone Hcl	40	40	279	402.52	35	#					#
1518266410	Gamble	Alexander	Bedford	NH	33	Neurosurgery	S	Oxycodone Hcl	Oxycodone Hcl	11	11	115	162.2		*					*
1518295815	Clark	Aaron	San Francisco	CA	6	Neurosurgery	S	Oxycodone-Acetaminophen	Oxycodone Hcl/Acetaminophen	15	15	147	225.2	15	#					#
1518903491	Mathern	Bruce	Richmond	VA	51	Neurosurgery	S	Oxycodone Hcl	Oxycodone Hcl	20	20	354	340.19	11	*					*
1518905116	Cezayirli	Resit	Birmingham	AL	1	Neurosurgery	S	Oxycodone-Acetaminophen	Oxycodone Hcl/Acetaminophen	68	68	988	1943.34	45		34	34	918.07	470		26
1518957182	Jacobs	Steven	Fishkill	NY	36	Neurosurgery	S	Oxycodone-Acetaminophen	Oxycodone Hcl/Acetaminophen	13	13	178	395.31		*					*
1518958776	Gobo	Dean	Clearwater	FL	12	Neurosurgery	S	Oxycodone-Acetaminophen	Oxycodone Hcl/Acetaminophen	93	93	798	1708.26	45		81	81	1412.27	699	#
1518960483	Eggers	David	Owensboro	KY	21	Neurosurgery	S	Oxycodone-Acetaminophen	Oxycodone Hcl/Acetaminophen	36	36	357	825.95	20		19	19	403.58	166	#
1518964790	Mullin	Bradford	Westerville	OH	39	Neurosurgery	S	Oxycodone-Acetaminophen	Oxycodone Hcl/Acetaminophen	18	18	184	398.16	15	#					#
1528068608	Bonaroti	Eugene	Greensburg	PA	42	Neurosurgery	S	Oxycodone Hcl	Oxycodone Hcl	32	32	276	629.13	15	#					*
1528068608	Bonaroti	Eugene	Greensburg	PA	42	Neurosurgery	S	Oxycodone-Acetaminophen	Oxycodone Hcl/Acetaminophen	15	15	150	257.82		#					*
1528078870	Hoover	Devon	Detroit	MI	26	Neurosurgery	S	Oxycodone-Acetaminophen	Oxycodone Hcl/Acetaminophen	54	54	637	1926.87	12		21	21	329.84	262	*
1528094851	Ilercil	Orhan	Flowood	MS	28	Neurosurgery	S	Oxycodone-Acetaminophen	Oxycodone Hcl/Acetaminophen	70	70	644	1713.09	53		28	28	636.35	229		25
1528126711	Hubschmann	Otakar	West Orange	NJ	34	Neurosurgery	S	Oxycodone-Acetaminophen	Oxycodone Hcl/Acetaminophen	13	13	72	133.07		*					*
1528134582	Cooley	David	Lima	OH	39	Neurosurgery	S	Oxycodone Hcl	Oxycodone Hcl	75	75	992	1341.12	18		30	30	590.07	463	*
1528134582	Cooley	David	Lima	OH	39	Neurosurgery	S	Oxycodone-Acetaminophen	Oxycodone Hcl/Acetaminophen	60	60	792	1261.01	12		25	25	238.54	205	*
1528160686	Boyd	Scott	West Columbia	SC	45	Neurosurgery	S	Oxycodone-Acetaminophen	Oxycodone Hcl/Acetaminophen	109	109	628	1115.14	75		86	86	813.42	487		60
1528175940	Simons	Robert	Fresno	CA	6	Neurosurgery	S	Oxycodone-Acetaminophen	Oxycodone Hcl/Acetaminophen	13	13	146	145.23		#					*
1528179363	Brayton	John	Geneva	IL	17	Neurosurgery	S	Oxycodone-Acetaminophen	Oxycodone Hcl/Acetaminophen	26	26	227	636.64			14	14	319.84	117	*
1528195252	Cochran	Daniel	Norman	OK	40	Neurosurgery	S	Oxycodone-Acetaminophen	Oxycodone Hcl/Acetaminophen	25	25	286	651.13	17	#					#
1528201092	Zhang	Shihao	Tulsa	OK	40	Neurosurgery	S	Oxycodone-Acetaminophen	Oxycodone Hcl/Acetaminophen	25	25	168	313.16	15	*					*
1528219466	Smith	Terry	Biloxi	MS	28	Neurosurgery	S	Oxycodone-Acetaminophen	Oxycodone Hcl/Acetaminophen	71	71	630	530.88	44		35	35	246.98	333		24
1528262110	Salinas	Paul	Frisco	TX	48	Neurosurgery	S	Oxycodone-Acetaminophen	Oxycodone Hcl/Acetaminophen	15	15	160	331.18	11	#					*
1528497948	Dupre	Derrick	Erie	PA	42	Neurosurgery	S	Oxycodone Hcl	Oxycodone Hcl	15	15	80	79.66		*					*
1528497948	Dupre	Derrick	Erie	PA	42	Neurosurgery	S	Oxycodone-Acetaminophen	Oxycodone Hcl/Acetaminophen	11	11	35	97.71		*					*
1538107545	Meagher	Richard	Marlton	NJ	34	Neurosurgery	S	Oxycodone-Acetaminophen	Oxycodone Hcl/Acetaminophen	17	17	115	352.06			17	17	352.06	115	*
1538113360	Bruno	Leonard	Huntingdon Valley	PA	42	Neurosurgery	S	Endocet	Oxycodone Hcl/Acetaminophen	24	24	720	1349.35	18	*					*
1538113360	Bruno	Leonard	Huntingdon Valley	PA	42	Neurosurgery	S	Oxycodone Hcl	Oxycodone Hcl	462	462.4	13451	13357.88	193		169	169.4	4775.3	4913		64
1538113360	Bruno	Leonard	Huntingdon Valley	PA	42	Neurosurgery	S	Oxycodone-Acetaminophen	Oxycodone Hcl/Acetaminophen	124	124	3678	6342.36	55		54	54	2039.41	1607		23
1538113360	Bruno	Leonard	Huntingdon Valley	PA	42	Neurosurgery	S	Oxycontin	Oxycodone Hcl	21	21	630	12196.21	11	*					*
1538113360	Bruno	Leonard	Huntingdon Valley	PA	42	Neurosurgery	S	Xtampza Er	Oxycodone Myristate	18	18	540	9806.72		#					*
1538119649	Yazbak	Philip	Neenah	WI	55	Neurosurgery	S	Oxycodone Hcl	Oxycodone Hcl	29	29	516	420.99	18	#					#
1538119649	Yazbak	Philip	Neenah	WI	55	Neurosurgery	S	Oxycodone-Acetaminophen	Oxycodone Hcl/Acetaminophen	12	12	146	197.11		*					*
1538152400	Wilson	Diana	Fort Worth	TX	48	Neurosurgery	S	Oxycodone-Acetaminophen	Oxycodone Hcl/Acetaminophen	27	27	338	921.88	19	#					#
1538153341	Tung	Howard	San Diego	CA	6	Neurosurgery	S	Oxycodone-Acetaminophen	Oxycodone Hcl/Acetaminophen	11	11	330	220.38			11	11	220.38	330	*
1538196548	Koebbe	Christopher	San Antonio	TX	48	Neurosurgery	S	Oxycodone-Acetaminophen	Oxycodone Hcl/Acetaminophen	56	56	629	929.23	53		39	39	674	452		37
1538261615	Gunter	Brett	West Columbia	SC	45	Neurosurgery	S	Oxycodone-Acetaminophen	Oxycodone Hcl/Acetaminophen	146	146	1192	1771.31	102		98	98	1161.66	796		78
1538327010	Dodd	Zachary	Bloomington	IN	18	Neurosurgery	S	Oxycodone-Acetaminophen	Oxycodone Hcl/Acetaminophen	16	16	105	183.33	15	*					*
1538333174	Thorat	Sachin	Bossier City	LA	22	Neurosurgery	S	Oxycodone-Acetaminophen	Oxycodone Hcl/Acetaminophen	11	11	29	59.82		*					*
1538350830	Weimar	James	Wichita	KS	20	Neurosurgery	S	Oxycodone-Acetaminophen	Oxycodone Hcl/Acetaminophen	45	45	371	928.23	20		23	23	458.47	177	#
1538364914	Miele	Vincent	Bridgeport	WV	54	Neurosurgery	S	Oxycodone Hcl	Oxycodone Hcl	25	26.7	288	263.21	23	#					#
1538375076	Smith	Adrian	Albany	GA	13	Neurosurgery	S	Oxycodone-Acetaminophen	Oxycodone Hcl/Acetaminophen	14	14	93	103.58		*					*
1548201346	Iuliano	Brian	Olympia	WA	53	Neurosurgery	S	Oxycodone Hcl	Oxycodone Hcl	16	16	118	163.06	13	*					*
1548224249	Boland	Michael	Chesterfield	MO	29	Neurosurgery	S	Oxycodone Hcl	Oxycodone Hcl	11	11	137	97.89		*					*
1548224249	Boland	Michael	Chesterfield	MO	29	Neurosurgery	S	Oxycodone-Acetaminophen	Oxycodone Hcl/Acetaminophen	59	59	706	1172.82	36		37	37	673.68	329		23
1548238108	Bybee	David	Modesto	CA	6	Neurosurgery	S	Oxycodone-Acetaminophen	Oxycodone Hcl/Acetaminophen	13	13	249	405.45		*					*
1548238322	Hlavac	Philip	Williamsport	PA	42	Neurosurgery	S	Oxycodone-Acetaminophen	Oxycodone Hcl/Acetaminophen	19	19	167	436.82	18	#					#
1548239288	Brakel	Arlo	Green Valley	AZ	4	Neurosurgery	S	Oxycodone-Acetaminophen	Oxycodone Hcl/Acetaminophen	30	30	195	393.42	24	#					#
1548243389	Levy	Mark	Fresno	CA	6	Neurosurgery	S	Oxycodone-Acetaminophen	Oxycodone Hcl/Acetaminophen	25	25.4	382	500.19	22	#					#
1548253503	Loftus	Thomas	Austin	TX	48	Neurosurgery	S	Oxycodone-Acetaminophen	Oxycodone Hcl/Acetaminophen	154	154	2726	6089.02	61		76	76	2763.18	1423		33
1548256910	Udehn	David	Saginaw	MI	26	Neurosurgery	S	Oxycodone-Acetaminophen	Oxycodone Hcl/Acetaminophen	14	14	149	268.83			0	0	0	0	#
1548259906	Albea	Jeffrey	Knoxville	TN	47	Neurosurgery	S	Oxycodone-Acetaminophen	Oxycodone Hcl/Acetaminophen	17	17	240	425.33	15	*					*
1548264385	Mccollom	Brad	Sebastian	FL	12	Neurosurgery	S	Oxycodone-Acetaminophen	Oxycodone Hcl/Acetaminophen	18	18	169	264.12	11	*					*
1548281363	Barnes	Bryan	Athens	GA	13	Neurosurgery	S	Oxycodone Hcl	Oxycodone Hcl	13	13	135	174.11		*					*
1548281363	Barnes	Bryan	Athens	GA	13	Neurosurgery	S	Oxycodone-Acetaminophen	Oxycodone Hcl/Acetaminophen	168	168	1702	3319.57	135		140	140	2711.33	1376		115
1548286412	Chittum	Christopher	Spartanburg	SC	45	Neurosurgery	S	Oxycodone Hcl	Oxycodone Hcl	55	55	1426	1169.31	39		26	26	465.49	610		22
1548286412	Chittum	Christopher	Spartanburg	SC	45	Neurosurgery	S	Oxycodone-Acetaminophen	Oxycodone Hcl/Acetaminophen	72	72	1967	2995.05	46		40	40	1581.86	1092		23
1548354459	Oberer	Daniel	Charlotte	NC	37	Neurosurgery	S	Oxycodone-Acetaminophen	Oxycodone Hcl/Acetaminophen	36	36	263	632.09	26	#					#
1548358385	Kaplan	Barry	Ocala	FL	12	Neurosurgery	S	Oxycodone-Acetaminophen	Oxycodone Hcl/Acetaminophen	100	100	1845	2705.75	79		84	84	2326.21	1585		68
1548365802	El-Kadi	Hikmat	Pittsburgh	PA	42	Neurosurgery	S	Oxycodone Hcl	Oxycodone Hcl	43	43	328	493.06	36	#					#
1548439920	Taghva	Alexander	Los Angeles	CA	6	Neurosurgery	S	Oxycodone-Acetaminophen	Oxycodone Hcl/Acetaminophen	27	27	246	505.76	19	#					#
1558344507	Schultz	Karl	Gainesville	GA	13	Neurosurgery	S	Oxycodone Hcl	Oxycodone Hcl	19	19.5	253	338.85	14	#					*
1558344507	Schultz	Karl	Gainesville	GA	13	Neurosurgery	S	Oxycodone-Acetaminophen	Oxycodone Hcl/Acetaminophen	38	38	499	1236.27	23		27	27	979.29	398	#
1558352831	Stern	Joseph	Greensboro	NC	37	Neurosurgery	S	Oxycodone Hcl	Oxycodone Hcl	83	83	1931	1794.53	25	#					#
1558352831	Stern	Joseph	Greensboro	NC	37	Neurosurgery	S	Oxycodone-Acetaminophen	Oxycodone Hcl/Acetaminophen	132	132	2099	3701.33	58		110	110	2768.96	1562	#
1558371906	Drewek	Michael	Golden	CO	8	Neurosurgery	S	Oxycodone-Acetaminophen	Oxycodone Hcl/Acetaminophen	19	19	158	380.51		#					*
1558457572	Marano	Stephen	Idaho Falls	ID	16	Neurosurgery	S	Oxycodone-Acetaminophen	Oxycodone Hcl/Acetaminophen	14	14	212	397.69	11	#					*
1558505172	Gandhi	Gautam	Little Rock	AR	5	Neurosurgery	S	Oxycodone-Acetaminophen	Oxycodone Hcl/Acetaminophen	127	127	1168	1947.57	90		66	66	848.84	606		50
1558568279	Pirris	Stephen	Jacksonville	FL	12	Neurosurgery	S	Oxycodone Hcl	Oxycodone Hcl	36	36	342	458.9	28		22	22	307.09	219	#
1558578344	Karanth	Kota	Lawrence	MA	25	Neurosurgery	S	Oxycodone Hcl	Oxycodone Hcl	67	67	721	991.65	31		39	39	536.1	423		18
1558578344	Karanth	Kota	Lawrence	MA	25	Neurosurgery	S	Oxycodone-Acetaminophen	Oxycodone Hcl/Acetaminophen	40	40	391	1014.29	20		14	14	341.68	140	*
1558578708	Jagannathan	Jayant	Madison Heights	MI	26	Neurosurgery	S	Oxycodone-Acetaminophen	Oxycodone Hcl/Acetaminophen	102	102	1169	2871.27	51		40	40	1018.08	449		24
1568410629	Lauryssen	Carl	Los Angeles	CA	6	Neurosurgery	S	Oxycodone-Acetaminophen	Oxycodone Hcl/Acetaminophen	15	15.7	380	496.98		#					*
1568438489	Rumana	Christopher	Tallahassee	FL	12	Neurosurgery	S	Oxycodone-Acetaminophen	Oxycodone Hcl/Acetaminophen	115	115	676	1214.05	97		86	86	849.72	496		72
1568439172	Gold	Rammy	Parkersburg	WV	54	Neurosurgery	S	Oxycodone-Acetaminophen	Oxycodone Hcl/Acetaminophen	109	109	1153	1872.25	49		26	26	465.9	245		13
1568443661	Stevens	Mark	La Crosse	WI	55	Neurosurgery	S	Oxycodone-Acetaminophen	Oxycodone Hcl/Acetaminophen	16	16	84	172.98	13	#					#
1568446482	Shaya	Mark	Coral Gables	FL	12	Neurosurgery	S	Oxycodone-Acetaminophen	Oxycodone Hcl/Acetaminophen	16	16	72	146.33	12	#					*
1568451607	Horn	Louis	Savannah	GA	13	Neurosurgery	S	Oxycodone-Acetaminophen	Oxycodone Hcl/Acetaminophen	141	141	1163	2762.28	83		93	93	1853.82	721		63
1568461374	Watson	Marshall	Santa Fe	NM	35	Neurosurgery	S	Oxycodone Hcl	Oxycodone Hcl	15	15	132	161.84	11	#					*
1568465961	Dull	Scott	Tulsa	OK	40	Neurosurgery	S	Oxycodone-Acetaminophen	Oxycodone Hcl/Acetaminophen	37	37	358	621.95	36	#					#
1568469609	Zerick	William	Westerville	OH	39	Neurosurgery	S	Oxycodone-Acetaminophen	Oxycodone Hcl/Acetaminophen	107	107	783	1900.46	91		83	83	1425.48	606		68
1568470904	Bucci	Michael	Greenville	SC	45	Neurosurgery	S	Oxycodone-Acetaminophen	Oxycodone Hcl/Acetaminophen	117	117	819	1064.59	107		90	90	813.06	628		83
1568481802	Smith	Donald	Tampa	FL	12	Neurosurgery	S	Oxycodone-Acetaminophen	Oxycodone Hcl/Acetaminophen	19	19	193	524.87	14	#					#
1568584159	Wang	Vincent	Austin	TX	48	Neurosurgery	S	Oxycodone-Acetaminophen	Oxycodone Hcl/Acetaminophen	23	23	297	538.13	18	#					#
1568662435	Hatchette	Charles	Salem	OR	41	Neurosurgery	S	Oxycodone Hcl	Oxycodone Hcl	75	75	665	1104.01	23		48	48	569.54	430	#
1568662435	Hatchette	Charles	Salem	OR	41	Neurosurgery	S	Oxycodone-Acetaminophen	Oxycodone Hcl/Acetaminophen	35	35	339	906.77	22		16	16	396.9	137	#
1568669828	Rammos	Stylianos	Sherwood	AR	5	Neurosurgery	S	Oxycodone Hcl	Oxycodone Hcl	28	28	199	259.38	25	#					#
1568679652	Sansur	Charles	Baltimore	MD	24	Neurosurgery	S	Oxycodone Hcl	Oxycodone Hcl	11	11	330	355.64		*					*
1568692887	Edwards	John	Provo	UT	49	Neurosurgery	S	Oxycodone Hcl	Oxycodone Hcl	12	12	138	181.56	11	*					*
1578510954	Cunningham	Edwin	Springfield	MO	29	Neurosurgery	S	Oxycodone-Acetaminophen	Oxycodone Hcl/Acetaminophen	49	49	464	830.51	46		31	31	440.24	284		30
1578513925	Woodall	William	Birmingham	AL	1	Neurosurgery	S	Oxycodone-Acetaminophen	Oxycodone Hcl/Acetaminophen	114	114	1084	2188.15	54		82	82	1411.78	802		43
1578520532	Smith	William	Las Vegas	NV	32	Neurosurgery	S	Oxycodone Hcl	Oxycodone Hcl	11	11	264	334.49			0	0	0	0	#
1578520532	Smith	William	Las Vegas	NV	32	Neurosurgery	S	Oxycodone-Acetaminophen	Oxycodone Hcl/Acetaminophen	104	104	2151	4000.73	54		73	73	2628.62	1515		39
1578543187	Baldwin	Hillel	Tucson	AZ	4	Neurosurgery	S	Oxycodone-Acetaminophen	Oxycodone Hcl/Acetaminophen	21	21	183	392.58	18		21	21	392.58	183		18
1578548830	Brocker	Brian	Youngstown	OH	39	Neurosurgery	S	Oxycodone Hcl	Oxycodone Hcl	104	104	3050	3268.07	16		88	88	3034.3	2607	#
1578548830	Brocker	Brian	Youngstown	OH	39	Neurosurgery	S	Oxycodone-Acetaminophen	Oxycodone Hcl/Acetaminophen	265	266	7712	10561.98	40		175	175.3	6915.97	5080		29
1578548830	Brocker	Brian	Youngstown	OH	39	Neurosurgery	S	Oxycontin	Oxycodone Hcl	28	28	840	13801.87		#					*
1578554903	Nudelman	Robert	Greensboro	NC	37	Neurosurgery	S	Oxycodone-Acetaminophen	Oxycodone Hcl/Acetaminophen	44	44	556	456.14	14		21	21	205.5	280	#
1578557377	Mack	Chriss	Missoula	MT	30	Neurosurgery	S	Oxycodone Hcl	Oxycodone Hcl	19	19	290	340.96	17	#					#
1578562062	Koen	Joseph	Norfolk	VA	51	Neurosurgery	S	Oxycodone-Acetaminophen	Oxycodone Hcl/Acetaminophen	39	39	218	583.23	24	#					#
1578591731	Neblett	John	Jackson	TN	47	Neurosurgery	S	Oxycodone-Acetaminophen	Oxycodone Hcl/Acetaminophen	41	41	387	750.7	30	#					#
1578610457	Lebow	Richard	Nashville	TN	47	Neurosurgery	S	Oxycodone-Acetaminophen	Oxycodone Hcl/Acetaminophen	34	34	359	571.27	24		22	22	344.2	219	#
1578620282	Doherty	Patrick	New London	CT	9	Neurosurgery	S	Oxycodone Hcl	Oxycodone Hcl	48	48	347	711.14	27		19	19	260.99	139		14
1578620282	Doherty	Patrick	New London	CT	9	Neurosurgery	S	Oxycodone-Acetaminophen	Oxycodone Hcl/Acetaminophen	17	17	106	109.09		#					*
1578648002	Jamshidi	Saied	Oxon Hill	MD	24	Neurosurgery	S	Oxycodone Hcl	Oxycodone Hcl	19	19	470	479.49		#					*
1578648002	Jamshidi	Saied	Oxon Hill	MD	24	Neurosurgery	S	Oxycodone-Acetaminophen	Oxycodone Hcl/Acetaminophen	45	45	921	1075.13			19	19	438.37	330	*
1578650123	Lowry	David	Holland	MI	26	Neurosurgery	S	Oxycodone-Acetaminophen	Oxycodone Hcl/Acetaminophen	13	13	70	156.28	11	#					*
1578666780	Stefanis	George	Macon	GA	13	Neurosurgery	S	Oxycodone-Acetaminophen	Oxycodone Hcl/Acetaminophen	91	91	1695	2211.28	37		31	31	682.54	574		19
1578671186	Warren	Wayne	Casper	WY	56	Neurosurgery	S	Oxycodone-Acetaminophen	Oxycodone Hcl/Acetaminophen	47	47	651	2336.07	26		26	26	1174.65	375	#
1578731212	Almubaslat	Mohammad	Mandeville	LA	22	Neurosurgery	S	Oxycodone Hcl	Oxycodone Hcl	16	16	335	273.35		*					*
1578731212	Almubaslat	Mohammad	Mandeville	LA	22	Neurosurgery	S	Oxycodone-Acetaminophen	Oxycodone Hcl/Acetaminophen	28	28	645	667.82	16	#					*
1578743522	Lochhead	Richard	Boise	ID	16	Neurosurgery	S	Oxycodone-Acetaminophen	Oxycodone Hcl/Acetaminophen	22	22	235	558.03	15	#					#
1578773990	Thankachan Jacob	Arun	Gainesville	GA	13	Neurosurgery	S	Oxycodone Hcl	Oxycodone Hcl	17	17	137	151.14	14	#					*
1578773990	Thankachan Jacob	Arun	Gainesville	GA	13	Neurosurgery	S	Oxycodone-Acetaminophen	Oxycodone Hcl/Acetaminophen	82	82	974	1436.86	50		44	44	669.72	486		30
1578784468	Brennan	William	Lafayette	LA	22	Neurosurgery	S	Oxycodone-Acetaminophen	Oxycodone Hcl/Acetaminophen	21	21	363	805.65	11	*					*
1588625313	Wanebo	John	Scottsdale	AZ	4	Neurosurgery	S	Oxycodone-Acetaminophen	Oxycodone Hcl/Acetaminophen	16	16	138	396.93			16	16	396.93	138	*
1588629943	Barry	Christopher	Del City	OK	40	Neurosurgery	S	Oxycodone-Acetaminophen	Oxycodone Hcl/Acetaminophen	21	21	235	689.77	20	#					#
1588634588	Geckle	David	Richmond	VA	51	Neurosurgery	S	Oxycodone Hcl	Oxycodone Hcl	34	34	427	1666.22		*					*
1588634588	Geckle	David	Richmond	VA	51	Neurosurgery	S	Oxycodone-Acetaminophen	Oxycodone Hcl/Acetaminophen	35	35	341	523.89	23	#					#
1588643639	Purighalla	Srinivasan	Moline	IL	17	Neurosurgery	S	Oxycodone-Acetaminophen	Oxycodone Hcl/Acetaminophen	13	13	170	279.96	12	*					*
1588654370	Kiehm	Kelly	Columbus	OH	39	Neurosurgery	S	Oxycodone Hcl	Oxycodone Hcl	49	49	409	706.19	30	#					#
1588673461	Thomas	Michael	Hallandale	FL	12	Neurosurgery	S	Oxycodone-Acetaminophen	Oxycodone Hcl/Acetaminophen	22	22	207	485.89	16	*					*
1588694350	Greiner	Alson	Cincinnati	OH	39	Neurosurgery	S	Oxycodone Hcl	Oxycodone Hcl	174	174.9	4881	7113.66	65		39	39.9	1865.22	1097		20
1588694350	Greiner	Alson	Cincinnati	OH	39	Neurosurgery	S	Oxycodone-Acetaminophen	Oxycodone Hcl/Acetaminophen	215	215.9	5967	12423.05	79		88	88.9	5185.77	2445		31
1588694350	Greiner	Alson	Cincinnati	OH	39	Neurosurgery	S	Oxycontin	Oxycodone Hcl	86	86.3	2464	124606.11	27		40	40	48923.47	1142	*
1588743330	Lal	Sumeer	Greenwood	SC	45	Neurosurgery	S	Oxycodone Hcl	Oxycodone Hcl	12	12	140	97.78		*					*
1588743330	Lal	Sumeer	Greenwood	SC	45	Neurosurgery	S	Oxycodone-Acetaminophen	Oxycodone Hcl/Acetaminophen	63	63	826	1029.75	40		34	34	435.07	399		28
1588766216	Lechner	Roseanna	Cleveland	OH	39	Neurosurgery	S	Oxycodone-Acetaminophen	Oxycodone Hcl/Acetaminophen	37	37	350	609.51	19	#					#
1588786669	Cowan	John	Rome	GA	13	Neurosurgery	S	Oxycodone-Acetaminophen	Oxycodone Hcl/Acetaminophen	19	19	180	370.36	14	#					*
1588825772	Reinard	Kevin	Toledo	OH	39	Neurosurgery	S	Oxycodone-Acetaminophen	Oxycodone Hcl/Acetaminophen	72	72	670	1132.13	56		45	45	730.4	411		38
1598056269	Smith	Gabriel	Cleveland	OH	39	Neurosurgery	S	Oxycodone-Acetaminophen	Oxycodone Hcl/Acetaminophen	14	14	117	331.41		#					*
1598703910	Lippman	Caleb	Mount Pleasant	WI	55	Neurosurgery	S	Oxycodone-Acetaminophen	Oxycodone Hcl/Acetaminophen	43	43	434	1205.32	14		0	0	0	0		0
1598743734	Reeves	John	Shreveport	LA	22	Neurosurgery	S	Oxycodone-Acetaminophen	Oxycodone Hcl/Acetaminophen	17	17	249	439.74		#					*
1598744484	Rodriguez-Cruz	Leonardo	Cookeville	TN	47	Neurosurgery	S	Oxycodone-Acetaminophen	Oxycodone Hcl/Acetaminophen	37	37	534	747.06	26	#					#
1598756934	Cabbell	Kyle	Greensboro	NC	37	Neurosurgery	S	Oxycodone Hcl	Oxycodone Hcl	66	66	820	920.93	39		25	25	331.29	283		20
1598756934	Cabbell	Kyle	Greensboro	NC	37	Neurosurgery	S	Oxycodone-Acetaminophen	Oxycodone Hcl/Acetaminophen	15	15	162	271.74	13	*					*
1598756934	Cabbell	Kyle	Greensboro	NC	37	Neurosurgery	S	Oxycontin	Oxycodone Hcl	25	25	750	7063.14		#					*
1598756934	Cabbell	Kyle	Greensboro	NC	37	Neurosurgery	S	Percocet	Oxycodone Hcl/Acetaminophen	14	14	189	16688.87			0	0	0	0	#
1598787905	German	John	Albany	NY	36	Neurosurgery	S	Oxycodone Hcl	Oxycodone Hcl	15	15	106	102.39	15	*					*
1598788655	Walpert	Kimberly	Athens	GA	13	Neurosurgery	S	Oxycodone-Acetaminophen	Oxycodone Hcl/Acetaminophen	22	22	139	195.03	17	#					#
1598791212	Acebal	Pablo	Miami	FL	12	Neurosurgery	S	Oxycodone-Acetaminophen	Oxycodone Hcl/Acetaminophen	28	28	185	612.88	12	#					*
1598818189	Henderson	Brett	Las Cruces	NM	35	Neurosurgery	S	Oxycodone Hcl	Oxycodone Hcl	15	15	313	404.8		*					*
1598818189	Henderson	Brett	Las Cruces	NM	35	Neurosurgery	S	Oxycodone-Acetaminophen	Oxycodone Hcl/Acetaminophen	16	18	296	677.91		*					*
1598822835	Brett	Darrell	Portland	OR	41	Neurosurgery	S	Oxycodone-Acetaminophen	Oxycodone Hcl/Acetaminophen	28	28	284	756.21	23		11	11	362.21	129	*
1598879595	Shen	Alfred	Rancho Mirage	CA	6	Neurosurgery	S	Oxycodone Hcl	Oxycodone Hcl	13	13	364	964.57			13	13	964.57	364	*
1598879595	Shen	Alfred	Rancho Mirage	CA	6	Neurosurgery	S	Oxycodone-Acetaminophen	Oxycodone Hcl/Acetaminophen	21	22.5	549	1153.15			21	22.5	1153.15	549	*
1598932162	Subbaiah	Sathish	East Setauket	NY	36	Neurosurgery	S	Oxycodone-Acetaminophen	Oxycodone Hcl/Acetaminophen	20	20	288	353.5	16	#					#
1598934903	Orozco	Ludwig	Rowlett	TX	48	Neurosurgery	S	Oxycodone-Acetaminophen	Oxycodone Hcl/Acetaminophen	32	32	515	965.48	22		13	13	322.27	197	*
1598958753	Cobery	Steven	Norfolk	VA	51	Neurosurgery	S	Oxycodone-Acetaminophen	Oxycodone Hcl/Acetaminophen	12	12	54	160.56	12	*					*
1598962094	Singleton	Richard	Richmond	VA	51	Neurosurgery	S	Oxycodone-Acetaminophen	Oxycodone Hcl/Acetaminophen	30	30	264	341.16	13		15	15	169.46	148	*
1609011568	Babington	Parker	Norfolk	VA	51	Neurosurgery	S	Oxycodone-Acetaminophen	Oxycodone Hcl/Acetaminophen	52	52	340	785.9	24		29	29	468.12	202	#
1609026145	Gigante	Paul	Livingston	NJ	34	Neurosurgery	S	Oxycodone-Acetaminophen	Oxycodone Hcl/Acetaminophen	11	11	35	60.56		*					*
1609033232	Davies	Gareth	Portsmouth	NH	33	Neurosurgery	S	Oxycodone Hcl	Oxycodone Hcl	17	17	183	206.14	15	*					*
1609056647	Kakarla	Udaya	Phoenix	AZ	4	Neurosurgery	S	Oxycodone Hcl	Oxycodone Hcl	11	11	155	220.44		*					*
1609081900	Sachs	Donald	Lakeland	FL	12	Neurosurgery	S	Oxycodone-Acetaminophen	Oxycodone Hcl/Acetaminophen	110	110.3	939	1338.38	107		92	92.3	1106.5	799		89
1609082072	Kelleher	John	Hershey	PA	42	Neurosurgery	S	Oxycodone Hcl	Oxycodone Hcl	16	16	422	581.79	14	*					*
1609089317	Immesoete	Phillip	Canton	OH	39	Neurosurgery	S	Oxycodone-Acetaminophen	Oxycodone Hcl/Acetaminophen	46	46	399	1424.74	32		21	21	778.69	205		15
1609148477	Alahmadi	Hussein	New Britain	CT	9	Neurosurgery	S	Oxycodone Hcl	Oxycodone Hcl	12	12	84	128.86		*					*
1609148477	Alahmadi	Hussein	New Britain	CT	9	Neurosurgery	S	Oxycodone-Acetaminophen	Oxycodone Hcl/Acetaminophen	48	48	579	1008.81	18		26	26	457.54	263	#
1609821545	Gabriel	Eric	Jacksonville	FL	12	Neurosurgery	S	Oxycodone Hcl	Oxycodone Hcl	302	302	8216	7449.95	40		70	70	1933.57	1728		14
1609821545	Gabriel	Eric	Jacksonville	FL	12	Neurosurgery	S	Oxycodone-Acetaminophen	Oxycodone Hcl/Acetaminophen	308	308	5156	9180.45	140		146	146	3103.37	1889		88
1609821545	Gabriel	Eric	Jacksonville	FL	12	Neurosurgery	S	Oxycontin	Oxycodone Hcl	23	23	690	10128.35		#					*
1609840941	Paine	Jonathan	Melbourne	FL	12	Neurosurgery	S	Oxycodone-Acetaminophen	Oxycodone Hcl/Acetaminophen	179	179	1177	3734.64	100		139	139	2928.69	907		82
1609856475	Christiano	Joseph	Tucson	AZ	4	Neurosurgery	S	Oxycodone-Acetaminophen	Oxycodone Hcl/Acetaminophen	41	41	419	807.24	34	#					#
1609861392	Boyer	Kevin	Bradenton	FL	12	Neurosurgery	S	Oxycodone-Acetaminophen	Oxycodone Hcl/Acetaminophen	31	31	296	825.28	25		20	20	523.3	189	#
1609866953	Rubino	Gregory	Lake Charles	LA	22	Neurosurgery	S	Oxycodone-Acetaminophen	Oxycodone Hcl/Acetaminophen	103	103	1596	2164.47	48		17	17	327.87	215		12
1609867803	Hirsch	James	Mobile	AL	1	Neurosurgery	S	Oxycodone-Acetaminophen	Oxycodone Hcl/Acetaminophen	57	57.7	695	712.75	55		34	34.7	460.06	438		34
1609918416	Nasr	Fadi	Oklahoma City	OK	40	Neurosurgery	S	Oxycodone Hcl	Oxycodone Hcl	77	77	981	1496.84	42		49	49	953.4	614		26
1609918416	Nasr	Fadi	Oklahoma City	OK	40	Neurosurgery	S	Oxycodone-Acetaminophen	Oxycodone Hcl/Acetaminophen	81	83.5	1306	2860.54	41		56	58	2167.55	878		29
1609951631	Schaefer	Dale	Great Falls	MT	30	Neurosurgery	S	Oxycodone-Acetaminophen	Oxycodone Hcl/Acetaminophen	18	18	125	196.97	17	#					#
1609977339	Martin	Douglas	Boca Raton	FL	12	Neurosurgery	S	Oxycodone-Acetaminophen	Oxycodone Hcl/Acetaminophen	11	11	111	289.77		*					*
1619030996	Wilson	Gregory	Tulsa	OK	40	Neurosurgery	S	Oxycodone-Acetaminophen	Oxycodone Hcl/Acetaminophen	166	166	1672	3063	143		129	129	2233.33	1305		113
1619040177	Steege	Timothy	Seattle	WA	53	Neurosurgery	S	Oxycodone Hcl	Oxycodone Hcl	35	35	146	268.09	34	#					#
1619070802	Hawkins	Alexander	Neenah	WI	55	Neurosurgery	S	Oxycodone Hcl	Oxycodone Hcl	22	22	283	235.93	14	#					*
1619070802	Hawkins	Alexander	Neenah	WI	55	Neurosurgery	S	Oxycodone-Acetaminophen	Oxycodone Hcl/Acetaminophen	15	15	255	302.12		*					*
1619079753	Rambo	William	Columbia	SC	45	Neurosurgery	S	Oxycodone-Acetaminophen	Oxycodone Hcl/Acetaminophen	44	44	306	403.44	37	#					#
1619089125	Mark	Edward	Valdosta	GA	13	Neurosurgery	S	Oxycodone-Acetaminophen	Oxycodone Hcl/Acetaminophen	33	37.5	1065	2124.07			19	23.5	1396.11	675	*
1619148293	Valerio	Jose	South Miami	FL	12	Neurosurgery	S	Oxycodone-Acetaminophen	Oxycodone Hcl/Acetaminophen	56	56	736	1430.13	33		30	30	397.22	227	#
1619187697	Cardenas	Raul	Memphis	TN	47	Neurosurgery	S	Oxycodone-Acetaminophen	Oxycodone Hcl/Acetaminophen	24	24	310	555.25	16	#					#
1619925559	Ryan	Terrence	Columbia	MO	29	Neurosurgery	S	Oxycodone-Acetaminophen	Oxycodone Hcl/Acetaminophen	68	68	476	757.8	56		53	53	556.86	346	#
1619934916	Duke	Derek	Henderson	NV	32	Neurosurgery	S	Oxycodone-Acetaminophen	Oxycodone Hcl/Acetaminophen	32	32	251	548.2	29	#					#
1619937398	Garrett	David	Temple	TX	48	Neurosurgery	S	Oxycodone Hcl	Oxycodone Hcl	13	13	356	1011.32			0	0	0	0	#
1619965316	Scodary	Daniel	Bridgeton	MO	29	Neurosurgery	S	Oxycodone-Acetaminophen	Oxycodone Hcl/Acetaminophen	27	27	161	614.91	20	#					#
1619986130	Reichert	Kenneth	Waukesha	WI	55	Neurosurgery	S	Oxycodone-Acetaminophen	Oxycodone Hcl/Acetaminophen	13	13	84	266.99		#					*
1629015375	Kamath	Yogish	W. Roxbury	MA	25	Neurosurgery	S	Oxycodone-Acetaminophen	Oxycodone Hcl/Acetaminophen	28	28	840	1803.42	19	#					#
1629021456	Heilman	Timothy	East Lansing	MI	26	Neurosurgery	S	Oxycodone-Acetaminophen	Oxycodone Hcl/Acetaminophen	18	18	256	331.84		*					*
1629030804	Gleason	Patrick	Corpus Christi	TX	48	Neurosurgery	S	Oxycodone-Acetaminophen	Oxycodone Hcl/Acetaminophen	12	12	177	295.72		*					*
1629034111	Omalley	Sean	Alabaster	AL	1	Neurosurgery	S	Oxycodone-Acetaminophen	Oxycodone Hcl/Acetaminophen	39	39	292	601.19	24		22	22	350.07	176		13
1629043930	Sikorski	Christian	Saint Joseph	MI	26	Neurosurgery	S	Oxycodone-Acetaminophen	Oxycodone Hcl/Acetaminophen	30	30	164	383.1	27	#					#
1629052782	Chen	Ying	Westerville	OH	39	Neurosurgery	S	Oxycodone-Acetaminophen	Oxycodone Hcl/Acetaminophen	17	18	258	303.65	13	*					*
1629056908	Patrick	Todd	Tyler	TX	48	Neurosurgery	S	Oxycodone-Acetaminophen	Oxycodone Hcl/Acetaminophen	38	38	413	915.33	25	#					#
1629060660	Cook	Shon	Norman	OK	40	Neurosurgery	S	Oxycodone-Acetaminophen	Oxycodone Hcl/Acetaminophen	72	72	522	1264.48	53		56	56	916.78	407		42
1629073853	Schnittker	Joseph	Elkhart	IN	18	Neurosurgery	S	Oxycodone-Acetaminophen	Oxycodone Hcl/Acetaminophen	13	13	110	154.3		*					*
1629172929	Laohaprasit	Varun	Bellevue	WA	53	Neurosurgery	S	Oxycodone Hcl	Oxycodone Hcl	39	39	526	1275.19	28		21	21	653.26	286	#
1629298500	Maryanov, Md	Timothy	Fort Smith	AR	5	Neurosurgery	S	Oxycodone Hcl	Oxycodone Hcl	999	999.3	29267	35994.31	121		537	537	20085.02	15707		60
1629298500	Maryanov, Md	Timothy	Fort Smith	AR	5	Neurosurgery	S	Oxycodone-Acetaminophen	Oxycodone Hcl/Acetaminophen	457	457	12940	24437.05	71		207	207	11361.95	5947		33
1629298500	Maryanov, Md	Timothy	Fort Smith	AR	5	Neurosurgery	S	Oxycontin	Oxycodone Hcl	69	69	2037	18534.88			46	46	12282.21	1347	*
1639136757	Baskin	Jonathan	Morristown	NJ	34	Neurosurgery	S	Oxycodone-Acetaminophen	Oxycodone Hcl/Acetaminophen	31	31	255	262.18	17	#					#
1639144736	Guyot	Lisa	Grand Blanc	MI	26	Neurosurgery	S	Oxycodone-Acetaminophen	Oxycodone Hcl/Acetaminophen	50	50	378	553.03	30	#					#
1639287949	Graham	Donald	Statesboro	GA	13	Neurosurgery	S	Oxycodone-Acetaminophen	Oxycodone Hcl/Acetaminophen	24	24	149	348.64	16	*					*
1639292287	Etame	Arnold	Tampa	FL	12	Neurosurgery	S	Oxycodone Hcl	Oxycodone Hcl	27	27	261	213.43	26	#					#
1639342926	Widi	Gabriel	Hialeah	FL	12	Neurosurgery	S	Oxycodone-Acetaminophen	Oxycodone Hcl/Acetaminophen	23	23	157	367.43	17	#					#
1639362007	Robert	Everett	Metairie	LA	22	Neurosurgery	S	Oxycodone-Acetaminophen	Oxycodone Hcl/Acetaminophen	31	31	348	661.74	18	#					#
1639362700	Kim	Paul	Charlotte	NC	37	Neurosurgery	S	Oxycodone-Acetaminophen	Oxycodone Hcl/Acetaminophen	25	25	190	359.85	20	#					#
1639459233	Gandhoke	Gurpreet	Kansas City	MO	29	Neurosurgery	S	Oxycodone Hcl	Oxycodone Hcl	11	11	75	64.54			11	11	64.54	75	*
1649204983	Vokshoor	Amir	Santa Monica	CA	6	Neurosurgery	S	Oxycodone-Acetaminophen	Oxycodone Hcl/Acetaminophen	19	19	180	358.55	12	#					#
1649254855	Wolff	Charles	Pensacola	FL	12	Neurosurgery	S	Oxycodone-Acetaminophen	Oxycodone Hcl/Acetaminophen	83	83	505	1121.78	44		54	54	727.7	334		29
1649258724	Ameri	Shapur	Framingham	MA	25	Neurosurgery	S	Oxycodone-Acetaminophen	Oxycodone Hcl/Acetaminophen	23	23	293	207.16	20	#					#
1649277534	Hoeflinger	Brian	Toledo	OH	39	Neurosurgery	S	Oxycodone-Acetaminophen	Oxycodone Hcl/Acetaminophen	97	97	638	1302.33	42		67	67	837.46	413		30
1649279837	White	Mark	Westerville	OH	39	Neurosurgery	S	Oxycodone Hcl	Oxycodone Hcl	31	31	862	1104.55			12	12	270.72	307	*
1649282245	Macdonald	Aaron	Anderson	SC	45	Neurosurgery	S	Oxycodone-Acetaminophen	Oxycodone Hcl/Acetaminophen	36	36	298	1073.17	18	#					#
1649282765	Stern	Mark	Escondido	CA	6	Neurosurgery	S	Oxycodone-Acetaminophen	Oxycodone Hcl/Acetaminophen	19	19	253	590.01	15	#					#
1649298860	Meredith	Christopher	Bellingham	WA	53	Neurosurgery	S	Oxycodone Hcl	Oxycodone Hcl	15	15	200	210.71		#					*
1649298860	Meredith	Christopher	Bellingham	WA	53	Neurosurgery	S	Oxycodone-Acetaminophen	Oxycodone Hcl/Acetaminophen	44	44	475	832.38	30	#					#
1649346784	Ryan	Patrick	Montgomery	AL	1	Neurosurgery	S	Oxycodone-Acetaminophen	Oxycodone Hcl/Acetaminophen	127	127	1166	2772.35	105		89	89	1950.04	817		76
1649363730	Pannu	Yashdip	Milwaukee	WI	55	Neurosurgery	S	Oxycodone Hcl	Oxycodone Hcl	67	67	967	784.73	12	*					*
1649363730	Pannu	Yashdip	Milwaukee	WI	55	Neurosurgery	S	Oxycodone-Acetaminophen	Oxycodone Hcl/Acetaminophen	171	171	2464	4318.57	34		21	21	484.44	291	*
1649378191	Davis	Robert	Biloxi	MS	28	Neurosurgery	S	Oxycodone Hcl	Oxycodone Hcl	15	15	213	145.26	15	*					*
1649449711	Smith	Howard	Corpus Christi	TX	48	Neurosurgery	S	Oxycodone-Acetaminophen	Oxycodone Hcl/Acetaminophen	27	27	354	892.77	27	#					#
1649595182	Befeler	Adam	St Petersburg	FL	12	Neurosurgery	S	Oxycodone-Acetaminophen	Oxycodone Hcl/Acetaminophen	11	11	103	168.79		*					*
1659309870	Stringer	Douglas	Panama City	FL	12	Neurosurgery	S	Oxycodone-Acetaminophen	Oxycodone Hcl/Acetaminophen	278	280.3	6678	8644.12	63		113	115	3078.99	2689		26
1659325785	Crabtree	Herbert	Springfield	MO	29	Neurosurgery	S	Oxycodone-Acetaminophen	Oxycodone Hcl/Acetaminophen	34	34	208	542.43	30		23	23	351.35	143	#
1659326403	Vacca	Dante	Reno	NV	32	Neurosurgery	S	Oxycodone-Acetaminophen	Oxycodone Hcl/Acetaminophen	59	59	983	2057.48	29	#					#
1659355931	Haddad	Souheil	Bloomington	IN	18	Neurosurgery	S	Oxycodone-Acetaminophen	Oxycodone Hcl/Acetaminophen	23	23	167	369.68	16	#					#
1659360600	Bishop	Randolph	Savannah	GA	13	Neurosurgery	S	Oxycodone-Acetaminophen	Oxycodone Hcl/Acetaminophen	141	142	4043	4309.55	69		94	94	2857.26	2664		42
1659366300	Scully	Thomas	Tucson	AZ	4	Neurosurgery	S	Oxycodone Hcl	Oxycodone Hcl	40	40	297	362.79	35	#					#
1659367456	Kuether	Todd	Portland	OR	41	Neurosurgery	S	Oxycodone Hcl	Oxycodone Hcl	25	25	181	208.63	24	#					#
1659370732	Waters	David	Norfolk	VA	51	Neurosurgery	S	Oxycodone-Acetaminophen	Oxycodone Hcl/Acetaminophen	45	45	328	523.84	34	#					#
1659374007	Clark	Leo	Maumee	OH	39	Neurosurgery	S	Oxycodone-Acetaminophen	Oxycodone Hcl/Acetaminophen	92	92	967	805.48	26		60	60	570.78	633	#
1659376101	Brooks	William	Lexington	KY	21	Neurosurgery	S	Oxycodone-Acetaminophen	Oxycodone Hcl/Acetaminophen	93	93	1165	1867.26	64		70	70	1385.41	879		49
1659378123	Kachmann	Jeffrey	Fort Wayne	IN	18	Neurosurgery	S	Oxycodone-Acetaminophen	Oxycodone Hcl/Acetaminophen	23	23	296	809.93	13	*					*
1659396448	Vanni	Steven	Miami	FL	12	Neurosurgery	S	Oxycodone-Acetaminophen	Oxycodone Hcl/Acetaminophen	36	36	393	652.2	28	#					#
1659464626	Staner	Thomas	Birmingham	AL	1	Neurosurgery	S	Oxycodone-Acetaminophen	Oxycodone Hcl/Acetaminophen	12	12	166	227.13		*					*
1659569200	Lee	Janet	Grand Forks	ND	38	Neurosurgery	S	Oxycodone-Acetaminophen	Oxycodone Hcl/Acetaminophen	12	12	116	198.2	11	*					*
1659581601	Stanger	Richard	Baton Rouge	LA	22	Neurosurgery	S	Oxycodone-Acetaminophen	Oxycodone Hcl/Acetaminophen	20	20.3	418	895.25	12	*					*
1659594083	Miele	William	Baltimore	MD	24	Neurosurgery	S	Oxycodone Hcl	Oxycodone Hcl	11	11	112	147.17		*					*
1659781565	Birch	Kurtis	West Hollywood	CA	6	Neurosurgery	S	Oxycodone Hcl	Oxycodone Hcl	24	24	255	334.25	21	#					#
1659781565	Birch	Kurtis	West Hollywood	CA	6	Neurosurgery	S	Oxycodone-Acetaminophen	Oxycodone Hcl/Acetaminophen	23	23	252	449.06	21	#					#
1669403200	Paul	Michael	Port St Lucie	FL	12	Neurosurgery	S	Oxycodone Hcl	Oxycodone Hcl	30	30	504	511.72	13		17	17	305.5	343	*
1669403200	Paul	Michael	Port St Lucie	FL	12	Neurosurgery	S	Oxycodone-Acetaminophen	Oxycodone Hcl/Acetaminophen	56	56.5	601	1085.4	34		40	40.5	780.73	431	#
1669415071	Cooper	Martin	Los Angeles	CA	6	Neurosurgery	S	Oxycodone-Acetaminophen	Oxycodone Hcl/Acetaminophen	30	30	278	643.2	15	#					#
1669415964	Kellogg	Jordi	Portland	OR	41	Neurosurgery	S	Oxycodone Hcl	Oxycodone Hcl	31	31.3	287	301.07	28		20	20.3	180.47	209		17
1669415964	Kellogg	Jordi	Portland	OR	41	Neurosurgery	S	Oxycodone-Acetaminophen	Oxycodone Hcl/Acetaminophen	22	22	194	378.98	16	#					#
1669436739	Purvines	Scott	Chesterfield	MO	29	Neurosurgery	S	Oxycodone-Acetaminophen	Oxycodone Hcl/Acetaminophen	100	100	858	1982.45	33		35	35	767.14	212		16
1669447488	Nicol	Bradley	Flagstaff	AZ	4	Neurosurgery	S	Oxycodone-Acetaminophen	Oxycodone Hcl/Acetaminophen	26	26	274	721.15	11	#					*
1669451753	Snyder	William	Knoxville	TN	47	Neurosurgery	S	Oxycodone-Acetaminophen	Oxycodone Hcl/Acetaminophen	79	79	601	1298.45	59		49	49	761.6	366		37
1669461000	Wienecke	Robert	Oklahoma City	OK	40	Neurosurgery	S	Oxycodone Hcl	Oxycodone Hcl	56	56	854	1011.07	32		42	42	726.84	546	#
1669461000	Wienecke	Robert	Oklahoma City	OK	40	Neurosurgery	S	Oxycodone-Acetaminophen	Oxycodone Hcl/Acetaminophen	68	69	1024	2336.42	35		44	45	1622.19	714	#
1669465241	Finizio	Joseph	Louisville	KY	21	Neurosurgery	S	Oxycodone-Acetaminophen	Oxycodone Hcl/Acetaminophen	11	11	134	407.92	11	*					*
1669467924	Pasarin	Guillermo	Sunrise	FL	12	Neurosurgery	S	Oxycodone-Acetaminophen	Oxycodone Hcl/Acetaminophen	42	42	267	477.84	28		29	29	288.86	178	#
1669498093	Ots	Max	Green Bay	WI	55	Neurosurgery	S	Oxycodone-Acetaminophen	Oxycodone Hcl/Acetaminophen	17	17	115	259.09	14	*					*
1669548640	Summa	Christopher	Soquel	CA	6	Neurosurgery	S	Oxycodone Hcl	Oxycodone Hcl	16	16	149	202.87	14	#					*
1669552808	Nwagwu	Chiedozie I	Mission Viejo	CA	6	Neurosurgery	S	Oxycodone-Acetaminophen	Oxycodone Hcl/Acetaminophen	18	18	142	285.08	15	#					#
1669575619	Ray	Wilson	Saint Louis	MO	29	Neurosurgery	S	Oxycodone Hcl	Oxycodone Hcl	31	31	497	621.05	22		19	19	434.05	310	#
1669625133	Mandigo	Christopher	New York	NY	36	Neurosurgery	S	Oxycodone Hcl	Oxycodone Hcl	34	34	687	1318.68			11	11	270.69	147	*
1669625133	Mandigo	Christopher	New York	NY	36	Neurosurgery	S	Oxycodone-Acetaminophen	Oxycodone Hcl/Acetaminophen	54	54	1205	2663.02	16		40	40	1924.64	948	*
1669675641	Benglis	David	Atlanta	GA	13	Neurosurgery	S	Oxycodone-Acetaminophen	Oxycodone Hcl/Acetaminophen	69	69.3	1088	1875.86	39		49	49.3	1258.66	768	#
1669784724	Hudson	Brian	Spring Hill	FL	12	Neurosurgery	S	Oxycodone-Acetaminophen	Oxycodone Hcl/Acetaminophen	18	18	132	210.65	15	#					#
1679501795	Stringer	Merle	Panama City	FL	12	Neurosurgery	S	Oxycodone-Acetaminophen	Oxycodone Hcl/Acetaminophen	133	133	3455	4609.29	53		54	54	2052.37	1525		24
1679510424	Sauter	Kent	Knoxville	TN	47	Neurosurgery	S	Oxycodone Hcl	Oxycodone Hcl	45	45	611	421.47	28		31	31	293.77	430	#
1679510705	Emadian	Seyed	Tullahoma	TN	47	Neurosurgery	S	Oxycodone-Acetaminophen	Oxycodone Hcl/Acetaminophen	88	88	933	1217.74	86		77	77	1091.65	821		75
1679515944	Mcpherson	Christopher	Cincinnati	OH	39	Neurosurgery	S	Oxycodone-Acetaminophen	Oxycodone Hcl/Acetaminophen	67	67	716	1482.6	38		53	53	934.49	543	#
1679532329	Melisi	James	Richmond	VA	51	Neurosurgery	S	Oxycodone-Acetaminophen	Oxycodone Hcl/Acetaminophen	18	18	126	194.86		*					*
1679533343	Macfarlane	John	Murray	UT	49	Neurosurgery	S	Oxycodone-Acetaminophen	Oxycodone Hcl/Acetaminophen	50	50	1101	1494.52	27	#					#
1679560874	Coats	John	Lighthouse Point	FL	12	Neurosurgery	S	Oxycodone-Acetaminophen	Oxycodone Hcl/Acetaminophen	53	53	475	701.04	29	#					#
1679578140	Scott	Brett	Lexington	KY	21	Neurosurgery	S	Oxycodone-Acetaminophen	Oxycodone Hcl/Acetaminophen	33	33	681	1131.85	19		13	13	281.24	235	*
1679578504	Weaver	David	Owensboro	KY	21	Neurosurgery	S	Oxycodone-Acetaminophen	Oxycodone Hcl/Acetaminophen	17	17	159	320.85	11	#					*
1679580096	Misra	Mukesh	Lancaster	CA	6	Neurosurgery	S	Oxycodone Hcl	Oxycodone Hcl	27	29	870	804.93		*					*
1679580096	Misra	Mukesh	Lancaster	CA	6	Neurosurgery	S	Oxycodone-Acetaminophen	Oxycodone Hcl/Acetaminophen	242	242.3	7018	10433.43	63		119	119.3	5344.35	3505		37
1679648927	Lin	Franklin	Marietta	GA	13	Neurosurgery	S	Oxycodone Hcl	Oxycodone Hcl	22	22	422	541.15		#					*
1679648927	Lin	Franklin	Marietta	GA	13	Neurosurgery	S	Oxycodone-Acetaminophen	Oxycodone Hcl/Acetaminophen	24	24	436	801.13	17	#					#
1679675565	Kader	Abraham	Arlington	VA	51	Neurosurgery	S	Oxycodone-Acetaminophen	Oxycodone Hcl/Acetaminophen	14	14	170	361.63	12	*					*
1679693428	Glickman	Scott	Troy	MI	26	Neurosurgery	S	Oxycodone-Acetaminophen	Oxycodone Hcl/Acetaminophen	11	11	147	323.49		*					*
1679759625	Stevens	Qualls	Midwest City	OK	40	Neurosurgery	S	Oxycodone-Acetaminophen	Oxycodone Hcl/Acetaminophen	41	41	798	1232.02	21		22	22	609.28	401	#
1679763783	Romero	Luis	Pembroke Pines	FL	12	Neurosurgery	S	Oxycodone-Acetaminophen	Oxycodone Hcl/Acetaminophen	15	15	107	178.15	14	#					#
1679864581	Roberts	Christopher	Fort Lauderdale	FL	12	Neurosurgery	S	Oxycodone-Acetaminophen	Oxycodone Hcl/Acetaminophen	39	39	292	651.47	31		26	26	461.36	208		20
1679890701	Harwell	Daniel	Ann Arbor	MI	26	Neurosurgery	S	Oxycodone-Acetaminophen	Oxycodone Hcl/Acetaminophen	11	11	161	303.49		*					*
1679898548	Marky	Andrew	Charlotte	NC	37	Neurosurgery	S	Oxycodone Hcl	Oxycodone Hcl	33	33	422	452.79	24	#					#
1679898548	Marky	Andrew	Charlotte	NC	37	Neurosurgery	S	Oxycodone-Acetaminophen	Oxycodone Hcl/Acetaminophen	12	12	145	307.47		*					*
1689605974	Morris	David	Petoskey	MI	26	Neurosurgery	S	Oxycodone-Acetaminophen	Oxycodone Hcl/Acetaminophen	41	41	505	1080.15	12		15	15	243.41	219	*
1689620775	Swartzbaugh	Joanna	Bangor	ME	23	Neurosurgery	S	Oxycodone Hcl	Oxycodone Hcl	147	147	1487	2202.85	37		50	50	763.07	624		17
1689620775	Swartzbaugh	Joanna	Bangor	ME	23	Neurosurgery	S	Oxycodone-Acetaminophen	Oxycodone Hcl/Acetaminophen	21	21	147	387.83	15	*					*
1689623811	Vaught	Kevin	Cape Girardeau	MO	29	Neurosurgery	S	Oxycodone-Acetaminophen	Oxycodone Hcl/Acetaminophen	23	23	281	488.3	16	#					*
1689663544	Nguyen	Tung	Nashua	NH	33	Neurosurgery	S	Oxycodone Hcl	Oxycodone Hcl	13	13	136	99.72		*					*
1689669905	Pagnanelli	David	Lawton	OK	40	Neurosurgery	S	Oxycodone-Acetaminophen	Oxycodone Hcl/Acetaminophen	42	42	595	1278.16	29		22	22	634.04	237		17
1689672446	Dowd	Gregory	Alexandria	LA	22	Neurosurgery	S	Oxycodone-Acetaminophen	Oxycodone Hcl/Acetaminophen	60	60	932	1256.97	26		11	11	190.88	171	*
1689679219	Wray	Steven	Atlanta	GA	13	Neurosurgery	S	Oxycodone Hcl	Oxycodone Hcl	29	29	227	346.47	24	#					#
1689679219	Wray	Steven	Atlanta	GA	13	Neurosurgery	S	Oxycodone-Acetaminophen	Oxycodone Hcl/Acetaminophen	18	18	198	449.33		#					*
1689693574	Nikpour	Manouchehr	Clinton Township	MI	26	Neurosurgery	S	Oxycodone-Acetaminophen	Oxycodone Hcl/Acetaminophen	17	17	510	1391.78		*					*
1689728289	Cutler	Scott	Tampa	FL	12	Neurosurgery	S	Oxycodone-Acetaminophen	Oxycodone Hcl/Acetaminophen	14	14	94	194.23	11	#					*
1689749327	Mahmood	Asim	Detroit	MI	26	Neurosurgery	S	Oxycodone Hcl	Oxycodone Hcl	12	12	74	96.26		*					*
1689756447	Comey	Christopher	Hartford	CT	9	Neurosurgery	S	Oxycodone Hcl	Oxycodone Hcl	16	16	86	109.79	11	*					*
1689756447	Comey	Christopher	Hartford	CT	9	Neurosurgery	S	Oxycodone-Acetaminophen	Oxycodone Hcl/Acetaminophen	51	51	299	409.39	13		28	28	246.3	168	#
1689806465	Richard	Paul	Naples	FL	12	Neurosurgery	S	Oxycodone-Acetaminophen	Oxycodone Hcl/Acetaminophen	37	37	400	627.57	35	#					#
1689808107	Couch	Jonathan	Paducah	KY	21	Neurosurgery	S	Oxycodone-Acetaminophen	Oxycodone Hcl/Acetaminophen	69	69.3	1495	1670.82	44		45	45	1024.54	971		28
1689833329	Gary	Matthew	Atlanta	GA	13	Neurosurgery	S	Oxycodone Hcl	Oxycodone Hcl	73	73	1125	1579.66	39		38	38	634.72	545		26
1689833329	Gary	Matthew	Atlanta	GA	13	Neurosurgery	S	Oxycodone-Acetaminophen	Oxycodone Hcl/Acetaminophen	30	30	417	750.89	22		17	17	406.89	230	#
1689847733	Ramirez	Pedro	Lake Mary	FL	12	Neurosurgery	S	Oxycodone-Acetaminophen	Oxycodone Hcl/Acetaminophen	22	22	200	421.88	18		11	11	204.33	106	*
1689864506	Hsieh	Kevin	Sacramento	CA	6	Neurosurgery	S	Oxycodone-Acetaminophen	Oxycodone Hcl/Acetaminophen	44	44	298	880.78	20		27	27	470.37	204	#
1689870990	Safavi-Abbasi	Sam	Flagstaff	AZ	4	Neurosurgery	S	Oxycodone-Acetaminophen	Oxycodone Hcl/Acetaminophen	21	21	150	270.99	11	#					*
1689871998	Sweeney	Justin	Saint Louis	MO	29	Neurosurgery	S	Oxycodone Hcl	Oxycodone Hcl	19	19	213	247.7	13	#					#
1689871998	Sweeney	Justin	Saint Louis	MO	29	Neurosurgery	S	Oxycodone-Acetaminophen	Oxycodone Hcl/Acetaminophen	18	18	149	678.29	14	*					*
1699703595	Langheinrich	Walter	South Bend	IN	18	Neurosurgery	S	Oxycodone-Acetaminophen	Oxycodone Hcl/Acetaminophen	13	13	133	246.43	12	#					*
1699703785	Basta	Peter	Kansas City	MO	29	Neurosurgery	S	Oxycodone-Acetaminophen	Oxycodone Hcl/Acetaminophen	81	81	807	2784.89	38		49	49	1518.23	469		27
1699719963	Khoshyomn	Sami	Springfield	MO	29	Neurosurgery	S	Oxycodone-Acetaminophen	Oxycodone Hcl/Acetaminophen	23	23	259	594.69	17	#					#
1699740258	Moossy	John	Pittsburgh	PA	42	Neurosurgery	S	Oxycodone Hcl	Oxycodone Hcl	1381	1383.2	40365	69733.33	158		259	259.8	11663.89	7312		38
1699740258	Moossy	John	Pittsburgh	PA	42	Neurosurgery	S	Oxycodone Hcl Er	Oxycodone Hcl	42	42	1236	44242.14			23	23	31217.88	690	*
1699740258	Moossy	John	Pittsburgh	PA	42	Neurosurgery	S	Oxycodone Hcl-Aspirin	Oxycodone Hcl/Aspirin	12	12	360	1787.4			12	12	1787.4	360	*
1699740258	Moossy	John	Pittsburgh	PA	42	Neurosurgery	S	Oxycodone-Acetaminophen	Oxycodone Hcl/Acetaminophen	168	168	5007	8635.32	20		57	57	2941.21	1687	*
1699740258	Moossy	John	Pittsburgh	PA	42	Neurosurgery	S	Oxycontin	Oxycodone Hcl	95	95	2850	109680.32	11		14	14	21216.74	420	*
1699752048	Sethi	Khalid	Johnson City	NY	36	Neurosurgery	S	Oxycodone-Acetaminophen	Oxycodone Hcl/Acetaminophen	16	16	212	250.32	14	*					*
1699782110	Li	Peter	Allentown	PA	42	Neurosurgery	S	Oxycodone Hcl	Oxycodone Hcl	13	13	151	177.37	12	*					*
1699783498	Floyd	David	Augusta	GA	13	Neurosurgery	S	Oxycodone-Acetaminophen	Oxycodone Hcl/Acetaminophen	75	75	900	1482.46	45		49	49	1093.19	579		32
1699793661	Montalbano	Paul	Boise	ID	16	Neurosurgery	S	Oxycodone-Acetaminophen	Oxycodone Hcl/Acetaminophen	18	18	133	301.22	13	#					#
1699797571	Mchugh	Bernie	Monroe	LA	22	Neurosurgery	S	Oxycodone-Acetaminophen	Oxycodone Hcl/Acetaminophen	34	34	995	2394.47		*					*
1699888917	Kureshi	Sohaib	San Diego	CA	6	Neurosurgery	S	Oxycodone-Acetaminophen	Oxycodone Hcl/Acetaminophen	17	17	158	547.66		#					*
1699949669	Healy	Andrew	Charlotte	NC	37	Neurosurgery	S	Oxycodone-Acetaminophen	Oxycodone Hcl/Acetaminophen	15	15	178	472.53	12	#					*
1700033362	Rowland	Nathan	Charleston	SC	45	Neurosurgery	S	Oxycodone Hcl	Oxycodone Hcl	24	24	653	355.28	14	*					*
1700072238	Trahan	Jayme	Lafayette	LA	22	Neurosurgery	S	Oxycodone-Acetaminophen	Oxycodone Hcl/Acetaminophen	68	68	525	953.68	39		44	44	636.35	330		27
1700164993	Shetgeri	Siddharth	Kettering	OH	39	Neurosurgery	S	Oxycodone-Acetaminophen	Oxycodone Hcl/Acetaminophen	15	15	160	383.78		#					*
1700810876	Curtis	Brian	Joplin	MO	29	Neurosurgery	S	Oxycodone-Acetaminophen	Oxycodone Hcl/Acetaminophen	112	112	1095	3191.9	42		45	45	1242.38	411		22
1700856994	Lanford	Gregory	Nashville	TN	47	Neurosurgery	S	Oxycodone-Acetaminophen	Oxycodone Hcl/Acetaminophen	71	71	1062	2183.31	32		40	40	1497.19	685		21
1700867348	Duarte	Luis	San Angelo	TX	48	Neurosurgery	S	Oxycodone Hcl	Oxycodone Hcl	27	27	775	574.06	17	#					#
1700867348	Duarte	Luis	San Angelo	TX	48	Neurosurgery	S	Oxycodone-Acetaminophen	Oxycodone Hcl/Acetaminophen	26	26	684	938.45	20	#					#
1700867348	Duarte	Luis	San Angelo	TX	48	Neurosurgery	S	Oxycontin	Oxycodone Hcl	20	22	599	11408.11	13	#					*
1700867348	Duarte	Luis	San Angelo	TX	48	Neurosurgery	S	Xtampza Er	Oxycodone Myristate	15	15	450	5271.73		*					*
1700878436	Bailey	Steven	Gainesville	FL	12	Neurosurgery	S	Oxycodone Hcl	Oxycodone Hcl	33	33	793	470.56	14		12	12	255.93	286	*
1700878436	Bailey	Steven	Gainesville	FL	12	Neurosurgery	S	Oxycodone-Acetaminophen	Oxycodone Hcl/Acetaminophen	97	97	2129	3478.02	45		69	69	2494.38	1565		33
1700952744	Wilson	Jason	New Orleans	LA	22	Neurosurgery	S	Oxycodone-Acetaminophen	Oxycodone Hcl/Acetaminophen	12	12	337	594.77			0	0	0	0	#
1700971660	Pearce	Jeffrey	Kirkland	WA	53	Neurosurgery	S	Oxycodone Hcl	Oxycodone Hcl	13	13	89	139.74	11	#					*
1700995925	Alleyne	Cargill	Augusta	GA	13	Neurosurgery	S	Oxycodone-Acetaminophen	Oxycodone Hcl/Acetaminophen	17	17	180	464.76		*					*
1710047832	Moore	Daniel	Marietta	GA	13	Neurosurgery	S	Oxycodone-Acetaminophen	Oxycodone Hcl/Acetaminophen	70	70	855	1711.2	56		55	55	1289.39	666		42
1710099809	Beck	David	Mason City	IA	19	Neurosurgery	S	Oxycodone-Acetaminophen	Oxycodone Hcl/Acetaminophen	39	42.3	529	517.24	25	#					#
1710102827	Gala	Vishal	Seattle	WA	53	Neurosurgery	S	Oxycodone Hcl	Oxycodone Hcl	12	12	141	154.36	12	#					#
1710182118	Pastrana Ramirez	Emil Antonio	Carolina	PR	72	Neurosurgery	S	Oxycodone-Acetaminophen	Oxycodone Hcl/Acetaminophen	26	26	175	217.67	16		14	14	121.2	106	*
1710905443	Dowling	Joshua	Saint Louis	MO	29	Neurosurgery	S	Oxycodone Hcl	Oxycodone Hcl	12	12	312	162.46			0	0	0	0	#
1710927694	Mckenzie	Rick	Tuscaloosa	AL	1	Neurosurgery	S	Oxycodone Hcl	Oxycodone Hcl	22	22	276	309.87			0	0	0	0	#
1710927694	Mckenzie	Rick	Tuscaloosa	AL	1	Neurosurgery	S	Oxycodone-Acetaminophen	Oxycodone Hcl/Acetaminophen	102	102	1408	1926.87	66		43	43	728.79	541		33
1710927694	Mckenzie	Rick	Tuscaloosa	AL	1	Neurosurgery	S	Oxycontin	Oxycodone Hcl	12	12	360	4971.84			0	0	0	0	#
1710935887	Andrews	Brian	San Francisco	CA	6	Neurosurgery	S	Oxycodone Hcl	Oxycodone Hcl	21	21	215	439.89	11	#					*
1710935887	Andrews	Brian	San Francisco	CA	6	Neurosurgery	S	Oxycodone-Acetaminophen	Oxycodone Hcl/Acetaminophen	23	23	200	560.29	19	#					#
1710939889	Oetting	Gregory	Augusta	GA	13	Neurosurgery	S	Oxycodone-Acetaminophen	Oxycodone Hcl/Acetaminophen	117	117	1285	1837.73	81		95	95	1385.39	1013		65
1710960240	Engles	Charles	Oklahoma City	OK	40	Neurosurgery	S	Oxycodone Hcl	Oxycodone Hcl	26	26	550	619.08		*					*
1710961347	Wiggins	Gregory	Kalamazoo	MI	26	Neurosurgery	S	Oxycodone Hcl	Oxycodone Hcl	27	27	197	199.24		#					*
1710961347	Wiggins	Gregory	Kalamazoo	MI	26	Neurosurgery	S	Oxycodone-Acetaminophen	Oxycodone Hcl/Acetaminophen	32	32	221	422.47		#					*
1710961669	Douglas	Richard	Bridgeport	WV	54	Neurosurgery	S	Oxycodone-Acetaminophen	Oxycodone Hcl/Acetaminophen	37	37	322	622.32	24	#					#
1710963038	Dhillon	Manprit	Lancaster	CA	6	Neurosurgery	S	Oxycodone Hcl	Oxycodone Hcl	42	42	1260	1311.45			0	0	0	0	#
1710963038	Dhillon	Manprit	Lancaster	CA	6	Neurosurgery	S	Oxycodone-Acetaminophen	Oxycodone Hcl/Acetaminophen	90	90	2528	4348.6	25		23	23	636.7	576	*
1710979174	Cho	Michael	Poughkeepsie	NY	36	Neurosurgery	S	Oxycodone-Acetaminophen	Oxycodone Hcl/Acetaminophen	67	67	1067	1375.06	45	#					#
1710979174	Cho	Michael	Poughkeepsie	NY	36	Neurosurgery	S	Oxycontin	Oxycodone Hcl	12	12	360	9394.05			12	12	9394.05	360	*
1710980958	More	Jay	Bound Brook	NJ	34	Neurosurgery	S	Oxycodone-Acetaminophen	Oxycodone Hcl/Acetaminophen	29	29	210	311.14	19	#					#
1710997135	Cullom	Edward	Flowood	MS	28	Neurosurgery	S	Oxycodone Hcl	Oxycodone Hcl	15	15	165	232.83		*					*
1710997135	Cullom	Edward	Flowood	MS	28	Neurosurgery	S	Oxycodone-Acetaminophen	Oxycodone Hcl/Acetaminophen	100	100	806	1488.03	57		52	52	654.63	390		28
1710999271	Windham	Thomas	Batesville	MS	28	Neurosurgery	S	Oxycodone-Acetaminophen	Oxycodone Hcl/Acetaminophen	18	18	137	184.21		#					*
1720003098	Minassian	Haig	Whittier	CA	6	Neurosurgery	S	Oxycodone Hcl	Oxycodone Hcl	18	18	238	293.65	12	#					*
1720030273	Masson	Robert	Ocoee	FL	12	Neurosurgery	S	Oxycodone-Acetaminophen	Oxycodone Hcl/Acetaminophen	41	41	531	1017.38	27		24	24	564.91	277		15
1720044415	Yeh	David	San Luis Obispo	CA	6	Neurosurgery	S	Oxycodone-Acetaminophen	Oxycodone Hcl/Acetaminophen	18	18	165	317.16	16	#					#
1720051501	Gilbert	John	Lexington	KY	21	Neurosurgery	S	Oxycodone Hcl	Oxycodone Hcl	18	18	234	377.36	16	*					*
1720051501	Gilbert	John	Lexington	KY	21	Neurosurgery	S	Oxycodone-Acetaminophen	Oxycodone Hcl/Acetaminophen	31	31	394	934.35	28	*					*
1720059108	Bledsoe	Jonathan	Eau Claire	WI	55	Neurosurgery	S	Oxycodone Hcl	Oxycodone Hcl	20	20	229	285.91	12	#					*
1720076706	Jallo	Jack	Philadelphia	PA	42	Neurosurgery	S	Oxycodone Hcl	Oxycodone Hcl	14	14	126	206.73	11	#					*
1720078942	Martinez	Lucas	Rocky Mount	NC	37	Neurosurgery	S	Oxycodone-Acetaminophen	Oxycodone Hcl/Acetaminophen	56	56	1631	1462.77	15		41	41	974.34	1181	#
1720083926	Hodge	Philip	Greenville	SC	45	Neurosurgery	S	Oxycodone Hcl	Oxycodone Hcl	76	76	782	839.48	53		45	45	453.61	475		31
1720101827	Upadhyaya	Cheerag	Kansas City	MO	29	Neurosurgery	S	Oxycodone Hcl	Oxycodone Hcl	41	41	300	276.17	26		30	30	202.72	223	#
1720109689	Lee	Arthur	Burlington	MA	25	Neurosurgery	S	Oxycodone-Acetaminophen	Oxycodone Hcl/Acetaminophen	15	15	210	185.59		#					*
1720165012	Jorge	Allan	South Miami	FL	12	Neurosurgery	S	Oxycodone-Acetaminophen	Oxycodone Hcl/Acetaminophen	75	75.5	1126	1443.13	45		50	50.5	907.63	753		32
1720174501	Disanto	David	East Providence	RI	44	Neurosurgery	S	Oxycodone Hcl	Oxycodone Hcl	314	314	8929	11607.27	33		150	150	5634.09	4295		15
1720174501	Disanto	David	East Providence	RI	44	Neurosurgery	S	Oxycodone-Acetaminophen	Oxycodone Hcl/Acetaminophen	67	67	1963	3321.4			29	29	1670.9	847	*
1720213895	Spitz	Steven	Atlanta	GA	13	Neurosurgery	S	Oxycodone-Acetaminophen	Oxycodone Hcl/Acetaminophen	13	13	102	186.08	12	*					*
1720216542	Nguyen	Andrew	San Diego	CA	6	Neurosurgery	S	Oxycodone Hcl	Oxycodone Hcl	11	11	76	102.87	11	*					*
1720246275	Sheth	Rishi	Boca Raton	FL	12	Neurosurgery	S	Oxycodone-Acetaminophen	Oxycodone Hcl/Acetaminophen	25	25	194	266.31	19	#					#
1720272800	Falowski	Steven	Fountain Hill	PA	42	Neurosurgery	S	Oxycodone-Acetaminophen	Oxycodone Hcl/Acetaminophen	25	25	133	264.12	25	#					#
1720390412	Huynh	Katie	Spokane	WA	53	Neurosurgery	S	Oxycodone Hcl	Oxycodone Hcl	20	20	390	278.79	12	#					*
1730113275	Kim	Richard	Newport Beach	CA	6	Neurosurgery	S	Oxycodone-Acetaminophen	Oxycodone Hcl/Acetaminophen	11	11	82	188.49		*					*
1730119595	Stoev	Ivan	Nashville	TN	47	Neurosurgery	S	Oxycodone-Acetaminophen	Oxycodone Hcl/Acetaminophen	14	14	76	120.18	12	#					*
1730127382	Lantner	Howard	Hartford	CT	9	Neurosurgery	S	Oxycodone-Acetaminophen	Oxycodone Hcl/Acetaminophen	26	26	243	438.86	23		15	15	308.73	145	#
1730141060	Gaede	Steve	Tulsa	OK	40	Neurosurgery	S	Oxycodone Hcl	Oxycodone Hcl	19	19	324	699.7			19	19	699.7	324	*
1730141060	Gaede	Steve	Tulsa	OK	40	Neurosurgery	S	Oxycodone-Acetaminophen	Oxycodone Hcl/Acetaminophen	32	32	635	1029.33			13	13	450.33	256	*
1730150913	Pacult	Artur	Charleston	SC	45	Neurosurgery	S	Oxycodone-Acetaminophen	Oxycodone Hcl/Acetaminophen	28	28	361	531.73	24	#					#
1730155052	Javedan	Saman	Fort Myers	FL	12	Neurosurgery	S	Oxycodone-Acetaminophen	Oxycodone Hcl/Acetaminophen	51	51	427	877.14	41	#					#
1730184920	Kanos	Charles	Greenville	SC	45	Neurosurgery	S	Oxycodone Hcl	Oxycodone Hcl	45	45	640	526.72	38	#					#
1730228750	Tran	Hoan	Albuquerque	NM	35	Neurosurgery	S	Oxycodone Hcl	Oxycodone Hcl	80	80	953	1452.13	37		38	38	656.58	421		20
1730228750	Tran	Hoan	Albuquerque	NM	35	Neurosurgery	S	Oxycodone-Acetaminophen	Oxycodone Hcl/Acetaminophen	99	101	1179	2955.94	54		63	63	1702.34	626		39
1730240227	Friedman	Robert	Stockbridge	GA	13	Neurosurgery	S	Oxycodone-Acetaminophen	Oxycodone Hcl/Acetaminophen	71	71	1265	2341.62	48		44	44	1517.91	800		31
1730249582	Pingree	James	Salt Lake City	UT	49	Neurosurgery	S	Oxycodone Hcl	Oxycodone Hcl	14	14	122	144.39	13	#					#
1730251943	Lawson	Matthew	Tallahassee	FL	12	Neurosurgery	S	Oxycodone Hcl	Oxycodone Hcl	26	26	126	150.65	21	#					#
1730272550	Yocom	Steven	Camden	NJ	34	Neurosurgery	S	Oxycodone Hcl	Oxycodone Hcl	37	37	249	443.05	25	#					#
1730300716	Gibbons	Beth	Greeley	CO	8	Neurosurgery	S	Oxycodone Hcl	Oxycodone Hcl	12	12	193	109.2		#					*
1730347899	Phillips	Blake	Little Rock	AR	5	Neurosurgery	S	Oxycodone-Acetaminophen	Oxycodone Hcl/Acetaminophen	39	39	524	881.17	28		20	20	432.25	277		16
1730368499	Toussaint	Charles	West Columbia	SC	45	Neurosurgery	S	Oxycodone-Acetaminophen	Oxycodone Hcl/Acetaminophen	31	31	182	403.98	26		18	18	219.01	93	#
1730372731	Rivero	Sergio	Tucson	AZ	4	Neurosurgery	S	Oxycodone Hcl	Oxycodone Hcl	16	16	329	161.64	11	*					*
1740214295	Dobkin	William	Newport Beach	CA	6	Neurosurgery	S	Oxycodone Hcl	Oxycodone Hcl	18	18	292	249.72		#					*
1740214295	Dobkin	William	Newport Beach	CA	6	Neurosurgery	S	Oxycodone-Acetaminophen	Oxycodone Hcl/Acetaminophen	45	47	770	1140.31	21		32	34	768.93	598	#
1740230317	Larkins	Mark	Saint Paul	MN	27	Neurosurgery	S	Oxycodone-Acetaminophen	Oxycodone Hcl/Acetaminophen	13	13	135	368.58		*					*
1740244813	Youkilis	Andrew	Chesterfield	MO	29	Neurosurgery	S	Oxycodone-Acetaminophen	Oxycodone Hcl/Acetaminophen	28	28	304	694.48	22	#					#
1740277425	Goldberger	Mark	Clinton Twp	MI	26	Neurosurgery	S	Oxycodone-Acetaminophen	Oxycodone Hcl/Acetaminophen	15	15	179	290.46		*					*
1740280064	Przybylski	Gregory	Edison	NJ	34	Neurosurgery	S	Oxycodone-Acetaminophen	Oxycodone Hcl/Acetaminophen	27	27	144	331.96	22	#					#
1740281880	Murray	Rhett	Huntsville	AL	1	Neurosurgery	S	Oxycodone-Acetaminophen	Oxycodone Hcl/Acetaminophen	26	26	308	809.31	13		12	12	410.39	127	*
1740284777	Belza	Mark	Bend	OR	41	Neurosurgery	S	Oxycodone Hcl	Oxycodone Hcl	11	11	91	305.49		*					*
1740317957	Barrett	Ryan	Southfield	MI	26	Neurosurgery	S	Oxycodone-Acetaminophen	Oxycodone Hcl/Acetaminophen	21	21	467	819.38	13	*					*
1740351444	Beck	Mohamed	Pearland	TX	48	Neurosurgery	S	Oxycodone Hcl	Oxycodone Hcl	114	114	3372	2864.75	34		44	44	1077.83	1287		12
1740351444	Beck	Mohamed	Pearland	TX	48	Neurosurgery	S	Oxycodone-Acetaminophen	Oxycodone Hcl/Acetaminophen	323	323	9536	15172.47	82		118	118	6016.15	3391		35
1740397306	Munshi	Ilyas	Lafayette	LA	22	Neurosurgery	S	Oxycodone-Acetaminophen	Oxycodone Hcl/Acetaminophen	168	169	2430	2560.47	64		105	106	1393.96	1572		38
1740414895	Mannas	Jonathan	Lubbock	TX	48	Neurosurgery	S	Oxycodone-Acetaminophen	Oxycodone Hcl/Acetaminophen	54	54	500	1373.99	48		42	42	1109.21	382	#
1740418235	Kinsman	Michael	Kansas City	KS	20	Neurosurgery	S	Oxycodone Hcl	Oxycodone Hcl	14	14	161	300.32	11	#					*
1740444389	Syre	Peter	Englewood	CO	8	Neurosurgery	S	Oxycodone Hcl	Oxycodone Hcl	18	18	165	264.38	17	#					#
1740463983	Marotti	Louis	Lancaster	PA	42	Neurosurgery	S	Oxycodone Hcl	Oxycodone Hcl	258	258.5	4009	9314.38	52		24	24	645.21	408		15
1740463983	Marotti	Louis	Lancaster	PA	42	Neurosurgery	S	Oxycodone-Acetaminophen	Oxycodone Hcl/Acetaminophen	12	12	190	340.83			12	12	340.83	190	*
1740463983	Marotti	Louis	Lancaster	PA	42	Neurosurgery	S	Oxycontin	Oxycodone Hcl	18	18	540	29643.3			0	0	0	0	#
1750311098	Callahan	James	Anderson	IN	18	Neurosurgery	S	Oxycodone-Acetaminophen	Oxycodone Hcl/Acetaminophen	73	73	1006	1581.11	32	#					#
1750315867	Strauss	Richard	Vineland	NJ	34	Neurosurgery	S	Oxycodone-Acetaminophen	Oxycodone Hcl/Acetaminophen	15	15	103	88.73		#					*
1750331104	Fulmer	Benjamin	Birmingham	AL	1	Neurosurgery	S	Oxycodone-Acetaminophen	Oxycodone Hcl/Acetaminophen	370	370	2888	5920.89	153		202	202	3253.78	1594		94
1750348371	Tyler	Mike	N Charleston	SC	45	Neurosurgery	S	Oxycodone-Acetaminophen	Oxycodone Hcl/Acetaminophen	32	32	222	636.57	25	#					#
1750354437	Silver	Mark	Sherman	TX	48	Neurosurgery	S	Oxycodone-Acetaminophen	Oxycodone Hcl/Acetaminophen	115	115	1780	2817	98		82	82	1878.83	1240		72
1750361556	Manguoglu	Ali	Salina	KS	20	Neurosurgery	S	Oxycodone-Acetaminophen	Oxycodone Hcl/Acetaminophen	81	81	1052	2286.68	14		34	34	824.71	390	*
1750380580	Smith	Mark	Charlotte	NC	37	Neurosurgery	S	Oxycodone-Acetaminophen	Oxycodone Hcl/Acetaminophen	11	11	77	241.61		*					*
1750387528	Robinson	Murray	Snellville	GA	13	Neurosurgery	S	Oxycodone-Acetaminophen	Oxycodone Hcl/Acetaminophen	21	21	274	548.23	14	#					*
1750388229	Gilman	Steven	Erie	PA	42	Neurosurgery	S	Oxycodone Hcl	Oxycodone Hcl	19	19	378	218.04	11	*					*
1750399275	Wahl	Melvin	Kennewick	WA	53	Neurosurgery	S	Oxycodone Hcl	Oxycodone Hcl	19	19	324	398.46	16	#					*
1750399275	Wahl	Melvin	Kennewick	WA	53	Neurosurgery	S	Oxycodone-Acetaminophen	Oxycodone Hcl/Acetaminophen	15	15	205	417.57	14	#					#
1750515029	King	Cyrus	Saint Louis	MO	29	Neurosurgery	S	Oxycodone-Acetaminophen	Oxycodone Hcl/Acetaminophen	15	15	124	403.96		#					*
1750518544	Kominek	Selma	Johnson City	TN	47	Neurosurgery	S	Oxycodone-Acetaminophen	Oxycodone Hcl/Acetaminophen	20	20	195	319.34	15	#					*
1750519112	Hawasli	Ammar	Saint Louis	MO	29	Neurosurgery	S	Oxycodone Hcl	Oxycodone Hcl	37	37	568	777.79	25		19	19	320.27	274		12
1750576328	Paul	Kamaljit	Oshkosh	WI	55	Neurosurgery	S	Oxycodone-Acetaminophen	Oxycodone Hcl/Acetaminophen	16	16	160	233.52	13	*					*
1750587036	Engler	John	Raleigh	NC	37	Neurosurgery	S	Oxycodone-Acetaminophen	Oxycodone Hcl/Acetaminophen	12	12	90	190.83		#					*
1750587838	Kelley	Brian	Lake Charles	LA	22	Neurosurgery	S	Oxycodone-Acetaminophen	Oxycodone Hcl/Acetaminophen	141	141	1004	1410.17	129		107	107	1136.42	766		97
1750592051	Losiniecki	Andrew	Mishawaka	IN	18	Neurosurgery	S	Oxycodone-Acetaminophen	Oxycodone Hcl/Acetaminophen	47	47	586	730.34	31		32	32	408.35	410	#
1750593729	Kilpatrick	Michaux	Kernersville	NC	37	Neurosurgery	S	Oxycodone-Acetaminophen	Oxycodone Hcl/Acetaminophen	31	31	220	308.63	31	#					#
1750608527	Danison	Aaron	Greenville	NC	37	Neurosurgery	S	Oxycodone Hcl	Oxycodone Hcl	37	37	272	369.47	18		25	25	241.84	179	#
1750676524	Smith	James	Lexington	KY	21	Neurosurgery	S	Oxycodone-Acetaminophen	Oxycodone Hcl/Acetaminophen	22	22	218	282.89	22	#					#
1760401780	Alvis	James	Norman	OK	40	Neurosurgery	S	Oxycodone Hcl	Oxycodone Hcl	11	11	305	291.1		*					*
1760401780	Alvis	James	Norman	OK	40	Neurosurgery	S	Oxycodone-Acetaminophen	Oxycodone Hcl/Acetaminophen	153	153	2951	6995.89	31		75	75	3251.06	1444	#
1760432090	Baker	Christopher	Winter Park	FL	12	Neurosurgery	S	Oxycodone-Acetaminophen	Oxycodone Hcl/Acetaminophen	41	41	314	556	37	#					#
1760443857	Reynolds	William	Oklahoma City	OK	40	Neurosurgery	S	Oxycodone-Acetaminophen	Oxycodone Hcl/Acetaminophen	13	13	151	188.79	11		13	13	188.79	151		11
1760445167	Alvarez	Jaime	Fort Myers	FL	12	Neurosurgery	S	Oxycodone-Acetaminophen	Oxycodone Hcl/Acetaminophen	118	118	776	2288.61	90		94	94	1894.18	629		77
1760445241	Crosby	Glenn	Memphis	TN	47	Neurosurgery	S	Oxycodone-Acetaminophen	Oxycodone Hcl/Acetaminophen	17	17	146	214.32		*					*
1760446520	Warren	Ronald	Cambridge	MA	25	Neurosurgery	S	Oxycodone Hcl	Oxycodone Hcl	24	24	644	650.97			11	11	129.54	256	*
1760446520	Warren	Ronald	Cambridge	MA	25	Neurosurgery	S	Oxycodone-Acetaminophen	Oxycodone Hcl/Acetaminophen	11	11	322	319.25		*					*
1760462121	Fabi	Alain	Kalamazoo	MI	26	Neurosurgery	S	Oxycodone Hcl	Oxycodone Hcl	33	33	259	408.86	12		11	11	156.4	90	*
1760462121	Fabi	Alain	Kalamazoo	MI	26	Neurosurgery	S	Oxycodone-Acetaminophen	Oxycodone Hcl/Acetaminophen	37	37	467	1212.31	15		13	13	365.68	167	*
1760489967	Rich	Kenneth	Raleigh	NC	37	Neurosurgery	S	Oxycodone-Acetaminophen	Oxycodone Hcl/Acetaminophen	23	23	169	230.86	20	#					#
1760495303	Coufal	Frank	La Jolla	CA	6	Neurosurgery	S	Oxycodone-Acetaminophen	Oxycodone Hcl/Acetaminophen	35	35	455	1173.04			15	15	442.82	160	*
1760589576	Lin	Dean	Fort Myers	FL	12	Neurosurgery	S	Oxycodone Hcl	Oxycodone Hcl	12	12	97	82.9		*					*
1760589576	Lin	Dean	Fort Myers	FL	12	Neurosurgery	S	Oxycodone-Acetaminophen	Oxycodone Hcl/Acetaminophen	59	59	371	1251.1	38	#					#
1760596001	Ott	Kenneth	San Diego	CA	6	Neurosurgery	S	Oxycodone-Acetaminophen	Oxycodone Hcl/Acetaminophen	12	12	155	418.84	11	*					*
1760598999	Kendrick	F.	Montgomery	AL	1	Neurosurgery	S	Oxycodone-Acetaminophen	Oxycodone Hcl/Acetaminophen	90	90	1218	2032.92	61		47	47	928	590		33
1760618862	Macnutt	James	Duluth	MN	27	Neurosurgery	S	Oxycodone-Acetaminophen	Oxycodone Hcl/Acetaminophen	24	24	276	335.07	17		11	11	143.1	115	#
1760684179	Raychaudhuri	Ratul	Toledo	OH	39	Neurosurgery	S	Oxycodone-Acetaminophen	Oxycodone Hcl/Acetaminophen	31	31	213	267.07	14		14	14	102.73	94	*
1770500209	Wright	Neill	Saint Louis	MO	29	Neurosurgery	S	Oxycodone Hcl	Oxycodone Hcl	21	21	217	216.83	20	#					#
1770500209	Wright	Neill	Saint Louis	MO	29	Neurosurgery	S	Oxycodone-Acetaminophen	Oxycodone Hcl/Acetaminophen	15	15	119	328.9	11	*					*
1770521692	Figuereo	Santiago	Miami	FL	12	Neurosurgery	S	Oxycodone-Acetaminophen	Oxycodone Hcl/Acetaminophen	22	22	270	880.79	14	#					*
1770522864	Ordia	Joe	Peabody	MA	25	Neurosurgery	S	Oxycodone Hcl	Oxycodone Hcl	27	27	724	422.37	11	#					*
1770522864	Ordia	Joe	Peabody	MA	25	Neurosurgery	S	Oxycodone-Acetaminophen	Oxycodone Hcl/Acetaminophen	28	28	717	419.32		*					*
1770522864	Ordia	Joe	Peabody	MA	25	Neurosurgery	S	Oxycontin	Oxycodone Hcl	17	17	473	6425.27		#					*
1770553075	Norvill	Keith	Pueblo	CO	8	Neurosurgery	S	Oxycodone Hcl	Oxycodone Hcl	36	38	595	638.9	15		19	19	353.44	228	*
1770553075	Norvill	Keith	Pueblo	CO	8	Neurosurgery	S	Oxycodone-Acetaminophen	Oxycodone Hcl/Acetaminophen	16	16	262	641.97		#					*
1770561979	Ashker	Kheder	Cumberland	MD	24	Neurosurgery	S	Oxycodone-Acetaminophen	Oxycodone Hcl/Acetaminophen	17	17	172	185.43	17	#					#
1770572133	Nottmeier	Eric	Jacksonville	FL	12	Neurosurgery	S	Oxycodone Hcl	Oxycodone Hcl	24	24	225	334.93	23	#					#
1770588626	Mckalip	David	Lawton	OK	40	Neurosurgery	S	Oxycodone-Acetaminophen	Oxycodone Hcl/Acetaminophen	16	16	155	242.82	13	#					*
1770634412	Li	Khan	Nashville	TN	47	Neurosurgery	S	Oxycodone-Acetaminophen	Oxycodone Hcl/Acetaminophen	22	22	374	637.9	17	*					*
1770655821	Rosario	Marshal	Los Altos	CA	6	Neurosurgery	S	Oxycodone-Acetaminophen	Oxycodone Hcl/Acetaminophen	12	12	91	164.68			12	12	164.68	91	*
1770660797	Lee	Thomas	Tarrytown	NY	36	Neurosurgery	S	Oxycodone Hcl	Oxycodone Hcl	20	20	283	204.23	11	*					*
1770673766	D'agostino	Sabino	N. Charleston	SC	45	Neurosurgery	S	Oxycodone-Acetaminophen	Oxycodone Hcl/Acetaminophen	33	33	351	955.69	24		17	17	486.98	156		13
1770695660	Holbrook	Thomas	Columbia	SC	45	Neurosurgery	S	Oxycodone-Acetaminophen	Oxycodone Hcl/Acetaminophen	63	63	504	1121.08	46		51	51	950.82	420		35
1770734675	Stuart	Robert	Charleston	SC	45	Neurosurgery	S	Oxycodone-Acetaminophen	Oxycodone Hcl/Acetaminophen	22	22	163	299.9	19	#					#
1770744872	Assina	Rachid	Newark	NJ	34	Neurosurgery	S	Oxycodone-Acetaminophen	Oxycodone Hcl/Acetaminophen	11	11	88	214.58	11	*					*
1770752891	Ugokwe	Kene	Youngstown	OH	39	Neurosurgery	S	Oxycodone-Acetaminophen	Oxycodone Hcl/Acetaminophen	30	30	268	587.54	28	#					#
1770763732	Smith	David	Provo	UT	49	Neurosurgery	S	Oxycodone-Acetaminophen	Oxycodone Hcl/Acetaminophen	11	11	164	388.7			11	11	388.7	164	*
1770791709	Kanter	Adam	Pittsburgh	PA	42	Neurosurgery	S	Oxycodone Hcl	Oxycodone Hcl	49	49	584	1195.94	29		37	37	819.08	438	#
1770809329	Oh	Gerald	Murrieta	CA	6	Neurosurgery	S	Oxycodone-Acetaminophen	Oxycodone Hcl/Acetaminophen	40	40	752	1596.4	30	#					#
1780609768	Tomaszek	David	Conroe	TX	48	Neurosurgery	S	Oxycodone Hcl	Oxycodone Hcl	23	23.6	701	983.3		*					*
1780609768	Tomaszek	David	Conroe	TX	48	Neurosurgery	S	Oxycodone-Acetaminophen	Oxycodone Hcl/Acetaminophen	119	119.2	3309	9237.86	16		35	35.2	2583.2	943	*
1780609768	Tomaszek	David	Conroe	TX	48	Neurosurgery	S	Oxycontin	Oxycodone Hcl	36	36	1075	22329.87			13	13	12745.51	385	*
1780611251	White	James	Gadsden	AL	1	Neurosurgery	S	Oxycodone-Acetaminophen	Oxycodone Hcl/Acetaminophen	18	18	222	385.32	11	*					*
1780620765	Soloniuk	Donald	Lewiston	ID	16	Neurosurgery	S	Oxycodone Hcl	Oxycodone Hcl	21	21	249	290.45	13	*					*
1780628719	Kokkino	Andrew	Springfield	OR	41	Neurosurgery	S	Oxycodone Hcl	Oxycodone Hcl	29	29	179	345.21	26	#					#
1780637348	Hrynkiw	Zenko	Birmingham	AL	1	Neurosurgery	S	Oxycodone-Acetaminophen	Oxycodone Hcl/Acetaminophen	21	21	257	410.26	12	*					*
1780641563	Abraham	Robert	Jonesboro	AR	5	Neurosurgery	S	Oxycodone-Acetaminophen	Oxycodone Hcl/Acetaminophen	15	15	222	472.79		*					*
1780648535	Friedberg	Marc	Norwood	MA	25	Neurosurgery	S	Oxycodone-Acetaminophen	Oxycodone Hcl/Acetaminophen	11	11	296	53.6			0	0	0	0	#
1780673814	Flotte	Edward	Mobile	AL	1	Neurosurgery	S	Oxycodone-Acetaminophen	Oxycodone Hcl/Acetaminophen	103	103	1120	2489.11	75		63	63	1535.98	700		54
1780679126	Allen	Clark	Idaho Falls	ID	16	Neurosurgery	S	Oxycodone-Acetaminophen	Oxycodone Hcl/Acetaminophen	14	14	109	301.27	14	*					*
1780680504	Stevenson	John	Gainesville	FL	12	Neurosurgery	S	Oxycodone Hcl	Oxycodone Hcl	179	179	2031	2956.26	75		111	111	1773.96	1317		58
1780680504	Stevenson	John	Gainesville	FL	12	Neurosurgery	S	Oxycodone-Acetaminophen	Oxycodone Hcl/Acetaminophen	75	78	1071	3333.62	24		39	42	2035.7	699	#
1780680504	Stevenson	John	Gainesville	FL	12	Neurosurgery	S	Oxycontin	Oxycodone Hcl	11	11	330	5426.49			0	0	0	0	#
1780706788	Vernal	Raul	Los Gatos	CA	6	Neurosurgery	S	Oxycodone-Acetaminophen	Oxycodone Hcl/Acetaminophen	12	12	242	840.73			0	0	0	0	#
1780710822	Iguchi	Mark	Baltimore	MD	24	Neurosurgery	S	Oxycodone Hcl	Oxycodone Hcl	41	41	594	737.37	27		17	17	256.82	240		12
1780710822	Iguchi	Mark	Baltimore	MD	24	Neurosurgery	S	Oxycodone-Acetaminophen	Oxycodone Hcl/Acetaminophen	21	21	282	424.04	14	#					*
1780795435	Cantando	John	Wellington	FL	12	Neurosurgery	S	Oxycodone-Acetaminophen	Oxycodone Hcl/Acetaminophen	97	97	961	1566.32	69		82	82	1269.91	799		57
1780797019	Ostrup	Richard	San Diego	CA	6	Neurosurgery	S	Oxycodone-Acetaminophen	Oxycodone Hcl/Acetaminophen	70	70	551	1821.34	47	#					#
1780835769	Thomas	John	Wilmington	NC	37	Neurosurgery	S	Oxycodone Hcl	Oxycodone Hcl	39	39	504	386.73	29	#					#
1780847947	Whitlow	Justin	Salina	KS	20	Neurosurgery	S	Oxycodone-Acetaminophen	Oxycodone Hcl/Acetaminophen	46	46	415	756.71	29		26	26	486.26	245	#
1780905380	Menendez	Joshua	Birmingham	AL	1	Neurosurgery	S	Oxycodone-Acetaminophen	Oxycodone Hcl/Acetaminophen	138	138	1120	2190.05	94		84	84	984.4	614		70
1780951582	D'andrea	Kenneth	Detroit	MI	26	Neurosurgery	S	Oxycodone-Acetaminophen	Oxycodone Hcl/Acetaminophen	25	25	291	681.21	13		11	11	313.85	170	*
1790195790	Drazin	Doniel	West Hollywood	CA	6	Neurosurgery	S	Oxycodone-Acetaminophen	Oxycodone Hcl/Acetaminophen	18	18	244	351.81	14	#					#
1790702363	Lien	George	Murfreesboro	TN	47	Neurosurgery	S	Oxycodone-Acetaminophen	Oxycodone Hcl/Acetaminophen	85	85	551	1176.39	58		57	57	754.01	357		41
1790728913	Schlifka	Brett	Wellington	FL	12	Neurosurgery	S	Oxycodone-Acetaminophen	Oxycodone Hcl/Acetaminophen	87	87	894	1468.49	71		63	63	904.74	652		50
1790734226	Bowen	Samuel	Birmingham	AL	1	Neurosurgery	S	Oxycodone-Acetaminophen	Oxycodone Hcl/Acetaminophen	231	231	1857	4320.39	119		133	133	2493.3	1060		80
1790734242	Miller	Joshua	Montgomery	AL	1	Neurosurgery	S	Oxycodone-Acetaminophen	Oxycodone Hcl/Acetaminophen	30	30	238	469.63	23		16	16	259.33	130		12
1790753622	Spiro	Richard	Buffalo	NY	36	Neurosurgery	S	Oxycodone-Acetaminophen	Oxycodone Hcl/Acetaminophen	17	17	183	218.47		*					*
1790758878	Soldevilla	Francisco	Tualatin	OR	41	Neurosurgery	S	Oxycodone Hcl	Oxycodone Hcl	134	134	1325	1823.45	52		74	74	993.36	569	#
1790758878	Soldevilla	Francisco	Tualatin	OR	41	Neurosurgery	S	Oxycodone-Acetaminophen	Oxycodone Hcl/Acetaminophen	23	23	285	787.54		#					*
1790764850	Underwood	Bill	Bridgeport	WV	54	Neurosurgery	S	Oxycodone-Acetaminophen	Oxycodone Hcl/Acetaminophen	85	85	856	1228.27	72		59	59	809.48	592		52
1790765485	Pichelmann	Mark	Jacksonville	FL	12	Neurosurgery	S	Oxycodone Hcl	Oxycodone Hcl	14	14	173	200.36		#					*
1790768679	Schrot	Rudolph	Sacramento	CA	6	Neurosurgery	S	Oxycodone-Acetaminophen	Oxycodone Hcl/Acetaminophen	17	17	133	304.73	13	*					*
1790771095	Duncan	Johnny	Lawton	OK	40	Neurosurgery	S	Oxycodone-Acetaminophen	Oxycodone Hcl/Acetaminophen	47	47	493	872.34	34		27	27	548.22	277		20
1790776516	Anderson	Richard	Springfield	MA	25	Neurosurgery	S	Oxycodone Hcl	Oxycodone Hcl	47	47	755	773.7	12	*					*
1790776516	Anderson	Richard	Springfield	MA	25	Neurosurgery	S	Oxycodone-Acetaminophen	Oxycodone Hcl/Acetaminophen	19	19	245	485.37		*					*
1790795110	Holaday	Howard	Jackson	MS	28	Neurosurgery	S	Oxycodone-Acetaminophen	Oxycodone Hcl/Acetaminophen	42	42	270	462.81	13		24	24	334.28	160	*
1790861144	Whiting	Jobyna	Orlando	FL	12	Neurosurgery	S	Oxycodone-Acetaminophen	Oxycodone Hcl/Acetaminophen	12	12	47	186.61	12	*					*
1790944668	Slavin	Justin	Worcester	MA	25	Neurosurgery	S	Oxycodone Hcl	Oxycodone Hcl	31	31	545	803.24	15		14	14	418.22	220	*
1790944668	Slavin	Justin	Worcester	MA	25	Neurosurgery	S	Oxycodone-Acetaminophen	Oxycodone Hcl/Acetaminophen	18	18	186	304.15	13	#					*
1801019781	Buttram	John	Raleigh	NC	37	Neurosurgery	S	Oxycodone-Acetaminophen	Oxycodone Hcl/Acetaminophen	32	32	219	441.2	18	#					#
1801066964	Buchanan	Colin	Aurora	CO	8	Neurosurgery	S	Oxycodone Hcl	Oxycodone Hcl	13	13	151	159.16	12	*					*
1801066964	Buchanan	Colin	Aurora	CO	8	Neurosurgery	S	Oxycodone-Acetaminophen	Oxycodone Hcl/Acetaminophen	23	23	386	905.1	16	#					#
1801074661	Howes	Gregory	Roanoke	VA	51	Neurosurgery	S	Oxycodone Hcl	Oxycodone Hcl	12	12	144	116.26	12	*					*
1801086897	Musleh	Wael	Vancouver	WA	53	Neurosurgery	S	Oxycodone Hcl	Oxycodone Hcl	31	31	167	249.7	29	#					#
1801093224	Boswell	Scott	Salina	KS	20	Neurosurgery	S	Oxycodone-Acetaminophen	Oxycodone Hcl/Acetaminophen	16	16	168	426.19	13	*					*
1801095609	Dakwar	Elias	Tampa	FL	12	Neurosurgery	S	Oxycodone-Acetaminophen	Oxycodone Hcl/Acetaminophen	112	112	1712	3853.96	77	#					#
1801112271	Rice	Robert	Bristol	TN	47	Neurosurgery	S	Oxycodone-Acetaminophen	Oxycodone Hcl/Acetaminophen	13	13	160	243.38	12	*					*
1801800685	Holladay	Frank	Kansas City	KS	20	Neurosurgery	S	Oxycodone Hcl	Oxycodone Hcl	20	20	494	868.46		*					*
1801800685	Holladay	Frank	Kansas City	KS	20	Neurosurgery	S	Oxycodone-Acetaminophen	Oxycodone Hcl/Acetaminophen	53	53	449	1169.53	21		22	22	380.41	194	#
1801801469	Tekula	Francesca	Anderson	IN	18	Neurosurgery	S	Oxycodone-Acetaminophen	Oxycodone Hcl/Acetaminophen	30	30	373	774.83	17	#					#
1801857297	Ahuja	Arvind	Franklin	WI	55	Neurosurgery	S	Oxycodone Hcl	Oxycodone Hcl	145	145	2965	2546.87	16		38	38	586.83	905	*
1801857297	Ahuja	Arvind	Franklin	WI	55	Neurosurgery	S	Oxycodone-Acetaminophen	Oxycodone Hcl/Acetaminophen	207	208.3	4353	7860.57	32		87	87	2691.85	1739		16
1801857297	Ahuja	Arvind	Franklin	WI	55	Neurosurgery	S	Oxycontin	Oxycodone Hcl	48	50	1500	15410.42			0	0	0	0	#
1801859202	Savage	Douglas	Fort Myers	FL	12	Neurosurgery	S	Oxycodone-Acetaminophen	Oxycodone Hcl/Acetaminophen	108	108	745	2141.49	87		92	92	1876.26	616		74
1801880380	Abdolvahabi	Ramin	Wellington	FL	12	Neurosurgery	S	Oxycodone-Acetaminophen	Oxycodone Hcl/Acetaminophen	18	18	138	302.31	17	#					#
1801885819	Dixit	Sanat	Huntsville	AL	1	Neurosurgery	S	Oxycodone-Acetaminophen	Oxycodone Hcl/Acetaminophen	75	75.3	563	599.77	50		56	56.3	432.83	410		36
1801887773	Scialabba	Fred	Glens Falls	NY	36	Neurosurgery	S	Oxycodone Hcl	Oxycodone Hcl	28	28	664	425.34			15	15	112	282	*
1801887773	Scialabba	Fred	Glens Falls	NY	36	Neurosurgery	S	Oxycodone-Acetaminophen	Oxycodone Hcl/Acetaminophen	11	11	222	153.19		*					*
1801887773	Scialabba	Fred	Glens Falls	NY	36	Neurosurgery	S	Oxycontin	Oxycodone Hcl	25	25	671	29315.77		#					*
1801899422	Witt	Thomas	Indianapolis	IN	18	Neurosurgery	S	Oxycontin	Oxycodone Hcl	12	12	360	7404.96			0	0	0	0	#
1801899554	Weaver	Charles	Roswell	GA	13	Neurosurgery	S	Oxycodone Hcl	Oxycodone Hcl	17	17	308	209.47		#					*
1801899554	Weaver	Charles	Roswell	GA	13	Neurosurgery	S	Oxycodone-Acetaminophen	Oxycodone Hcl/Acetaminophen	36	36	514	875.88	26	#					#
1801905401	Nosko	Michael	New Brunswick	NJ	34	Neurosurgery	S	Oxycodone-Acetaminophen	Oxycodone Hcl/Acetaminophen	41	41	232	467.14	38		27	27	284.09	155		26
1801939947	Bagley	Carlos	Durham	NC	37	Neurosurgery	S	Oxycodone Hcl	Oxycodone Hcl	32	32	552	507.27	14	#					#
1801973474	Burdick	Adam	La Jolla	CA	6	Neurosurgery	S	Oxycodone-Acetaminophen	Oxycodone Hcl/Acetaminophen	17	18	223	358.86	15	#					#
1801982400	Shogan	Stephen	Denver	CO	8	Neurosurgery	S	Oxycodone-Acetaminophen	Oxycodone Hcl/Acetaminophen	11	11	112	175.64			11	11	175.64	112	*
1801998844	Bradley	Robert	Montgomery	AL	1	Neurosurgery	S	Oxycodone-Acetaminophen	Oxycodone Hcl/Acetaminophen	78	78	337	631.07	42		36	36	236.75	140		22
1811106578	Casas-Reyes	Carlos	Fort Lauderdale	FL	12	Neurosurgery	S	Oxycodone-Acetaminophen	Oxycodone Hcl/Acetaminophen	22	22	228	290.11	16	#					#
1811192156	Elliott	Robert	Newtown Square	PA	42	Neurosurgery	S	Oxycodone Hcl	Oxycodone Hcl	13	13.3	336	664.76	12	*					*
1811192156	Elliott	Robert	Newtown Square	PA	42	Neurosurgery	S	Oxycodone-Acetaminophen	Oxycodone Hcl/Acetaminophen	12	12	243	337.82	11	#					*
1811943996	Summers	Lori	Hammond	LA	22	Neurosurgery	S	Oxycodone Hcl	Oxycodone Hcl	15	15	160	145.03		*					*
1811943996	Summers	Lori	Hammond	LA	22	Neurosurgery	S	Oxycodone-Acetaminophen	Oxycodone Hcl/Acetaminophen	54	54	591	1166.73	29		25	25	534.06	270		16
1811944861	Rodts	Gerald	Atlanta	GA	13	Neurosurgery	S	Oxycodone Hcl	Oxycodone Hcl	42	42	944	1112.28	15		30	30	638.29	599	#
1811944861	Rodts	Gerald	Atlanta	GA	13	Neurosurgery	S	Oxycodone-Acetaminophen	Oxycodone Hcl/Acetaminophen	96	96	1680	3318.62	55		70	70	2525.63	1160		44
1811946080	Weiner	Mark	Canton	OH	39	Neurosurgery	S	Oxycodone-Acetaminophen	Oxycodone Hcl/Acetaminophen	23	23	316	460.45		#					*
1811948334	Baisden	Jamie	Milwaukee	WI	55	Neurosurgery	S	Oxycodone Hcl	Oxycodone Hcl	17	17	314	298.15	15	*					*
1811954035	Naso	William	Florence	SC	45	Neurosurgery	S	Oxycodone-Acetaminophen	Oxycodone Hcl/Acetaminophen	53	53	222	450.29	50		37	37	303.1	162		34
1811966807	Donaldson	Jill	Indianapolis	IN	18	Neurosurgery	S	Oxycodone-Acetaminophen	Oxycodone Hcl/Acetaminophen	14	14	90	164.02	11	*					*
1811992035	Gardner	Stephen	Greenville	SC	45	Neurosurgery	S	Oxycodone Hcl	Oxycodone Hcl	97	97	1995	1570.8	36		78	78	1228.52	1505	#
1811992035	Gardner	Stephen	Greenville	SC	45	Neurosurgery	S	Oxycodone-Acetaminophen	Oxycodone Hcl/Acetaminophen	31	33	947	961.3			20	22	644.25	627	*
1811992357	Gonzales-Portillo	Gabriel	Tampa	FL	12	Neurosurgery	S	Oxycodone-Acetaminophen	Oxycodone Hcl/Acetaminophen	12	12	66	87.37	12	#					#
1821012832	Gardner	Paul	Provo	UT	49	Neurosurgery	S	Oxycodone Hcl	Oxycodone Hcl	30	30	588	623.5	19	#					#
1821016817	Burry	Matthew	Sanford	FL	12	Neurosurgery	S	Oxycodone-Acetaminophen	Oxycodone Hcl/Acetaminophen	47	47	478	819.52	30		36	36	644.53	363	#
1821034950	Nichols	Margaret	Joplin	MO	29	Neurosurgery	S	Oxycodone Hcl	Oxycodone Hcl	13	13	346	137.3			13	13	137.3	346	*
1821034950	Nichols	Margaret	Joplin	MO	29	Neurosurgery	S	Oxycodone-Acetaminophen	Oxycodone Hcl/Acetaminophen	17	17	247	317.62		#					*
1821036492	Keller	Irvin	Vero Beach	FL	12	Neurosurgery	S	Oxycodone Hcl	Oxycodone Hcl	62	63.9	1798	1616.13	11		16	16	418.78	438	*
1821036492	Keller	Irvin	Vero Beach	FL	12	Neurosurgery	S	Oxycodone-Acetaminophen	Oxycodone Hcl/Acetaminophen	61	61	1791	3060.58	11		18	18	882.34	524	*
1821042946	Stevenson	Kevin	Macon	GA	13	Neurosurgery	S	Oxycodone-Acetaminophen	Oxycodone Hcl/Acetaminophen	28	28	351	1051.6	13	*					*
1821048752	Colon	Gary	Naples	FL	12	Neurosurgery	S	Oxycodone-Acetaminophen	Oxycodone Hcl/Acetaminophen	172	172	915	2222.6	132	#					#
1821060229	Stanfield	Matthew	Seymour	IN	18	Neurosurgery	S	Oxycodone-Acetaminophen	Oxycodone Hcl/Acetaminophen	48	48	655	2403.7	22		14	14	716.82	208	*
1821064957	Henn	Jeffrey	Fort Myers	FL	12	Neurosurgery	S	Oxycodone-Acetaminophen	Oxycodone Hcl/Acetaminophen	27	27	186	353.62	22	#					#
1821096876	Ferraro	Francis	Johnstown	PA	42	Neurosurgery	S	Oxycodone-Acetaminophen	Oxycodone Hcl/Acetaminophen	11	11	75	70.03		*					*
1821097775	Lusk	Michael	Naples	FL	12	Neurosurgery	S	Oxycodone-Acetaminophen	Oxycodone Hcl/Acetaminophen	56	56	386	1070.93	47	#					#
1821109513	Nathoo	Narendra	Bowling Green	KY	21	Neurosurgery	S	Oxycodone-Acetaminophen	Oxycodone Hcl/Acetaminophen	22	22	246	435.1	19	*					*
1821189408	Khalil	Hitham	Valdosta	GA	13	Neurosurgery	S	Oxycodone-Acetaminophen	Oxycodone Hcl/Acetaminophen	78	78	939	1446.02	71		39	39	693.22	464		36
1821228883	Safain	Mina	Boston	MA	25	Neurosurgery	S	Oxycodone Hcl	Oxycodone Hcl	12	12	121	171.12		*					*
1821249277	Karuppiah	Saravanan	Ocala	FL	12	Neurosurgery	S	Oxycodone-Acetaminophen	Oxycodone Hcl/Acetaminophen	65	65	743	1402.28	57	#					#
1821319682	Buchholz	Avery	Charlottesville	VA	51	Neurosurgery	S	Oxycodone Hcl	Oxycodone Hcl	20	20	182	289.07	14	*					*
1821398355	Rabin	Doron	Fountain Hill	PA	42	Neurosurgery	S	Oxycodone-Acetaminophen	Oxycodone Hcl/Acetaminophen	12	12	47	72.96	12	#					#
1831120161	Tranmer	Bruce	Burlington	VT	50	Neurosurgery	S	Oxycodone Hcl	Oxycodone Hcl	66	66	952	1091.46	18		66	66	1091.46	952		18
1831120161	Tranmer	Bruce	Burlington	VT	50	Neurosurgery	S	Oxycontin	Oxycodone Hcl	25	25	331	2593.64			25	25	2593.64	331	*
1831120161	Tranmer	Bruce	Burlington	VT	50	Neurosurgery	S	Xtampza Er	Oxycodone Myristate	16	16	203	1757.42			16	16	1757.42	203	*
1831136605	Frankel	Bruce	Charleston	SC	45	Neurosurgery	S	Oxycodone Hcl	Oxycodone Hcl	23	23	475	213.8		*					*
1831136605	Frankel	Bruce	Charleston	SC	45	Neurosurgery	S	Oxycodone-Acetaminophen	Oxycodone Hcl/Acetaminophen	21	21	402	528.56		*					*
1831136605	Frankel	Bruce	Charleston	SC	45	Neurosurgery	S	Oxycontin	Oxycodone Hcl	14	14	420	5331.09		*					*
1831141373	Huang	Jason	Temple	TX	48	Neurosurgery	S	Oxycodone Hcl	Oxycodone Hcl	15	17	304	436.24			0	0	0	0	#
1831196237	Dozier	James	Fort Wayne	IN	18	Neurosurgery	S	Oxycodone-Acetaminophen	Oxycodone Hcl/Acetaminophen	19	19	172	560.79		*					*
1831197698	Henegar	Martin	Charlotte	NC	37	Neurosurgery	S	Oxycodone Hcl	Oxycodone Hcl	13	13	103	128.64		*					*
1831197698	Henegar	Martin	Charlotte	NC	37	Neurosurgery	S	Oxycodone-Acetaminophen	Oxycodone Hcl/Acetaminophen	39	39	300	799.56	20		12	12	204.58	105	#
1831206192	Rao	Sanjay	Marshfield	WI	55	Neurosurgery	S	Oxycodone-Acetaminophen	Oxycodone Hcl/Acetaminophen	16	16	205	547.09			16	16	547.09	205	*
1831286863	Maher	Philip	Pensacola	FL	12	Neurosurgery	S	Oxycodone-Acetaminophen	Oxycodone Hcl/Acetaminophen	39	39	362	1205.14	34	#					#
1831366392	Altstadt	Thomas	Louisville	KY	21	Neurosurgery	S	Oxycodone-Acetaminophen	Oxycodone Hcl/Acetaminophen	48	48	858	1533.65	21		34	34	1073.64	618	#
1831373117	Cain	Marshall	Monroe	LA	22	Neurosurgery	S	Endocet	Oxycodone Hcl/Acetaminophen	13	13	279	435.09			13	13	435.09	279	*
1831373117	Cain	Marshall	Monroe	LA	22	Neurosurgery	S	Oxycodone-Acetaminophen	Oxycodone Hcl/Acetaminophen	101	101	1944	3895.12	31		56	56	2401.12	1231		18
1831400621	Bradley	Lucas	Mountain Home	AR	5	Neurosurgery	S	Oxycodone Hcl	Oxycodone Hcl	34	34.2	365	448.87	28		17	17	208.63	154		15
1831400621	Bradley	Lucas	Mountain Home	AR	5	Neurosurgery	S	Oxycodone-Acetaminophen	Oxycodone Hcl/Acetaminophen	68	68	569	1309.1	53		28	28	585.54	240		25
1841213568	Robbins	John	Sleepy Hollow	NY	36	Neurosurgery	S	Oxycodone Hcl	Oxycodone Hcl	43	43	853	1100.69	16		25	25	510.6	413	#
1841219144	Brown	Peter	Tacoma	WA	53	Neurosurgery	S	Oxycodone-Acetaminophen	Oxycodone Hcl/Acetaminophen	38	38	344	830.36	37		13	13	236.82	116		13
1841231958	Lee	Max	Milwaukee	WI	55	Neurosurgery	S	Oxycodone Hcl	Oxycodone Hcl	72	72.3	1780	1416.22	20		36	36.3	583.36	975	#
1841231958	Lee	Max	Milwaukee	WI	55	Neurosurgery	S	Oxycodone-Acetaminophen	Oxycodone Hcl/Acetaminophen	46	46.5	1231	2129.25	15		17	17.5	652.17	483	*
1841238011	Martino	Anthony	Mobile	AL	1	Neurosurgery	S	Oxycodone-Acetaminophen	Oxycodone Hcl/Acetaminophen	37	37	601	914.72	14	*					*
1841239340	Letellier	Marc	Mesa	AZ	4	Neurosurgery	S	Oxycodone-Acetaminophen	Oxycodone Hcl/Acetaminophen	11	11	88	373.59		*					*
1841249711	Behrmann	Donald	Winter Park	FL	12	Neurosurgery	S	Oxycodone-Acetaminophen	Oxycodone Hcl/Acetaminophen	35	35.1	407	717.7	30		19	19.1	369.34	245		16
1841265089	Rodgers	Richard	Indianapolis	IN	18	Neurosurgery	S	Oxycodone-Acetaminophen	Oxycodone Hcl/Acetaminophen	15	15	119	224.58		*					*
1841265139	Shumaker	Grant	Dakota Dunes	SD	46	Neurosurgery	S	Oxycodone-Acetaminophen	Oxycodone Hcl/Acetaminophen	92	92	711	1310.44	59		69	69	931.45	516		42
1841289196	Remondino	Robert	Oklahoma City	OK	40	Neurosurgery	S	Oxycodone Hcl	Oxycodone Hcl	27	27	272	474.41	17	#					#
1841289196	Remondino	Robert	Oklahoma City	OK	40	Neurosurgery	S	Oxycodone-Acetaminophen	Oxycodone Hcl/Acetaminophen	27	27	423	1075.24	12		12	12	445	218	*
1841289964	Suh	Daniel	Savannah	GA	13	Neurosurgery	S	Oxycodone-Acetaminophen	Oxycodone Hcl/Acetaminophen	33	33	432	849.46	22		17	17	417.45	190	#
1841297041	Phuong	Loi	Fort Wayne	IN	18	Neurosurgery	S	Oxycodone-Acetaminophen	Oxycodone Hcl/Acetaminophen	41	41	331	668.17	15		21	21	307.18	172	*
1841331279	Spooner	John	Nashville	TN	47	Neurosurgery	S	Oxycodone-Acetaminophen	Oxycodone Hcl/Acetaminophen	14	14	85	140.3		*					*
1841338084	Ogden	John	Westerville	OH	39	Neurosurgery	S	Oxycodone-Acetaminophen	Oxycodone Hcl/Acetaminophen	51	51	356	568.1	38		38	38	435.57	268	#
1841350956	Chitale	Vidyadhar	Marietta	GA	13	Neurosurgery	S	Oxycodone-Acetaminophen	Oxycodone Hcl/Acetaminophen	59	59	636	1298.29	43	#					#
1841417896	Dorward	Ian	Saint Louis	MO	29	Neurosurgery	S	Oxycodone Hcl	Oxycodone Hcl	36	36	699	794.01	25		19	19	468.17	399		13
1841459963	Syed	Omar	Mount Kisco	NY	36	Neurosurgery	S	Oxycodone Hcl	Oxycodone Hcl	21	21	203	269.75	11	#					*
1841459963	Syed	Omar	Mount Kisco	NY	36	Neurosurgery	S	Oxycodone-Acetaminophen	Oxycodone Hcl/Acetaminophen	48	48	519	925.1	29		31	31	748.25	365	#
1841491925	Evans	Brandon	Fayetteville	AR	5	Neurosurgery	S	Oxycodone-Acetaminophen	Oxycodone Hcl/Acetaminophen	62	62	887	1393.56	58		34	34	773.25	469		33
1841548195	Abdunnur	Shane	Reno	NV	32	Neurosurgery	S	Oxycodone-Acetaminophen	Oxycodone Hcl/Acetaminophen	14	14	350	556.51	11	*					*
1841566262	Miller	Timothy	Durham	NC	37	Neurosurgery	S	Oxycodone-Acetaminophen	Oxycodone Hcl/Acetaminophen	22	22	141	374.66	18	#					#
1851311088	Adler	David	Portland	OR	41	Neurosurgery	S	Oxycodone Hcl	Oxycodone Hcl	14	14	90	80.36		#					*
1851331698	Robinson	Robert	Birmingham	AL	1	Neurosurgery	S	Oxycodone-Acetaminophen	Oxycodone Hcl/Acetaminophen	125	125	1362	3137.42	54		40	40	848.99	412		27
1851333728	Killeffer	James	Knoxville	TN	47	Neurosurgery	S	Oxycodone Hcl	Oxycodone Hcl	20	20	122	189.41	20	#					#
1851338628	Wiles	David	Chattanooga	TN	47	Neurosurgery	S	Oxycodone-Acetaminophen	Oxycodone Hcl/Acetaminophen	14	14	178	308.5	12	*					*
1851347678	Allende	Rafael	Sanford	FL	12	Neurosurgery	S	Oxycodone-Acetaminophen	Oxycodone Hcl/Acetaminophen	16	16	199	389.84	14	*					*
1851354179	Moyer	Donald	Cape Coral	FL	12	Neurosurgery	S	Oxycodone-Acetaminophen	Oxycodone Hcl/Acetaminophen	84	84	588	1929.44	52	#					#
1851378772	Khan	Ahmed	New Britain	CT	9	Neurosurgery	S	Oxycodone Hcl	Oxycodone Hcl	45	45	619	725.09	24		12	12	166.75	181		11
1851378772	Khan	Ahmed	New Britain	CT	9	Neurosurgery	S	Oxycodone-Acetaminophen	Oxycodone Hcl/Acetaminophen	15	15	223	247.93		*					*
1851385181	Buster	Ward	Columbus	OH	39	Neurosurgery	S	Oxycodone Hcl	Oxycodone Hcl	11	11	109	97.8		*					*
1851385181	Buster	Ward	Columbus	OH	39	Neurosurgery	S	Oxycodone-Acetaminophen	Oxycodone Hcl/Acetaminophen	52	52	472	806.97	24		23	23	358.12	204		12
1851394340	Shah	Mitesh	Indianapolis	IN	18	Neurosurgery	S	Oxycodone-Acetaminophen	Oxycodone Hcl/Acetaminophen	11	11	83	125.1		*					*
1851399687	Bernard	Joe	Charlotte	NC	37	Neurosurgery	S	Oxycodone-Acetaminophen	Oxycodone Hcl/Acetaminophen	18	18	135	261.4	15	#					*
1851441414	Lavery	Aleksandyr	Cleveland	OH	39	Neurosurgery	S	Oxycodone-Acetaminophen	Oxycodone Hcl/Acetaminophen	25	25	138	335.54	24		25	25	335.54	138		24
1851493571	Atassi	Inad	Fayetteville	NC	37	Neurosurgery	S	Oxycodone-Acetaminophen	Oxycodone Hcl/Acetaminophen	16	16	330	327.76		*					*
1851568174	Haydel	Justin	Metairie	LA	22	Neurosurgery	S	Oxycodone-Acetaminophen	Oxycodone Hcl/Acetaminophen	25	25	398	738.28	16		14	14	416.04	202	#
1851599880	Spomar	Daniel	Indianapolis	IN	18	Neurosurgery	S	Oxycodone-Acetaminophen	Oxycodone Hcl/Acetaminophen	24	24	187	392.31	12		13	13	191.5	101	*
1851612972	Kumar	Ravi	Rochester	MN	27	Neurosurgery	S	Oxycodone Hcl	Oxycodone Hcl	16	16	92	215.15		#					*
1861438517	Park	Charles	Baltimore	MD	24	Neurosurgery	S	Oxycodone Hcl	Oxycodone Hcl	404	404.3	9650	9297.05	94		97	97	1986.33	2547		31
1861438517	Park	Charles	Baltimore	MD	24	Neurosurgery	S	Oxycodone-Acetaminophen	Oxycodone Hcl/Acetaminophen	14	14	312	208.56		*					*
1861438517	Park	Charles	Baltimore	MD	24	Neurosurgery	S	Oxycontin	Oxycodone Hcl	11	11	196	2928.17			0	0	0	0	#
1861444846	Theofilos	Charles	Palm Beach Gardens	FL	12	Neurosurgery	S	Oxycodone-Acetaminophen	Oxycodone Hcl/Acetaminophen	43	43	278	827.66	35	#					#
1861461170	Schroeder	Kurt	Tucson	AZ	4	Neurosurgery	S	Oxycodone-Acetaminophen	Oxycodone Hcl/Acetaminophen	79	79	625	1587.81	77		55	55	1133.6	473		53
1861483265	Villanueva	Wayne	Louisville	KY	21	Neurosurgery	S	Oxycodone-Acetaminophen	Oxycodone Hcl/Acetaminophen	19	19	165	221.98	12	#					*
1861545766	Kretzer	Ryan	Tucson	AZ	4	Neurosurgery	S	Oxycodone Hcl	Oxycodone Hcl	34	34	220	439.57	14		17	17	207.24	103	*
1861617755	Oliver	Tthomas	Tallahassee	FL	12	Neurosurgery	S	Oxycodone Hcl	Oxycodone Hcl	55	55	214	209.98	51		40	40	162.76	162		37
1861624751	Mcloughlin	Gregory	Greenwood	SC	45	Neurosurgery	S	Oxycodone Hcl	Oxycodone Hcl	27	27	254	316.3		#					*
1861624751	Mcloughlin	Gregory	Greenwood	SC	45	Neurosurgery	S	Oxycodone-Acetaminophen	Oxycodone Hcl/Acetaminophen	42	42	452	954.95	28		28	28	623.07	314	#
1861664682	Stockwell	David	Avon	IN	18	Neurosurgery	S	Oxycodone-Acetaminophen	Oxycodone Hcl/Acetaminophen	15	15	333	531.15		*					*
1861678591	Tumialan	Luis	Scottsdale	AZ	4	Neurosurgery	S	Oxycodone-Acetaminophen	Oxycodone Hcl/Acetaminophen	136	136	1090	2794.4	67	#					#
1861687873	Do	Nguyen	San Ramon	CA	6	Neurosurgery	S	Oxycodone-Acetaminophen	Oxycodone Hcl/Acetaminophen	27	27	552	1319.21			27	27	1319.21	552	*
1861794000	To	Chiu Yuen	Southfield	MI	26	Neurosurgery	S	Oxycodone-Acetaminophen	Oxycodone Hcl/Acetaminophen	89	89	1261	2013.31	60		48	48	1051.18	663		34
1861808651	Snyder	Kendall	Rochester	MN	27	Neurosurgery	S	Oxycodone Hcl	Oxycodone Hcl	12	12	29	55.69	12	*					*
1861846065	Carlstrom	Lucas	Rochester	MN	27	Neurosurgery	S	Oxycodone Hcl	Oxycodone Hcl	53	53	236	314.99	51	#					#
1871502476	Bartl	Lynn	Waukesha	WI	55	Neurosurgery	S	Oxycodone Hcl	Oxycodone Hcl	56	56	368	452.21	36	#					#
1871531749	Greene	Andrew	Neenah	WI	55	Neurosurgery	S	Oxycodone-Acetaminophen	Oxycodone Hcl/Acetaminophen	40	40	280	844.24	24		29	29	759.63	204	#
1871536565	Chambers	Melissa	Birmingham	AL	1	Neurosurgery	S	Oxycodone-Acetaminophen	Oxycodone Hcl/Acetaminophen	14	14	101	150.38		*					*
1871553370	Miller	Jimmy	Greenwood	MS	28	Neurosurgery	S	Oxycodone-Acetaminophen	Oxycodone Hcl/Acetaminophen	47	47	266	409.77	46		27	27	236.57	126		27
1871561167	Capocelli	Anthony	Little Rock	AR	5	Neurosurgery	S	Oxycodone-Acetaminophen	Oxycodone Hcl/Acetaminophen	25	25	410	695.85	23	*					*
1871579235	Javed	Tariq	Marietta	GA	13	Neurosurgery	S	Oxycodone-Acetaminophen	Oxycodone Hcl/Acetaminophen	50	50	359	551.7	36	#					#
1871582213	Tibbs	Robert	Oklahoma City	OK	40	Neurosurgery	S	Oxycodone Hcl	Oxycodone Hcl	85	85	1051	1438.77	41		43	43	687	579		24
1871582213	Tibbs	Robert	Oklahoma City	OK	40	Neurosurgery	S	Oxycodone-Acetaminophen	Oxycodone Hcl/Acetaminophen	24	24	333	917.96	16	#					#
1871584011	Schell	Gerald	Saginaw	MI	26	Neurosurgery	S	Oxycodone Hcl	Oxycodone Hcl	19	19	540	505.54		*					*
1871584011	Schell	Gerald	Saginaw	MI	26	Neurosurgery	S	Oxycodone-Acetaminophen	Oxycodone Hcl/Acetaminophen	239	243	6847	10954.67	73		71	73	2475.12	2027		20
1871586792	Kim	Do-Kyun	Seattle	WA	53	Neurosurgery	S	Oxycodone Hcl	Oxycodone Hcl	24	24	225	284.21	17	#					#
1871590646	Moufarrij	Nazih	Wichita	KS	20	Neurosurgery	S	Oxycodone-Acetaminophen	Oxycodone Hcl/Acetaminophen	12	12	95	146.58		*					*
1871626754	Roonprapunt	Chanland	New York	NY	36	Neurosurgery	S	Oxycodone-Acetaminophen	Oxycodone Hcl/Acetaminophen	13	13	104	118.97	11	*					*
1871688135	Beaumont	Andrew	Wausau	WI	55	Neurosurgery	S	Oxycodone Hcl	Oxycodone Hcl	53	53	847	800.53	24		20	20	315.05	322		13
1871688135	Beaumont	Andrew	Wausau	WI	55	Neurosurgery	S	Oxycodone-Acetaminophen	Oxycodone Hcl/Acetaminophen	24	24	352	493.63		*					*
1871708768	Tuttle	Jonathan	Augusta	GA	13	Neurosurgery	S	Oxycodone-Acetaminophen	Oxycodone Hcl/Acetaminophen	43	43	448	1012.26	33	#					#
1871710004	Klem	Jack	Miami	FL	12	Neurosurgery	S	Oxycodone-Acetaminophen	Oxycodone Hcl/Acetaminophen	22	22	184	299.2	14		11	11	196.31	101	*
1871720201	Styliaras	John	Philadelphia	PA	42	Neurosurgery	S	Oxycodone-Acetaminophen	Oxycodone Hcl/Acetaminophen	25	25.5	478	680.72	13		13	13.5	439.56	213	*
1871736314	Tashjian	Vartan	Fontana	CA	6	Neurosurgery	S	Oxycodone-Acetaminophen	Oxycodone Hcl/Acetaminophen	11	11	200	476.28	11		11	11	476.28	200		11
1871747469	Mumert	Michael	Springfield	MO	29	Neurosurgery	S	Oxycodone-Acetaminophen	Oxycodone Hcl/Acetaminophen	71	71	816	1779.13	57		45	45	964.95	551		41
1871790691	Pryputniewicz	David	Kingsport	TN	47	Neurosurgery	S	Oxycodone Hcl	Oxycodone Hcl	20	20	400	201.36	15	#					#
1881638930	Gilmer	Holly	Southfield	MI	26	Neurosurgery	S	Oxycodone-Acetaminophen	Oxycodone Hcl/Acetaminophen	11	11	140	178.66		*					*
1881661791	Lyerly	Mark	Winston-Salem	NC	37	Neurosurgery	S	Oxycodone Hcl	Oxycodone Hcl	376	380.8	10063	9430.31	98		239	243.1	5248.84	6339		63
1881661791	Lyerly	Mark	Winston-Salem	NC	37	Neurosurgery	S	Oxycodone-Acetaminophen	Oxycodone Hcl/Acetaminophen	169	170.2	4850	7844.09	34		108	108.2	4977.59	3060		21
1881661791	Lyerly	Mark	Winston-Salem	NC	37	Neurosurgery	S	Oxycontin	Oxycodone Hcl	13	13.4	401	5769.18		#					*
1881670180	Gower	David	Jasper	GA	13	Neurosurgery	S	Oxycodone-Acetaminophen	Oxycodone Hcl/Acetaminophen	64	64	430	1141.27	29		41	41	795.61	286	#
1881696052	Feldkamp	Matthias	Golden Valley	MN	27	Neurosurgery	S	Oxycodone Hcl	Oxycodone Hcl	42	42	315	478.01	25		19	19	207.41	154		13
1881696052	Feldkamp	Matthias	Golden Valley	MN	27	Neurosurgery	S	Oxycodone-Acetaminophen	Oxycodone Hcl/Acetaminophen	15	15	86	373.6		#					*
1881725984	Ragel	Brian	Vancouver	WA	53	Neurosurgery	S	Oxycodone Hcl	Oxycodone Hcl	14	14	94	107.17	14	#					#
1881757268	Danish	Shabbar	New Brunswick	NJ	34	Neurosurgery	S	Oxycodone-Acetaminophen	Oxycodone Hcl/Acetaminophen	38	38	191	323.27	36	#					#
1881774206	Mayer	Peter	Sarasota	FL	12	Neurosurgery	S	Oxycodone-Acetaminophen	Oxycodone Hcl/Acetaminophen	94	94	796	1522.58	61		81	81	1360.71	665	#
1881791663	Dejesus-Rodriguez	Reynaldo	Ponce	PR	72	Neurosurgery	S	Oxycodone-Acetaminophen	Oxycodone Hcl/Acetaminophen	57	57	817	666.08	57		29	29	350.6	406		29
1881800571	Matheus	Virgilio	Orlando	FL	12	Neurosurgery	S	Oxycodone-Acetaminophen	Oxycodone Hcl/Acetaminophen	76	76	792	1221.09	52		41	41	841.1	484		31
1881811040	Goldman	Marc	Providence	RI	44	Neurosurgery	S	Oxycodone Hcl	Oxycodone Hcl	34	34	311	567.34	27		19	19	328.98	161	#
1881824860	Tutt	Matthew	Lexington	KY	21	Neurosurgery	S	Oxycodone-Acetaminophen	Oxycodone Hcl/Acetaminophen	126	126	1422	2023.65	98		92	92	1524.03	1048		77
1881838662	Lee	Onechang	Fountain Valley	CA	6	Neurosurgery	S	Oxycodone-Acetaminophen	Oxycodone Hcl/Acetaminophen	11	11	300	545.25		*					*
1881891281	Goel	Rishi	Westlake	OH	39	Neurosurgery	S	Oxycodone-Acetaminophen	Oxycodone Hcl/Acetaminophen	21	21	178	244.92	19	#					#
1881985943	Garrett	Matthew	Cincinnati	OH	39	Neurosurgery	S	Oxycodone Hcl	Oxycodone Hcl	12	12	49	67.36	12	*					*
1891768883	Gerszten	Peter	Pittsburgh	PA	42	Neurosurgery	S	Oxycodone Hcl	Oxycodone Hcl	49	49	549	636.88	33		25	25	225.27	227		19
1891783254	Weitman	David	Bangor	ME	23	Neurosurgery	S	Oxycodone-Acetaminophen	Oxycodone Hcl/Acetaminophen	86	86	485	1473.72	52		52	52	859.67	303		35
1891784237	Hahn	Michael	Oklahoma City	OK	40	Neurosurgery	S	Oxycodone Hcl	Oxycodone Hcl	19	19	232	281.01	18	#					#
1891784237	Hahn	Michael	Oklahoma City	OK	40	Neurosurgery	S	Oxycodone-Acetaminophen	Oxycodone Hcl/Acetaminophen	39	39	463	1177.61	21		20	20	555.52	236	#
1891784930	Baker	Roy	Savannah	GA	13	Neurosurgery	S	Oxycodone-Acetaminophen	Oxycodone Hcl/Acetaminophen	30	30	193	342.37	26	#					#
1891789236	Brightman	Rebecca	Columbus	OH	39	Neurosurgery	S	Oxycodone-Acetaminophen	Oxycodone Hcl/Acetaminophen	13	13	92	168.45		*					*
1891799698	Cole	Arthur	Columbus	OH	39	Neurosurgery	S	Oxycodone-Acetaminophen	Oxycodone Hcl/Acetaminophen	23	23	161	306.3		*					*
1891902714	Ayer	Robert	Lawrenceville	GA	13	Neurosurgery	S	Oxycodone Hcl	Oxycodone Hcl	15	15	220	216.36		*					*
1891902714	Ayer	Robert	Lawrenceville	GA	13	Neurosurgery	S	Oxycodone-Acetaminophen	Oxycodone Hcl/Acetaminophen	59	59	865	1764.28	45		39	39	1252.59	574		30
1891923850	Taylon	Samuel	Kansas City	MO	29	Neurosurgery	S	Oxycodone Hcl	Oxycodone Hcl	24	24	399	539.81		*					*
1891923850	Taylon	Samuel	Kansas City	MO	29	Neurosurgery	S	Oxycodone-Acetaminophen	Oxycodone Hcl/Acetaminophen	65	65	819	2068.98	45		44	44	1205.7	499		31
1891943536	Martin	Denny	New York	NY	36	Neurosurgery	S	Endocet	Oxycodone Hcl/Acetaminophen	27	27	810	1069.27		#					*
1891943536	Martin	Denny	New York	NY	36	Neurosurgery	S	Oxycodone Hcl	Oxycodone Hcl	78	78	2259	2068.67	22		22	22	415.32	615	*
1891943536	Martin	Denny	New York	NY	36	Neurosurgery	S	Oxycodone-Acetaminophen	Oxycodone Hcl/Acetaminophen	88	88	2294	2068.98	26		63	63	1461.14	1569	#
1902000599	Angeles	Carmina	Eugene	OR	41	Neurosurgery	S	Oxycodone Hcl	Oxycodone Hcl	44	44	554	718.85	30		25	25	446.17	348	#
1902019771	Hirschl	Robert	Orlando	FL	12	Neurosurgery	S	Oxycodone Hcl	Oxycodone Hcl	17	17	168	246.59	11	*					*
1902019771	Hirschl	Robert	Orlando	FL	12	Neurosurgery	S	Oxycodone-Acetaminophen	Oxycodone Hcl/Acetaminophen	11	11	98	302.67		*					*
1902020738	Ha	Tung	Bellingham	WA	53	Neurosurgery	S	Oxycodone-Acetaminophen	Oxycodone Hcl/Acetaminophen	22	22	151	251.95	16	#					#
1902023146	Belknap	Thomas	Roswell	GA	13	Neurosurgery	S	Oxycodone-Acetaminophen	Oxycodone Hcl/Acetaminophen	25	25	275	456.72	18	#					#
1902063225	Eads	Todd	Bloomington	IN	18	Neurosurgery	S	Oxycodone-Acetaminophen	Oxycodone Hcl/Acetaminophen	18	18	120	170.61		#					*
1902095664	Johnson	Daryl	Hattiesburg	MS	28	Neurosurgery	S	Oxycodone-Acetaminophen	Oxycodone Hcl/Acetaminophen	16	16	178	251.71	12	#					*
1902122203	Kimmell	Kristopher	Rochester	NY	36	Neurosurgery	S	Oxycodone-Acetaminophen	Oxycodone Hcl/Acetaminophen	39	39	403	535.77	35	#					#
1902800733	Sherman	Jonathan	Eugene	OR	41	Neurosurgery	S	Oxycodone Hcl	Oxycodone Hcl	16	16	195	225.5	16	#					#
1902802515	Ehirim	Princewill	Lawrenceville	GA	13	Neurosurgery	S	Oxycodone-Acetaminophen	Oxycodone Hcl/Acetaminophen	14	14	141	200.76	11	*					*
1902852734	Spillane	William	High Point	NC	37	Neurosurgery	S	Oxycodone Hcl	Oxycodone Hcl	290	290	8253	5715.29	70		149	149	3103.91	4346		32
1902852734	Spillane	William	High Point	NC	37	Neurosurgery	S	Oxycodone-Acetaminophen	Oxycodone Hcl/Acetaminophen	310	311	8890	12439.74	68		137	138	5144.96	3893		32
1902852734	Spillane	William	High Point	NC	37	Neurosurgery	S	Oxycontin	Oxycodone Hcl	50	50	1293	25925.64		#					*
1902854482	Doran	Stephen	Omaha	NE	31	Neurosurgery	S	Oxycodone Hcl	Oxycodone Hcl	19	19	151	227.8	19	#					#
1902856503	Critides	Samuel	Dalton	GA	13	Neurosurgery	S	Oxycodone-Acetaminophen	Oxycodone Hcl/Acetaminophen	32	32	363	856.3	26	#					#
1902878887	Fritz	David	Lawrence	KS	20	Neurosurgery	S	Oxycodone-Acetaminophen	Oxycodone Hcl/Acetaminophen	18	18	133	524.46	18	#					#
1902885098	Boyer	Richard	Knoxville	TN	47	Neurosurgery	S	Oxycodone Hcl	Oxycodone Hcl	82	82	2223	2878.14	16	*					*
1902885098	Boyer	Richard	Knoxville	TN	47	Neurosurgery	S	Oxycodone-Acetaminophen	Oxycodone Hcl/Acetaminophen	88	88	1973	3325.03	51		43	43	1788.93	957		24
1902885098	Boyer	Richard	Knoxville	TN	47	Neurosurgery	S	Oxycontin	Oxycodone Hcl	14	14	420	6973.03		#					*
1902894736	King	Paul	Atlanta	GA	13	Neurosurgery	S	Oxycodone-Acetaminophen	Oxycodone Hcl/Acetaminophen	20	21	448	1197.76		*					*
1902997414	Stanley	Michael	Chester	PA	42	Neurosurgery	S	Oxycodone Hcl	Oxycodone Hcl	29	29	584	458.51	14		17	17	232.85	364	*
1902997414	Stanley	Michael	Chester	PA	42	Neurosurgery	S	Oxycodone-Acetaminophen	Oxycodone Hcl/Acetaminophen	14	14	342	543.38		*					*
1912012071	Lipson	Adam	Union	NJ	34	Neurosurgery	S	Oxycodone-Acetaminophen	Oxycodone Hcl/Acetaminophen	14	14	178	268.1		*					*
1912089533	Pare	Michel	Albany	GA	13	Neurosurgery	S	Oxycodone-Acetaminophen	Oxycodone Hcl/Acetaminophen	20	20	105	268.18	15	#					*
1912092800	Refai	Daniel	Atlanta	GA	13	Neurosurgery	S	Oxycodone Hcl	Oxycodone Hcl	23	23	358	546.67	15		11	11	264.21	167	*
1912092800	Refai	Daniel	Atlanta	GA	13	Neurosurgery	S	Oxycodone-Acetaminophen	Oxycodone Hcl/Acetaminophen	63	63	984	1882.42	39		42	42	1073.78	595	#
1912115718	Pearson	Blake	Birmingham	AL	1	Neurosurgery	S	Oxycodone-Acetaminophen	Oxycodone Hcl/Acetaminophen	51	51	554	1448.33	29		17	17	499.23	202		13
1912133570	Werthammer	Matthew	Huntington	WV	54	Neurosurgery	S	Oxycodone-Acetaminophen	Oxycodone Hcl/Acetaminophen	62	62	475	887.17	58		51	51	722.51	381	#
1912905175	Spetka	Lawrence	Toledo	OH	39	Neurosurgery	S	Oxycodone-Acetaminophen	Oxycodone Hcl/Acetaminophen	100	100	676	969.9	76		83	83	827.44	550		64
1912935115	Harrison	Richard	Green Bay	WI	55	Neurosurgery	S	Oxycodone-Acetaminophen	Oxycodone Hcl/Acetaminophen	11	11	77	87.73		*					*
1912956293	Held	Mark	New Bern	NC	37	Neurosurgery	S	Oxycodone Hcl	Oxycodone Hcl	182	182.3	2054	2184.33	123		129	129	1560.87	1442		92
1912956293	Held	Mark	New Bern	NC	37	Neurosurgery	S	Oxycodone-Acetaminophen	Oxycodone Hcl/Acetaminophen	16	16	185	407.81	11	#					*
1912957572	Cielo	Deus	Providence	RI	44	Neurosurgery	S	Oxycodone Hcl	Oxycodone Hcl	46	46	891	479.9	26		12	12	84.59	188	*
1912957572	Cielo	Deus	Providence	RI	44	Neurosurgery	S	Oxycodone-Acetaminophen	Oxycodone Hcl/Acetaminophen	28	28	430	310.19	12	*					*
1912964008	Knightly	John	Morristown	NJ	34	Neurosurgery	S	Oxycodone-Acetaminophen	Oxycodone Hcl/Acetaminophen	13	13	84	139.17			13	13	139.17	84	*
1912996489	Wilson	Robert	Tampa	FL	12	Neurosurgery	S	Oxycodone-Acetaminophen	Oxycodone Hcl/Acetaminophen	66	66	1960	3521.78	11		21	21	1678.21	630	*
1922028349	Gross	Robert	Atlanta	GA	13	Neurosurgery	S	Oxycodone-Acetaminophen	Oxycodone Hcl/Acetaminophen	43	43	204	320.39	41		18	18	159.77	84		18
1922029925	Horgan	Michael	Big Flats	NY	36	Neurosurgery	S	Oxycodone Hcl	Oxycodone Hcl	29	29.3	276	271.01	20	#					#
1922055128	Khavkin	Yevgeniy	Las Vegas	NV	32	Neurosurgery	S	Oxycodone Hcl	Oxycodone Hcl	13	13	97	53.45		*					*
1922055128	Khavkin	Yevgeniy	Las Vegas	NV	32	Neurosurgery	S	Oxycodone-Acetaminophen	Oxycodone Hcl/Acetaminophen	30	30	208	362.83	20	#					#
1922068782	Donner	Thomas	Thibodaux	LA	22	Neurosurgery	S	Oxycodone-Acetaminophen	Oxycodone Hcl/Acetaminophen	36	36	380	341.99	20		36	36	341.99	380		20
1922091339	Hnilica	Mark	Winston Salem	NC	37	Neurosurgery	S	Oxycodone Hcl	Oxycodone Hcl	19	19	118	117.46	16	#					*
1922113869	Baron	Eli	Los Angeles	CA	6	Neurosurgery	S	Oxycodone Hcl	Oxycodone Hcl	33	33	746	1182.03	16	#					#
1922113869	Baron	Eli	Los Angeles	CA	6	Neurosurgery	S	Oxycodone-Acetaminophen	Oxycodone Hcl/Acetaminophen	28	28	510	1161.47	16	#					#
1922166396	Khanna	Rohit	Daytona Beach	FL	12	Neurosurgery	S	Oxycodone-Acetaminophen	Oxycodone Hcl/Acetaminophen	37	37	550	1021.75	13		26	26	756.95	430	*
1922186576	Von Koch	Cornelia	Redwood City	CA	6	Neurosurgery	S	Oxycodone-Acetaminophen	Oxycodone Hcl/Acetaminophen	31	31	259	487.99	24		31	31	487.99	259		24
1922200393	Lee	Albert	Indianapolis	IN	18	Neurosurgery	S	Oxycodone-Acetaminophen	Oxycodone Hcl/Acetaminophen	17	17	252	940.51		*					*
1922235498	Amor	Nathaniel	Columbus	OH	39	Neurosurgery	S	Oxycodone-Acetaminophen	Oxycodone Hcl/Acetaminophen	28	28	194	241.77	19		11	11	104.25	77	*
1922243682	Hargett	Christopher	Dothan	AL	1	Neurosurgery	S	Oxycodone-Acetaminophen	Oxycodone Hcl/Acetaminophen	62	62	659	1364.1	45		29	29	541.4	303		20
1922310622	Oliveria	Seth	Portland	OR	41	Neurosurgery	S	Oxycodone Hcl	Oxycodone Hcl	32	32	207	307.92	29	#					#
1922329986	Decuypere	Michael	Memphis	TN	47	Neurosurgery	S	Oxycodone-Acetaminophen	Oxycodone Hcl/Acetaminophen	12	12	86	126.3	11	*					*
1932100112	Faircloth	William	Mobile	AL	1	Neurosurgery	S	Oxycodone-Acetaminophen	Oxycodone Hcl/Acetaminophen	143	143	1626	2992.35	117		113	113	2289.71	1277		93
1932123940	Reichman	Howard	Provo	UT	49	Neurosurgery	S	Oxycodone Hcl	Oxycodone Hcl	12	12	139	176.87	12	*					*
1932135266	Farrukh	Abdallah	Lancaster	CA	6	Neurosurgery	S	Oxycodone Hcl	Oxycodone Hcl	28	28	760	654.68		#					*
1932135266	Farrukh	Abdallah	Lancaster	CA	6	Neurosurgery	S	Oxycodone-Acetaminophen	Oxycodone Hcl/Acetaminophen	169	169	4990	8882.99	42		68	68	3392.46	2007		23
1932143435	Jenkins	John	Winter Park	FL	12	Neurosurgery	S	Oxycodone-Acetaminophen	Oxycodone Hcl/Acetaminophen	24	24	219	400.56	24	#					#
1932149408	Malone	David	Tulsa	OK	40	Neurosurgery	S	Oxycodone-Acetaminophen	Oxycodone Hcl/Acetaminophen	87	87	1163	3676.32	53	#					#
1932159886	Ulloth	Joel	Mailuku	HI	15	Neurosurgery	S	Oxycodone Hcl	Oxycodone Hcl	18	18	430	627.12		*					*
1932159886	Ulloth	Joel	Mailuku	HI	15	Neurosurgery	S	Oxycodone-Acetaminophen	Oxycodone Hcl/Acetaminophen	27	27.3	522	1317.75	12		12	12.3	424.46	238	*
1932165891	Mcgillicuddy	Gerald	Worcester	MA	25	Neurosurgery	S	Oxycodone Hcl	Oxycodone Hcl	31	31	857	488.25	17	*					*
1932166485	Douglas	Clifford	Riverside	CA	6	Neurosurgery	S	Oxycodone-Acetaminophen	Oxycodone Hcl/Acetaminophen	23	23	233	473.33	19	#					#
1932168986	Giddens	Eugene	Myrtle Beach	SC	45	Neurosurgery	S	Oxycodone-Acetaminophen	Oxycodone Hcl/Acetaminophen	33	33	288	598.87	27	#					#
1932170362	Fuiks	Kimball	Brookfield	WI	55	Neurosurgery	S	Oxycodone Hcl	Oxycodone Hcl	158	159	4363	8695.55	27		44	44	2893.98	1085		13
1932170362	Fuiks	Kimball	Brookfield	WI	55	Neurosurgery	S	Oxycodone-Acetaminophen	Oxycodone Hcl/Acetaminophen	36	36	913	1935.87	11	*					*
1932170362	Fuiks	Kimball	Brookfield	WI	55	Neurosurgery	S	Oxycontin	Oxycodone Hcl	18	18	540	7511.04			0	0	0	0	#
1932183332	Chopko	Bohdan	Mansfield	OH	39	Neurosurgery	S	Oxycodone-Acetaminophen	Oxycodone Hcl/Acetaminophen	12	12	124	94.6			12	12	94.6	124	*
1932195427	Burnett	Mark	Austin	TX	48	Neurosurgery	S	Oxycodone-Acetaminophen	Oxycodone Hcl/Acetaminophen	38	38	399	981.58	20	#					#
1932196128	Ty	Henry	Lawrence	MA	25	Neurosurgery	S	Oxycodone Hcl	Oxycodone Hcl	17	17	177	141.96		*					*
1932196128	Ty	Henry	Lawrence	MA	25	Neurosurgery	S	Oxycodone-Acetaminophen	Oxycodone Hcl/Acetaminophen	95	95	663	1204.16	61		59	59	700.51	405		43
1932201290	Periyanayagam	Srinivasan	Hopkinsville	KY	21	Neurosurgery	S	Oxycodone-Acetaminophen	Oxycodone Hcl/Acetaminophen	78	78	1811	2449.77	28		36	36	1227.93	906		11
1932241742	Rahhal	Ryan	Tulsa	OK	40	Neurosurgery	S	Oxycodone-Acetaminophen	Oxycodone Hcl/Acetaminophen	18	18	165	407.17	12	#					*
1932279163	Hershkowitz	Douglas	Punta Gorda	FL	12	Neurosurgery	S	Oxycodone Hcl	Oxycodone Hcl	788	788	11646	8276.07	68		352	352	3892.66	5208		39
1932279163	Hershkowitz	Douglas	Punta Gorda	FL	12	Neurosurgery	S	Oxycodone-Acetaminophen	Oxycodone Hcl/Acetaminophen	1475	1476	21960	33845.21	134		612	613	13364.93	9177		72
1932279163	Hershkowitz	Douglas	Punta Gorda	FL	12	Neurosurgery	S	Oxycontin	Oxycodone Hcl	99	99	2931	26175.01	12		38	38	11493.49	1140	*
1932279163	Hershkowitz	Douglas	Punta Gorda	FL	12	Neurosurgery	S	Xtampza Er	Oxycodone Myristate	12	12	345	2994.58		*					*
1932303526	Abbasi	Hamid	Alexandria	MN	27	Neurosurgery	S	Oxycodone Hcl	Oxycodone Hcl	96	96	1246	1816.62	26		15	15	159.42	128	*
1932303526	Abbasi	Hamid	Alexandria	MN	27	Neurosurgery	S	Oxycodone-Acetaminophen	Oxycodone Hcl/Acetaminophen	184	184	2179	4795.08	43		18	18	431.73	212	*
1932373453	Raber	Michael	Boston	MA	25	Neurosurgery	S	Oxycodone-Acetaminophen	Oxycodone Hcl/Acetaminophen	19	19	195	316.06	11	*					*
1932384930	Nichols	Tann	Crestview Hills	KY	21	Neurosurgery	S	Oxycodone Hcl	Oxycodone Hcl	14	14	182	239.39	11	*					*
1932384930	Nichols	Tann	Crestview Hills	KY	21	Neurosurgery	S	Oxycodone-Acetaminophen	Oxycodone Hcl/Acetaminophen	74	74	1021	1909.28	56		43	43	1007.06	556		36
1942203195	Chimenti	James	Bound Brook	NJ	34	Neurosurgery	S	Oxycodone-Acetaminophen	Oxycodone Hcl/Acetaminophen	41	41	249	390.05	13	#					#
1942205406	Bean	James	Lexington	KY	21	Neurosurgery	S	Oxycodone-Acetaminophen	Oxycodone Hcl/Acetaminophen	41	41	430	617.17	30		25	25	342.46	274		18
1942207956	Zakeri	Ahmad	Toledo	OH	39	Neurosurgery	S	Oxycodone-Acetaminophen	Oxycodone Hcl/Acetaminophen	20	20	131	177.81	18	#					#
1942240536	Mehta	Vikas	Los Angeles	CA	6	Neurosurgery	S	Oxycodone-Acetaminophen	Oxycodone Hcl/Acetaminophen	19	19	302	835.73		#					*
1942240783	Givhan	Bryan	Tuscaloosa	AL	1	Neurosurgery	S	Oxycodone-Acetaminophen	Oxycodone Hcl/Acetaminophen	158	158	2115	2518.41	88		80	80	1488.36	1166		49
1942260617	Reichman	Mark	Murray	UT	49	Neurosurgery	S	Oxycodone-Acetaminophen	Oxycodone Hcl/Acetaminophen	21	21	316	668.82	13	#					*
1942282348	Gieger	Michael	Norwood	MA	25	Neurosurgery	S	Oxycodone Hcl	Oxycodone Hcl	24	24	212	234.2	17	#					#
1942291133	Jenkins	Jeffrey	Greensboro	NC	37	Neurosurgery	S	Oxycodone Hcl	Oxycodone Hcl	53	53	402	510.46	40		42	42	406.63	295	#
1942291133	Jenkins	Jeffrey	Greensboro	NC	37	Neurosurgery	S	Oxycodone-Acetaminophen	Oxycodone Hcl/Acetaminophen	127	127	1586	2746.3	64		106	106	2212.23	1276		51
1942322821	Williams	Victor	Bridgeton	MO	29	Neurosurgery	S	Oxycodone-Acetaminophen	Oxycodone Hcl/Acetaminophen	39	39	408	1188.05	13	*					*
1942363445	Sekula	Raymond	Erie	PA	42	Neurosurgery	S	Oxycodone Hcl	Oxycodone Hcl	14	14	85	154.07	11	#					*
1942378070	Koziol	Joseph	West Orange	NJ	34	Neurosurgery	S	Oxycodone-Acetaminophen	Oxycodone Hcl/Acetaminophen	22	22	162	281.96	14	#					#
1942385703	Fautheree	Gregory	Baton Rouge	LA	22	Neurosurgery	S	Oxycodone-Acetaminophen	Oxycodone Hcl/Acetaminophen	26	26	474	1201.71	20	#					#
1942388087	Kadis	Gerald	Thomasville	GA	13	Neurosurgery	S	Oxycodone-Acetaminophen	Oxycodone Hcl/Acetaminophen	71	71	730	956.85	62		47	47	611.4	484		43
1942388962	Snyder	Melvin	Torrance	CA	6	Neurosurgery	S	Oxycodone-Acetaminophen	Oxycodone Hcl/Acetaminophen	13	13	184	402.58		*					*
1942397971	Wilson	Thomas	Birmingham	AL	1	Neurosurgery	S	Oxycodone-Acetaminophen	Oxycodone Hcl/Acetaminophen	103	103	905	1346.14	85		83	83	949.68	717		68
1952308413	Canavati	Isa	Fort Wayne	IN	18	Neurosurgery	S	Oxycodone-Acetaminophen	Oxycodone Hcl/Acetaminophen	56	56	448	1109.04	28		33	33	709.88	260	#
1952335655	Kowalski	Robert	Clearwater	FL	12	Neurosurgery	S	Oxycodone-Acetaminophen	Oxycodone Hcl/Acetaminophen	13	13	139	240.2		#					*
1952347668	Wang	Paul	Bedford	NH	33	Neurosurgery	S	Oxycodone Hcl	Oxycodone Hcl	12	12	104	126.87	11	*					*
1952363152	Picker	Selwyn	Saint Louis	MO	29	Neurosurgery	S	Oxycodone-Acetaminophen	Oxycodone Hcl/Acetaminophen	66	66	1395	3469.97	13		66	66	3469.97	1395		13
1952371098	Mccombs	Paul	Nashville	TN	47	Neurosurgery	S	Oxycodone-Acetaminophen	Oxycodone Hcl/Acetaminophen	23	23	418	590.76	13	*					*
1952372138	Worthington	Ward	Charleston	SC	45	Neurosurgery	S	Oxycodone Hcl	Oxycodone Hcl	11	11	185	196.31			11	11	196.31	185	*
1952372138	Worthington	Ward	Charleston	SC	45	Neurosurgery	S	Oxycodone-Acetaminophen	Oxycodone Hcl/Acetaminophen	72	72	1097	1347.45	34		60	60	1003.02	909	#
1952373433	Khan	Agha	Baltimore	MD	24	Neurosurgery	S	Oxycodone Hcl	Oxycodone Hcl	17	17	433	353.71	11	*					*
1952373433	Khan	Agha	Baltimore	MD	24	Neurosurgery	S	Oxycodone-Acetaminophen	Oxycodone Hcl/Acetaminophen	15	15	373	651.65		#					*
1952394157	Raque	George	Louisville	KY	21	Neurosurgery	S	Oxycodone-Acetaminophen	Oxycodone Hcl/Acetaminophen	24	24	471	974.07	18	*					*
1952395329	Zitnay	Kevin	Johnstown	PA	42	Neurosurgery	S	Oxycodone Hcl	Oxycodone Hcl	11	11	116	177.46		*					*
1952395329	Zitnay	Kevin	Johnstown	PA	42	Neurosurgery	S	Oxycodone-Acetaminophen	Oxycodone Hcl/Acetaminophen	18	18	176	395.23	16	*					*
1952438269	Richards	Boyd	Southfield	MI	26	Neurosurgery	S	Oxycodone Hcl	Oxycodone Hcl	37	37	463	546.41			14	14	106.26	98	*
1952438269	Richards	Boyd	Southfield	MI	26	Neurosurgery	S	Oxycodone-Acetaminophen	Oxycodone Hcl/Acetaminophen	204	204	3033	6780.01	49		81	81	1924.63	1183		28
1952444622	Nguyen	Peter	San Jose	CA	6	Neurosurgery	S	Oxycodone-Acetaminophen	Oxycodone Hcl/Acetaminophen	13	13.3	400	856.52			0	0	0	0	#
1952487241	Monroe	Timothy	Spartanburg	SC	45	Neurosurgery	S	Oxycodone Hcl	Oxycodone Hcl	11	11	258	213.12		*					*
1952487241	Monroe	Timothy	Spartanburg	SC	45	Neurosurgery	S	Oxycodone-Acetaminophen	Oxycodone Hcl/Acetaminophen	157	157	3025	5198.46	82		72	72	2300.5	1358		43
1952510968	Seaman	Brian	Columbus	OH	39	Neurosurgery	S	Oxycodone Hcl	Oxycodone Hcl	84	84	615	881.15	19		25	25	247.42	178	*
1952510968	Seaman	Brian	Columbus	OH	39	Neurosurgery	S	Oxycodone-Acetaminophen	Oxycodone Hcl/Acetaminophen	124	124	1154	2124.99	35		74	74	970.08	770	#
1952628604	Rudolph	Ehren	Saint Paul	MN	27	Neurosurgery	S	Oxycodone Hcl	Oxycodone Hcl	16	16	50	83.96	16	#					#
1952696676	Timoney	Nessa	Bowling Green	KY	21	Neurosurgery	S	Oxycodone-Acetaminophen	Oxycodone Hcl/Acetaminophen	13	13	132	126.93	11	*					*
1962400903	Dyer	Emmet	Charlotte	NC	37	Neurosurgery	S	Oxycodone-Acetaminophen	Oxycodone Hcl/Acetaminophen	20	20	181	326.69	14	#					#
1962408930	Dagnew	Elias	Suwanee	GA	13	Neurosurgery	S	Oxycodone-Acetaminophen	Oxycodone Hcl/Acetaminophen	11	11	131	198.08		*					*
1962409169	Fulton	Mark	Melbourne	FL	12	Neurosurgery	S	Oxycodone-Acetaminophen	Oxycodone Hcl/Acetaminophen	16	16	98	155.27		#					*
1962413443	Eichbaum	Eldan	Fremont	CA	6	Neurosurgery	S	Oxycodone-Acetaminophen	Oxycodone Hcl/Acetaminophen	11	11	109	227.03		*					*
1962421297	Freeman	Thomas	Tampa	FL	12	Neurosurgery	S	Oxycodone-Acetaminophen	Oxycodone Hcl/Acetaminophen	13	13	124	375.75		*					*
1962450023	Roberti	Fabio	Vero Beach	FL	12	Neurosurgery	S	Oxycodone Hcl	Oxycodone Hcl	109	109	534	887.59	73		90	90	768.88	434	#
1962451823	Field	Melvin	Winter Park	FL	12	Neurosurgery	S	Oxycodone-Acetaminophen	Oxycodone Hcl/Acetaminophen	14	14	135	261.75	14	*					*
1962455303	Salerno	Simon	Wall Township	NJ	34	Neurosurgery	S	Oxycodone Hcl	Oxycodone Hcl	13	13	286	215.06		*					*
1962455303	Salerno	Simon	Wall Township	NJ	34	Neurosurgery	S	Oxycodone-Acetaminophen	Oxycodone Hcl/Acetaminophen	16	16	346	344.35	11	#					*
1962460618	Zucker	Lloyd	Boca Raton	FL	12	Neurosurgery	S	Oxycodone-Acetaminophen	Oxycodone Hcl/Acetaminophen	16	16	159	289.62	13	#					*
1962466029	Schmidt	John	Charleston	WV	54	Neurosurgery	S	Oxycodone-Acetaminophen	Oxycodone Hcl/Acetaminophen	38	38	302	670.24	20		21	21	345.25	166	#
1962478271	Stadlan	Noam	Chicago	IL	17	Neurosurgery	S	Oxycodone-Acetaminophen	Oxycodone Hcl/Acetaminophen	24	24	274	379.94			12	12	269.37	136	*
1962516310	Greenwald	David	St Augustine	FL	12	Neurosurgery	S	Oxycodone-Acetaminophen	Oxycodone Hcl/Acetaminophen	27	27	296	596.85	17		12	12	280.01	164	*
1962572123	Fredericks	Craig	Thomasville	GA	13	Neurosurgery	S	Oxycodone-Acetaminophen	Oxycodone Hcl/Acetaminophen	57	57	560	987.28	44		41	41	564.9	386		31
1962585836	Lynn	Michael	Greenville	SC	45	Neurosurgery	S	Oxycodone Hcl	Oxycodone Hcl	29	29	311	319.24	14		12	12	95	152	*
1962619023	Baule	Raymond	Rocky Mount	NC	37	Neurosurgery	S	Oxycodone-Acetaminophen	Oxycodone Hcl/Acetaminophen	30	30	259	396.43	27	#					#
1962619668	Eckermann	Jan	Bakersfield	CA	6	Neurosurgery	S	Oxycodone-Acetaminophen	Oxycodone Hcl/Acetaminophen	23	24.7	275	415.55	22	#					#
1962645382	Owens	Timothy	Atlanta	GA	13	Neurosurgery	S	Oxycodone-Acetaminophen	Oxycodone Hcl/Acetaminophen	18	18	210	559.39	12	#					*
1972500981	Yazdi	Joseph	Saint Louis	MO	29	Neurosurgery	S	Oxycodone-Acetaminophen	Oxycodone Hcl/Acetaminophen	113	113	1657	2628.6	36		16	16	335.02	240	*
1972502466	Skidmore	Grant	Norfolk	VA	51	Neurosurgery	S	Oxycodone-Acetaminophen	Oxycodone Hcl/Acetaminophen	71	71	455	593.06	42		47	47	412.93	289	#
1972522191	Henkin	Philip	Brandon	FL	12	Neurosurgery	S	Oxycodone-Acetaminophen	Oxycodone Hcl/Acetaminophen	69	69	760	1382.04	45		55	55	1056.95	588	#
1972534782	Pan	Jeff	Edison	NJ	34	Neurosurgery	S	Oxycodone Hcl	Oxycodone Hcl	11	11	330	325.26			11	11	325.26	330	*
1972534782	Pan	Jeff	Edison	NJ	34	Neurosurgery	S	Oxycodone-Acetaminophen	Oxycodone Hcl/Acetaminophen	12	12	317	340.5		*					*
1972537132	Scarrow	Alan	Springfield	MO	29	Neurosurgery	S	Oxycodone-Acetaminophen	Oxycodone Hcl/Acetaminophen	40	40	525	895.74	27		26	26	706.54	341	#
1972542389	Arguelles	Joseph	Plattsburgh	NY	36	Neurosurgery	S	Oxycodone Hcl	Oxycodone Hcl	14	14	203	284.37		*					*
1972542389	Arguelles	Joseph	Plattsburgh	NY	36	Neurosurgery	S	Oxycodone-Acetaminophen	Oxycodone Hcl/Acetaminophen	69	69	844	1216.76	37		28	28	347.03	240		20
1972547750	Hillard	Virany	White Plains	NY	36	Neurosurgery	S	Oxycodone-Acetaminophen	Oxycodone Hcl/Acetaminophen	19	19	445	435.95		#					*
1972570885	Lee	Albert	Tallahassee	FL	12	Neurosurgery	S	Oxycodone Hcl	Oxycodone Hcl	13	13	135	107.31	11	*					*
1972570885	Lee	Albert	Tallahassee	FL	12	Neurosurgery	S	Oxycodone-Acetaminophen	Oxycodone Hcl/Acetaminophen	66	66	448	858.31	55		53	53	659.71	347		44
1972573962	Alexander	Peter	Richmond	VA	51	Neurosurgery	S	Oxycodone Hcl	Oxycodone Hcl	19	19	375	144.82		*					*
1972588416	Muhanna	Nabil	Gainesville	GA	13	Neurosurgery	S	Oxycodone-Acetaminophen	Oxycodone Hcl/Acetaminophen	50	50	690	1008.54	36		34	34	692.91	459	#
1972598464	Dutcher	Steven	Wellington	FL	12	Neurosurgery	S	Oxycodone-Acetaminophen	Oxycodone Hcl/Acetaminophen	104	104	1184	2257.88	82		83	83	1739.99	903		68
1972634111	Love	Lucy	Tampa	FL	12	Neurosurgery	S	Oxycodone-Acetaminophen	Oxycodone Hcl/Acetaminophen	25	25	227	479.68	21	#					#
1972656908	Baird	Clinton	Tulsa	OK	40	Neurosurgery	S	Oxycodone Hcl	Oxycodone Hcl	79	79	1711	2723.36	21		14	14	753.74	306	*
1972656908	Baird	Clinton	Tulsa	OK	40	Neurosurgery	S	Oxycodone-Acetaminophen	Oxycodone Hcl/Acetaminophen	43	43	1079	1708.46	19		20	20	627.72	469	*
1972656908	Baird	Clinton	Tulsa	OK	40	Neurosurgery	S	Oxycontin	Oxycodone Hcl	11	11	294	4810.47			0	0	0	0	#
1972697969	Ignatiadis	Panayotis	Huntington	WV	54	Neurosurgery	S	Oxycodone-Acetaminophen	Oxycodone Hcl/Acetaminophen	25	25	459	355.82	14	*					*
1972754927	Keshavarzi	Sassan	Bakersfield	CA	6	Neurosurgery	S	Oxycodone-Acetaminophen	Oxycodone Hcl/Acetaminophen	11	11	108	306.14	11	*					*
1972761211	Helbig	Gregory	Modesto	CA	6	Neurosurgery	S	Oxycodone-Acetaminophen	Oxycodone Hcl/Acetaminophen	12	12	111	222.91		#					*
1972778603	Trombly	Ryan	Miami	FL	12	Neurosurgery	S	Oxycodone-Acetaminophen	Oxycodone Hcl/Acetaminophen	72	72	2027	1831.99	32		35	35	743.22	988		16
1972860880	Miotke	Sam	St. Paul	MN	27	Neurosurgery	S	Oxycodone Hcl	Oxycodone Hcl	18	18	45	77.65	18	#					#
1972860880	Miotke	Sam	St. Paul	MN	27	Neurosurgery	S	Oxycodone-Acetaminophen	Oxycodone Hcl/Acetaminophen	20	20	46	98.67	20	#					#
1982611232	Degen	Jeffrey	West Nyack	NY	36	Neurosurgery	S	Oxycodone-Acetaminophen	Oxycodone Hcl/Acetaminophen	25	25	127	346.99	15	#					#
1982614988	Tolbert	Marshall	Reno	NV	32	Neurosurgery	S	Oxycodone-Acetaminophen	Oxycodone Hcl/Acetaminophen	20	20	143	244.74	14	#					#
1982623484	Cluff	Robert	Antioch	CA	6	Neurosurgery	S	Oxycodone Hcl	Oxycodone Hcl	428	429.3	8699	15856.04	70		245	246.3	7936.5	4750		30
1982623484	Cluff	Robert	Antioch	CA	6	Neurosurgery	S	Oxycodone-Acetaminophen	Oxycodone Hcl/Acetaminophen	266	266	5413	11627.76	24		94	94	2149.11	1547	*
1982623484	Cluff	Robert	Antioch	CA	6	Neurosurgery	S	Oxycontin	Oxycodone Hcl	83	83.5	2450	65423.94	11		23	23	22032.82	690	*
1982637831	Lewis	Adam	Flowood	MS	28	Neurosurgery	S	Oxycodone-Acetaminophen	Oxycodone Hcl/Acetaminophen	150	150	1222	2288.51	131		65	65	977.53	533		59
1982646949	Kremer	Michael	Holland	MI	26	Neurosurgery	S	Oxycodone-Acetaminophen	Oxycodone Hcl/Acetaminophen	11	11	118	123.74	11	*					*
1982648432	Pradhan	Ashutosh	Jacksonville	FL	12	Neurosurgery	S	Oxycodone-Acetaminophen	Oxycodone Hcl/Acetaminophen	57	57	724	1619.99	39	#					#
1982652806	Dunn	Mary	Saint Paul	MN	27	Neurosurgery	S	Oxycodone-Acetaminophen	Oxycodone Hcl/Acetaminophen	13	13	77	170.93	12	*					*
1982660049	Tally	Philip	Bradenton	FL	12	Neurosurgery	S	Oxycodone Hcl	Oxycodone Hcl	13	13	85	81.16			13	13	81.16	85	*
1982660049	Tally	Philip	Bradenton	FL	12	Neurosurgery	S	Oxycodone-Acetaminophen	Oxycodone Hcl/Acetaminophen	34	34	192	303.39	23	#					#
1982663340	Awasthi	Deepak	Thibodaux	LA	22	Neurosurgery	S	Oxycodone-Acetaminophen	Oxycodone Hcl/Acetaminophen	43	43	417	717.04	26		15	15	234.22	153		13
1982667994	Locatelli	Eduardo	Fort Lauderdale	FL	12	Neurosurgery	S	Oxycodone-Acetaminophen	Oxycodone Hcl/Acetaminophen	11	11	330	176.55			0	0	0	0	#
1982675104	Teff	Richard	Lake Havasu City	AZ	4	Neurosurgery	S	Oxycodone-Acetaminophen	Oxycodone Hcl/Acetaminophen	14	14	105	136.62	11		14	14	136.62	105		11
1982690632	Espinosa	Jose	Springfield	IL	17	Neurosurgery	S	Oxycodone-Acetaminophen	Oxycodone Hcl/Acetaminophen	29	29	407	615.5			29	29	615.5	407	*
1982694642	Mahmoud	Akram	Hickory	NC	37	Neurosurgery	S	Oxycodone Hcl	Oxycodone Hcl	16	16	203	154.71	13	*					*
1982694642	Mahmoud	Akram	Hickory	NC	37	Neurosurgery	S	Oxycodone-Acetaminophen	Oxycodone Hcl/Acetaminophen	13	13	128	259.83		#					*
1982704128	Guerin	Christopher	Venice	FL	12	Neurosurgery	S	Oxycodone-Acetaminophen	Oxycodone Hcl/Acetaminophen	48	48	302	756.28	35	#					#
1982750576	Callahan	Brian	Tucson	AZ	4	Neurosurgery	S	Oxycodone Hcl	Oxycodone Hcl	35	35.7	570	383.6	17		23	23.7	221.41	368	#
1982750576	Callahan	Brian	Tucson	AZ	4	Neurosurgery	S	Oxycodone-Acetaminophen	Oxycodone Hcl/Acetaminophen	59	59	657	1387.27	43		42	42	843.27	479		30
1982751772	Reig	Adam	Nashville	TN	47	Neurosurgery	S	Oxycodone-Acetaminophen	Oxycodone Hcl/Acetaminophen	20	20	109	269.78		#					*
1982761151	Lawner	Pablo	Sherman Oaks	CA	6	Neurosurgery	S	Oxycodone-Acetaminophen	Oxycodone Hcl/Acetaminophen	19	19	238	210.25	15		19	19	210.25	238		15
1982812723	Cormier	Jason	Lafayette	LA	22	Neurosurgery	S	Oxycodone-Acetaminophen	Oxycodone Hcl/Acetaminophen	92	92	1034	3124.67	25	#					#
1982813622	Bhangoo	Sandeep	Mason City	IA	19	Neurosurgery	S	Oxycodone-Acetaminophen	Oxycodone Hcl/Acetaminophen	37	37	250	321.08	18	#					#
1982995338	Hardaway	Frances	Overland Park	KS	20	Neurosurgery	S	Oxycodone Hcl	Oxycodone Hcl	14	14	159	171.91		*					*
1992704522	Murphy	Dennis	Rome	GA	13	Neurosurgery	S	Oxycodone Hcl	Oxycodone Hcl	14	14	372	553.45		*					*
1992704522	Murphy	Dennis	Rome	GA	13	Neurosurgery	S	Oxycodone-Acetaminophen	Oxycodone Hcl/Acetaminophen	13	13	322	383.96		*					*
1992708663	Arias	Jose	Owensboro	KY	21	Neurosurgery	S	Oxycodone-Acetaminophen	Oxycodone Hcl/Acetaminophen	21	22	412	815.32		*					*
1992721021	Davis	Reginald	Tampa	FL	12	Neurosurgery	S	Oxycodone-Acetaminophen	Oxycodone Hcl/Acetaminophen	14	14	105	341.16	14	#					#
1992721880	Gallaher	Regan	Conway	AR	5	Neurosurgery	S	Oxycodone-Acetaminophen	Oxycodone Hcl/Acetaminophen	45	45	303	715.11	29		21	21	291.77	145		17
1992741912	Abshire	Bret	Murrieta	CA	6	Neurosurgery	S	Oxycodone Hcl	Oxycodone Hcl	16	16	289	343.29	13		16	16	343.29	289		13
1992741912	Abshire	Bret	Murrieta	CA	6	Neurosurgery	S	Oxycodone-Acetaminophen	Oxycodone Hcl/Acetaminophen	27	27	492	973.36	19	#					#
1992746689	Wainschel	Larry	Chico	CA	6	Neurosurgery	S	Oxycodone-Acetaminophen	Oxycodone Hcl/Acetaminophen	11	11	141	340.78		*					*
1992754212	Mcgregor	John	Columbus	OH	39	Neurosurgery	S	Oxycodone Hcl	Oxycodone Hcl	16	16	94	198.04			0	0	0	0	#
1992804819	Binder	Devin	Fountain Valley	CA	6	Neurosurgery	S	Oxycodone-Acetaminophen	Oxycodone Hcl/Acetaminophen	45	45	404	1519.35	26	#					#
1992840813	Taleghani	Christopher	Hermitage	TN	47	Neurosurgery	S	Oxycodone-Acetaminophen	Oxycodone Hcl/Acetaminophen	38	38	320	841.02	34		17	17	297.9	119		16
1992877245	Miranne	Lucien	Metairie	LA	22	Neurosurgery	S	Oxycodone-Acetaminophen	Oxycodone Hcl/Acetaminophen	132	132	2035	3728.49	40		82	82	2025.43	1164		29
1992884753	Kilburn	Michael	Greenwood	SC	45	Neurosurgery	S	Oxycodone-Acetaminophen	Oxycodone Hcl/Acetaminophen	24	24	214	554.34	19	#					#
1992921563	Hill	Kenneth	Reading	PA	42	Neurosurgery	S	Oxycodone-Acetaminophen	Oxycodone Hcl/Acetaminophen	14	14	155	139.81		*					*
										87978
