# Supplementary material for: Economic Trends in Commonly Used Drugs for Spinal Fusion and Brain Tumor Resection: An Analysis of the Medicare Part D Database
Source: Biomedicines. 2023 Aug 3;11(8):2185. doi: 10.3390/biomedicines11082185 (PMC10452193; doi:10.3390/biomedicines11082185)
Supplement: Supplementary file 1 [file biomedicines-11-02185-s001.zip › Drug Data, Pearson's and Linear Regression/Drug Data/2019 NSGY Data/2019 NSGY Dexamethasone.csv]

Prscrbr_NPI	Prscrbr_Last_Org_Name	Prscrbr_First_Name	Prscrbr_City	Prscrbr_State_Abrvtn	Prscrbr_State_FIPS	Prscrbr_Type	Prscrbr_Type_Src	Brnd_Name	Gnrc_Name	Tot_Clms	Tot_30day_Fills	Tot_Day_Suply	Tot_Drug_Cst	Tot_Benes	GE65_Sprsn_Flag	GE65_Tot_Clms	GE65_Tot_30day_Fills	GE65_Tot_Drug_Cst	GE65_Tot_Day_Suply	GE65_Bene_Sprsn_Flag	GE65_Tot_Benes
1003018748	Thomas	Brad	Little Rock	AR	5	Neurosurgery	S	Dexamethasone	Dexamethasone	18	18	54	195.72	14	#					#
1013074277	Steinberg	Gary	Stanford	CA	6	Neurosurgery	S	Dexamethasone	Dexamethasone	15	15	46	72.36	13	*					*
1013980036	Miller	Charles	Richmond	VA	51	Neurosurgery	S	Dexamethasone	Dexamethasone	32	34	367	777.26	31	#					#
1033206065	Clark	Charles	Birmingham	AL	1	Neurosurgery	S	Dexamethasone	Dexamethasone	11	11	109	213.84		*					*
1033386792	Amankulor	Nduka	Pittsburgh	PA	42	Neurosurgery	S	Dexamethasone	Dexamethasone	69	69.2	1204	1326.32	50	#					#
1043239478	Olson	Jeffrey	Atlanta	GA	13	Neurosurgery	S	Dexamethasone	Dexamethasone	15	18	373	620.46	14	#					#
1043292550	Kim	Dong	Houston	TX	48	Neurosurgery	S	Dexamethasone	Dexamethasone	11	13.5	340	214.81		*					*
1043300528	Krisht	Ali	Sherwood	AR	5	Neurosurgery	S	Dexamethasone	Dexamethasone	14	16.3	291	418.13		#					*
1053387647	Barnett	Gene	Cleveland	OH	39	Neurosurgery	S	Dexamethasone	Dexamethasone	36	37	810	1040.37	23	#					#
1053625624	Sellin	Jonathan	Houston	TX	48	Neurosurgery	S	Dexamethasone	Dexamethasone	28	28	231	309.07	23	#					#
1063454536	Weingart	Jon	Lutherville	MD	24	Neurosurgery	S	Dexamethasone	Dexamethasone	15	15	186	246.81	12	#					*
1063566529	Mackay	Alexander	Spokane	WA	53	Neurosurgery	S	Dexamethasone	Dexamethasone	28	32.3	614	421.68	19	#					#
1073583050	Sahni	Kanwalcharan	Richmond	VA	51	Neurosurgery	S	Dexamethasone	Dexamethasone	46	46	857	1189.37	37		35	35	991.3	670	#
1083625008	Boev	Angel	Rochester	NY	36	Neurosurgery	S	Dexamethasone	Dexamethasone	29	29	286	124.76	27	#					#
1083680391	Hill	Michael	Leesburg	FL	12	Neurosurgery	S	Dexamethasone	Dexamethasone	18	18	115	272.45	18	#					#
1083686398	Baskaya	Mustafa	Madison	WI	55	Neurosurgery	S	Dexamethasone	Dexamethasone	23	23	202	237.59	17	#					#
1083873442	Parney	Ian	Rochester	MN	27	Neurosurgery	S	Dexamethasone	Dexamethasone	12	14.4	248	165.03		*					*
1093703571	Citow	Jonathan	Libertyville	IL	17	Neurosurgery	S	Dexamethasone	Dexamethasone	12	12	64	438.66	11		12	12	438.66	64		11
1104945542	Hervey-Jumper	Shawn	San Francisco	CA	6	Neurosurgery	S	Dexamethasone	Dexamethasone	13	13	235	248.64	11		13	13	248.64	235		11
1114965381	Metzger	Andrew	Albuquerque	NM	35	Neurosurgery	S	Dexamethasone	Dexamethasone	17	17	408	583.24			17	17	583.24	408	*
1124048194	Evans	James	Wilmington	DE	10	Neurosurgery	S	Dexamethasone	Dexamethasone	35	35	713	384.11	12	#					#
1124050851	Smith	Stephen	South Bend	IN	18	Neurosurgery	S	Dexamethasone	Dexamethasone	36	36	318	521.89	35	#					#
1134338569	Tran	Nam	Tampa	FL	12	Neurosurgery	S	Dexamethasone	Dexamethasone	16	16	210	280.36	16	#					#
1144298589	Angelov	Lilyana	Cleveland	OH	39	Neurosurgery	S	Dexamethasone	Dexamethasone	24	24	508	456.07	21	#					#
1154350155	Theodosopoulos	Philip	San Francisco	CA	6	Neurosurgery	S	Dexamethasone	Dexamethasone	12	20.8	522	124.26	11	*					*
1164405643	Poor	Marshall	Bloomington	IN	18	Neurosurgery	S	Dexamethasone	Dexamethasone	64	64	405	378.58	42		42	42	230.27	217	#
1164457008	Rawson	Raymond	Petoskey	MI	26	Neurosurgery	S	Dexamethasone	Dexamethasone	22	22	133	110.62	19	#					#
1164497160	Rutigliano	Michael	Greensburg	PA	42	Neurosurgery	S	Dexamethasone	Dexamethasone	22	22	245	218.54	21	#					#
1164549895	Mammoser	Aaron	Ann Arbor	MI	26	Neurosurgery	S	Dexamethasone	Dexamethasone	51	53	1587	2504.24	16		39	41	2094.36	1227	#
1164631842	Lee	Ian	Detroit	MI	26	Neurosurgery	S	Dexamethasone	Dexamethasone	14	14	161	206.81		*					*
1174505887	Alexander	Mathew	Corpus Christi	TX	48	Neurosurgery	S	Dexamethasone	Dexamethasone	11	11	197	451.47			11	11	451.47	197	*
1174516116	Harper	Richard	Houston	TX	48	Neurosurgery	S	Dexamethasone	Dexamethasone	14	14	93	48.22	14	#					#
1174555379	Caton	William	Pasadena	CA	6	Neurosurgery	S	Dexamethasone	Dexamethasone	25	25.1	296	476.81	17	#					#
1174622831	Mohit	Abdi	Cleveland	OH	39	Neurosurgery	S	Dexamethasone	Dexamethasone	58	58	235	529.76	39	#					#
1194761791	Burson	George	Little Rock	AR	5	Neurosurgery	S	Dexamethasone	Dexamethasone	11	11	189	228.87			11	11	228.87	189	*
1194792317	Chung	Richard	Santa Barbara	CA	6	Neurosurgery	S	Dexamethasone	Dexamethasone	30	30	333	492.04	24		30	30	492.04	333		24
1194970434	Gist	Taylor	Houston	TX	48	Neurosurgery	S	Dexamethasone	Dexamethasone	27	27	214	346.28	20	#					#
1205011699	Patel	Toral	Dallas	TX	48	Neurosurgery	S	Dexamethasone	Dexamethasone	14	20	480	443.02	11	#					*
1225128705	Adada	Badih	Weston	FL	12	Neurosurgery	S	Dexamethasone	Dexamethasone	37	37	420	463.89	34	#					#
1225297864	Redjal	Navid	Pennington	NJ	34	Neurosurgery	S	Dexamethasone	Dexamethasone	24	25	599	597.95	14	#					#
1235106832	Khosrovi	Houman	Parkersburg	WV	54	Neurosurgery	S	Dexamethasone	Dexamethasone	11	11	68	58.98		*					*
1235330432	Campbell	Peter	Shreveport	LA	22	Neurosurgery	S	Dexamethasone	Dexamethasone	12	12	105	95.98	12	#					#
1235429499	Kumar	Ramesh	Aurora	CO	8	Neurosurgery	S	Dexamethasone	Dexamethasone	11	11	93	287.14			11	11	287.14	93	*
1235457037	Tackla	Ryan	Cincinnati	OH	39	Neurosurgery	S	Dexamethasone	Dexamethasone	12	12	194	365.33		*					*
1245383884	Chiu	John	Newbury Park	CA	6	Neurosurgery	S	Dexamethasone	Dexamethasone	18	18.5	267	123.27		#					*
1255355475	Brisman	Michael	Rockville Centre	NY	36	Neurosurgery	S	Dexamethasone	Dexamethasone	15	15	400	332.36		#					*
1255381208	Rosado	Julio	Bayamon	PR	72	Neurosurgery	S	Dexamethasone	Dexamethasone	38	38	333	977.29	36		20	20	513.09	164		18
1255533451	Jude	Jordan	San Antonio	TX	48	Neurosurgery	S	Dexamethasone	Dexamethasone	24	24	239	359.82	11	#					*
1265430755	Senter	Howard	Pittsburgh	PA	42	Neurosurgery	S	Dexamethasone	Dexamethasone	13	13	67	229.53	11	*					*
1265435440	Mccrary	Morris	Lynchburg	VA	51	Neurosurgery	S	Dexamethasone	Dexamethasone	15	15	33	77.36	14	#					*
1265645790	Westra	David	Ventura	CA	6	Neurosurgery	S	Dexamethasone	Dexamethasone	13	13	65	222.73	12	#					*
1275554024	Cuff	John	Athens	GA	13	Neurosurgery	S	Dexamethasone	Dexamethasone	19	19	343	592.85	12	#					*
1285604454	Abram	Steven	Nashville	TN	47	Neurosurgery	S	Dexamethasone	Dexamethasone	21	21	512	715.8	11	#					*
1285661835	Clough	John	Overland Park	KS	20	Neurosurgery	S	Dexamethasone	Dexamethasone	14	16	448	444.03		*					*
1295790525	Ahmed	Azam	Madison	WI	55	Neurosurgery	S	Dexamethasone	Dexamethasone	12	12	108	106.94	11	*					*
1295967826	Uribe Villa	Juan	Jackson	MS	28	Neurosurgery	S	Dexamethasone	Dexamethasone	14	14.5	209	235.97	12	#					#
1316041908	Linskey	Mark	Orange	CA	6	Neurosurgery	S	Dexamethasone	Dexamethasone	19	19	71	119.32		#					*
1336381631	Jackson	Garrett	Lafayette	IN	18	Neurosurgery	S	Dexamethasone	Dexamethasone	13	13	216	192.65	12		13	13	192.65	216		12
1346205622	Pace	John	Hot Springs	AR	5	Neurosurgery	S	Dexamethasone	Dexamethasone	14	14	47	162.29	13	*					*
1346270832	Ritland	Stephen	Flagstaff	AZ	4	Neurosurgery	S	Dexamethasone	Dexamethasone	57	57	219	316.88	43	#					#
1346320587	Pare	Laura	Orange	CA	6	Neurosurgery	S	Dexamethasone	Dexamethasone	11	11	24	85.17		*					*
1346359841	Shepard	Scott	Philadelphia	PA	42	Neurosurgery	S	Dexamethasone	Dexamethasone	23	23	592	818.34	13		11	11	393.83	289	*
1356393094	Mueller	Wade	Milwaukee	WI	55	Neurosurgery	S	Dexamethasone	Dexamethasone	12	12	190	319.91	11	*					*
1356394423	Robertson	Scott	Midwest City	OK	40	Neurosurgery	S	Dexamethasone	Dexamethasone	25	25	96	315.39	22	#					#
1366745457	Gressot	Loyola	Houston	TX	48	Neurosurgery	S	Dexamethasone	Dexamethasone	15	15	103	162.51	14		15	15	162.51	103		14
1407059066	Taylor	Jennie	San Francisco	CA	6	Neurosurgery	S	Dexamethasone	Dexamethasone	31	38	1070	733.34	14	#					#
1407867708	Wakefield	Andrew	Windsor	CT	9	Neurosurgery	S	Dexamethasone	Dexamethasone	11	11	63	97.65			11	11	97.65	63	*
1407897333	Kansal	Narendra	West Seneca	NY	36	Neurosurgery	S	Dexamethasone	Dexamethasone	13	13	91	131.37	13	#					#
1417031691	Velat	Gregory	Daytona Beach	FL	12	Neurosurgery	S	Dexamethasone	Dexamethasone	11	11	330	290.93			11	11	290.93	330	*
1417922295	Grewe	Kent	Portland	OR	41	Neurosurgery	S	Dexamethasone	Dexamethasone	25	25	182	198.76	16	#					#
1417946559	Hauge	David	Knoxville	TN	47	Neurosurgery	S	Dexamethasone	Dexamethasone	17	17.2	418	844.31	15	#					#
1427020452	Shah	Jawad	Flint	MI	26	Neurosurgery	S	Dexamethasone	Dexamethasone	34	34	141	329.77	29		16	16	185.88	87		12
1427153634	Gerber	Mark	Honolulu	HI	15	Neurosurgery	S	Dexamethasone	Dexamethasone	13	13	250	358.67		#					*
1437214046	Chang	Steven	Stanford	CA	6	Neurosurgery	S	Dexamethasone	Dexamethasone	12	12	169	254.08		*					*
1447235239	Del Prado Escovar	Ramon	Ponce	PR	72	Neurosurgery	S	Dexamethasone	Dexamethasone	15	15	102	337.09	13	#					*
1457315327	Stoll	Amos	Fort Lauderdale	FL	12	Neurosurgery	S	Dexamethasone	Dexamethasone	26	26	120	99.35	21	#					#
1457322406	Esce	Phillip	Spartanburg	SC	45	Neurosurgery	S	Dexamethasone	Dexamethasone	18	19	250	181.35	14	#					#
1467429639	Lunsford	Lawrence	Pittsburgh	PA	42	Neurosurgery	S	Dexamethasone	Dexamethasone	18	18	244	188.67	16	#					#
1467615344	Christiano	Lana	Charleston	WV	54	Neurosurgery	S	Dexamethasone	Dexamethasone	21	21	215	420.07	14	#					#
1477523082	Lacin	Robert	Raleigh	NC	37	Neurosurgery	S	Dexamethasone	Dexamethasone	25	25	131	242.65	22	#					#
1487647616	Reiss	Steven	Louisville	KY	21	Neurosurgery	S	Dexamethasone	Dexamethasone	148	148.4	401	845.99	134		134	134.4	786.71	369		120
1487687620	Naini	Ali	Kirkland	WA	53	Neurosurgery	S	Dexamethasone	Dexamethasone	22	22	296	161.48	18	#					#
1487699112	Hylton	Phillip	Kansas City	KS	20	Neurosurgery	S	Dexamethasone	Dexamethasone	16	16.2	178	181.42	12		16	16.2	181.42	178		12
1487803094	Komotar	Ricardo	Miami	FL	12	Neurosurgery	S	Dexamethasone	Dexamethasone	29	29	322	644.69	24	#					#
1487835211	Rey Dios	Roberto	Jackson	MS	28	Neurosurgery	S	Dexamethasone	Dexamethasone	14	14	322	334.37	11	*					*
1497711634	Bronec	Peter	Durham	NC	37	Neurosurgery	S	Dexamethasone	Dexamethasone	20	20	155	144.17	20	#					#
1497770457	Khoo	Larry	Los Angeles	CA	6	Neurosurgery	S	Dexamethasone	Dexamethasone	17	17	357	326.99	14		17	17	326.99	357		14
1508807462	Kunwar	Sandeep	Fremont	CA	6	Neurosurgery	S	Dexamethasone	Dexamethasone	14	24.2	702	171.78	11	#					*
1508857749	Elsner	Henry	Greensboro	NC	37	Neurosurgery	S	Dexamethasone	Dexamethasone	24	24	147	128.09	22	#					#
1518925247	Pittman	Thomas	Lexington	KY	21	Neurosurgery	S	Dexamethasone	Dexamethasone	38	40.3	619	799.26	26		25	27.3	420.4	314	#
1518931559	Karian	John	Franklin	PA	42	Neurosurgery	S	Dexamethasone	Dexamethasone	12	12	86	71.04	11	*					*
1528018785	Rahimifar	Majid	Bakersfield	CA	6	Neurosurgery	S	Dexamethasone	Dexamethasone	102	102	490	1232.16	97		77	77	916.48	367		73
1528129228	Betancourt	Alejandro	Harlingen	TX	48	Neurosurgery	S	Dexamethasone	Dexamethasone	13	13	149	180.22		*					*
1538160106	Bogaev	Christopher	San Antonio	TX	48	Neurosurgery	S	Dexamethasone	Dexamethasone	38	38	328	406.33	33	#					#
1538195920	Nardone	Emilio	Bloomington	IL	17	Neurosurgery	S	Dexamethasone	Dexamethasone	12	12	90	229.01		*					*
1538210042	Lin	Ning	New York	NY	36	Neurosurgery	S	Dexamethasone	Dexamethasone	13	13	244	434.53			13	13	434.53	244	*
1548254667	Cech	David	Houston	TX	48	Neurosurgery	S	Dexamethasone	Dexamethasone	78	78	1152	480.26	66	#					#
1548286412	Chittum	Christopher	Spartanburg	SC	45	Neurosurgery	S	Dexamethasone	Dexamethasone	13	13	55	116.97	13	*					*
1568465474	Grahm	Thomas	Tyler	TX	48	Neurosurgery	S	Dexamethasone	Dexamethasone	12	12	136	205.24		*					*
1568467454	Sneed	Christopher	Evansville	IN	18	Neurosurgery	S	Dexamethasone	Dexamethasone	22	22	195	176.6	18		22	22	176.6	195		18
1568470904	Bucci	Michael	Greenville	SC	45	Neurosurgery	S	Dexamethasone	Dexamethasone	40	40	189	381.27	23	#					#
1578548830	Brocker	Brian	Youngstown	OH	39	Neurosurgery	S	Dexamethasone	Dexamethasone	15	15	225	87.3	13	#					*
1578707642	Barkhoudarian	Garni	Santa Monica	CA	6	Neurosurgery	S	Dexamethasone	Dexamethasone	11	11	307	180.54		*					*
1578785804	Gutierrez	Elena	Madison	WI	55	Neurosurgery	S	Dexamethasone	Dexamethasone	16	16	152	284.18	16	#					#
1578819827	Mendez	Joe	Salt Lake City	UT	49	Neurosurgery	S	Dexamethasone	Dexamethasone	24	28	727	685.74			24	28	685.74	727	*
1588694327	Warnick	Ronald	Cincinnati	OH	39	Neurosurgery	S	Dexamethasone	Dexamethasone	35	36.2	1072	1367.99	22	#					#
1609869783	Suddaby	Loubert	Hamburg	NY	36	Neurosurgery	S	Dexamethasone	Dexamethasone	80	80	320	516.56	68		51	51	324.02	207		42
1619030996	Wilson	Gregory	Tulsa	OK	40	Neurosurgery	S	Dexamethasone	Dexamethasone	145	145	1273	2253.65	139		113	113	1763.87	998		111
1619079571	Lee	Kenneth	Greenville	NC	37	Neurosurgery	S	Dexamethasone	Dexamethasone	31	31	454	966.77	29	#					#
1619148293	Valerio	Jose	South Miami	FL	12	Neurosurgery	S	Dexamethasone	Dexamethasone	18	18	182	207.9	16	#					#
1639130354	Prats	Antonio	Miami	FL	12	Neurosurgery	S	Dexamethasone	Dexamethasone	26	26	94	200.01	24	#					#
1639136021	Levinthal	Robert	Houston	TX	48	Neurosurgery	S	Dexamethasone	Dexamethasone	15	15.4	226	322.07		#					*
1639136757	Baskin	Jonathan	Morristown	NJ	34	Neurosurgery	S	Dexamethasone	Dexamethasone	40	40	589	925.55	33	#					#
1659376101	Brooks	William	Lexington	KY	21	Neurosurgery	S	Dexamethasone	Dexamethasone	14	16	374	670.22		*					*
1669469227	Poffenbarger	Glen	Cody	WY	56	Neurosurgery	S	Dexamethasone	Dexamethasone	16	16	122	313.04	13		16	16	313.04	122		13
1669631552	Zacharia	Brad	Hershey	PA	42	Neurosurgery	S	Dexamethasone	Dexamethasone	16	16.9	252	241.75	16	#					#
1679558944	Bilsky	Mark	New York	NY	36	Neurosurgery	S	Dexamethasone	Dexamethasone	12	12	192	366.28	12	#					#
1679578504	Weaver	David	Owensboro	KY	21	Neurosurgery	S	Dexamethasone	Dexamethasone	44	44	309	519.29	35	#					#
1679592927	Villanueva	Phillip	Philadelphia	PA	42	Neurosurgery	S	Dexamethasone	Dexamethasone	25	28.3	789	188.11			14	17	114.08	466	*
1679864581	Roberts	Christopher	Fort Lauderdale	FL	12	Neurosurgery	S	Dexamethasone	Dexamethasone	19	19	57	146.93	16	#					#
1689605974	Morris	David	Petoskey	MI	26	Neurosurgery	S	Dexamethasone	Dexamethasone	75	75	344	514.93	70		62	62	451.59	291		57
1689647778	Aghi	Manish	San Francisco	CA	6	Neurosurgery	S	Dexamethasone	Dexamethasone	19	35.6	889	208.88	19	#					#
1689669905	Pagnanelli	David	Lawton	OK	40	Neurosurgery	S	Dexamethasone	Dexamethasone	13	13.5	163	169.78	12	*					*
1689839102	Esquenazi Levy	Yoshua	Houston	TX	48	Neurosurgery	S	Dexamethasone	Dexamethasone	11	11	129	160.13		*					*
1699752048	Sethi	Khalid	Johnson City	NY	36	Neurosurgery	S	Dexamethasone	Dexamethasone	117	117	612	583.55	108		85	85	421.12	451		80
1700831112	Litofsky	Norman	Columbia	MO	29	Neurosurgery	S	Dexamethasone	Dexamethasone	19	19	331	708.82	14	#					*
1700867348	Duarte	Luis	San Angelo	TX	48	Neurosurgery	S	Dexamethasone	Dexamethasone	11	11	28	55.82		*					*
1710051305	Delasotta	Fernando	Linwood	NJ	34	Neurosurgery	S	Dexamethasone	Dexamethasone	44	44	439	1132.05	36	#					#
1710099809	Beck	David	Mason City	IA	19	Neurosurgery	S	Dexamethasone	Dexamethasone	33	33	165	316.14	31	#					#
1710185525	Halpern	Casey	Stanford	CA	6	Neurosurgery	S	Dexamethasone	Dexamethasone	16	16	92	312.89	15		16	16	312.89	92		15
1720030273	Masson	Robert	Ocoee	FL	12	Neurosurgery	S	Dexamethasone	Dexamethasone	15	15	147	229.26	12	#					#
1720151855	Burke	James	Altoona	PA	42	Neurosurgery	S	Dexamethasone	Dexamethasone	16	16	439	207.57			16	16	207.57	439	*
1720220940	Dashnaw	Matthew	Sterling Heights	MI	26	Neurosurgery	S	Dexamethasone	Dexamethasone	22	22	206	333.65	17	#					#
1730217563	Tate	Matthew	Chicago	IL	17	Neurosurgery	S	Dexamethasone	Dexamethasone	11	11.2	299	353.96		*					*
1730347899	Phillips	Blake	Little Rock	AR	5	Neurosurgery	S	Dexamethasone	Dexamethasone	19	19	194	309.06	13	#					#
1730479577	Oberheim Bush	Nancy Ann	San Francisco	CA	6	Neurosurgery	S	Dexamethasone	Dexamethasone	63	69.7	1635	1728.06	22	#					#
1740214287	Hall	Walter	Syracuse	NY	36	Neurosurgery	S	Dexamethasone	Dexamethasone	11	13	375	361.52		*					*
1740244813	Youkilis	Andrew	Chesterfield	MO	29	Neurosurgery	S	Dexamethasone	Dexamethasone	13	13	202	330.51	13	#					#
1740397306	Munshi	Ilyas	Lafayette	LA	22	Neurosurgery	S	Dexamethasone	Dexamethasone	16	16	105	166.56	15	*					*
1740463983	Marotti	Louis	Lancaster	PA	42	Neurosurgery	S	Dexamethasone	Dexamethasone	11	11	45	111.09		*					*
1750311098	Callahan	James	Anderson	IN	18	Neurosurgery	S	Dexamethasone	Dexamethasone	50	50	337	627.96	47	#					#
1750389151	Angel	Ian	Beaumont	TX	48	Neurosurgery	S	Dexamethasone	Dexamethasone	161	161	1150	933.24	149		143	143	831.35	1024		132
1750587036	Engler	John	Raleigh	NC	37	Neurosurgery	S	Dexamethasone	Dexamethasone	14	14	104	113.55	12	#					*
1760443766	Wolf	Aizik	South Miami	FL	12	Neurosurgery	S	Dexamethasone	Dexamethasone	250	254.7	3561	3502.75	168		225	229.7	3226.44	3267		149
1760482640	Lo	Erwin	Beaumont	TX	48	Neurosurgery	S	Dexamethasone	Dexamethasone	12	12	162	390.3		*					*
1760483291	Hilton	Donald	San Antonio	TX	48	Neurosurgery	S	Dexamethasone	Dexamethasone	167	167	724	1169.24	128	#					#
1780835769	Thomas	John	Wilmington	NC	37	Neurosurgery	S	Dexamethasone	Dexamethasone	35	35	212	320.42	29	#					#
1790758878	Soldevilla	Francisco	Tualatin	OR	41	Neurosurgery	S	Dexamethasone	Dexamethasone	12	12	109	125.76		#					*
1811293459	Mohammad Mohammadi	Alireza	Cleveland	OH	39	Neurosurgery	S	Dexamethasone	Dexamethasone	51	53.7	1028	898.66	44	#					#
1811954035	Naso	William	Florence	SC	45	Neurosurgery	S	Dexamethasone	Dexamethasone	11	11	106	129.69		*					*
1821167248	Rahman	Maryam	Gainesville	FL	12	Neurosurgery	S	Dexamethasone	Dexamethasone	16	16	80	143.46		#					*
1831178151	Tatter	Stephen	Winston Salem	NC	37	Neurosurgery	S	Dexamethasone	Dexamethasone	19	20.9	423	395.38	14	#					*
1831277482	Efron	Allen	Redwood City	CA	6	Neurosurgery	S	Dexamethasone	Dexamethasone	20	20.3	280	1276.65	17	#					#
1841249711	Behrmann	Donald	Winter Park	FL	12	Neurosurgery	S	Dexamethasone	Dexamethasone	11	11	67	104.46		*					*
1841289964	Suh	Daniel	Savannah	GA	13	Neurosurgery	S	Dexamethasone	Dexamethasone	37	40.9	400	734.81	34	#					#
1841297041	Phuong	Loi	Fort Wayne	IN	18	Neurosurgery	S	Dexamethasone	Dexamethasone	15	15.9	222	382.48	11	*					*
1841305554	Ciricillo	Samuel	Sacramento	CA	6	Neurosurgery	S	Dexamethasone	Dexamethasone	13	13.7	259	227.35		*					*
1841350956	Chitale	Vidyadhar	Marietta	GA	13	Neurosurgery	S	Dexamethasone	Dexamethasone	12	12	60	84.64	12	*					*
1861461170	Schroeder	Kurt	Tucson	AZ	4	Neurosurgery	S	Dexamethasone	Dexamethasone	23	23	165	253.1	19	#					#
1871579235	Javed	Tariq	Marietta	GA	13	Neurosurgery	S	Dexamethasone	Dexamethasone	12	12	88	154.5	11	#					*
1871584011	Schell	Gerald	Saginaw	MI	26	Neurosurgery	S	Dexamethasone	Dexamethasone	66	66	787	1616.8	58		41	41	1049.89	513		35
1871819268	Evans	Linton	Houston	TX	48	Neurosurgery	S	Dexamethasone	Dexamethasone	13	13.4	217	224.11			13	13.4	224.11	217	*
1881656411	Chandler	James	Chicago	IL	17	Neurosurgery	S	Dexamethasone	Dexamethasone	15	15	152	123.24	14	#					#
1881801694	Jackson	Adam	Fargo	ND	38	Neurosurgery	S	Dexamethasone	Dexamethasone	28	28.5	419	188.94		*					*
1881811040	Goldman	Marc	Providence	RI	44	Neurosurgery	S	Dexamethasone	Dexamethasone	11	11	118	190.58		*					*
1881936326	Buerki	Robin	Cleveland	OH	39	Neurosurgery	S	Dexamethasone	Dexamethasone	12	17	474	447.23		#					*
1881983492	Mccracken	David	Atlanta	GA	13	Neurosurgery	S	Dexamethasone	Dexamethasone	14	14	137	161.48	13	#					#
1891758652	Smith	Harold	Baton Rouge	LA	22	Neurosurgery	S	Dexamethasone	Dexamethasone	15	22.1	582	455.89		#					*
1912169350	Bieber	Andrew	Richland	WA	53	Neurosurgery	S	Dexamethasone	Dexamethasone	20	21	487	582.17			20	21	582.17	487	*
1912996489	Wilson	Robert	Tampa	FL	12	Neurosurgery	S	Dexamethasone Sodium Phosphate	Dexamethasone Sodium Phosphate	13	13	139	101.5			0	0	0	0	#
1922082866	Payner	Troy	Indianapolis	IN	18	Neurosurgery	S	Dexamethasone	Dexamethasone	11	11.1	222	215.16		*					*
1922086644	Gelber	Benjamin	Lincoln	NE	31	Neurosurgery	S	Dexamethasone	Dexamethasone	13	13	180	151.92		#					*
1922329986	Decuypere	Michael	Memphis	TN	47	Neurosurgery	S	Dexamethasone	Dexamethasone	20	20	82	121.13	16	#					#
1932100112	Faircloth	William	Mobile	AL	1	Neurosurgery	S	Dexamethasone	Dexamethasone	23	23	23	92.32	22	#					#
1932137650	Giannakopoulo	George	Port Richey	FL	12	Neurosurgery	S	Dexamethasone	Dexamethasone	12	12	225	542.39		*					*
1932279163	Hershkowitz	Douglas	Punta Gorda	FL	12	Neurosurgery	S	Dexamethasone	Dexamethasone	33	33.6	402	657.07	27		21	21.6	475.07	291		16
1942213350	Vangompel	Jamie	Rochester	MN	27	Neurosurgery	S	Dexamethasone	Dexamethasone	12	12	62	129.47	12	*					*
1962424960	Aregawi	Dawit	Hershey	PA	42	Neurosurgery	S	Dexamethasone	Dexamethasone	24	32	851	404.79	14	#					#
1962572123	Fredericks	Craig	Thomasville	GA	13	Neurosurgery	S	Dexamethasone	Dexamethasone	15	15	78	210.72	13	*					*
1972500981	Yazdi	Joseph	Saint Louis	MO	29	Neurosurgery	S	Dexamethasone	Dexamethasone	11	11	60	45.41		*					*
1972695195	Mcdermott	Michael	Miami	FL	12	Neurosurgery	S	Dexamethasone	Dexamethasone	15	15	133	143.13	15	#					#
1972755254	Cobb	William	Ridgewood	NJ	34	Neurosurgery	S	Dexamethasone	Dexamethasone	15	15	434	487.75			15	15	487.75	434	*
1972776623	Clarke	Jennifer	San Francisco	CA	6	Neurosurgery	S	Dexamethasone	Dexamethasone	20	20	527	499		#					*
1982669065	Dziurzynski	Kristine	Lancaster	PA	42	Neurosurgery	S	Dexamethasone	Dexamethasone	29	29.9	384	561.04	14	#					#
1992749352	Weber	Jed	Dunedin	FL	12	Neurosurgery	S	Dexamethasone	Dexamethasone	19	19	76	249.94	18	#					#
										5024
