# Supplementary material for: Economic Trends in Commonly Used Drugs for Spinal Fusion and Brain Tumor Resection: An Analysis of the Medicare Part D Database
Source: Biomedicines. 2023 Aug 3;11(8):2185. doi: 10.3390/biomedicines11082185 (PMC10452193; doi:10.3390/biomedicines11082185)
Supplement: Supplementary file 1 [file biomedicines-11-02185-s001.zip › Drug Data, Pearson's and Linear Regression/Drug Data/2019 NSGY Data/2019 NSGY Levetiracetam.csv]

Prscrbr_NPI	Prscrbr_Last_Org_Name	Prscrbr_First_Name	Prscrbr_City	Prscrbr_State_Abrvtn	Prscrbr_State_FIPS	Prscrbr_Type	Prscrbr_Type_Src	Brnd_Name	Gnrc_Name	Tot_Clms	Tot_30day_Fills	Tot_Day_Suply	Tot_Drug_Cst	Tot_Benes	GE65_Sprsn_Flag	GE65_Tot_Clms	GE65_Tot_30day_Fills	GE65_Tot_Drug_Cst	GE65_Tot_Day_Suply	GE65_Bene_Sprsn_Flag	GE65_Tot_Benes
1003033374	Ranasinghe	Moksha	Montebello	CA	6	Neurosurgery	S	Levetiracetam	Levetiracetam	12	14	420	244.17			12	14	244.17	420	*
1003814914	Asher	Anthony	Charlotte	NC	37	Neurosurgery	S	Levetiracetam	Levetiracetam	11	15	416	117.35			11	15	117.35	416	*
1003833567	Dacey	Ralph	Saint Louis	MO	29	Neurosurgery	S	Levetiracetam	Levetiracetam	42	72	2160	1173.63			26	56	873.88	1680	*
1003853730	Ross	Ian	Pasadena	CA	6	Neurosurgery	S	Levetiracetam	Levetiracetam	19	21	630	286.01			19	21	286.01	630	*
1013111830	Moshel	Yaron	Morristown	NJ	34	Neurosurgery	S	Levetiracetam	Levetiracetam	40	59.5	1705	641.95	11		19	31	408.43	930	*
1013131275	Raja	Ali	North Little Rock	AR	5	Neurosurgery	S	Levetiracetam	Levetiracetam	41	69.5	1978	738.3	19	#					#
1013980036	Miller	Charles	Richmond	VA	51	Neurosurgery	S	Levetiracetam	Levetiracetam	27	39	1170	368.6			27	39	368.6	1170	*
1023003605	Jackson	Robert	Laguna Hills	CA	6	Neurosurgery	S	Levetiracetam	Levetiracetam	13	13	390	143.36			13	13	143.36	390	*
1023019445	Pickett	Joel	Huntsville	AL	1	Neurosurgery	S	Levetiracetam	Levetiracetam	11	11	244	119.9		*					*
1023165917	Floyd	John	San Antonio	TX	48	Neurosurgery	S	Levetiracetam	Levetiracetam	31	65	1950	1356		#					*
1033105093	Richardson	Robert	Geneva	IL	17	Neurosurgery	S	Levetiracetam	Levetiracetam	14	29	870	493.07		*					*
1033174636	Zinkel	John	St Clair Shores	MI	26	Neurosurgery	S	Levetiracetam	Levetiracetam	13	13	390	144.24			13	13	144.24	390	*
1033386792	Amankulor	Nduka	Pittsburgh	PA	42	Neurosurgery	S	Levetiracetam	Levetiracetam	85	113	3354	2671.82	27	#					#
1043210727	Shannon	Michael	Zanesville	OH	39	Neurosurgery	S	Levetiracetam	Levetiracetam	15	20	600	226.43		*					*
1043239478	Olson	Jeffrey	Atlanta	GA	13	Neurosurgery	S	Levetiracetam	Levetiracetam	48	48	1431	781.93	11	#					*
1043285984	Bendok	Bernard	Scottsdale	AZ	4	Neurosurgery	S	Levetiracetam	Levetiracetam	13	15	370	135.58		*					*
1043300528	Krisht	Ali	Sherwood	AR	5	Neurosurgery	S	Levetiracetam	Levetiracetam	112	123	3653	1704.82	33		71	82	1134.74	2423	#
1043310006	Day	John	Little Rock	AR	5	Neurosurgery	S	Levetiracetam	Levetiracetam	14	26	780	596.83		*					*
1043490097	Killory	Brendan	Hartford	CT	9	Neurosurgery	S	Levetiracetam	Levetiracetam	82	106.8	3162	2348.46	13		61	85.8	1978.33	2532	#
1053374835	Pollack	Barry	Johnson City	NY	36	Neurosurgery	S	Levetiracetam	Levetiracetam	16	16	445	122.83			16	16	122.83	445	*
1053387647	Barnett	Gene	Cleveland	OH	39	Neurosurgery	S	Levetiracetam	Levetiracetam	33	47	1368	833.57	11		33	47	833.57	1368		11
1053405654	Clemente	Roderick	Montclair	NJ	34	Neurosurgery	S	Levetiracetam	Levetiracetam	22	22	660	166.51			22	22	166.51	660	*
1053426700	Makoui	Amir	Palmdale	CA	6	Neurosurgery	S	Levetiracetam Er	Levetiracetam	13	13	390	426.35			13	13	426.35	390	*
1053526871	Bondugula	Vijayamala	Gainesville	GA	13	Neurosurgery	S	Levetiracetam	Levetiracetam	147	168	5003	3390.89	22		80	99	1663.86	2932	#
1053545285	Sedrak	Mark	Torrance	CA	6	Neurosurgery	S	Levetiracetam	Levetiracetam	22	22.5	352	623.77		*					*
1063407716	Balousek	Peter	Renton	WA	53	Neurosurgery	S	Levetiracetam	Levetiracetam	48	58.9	1711	526.54			48	58.9	526.54	1711	*
1063452845	Badejo	Adeleke	Kearney	NE	31	Neurosurgery	S	Levetiracetam	Levetiracetam	11	11	315	177.75			11	11	177.75	315	*
1063454536	Weingart	Jon	Lutherville	MD	24	Neurosurgery	S	Levetiracetam	Levetiracetam	42	56	1649	1235.99	12		31	41	711	1199	*
1063482289	Winer	Joel	York	PA	42	Neurosurgery	S	Levetiracetam	Levetiracetam	16	16	480	340.72			16	16	340.72	480	*
1073583050	Sahni	Kanwalcharan	Richmond	VA	51	Neurosurgery	S	Levetiracetam	Levetiracetam	101	137	4074	2669.08	29	#					#
1073594487	Chiang	Veronica	New Haven	CT	9	Neurosurgery	S	Levetiracetam	Levetiracetam	39	43	1260	1138.6	12		26	30	786.59	870	*
1073610846	Liu	James	Portland	OR	41	Neurosurgery	S	Levetiracetam	Levetiracetam	18	20	577	256.98		#					*
1073715686	Jacob	Jeffrey	Novi	MI	26	Neurosurgery	S	Levetiracetam	Levetiracetam	20	36.5	1095	574.32		#					*
1073953881	Pavwoski	Patrick	Muskegon	MI	26	Neurosurgery	S	Levetiracetam	Levetiracetam	85	137	4109	3919.33	22		65	103	2616.49	3089	#
1073953881	Pavwoski	Patrick	Muskegon	MI	26	Neurosurgery	S	Levetiracetam Er	Levetiracetam	16	22	660	2061.81		#					*
1083669592	Dickinson	Lawrence	Castro Valley	CA	6	Neurosurgery	S	Levetiracetam	Levetiracetam	17	33	970	324.35		#					*
1083685812	Pisharodi	Madhavan	Brownsville	TX	48	Neurosurgery	S	Levetiracetam	Levetiracetam	11	12	360	88.56			11	12	88.56	360	*
1083686398	Baskaya	Mustafa	Madison	WI	55	Neurosurgery	S	Levetiracetam	Levetiracetam	18	18	415	197.39	11	#					*
1083811418	Chowdhry	Shakeel	Glenview	IL	17	Neurosurgery	S	Levetiracetam	Levetiracetam	13	25	727	386.72		*					*
1083873442	Parney	Ian	Rochester	MN	27	Neurosurgery	S	Levetiracetam	Levetiracetam	16	19.7	389	315.75		*					*
1093929150	Smith	Marcus	Texarkana	TX	48	Neurosurgery	S	Levetiracetam	Levetiracetam	17	21	630	295.19		#					*
1093938482	Houseman	Clifford	Southfield	MI	26	Neurosurgery	S	Levetiracetam	Levetiracetam	12	12	360	111.53			12	12	111.53	360	*
1093958852	Mortazavi Shemirani	Martin	Thousand Oaks	CA	6	Neurosurgery	S	Levetiracetam	Levetiracetam	12	14	420	126.47		*					*
1104068980	Gaynor	Brandon	Oak Lawn	IL	17	Neurosurgery	S	Levetiracetam	Levetiracetam	14	18	540	518.39			14	18	518.39	540	*
1104833557	Dmytrenko	George	Pensacola	FL	12	Neurosurgery	S	Levetiracetam	Levetiracetam	226	398.8	11889	9841.58	50		71	132.3	2613.37	3918		16
1104945542	Hervey-Jumper	Shawn	San Francisco	CA	6	Neurosurgery	S	Levetiracetam	Levetiracetam	18	18	517	555.59	13		18	18	555.59	517		13
1114199791	Marko	Nicholas	Salem	VA	51	Neurosurgery	S	Levetiracetam	Levetiracetam	16	20	593	387.26		*					*
1114939949	Brau	Ricardo	San Juan	PR	72	Neurosurgery	S	Keppra	Levetiracetam	26	26	780	18038.86			26	26	18038.86	780	*
1114939949	Brau	Ricardo	San Juan	PR	72	Neurosurgery	S	Levetiracetam	Levetiracetam	18	28	840	691.52		#					*
1114979242	Guitton	Jean	Augusta	GA	13	Neurosurgery	S	Levetiracetam	Levetiracetam	21	23	690	248.24			21	23	248.24	690	*
1114990223	Zorub	David	Pittsburgh	PA	42	Neurosurgery	S	Levetiracetam	Levetiracetam	15	15	450	329.72			15	15	329.72	450	*
1124048194	Evans	James	Wilmington	DE	10	Neurosurgery	S	Levetiracetam	Levetiracetam	42	60	1770	1191.66	17	#					#
1134106016	Grabel	Jordan	West Palm Beach	FL	12	Neurosurgery	S	Levetiracetam	Levetiracetam	14	16	480	259.68			14	16	259.68	480	*
1134198567	Gehring	Randy	Waukesha	WI	55	Neurosurgery	S	Levetiracetam	Levetiracetam	32	42	1260	533.92			32	42	533.92	1260	*
1134338569	Tran	Nam	Tampa	FL	12	Neurosurgery	S	Levetiracetam	Levetiracetam	14	16	480	200.54		*					*
1134369556	Thambuswamy	Michael	Tulsa	OK	40	Neurosurgery	S	Levetiracetam	Levetiracetam	17	21	630	177.82			17	21	177.82	630	*
1144257452	Judy	Kevin	Philadelphia	PA	42	Neurosurgery	S	Levetiracetam	Levetiracetam	13	15	450	259.88		#					*
1144289273	Mickey	Bruce	Dallas	TX	48	Neurosurgery	S	Levetiracetam	Levetiracetam	36	74.5	2205	805.04	12	#					#
1154348175	Liebman	Kenneth	Lawrenceville	NJ	34	Neurosurgery	S	Levetiracetam	Levetiracetam	11	17	510	207.36		*					*
1154380244	Carro - Figueroa	Eric	Bayamon	PR	72	Neurosurgery	S	Levetiracetam	Levetiracetam	17	17	510	243.26			17	17	243.26	510	*
1154408144	Murphy	Edward	Houston	TX	48	Neurosurgery	S	Levetiracetam	Levetiracetam	37	81	2421	1608.48	18	#					#
1154764728	Johnson	Peter	Houston	TX	48	Neurosurgery	S	Levetiracetam	Levetiracetam	34	50.5	1476	588.38	13	#					#
1164405643	Poor	Marshall	Bloomington	IN	18	Neurosurgery	S	Levetiracetam	Levetiracetam	24	40	1196	255.63			24	40	255.63	1196	*
1164413928	Michael	Lattimore	Memphis	TN	47	Neurosurgery	S	Levetiracetam	Levetiracetam	21	32	930	621.18		*					*
1164549895	Mammoser	Aaron	Ann Arbor	MI	26	Neurosurgery	S	Levetiracetam	Levetiracetam	31	49	1470	1055.36	13		18	30	387.43	900	*
1164571691	Holtzman	Robert	Rockville Centre	NY	36	Neurosurgery	S	Levetiracetam	Levetiracetam	12	18	524	383.07			12	18	383.07	524	*
1164670345	Mcneal	Jonathan	Roanoke	VA	51	Neurosurgery	S	Levetiracetam	Levetiracetam	19	19	570	305.08		#					*
1174505887	Alexander	Mathew	Corpus Christi	TX	48	Neurosurgery	S	Levetiracetam	Levetiracetam	66	90	2677	1263.94	19		53	69	862.6	2047	#
1174515696	Bondurant	Charles	Columbia	MO	29	Neurosurgery	S	Levetiracetam	Levetiracetam	21	31	930	336.76			21	31	336.76	930	*
1174555379	Caton	William	Pasadena	CA	6	Neurosurgery	S	Levetiracetam	Levetiracetam	22	26	780	590.89			22	26	590.89	780	*
1174731095	Khan	Fahd	San Jose	CA	6	Neurosurgery	S	Levetiracetam	Levetiracetam	14	14	420	344			14	14	344	420	*
1184695090	Poulad	David	Union	NJ	34	Neurosurgery	S	Levetiracetam	Levetiracetam	15	15	450	188.4			0	0	0	0	#
1184825200	Pandey	Aditya	Ann Arbor	MI	26	Neurosurgery	S	Levetiracetam	Levetiracetam	24	46	1380	787.33		#					*
1184862336	Wong	Ricky	Chicago	IL	17	Neurosurgery	S	Levetiracetam	Levetiracetam	28	35	1050	621.13			28	35	621.13	1050	*
1194015370	Cook	Steven	Durham	NC	37	Neurosurgery	S	Levetiracetam	Levetiracetam	18	24	720	242.24		#					*
1194761791	Burson	George	Little Rock	AR	5	Neurosurgery	S	Levetiracetam	Levetiracetam	15	17	467	212.65		#					*
1194929810	Engh	Johnathan	West Columbia	SC	45	Neurosurgery	S	Levetiracetam	Levetiracetam	20	21.5	604	535.13		#					*
1205011699	Patel	Toral	Dallas	TX	48	Neurosurgery	S	Levetiracetam	Levetiracetam	33	54.5	1508	538.29	11	#					*
1205829009	Brown	Kimberly	Albany	GA	13	Neurosurgery	S	Levetiracetam	Levetiracetam	23	33.3	952	391.42	13	#					#
1205887338	Clatterbuck	Richard	Hattiesburg	MS	28	Neurosurgery	S	Levetiracetam	Levetiracetam	40	49.5	1486	391.53			18	26	208.98	780	*
1205899937	Morcos	Jacques	Miami	FL	12	Neurosurgery	S	Levetiracetam	Levetiracetam	22	25.1	731	377.24		#					*
1205923323	Mericle	Robert	Nashville	TN	47	Neurosurgery	S	Levetiracetam	Levetiracetam	13	15	445	397.98		#					*
1215930250	Page	Kimberly	Redding	CA	6	Neurosurgery	S	Levetiracetam	Levetiracetam	13	27	810	254.2			13	27	254.2	810	*
1215962485	Baskin	David	Houston	TX	48	Neurosurgery	S	Levetiracetam	Levetiracetam	25	38	1098	529.47	13		14	15	196.12	434	*
1225024128	Cook	Bruce	Lawrence	MA	25	Neurosurgery	S	Levetiracetam	Levetiracetam	17	39	1169	307.4		*					*
1225060973	Choi	Sooho	Anaheim	CA	6	Neurosurgery	S	Levetiracetam	Levetiracetam	13	17	510	365.6			13	17	365.6	510	*
1225074099	Smith	Roger	New Orleans	LA	22	Neurosurgery	S	Levetiracetam	Levetiracetam	32	49.3	1480	631.28		*					*
1225075815	Robinson	Joe	Macon	GA	13	Neurosurgery	S	Levetiracetam	Levetiracetam	16	23.5	705	223.87		#					*
1225128705	Adada	Badih	Weston	FL	12	Neurosurgery	S	Levetiracetam	Levetiracetam	35	42	1212	774.24	26	#					#
1225240286	Lim	Michael	Stanford	CA	6	Neurosurgery	S	Levetiracetam	Levetiracetam	11	11	330	284.13			11	11	284.13	330	*
1225297864	Redjal	Navid	Pennington	NJ	34	Neurosurgery	S	Levetiracetam	Levetiracetam	13	18	485	135.83			13	18	135.83	485	*
1235169079	Vitarbo	Elizabeth	Orange Park	FL	12	Neurosurgery	S	Levetiracetam	Levetiracetam	11	11	284	88.76			0	0	0	0	#
1235203670	Kim	Albert	Saint Louis	MO	29	Neurosurgery	S	Levetiracetam	Levetiracetam	25	47	1410	568.64			14	36	462.81	1080	*
1235219130	Schmidt	Richard	Salt Lake City	UT	49	Neurosurgery	S	Levetiracetam	Levetiracetam	25	37	1110	593.68		#					*
1235296591	Rickert	Kim	Sayre	PA	42	Neurosurgery	S	Levetiracetam	Levetiracetam	17	32	960	523.4		#					*
1235395591	Zengou	Ryan	Joliet	IL	17	Neurosurgery	S	Levetiracetam	Levetiracetam	21	21	570	314.57		#					*
1255503991	Geschwindt	Sonia	Philadelphia	PA	42	Neurosurgery	S	Levetiracetam	Levetiracetam	17	19	570	279.65			17	19	279.65	570	*
1265430755	Senter	Howard	Pittsburgh	PA	42	Neurosurgery	S	Keppra	Levetiracetam	12	12	360	6058.2			0	0	0	0	#
1265430755	Senter	Howard	Pittsburgh	PA	42	Neurosurgery	S	Levetiracetam	Levetiracetam	25	25	750	348.61		#					*
1265453617	Tompkins	John	Plano	TX	48	Neurosurgery	S	Levetiracetam	Levetiracetam	21	21	630	271.16		*					*
1265465132	Leuthardt	Eric	Saint Louis	MO	29	Neurosurgery	S	Levetiracetam	Levetiracetam	124	168	5031	3082.06	24		112	140	2689.65	4200	#
1265606644	Grunch	Betsy	Gainesville	GA	13	Neurosurgery	S	Levetiracetam	Levetiracetam	12	12	360	131.81		#					*
1265639777	Martin	Juan	Houston	TX	48	Neurosurgery	S	Levetiracetam	Levetiracetam	11	12	360	147.31			11	12	147.31	360	*
1275513038	Sipos	Eric	Tucson	AZ	4	Neurosurgery	S	Levetiracetam	Levetiracetam	17	23	670	213.77			17	23	213.77	670	*
1275521254	Laske	Douglas	Willow Grove	PA	42	Neurosurgery	S	Levetiracetam	Levetiracetam	27	33	990	672.91		#					*
1275533911	Moradi	Mahmood	Houston	TX	48	Neurosurgery	S	Levetiracetam	Levetiracetam	11	19	570	35.09			11	19	35.09	570	*
1275534539	Banks	Jason	Huntsville	AL	1	Neurosurgery	S	Levetiracetam	Levetiracetam	19	23	690	258.09		#					*
1275553455	Rosenwasser	Robert	Philadelphia	PA	42	Neurosurgery	S	Levetiracetam	Levetiracetam	11	11	330	90.22			0	0	0	0	#
1275568297	Juneau	Patrick Alton	Lafayette	LA	22	Neurosurgery	S	Levetiracetam	Levetiracetam	18	18	465	240.42		*					*
1275636326	Wade	Peter	Hartford	CT	9	Neurosurgery	S	Keppra	Levetiracetam	11	33	990	38420.71		*					*
1275636326	Wade	Peter	Hartford	CT	9	Neurosurgery	S	Levetiracetam	Levetiracetam	54	84	2482	1882.1			21	39	758.91	1170	*
1275636326	Wade	Peter	Hartford	CT	9	Neurosurgery	S	Levetiracetam Er	Levetiracetam	12	23.3	691	437.4			12	23.3	437.4	691	*
1285603860	Chu	Ray	Los Angeles	CA	6	Neurosurgery	S	Levetiracetam	Levetiracetam	20	25	695	331.8			20	25	331.8	695	*
1285604454	Abram	Steven	Nashville	TN	47	Neurosurgery	S	Levetiracetam	Levetiracetam	12	14	420	290.03			12	14	290.03	420	*
1285736702	Dillon	James	Aiken	SC	45	Neurosurgery	S	Levetiracetam	Levetiracetam	29	52.5	1560	487.26			17	40.5	463.26	1200	*
1285778613	Benedict	William	Marietta	GA	13	Neurosurgery	S	Levetiracetam	Levetiracetam	18	24	704	399.01		#					*
1295766939	Tamargo	Rafael	Baltimore	MD	24	Neurosurgery	S	Levetiracetam	Levetiracetam	17	17	510	438.51			17	17	438.51	510	*
1295790525	Ahmed	Azam	Madison	WI	55	Neurosurgery	S	Levetiracetam	Levetiracetam	14	20.5	615	269.53		*					*
1295857555	Blackburn	Spiros	Houston	TX	48	Neurosurgery	S	Levetiracetam	Levetiracetam	14	14	420	150.1		*					*
1295967826	Uribe Villa	Juan	Jackson	MS	28	Neurosurgery	S	Levetiracetam	Levetiracetam	11	11	330	108.99			11	11	108.99	330	*
1306807094	Gullick	Richard	Decatur	GA	13	Neurosurgery	S	Levetiracetam	Levetiracetam	21	29.5	870	488.64		#					*
1306838180	Baker	Robert	Lima	OH	39	Neurosurgery	S	Levetiracetam	Levetiracetam	19	45	1350	479.17		#					*
1306870845	Duma	Christopher	Newport Beach	CA	6	Neurosurgery	S	Levetiracetam	Levetiracetam	34	52	1517	788.74	16	#					#
1306891320	Appley	Alan	Lafayette	LA	22	Neurosurgery	S	Levetiracetam	Levetiracetam	12	28	840	259.9			12	28	259.9	840	*
1316095367	Yanez	Paulino	Fontana	CA	6	Neurosurgery	S	Levetiracetam	Levetiracetam	11	22	660	463.29			11	22	463.29	660	*
1326018326	Mehta	Rajesh	Richmond	VA	51	Neurosurgery	S	Levetiracetam	Levetiracetam	11	11	330	103.38			11	11	103.38	330	*
1326018946	Standard	Scott	Nashville	TN	47	Neurosurgery	S	Levetiracetam	Levetiracetam	13	25	750	324.02			13	25	324.02	750	*
1326037367	Howington	Jay	Savannah	GA	13	Neurosurgery	S	Levetiracetam	Levetiracetam	15	15.2	457	140.84		#					*
1326109497	Day	Arthur	Houston	TX	48	Neurosurgery	S	Levetiracetam	Levetiracetam	28	69.4	2082	1280.26	13	#					*
1326154550	Paullus	Wayne	Amarillo	TX	48	Neurosurgery	S	Levetiracetam	Levetiracetam	13	19	570	343.13		*					*
1336127968	Klimo	Paul	Memphis	TN	47	Neurosurgery	S	Levetiracetam	Levetiracetam	21	27	810	355.37		#					*
1336132430	Jones	David	Greensboro	NC	37	Neurosurgery	S	Levetiracetam	Levetiracetam	12	12	308	90.58			12	12	90.58	308	*
1336144245	Cobb	Mark	Columbia	TN	47	Neurosurgery	S	Levetiracetam	Levetiracetam	17	24	720	405.05			17	24	405.05	720	*
1346225984	Robinson	John	Stuart	FL	12	Neurosurgery	S	Levetiracetam	Levetiracetam	26	34	976	396.09		#					*
1346241817	Vardiman	Arnold	San Antonio	TX	48	Neurosurgery	S	Levetiracetam	Levetiracetam	48	74	2220	692.39			48	74	692.39	2220	*
1346250073	Fineman	Igor	Pasadena	CA	6	Neurosurgery	S	Levetiracetam	Levetiracetam	38	51	1510	552.62	12	#					#
1346252814	Sauvageau	Eric	Jacksonville	FL	12	Neurosurgery	S	Levetiracetam	Levetiracetam	11	11	314	189.15			11	11	189.15	314	*
1346268984	Chicoine	Michael	Saint Louis	MO	29	Neurosurgery	S	Levetiracetam	Levetiracetam	11	25	746	205.54		*					*
1346286929	Palacio	Carlos	Portsmouth	NH	33	Neurosurgery	S	Levetiracetam	Levetiracetam	18	20	600	288.3			18	20	288.3	600	*
1346330214	Syrquin	Mickey	Fargo	ND	38	Neurosurgery	S	Levetiracetam	Levetiracetam	20	24	689	229.55		*					*
1346359841	Shepard	Scott	Philadelphia	PA	42	Neurosurgery	S	Levetiracetam	Levetiracetam	29	47	1410	1334.18		*					*
1346500196	Jho	Diana	Hershey	PA	42	Neurosurgery	S	Levetiracetam	Levetiracetam	16	18	533	348.8		#					*
1356324206	Kohli	Chander	Youngstown	OH	39	Neurosurgery	S	Levetiracetam	Levetiracetam	53	55.1	1592	763.22	18	#					#
1356386940	Culicchia	Frank	Marrero	LA	22	Neurosurgery	S	Levetiracetam	Levetiracetam	38	50	1477	830.2			26	28	382.69	817	*
1356394936	Hanel	Ricardo	Jacksonville	FL	12	Neurosurgery	S	Levetiracetam	Levetiracetam	20	22	660	443.01			20	22	443.01	660	*
1356405187	Benveniste	Ronald	Miami	FL	12	Neurosurgery	S	Levetiracetam	Levetiracetam	21	25	724	355.57		#					*
1356516074	Chaichana	Kaisorn	Jacksonville	FL	12	Neurosurgery	S	Levetiracetam	Levetiracetam	16	20.5	566	292.74		#					*
1356521389	Germain	Rasha	Santa Rosa	CA	6	Neurosurgery	S	Levetiracetam	Levetiracetam	19	19	557	305.15			19	19	305.15	557	*
1356630818	Gozal	Yair	Cincinnati	OH	39	Neurosurgery	S	Levetiracetam	Levetiracetam	15	17	495	176.67			15	17	176.67	495	*
1356637722	Stamates	Melissa	Evanston	IL	17	Neurosurgery	S	Levetiracetam	Levetiracetam	13	15	450	213.83			13	15	213.83	450	*
1366450959	Kouri	Joshua	Atlantis	FL	12	Neurosurgery	S	Levetiracetam	Levetiracetam	16	16	478	174.68			16	16	174.68	478	*
1376832618	Xu	Linda	Pittsburgh	PA	42	Neurosurgery	S	Levetiracetam	Levetiracetam	11	13	358	194.86			11	13	194.86	358	*
1386633402	Ragland	Joel	Knoxville	TN	47	Neurosurgery	S	Levetiracetam	Levetiracetam	13	17	510	143			13	17	143	510	*
1386675254	Leramo	Olusegun	Bakersfield	CA	6	Neurosurgery	S	Levetiracetam	Levetiracetam	29	37	1110	473		#					*
1386960433	Alexandru-Abrams	Daniela	Corvallis	OR	41	Neurosurgery	S	Levetiracetam	Levetiracetam	11	13	390	167.21			11	13	167.21	390	*
1396725511	Arendall	Rex	Nashville	TN	47	Neurosurgery	S	Levetiracetam	Levetiracetam	11	21	630	352.5		*					*
1396935011	Rodriguez	Gustavo	El Paso	TX	48	Neurosurgery	S	Levetiracetam	Levetiracetam	12	36	1080	565.2		*					*
1396991881	Khader Eliyas	Javed	Albuquerque	NM	35	Neurosurgery	S	Levetiracetam	Levetiracetam	11	16	480	472.01			11	16	472.01	480	*
1407059066	Taylor	Jennie	San Francisco	CA	6	Neurosurgery	S	Levetiracetam	Levetiracetam	50	82	2374	869.99		#					*
1407062235	Van Poppel	Mark	Charlotte	NC	37	Neurosurgery	S	Levetiracetam	Levetiracetam	15	23	690	227.08		*					*
1407849086	Sartorius	Carl	Indianapolis	IN	18	Neurosurgery	S	Levetiracetam	Levetiracetam	26	38	1140	478.36			26	38	478.36	1140	*
1407936271	Gardner	Paul	Pittsburgh	PA	42	Neurosurgery	S	Levetiracetam	Levetiracetam	18	18	483	570.47		#					*
1407967177	Sarris	John	Toms River	NJ	34	Neurosurgery	S	Levetiracetam	Levetiracetam	34	45	1304	943.57	11	#					*
1417031691	Velat	Gregory	Daytona Beach	FL	12	Neurosurgery	S	Levetiracetam	Levetiracetam	13	17	462	248.82			13	17	248.82	462	*
1417105685	Sodhi	Ajeet	Palm Springs	CA	6	Neurosurgery	S	Levetiracetam	Levetiracetam	28	46	1365	806.21		#					*
1417959198	Sundrani	Shanker	El Paso	TX	48	Neurosurgery	S	Levetiracetam	Levetiracetam	38	58	1709	1188.53			19	35	696.68	1019	*
1417981804	Kingman	Thomas	San Antonio	TX	48	Neurosurgery	S	Levetiracetam	Levetiracetam	33	36	1005	353.97			33	36	353.97	1005	*
1427093236	Lekht	Zinovy	Sun Valley	CA	6	Neurosurgery	S	Levetiracetam	Levetiracetam	225	289	8590	6863.46	34		88	103.1	1404.15	3075		15
1427145549	Weaver	Kyle	Nashville	TN	47	Neurosurgery	S	Levetiracetam	Levetiracetam	13	18	525	477.78		*					*
1427153634	Gerber	Mark	Honolulu	HI	15	Neurosurgery	S	Levetiracetam	Levetiracetam	12	14	396	132.01			12	14	132.01	396	*
1427220128	Chohan	Muhammad	Albuquerque	NM	35	Neurosurgery	S	Levetiracetam	Levetiracetam	11	13	365	373.62		*					*
1427265370	Schroeder	Jason	Toledo	OH	39	Neurosurgery	S	Levetiracetam	Levetiracetam	23	27	804	604.36			11	11	277.73	330	*
1427451954	Shannon	Craig	White Plains	NY	36	Neurosurgery	S	Levetiracetam	Levetiracetam	17	17	510	183.75			17	17	183.75	510	*
1437104551	Lanzino	Giuseppe	Rochester	MN	27	Neurosurgery	S	Levetiracetam	Levetiracetam	19	21	539	433.3		#					*
1437217049	Calvin	Travis	El Centro	CA	6	Neurosurgery	S	Levetiracetam	Levetiracetam	21	25	750	211.46			21	25	211.46	750	*
1437258498	Colman	Howard	Salt Lake City	UT	49	Neurosurgery	S	Levetiracetam	Levetiracetam	57	107.2	3182	3312.18	19		23	31	428.23	895	*
1447225156	Lin	Tina	Cambridge	MA	25	Neurosurgery	S	Levetiracetam	Levetiracetam	17	21.7	630	585.89		*					*
1457459174	Cole	John	Louisville	KY	21	Neurosurgery	S	Levetiracetam	Levetiracetam	13	15	429	589.59			13	15	589.59	429	*
1457612038	Yu	Alexander	Pittsburgh	PA	42	Neurosurgery	S	Levetiracetam	Levetiracetam	16	19	545	260.62		#					*
1467429639	Lunsford	Lawrence	Pittsburgh	PA	42	Neurosurgery	S	Levetiracetam	Levetiracetam	40	95.1	2797	1855.28	15		29	68.1	1579.96	2007	#
1467482323	Meric	Albert	St Louis Park	MN	27	Neurosurgery	S	Levetiracetam	Levetiracetam	26	26	364	516.81			0	0	0	0	#
1477512507	White	Jonathan	Dallas	TX	48	Neurosurgery	S	Levetiracetam	Levetiracetam	38	40.2	1085	496.36			38	40.2	496.36	1085	*
1477527729	De Jesus	Orlando	San Juan	PR	72	Neurosurgery	S	Levetiracetam	Levetiracetam	11	17	510	478.88		*					*
1477539161	Jenkins	Nigel	Bedford	NH	33	Neurosurgery	S	Levetiracetam	Levetiracetam	26	48	1440	712.63			14	32	350.04	960	*
1477554913	Ghosh	Subrata	Webster	TX	48	Neurosurgery	S	Levetiracetam	Levetiracetam	12	13	357	161.61		*					*
1477661114	Elskens	Daniel	Sandusky	OH	39	Neurosurgery	S	Levetiracetam	Levetiracetam	12	14	420	217.57			12	14	217.57	420	*
1477661189	Skidmore	Bradbury	Crestview Hills	KY	21	Neurosurgery	S	Levetiracetam	Levetiracetam	14	14	420	280.15		#					*
1477675890	Shafa	Bob	Los Angeles	CA	6	Neurosurgery	S	Levetiracetam	Levetiracetam	11	22	660	439.5			11	22	439.5	660	*
1477748556	Urban	Alexandra	Pittsburgh	PA	42	Neurosurgery	S	Levetiracetam	Levetiracetam	310	474.3	14004	18918.22	49		121	191.3	7662.24	5611		19
1477748556	Urban	Alexandra	Pittsburgh	PA	42	Neurosurgery	S	Levetiracetam Er	Levetiracetam	21	52.4	1552	3520.25		#					*
1487647616	Reiss	Steven	Louisville	KY	21	Neurosurgery	S	Levetiracetam	Levetiracetam	11	13	325	135.98			11	13	135.98	325	*
1487658019	Barnett	Florence	Alpharetta	GA	13	Neurosurgery	S	Levetiracetam	Levetiracetam	34	34	999	504.96			21	21	324.45	630	*
1487803094	Komotar	Ricardo	Miami	FL	12	Neurosurgery	S	Levetiracetam	Levetiracetam	16	16	316	200.54	12		16	16	200.54	316		12
1487835211	Rey Dios	Roberto	Jackson	MS	28	Neurosurgery	S	Levetiracetam	Levetiracetam	16	26	780	225.77			16	26	225.77	780	*
1497016778	Mathes	Adam	Greenville	SC	45	Neurosurgery	S	Levetiracetam	Levetiracetam	13	17	465	120.79			13	17	120.79	465	*
1508018508	Leng	Lewis	San Francisco	CA	6	Neurosurgery	S	Levetiracetam	Levetiracetam	25	37	1110	572.64			25	37	572.64	1110	*
1508177114	Shafizadeh	Stephen	Rogers	AR	5	Neurosurgery	S	Levetiracetam	Levetiracetam	14	20	600	338		*					*
1508807462	Kunwar	Sandeep	Fremont	CA	6	Neurosurgery	S	Levetiracetam	Levetiracetam	12	16	480	206.42			12	16	206.42	480	*
1508823386	Rhea	Andrew	Florence	SC	45	Neurosurgery	S	Levetiracetam	Levetiracetam	11	11	327	143.36		*					*
1508857749	Elsner	Henry	Greensboro	NC	37	Neurosurgery	S	Levetiracetam	Levetiracetam	13	15	450	130.06		*					*
1508858572	Soults	Clifford	Syracuse	NY	36	Neurosurgery	S	Levetiracetam	Levetiracetam	12	12	360	159.74		*					*
1508983628	Afshari	Zahra	Glenview	IL	17	Neurosurgery	S	Levetiracetam	Levetiracetam	13	33	990	612.42		*					*
1518192780	Mathai	Prem	Middletown	OH	39	Neurosurgery	S	Levetiracetam	Levetiracetam	316	399	9453	7453.68	40		100	144	2981.73	4320		21
1518263466	Deibert	Christopher	Pittsburgh	PA	42	Neurosurgery	S	Levetiracetam	Levetiracetam	19	37	1095	341.68			19	37	341.68	1095	*
1518306497	Valle-Giler	Edison	Fort Myers	FL	12	Neurosurgery	S	Levetiracetam	Levetiracetam	12	18	540	299.57			12	18	299.57	540	*
1518925247	Pittman	Thomas	Lexington	KY	21	Neurosurgery	S	Levetiracetam	Levetiracetam	56	61	1775	1459.72	14		34	37	898.01	1055	*
1518987890	Andrews	David	Philadelphia	PA	42	Neurosurgery	S	Levetiracetam	Levetiracetam	14	32	960	431.7			14	32	431.7	960	*
1528018785	Rahimifar	Majid	Bakersfield	CA	6	Neurosurgery	S	Levetiracetam	Levetiracetam	13	19.3	580	326.32		*					*
1528033222	Barnett	Faith	La Jolla	CA	6	Neurosurgery	S	Levetiracetam	Levetiracetam	47	90	2677	2078.5	17	#					#
1528078870	Hoover	Devon	Detroit	MI	26	Neurosurgery	S	Levetiracetam	Levetiracetam	12	12	360	73.79			12	12	73.79	360	*
1528129228	Betancourt	Alejandro	Harlingen	TX	48	Neurosurgery	S	Levetiracetam	Levetiracetam	15	19	570	197.66		#					*
1528134582	Cooley	David	Lima	OH	39	Neurosurgery	S	Levetiracetam	Levetiracetam	17	17	510	230.49			17	17	230.49	510	*
1528179363	Brayton	John	Geneva	IL	17	Neurosurgery	S	Levetiracetam	Levetiracetam	11	19	570	249.25			11	19	249.25	570	*
1538152400	Wilson	Diana	Fort Worth	TX	48	Neurosurgery	S	Levetiracetam	Levetiracetam	12	19	570	152.35			12	19	152.35	570	*
1538160106	Bogaev	Christopher	San Antonio	TX	48	Neurosurgery	S	Levetiracetam	Levetiracetam	146	172	5119	2224.77	35		106	124	1588.23	3679	#
1538210042	Lin	Ning	New York	NY	36	Neurosurgery	S	Levetiracetam	Levetiracetam	25	37	1095	799.16			25	37	799.16	1095	*
1538333174	Thorat	Sachin	Bossier City	LA	22	Neurosurgery	S	Levetiracetam	Levetiracetam	80	148.1	4327	2466.62	22		30	54	620.29	1584	*
1558334748	Gardella	Slavina	New Hyde Park	NY	36	Neurosurgery	S	Levetiracetam	Levetiracetam	36	78	2340	1690.25			36	78	1690.25	2340	*
1558344507	Schultz	Karl	Gainesville	GA	13	Neurosurgery	S	Levetiracetam	Levetiracetam	17	17	508	240.26		#					*
1558367714	Robinson	James	Atlanta	GA	13	Neurosurgery	S	Levetiracetam	Levetiracetam	37	51	1505	493.7	15	#					#
1558367714	Robinson	James	Atlanta	GA	13	Neurosurgery	S	Levetiracetam Er	Levetiracetam	21	25	750	1402.14			21	25	1402.14	750	*
1558398982	Camarata	Paul	Kansas City	KS	20	Neurosurgery	S	Levetiracetam	Levetiracetam	38	56	1660	953.65		#					*
1558454637	Park	John	Flushing	NY	36	Neurosurgery	S	Levetiracetam	Levetiracetam	15	17	478	127.5			15	17	127.5	478	*
1568429322	Lasner	Todd	Miami Beach	FL	12	Neurosurgery	S	Levetiracetam	Levetiracetam	11	23	690	238.95		*					*
1568669828	Rammos	Stylianos	Sherwood	AR	5	Neurosurgery	S	Levetiracetam	Levetiracetam	80	97	2856	1414.97	16		57	67	798.38	1989	*
1578510954	Cunningham	Edwin	Springfield	MO	29	Neurosurgery	S	Levetiracetam	Levetiracetam	19	19	570	249.52		#					*
1578514881	Puccioni	Mark	Omaha	NE	31	Neurosurgery	S	Levetiracetam	Levetiracetam	13	13.2	366	626.68			0	0	0	0	#
1578548830	Brocker	Brian	Youngstown	OH	39	Neurosurgery	S	Levetiracetam	Levetiracetam	46	62	1843	832.05	14		33	47	635.13	1410	#
1578648002	Jamshidi	Saied	Oxon Hill	MD	24	Neurosurgery	S	Levetiracetam	Levetiracetam	11	15	450	229.64		*					*
1578648002	Jamshidi	Saied	Oxon Hill	MD	24	Neurosurgery	S	Levetiracetam Er	Levetiracetam	30	74	2219	2303.76	12	#					*
1578819827	Mendez	Joe	Salt Lake City	UT	49	Neurosurgery	S	Levetiracetam	Levetiracetam	21	28.2	808	776.43			21	28.2	776.43	808	*
1588634588	Geckle	David	Richmond	VA	51	Neurosurgery	S	Levetiracetam	Levetiracetam	38	72	2160	1455.33			18	32	721.47	960	*
1588694327	Warnick	Ronald	Cincinnati	OH	39	Neurosurgery	S	Levetiracetam	Levetiracetam	33	46.3	1390	673.16	17	#					#
1588825772	Reinard	Kevin	Toledo	OH	39	Neurosurgery	S	Levetiracetam	Levetiracetam	17	17	510	299.75			17	17	299.75	510	*
1588839773	Kleinman	Michael	Scarborough	ME	23	Neurosurgery	S	Levetiracetam	Levetiracetam	24	55	1650	1438.97		#					*
1588860688	Tessler	Lee	East Meadow	NY	36	Neurosurgery	S	Levetiracetam	Levetiracetam	23	39	1170	697.64		#					*
1588982771	Scharnweber	Rudi	Los Angeles	CA	6	Neurosurgery	S	Levetiracetam	Levetiracetam	15	17.4	521	715.01			15	17.4	715.01	521	*
1598745952	Krinock	Mark	Kalamazoo	MI	26	Neurosurgery	S	Levetiracetam	Levetiracetam	16	18	521	243.35			16	18	243.35	521	*
1598756934	Cabbell	Kyle	Greensboro	NC	37	Neurosurgery	S	Levetiracetam	Levetiracetam	11	16	449	226.82		*					*
1598791212	Acebal	Pablo	Miami	FL	12	Neurosurgery	S	Levetiracetam	Levetiracetam	13	17	510	159.41			13	17	159.41	510	*
1598863326	Lieberson	Robert	Stanford	CA	6	Neurosurgery	S	Levetiracetam	Levetiracetam	23	31	930	501.35		#					*
1598997348	Dhakal	Laxmi	Wichita	KS	20	Neurosurgery	S	Levetiracetam	Levetiracetam	93	133.8	3911	3049.59	23		56	85.8	1896.63	2503	#
1609033232	Davies	Gareth	Portsmouth	NH	33	Neurosurgery	S	Levetiracetam	Levetiracetam	12	18	527	347.02		#					*
1609173624	Gabel	Brandon	Toledo	OH	39	Neurosurgery	S	Levetiracetam	Levetiracetam	16	16	480	240.46		*					*
1609867985	Zakalik	Karol	Royal Oak	MI	26	Neurosurgery	S	Levetiracetam	Levetiracetam	17	26	754	450.43		#					*
1619294600	Kulwin	Charles	Indianapolis	IN	18	Neurosurgery	S	Levetiracetam	Levetiracetam	12	24	696	239.05			12	24	239.05	696	*
1619925559	Ryan	Terrence	Columbia	MO	29	Neurosurgery	S	Levetiracetam	Levetiracetam	11	19	570	203.21		*					*
1619965316	Scodary	Daniel	Wentzville	MO	29	Neurosurgery	S	Levetiracetam	Levetiracetam	12	15.5	465	156.25			12	15.5	156.25	465	*
1619968856	Field	E	Saginaw	MI	26	Neurosurgery	S	Levetiracetam	Levetiracetam	17	24	720	599.02		#					*
1629020946	Dagam	Shekhar	Milwaukee	WI	55	Neurosurgery	S	Levetiracetam	Levetiracetam	16	23	690	186.09		#					*
1639136757	Baskin	Jonathan	Morristown	NJ	34	Neurosurgery	S	Levetiracetam	Levetiracetam	12	12	360	172.47			12	12	172.47	360	*
1639292287	Etame	Arnold	Tampa	FL	12	Neurosurgery	S	Levetiracetam	Levetiracetam	22	24	720	514.19		#					*
1649236191	Oh	Simon	Aurora	CO	8	Neurosurgery	S	Keppra	Levetiracetam	11	11	330	5251.51			11	11	5251.51	330	*
1649236191	Oh	Simon	Aurora	CO	8	Neurosurgery	S	Levetiracetam	Levetiracetam	132	282.9	8409	4274.65	33		116	244.9	3294.62	7269	#
1659309870	Stringer	Douglas	Panama City	FL	12	Neurosurgery	S	Levetiracetam	Levetiracetam	20	20	600	244.88			20	20	244.88	600	*
1659362531	Friedman	Phillip	Bingham Farms	MI	26	Neurosurgery	S	Levetiracetam	Levetiracetam	11	11	330	172.5			11	11	172.5	330	*
1659370732	Waters	David	Norfolk	VA	51	Neurosurgery	S	Levetiracetam	Levetiracetam	34	37	1070	990.1		#					*
1659376101	Brooks	William	Lexington	KY	21	Neurosurgery	S	Levetiracetam	Levetiracetam	13	24.5	720	313		*					*
1659378123	Kachmann	Jeffrey	Fort Wayne	IN	18	Neurosurgery	S	Levetiracetam	Levetiracetam	15	24	720	193.46			15	24	193.46	720	*
1659463503	Panchal	Kanu	Mchenry	IL	17	Neurosurgery	S	Levetiracetam	Levetiracetam	31	44.4	1297	645.15	11		16	28.4	393.13	837	*
1669460663	Weaver	Michael	Philadelphia	PA	42	Neurosurgery	S	Levetiracetam	Levetiracetam	24	28	840	468.11		#					*
1669581534	Hartwell	Richard	Toms River	NJ	34	Neurosurgery	S	Levetiracetam	Levetiracetam	21	32	960	647.54			21	32	647.54	960	*
1679515944	Mcpherson	Christopher	Cincinnati	OH	39	Neurosurgery	S	Levetiracetam	Levetiracetam	11	13	390	182.65		*					*
1679532329	Melisi	James	Richmond	VA	51	Neurosurgery	S	Levetiracetam	Levetiracetam	40	55.7	1640	913.31		#					*
1679592927	Villanueva	Phillip	Philadelphia	PA	42	Neurosurgery	S	Levetiracetam	Levetiracetam	34	42	1185	479.51		#					*
1689662066	Wen	Dennis	Elgin	IL	17	Neurosurgery	S	Levetiracetam	Levetiracetam	11	27	788	642.23		*					*
1689806465	Richard	Paul	Naples	FL	12	Neurosurgery	S	Levetiracetam	Levetiracetam	18	30.1	824	416.97			18	30.1	416.97	824	*
1689830192	Adel	Joseph	Saginaw	MI	26	Neurosurgery	S	Levetiracetam	Levetiracetam	26	26.5	753	277.59	13	#					*
1689839102	Esquenazi Levy	Yoshua	Houston	TX	48	Neurosurgery	S	Levetiracetam	Levetiracetam	25	39	1170	566.75	12	#					*
1689970543	Zwagerman	Nathan	Milwaukee	WI	55	Neurosurgery	S	Levetiracetam	Levetiracetam	11	11	253	177.98			11	11	177.98	253	*
1699076224	Peters	Angela	Salt Lake City	UT	49	Neurosurgery	S	Levetiracetam	Levetiracetam	133	175.7	5240	4707.38	22		12	28	239.69	840	*
1699741637	Hussain	Syed	Mission	TX	48	Neurosurgery	S	Levetiracetam	Levetiracetam	59	70	1983	824.29	15		32	43	568.57	1275	*
1699756007	Piepmeier	Joseph	New Haven	CT	9	Neurosurgery	S	Levetiracetam	Levetiracetam	14	30	900	329.08		*					*
1699783498	Floyd	David	Augusta	GA	13	Neurosurgery	S	Levetiracetam	Levetiracetam	12	12.4	372	169.91		#					*
1699899047	Sanai	Nader	Phoenix	AZ	4	Neurosurgery	S	Levetiracetam	Levetiracetam	18	18.3	527	364.95			18	18.3	364.95	527	*
1700804382	Withers	Gregory	Arcadia	CA	6	Neurosurgery	S	Levetiracetam	Levetiracetam	19	29	847	355.33			19	29	355.33	847	*
1700831112	Litofsky	Norman	Columbia	MO	29	Neurosurgery	S	Levetiracetam	Levetiracetam	29	43	1216	2029.75	16		13	15	345.9	415	*
1710044383	Macias	Melissa	Rockford	IL	17	Neurosurgery	S	Levetiracetam	Levetiracetam	28	36	1064	824.02		#					*
1710065883	Jelalian	Aline	Walnut Creek	CA	6	Neurosurgery	S	Keppra	Levetiracetam	16	31.3	940	27167.04		*					*
1710065883	Jelalian	Aline	Walnut Creek	CA	6	Neurosurgery	S	Levetiracetam	Levetiracetam	100	188.3	5650	7654.17	27		84	156.3	6073.99	4690	#
1710065883	Jelalian	Aline	Walnut Creek	CA	6	Neurosurgery	S	Levetiracetam Er	Levetiracetam	46	133.3	3995	7442.46	17	#					#
1710905443	Dowling	Joshua	Saint Louis	MO	29	Neurosurgery	S	Levetiracetam	Levetiracetam	62	102	3020	2339.65	15		41	77	1399.5	2270	#
1710939889	Oetting	Gregory	Augusta	GA	13	Neurosurgery	S	Levetiracetam	Levetiracetam	28	38	1140	302.75			28	38	302.75	1140	*
1710961347	Wiggins	Gregory	Kalamazoo	MI	26	Neurosurgery	S	Levetiracetam	Levetiracetam	12	12	360	85.2			12	12	85.2	360	*
1710979174	Cho	Michael	Poughkeepsie	NY	36	Neurosurgery	S	Levetiracetam	Levetiracetam	20	26	780	262.83			20	26	262.83	780	*
1720060775	Reddy	Praveen	Ocala	FL	12	Neurosurgery	S	Levetiracetam	Levetiracetam	13	16	480	266.92		#					*
1720220940	Dashnaw	Matthew	Sterling Heights	MI	26	Neurosurgery	S	Levetiracetam	Levetiracetam	12	12	303	135.59			12	12	135.59	303	*
1730113275	Kim	Richard	Newport Beach	CA	6	Neurosurgery	S	Levetiracetam	Levetiracetam	13	25	750	541.31		*					*
1730127390	Barnett	Samuel	Jackson	MS	28	Neurosurgery	S	Levetiracetam	Levetiracetam	33	79.5	2333	1124.71	11	#					*
1730130576	Jaradeh	Safwan	Stanford	CA	6	Neurosurgery	S	Levetiracetam	Levetiracetam	13	23	690	406.35		*					*
1730184920	Kanos	Charles	Greenville	SC	45	Neurosurgery	S	Levetiracetam	Levetiracetam	27	34	996	229.18			27	34	229.18	996	*
1730217563	Tate	Matthew	Chicago	IL	17	Neurosurgery	S	Levetiracetam	Levetiracetam	18	21.2	627	258.94		#					*
1730322843	Gross	Andrew	Mooresville	NC	37	Neurosurgery	S	Levetiracetam	Levetiracetam	102	269.5	8061	4268.88	31		76	199.5	3144.59	5961	#
1730347899	Phillips	Blake	Little Rock	AR	5	Neurosurgery	S	Levetiracetam	Levetiracetam	13	13	298	126.04		*					*
1730479577	Oberheim Bush	Nancy Ann	San Francisco	CA	6	Neurosurgery	S	Levetiracetam	Levetiracetam	46	64	1903	1104.47	13	#					#
1740214287	Hall	Walter	Syracuse	NY	36	Neurosurgery	S	Levetiracetam	Levetiracetam	16	23.5	705	527.19		*					*
1740418235	Kinsman	Michael	Kansas City	KS	20	Neurosurgery	S	Levetiracetam	Levetiracetam	13	19	570	242.94		*					*
1740523869	Bentley	Joshua	Normal	IL	17	Neurosurgery	S	Levetiracetam	Levetiracetam	11	15	439	243.47		*					*
1750348371	Tyler	Mike	N Charleston	SC	45	Neurosurgery	S	Levetiracetam	Levetiracetam	15	20	600	210.29			15	20	210.29	600	*
1750363651	Asner	Nesher	Rockford	IL	17	Neurosurgery	S	Levetiracetam	Levetiracetam	22	24	705	321.75		*					*
1750370102	Anderson	Glenn	Houston	TX	48	Neurosurgery	S	Levetiracetam	Levetiracetam	20	36	1080	595.48		*					*
1750389268	Bovis	George	Elk Grove Village	IL	17	Neurosurgery	S	Levetiracetam	Levetiracetam	11	11	300	164.25			11	11	164.25	300	*
1750519112	Hawasli	Ammar	North Kansas City	MO	29	Neurosurgery	S	Levetiracetam	Levetiracetam	11	11	330	514.73			11	11	514.73	330	*
1760413645	Markert	James	Birmingham	AL	1	Neurosurgery	S	Levetiracetam	Levetiracetam	14	18	540	304.44			14	18	304.44	540	*
1760443766	Wolf	Aizik	South Miami	FL	12	Neurosurgery	S	Levetiracetam	Levetiracetam	70	120	3588	2380.5	14		42	68	1088.61	2028	*
1760472757	Sorenson	Jeffrey	Memphis	TN	47	Neurosurgery	S	Levetiracetam	Levetiracetam	16	32	902	432.44		*					*
1760495303	Coufal	Frank	La Jolla	CA	6	Neurosurgery	S	Levetiracetam	Levetiracetam	25	25	735	709.72			25	25	709.72	735	*
1760519193	Dunn	Gavin	Saint Louis	MO	29	Neurosurgery	S	Levetiracetam	Levetiracetam	39	63	1890	803.08	13	#					*
1760633168	Anand	Nyathappa	Niagara Falls	NY	36	Neurosurgery	S	Keppra	Levetiracetam	13	13	390	12575.5			0	0	0	0	#
1760633168	Anand	Nyathappa	Niagara Falls	NY	36	Neurosurgery	S	Levetiracetam	Levetiracetam	430	538	16007	15102.8	57		205	269	7924.77	8016		26
1760633168	Anand	Nyathappa	Niagara Falls	NY	36	Neurosurgery	S	Levetiracetam Er	Levetiracetam	25	35	1050	973.47		#					*
1770673253	Rowe	Richard	Macon	GA	13	Neurosurgery	S	Levetiracetam	Levetiracetam	33	65.5	1943	701.73	11	#					*
1770715559	Parry	Phillip	Marietta	GA	13	Neurosurgery	S	Levetiracetam	Levetiracetam	11	11	290	144.41		*					*
1780611251	White	James	Gadsden	AL	1	Neurosurgery	S	Levetiracetam	Levetiracetam	25	37	1085	385.39		#					*
1801827662	Sanderson	Scott	Norwalk	CT	9	Neurosurgery	S	Levetiracetam	Levetiracetam	14	14	420	194.24			14	14	194.24	420	*
1801996442	Ware	Marcus	New Orleans	LA	22	Neurosurgery	S	Levetiracetam	Levetiracetam	24	42	1240	775.72		#					*
1811083991	Turtz	Alan	Camden	NJ	34	Neurosurgery	S	Levetiracetam	Levetiracetam	27	29	870	235.47		#					*
1811917701	Mcvicker	John	Colorado Springs	CO	8	Neurosurgery	S	Levetiracetam	Levetiracetam	12	14.3	386	362.63			12	14.3	362.63	386	*
1811954035	Naso	William	Florence	SC	45	Neurosurgery	S	Levetiracetam	Levetiracetam	22	24	669	367.69	13	#					*
1811992035	Gardner	Stephen	Greenville	SC	45	Neurosurgery	S	Levetiracetam	Levetiracetam	47	53	1590	589.83			13	19	253.2	570	*
1821036492	Keller	Irvin	Vero Beach	FL	12	Neurosurgery	S	Levetiracetam	Levetiracetam	44	52.1	1542	1205.22			0	0	0	0	#
1821109513	Nathoo	Narendra	Bowling Green	KY	21	Neurosurgery	S	Levetiracetam	Levetiracetam	14	18	540	119.06			14	18	119.06	540	*
1821167248	Rahman	Maryam	Gainesville	FL	12	Neurosurgery	S	Levetiracetam	Levetiracetam	11	15	373	273.6			11	15	273.6	373	*
1821189408	Khalil	Hitham	Valdosta	GA	13	Neurosurgery	S	Levetiracetam	Levetiracetam	46	53.7	1611	538.53	15		31	36.3	395.41	1089	*
1831196237	Dozier	James	Fort Wayne	IN	18	Neurosurgery	S	Levetiracetam	Levetiracetam	12	14	213	70.78			12	14	70.78	213	*
1831286863	Maher	Philip	Pensacola	FL	12	Neurosurgery	S	Levetiracetam	Levetiracetam	13	23	678	187.93			13	23	187.93	678	*
1831379890	Wait	Scott	Charlotte	NC	37	Neurosurgery	S	Levetiracetam	Levetiracetam	12	22	630	187.78		*					*
1841297041	Phuong	Loi	Fort Wayne	IN	18	Neurosurgery	S	Levetiracetam	Levetiracetam	15	15	434	245.28	11	#					*
1841305554	Ciricillo	Samuel	Sacramento	CA	6	Neurosurgery	S	Levetiracetam	Levetiracetam	23	25	724	302.37	11	#					*
1841377348	Vandergrift	William	Charleston	SC	45	Neurosurgery	S	Levetiracetam	Levetiracetam	32	44	1231	745.83		#					*
1861410326	Rich	Keith	Saint Louis	MO	29	Neurosurgery	S	Levetiracetam	Levetiracetam	158	208	5812	3097.36	33		73	97	883.17	2491	#
1861518201	Mesher	Richard	Seattle	WA	53	Neurosurgery	S	Levetiracetam	Levetiracetam	29	56	1665	1146	12	#					*
1861794000	To	Chiu Yuen	Southfield	MI	26	Neurosurgery	S	Levetiracetam	Levetiracetam	13	19	491	629.9		*					*
1871583054	Robertson	Jon	Memphis	TN	47	Neurosurgery	S	Levetiracetam	Levetiracetam	12	18	524	385.02			12	18	385.02	524	*
1871688135	Beaumont	Andrew	Wausau	WI	55	Neurosurgery	S	Levetiracetam	Levetiracetam	39	61.1	1793	1128.75	13		26	48.1	733.89	1442	*
1871778316	Jatavallabhula	Narasimha	Longview	TX	48	Neurosurgery	S	Levetiracetam	Levetiracetam	12	12	360	121.2			12	12	121.2	360	*
1871819268	Evans	Linton	Houston	TX	48	Neurosurgery	S	Levetiracetam	Levetiracetam	14	22	660	369.06			14	22	369.06	660	*
1881695534	Thomas	Jean	Lewiston	ID	16	Neurosurgery	S	Levetiracetam	Levetiracetam	269	354.6	10595	8377.73	45		115	174.4	1770.39	5229		24
1881695534	Thomas	Jean	Lewiston	ID	16	Neurosurgery	S	Levetiracetam Er	Levetiracetam	24	34	997	743.32		#					*
1881696052	Feldkamp	Matthias	Golden Valley	MN	27	Neurosurgery	S	Levetiracetam	Levetiracetam	13	15	444	1386.1		*					*
1881811040	Goldman	Marc	Providence	RI	44	Neurosurgery	S	Levetiracetam	Levetiracetam	12	19	548	248.75			12	19	248.75	548	*
1881936326	Buerki	Robin	Cleveland	OH	39	Neurosurgery	S	Levetiracetam	Levetiracetam	39	55	1635	1214.58	12		26	34	634.87	1020	*
1881983492	Mccracken	David	Atlanta	GA	13	Neurosurgery	S	Levetiracetam	Levetiracetam	18	20	492	263.92	12	#					#
1891745774	Ward	John	Richmond	VA	51	Neurosurgery	S	Levetiracetam	Levetiracetam	15	23	690	455.55		*					*
1891758652	Smith	Harold	Baton Rouge	LA	22	Neurosurgery	S	Levetiracetam	Levetiracetam	55	77.8	2333	945.66	16	#					#
1891759528	Welch	Babu	Dallas	TX	48	Neurosurgery	S	Levetiracetam	Levetiracetam	12	12	315	959.55		*				eurosurgery	S	Levetiracetam	Levetiracetam	37	81	2421	1608.48	18	#					#
1154764728	Johnson	Peter	Houston	TX	48	Neurosurgery	S	Levetiracetam	Levetiracetam	34	50.5	1476	588.38	13	#					#
1164405643	Poor	Marshall	Bloomington	IN	18	Neurosurgery	S	Levetiracetam	Levetiracetam	24	40	1196	255.63			24	40	255.63	1196	*
1164413928	Michael	Lattimore	Memphis	TN	47	Neurosurgery	S	Levetiracetam	Levetiracetam	21	32	930	621.18		*					*
1164549895	Mammoser	Aaron	Ann Arbor	MI	26	Neurosurgery	S	Levetiracetam	Levetiracetam	31	49	1470	1055.36	13		18	30	387.43	900	*
1164571691	Holtzman	Robert	Rockville Centre	NY	36	Neurosurgery	S	Levetiracetam	Levetiracetam	12	18	524	383.07			12	18	383.07	524	*
1164670345	Mcneal	Jonathan	Roanoke	VA	51	Neurosurgery	S	Levetiracetam	Levetiracetam	19	19	570	305.08		#					*
1174505887	Alexander	Mathew	Corpus Christi	TX	48	Neurosurgery	S	Levetiracetam	Levetiracetam	66	90	2677	1263.94	19		53	69	862.6	2047	#
1174515696	Bondurant	Charles	Columbia	MO	29	Neurosurgery	S	Levetiracetam	Levetiracetam	21	31	930	336.76			21	31	336.76	930	*
1174555379	Caton	William	Pasadena	CA	6	Neurosurgery	S	Levetiracetam	Levetiracetam	22	26	780	590.89			22	26	590.89	780	*
1174731095	Khan	Fahd	San Jose	CA	6	Neurosurgery	S	Levetiracetam	Levetiracetam	14	14	420	344			14	14	344	420	*
1184695090	Poulad	David	Union	NJ	34	Neurosurgery	S	Levetiracetam	Levetiracetam	15	15	450	188.4			0	0	0	0	#
1184825200	Pandey	Aditya	Ann Arbor	MI	26	Neurosurgery	S	Levetiracetam	Levetiracetam	24	46	1380	787.33		#					*
1184862336	Wong	Ricky	Chicago	IL	17	Neurosurgery	S	Levetiracetam	Levetiracetam	28	35	1050	621.13			28	35	621.13	1050	*
1194015370	Cook	Steven	Durham	NC	37	Neurosurgery	S	Levetiracetam	Levetiracetam	18	24	720	242.24		#					*
1194761791	Burson	George	Little Rock	AR	5	Neurosurgery	S	Levetiracetam	Levetiracetam	15	17	467	212.65		#					*
1194929810	Engh	Johnathan	West Columbia	SC	45	Neurosurgery	S	Levetiracetam	Levetiracetam	20	21.5	604	535.13		#					*
1205011699	Patel	Toral	Dallas	TX	48	Neurosurgery	S	Levetiracetam	Levetiracetam	33	54.5	1508	538.29	11	#					*
1205829009	Brown	Kimberly	Albany	GA	13	Neurosurgery	S	Levetiracetam	Levetiracetam	23	33.3	952	391.42	13	#					#
1205887338	Clatterbuck	Richard	Hattiesburg	MS	28	Neurosurgery	S	Levetiracetam	Levetiracetam	40	49.5	1486	391.53			18	26	208.98	780	*
1205899937	Morcos	Jacques	Miami	FL	12	Neurosurgery	S	Levetiracetam	Levetiracetam	22	25.1	731	377.24		#					*
1205923323	Mericle	Robert	Nashville	TN	47	Neurosurgery	S	Levetiracetam	Levetiracetam	13	15	445	397.98		#					*
1215930250	Page	Kimberly	Redding	CA	6	Neurosurgery	S	Levetiracetam	Levetiracetam	13	27	810	254.2			13	27	254.2	810	*
1215962485	Baskin	David	Houston	TX	48	Neurosurgery	S	Levetiracetam	Levetiracetam	25	38	1098	529.47	13		14	15	196.12	434	*
1225024128	Cook	Bruce	Lawrence	MA	25	Neurosurgery	S	Levetiracetam	Levetiracetam	17	39	1169	307.4		*					*
1225060973	Choi	Sooho	Anaheim	CA	6	Neurosurgery	S	Levetiracetam	Levetiracetam	13	17	510	365.6			13	17	365.6	510	*
1225074099	Smith	Roger	New Orleans	LA	22	Neurosurgery	S	Levetiracetam	Levetiracetam	32	49.3	1480	631.28		*					*
1225075815	Robinson	Joe	Macon	GA	13	Neurosurgery	S	Levetiracetam	Levetiracetam	16	23.5	705	223.87		#					*
1225128705	Adada	Badih	Weston	FL	12	Neurosurgery	S	Levetiracetam	Levetiracetam	35	42	1212	774.24	26	#					#
1225240286	Lim	Michael	Stanford	CA	6	Neurosurgery	S	Levetiracetam	Levetiracetam	11	11	330	284.13			11	11	284.13	330	*
1225297864	Redjal	Navid	Pennington	NJ	34	Neurosurgery	S	Levetiracetam	Levetiracetam	13	18	485	135.83			13	18	135.83	485	*
1235169079	Vitarbo	Elizabeth	Orange Park	FL	12	Neurosurgery	S	Levetiracetam	Levetiracetam	11	11	284	88.76			0	0	0	0	#
1235203670	Kim	Albert	Saint Louis	MO	29	Neurosurgery	S	Levetiracetam	Levetiracetam	25	47	1410	568.64			14	36	462.81	1080	*
1235219130	Schmidt	Richard	Salt Lake City	UT	49	Neurosurgery	S	Levetiracetam	Levetiracetam	25	37	1110	593.68		#					*
1235296591	Rickert	Kim	Sayre	PA	42	Neurosurgery	S	Levetiracetam	Levetiracetam	17	32	960	523.4		#					*
1235395591	Zengou	Ryan	Joliet	IL	17	Neurosurgery	S	Levetiracetam	Levetiracetam	21	21	570	314.57		#					*
1255503991	Geschwindt	Sonia	Philadelphia	PA	42	Neurosurgery	S	Levetiracetam	Levetiracetam	17	19	570	279.65			17	19	279.65	570	*
1265430755	Senter	Howard	Pittsburgh	PA	42	Neurosurgery	S	Keppra	Levetiracetam	12	12	360	6058.2			0	0	0	0	#
1265430755	Senter	Howard	Pittsburgh	PA	42	Neurosurgery	S	Levetiracetam	Levetiracetam	25	25	750	348.61		#					*
1265453617	Tompkins	John	Plano	TX	48	Neurosurgery	S	Levetiracetam	Levetiracetam	21	21	630	271.16		*					*
1265465132	Leuthardt	Eric	Saint Louis	MO	29	Neurosurgery	S	Levetiracetam	Levetiracetam	124	168	5031	3082.06	24		112	140	2689.65	4200	#
1265606644	Grunch	Betsy	Gainesville	GA	13	Neurosurgery	S	Levetiracetam	Levetiracetam	12	12	360	131.81		#					*
1265639777	Martin	Juan	Houston	TX	48	Neurosurgery	S	Levetiracetam	Levetiracetam	11	12	360	147.31			11	12	147.31	360	*
1275513038	Sipos	Eric	Tucson	AZ	4	Neurosurgery	S	Levetiracetam	Levetiracetam	17	23	670	213.77			17	23	213.77	670	*
1275521254	Laske	Douglas	Willow Grove	PA	42	Neurosurgery	S	Levetiracetam	Levetiracetam	27	33	990	672.91		#					*
1275533911	Moradi	Mahmood	Houston	TX	48	Neurosurgery	S	Levetiracetam	Levetiracetam	11	19	570	35.09			11	19	35.09	570	*
1275534539	Banks	Jason	Huntsville	AL	1	Neurosurgery	S	Levetiracetam	Levetiracetam	19	23	690	258.09		#					*
1275553455	Rosenwasser	Robert	Philadelphia	PA	42	Neurosurgery	S	Levetiracetam	Levetiracetam	11	11	330	90.22			0	0	0	0	#
1275568297	Juneau	Patrick Alton	Lafayette	LA	22	Neurosurgery	S	Levetiracetam	Levetiracetam	18	18	465	240.42		*					*
1275636326	Wade	Peter	Hartford	CT	9	Neurosurgery	S	Keppra	Levetiracetam	11	33	990	38420.71		*					*
1275636326	Wade	Peter	Hartford	CT	9	Neurosurgery	S	Levetiracetam	Levetiracetam	54	84	2482	1882.1			21	39	758.91	1170	*
1275636326	Wade	Peter	Hartford	CT	9	Neurosurgery	S	Levetiracetam Er	Levetiracetam	12	23.3	691	437.4			12	23.3	437.4	691	*
1285603860	Chu	Ray	Los Angeles	CA	6	Neurosurgery	S	Levetiracetam	Levetiracetam	20	25	695	331.8			20	25	331.8	695	*
1285604454	Abram	Steven	Nashville	TN	47	Neurosurgery	S	Levetiracetam	Levetiracetam	12	14	420	290.03			12	14	290.03	420	*
1285736702	Dillon	James	Aiken	SC	45	Neurosurgery	S	Levetiracetam	Levetiracetam	29	52.5	1560	487.26			17	40.5	463.26	1200	*
1285778613	Benedict	William	Marietta	GA	13	Neurosurgery	S	Levetiracetam	Levetiracetam	18	24	704	399.01		#					*
1295766939	Tamargo	Rafael	Baltimore	MD	24	Neurosurgery	S	Levetiracetam	Levetiracetam	17	17	510	438.51			17	17	438.51	510	*
1295790525	Ahmed	Azam	Madison	WI	55	Neurosurgery	S	Levetiracetam	Levetiracetam	14	20.5	615	269.53		*					*
1295857555	Blackburn	Spiros	Houston	TX	48	Neurosurgery	S	Levetiracetam	Levetiracetam	14	14	420	150.1		*					*
1295967826	Uribe Villa	Juan	Jackson	MS	28	Neurosurgery	S	Levetiracetam	Levetiracetam	11	11	330	108.99			11	11	108.99	330	*
1306807094	Gullick	Richard	Decatur	GA	13	Neurosurgery	S	Levetiracetam	Levetiracetam	21	29.5	870	488.64		#					*
1306838180	Baker	Robert	Lima	OH	39	Neurosurgery	S	Levetiracetam	Levetiracetam	19	45	1350	479.17		#					*
1306870845	Duma	Christopher	Newport Beach	CA	6	Neurosurgery	S	Levetiracetam	Levetiracetam	34	52	1517	788.74	16	#					#
1306891320	Appley	Alan	Lafayette	LA	22	Neurosurgery	S	Levetiracetam	Levetiracetam	12	28	840	259.9			12	28	259.9	840	*
1316095367	Yanez	Paulino	Fontana	CA	6	Neurosurgery	S	Levetiracetam	Levetiracetam	11	22	660	463.29			11	22	463.29	660	*
1326018326	Mehta	Rajesh	Richmond	VA	51	Neurosurgery	S	Levetiracetam	Levetiracetam	11	11	330	103.38			11	11	103.38	330	*
1326018946	Standard	Scott	Nashville	TN	47	Neurosurgery	S	Levetiracetam	Levetiracetam	13	25	750	324.02			13	25	324.02	750	*
1326037367	Howington	Jay	Savannah	GA	13	Neurosurgery	S	Levetiracetam	Levetiracetam	15	15.2	457	140.84		#					*
1326109497	Day	Arthur	Houston	TX	48	Neurosurgery	S	Levetiracetam	Levetiracetam	28	69.4	2082	1280.26	13	#					*
1326154550	Paullus	Wayne	Amarillo	TX	48	Neurosurgery	S	Levetiracetam	Levetiracetam	13	19	570	343.13		*					*
1336127968	Klimo	Paul	Memphis	TN	47	Neurosurgery	S	Levetiracetam	Levetiracetam	21	27	810	355.37		#					*
1336132430	Jones	David	Greensboro	NC	37	Neurosurgery	S	Levetiracetam	Levetiracetam	12	12	308	90.58			12	12	90.58	308	*
1336144245	Cobb	Mark	Columbia	TN	47	Neurosurgery	S	Levetiracetam	Levetiracetam	17	24	720	405.05			17	24	405.05	720	*
1346225984	Robinson	John	Stuart	FL	12	Neurosurgery	S	Levetiracetam	Levetiracetam	26	34	976	396.09		#					*
1346241817	Vardiman	Arnold	San Antonio	TX	48	Neurosurgery	S	Levetiracetam	Levetiracetam	48	74	2220	692.39			48	74	692.39	2220	*
1346250073	Fineman	Igor	Pasadena	CA	6	Neurosurgery	S	Levetiracetam	Levetiracetam	38	51	1510	552.62	12	#					#
1346252814	Sauvageau	Eric	Jacksonville	FL	12	Neurosurgery	S	Levetiracetam	Levetiracetam	11	11	314	189.15			11	11	189.15	314	*
1346268984	Chicoine	Michael	Saint Louis	MO	29	Neurosurgery	S	Levetiracetam	Levetiracetam	11	25	746	205.54		*					*
1346286929	Palacio	Carlos	Portsmouth	NH	33	Neurosurgery	S	Levetiracetam	Levetiracetam	18	20	600	288.3			18	20	288.3	600	*
1346330214	Syrquin	Mickey	Fargo	ND	38	Neurosurgery	S	Levetiracetam	Levetiracetam	20	24	689	229.55		*					*
1346359841	Shepard	Scott	Philadelphia	PA	42	Neurosurgery	S	Levetiracetam	Levetiracetam	29	47	1410	1334.18		*					*
1346500196	Jho	Diana	Hershey	PA	42	Neurosurgery	S	Levetiracetam	Levetiracetam	16	18	533	348.8		#					*
1356324206	Kohli	Chander	Youngstown	OH	39	Neurosurgery	S	Levetiracetam	Levetiracetam	53	55.1	1592	763.22	18	#					#
1356386940	Culicchia	Frank	Marrero	LA	22	Neurosurgery	S	Levetiracetam	Levetiracetam	38	50	1477	830.2			26	28	382.69	817	*
1356394936	Hanel	Ricardo	Jacksonville	FL	12	Neurosurgery	S	Levetiracetam	Levetiracetam	20	22	660	443.01			20	22	443.01	660	*
1356405187	Benveniste	Ronald	Miami	FL	12	Neurosurgery	S	Levetiracetam	Levetiracetam	21	25	724	355.57		#					*
1356516074	Chaichana	Kaisorn	Jacksonville	FL	12	Neurosurgery	S	Levetiracetam	Levetiracetam	16	20.5	566	292.74		#					*
1356521389	Germain	Rasha	Santa Rosa	CA	6	Neurosurgery	S	Levetiracetam	Levetiracetam	19	19	557	305.15			19	19	305.15	557	*
1356630818	Gozal	Yair	Cincinnati	OH	39	Neurosurgery	S	Levetiracetam	Levetiracetam	15	17	495	176.67			15	17	176.67	495	*
1356637722	Stamates	Melissa	Evanston	IL	17	Neurosurgery	S	Levetiracetam	Levetiracetam	13	15	450	213.83			13	15	213.83	450	*
1366450959	Kouri	Joshua	Atlantis	FL	12	Neurosurgery	S	Levetiracetam	Levetiracetam	16	16	478	174.68			16	16	174.68	478	*
1376832618	Xu	Linda	Pittsburgh	PA	42	Neurosurgery	S	Levetiracetam	Levetiracetam	11	13	358	194.86			11	13	194.86	358	*
1386633402	Ragland	Joel	Knoxville	TN	47	Neurosurgery	S	Levetiracetam	Levetiracetam	13	17	510	143			13	17	143	510	*
1386675254	Leramo	Olusegun	Bakersfield	CA	6	Neurosurgery	S	Levetiracetam	Levetiracetam	29	37	1110	473		#					*
1386960433	Alexandru-Abrams	Daniela	Corvallis	OR	41	Neurosurgery	S	Levetiracetam	Levetiracetam	11	13	390	167.21			11	13	167.21	390	*
1396725511	Arendall	Rex	Nashville	TN	47	Neurosurgery	S	Levetiracetam	Levetiracetam	11	21	630	352.5		*					*
1396935011	Rodriguez	Gustavo	El Paso	TX	48	Neurosurgery	S	Levetiracetam	Levetiracetam	12	36	1080	565.2		*					*
1396991881	Khader Eliyas	Javed	Albuquerque	NM	35	Neurosurgery	S	Levetiracetam	Levetiracetam	11	16	480	472.01			11	16	472.01	480	*
1407059066	Taylor	Jennie	San Francisco	CA	6	Neurosurgery	S	Levetiracetam	Levetiracetam	50	82	2374	869.99		#					*
1407062235	Van Poppel	Mark	Charlotte	NC	37	Neurosurgery	S	Levetiracetam	Levetiracetam	15	23	690	227.08		*					*
1407849086	Sartorius	Carl	Indianapolis	IN	18	Neurosurgery	S	Levetiracetam	Levetiracetam	26	38	1140	478.36			26	38	478.36	1140	*
1407936271	Gardner	Paul	Pittsburgh	PA	42	Neurosurgery	S	Levetiracetam	Levetiracetam	18	18	483	570.47		#					*
1407967177	Sarris	John	Toms River	NJ	34	Neurosurgery	S	Levetiracetam	Levetiracetam	34	45	1304	943.57	11	#					*
1417031691	Velat	Gregory	Daytona Beach	FL	12	Neurosurgery	S	Levetiracetam	Levetiracetam	13	17	462	248.82			13	17	248.82	462	*
1417105685	Sodhi	Ajeet	Palm Springs	CA	6	Neurosurgery	S	Levetiracetam	Levetiracetam	28	46	1365	806.21		#					*
1417959198	Sundrani	Shanker	El Paso	TX	48	Neurosurgery	S	Levetiracetam	Levetiracetam	38	58	1709	1188.53			19	35	696.68	1019	*
1417981804	Kingman	Thomas	San Antonio	TX	48	Neurosurgery	S	Levetiracetam	Levetiracetam	33	36	1005	353.97			33	36	353.97	1005	*
1427093236	Lekht	Zinovy	Sun Valley	CA	6	Neurosurgery	S	Levetiracetam	Levetiracetam	225	289	8590	6863.46	34		88	103.1	1404.15	3075		15
1427145549	Weaver	Kyle	Nashville	TN	47	Neurosurgery	S	Levetiracetam	Levetiracetam	13	18	525	477.78		*					*
1427153634	Gerber	Mark	Honolulu	HI	15	Neurosurgery	S	Levetiracetam	Levetiracetam	12	14	396	132.01			12	14	132.01	396	*
1427220128	Chohan	Muhammad	Albuquerque	NM	35	Neurosurgery	S	Levetiracetam	Levetiracetam	11	13	365	373.62		*					*
1427265370	Schroeder	Jason	Toledo	OH	39	Neurosurgery	S	Levetiracetam	Levetiracetam	23	27	804	604.36			11	11	277.73	330	*
1427451954	Shannon	Craig	White Plains	NY	36	Neurosurgery	S	Levetiracetam	Levetiracetam	17	17	510	183.75			17	17	183.75	510	*
1437104551	Lanzino	Giuseppe	Rochester	MN	27	Neurosurgery	S	Levetiracetam	Levetiracetam	19	21	539	433.3		#					*
1437217049	Calvin	Travis	El Centro	CA	6	Neurosurgery	S	Levetiracetam	Levetiracetam	21	25	750	211.46			21	25	211.46	750	*
1437258498	Colman	Howard	Salt Lake City	UT	49	Neurosurgery	S	Levetiracetam	Levetiracetam	57	107.2	3182	3312.18	19		23	31	428.23	895	*
1447225156	Lin	Tina	Cambridge	MA	25	Neurosurgery	S	Levetiracetam	Levetiracetam	17	21.7	630	585.89		*					*
1457459174	Cole	John	Louisville	KY	21	Neurosurgery	S	Levetiracetam	Levetiracetam	13	15	429	589.59			13	15	589.59	429	*
1457612038	Yu	Alexander	Pittsburgh	PA	42	Neurosurgery	S	Levetiracetam	Levetiracetam	16	19	545	260.62		#					*
1467429639	Lunsford	Lawrence	Pittsburgh	PA	42	Neurosurgery	S	Levetiracetam	Levetiracetam	40	95.1	2797	1855.28	15		29	68.1	1579.96	2007	#
1467482323	Meric	Albert	St Louis Park	MN	27	Neurosurgery	S	Levetiracetam	Levetiracetam	26	26	364	516.81			0	0	0	0	#
1477512507	White	Jonathan	Dallas	TX	48	Neurosurgery	S	Levetiracetam	Levetiracetam	38	40.2	1085	496.36			38	40.2	496.36	1085	*
1477527729	De Jesus	Orlando	San Juan	PR	72	Neurosurgery	S	Levetiracetam	Levetiracetam	11	17	510	478.88		*					*
1477539161	Jenkins	Nigel	Bedford	NH	33	Neurosurgery	S	Levetiracetam	Levetiracetam	26	48	1440	712.63			14	32	350.04	960	*
1477554913	Ghosh	Subrata	Webster	TX	48	Neurosurgery	S	Levetiracetam	Levetiracetam	12	13	357	161.61		*					*
1477661114	Elskens	Daniel	Sandusky	OH	39	Neurosurgery	S	Levetiracetam	Levetiracetam	12	14	420	217.57			12	14	217.57	420	*
1477661189	Skidmore	Bradbury	Crestview Hills	KY	21	Neurosurgery	S	Levetiracetam	Levetiracetam	14	14	420	280.15		#					*
1477675890	Shafa	Bob	Los Angeles	CA	6	Neurosurgery	S	Levetiracetam	Levetiracetam	11	22	660	439.5			11	22	439.5	660	*
1477748556	Urban	Alexandra	Pitts
										13391
