# Supplementary material for: Economic Trends in Commonly Used Drugs for Spinal Fusion and Brain Tumor Resection: An Analysis of the Medicare Part D Database
Source: Biomedicines. 2023 Aug 3;11(8):2185. doi: 10.3390/biomedicines11082185 (PMC10452193; doi:10.3390/biomedicines11082185)
Supplement: Supplementary file 1 [file biomedicines-11-02185-s001.zip › Drug Data, Pearson's and Linear Regression/Drug Data/2019 NSGY Data/2019 NSGY Methocarbamol.csv]

Prscrbr_NPI	Prscrbr_Last_Org_Name	Prscrbr_First_Name	Prscrbr_City	Prscrbr_State_Abrvtn	Prscrbr_State_FIPS	Prscrbr_Type	Prscrbr_Type_Src	Brnd_Name	Gnrc_Name	Tot_Clms	Tot_30day_Fills	Tot_Day_Suply	Tot_Drug_Cst	Tot_Benes	GE65_Sprsn_Flag	GE65_Tot_Clms	GE65_Tot_30day_Fills	GE65_Tot_Drug_Cst	GE65_Tot_Day_Suply	GE65_Bene_Sprsn_Flag	GE65_Tot_Benes
1003011339	Jimenez	Lincoln	Seattle	WA	53	Neurosurgery	S	Methocarbamol	Methocarbamol	12	12	338	120.1		*					*
1003027392	Curt	Bradford	West Chester	OH	39	Neurosurgery	S	Methocarbamol	Methocarbamol	16	16	349	161.56	12	#					#
1003033374	Ranasinghe	Moksha	Montebello	CA	6	Neurosurgery	S	Methocarbamol	Methocarbamol	13	13	383	152.43		#					*
1003059114	Kalra	Ricky	Frisco	TX	48	Neurosurgery	S	Methocarbamol	Methocarbamol	17	18	432	237.83	13	#					#
1003814716	Gorecki	John	Cumming	GA	13	Neurosurgery	S	Methocarbamol	Methocarbamol	40	40	1172	517.76	24		27	27	331.66	809	#
1003834680	Rose	James	Austin	TX	48	Neurosurgery	S	Methocarbamol	Methocarbamol	16	16	313	129.43		*					*
1003900051	Mazagri	Rida	Huntington	WV	54	Neurosurgery	S	Methocarbamol	Methocarbamol	11	11	310	127.32		*					*
1003909649	Morrison	Thomas	Atlanta	GA	13	Neurosurgery	S	Methocarbamol	Methocarbamol	30	31	550	497.45	18	#					#
1013114735	Lozanne	Karl	Columbia	SC	45	Neurosurgery	S	Methocarbamol	Methocarbamol	13	13	121	85.13		*					*
1013117688	Cox	Joseph	Oklahoma City	OK	40	Neurosurgery	S	Methocarbamol	Methocarbamol	13	13	345	167.67		*					*
1013233071	Walsh	Kevin	Monroeville	PA	42	Neurosurgery	S	Methocarbamol	Methocarbamol	17	17.7	508	315.31		*					*
1023019445	Pickett	Joel	Huntsville	AL	1	Neurosurgery	S	Methocarbamol	Methocarbamol	60	60	1260	522.79	44		41	41	383.24	850		32
1023106507	Morreale	Vittorio	Shelby Twp	MI	26	Neurosurgery	S	Methocarbamol	Methocarbamol	14	14	129	81.72	14	*					*
1023244506	Miller	Joseph	Chattanooga	TN	47	Neurosurgery	S	Methocarbamol	Methocarbamol	15	15	380	181.76		*					*
1023278660	Hutchins	Leslie	San Angelo	TX	48	Neurosurgery	S	Methocarbamol	Methocarbamol	39	39	1018	558.62	21	#					#
1033138011	Siadati	Abdolreza	Fort Worth	TX	48	Neurosurgery	S	Methocarbamol	Methocarbamol	22	22	370	175.88	19	#					#
1033169982	Al Tamimi	Mazin	Dallas	TX	48	Neurosurgery	S	Methocarbamol	Methocarbamol	38	38	565	378.88	23		21	21	192.14	338	#
1033174636	Zinkel	John	St Clair Shores	MI	26	Neurosurgery	S	Methocarbamol	Methocarbamol	96	96	1137	958.02	42	#					#
1033180757	El-Naggar	Amr	Somerset	KY	21	Neurosurgery	S	Methocarbamol	Methocarbamol	37	40	1160	296.76	20		12	15	112.01	425	*
1033206065	Clark	Charles	Birmingham	AL	1	Neurosurgery	S	Methocarbamol	Methocarbamol	90	90	649	727.82	53		70	70	582.94	522	#
1033284773	Seyfried	Donald	Detroit	MI	26	Neurosurgery	S	Methocarbamol	Methocarbamol	73	73	1286	1076.35	47		51	51	707.74	894		34
1033310552	Webb	Daniel	Rome	GA	13	Neurosurgery	S	Methocarbamol	Methocarbamol	14	14	276	109.35		*					*
1043263536	Haynes	Walter	Birmingham	AL	1	Neurosurgery	S	Methocarbamol	Methocarbamol	111	111	1180	1121.18	79		56	56	621.2	620		45
1043356314	Conway	James	Baltimore	MD	24	Neurosurgery	S	Methocarbamol	Methocarbamol	13	13	390	589.65		*					*
1053354118	Mitchell	Paul	Norfolk	VA	51	Neurosurgery	S	Methocarbamol	Methocarbamol	22	22.2	302	216.84	15	#					#
1053361386	Sawin	Paul	Winter Park	FL	12	Neurosurgery	S	Methocarbamol	Methocarbamol	12	12	113	63.48		*					*
1053386789	Seledotis	Robert	Grand Rapids	MI	26	Neurosurgery	S	Methocarbamol	Methocarbamol	36	36	631	341.72	14		24	24	210.45	454	*
1053426700	Makoui	Amir	Palmdale	CA	6	Neurosurgery	S	Methocarbamol	Methocarbamol	11	11.4	302	110.64		*					*
1053500314	Farley	Chad	Payson	UT	49	Neurosurgery	S	Methocarbamol	Methocarbamol	50	50	623	585.89	25		26	26	186.69	309	#
1053536755	Kelkar	Prashant	Southfield	MI	26	Neurosurgery	S	Methocarbamol	Methocarbamol	47	49.1	1402	440.38	39		29	29	230.68	829		27
1063560597	Park	John	Sugar Land	TX	48	Neurosurgery	S	Methocarbamol	Methocarbamol	20	20	249	148.81	11	*					*
1063699833	Gamadia	Kaywan	Cape Girardeau	MO	29	Neurosurgery	S	Methocarbamol	Methocarbamol	16	16	315	192.96	13	#					*
1073538096	Thomas	Najeeb	Metairie	LA	22	Neurosurgery	S	Methocarbamol	Methocarbamol	12	12	325	79.12			12	12	79.12	325	*
1073585477	Utter	Philip	Shreveport	LA	22	Neurosurgery	S	Methocarbamol	Methocarbamol	37	39	569	349.01	19	#					#
1073652152	Ramsey	Christian	Lexington	KY	21	Neurosurgery	S	Methocarbamol	Methocarbamol	11	11	260	97.32		*					*
1073665550	Mcgirt	Matthew	Charlotte	NC	37	Neurosurgery	S	Methocarbamol	Methocarbamol	25	25	466	188.75		#					*
1073738613	Sin	Anthony	Shreveport	LA	22	Neurosurgery	S	Methocarbamol	Methocarbamol	32	32	430	168.24	24	#					#
1083654875	Grenier	Yannick	Cincinnati	OH	39	Neurosurgery	S	Methocarbamol	Methocarbamol	22	26.5	619	257.59			22	26.5	257.59	619	*
1083857551	Ahmed	Osama	Live Oak	TX	48	Neurosurgery	S	Methocarbamol	Methocarbamol	22	22	650	360.22	17	#					#
1093930216	Helms	Jody	Bristol	TN	47	Neurosurgery	S	Methocarbamol	Methocarbamol	19	19	435	163	13	*					*
1093938482	Houseman	Clifford	Southfield	MI	26	Neurosurgery	S	Methocarbamol	Methocarbamol	52	52	1530	675.65	35		35	35	361.14	1027	#
1104040732	Kachmann	Michael	Cincinnati	OH	39	Neurosurgery	S	Methocarbamol	Methocarbamol	37	37	524	287.73	19		24	24	180.77	329	#
1104089499	Abdulhak	Muwaffak	Detroit	MI	26	Neurosurgery	S	Methocarbamol	Methocarbamol	19	19	424	245.41	15	#					#
1104115385	Bond	Aaron	Memphis	TN	47	Neurosurgery	S	Methocarbamol	Methocarbamol	13	13	206	87.61		*					*
1114913605	Webb	Kristopher	Austin	TX	48	Neurosurgery	S	Methocarbamol	Methocarbamol	16	16	196	128.24	13	#					*
1114914835	Nida	Todd	Pontiac	MI	26	Neurosurgery	S	Methocarbamol	Methocarbamol	13	13	91	57.64	12	*					*
1124050851	Smith	Stephen	South Bend	IN	18	Neurosurgery	S	Methocarbamol	Methocarbamol	31	31	500	437.83	20	#					#
1134115595	Stovall	Richard	Austin	TX	48	Neurosurgery	S	Methocarbamol	Methocarbamol	12	12	89	44.82			12	12	44.82	89	*
1134160161	Wallace	Bradley	Jacksonville	FL	12	Neurosurgery	S	Methocarbamol	Methocarbamol	11	11	227	140.78			11	11	140.78	227	*
1134174550	Garcia-Bengochea	Javier	Jacksonville	FL	12	Neurosurgery	S	Methocarbamol	Methocarbamol	12	12	130	101.36		#					*
1134181571	Gerdes	Jeffrey	St Cloud	MN	27	Neurosurgery	S	Methocarbamol	Methocarbamol	15	15	175	86.76		#					*
1144487174	Aryan	Saeid	Fort Worth	TX	48	Neurosurgery	S	Methocarbamol	Methocarbamol	21	21	285	146.2	17	#					#
1144531161	Crabtree-Wilson	Kelli	Topeka	KS	20	Neurosurgery	S	Methocarbamol	Methocarbamol	14	16	446	221.24		*					*
1154315695	Brewington	Kenneth	Missoula	MT	30	Neurosurgery	S	Methocarbamol	Methocarbamol	18	18	241	218.15	13	*					*
1154521367	Mehta	Ankit	Boston	MA	25	Neurosurgery	S	Methocarbamol	Methocarbamol	17	17	172	95.53		*					*
1154632057	Brindle	Ted	Roseville	CA	6	Neurosurgery	S	Methocarbamol	Methocarbamol	11	11	215	89.52		*					*
1164420915	Vaughn	Troy	Alexandria	LA	22	Neurosurgery	S	Methocarbamol	Methocarbamol	47	47	1380	800.68			24	24	258.21	690	*
1164502852	Schnee	Charles	Baltimore	MD	24	Neurosurgery	S	Methocarbamol	Methocarbamol	12	12	263	90.25		*					*
1164531844	Gropper	Gary	Atlanta	GA	13	Neurosurgery	S	Methocarbamol	Methocarbamol	12	12	233	114.21		#					*
1164624516	Lothes	Christian	Wichita	KS	20	Neurosurgery	S	Methocarbamol	Methocarbamol	34	36	856	425.85	19	#					#
1164631842	Lee	Ian	Detroit	MI	26	Neurosurgery	S	Methocarbamol	Methocarbamol	14	14.1	353	140.55		*					*
1164670345	Mcneal	Jonathan	Roanoke	VA	51	Neurosurgery	S	Methocarbamol	Methocarbamol	44	44	599	397.57	29		29	29	249.74	398	#
1174505887	Alexander	Mathew	Corpus Christi	TX	48	Neurosurgery	S	Methocarbamol	Methocarbamol	74	78.3	2233	1120.82	42		45	45	727.68	1272		26
1174555379	Caton	William	Pasadena	CA	6	Neurosurgery	S	Methocarbamol	Methocarbamol	102	102	1255	818.67	26		75	75	653.47	945	#
1174609556	Kimball	Matthew	Roseville	CA	6	Neurosurgery	S	Methocarbamol	Methocarbamol	16	16	286	333.47		*					*
1174760607	Chou	Arthur	Whittier	CA	6	Neurosurgery	S	Methocarbamol	Methocarbamol	16	16	480	176.38		#					*
1174787337	Gandhi	Ravi	Winter Park	FL	12	Neurosurgery	S	Methocarbamol	Methocarbamol	20	20	216	144.82	15	#					*
1174834295	Graham	Randall	Chicago	IL	17	Neurosurgery	S	Methocarbamol	Methocarbamol	17	17	245	124.32		#					*
1184031627	Denis	Daniel	Kenner	LA	22	Neurosurgery	S	Methocarbamol	Methocarbamol	23	25	612	215.15	15	#					#
1184858292	Hazzard	Matthew	Lawrenceville	GA	13	Neurosurgery	S	Methocarbamol	Methocarbamol	39	39.5	554	571.99	19	#					#
1194792317	Chung	Richard	Santa Barbara	CA	6	Neurosurgery	S	Methocarbamol	Methocarbamol	18	18	530	158.24			18	18	158.24	530	*
1194929810	Engh	Johnathan	West Columbia	SC	45	Neurosurgery	S	Methocarbamol	Methocarbamol	16	16	190	169.6	13	#					#
1205308228	Grimes	Kayleigh	Payson	UT	49	Neurosurgery	S	Methocarbamol	Methocarbamol	14	14	158	78.16	12	*					*
1205811916	Provenza	Louis	Wichita Falls	TX	48	Neurosurgery	S	Methocarbamol	Methocarbamol	18	18	430	162.56	11	*					*
1225020555	Soo	Teck	Southfield	MI	26	Neurosurgery	S	Methocarbamol	Methocarbamol	11	11	330	117.7		*					*
1225021702	Snell	Brian	Oklahoma City	OK	40	Neurosurgery	S	Methocarbamol	Methocarbamol	11	11	251	133.19		*					*
1225022023	Beck	Carter	Missoula	MT	30	Neurosurgery	S	Methocarbamol	Methocarbamol	24	24	279	164.57	22	#					#
1225059025	Dickerson	John	Wichita	KS	20	Neurosurgery	S	Methocarbamol	Methocarbamol	55	55	1378	631.57	39	#					#
1225103963	Chedid	Mokbel	Detroit	MI	26	Neurosurgery	S	Methocarbamol	Methocarbamol	46	48	989	633.71	37		35	37	503.23	785	#
1225299589	Gordon	Amber	Mobile	AL	1	Neurosurgery	S	Methocarbamol	Methocarbamol	23	23	410	210.19	17	#					*
1235165705	Markey	Sean	Denver	CO	8	Neurosurgery	S	Methocarbamol	Methocarbamol	16	16	465	215.83		#					*
1235172396	Singh	Ran Vijai	Norfolk	VA	51	Neurosurgery	S	Methocarbamol	Methocarbamol	13	13	182	109.33		*					*
1235296591	Rickert	Kim	Sayre	PA	42	Neurosurgery	S	Methocarbamol	Methocarbamol	12	12	185	121.17		*					*
1235346354	Cameron	Brian	Richmond	VA	51	Neurosurgery	S	Methocarbamol	Methocarbamol	28	28	385	464.18	13	*					*
1235363888	Kalani	Maziyar	Scottsdale	AZ	4	Neurosurgery	S	Methocarbamol	Methocarbamol	12	12	120	78.5			12	12	78.5	120	*
1235457037	Tackla	Ryan	Cincinnati	OH	39	Neurosurgery	S	Methocarbamol	Methocarbamol	16	16	190	209.99		*					*
1245215409	Afshar	John	West Palm Beach	FL	12	Neurosurgery	S	Methocarbamol	Methocarbamol	21	21	355	178.13	18	#					#
1245231729	Atkins	Donald	San Antonio	TX	48	Neurosurgery	S	Methocarbamol	Methocarbamol	38	38	617	398.37	24	#					#
1245396803	Sehati	Nouzhan	Burbank	CA	6	Neurosurgery	S	Methocarbamol	Methocarbamol	17	17	352	292.47			0	0	0	0	#
1245400167	Panchal	Ripul	Plano	TX	48	Neurosurgery	S	Methocarbamol	Methocarbamol	11	11	254	170.32		*					*
1245405661	O'shaughnessy	Brian	Nashville	TN	47	Neurosurgery	S	Methocarbamol	Methocarbamol	41	43	971	413.81	28	#					#
1255350104	Bidiwala	Shaad	Dallas	TX	48	Neurosurgery	S	Methocarbamol	Methocarbamol	29	29	325	170.64	14		13	13	71.76	155	*
1255370557	Salkind	Gene	Huntingdon Valley	PA	42	Neurosurgery	S	Methocarbamol	Methocarbamol	12	12	254	95.95	11	*					*
1255508461	Smucker	Philip	Santa Fe	NM	35	Neurosurgery	S	Methocarbamol	Methocarbamol	13	13	195	96.28	12	#					*
1265409064	Clark	Winston	Southaven	MS	28	Neurosurgery	S	Methocarbamol	Methocarbamol	20	20	400	183.36	12	#					*
1265430029	Coric	Domagoj	Charlotte	NC	37	Neurosurgery	S	Methocarbamol	Methocarbamol	23	24	570	256.65		#					*
1265430755	Senter	Howard	Pittsburgh	PA	42	Neurosurgery	S	Methocarbamol	Methocarbamol	11	11	217	99.82		*					*
1265469571	Tobler	William	Cincinnati	OH	39	Neurosurgery	S	Methocarbamol	Methocarbamol	80	80	1880	1215.85	46		60	60	744.69	1386	#
1265684518	Rosen	David	Winter Park	FL	12	Neurosurgery	S	Methocarbamol	Methocarbamol	18	18	177	152.39	16	#					#
1265723019	Patel	Achal	Edinburg	TX	48	Neurosurgery	S	Methocarbamol	Methocarbamol	17	17	135	172.62	13	*					*
1265723423	Aucoin	Jeffrey	Ogden	UT	49	Neurosurgery	S	Methocarbamol	Methocarbamol	21	21	164	188.36	14		21	21	188.36	164		14
1275504730	El-Kalliny	Magdy	Somerset	KY	21	Neurosurgery	S	Methocarbamol	Methocarbamol	34	38	1062	394.1	19	#					#
1275518797	Yundt	Kent	Bend	OR	41	Neurosurgery	S	Methocarbamol	Methocarbamol	36	36	590	347.24	17		20	20	180.16	285	*
1275534539	Banks	Jason	Huntsville	AL	1	Neurosurgery	S	Methocarbamol	Methocarbamol	54	54	874	406.03	38		31	31	224.16	519		22
1275568297	Juneau	Patrick Alton	Lafayette	LA	22	Neurosurgery	S	Methocarbamol	Methocarbamol	15	15	251	201.11		*					*
1275574238	Batson	Ramon	Norwalk	CT	9	Neurosurgery	S	Methocarbamol	Methocarbamol	18	18	540	195.8		*					*
1275584922	Smith	Darin	Cedar Rapids	IA	19	Neurosurgery	S	Methocarbamol	Methocarbamol	20	20	358	365.33	12	*					*
1275707689	Zavala	Gerardo	San Antonio	TX	48	Neurosurgery	S	Methocarbamol	Methocarbamol	103	113	3220	1135.76	46		31	36.5	313.93	1095		18
1275762262	Ackerman	Paul	Chicago	IL	17	Neurosurgery	S	Methocarbamol	Methocarbamol	27	27	802	345.78			27	27	345.78	802	*
1275829996	Nanaszko	Michael	Phoenix	AZ	4	Neurosurgery	S	Methocarbamol	Methocarbamol	11	11	243	139.57		*					*
1285721225	Harsh	Carter	Birmingham	AL	1	Neurosurgery	S	Methocarbamol	Methocarbamol	65	65	444	499.09	46		50	50	390.9	335	#
1285778613	Benedict	William	Marietta	GA	13	Neurosurgery	S	Methocarbamol	Methocarbamol	20	22	516	399.57		#					*
1295811982	Frankel	Roger	Atlanta	GA	13	Neurosurgery	S	Methocarbamol	Methocarbamol	12	12	262	206.13	11	*					*
1295841435	Gentry	Jonathon	Amarillo	TX	48	Neurosurgery	S	Methocarbamol	Methocarbamol	79	81	1911	722.1	24	#					#
1295861342	Johnson	Michele	Atlanta	GA	13	Neurosurgery	S	Methocarbamol	Methocarbamol	16	18.7	560	175.41	11	#					*
1295894731	Macdonald	Bart	Canton	GA	13	Neurosurgery	S	Methocarbamol	Methocarbamol	42	42	980	820.97	25	#					#
1295920858	Boco	Tibor	Westchester	IL	17	Neurosurgery	S	Methocarbamol	Methocarbamol	14	14	410	185.83	13	*					*
1295998011	Jones	Jeffery	Herrin	IL	17	Neurosurgery	S	Methocarbamol	Methocarbamol	11	11	173	83.87		*					*
1306051479	Neumann	Christopher	Cincinnati	OH	39	Neurosurgery	S	Methocarbamol	Methocarbamol	36	38	1009	401.69	21		22	24	257.73	620	#
1306077854	Woodrow	Sarah	Kansas City	KS	20	Neurosurgery	S	Methocarbamol	Methocarbamol	11	11	178	87.34		*					*
1306876172	Bohinski	Robert	Cincinnati	OH	39	Neurosurgery	S	Methocarbamol	Methocarbamol	14	14.1	398	281.82	11	#					*
1306891320	Appley	Alan	Lafayette	LA	22	Neurosurgery	S	Methocarbamol	Methocarbamol	13	13	140	80.76		*					*
1316140338	Tomycz	Nestor	Washington	PA	42	Neurosurgery	S	Methocarbamol	Methocarbamol	23	23	375	253.12	17	#					#
1316243264	Tempel	Zachary	Cincinnati	OH	39	Neurosurgery	S	Methocarbamol	Methocarbamol	24	24	343	208.63	11	#					*
1316977457	Neely	Warren	San Antonio	TX	48	Neurosurgery	S	Methocarbamol	Methocarbamol	72	91.7	2695	1695.19	27		60	78.8	1586.7	2308	#
1326018326	Mehta	Rajesh	Richmond	VA	51	Neurosurgery	S	Methocarbamol	Methocarbamol	12	12	336	127.66			12	12	127.66	336	*
1326018946	Standard	Scott	Nashville	TN	47	Neurosurgery	S	Methocarbamol	Methocarbamol	14	14	420	141.55		*					*
1326046186	Cowan	Michael	Charlotte	NC	37	Neurosurgery	S	Methocarbamol	Methocarbamol	20	20	304	184.57	16	#					#
1326046236	Adamson	Tim	Charlotte	NC	37	Neurosurgery	S	Methocarbamol	Methocarbamol	14	14	180	84.07		#					*
1326224007	Walkup	Raymond	Atlanta	GA	13	Neurosurgery	S	Methocarbamol	Methocarbamol	44	44	913	724.47	38	#					#
1326337023	Gogela	Steven	Lincoln	NE	31	Neurosurgery	S	Methocarbamol	Methocarbamol	16	16	113	93.92	13	#					#
1336132430	Jones	David	Greensboro	NC	37	Neurosurgery	S	Methocarbamol	Methocarbamol	20	20	302	145.07		*					*
1336146992	Onyiuke	Hilary	Farmington	CT	9	Neurosurgery	S	Methocarbamol	Methocarbamol	13	13	134	91.88		*					*
1346225984	Robinson	John	Stuart	FL	12	Neurosurgery	S	Methocarbamol	Methocarbamol	16	16	347	221.12		#					*
1346241817	Vardiman	Arnold	San Antonio	TX	48	Neurosurgery	S	Methocarbamol	Methocarbamol	41	41	352	271.58	25	#					#
1346247293	Fewel	Matthew	Kennewick	WA	53	Neurosurgery	S	Methocarbamol	Methocarbamol	12	12	200	168.06			12	12	168.06	200	*
1346276961	Grundmeyer	Raymond	Wichita	KS	20	Neurosurgery	S	Methocarbamol	Methocarbamol	82	82	1709	1161.24	25		37	37	363.41	817	#
1346284155	Ordonez	Bernardo	Norfolk	VA	51	Neurosurgery	S	Methocarbamol	Methocarbamol	34	34	450	305.59		#					*
1346311552	Ramos	Marco	Shreveport	LA	22	Neurosurgery	S	Methocarbamol	Methocarbamol	34	34	403	235.52			11	11	49.29	126	*
1346331386	Joy Arriaga	Jose	Miami	FL	12	Neurosurgery	S	Methocarbamol	Methocarbamol	18	18	291	199.33	11	#					*
1356334528	Chua	Richard	Tucson	AZ	4	Neurosurgery	S	Methocarbamol	Methocarbamol	16	16	149	89.02	12		16	16	89.02	149		12
1356445712	Aaronson	Oran	Nashville	TN	47	Neurosurgery	S	Methocarbamol	Methocarbamol	13	13.5	302	113.46		#					*
1356521389	Germain	Rasha	Santa Rosa	CA	6	Neurosurgery	S	Methocarbamol	Methocarbamol	17	17	378	313.42	11	*					*
1356559199	Cho	Derrick	Huntsville	AL	1	Neurosurgery	S	Methocarbamol	Methocarbamol	52	52	1050	416.66	37		34	34	281.62	680		25
1356630735	Reintjes	Stephen	North Kansas City	MO	29	Neurosurgery	S	Methocarbamol	Methocarbamol	37	37.3	822	443.39	26	#					#
1356630818	Gozal	Yair	Cincinnati	OH	39	Neurosurgery	S	Methocarbamol	Methocarbamol	33	33	641	630.78	19	#					#
1366450959	Kouri	Joshua	Atlantis	FL	12	Neurosurgery	S	Methocarbamol	Methocarbamol	44	44	1269	553.41	33	#					#
1386603553	Cook	Judson	Cheyenne	WY	56	Neurosurgery	S	Methocarbamol	Methocarbamol	11	11	205	108		*					*
1386607257	Laurent	Jeffrey	Norfolk	VA	51	Neurosurgery	S	Methocarbamol	Methocarbamol	11	11	127	64.15		*					*
1386686897	Chozick	Bruce	Hartford	CT	9	Neurosurgery	S	Methocarbamol	Methocarbamol	22	22	430	468.36	13	#					*
1386698314	Holman	Paul	Houston	TX	48	Neurosurgery	S	Methocarbamol	Methocarbamol	20	26	541	170.88		*					*
1386890150	Johnson	Andrew	Chicago	IL	17	Neurosurgery	S	Methocarbamol	Methocarbamol	17	19	390	199.29		*					*
1386927192	Mattei	Tobias	Saint Louis	MO	29	Neurosurgery	S	Methocarbamol	Methocarbamol	13	13	208	98.3		*					*
1396701504	Hadden	Anthony	Bend	OR	41	Neurosurgery	S	Methocarbamol	Methocarbamol	15	15	242	288.47	14	#					#
1396725511	Arendall	Rex	Nashville	TN	47	Neurosurgery	S	Methocarbamol	Methocarbamol	19	21	630	199.8		#					*
1396775896	Yamamoto	Yoshihiro	Olympia	WA	53	Neurosurgery	S	Methocarbamol	Methocarbamol	30	30	343	276.39	18		30	30	276.39	343		18
1396819371	Kern	Richard	Wichita Falls	TX	48	Neurosurgery	S	Methocarbamol	Methocarbamol	52	52	950	713.1	35		24	24	226.94	457		20
1396858049	Rodgers	James	Tulsa	OK	40	Neurosurgery	S	Methocarbamol	Methocarbamol	31	31	345	220.76	16	#					#
1396947776	Brown	Steven	Abilene	TX	48	Neurosurgery	S	Methocarbamol	Methocarbamol	43	43	610	392.87	27		31	31	260.29	444	#
1407173453	Nixon Gaddis	Menarvia	Jackson	MS	28	Neurosurgery	S	Methocarbamol	Methocarbamol	29	29	805	359.09	19		16	16	178.8	415	#
1417035510	Arriola	Gustavo	Kissimmee	FL	12	Neurosurgery	S	Methocarbamol	Methocarbamol	42	42	1030	305.02	27		23	23	173.33	506		16
1417287517	Fahim	Daniel	Southfield	MI	26	Neurosurgery	S	Methocarbamol	Methocarbamol	36	36	653	317.55	22		24	24	183.76	421	#
1417909169	Nieto	Jaime	Flushing	NY	36	Neurosurgery	S	Methocarbamol	Methocarbamol	20	20	481	248.74		*					*
1417946559	Hauge	David	Knoxville	TN	47	Neurosurgery	S	Methocarbamol	Methocarbamol	45	45	468	230.73	30		33	33	152.22	338	#
1417978016	Michael	Christopher	Dallas	TX	48	Neurosurgery	S	Methocarbamol	Methocarbamol	13	13	180	83.92		*					*
1427044924	Fox	Douglas	Austin	TX	48	Neurosurgery	S	Methocarbamol	Methocarbamol	30	32	542	237.18	20	#					#
1437101185	Swaid	Swaid	Birmingham	AL	1	Neurosurgery	S	Methocarbamol	Methocarbamol	31	31	405	226.58	24	#					#
1447275854	Day	Richard	Hamilton	MT	30	Neurosurgery	S	Methocarbamol	Methocarbamol	11	11	113	46.82	11	*					*
1447280821	Matz	Paul	Casper	WY	56	Neurosurgery	S	Methocarbamol	Methocarbamol	15	15	183	134.19		#					*
1447543954	Hartman	Cory	Winter Park	FL	12	Neurosurgery	S	Methocarbamol	Methocarbamol	11	11	185	203.88		*					*
1457300840	Lu	William	Pueblo	CO	8	Neurosurgery	S	Methocarbamol	Methocarbamol	28	28	517	307.77	11		12	12	130.41	206	*
1457309056	Tresser	Steven	Tampa	FL	12	Neurosurgery	S	Methocarbamol	Methocarbamol	14	14	420	164.6	11	#					*
1457322406	Esce	Phillip	Spartanburg	SC	45	Neurosurgery	S	Methocarbamol	Methocarbamol	21	21.3	633	297.34	12	*					*
1457415754	Yeh	Peter	Houston	TX	48	Neurosurgery	S	Methocarbamol	Methocarbamol	14	14	201	139.53		#					*
1467453886	Tao	Cheng	Huntsville	AL	1	Neurosurgery	S	Methocarbamol	Methocarbamol	80	80	1870	772.94	45		55	55	548.89	1290		31
1467618025	Halpin	Ryan	Olympia	WA	53	Neurosurgery	S	Methocarbamol	Methocarbamol	34	34	709	633.59	20		21	21	356.48	465	#
1467650663	Jarrell	Stuart	Charlotte	NC	37	Neurosurgery	S	Methocarbamol	Methocarbamol	29	29.3	476	270.11	24		12	12	126.91	164		12
1467656728	Reames	Davis	Savannah	GA	13	Neurosurgery	S	Methocarbamol	Methocarbamol	31	31	624	268.04	22	#					#
1477503597	Gocio	Allan	Paducah	KY	21	Neurosurgery	S	Methocarbamol	Methocarbamol	51	55	1519	1423.34	28		38	38	1046.38	1009	#
1477522167	Norton	Thomas	Tucson	AZ	4	Neurosurgery	S	Methocarbamol	Methocarbamol	11	11	132	83.72		*					*
1477525970	Sandwell	Stephen	Huntsville	AL	1	Neurosurgery	S	Methocarbamol	Methocarbamol	21	21	525	206.19	15	#					#
1477554517	Johnson	John	Huntsville	AL	1	Neurosurgery	S	Methocarbamol	Methocarbamol	37	37	824	383.88	30	#					#
1477654937	Bernard	Clark	Fishersville	VA	51	Neurosurgery	S	Methocarbamol	Methocarbamol	14	14	290	153.02		*					*
1477659787	Vaynman	Artem	Cleveland	OH	39	Neurosurgery	S	Methocarbamol	Methocarbamol	18	20	600	385.01		#					*
1477661189	Skidmore	Bradbury	Crestview Hills	KY	21	Neurosurgery	S	Methocarbamol	Methocarbamol	34	34	763	381.46	15	#					#
1477780906	Reding	Jonathan	Little Rock	AR	5	Neurosurgery	S	Methocarbamol	Methocarbamol	25	25	508	245.58	20	#					#
1487626560	Huffmon	George	Wilmington	NC	37	Neurosurgery	S	Methocarbamol	Methocarbamol	15	15	153	111.46	14	#					#
1487855185	Chang	Victor	Detroit	MI	26	Neurosurgery	S	Methocarbamol	Methocarbamol	20	20	406	257.08	15	#					#
1487862926	Oberlander	Eric	Baton Rouge	LA	22	Neurosurgery	S	Methocarbamol	Methocarbamol	71	71	1550	550.92	56		44	44	334.73	960		32
1487920948	Ross	Louis	Billings	MT	30	Neurosurgery	S	Methocarbamol	Methocarbamol	15	15	293	218.58		#					*
1497711634	Bronec	Peter	Durham	NC	37	Neurosurgery	S	Methocarbamol	Methocarbamol	17	17	395	237.03		#					*
1497770457	Khoo	Larry	Los Angeles	CA	6	Neurosurgery	S	Methocarbamol	Methocarbamol	91	101	2950	1522.45	35		79	89	1184.8	2600	#
1497785661	Banister	William	Amarillo	TX	48	Neurosurgery	S	Methocarbamol	Methocarbamol	134	135	1491	844.74	52		109	110	683.25	1206		40
1497956403	Bowie	Charles	Baton Rouge	LA	22	Neurosurgery	S	Methocarbamol	Methocarbamol	26	28	784	306.83	14	#					#
1497987432	Amadio	Jordan	Colorado Springs	CO	8	Neurosurgery	S	Methocarbamol	Methocarbamol	11	11	177	125.19		*					*
1508077884	Connor	David	Little Rock	AR	5	Neurosurgery	S	Methocarbamol	Methocarbamol	94	96	2797	1767.18	39		36	36	622.17	1032		16
1508857749	Elsner	Henry	Greensboro	NC	37	Neurosurgery	S	Methocarbamol	Methocarbamol	75	80	1208	902.55	32		59	64	649.51	940	#
1518197151	Kerr	Paul	Jackson	MS	28	Neurosurgery	S	Methocarbamol	Methocarbamol	24	24	460	203	19	#					#
1518968817	Rusyniak	Walter	Mobile	AL	1	Neurosurgery	S	Methocarbamol	Methocarbamol	12	12	330	136.99		*					*
1528078870	Hoover	Devon	Detroit	MI	26	Neurosurgery	S	Methocarbamol	Methocarbamol	19	19	383	174.03	11	#					*
1528094851	Ilercil	Orhan	Flowood	MS	28	Neurosurgery	S	Methocarbamol	Methocarbamol	43	43	986	405.68	17		18	18	199.65	503	*
1528219466	Smith	Terry	Biloxi	MS	28	Neurosurgery	S	Methocarbamol	Methocarbamol	11	11	330	132.35		*					*
1528350436	Kelman	Craig	Wausau	WI	55	Neurosurgery	S	Methocarbamol	Methocarbamol	18	18	300	201.21		#					*
1538196175	Reintjes	Stephen	Kansas City	MO	29	Neurosurgery	S	Methocarbamol	Methocarbamol	11	11	255	128.21		*					*
1548210107	Errington	Bret	Amarillo	TX	48	Neurosurgery	S	Methocarbamol	Methocarbamol	34	43	1170	520.47	14	#					#
1548281363	Barnes	Bryan	Athens	GA	13	Neurosurgery	S	Methocarbamol	Methocarbamol	13	15	305	186.27		*					*
1548282791	Blades	Deborah	Broadview Heights	OH	39	Neurosurgery	S	Methocarbamol	Methocarbamol	16	16	400	171.41		*					*
1548354459	Oberer	Daniel	Charlotte	NC	37	Neurosurgery	S	Methocarbamol	Methocarbamol	22	22	385	335.62		*					*
1548358385	Kaplan	Barry	Ocala	FL	12	Neurosurgery	S	Methocarbamol	Methocarbamol	18	18	252	117.95	11	#					*
1548365802	El-Kadi	Matt	Monroeville	PA	42	Neurosurgery	S	Methocarbamol	Methocarbamol	135	135	1853	1040.8	117		109	109	833.78	1480		95
1548451040	Kuhn	William	Lafayette	IN	18	Neurosurgery	S	Methocarbamol	Methocarbamol	13	13	216	74.17		*					*
1558328278	Thai	Quoc-Anh	Bethesda	MD	24	Neurosurgery	S	Methocarbamol	Methocarbamol	20	20	169	138.79	17	#					#
1558352831	Stern	Joseph	Greensboro	NC	37	Neurosurgery	S	Methocarbamol	Methocarbamol	73	73	1307	806.36	38	#					#
1558505172	Gandhi	Gautam	Little Rock	AR	5	Neurosurgery	S	Methocarbamol	Methocarbamol	32	32	462	279.13	22	#					#
1568439172	Gold	Rammy	Parkersburg	WV	54	Neurosurgery	S	Methocarbamol	Methocarbamol	13	13	142	77.55		#					*
1568584159	Wang	Vincent	Austin	TX	48	Neurosurgery	S	Methocarbamol	Methocarbamol	22	22	407	158.47	17	#					#
1568628055	Sahni	Deshdeepak	Austin	TX	48	Neurosurgery	S	Methocarbamol	Methocarbamol	13	13	199	91.16		*					*
1578513925	Woodall	William	Birmingham	AL	1	Neurosurgery	S	Methocarbamol	Methocarbamol	63	63	648	446.39	41		45	45	327.66	474		29
1578557377	Mack	Chriss	Missoula	MT	30	Neurosurgery	S	Methocarbamol	Methocarbamol	46	46	496	651.61	31	#					#
1578610457	Lebow	Richard	Nashville	TN	47	Neurosurgery	S	Methocarbamol	Methocarbamol	32	32	909	314.65	26	#					#
1578666780	Stefanis	George	Macon	GA	13	Neurosurgery	S	Methocarbamol	Methocarbamol	53	56	1487	663.38	29		27	29	357.06	764		15
1578773990	Thankachan Jacob	Arun	Gainesville	GA	13	Neurosurgery	S	Methocarbamol	Methocarbamol	19	19	204	145.88	13	*					*
1588634588	Geckle	David	Richmond	VA	51	Neurosurgery	S	Methocarbamol	Methocarbamol	47	47	985	388.55	22		32	32	260.33	600	#
1588665319	Dietze	John	Texarkana	TX	48	Neurosurgery	S	Methocarbamol	Methocarbamol	16	16	236	130.46		#					*
1588786669	Cowan	John	Rome	GA	13	Neurosurgery	S	Methocarbamol	Methocarbamol	14	14	256	150.42	13	*					*
1598043143	Gaspard	Bryan	Jackson	MS	28	Neurosurgery	S	Methocarbamol	Methocarbamol	15	15	255	118.11	13	#					#
1598788655	Walpert	Kimberly	Athens	GA	13	Neurosurgery	S	Methocarbamol	Methocarbamol	31	31	381	196.05	21	#					#
1598942609	Lee	Anthony	Fort Worth	TX	48	Neurosurgery	S	Methocarbamol	Methocarbamol	16	16	326	141.94	12	*					*
1609010719	Marcus	Joshua	Danbury	CT	9	Neurosurgery	S	Methocarbamol	Methocarbamol	11	11	218	262.21		*					*
1609169457	Cooper	Calvin	Austin	TX	48	Neurosurgery	S	Methocarbamol	Methocarbamol	16	16	270	108.16		#					*
1609821545	Gabriel	Eric	Jacksonville	FL	12	Neurosurgery	S	Methocarbamol	Methocarbamol	20	20	555	298.4		*					*
1609856475	Christiano	Joseph	Tucson	AZ	4	Neurosurgery	S	Methocarbamol	Methocarbamol	13	13	160	115.79	12	*					*
1609918416	Nasr	Fadi	Oklahoma City	OK	40	Neurosurgery	S	Methocarbamol	Methocarbamol	36	36	822	576.76	18		24	24	479.66	622	#
1619187697	Cardenas	Raul	Memphis	TN	47	Neurosurgery	S	Methocarbamol	Methocarbamol	23	23	501	284.59	20	#					#
1629015375	Kamath	Yogish	Wichita Falls	TX	48	Neurosurgery	S	Methocarbamol	Methocarbamol	36	38	1140	518.72	16		21	23	322.57	690	#
1629030804	Gleason	Patrick	Corpus Christi	TX	48	Neurosurgery	S	Methocarbamol	Methocarbamol	54	56	1533	1373.82	34		20	22	490.19	585		16
1629056908	Patrick	Todd	Tyler	TX	48	Neurosurgery	S	Methocarbamol	Methocarbamol	19	19	246	134.38	13	#					*
1629061122	Deweese	William	Tampa	FL	12	Neurosurgery	S	Methocarbamol	Methocarbamol	13	13.1	322	72.54	11		13	13.1	72.54	322		11
1629290697	Chaudhari	Alok	Columbus	OH	39	Neurosurgery	S	Methocarbamol	Methocarbamol	13	13	210	77.6		*					*
1629298500	Maryanov, Md	Timothy	Fort Smith	AR	5	Neurosurgery	S	Methocarbamol	Methocarbamol	63	63	1866	1030.06		*					*
1639149792	Schoettle	Timothy	Nashville	TN	47	Neurosurgery	S	Methocarbamol	Methocarbamol	11	11	292	47.65		*					*
1639160500	Sekhon	Lali	Reno	NV	32	Neurosurgery	S	Methocarbamol	Methocarbamol	50	54.5	1635	826.96	30	#					#
1639362700	Kim	Paul	Charlotte	NC	37	Neurosurgery	S	Methocarbamol	Methocarbamol	23	23	309	224.16	12	#					*
1639386808	Hamilton	David	Pittsburgh	PA	42	Neurosurgery	S	Methocarbamol	Methocarbamol	30	32	803	447.13	14		16	18	249.5	416	*
1639459233	Gandhoke	Gurpreet	Kansas City	MO	29	Neurosurgery	S	Methocarbamol	Methocarbamol	21	21	284	122.61		#					*
1639497563	Eddleman	Christopher	Abilene	TX	48	Neurosurgery	S	Methocarbamol	Methocarbamol	33	33	493	250.88	21	#					#
1649346784	Ryan	Patrick	Montgomery	AL	1	Neurosurgery	S	Methocarbamol	Methocarbamol	18	18	520	244.11	11	*					*
1659309870	Stringer	Douglas	Panama City	FL	12	Neurosurgery	S	Methocarbamol	Methocarbamol	17	17	461	178.46		#					*
1659376101	Brooks	William	Lexington	KY	21	Neurosurgery	S	Methocarbamol	Methocarbamol	122	126	3552	830.52	97		88	92	604.69	2597		70
1659581601	Stanger	Richard	Baton Rouge	LA	22	Neurosurgery	S	Methocarbamol	Methocarbamol	38	40	1051	504.57	25		21	23	287.12	601		13
1659781565	Birch	Kurtis	West Hollywood	CA	6	Neurosurgery	S	Methocarbamol	Methocarbamol	24	24	329	159.59		#					*
1669461000	Wienecke	Robert	Oklahoma City	OK	40	Neurosurgery	S	Methocarbamol	Methocarbamol	13	13	217	101.33		#					*
1679510705	Emadian	Seyed	Tullahoma	TN	47	Neurosurgery	S	Methocarbamol	Methocarbamol	34	34	417	192.51	29	#					#
1679515944	Mcpherson	Christopher	Cincinnati	OH	39	Neurosurgery	S	Methocarbamol	Methocarbamol	22	22	325	264.56	12	#					*
1689605974	Morris	David	Petoskey	MI	26	Neurosurgery	S	Methocarbamol	Methocarbamol	20	20	400	247.26		#					*
1689749327	Mahmood	Asim	Detroit	MI	26	Neurosurgery	S	Methocarbamol	Methocarbamol	12	12	302	155.99		*					*
1689876005	Trammell	James	Abilene	TX	48	Neurosurgery	S	Methocarbamol	Methocarbamol	42	42	496	324.72	26	#					#
1699740258	Moossy	John	Pittsburgh	PA	42	Neurosurgery	S	Methocarbamol	Methocarbamol	42	42	1136	694.66	22	*					*
1699782110	Li	Peter	Allentown	PA	42	Neurosurgery	S	Methocarbamol	Methocarbamol	22	22	347	175.98	11	#					*
1699949669	Healy	Andrew	Charlotte	NC	37	Neurosurgery	S	Methocarbamol	Methocarbamol	12	12	217	87.32		*					*
1700072238	Trahan	Jayme	Lafayette	LA	22	Neurosurgery	S	Methocarbamol	Methocarbamol	17	17	310	117.3		#					*
1700164993	Shetgeri	Siddharth	Kettering	OH	39	Neurosurgery	S	Methocarbamol	Methocarbamol	23	23.8	526	297.72	18	#					#
1700856994	Lanford	Gregory	Nashville	TN	47	Neurosurgery	S	Methocarbamol	Methocarbamol	16	16	198	89.87	11	*					*
1700878436	Bailey	Steven	Gainesville	FL	12	Neurosurgery	S	Methocarbamol	Methocarbamol	39	51	1407	565.14	17		18	18	313.07	432	#
1710044383	Macias	Melissa	Rockford	IL	17	Neurosurgery	S	Methocarbamol	Methocarbamol	55	56.2	1624	1012.24	26		24	24.3	495.39	700	#
1710151980	Welling	Blake	Ogden	UT	49	Neurosurgery	S	Methocarbamol	Methocarbamol	11	11	218	153.91	11	*					*
1710923388	Pulliam	John	Sherman	TX	48	Neurosurgery	S	Methocarbamol	Methocarbamol	12	12	109	41.61			12	12	41.61	109	*
1710927694	Mckenzie	Rick	Tuscaloosa	AL	1	Neurosurgery	S	Methocarbamol	Methocarbamol	75	75	1292	536.91	58		37	37	260.86	654		32
1710939889	Oetting	Gregory	Augusta	GA	13	Neurosurgery	S	Methocarbamol	Methocarbamol	45	50	965	489.42	23	#					#
1710945415	Mayr	Matthew	Richmond	VA	51	Neurosurgery	S	Methocarbamol	Methocarbamol	22	22	448	227.24		#					*
1710997135	Cullom	Edward	Flowood	MS	28	Neurosurgery	S	Methocarbamol	Methocarbamol	27	27	411	190.58	14		14	14	82.19	220	*
1720030273	Masson	Robert	Ocoee	FL	12	Neurosurgery	S	Methocarbamol	Methocarbamol	25	25	535	239.22	18	#					#
1720059108	Bledsoe	Jonathan	Eau Claire	WI	55	Neurosurgery	S	Methocarbamol	Methocarbamol	13	13	186	120.48		#					*
1720101827	Upadhyaya	Cheerag	Kansas City	MO	29	Neurosurgery	S	Methocarbamol	Methocarbamol	25	25	382	174.9	13	#					#
1720174501	Disanto	David	East Providence	RI	44	Neurosurgery	S	Methocarbamol	Methocarbamol	21	21	606	317.39			21	21	317.39	606	*
1720240658	Griffith	Adam	Dallas	TX	48	Neurosurgery	S	Methocarbamol	Methocarbamol	30	34	769	668.11	17		30	34	668.11	769		17
1730178187	Waguespack	Paul	Baton Rouge	LA	22	Neurosurgery	S	Methocarbamol	Methocarbamol	37	37	1110	402.67	31	#					#
1730228750	Tran	Hoan	Albuquerque	NM	35	Neurosurgery	S	Methocarbamol	Methocarbamol	11	11	272	331.45		*					*
1730272550	Yocom	Steven	Camden	NJ	34	Neurosurgery	S	Methocarbamol	Methocarbamol	19	19	497	203.99	11	#					*
1730368499	Toussaint	Charles	West Columbia	SC	45	Neurosurgery	S	Methocarbamol	Methocarbamol	24	24	159	340.13	15	#					#
1740281880	Murray	Rhett	Huntsville	AL	1	Neurosurgery	S	Methocarbamol	Methocarbamol	24	24	505	182.23	16	*					*
1740284777	Belza	Mark	Bend	OR	41	Neurosurgery	S	Methocarbamol	Methocarbamol	14	15	261	112.07		*					*
1740397306	Munshi	Ilyas	Lafayette	LA	22	Neurosurgery	S	Methocarbamol	Methocarbamol	102	103.5	2133	923.98	45		44	45	385.95	1120		27
1740523869	Bentley	Joshua	Normal	IL	17	Neurosurgery	S	Methocarbamol	Methocarbamol	31	31	368	231.92	13	#					*
1750320511	Cattorini	Jeffrey	Plano	TX	48	Neurosurgery	S	Methocarbamol	Methocarbamol	15	17	495	192.33			15	17	192.33	495	*
1750331104	Fulmer	Benjamin	Birmingham	AL	1	Neurosurgery	S	Methocarbamol	Methocarbamol	109	109	1264	769.17	61		60	60	431.57	705		40
1750389151	Angel	Ian	Beaumont	TX	48	Neurosurgery	S	Methocarbamol	Methocarbamol	12	12	164	53.46			12	12	53.46	164	*
1750592051	Losiniecki	Andrew	Mishawaka	IN	18	Neurosurgery	S	Methocarbamol	Methocarbamol	48	50	1000	602.29	24		27	29	409.9	595	#
1760432090	Baker	Christopher	Winter Park	FL	12	Neurosurgery	S	Methocarbamol	Methocarbamol	43	43	403	292.26	30	#					#
1760443766	Wolf	Aizik	South Miami	FL	12	Neurosurgery	S	Methocarbamol	Methocarbamol	15	19	570	129.96		#					*
1760483291	Hilton	Donald	San Antonio	TX	48	Neurosurgery	S	Methocarbamol	Methocarbamol	62	62	336	279.27	46		50	50	235.16	260	#
1770664583	Keller	John	Grand Rapids	MI	26	Neurosurgery	S	Methocarbamol	Methocarbamol	27	27	205	181.77	12		12	12	67.92	110	*
1770791709	Kanter	Adam	Pittsburgh	PA	42	Neurosurgery	S	Methocarbamol	Methocarbamol	23	23	396	241.05	15	*					*
1780611251	White	James	Gadsden	AL	1	Neurosurgery	S	Methocarbamol	Methocarbamol	35	35	574	204.92	22		20	20	129.12	342	#
1780620765	Soloniuk	Donald	Lewiston	ID	16	Neurosurgery	S	Methocarbamol	Methocarbamol	31	31	583	266.14	19	#					#
1780680504	Stevenson	John	Gainesville	FL	12	Neurosurgery	S	Methocarbamol	Methocarbamol	29	29	617	400.84	15	#					#
1780795435	Cantando	John	Wellington	FL	12	Neurosurgery	S	Methocarbamol	Methocarbamol	13	13	339	151.06		#					*
1780797019	Ostrup	Richard	San Diego	CA	6	Neurosurgery	S	Methocarbamol	Methocarbamol	23	23.7	394	181.98	11	#					*
1780835769	Thomas	John	Wilmington	NC	37	Neurosurgery	S	Methocarbamol	Methocarbamol	30	30	702	415.15	11		30	30	415.15	702		11
1780905380	Menendez	Joshua	Birmingham	AL	1	Neurosurgery	S	Methocarbamol	Methocarbamol	114	114	924	1016.04	49		80	80	705.71	635		37
1780951582	D'andrea	Kenneth	Detroit	MI	26	Neurosurgery	S	Methocarbamol	Methocarbamol	36	40	1131	540.06	17		14	14	234.21	390	*
1790098788	Okun	Jessica	Sunrise	FL	12	Neurosurgery	S	Methocarbamol	Methocarbamol	22	22	390	175.97	12	#					*
1790195790	Drazin	Doniel	Wenatchee	WA	53	Neurosurgery	S	Methocarbamol	Methocarbamol	23	23	454	233.64	15	*					*
1790728913	Schlifka	Brett	Wellington	FL	12	Neurosurgery	S	Methocarbamol	Methocarbamol	20	20	600	384.05	11	#					*
1790734226	Bowen	Samuel	Birmingham	AL	1	Neurosurgery	S	Methocarbamol	Methocarbamol	51	51	428	294.22	35	#					#
1801039052	Branch	Byron	Charlotte	NC	37	Neurosurgery	S	Methocarbamol	Methocarbamol	14	14	370	153.61		*					*
1801800685	Holladay	Frank	Kansas City	KS	20	Neurosurgery	S	Methocarbamol	Methocarbamol	12	12	240	145.47	12	*					*
1801814520	Malik	Amir	Houston	TX	48	Neurosurgery	S	Methocarbamol	Methocarbamol	21	21	430	197.2		#					*
1801857297	Ahuja	Arvind	Franklin	WI	55	Neurosurgery	S	Methocarbamol	Methocarbamol	20	22.3	627	336.66	15	*					*
1801880380	Abdolvahabi	Ramin	Wellington	FL	12	Neurosurgery	S	Methocarbamol	Methocarbamol	67	75	2240	799.19	39		51	55	617.52	1640	#
1801882584	Fessler	Richard	Southfield	MI	26	Neurosurgery	S	Methocarbamol	Methocarbamol	11	11	297	171.02		*					*
1801885819	Dixit	Sanat	Huntsville	AL	1	Neurosurgery	S	Methocarbamol	Methocarbamol	11	11	75	45.99	11	*					*
1801939947	Bagley	Carlos	Durham	NC	37	Neurosurgery	S	Methocarbamol	Methocarbamol	48	48	1256	568.06	21	#					#
1811943996	Summers	Lori	Hammond	LA	22	Neurosurgery	S	Methocarbamol	Methocarbamol	44	46	930	320.57	18		17	17	97.63	310	*
1821014648	Willis	Brian	Texarkana	TX	48	Neurosurgery	S	Methocarbamol	Methocarbamol	11	11	250	108.95			11	11	108.95	250	*
1821030479	Doughty	Kyle	Dallas	TX	48	Neurosurgery	S	Methocarbamol	Methocarbamol	14	14	188	124.1	11	#					*
1821036492	Keller	Irvin	Vero Beach	FL	12	Neurosurgery	S	Methocarbamol	Methocarbamol	18	20	592	233.69		*					*
1821042946	Stevenson	Kevin	Macon	GA	13	Neurosurgery	S	Methocarbamol	Methocarbamol	18	18	460	211.72		#					*
1821087636	Heitkamp	Jeffrey	Arlington	TX	48	Neurosurgery	S	Methocarbamol	Methocarbamol	11	11.7	190	111.21		*					*
1821189408	Khalil	Hitham	Valdosta	GA	13	Neurosurgery	S	Methocarbamol	Methocarbamol	22	22	660	228.21		#					*
1831197698	Henegar	Martin	Charlotte	NC	37	Neurosurgery	S	Methocarbamol	Methocarbamol	25	25	380	164.05		#					*
1831286863	Maher	Philip	Pensacola	FL	12	Neurosurgery	S	Methocarbamol	Methocarbamol	18	18	217	242.18	13		18	18	242.18	217		13
1841238011	Martino	Anthony	Mobile	AL	1	Neurosurgery	S	Methocarbamol	Methocarbamol	14	16	451	174.64		#					*
1841285756	Martin	George	El Paso	TX	48	Neurosurgery	S	Methocarbamol	Methocarbamol	22	22	634	223.64	17	#					#
1841287463	Perez Cruet	Miguelangelo	Royal Oak	MI	26	Neurosurgery	S	Methocarbamol	Methocarbamol	18	18	372	153.38	16	#					#
1841429586	Wong	Albert	Los Angeles	CA	6	Neurosurgery	S	Methocarbamol	Methocarbamol	26	26	780	336.72	13	#					*
1841491925	Evans	Brandon	Fayetteville	AR	5	Neurosurgery	S	Methocarbamol	Methocarbamol	36	36	1060	491.15	25		18	18	230.45	520		14
1851331698	Robinson	Robert	Birmingham	AL	1	Neurosurgery	S	Methocarbamol	Methocarbamol	38	38	565	694.83	14		13	13	117.2	180	*
1851338628	Wiles	David	Chattanooga	TN	47	Neurosurgery	S	Methocarbamol	Methocarbamol	16	16	225	123.21	12	#					*
1851568174	Haydel	Justin	Metairie	LA	22	Neurosurgery	S	Methocarbamol	Methocarbamol	12	12	225	96.01	12	#					#
1851603906	Birinyi	Paul	Alexandria	LA	22	Neurosurgery	S	Methocarbamol	Methocarbamol	22	22	478	341.45	16	#					*
1861459802	Price	Kenneth	Durham	NC	37	Neurosurgery	S	Methocarbamol	Methocarbamol	12	12	251	264.58		#					*
1861464893	Shedden	Peter	The Woodlands	TX	48	Neurosurgery	S	Methocarbamol	Methocarbamol	11	11	151	76.99			11	11	76.99	151	*
1861489452	Johnson	Robert	Southfield	MI	26	Neurosurgery	S	Methocarbamol	Methocarbamol	14	14	360	174.17		*					*
1861603466	Qureshi	Shahnawaz	Fort Wayne	IN	18	Neurosurgery	S	Methocarbamol	Methocarbamol	22	22	652	265.41	15		11	11	186.62	322	*
1861719817	Manix	Marc	El Centro	CA	6	Neurosurgery	S	Methocarbamol	Methocarbamol	11	11	128	78.12	11	*					*
1871561167	Capocelli	Anthony	Little Rock	AR	5	Neurosurgery	S	Methocarbamol	Methocarbamol	27	27	550	259.89	16	*					*
1871582213	Tibbs	Robert	Oklahoma City	OK	40	Neurosurgery	S	Methocarbamol	Methocarbamol	11	11	250	111.37		*					*
1871584011	Schell	Gerald	Saginaw	MI	26	Neurosurgery	S	Methocarbamol	Methocarbamol	42	42	1253	417.89	20	*					*
1871720201	Styliaras	John	Topeka	KS	20	Neurosurgery	S	Methocarbamol	Methocarbamol	18	18	490	319.71	12	#					#
1881638930	Gilmer	Holly	Southfield	MI	26	Neurosurgery	S	Methocarbamol	Methocarbamol	16	16	470	193.69		*					*
1881853158	Jayarao	Mayur	Springfield	MO	29	Neurosurgery	S	Methocarbamol	Methocarbamol	16	16	242	139.93	11	*					*
1891745774	Ward	John	Richmond	VA	51	Neurosurgery	S	Methocarbamol	Methocarbamol	23	24.2	434	389.11			12	13.2	187.03	250	*
1891752176	Anson	John	Las Vegas	NV	32	Neurosurgery	S	Methocarbamol	Methocarbamol	11	11	197	54.93		*					*
1891768883	Gerszten	Peter	Pittsburgh	PA	42	Neurosurgery	S	Methocarbamol	Methocarbamol	17	17	307	165.43	13	*					*
1902000599	Angeles	Carmina	Eugene	OR	41	Neurosurgery	S	Methocarbamol	Methocarbamol	21	21	183	83.89	16	#					#
1902852734	Spillane	William	High Point	NC	37	Neurosurgery	S	Methocarbamol	Methocarbamol	39	47.2	1349	678.9	11		24	25.7	367.6	770	*
1902926850	Waldron	James	Austin	TX	48	Neurosurgery	S	Methocarbamol	Methocarbamol	23	23	337	155.09	18	#					#
1912115718	Pearson	Blake	Birmingham	AL	1	Neurosurgery	S	Methocarbamol	Methocarbamol	41	47	655	598.43	14		23	23	310.49	230	*
1912996489	Wilson	Robert	Tampa	FL	12	Neurosurgery	S	Methocarbamol	Methocarbamol	31	53	1560	1229.5			11	13	266.15	390	*
1922029925	Horgan	Michael	Big Flats	NY	36	Neurosurgery	S	Methocarbamol	Methocarbamol	39	39	322	201.71	22	#					#
1922113869	Baron	Eli	Los Angeles	CA	6	Neurosurgery	S	Methocarbamol	Methocarbamol	26	26	584	235.26		*					*
1922200393	Lee	Albert	Indianapolis	IN	18	Neurosurgery	S	Methocarbamol	Methocarbamol	14	14	164	206.23		*					*
1922243682	Hargett	Christopher	Dothan	AL	1	Neurosurgery	S	Methocarbamol	Methocarbamol	40	40	571	336.65	16		19	19	132.26	261	*
1922329986	Decuypere	Michael	Memphis	TN	47	Neurosurgery	S	Methocarbamol	Methocarbamol	22	23.5	599	613.11	12	#					*
1932135266	Farrukh	Abdallah	Lancaster	CA	6	Neurosurgery	S	Methocarbamol	Methocarbamol	17	17	470	182.47		*					*
1932137650	Giannakopoulo	George	Port Richey	FL	12	Neurosurgery	S	Methocarbamol	Methocarbamol	11	11.9	337	137.82			11	11.9	137.82	337	*
1932165180	Kalfas	Iain	Cleveland	OH	39	Neurosurgery	S	Methocarbamol	Methocarbamol	24	24	389	264.18	13	#					#
1932170362	Fuiks	Kimball	Brookfield	WI	55	Neurosurgery	S	Methocarbamol	Methocarbamol	24	24	642	514.64		#					*
1932195427	Burnett	Mark	Austin	TX	48	Neurosurgery	S	Methocarbamol	Methocarbamol	41	52.2	1120	357.67	21	#					#
1932279163	Hershkowitz	Douglas	Punta Gorda	FL	12	Neurosurgery	S	Methocarbamol	Methocarbamol	105	109	3239	2115.12	47		61	65	1285.73	1932		31
1932301678	Dorbish	Ronald	Columbus	OH	39	Neurosurgery	S	Methocarbamol	Methocarbamol	34	34	612	360.58	15	*					*
1942203195	Chimenti	James	Bound Brook	NJ	34	Neurosurgery	S	Methocarbamol	Methocarbamol	20	20	215	114.15	14	#					#
1942231501	Graham	Robert	Richmond	VA	51	Neurosurgery	S	Methocarbamol	Methocarbamol	16	16	428	363.05		#					*
1942240783	Givhan	Bryan	Tuscaloosa	AL	1	Neurosurgery	S	Methocarbamol	Methocarbamol	94	94	1235	608.48	75		57	57	372.56	747		48
1942385703	Fautheree	Gregory	Baton Rouge	LA	22	Neurosurgery	S	Methocarbamol	Methocarbamol	41	43	1000	320.44	24	#					#
1942397971	Wilson	Thomas	Birmingham	AL	1	Neurosurgery	S	Methocarbamol	Methocarbamol	15	15	186	97.27	12	#					*
1942474713	Aliabadi	Hamidreza	Roseville	CA	6	Neurosurgery	S	Methocarbamol	Methocarbamol	13	13	237	95.73			13	13	95.73	237	*
1952371098	Mccombs	Paul	Nashville	TN	47	Neurosurgery	S	Methocarbamol	Methocarbamol	13	13	320	114.25	11	*					*
1952438269	Richards	Boyd	Southfield	MI	26	Neurosurgery	S	Methocarbamol	Methocarbamol	49	49	1382	719.33	25	#					#
1952487241	Monroe	Timothy	Fort Walton Beach	FL	12	Neurosurgery	S	Methocarbamol	Methocarbamol	66	66	1980	1104.27	34		24	24	303.62	720		16
1952510968	Seaman	Brian	Columbus	OH	39	Neurosurgery	S	Methocarbamol	Methocarbamol	13	13	327	242.73		*					*
1962400903	Dyer	Emmet	Charlotte	NC	37	Neurosurgery	S	Methocarbamol	Methocarbamol	28	28	492	261.06	15		17	17	157.49	286	*
1962450023	Roberti	Fabio	Vero Beach	FL	12	Neurosurgery	S	Methocarbamol	Methocarbamol	31	31	332	208.84	25	#					#
1962508366	Dirks	Bret	Coeur Dalene	ID	16	Neurosurgery	S	Methocarbamol	Methocarbamol	11	11	140	82.48		*					*
1962619023	Baule	Raymond	Rocky Mount	NC	37	Neurosurgery	S	Methocarbamol	Methocarbamol	13	13.7	360	266.13		*					*
1972694560	Morrill	Kevin	Dallas	TX	48	Neurosurgery	S	Methocarbamol	Methocarbamol	11	11	187	131.28	11		11	11	131.28	187		11
1982623484	Cluff	Robert	Antioch	CA	6	Neurosurgery	S	Methocarbamol	Methocarbamol	35	35	824	454.54			13	13	137.43	385	*
1982637831	Lewis	Adam	Flowood	MS	28	Neurosurgery	S	Methocarbamol	Methocarbamol	88	88.8	1294	660.94	71		33	33	244.39	500		31
1982663340	Awasthi	Deepak	Thibodaux	LA	22	Neurosurgery	S	Methocarbamol	Methocarbamol	21	23	334	126.98	18	#					#
1982812723	Cormier	Jason	Lafayette	LA	22	Neurosurgery	S	Methocarbamol	Methocarbamol	25	25	570	290.22	18	#					#
1992877245	Miranne	Lucien	Metairie	LA	22	Neurosurgery	S	Methocarbamol	Methocarbamol	42	44	796	475.9	23	#					#
										11044
