# Supplementary material for: Economic Trends in Commonly Used Drugs for Spinal Fusion and Brain Tumor Resection: An Analysis of the Medicare Part D Database
Source: Biomedicines. 2023 Aug 3;11(8):2185. doi: 10.3390/biomedicines11082185 (PMC10452193; doi:10.3390/biomedicines11082185)
Supplement: Supplementary file 1 [file biomedicines-11-02185-s001.zip › Drug Data, Pearson's and Linear Regression/Drug Data/2019 NSGY Data/2019 NSGY Oxycodone.csv]

Prscrbr_NPI	Prscrbr_Last_Org_Name	Prscrbr_First_Name	Prscrbr_City	Prscrbr_State_Abrvtn	Prscrbr_State_FIPS	Prscrbr_Type	Prscrbr_Type_Src	Brnd_Name	Gnrc_Name	Tot_Clms	Tot_30day_Fills	Tot_Day_Suply	Tot_Drug_Cst	Tot_Benes	GE65_Sprsn_Flag	GE65_Tot_Clms	GE65_Tot_30day_Fills	GE65_Tot_Drug_Cst	GE65_Tot_Day_Suply	GE65_Bene_Sprsn_Flag	GE65_Tot_Benes
1003011339	Jimenez	Lincoln	Seattle	WA	53	Neurosurgery	S	Oxycodone-Acetaminophen	Oxycodone Hcl/Acetaminophen	11	11	104	214.71		*					*
1003018748	Thomas	Brad	Little Rock	AR	5	Neurosurgery	S	Oxycodone Hcl	Oxycodone Hcl	14	14	374	637.21		*					*
1003018748	Thomas	Brad	Little Rock	AR	5	Neurosurgery	S	Oxycodone-Acetaminophen	Oxycodone Hcl/Acetaminophen	43	43	306	553.34	30	#					#
1003027392	Curt	Bradford	West Chester	OH	39	Neurosurgery	S	Oxycodone-Acetaminophen	Oxycodone Hcl/Acetaminophen	54	54	383	1064.31	48		40	40	770.67	275	#
1003027905	Patil	Shashikant	Athens	GA	13	Neurosurgery	S	Oxycodone-Acetaminophen	Oxycodone Hcl/Acetaminophen	43	43	356	704.37	13		28	28	446.36	245	*
1003030578	Hux	Frank	Hattiesburg	MS	28	Neurosurgery	S	Oxycodone-Acetaminophen	Oxycodone Hcl/Acetaminophen	14	14	238	615.05		*					*
1003033374	Ranasinghe	Moksha	Montebello	CA	6	Neurosurgery	S	Oxycodone Hcl	Oxycodone Hcl	15	15	380	440.77		*					*
1003033374	Ranasinghe	Moksha	Montebello	CA	6	Neurosurgery	S	Oxycodone-Acetaminophen	Oxycodone Hcl/Acetaminophen	17	17	405	743.94		*					*
1003050493	Auschwitz	Tyler	Tulsa	OK	40	Neurosurgery	S	Oxycodone Hcl	Oxycodone Hcl	14	14	156	194.07		*					*
1003050493	Auschwitz	Tyler	Tulsa	OK	40	Neurosurgery	S	Oxycodone-Acetaminophen	Oxycodone Hcl/Acetaminophen	29	29	287	612.94	18	*					*
1003096736	Massengale	Justin	Boston	MA	25	Neurosurgery	S	Oxycodone Hcl	Oxycodone Hcl	67	67	1413	2158.55		*					*
1003096736	Massengale	Justin	Boston	MA	25	Neurosurgery	S	Oxycodone-Acetaminophen	Oxycodone Hcl/Acetaminophen	13	13	381	652.3			0	0	0	0	#
1003814716	Gorecki	John	Cumming	GA	13	Neurosurgery	S	Oxycodone-Acetaminophen	Oxycodone Hcl/Acetaminophen	77	77	1021	1408.43	45		56	56	1014.15	748		33
1003817404	Gall	Clifford	Liberty	MO	29	Neurosurgery	S	Oxycodone-Acetaminophen	Oxycodone Hcl/Acetaminophen	36	36	263	334.24	22		21	21	215.02	150	#
1003834680	Rose	James	Austin	TX	48	Neurosurgery	S	Oxycodone Hcl	Oxycodone Hcl	11	11	187	90.88		*					*
1003850736	Owen	Robert	Lexington	KY	21	Neurosurgery	S	Oxycodone-Acetaminophen	Oxycodone Hcl/Acetaminophen	103	103	1027	1386.44	84		55	55	675.54	546		48
1003878877	Faunce	Wesley	Cape Coral	FL	12	Neurosurgery	S	Oxycodone-Acetaminophen	Oxycodone Hcl/Acetaminophen	220	220	1176	3784.8	166		196	196	3258.99	1049		147
1003880238	Pallatroni	Henry	Portsmouth	NH	33	Neurosurgery	S	Oxycodone Hcl	Oxycodone Hcl	48	48	519	1098.54	21		22	22	318.11	176	#
1003880238	Pallatroni	Henry	Portsmouth	NH	33	Neurosurgery	S	Oxycontin	Oxycodone Hcl	11	11	330	2845.15			0	0	0	0	#
1003909649	Morrison	Thomas	Atlanta	GA	13	Neurosurgery	S	Oxycodone Hcl	Oxycodone Hcl	13	13	175	314.08		#					*
1003909649	Morrison	Thomas	Atlanta	GA	13	Neurosurgery	S	Oxycodone-Acetaminophen	Oxycodone Hcl/Acetaminophen	16	16	159	647.91		#					*
1003958893	Martin	Michael	Oklahoma City	OK	40	Neurosurgery	S	Oxycodone-Acetaminophen	Oxycodone Hcl/Acetaminophen	14	14	320	757.27		*					*
1013074558	Tredway	Trent	Seattle	WA	53	Neurosurgery	S	Oxycodone Hcl	Oxycodone Hcl	22	22	318	325.28	16	#					#
1013084615	Miller	Lynn	North Oaks	MN	27	Neurosurgery	S	Oxycodone-Acetaminophen	Oxycodone Hcl/Acetaminophen	19	19	195	200.07	16	#					*
1013097427	Fine	Andrew	Sarasota	FL	12	Neurosurgery	S	Oxycodone-Acetaminophen	Oxycodone Hcl/Acetaminophen	19	19	97	214.03	13	#					*
1013111624	Park	Michael	Bradenton	FL	12	Neurosurgery	S	Oxycodone-Acetaminophen	Oxycodone Hcl/Acetaminophen	32	32	178	277.49	21		16	16	153.45	80	#
1013114735	Lozanne	Karl	Columbia	SC	45	Neurosurgery	S	Oxycodone-Acetaminophen	Oxycodone Hcl/Acetaminophen	62	62	496	827.42	43		46	46	668.52	372	#
1013117688	Cox	Joseph	Oklahoma City	OK	40	Neurosurgery	S	Oxycodone Hcl	Oxycodone Hcl	37	37	258	376.11	20	#					#
1013117688	Cox	Joseph	Oklahoma City	OK	40	Neurosurgery	S	Oxycodone-Acetaminophen	Oxycodone Hcl/Acetaminophen	29	29	208	547.72	18	#					#
1013131275	Raja	Ali	North Little Rock	AR	5	Neurosurgery	S	Oxycodone Hcl	Oxycodone Hcl	30	30	199	150.5	25		12	12	74.26	81		11
1013160209	Rubin	David	Irving	TX	48	Neurosurgery	S	Oxycodone-Acetaminophen	Oxycodone Hcl/Acetaminophen	13	13	90	236.25	12	*					*
1013187756	Singh	Manish	Metairie	LA	22	Neurosurgery	S	Oxycodone-Acetaminophen	Oxycodone Hcl/Acetaminophen	56	56	1036	1142.23	25	#					#
1013229368	Titsworth	William	Paducah	KY	21	Neurosurgery	S	Oxycodone-Acetaminophen	Oxycodone Hcl/Acetaminophen	53	53.2	623	833.09	41	#					#
1013264860	Alcindor	Dunbar	Jacksonville	FL	12	Neurosurgery	S	Oxycodone-Acetaminophen	Oxycodone Hcl/Acetaminophen	12	12	74	160.99		*					*
1013451103	Klironomos	Georgios	Williamsport	PA	42	Neurosurgery	S	Oxycodone-Acetaminophen	Oxycodone Hcl/Acetaminophen	13	13	73	75.23	11	#					*
1013900216	Cram	Gary	Greensboro	NC	37	Neurosurgery	S	Oxycodone Hcl	Oxycodone Hcl	40	40	295	538.4	24	#					#
1013900216	Cram	Gary	Greensboro	NC	37	Neurosurgery	S	Oxycodone-Acetaminophen	Oxycodone Hcl/Acetaminophen	168	168	1508	2166.02	21		100	100	1290.28	862	#
1013917715	Yoon	Peter	Saint Louis	MO	29	Neurosurgery	S	Oxycodone Hcl	Oxycodone Hcl	16	16	129	219.54	11	#					*
1013917715	Yoon	Peter	Saint Louis	MO	29	Neurosurgery	S	Oxycodone-Acetaminophen	Oxycodone Hcl/Acetaminophen	31	31	198	402.97	18	#					#
1013930296	Brophy	John	Memphis	TN	47	Neurosurgery	S	Oxycodone-Acetaminophen	Oxycodone Hcl/Acetaminophen	44	44	638	797.89	19	#					#
1013962935	Strang	Robert	Springfield	MO	29	Neurosurgery	S	Oxycodone-Acetaminophen	Oxycodone Hcl/Acetaminophen	30	30	148	447.63	27	#					#
1013964493	Morgan	Chad	Springfield	MO	29	Neurosurgery	S	Oxycodone-Acetaminophen	Oxycodone Hcl/Acetaminophen	109	109	879	1285.16	88		81	81	854.23	648		69
1013975580	Ofori-Kwakye	Stephen	Lawton	OK	40	Neurosurgery	S	Oxycodone Hcl	Oxycodone Hcl	20	20	600	481.91		*					*
1013975580	Ofori-Kwakye	Stephen	Lawton	OK	40	Neurosurgery	S	Oxycodone-Acetaminophen	Oxycodone Hcl/Acetaminophen	443	443.7	12141	24613.28	53		146	146.6	7128.98	4080		17
1013975580	Ofori-Kwakye	Stephen	Lawton	OK	40	Neurosurgery	S	Oxycontin	Oxycodone Hcl	31	31	930	14019.06		*					*
1013995901	Fountain	Todd	Memphis	TN	47	Neurosurgery	S	Oxycodone-Acetaminophen	Oxycodone Hcl/Acetaminophen	11	11	82	157.69			11	11	157.69	82	*
1023002474	Salcman	Michael	Baltimore	MD	24	Neurosurgery	S	Oxycodone Hcl	Oxycodone Hcl	18	18	539	619.67		*					*
1023019445	Pickett	Joel	Huntsville	AL	1	Neurosurgery	S	Oxycodone-Acetaminophen	Oxycodone Hcl/Acetaminophen	69	69	564	1181.51	35		46	46	766.44	376	#
1023030913	Boakye	Maxwell	Louisville	KY	21	Neurosurgery	S	Oxycodone-Acetaminophen	Oxycodone Hcl/Acetaminophen	11	11	217	542.21			0	0	0	0	#
1023067261	Tolentino	Paul	Cape Girardeau	MO	29	Neurosurgery	S	Oxycodone-Acetaminophen	Oxycodone Hcl/Acetaminophen	81	81	565	866.18	49	#					#
1023081254	Kutz	Scott	Plano	TX	48	Neurosurgery	S	Oxycodone Hcl	Oxycodone Hcl	17	17	213	393.07		#					*
1023123932	Ammar	Kevin	Savannah	GA	13	Neurosurgery	S	Oxycodone-Acetaminophen	Oxycodone Hcl/Acetaminophen	156	156	1665	3166.71	93		117	117	2312.24	1190		73
1023164365	Berman	Blake	La Mirada	CA	6	Neurosurgery	S	Oxycodone-Acetaminophen	Oxycodone Hcl/Acetaminophen	12	12	110	181.41	11	*					*
1023270386	Neal	Matthew	Scottsdale	AZ	4	Neurosurgery	S	Oxycodone Hcl	Oxycodone Hcl	15	15	80	90.41			15	15	90.41	80	*
1023270477	Volkov	Andrey	Detroit	MI	26	Neurosurgery	S	Oxycodone-Acetaminophen	Oxycodone Hcl/Acetaminophen	83	83	715	2294.65	19		20	20	431.69	216	*
1023359494	Jeswani	Sunil	San Diego	CA	6	Neurosurgery	S	Oxycodone-Acetaminophen	Oxycodone Hcl/Acetaminophen	25	25	145	442.02	25	#					#
1033147889	Mercado De Gorgolas	Marcos	Manati	PR	72	Neurosurgery	S	Oxycodone-Acetaminophen	Oxycodone Hcl/Acetaminophen	11	11	53	91.84	11	*					*
1033169982	Al Tamimi	Mazin	Dallas	TX	48	Neurosurgery	S	Oxycodone Hcl	Oxycodone Hcl	26	26	324	253.66	20	#					#
1033180757	El-Naggar	Amr	Somerset	KY	21	Neurosurgery	S	Oxycodone-Acetaminophen	Oxycodone Hcl/Acetaminophen	51	51	493	687.11	43		26	26	261.43	240		22
1033189154	Salotto	Arnold	York	PA	42	Neurosurgery	S	Oxycodone Hcl	Oxycodone Hcl	24	24	292	286.28	22	#					#
1033206065	Clark	Charles	Birmingham	AL	1	Neurosurgery	S	Oxycodone-Acetaminophen	Oxycodone Hcl/Acetaminophen	137	137	1048	1570.21	118		117	117	1372.51	905		100
1033284773	Seyfried	Donald	Detroit	MI	26	Neurosurgery	S	Oxycodone Hcl	Oxycodone Hcl	57	57	393	523.86	27		39	39	338.7	263	#
1033284773	Seyfried	Donald	Detroit	MI	26	Neurosurgery	S	Oxycodone-Acetaminophen	Oxycodone Hcl/Acetaminophen	20	20	140	313.84		#					*
1033310552	Webb	Daniel	Rome	GA	13	Neurosurgery	S	Oxycodone-Acetaminophen	Oxycodone Hcl/Acetaminophen	27	27	264	270.53	11	*					*
1033316542	Ochalski	Pawel	York	PA	42	Neurosurgery	S	Oxycodone Hcl	Oxycodone Hcl	18	18	129	99.99	18	*					*
1033477278	Harman	James	Charleston	WV	54	Neurosurgery	S	Oxycodone-Acetaminophen	Oxycodone Hcl/Acetaminophen	39	39	277	420.45	20		26	26	309.47	182	#
1043203706	Han	Patrick	Daytona Beach	FL	12	Neurosurgery	S	Oxycodone-Acetaminophen	Oxycodone Hcl/Acetaminophen	16	16	140	526.53		*					*
1043204290	Harrington	James	Albuquerque	NM	35	Neurosurgery	S	Oxycodone Hcl	Oxycodone Hcl	15	15	135	67.47		#					*
1043210727	Shannon	Michael	Zanesville	OH	39	Neurosurgery	S	Oxycodone Hcl	Oxycodone Hcl	70	70	2028	2798.07			23	23	844.12	663	*
1043210727	Shannon	Michael	Zanesville	OH	39	Neurosurgery	S	Oxycodone-Acetaminophen	Oxycodone Hcl/Acetaminophen	116	116.2	3317	8189.97	24		52	52.2	4469.81	1532	*
1043216724	Balturshot	Gregory	Columbus	OH	39	Neurosurgery	S	Oxycodone-Acetaminophen	Oxycodone Hcl/Acetaminophen	11	11	77	164.5		*					*
1043228141	King	Christopher	Waukesha	WI	55	Neurosurgery	S	Oxycodone-Acetaminophen	Oxycodone Hcl/Acetaminophen	14	14	102	121.65		#					*
1043239478	Olson	Jeffrey	Atlanta	GA	13	Neurosurgery	S	Oxycodone-Acetaminophen	Oxycodone Hcl/Acetaminophen	17	17	69	141.95	15	*					*
1043263536	Haynes	Walter	Birmingham	AL	1	Neurosurgery	S	Oxycodone-Acetaminophen	Oxycodone Hcl/Acetaminophen	123	123	1039	3393.11	117		70	70	1912.3	567		68
1043312648	Young	Jacob	Charlottesville	VA	51	Neurosurgery	S	Oxycodone-Acetaminophen	Oxycodone Hcl/Acetaminophen	11	11	98	77.96		*					*
1043356314	Conway	James	Baltimore	MD	24	Neurosurgery	S	Oxycodone Hcl	Oxycodone Hcl	93	93	2583	2076.95	22		35	35	649.23	953	#
1043356314	Conway	James	Baltimore	MD	24	Neurosurgery	S	Oxycodone-Acetaminophen	Oxycodone Hcl/Acetaminophen	16	16	480	283.75			16	16	283.75	480	*
1043356314	Conway	James	Baltimore	MD	24	Neurosurgery	S	Oxycontin	Oxycodone Hcl	13	13	390	8212.49			0	0	0	0	#
1043373996	Polin	Richard	Clackamas	OR	41	Neurosurgery	S	Oxycodone Hcl	Oxycodone Hcl	39	39	332	530.75	32		23	23	234.05	217		19
1043373996	Polin	Richard	Clackamas	OR	41	Neurosurgery	S	Oxycodone-Acetaminophen	Oxycodone Hcl/Acetaminophen	18	18	167	297.53	16	*					*
1043385784	Junn	Fredrick	Dearborn	MI	26	Neurosurgery	S	Oxycodone-Acetaminophen	Oxycodone Hcl/Acetaminophen	17	17	119	198.62	15	#					*
1043399819	Pham	Christopher	Naples	FL	12	Neurosurgery	S	Oxycodone Hcl	Oxycodone Hcl	158	158.3	4456	5054.47	16		65	65	2401.18	1843	*
1043399819	Pham	Christopher	Naples	FL	12	Neurosurgery	S	Oxycodone Hcl Er	Oxycodone Hcl	13	13	390	1773.85			0	0	0	0	#
1043399819	Pham	Christopher	Naples	FL	12	Neurosurgery	S	Oxycodone-Acetaminophen	Oxycodone Hcl/Acetaminophen	26	26	780	1417.35			13	13	587.88	390	*
1043399819	Pham	Christopher	Naples	FL	12	Neurosurgery	S	Oxycontin	Oxycodone Hcl	14	14	420	17852.29			14	14	17852.29	420	*
1043413412	Valdivia Valdivia	Juan	Tampa	FL	12	Neurosurgery	S	Oxycodone-Acetaminophen	Oxycodone Hcl/Acetaminophen	11	11	31	79.88		*					*
1043577901	Curtis	Erik	Phoenix	AZ	4	Neurosurgery	S	Oxycodone Hcl	Oxycodone Hcl	12	12	107	92.68		*					*
1053304170	Greenlee	Jeremy	Iowa City	IA	19	Neurosurgery	S	Oxycodone-Acetaminophen	Oxycodone Hcl/Acetaminophen	12	12	360	624.34			12	12	624.34	360	*
1053308999	Argires	Perry	Lancaster	PA	42	Neurosurgery	S	Oxycodone Hcl	Oxycodone Hcl	11	11	166	451.37		*					*
1053323915	Eichholz	Kurt	Saint Louis	MO	29	Neurosurgery	S	Oxycodone-Acetaminophen	Oxycodone Hcl/Acetaminophen	25	25	308	476.75	15	#					#
1053347906	Wang	Michael	Miami	FL	12	Neurosurgery	S	Oxycodone-Acetaminophen	Oxycodone Hcl/Acetaminophen	145	145.3	1575	3666.32	95	#					#
1053354118	Mitchell	Paul	Norfolk	VA	51	Neurosurgery	S	Oxycodone Hcl	Oxycodone Hcl	17	17	120	214.41		#					*
1053354118	Mitchell	Paul	Norfolk	VA	51	Neurosurgery	S	Oxycodone-Acetaminophen	Oxycodone Hcl/Acetaminophen	87	87	568	1495.72	39		42	42	646.15	273		22
1053356378	Yalamanchili	Ravi	Frederick	MD	24	Neurosurgery	S	Oxycodone-Acetaminophen	Oxycodone Hcl/Acetaminophen	91	91	503	964.26	74		68	68	674.97	368		54
1053371328	Steichen	John	Charleston	SC	45	Neurosurgery	S	Oxycodone-Acetaminophen	Oxycodone Hcl/Acetaminophen	83	83	782	1297.47	69		66	66	1075.42	630		54
1053374835	Pollack	Barry	Johnson City	NY	36	Neurosurgery	S	Oxycodone Hcl	Oxycodone Hcl	14	14	120	136.44		*					*
1053375758	Spencer	Timothy	Battle Creek	MI	26	Neurosurgery	S	Oxycodone-Acetaminophen	Oxycodone Hcl/Acetaminophen	305	305	3225	9942.64	167		208	208	6548.36	2097		132
1053378406	Jensen	Ric	Omaha	NE	31	Neurosurgery	S	Oxycodone Hcl	Oxycodone Hcl	52	53	749	1249.51	16		21	21	247.38	219	#
1053378406	Jensen	Ric	Omaha	NE	31	Neurosurgery	S	Oxycodone-Acetaminophen	Oxycodone Hcl/Acetaminophen	14	14	206	396.22		*					*
1053382671	Landau	Barry	Bellingham	WA	53	Neurosurgery	S	Oxycodone-Acetaminophen	Oxycodone Hcl/Acetaminophen	46	46	327	511.11	33	#					#
1053384453	Garell	Paul	Carmel	NY	36	Neurosurgery	S	Oxycodone Hcl	Oxycodone Hcl	58	58	1670	1351.18		*					*
1053384453	Garell	Paul	Carmel	NY	36	Neurosurgery	S	Oxycodone-Acetaminophen	Oxycodone Hcl/Acetaminophen	81	81	2151	2418.97	17		27	27	554.7	639	*
1053384453	Garell	Paul	Carmel	NY	36	Neurosurgery	S	Xtampza Er	Oxycodone Myristate	11	11	330	3149.85			0	0	0	0	#
1053386789	Seledotis	Robert	Grand Rapids	MI	26	Neurosurgery	S	Oxycodone-Acetaminophen	Oxycodone Hcl/Acetaminophen	23	23	197	307.31		*					*
1053426700	Makoui	Amir	Palmdale	CA	6	Neurosurgery	S	Oxycodone-Acetaminophen	Oxycodone Hcl/Acetaminophen	21	21	353	450.31		*					*
1053437541	Horn	Eric	Indianapolis	IN	18	Neurosurgery	S	Oxycodone-Acetaminophen	Oxycodone Hcl/Acetaminophen	12	12	91	340.22		*					*
1053500314	Farley	Chad	Payson	UT	49	Neurosurgery	S	Oxycodone-Acetaminophen	Oxycodone Hcl/Acetaminophen	98	98	862	1475.29	49		58	58	817.5	463		38
1053536755	Kelkar	Prashant	Southfield	MI	26	Neurosurgery	S	Oxycodone-Acetaminophen	Oxycodone Hcl/Acetaminophen	23	23	159	214.09		#					*
1053553487	Kim	Bong-Soo	Philadelphia	PA	42	Neurosurgery	S	Oxycodone-Acetaminophen	Oxycodone Hcl/Acetaminophen	12	12	205	138.16		*					*
1053583211	Waller	Samuel	Anchorage	AK	2	Neurosurgery	S	Oxycodone Hcl	Oxycodone Hcl	13	13	149	117.18		*					*
1053635656	Serak	John	Lone Tree	CO	8	Neurosurgery	S	Oxycodone-Acetaminophen	Oxycodone Hcl/Acetaminophen	14	14	111	347.23		#					*
1053638320	Macdougall	Matthew	San Francisco	CA	6	Neurosurgery	S	Oxycodone-Acetaminophen	Oxycodone Hcl/Acetaminophen	12	12	82	185.95		#					*
1063452019	Kaufman	James	Hurst	TX	48	Neurosurgery	S	Oxycodone Hcl	Oxycodone Hcl	16	16	455	1179.73		*					*
1063452019	Kaufman	James	Hurst	TX	48	Neurosurgery	S	Oxycodone-Acetaminophen	Oxycodone Hcl/Acetaminophen	15	15	427	1145.48		*					*
1063452845	Badejo	Adeleke	Kearney	NE	31	Neurosurgery	S	Oxycodone-Acetaminophen	Oxycodone Hcl/Acetaminophen	15	15	110	195.76	14		15	15	195.76	110		14
1063454536	Weingart	Jon	Lutherville	MD	24	Neurosurgery	S	Oxycodone Hcl	Oxycodone Hcl	21	21	117	165.43	20	#					#
1063482289	Winer	Joel	York	PA	42	Neurosurgery	S	Oxycodone Hcl	Oxycodone Hcl	54	54	391	386.11	40		40	40	262.79	289		29
1063502037	Moran	Michael	Murfreesboro	TN	47	Neurosurgery	S	Oxycodone-Acetaminophen	Oxycodone Hcl/Acetaminophen	101	101	509	1321.06	59		68	68	764.47	341		48
1063514271	Edelman	Fredric	Sherman Oaks	CA	6	Neurosurgery	S	Oxycontin	Oxycodone Hcl	22	30	893	49989.61		*					*
1063587830	Chou	Mike	Evansville	IN	18	Neurosurgery	S	Oxycodone-Acetaminophen	Oxycodone Hcl/Acetaminophen	103	103	935	2550.27	57		31	31	1119.46	276		20
1063668440	Chen	Selby	Jacksonville	FL	12	Neurosurgery	S	Oxycodone Hcl	Oxycodone Hcl	20	20	120	249.29	11	#					*
1063675502	Goebel	Eric	Owensboro	KY	21	Neurosurgery	S	Oxycodone-Acetaminophen	Oxycodone Hcl/Acetaminophen	32	32	237	343.37	23	#					#
1063699833	Gamadia	Kaywan	Cape Girardeau	MO	29	Neurosurgery	S	Oxycodone-Acetaminophen	Oxycodone Hcl/Acetaminophen	11	11	93	148.86		*					*
1063709574	Kinon	Merritt	Bronx	NY	36	Neurosurgery	S	Oxycodone-Acetaminophen	Oxycodone Hcl/Acetaminophen	19	19	107	106.41	18	*					*
1063757821	Yong	Raymund	New York	NY	36	Neurosurgery	S	Oxycodone-Acetaminophen	Oxycodone Hcl/Acetaminophen	17	17	115	131.87	17	#					#
1073005971	Truong	Huy	Milwaukee	WI	55	Neurosurgery	S	Oxycodone Hcl	Oxycodone Hcl	21	21	123	123.47	20	#					#
1073538096	Thomas	Najeeb	Metairie	LA	22	Neurosurgery	S	Oxycodone-Acetaminophen	Oxycodone Hcl/Acetaminophen	35	35	229	519.99	20	#					#
1073542817	Berger	Thomas	Cincinnati	OH	39	Neurosurgery	S	Oxycodone Hcl	Oxycodone Hcl	18	18	229	279.75		#					*
1073542817	Berger	Thomas	Cincinnati	OH	39	Neurosurgery	S	Oxycodone-Acetaminophen	Oxycodone Hcl/Acetaminophen	24	24	168	259.51	23	#					#
1073585337	Chilton	Jonathan	Kansas City	MO	29	Neurosurgery	S	Oxycodone-Acetaminophen	Oxycodone Hcl/Acetaminophen	22	22	426	204.39		#					*
1073585477	Utter	Philip	Shreveport	LA	22	Neurosurgery	S	Oxycodone-Acetaminophen	Oxycodone Hcl/Acetaminophen	51	51	329	744.42	17	#					#
1073588000	St Clair	Samuel	Raleigh	NC	37	Neurosurgery	S	Oxycodone-Acetaminophen	Oxycodone Hcl/Acetaminophen	73	73	378	665.73	65	#					#
1073589446	Rapp	Steven	Waterford	MI	26	Neurosurgery	S	Oxycodone-Acetaminophen	Oxycodone Hcl/Acetaminophen	11	11	107	223.81		*					*
1073610846	Liu	James	Portland	OR	41	Neurosurgery	S	Oxycodone-Acetaminophen	Oxycodone Hcl/Acetaminophen	18	18	84	183.77	17	*					*
1073611968	Rastogi	Pawan	Newark	DE	10	Neurosurgery	S	Oxycodone Hcl	Oxycodone Hcl	16	16	130	126.35	12	*					*
1073638185	Sloffer	Chris	Kalamazoo	MI	26	Neurosurgery	S	Oxycodone-Acetaminophen	Oxycodone Hcl/Acetaminophen	17	17	123	214.89			0	0	0	0	#
1073652152	Ramsey	Christian	Lexington	KY	21	Neurosurgery	S	Oxycodone-Acetaminophen	Oxycodone Hcl/Acetaminophen	14	14	103	220.44	13	*					*
1073665550	Mcgirt	Matthew	Charlotte	NC	37	Neurosurgery	S	Oxycodone-Acetaminophen	Oxycodone Hcl/Acetaminophen	16	16	120	284.29	13	*					*
1073713657	Friedlich	Daniel	Murrieta	CA	6	Neurosurgery	S	Oxycodone-Acetaminophen	Oxycodone Hcl/Acetaminophen	32	32	401	828.59	23	#					#
1073714457	Hoeprich	Mark	Kettering	OH	39	Neurosurgery	S	Oxycodone-Acetaminophen	Oxycodone Hcl/Acetaminophen	17	17	109	378.88	15	#					#
1073749644	Converse	Noah	Fort Walton Beach	FL	12	Neurosurgery	S	Oxycodone-Acetaminophen	Oxycodone Hcl/Acetaminophen	16	16	87	214.12	12	#					*
1073828794	Sandquist	Lee	Wenatchee	WA	53	Neurosurgery	S	Oxycodone Hcl	Oxycodone Hcl	14	14	220	185.19		*					*
1083603641	Muhlbauer	Michael	Memphis	TN	47	Neurosurgery	S	Oxycodone-Acetaminophen	Oxycodone Hcl/Acetaminophen	38	38	238	438.17	25		26	26	249.68	157	#
1083615744	Papavasiliou	Achilles	Hyannis	MA	25	Neurosurgery	S	Oxycodone Hcl	Oxycodone Hcl	43	43	393	490.97	38	#					#
1083620942	Boulos	Paul	Newark	DE	10	Neurosurgery	S	Oxycodone Hcl	Oxycodone Hcl	27	27	346	213.51	22	#					#
1083621957	Halamandaris	Gus	Salinas	CA	6	Neurosurgery	S	Oxycodone-Acetaminophen	Oxycodone Hcl/Acetaminophen	48	48	931	1239.97	35	#					#
1083640403	Vrionis	Fotios	Tampa	FL	12	Neurosurgery	S	Oxycodone-Acetaminophen	Oxycodone Hcl/Acetaminophen	14	14	97	336.61	11		14	14	336.61	97		11
1083652051	Gopez	Jonas	Willow Grove	PA	42	Neurosurgery	S	Oxycodone-Acetaminophen	Oxycodone Hcl/Acetaminophen	15	15	92	239.96	14	#					#
1083654875	Grenier	Yannick	Cincinnati	OH	39	Neurosurgery	S	Oxycodone Hcl	Oxycodone Hcl	19	19	200	203.36	12	#					*
1083680391	Hill	Michael	Leesburg	FL	12	Neurosurgery	S	Oxycodone-Acetaminophen	Oxycodone Hcl/Acetaminophen	112	112	714	978.85	67		95	95	857.75	616	#
1083859581	Newman	Charles	Dallas	TX	48	Neurosurgery	S	Endocet	Oxycodone Hcl/Acetaminophen	11	11	330	1785.7			0	0	0	0	#
1083859581	Newman	Charles	Dallas	TX	48	Neurosurgery	S	Oxycodone-Acetaminophen	Oxycodone Hcl/Acetaminophen	37	37	355	713.84	21		19	19	280.87	170	#
1083875744	Samuelson	Rodney	Rapid City	SD	46	Neurosurgery	S	Oxycodone Hcl	Oxycodone Hcl	13	13	25	158.72		*					*
1083884696	Miller	James	Indianapolis	IN	18	Neurosurgery	S	Oxycodone-Acetaminophen	Oxycodone Hcl/Acetaminophen	11	11	78	214.78		*					*
1093031916	O'lynnger	Thomas	Greenville	SC	45	Neurosurgery	S	Oxycodone Hcl	Oxycodone Hcl	20	20	267	215.52	17	#					#
1093044216	Soliman	John	Lutz	FL	12	Neurosurgery	S	Oxycodone-Acetaminophen	Oxycodone Hcl/Acetaminophen	11	11	77	153.64	11	*					*
1093700346	Hall	Anthony	Lauderhill	FL	12	Neurosurgery	S	Oxycodone-Acetaminophen	Oxycodone Hcl/Acetaminophen	25	25	543	765.14		#					*
1093703571	Citow	Jonathan	Libertyville	IL	17	Neurosurgery	S	Oxycodone-Acetaminophen	Oxycodone Hcl/Acetaminophen	27	27	349	607.43	14		16	16	376.21	199	*
1093712572	Munz	Michael	Gainesville	FL	12	Neurosurgery	S	Oxycodone-Acetaminophen	Oxycodone Hcl/Acetaminophen	14	14	132	253.25	12		14	14	253.25	132		12
1093732653	Keiper	Glenn	Eugene	OR	41	Neurosurgery	S	Oxycodone-Acetaminophen	Oxycodone Hcl/Acetaminophen	12	12	117	183.94	12	*					*
1093750978	Phookan	Gautam	Muncie	IN	18	Neurosurgery	S	Oxycodone-Acetaminophen	Oxycodone Hcl/Acetaminophen	25	25	288	579.81	11	*					*
1093782864	Dorai	Zeena	Baltimore	MD	24	Neurosurgery	S	Oxycodone Hcl	Oxycodone Hcl	38	38	528	433.08	28	#					#
1093811028	Choi	William	Greenwood Village	CO	8	Neurosurgery	S	Oxycodone Hcl	Oxycodone Hcl	15	15	176	272.92			15	15	272.92	176	*
1093930216	Helms	Jody	Bristol	TN	47	Neurosurgery	S	Oxycodone-Acetaminophen	Oxycodone Hcl/Acetaminophen	24	24	284	461.32	20	#					#
1093938482	Houseman	Clifford	Southfield	MI	26	Neurosurgery	S	Oxycodone-Acetaminophen	Oxycodone Hcl/Acetaminophen	233	233	1641	3296.41	43		36	36	481.8	251		22
1093945867	Manzano	Glen	Orlando	FL	12	Neurosurgery	S	Oxycodone-Acetaminophen	Oxycodone Hcl/Acetaminophen	62	62	423	945.49	40	#					#
1093959108	Udani	Vikram	San Diego	CA	6	Neurosurgery	S	Oxycodone-Acetaminophen	Oxycodone Hcl/Acetaminophen	17	17	123	297.08	12	*					*
1093976995	Cheatle	Joseph	Charlotte	NC	37	Neurosurgery	S	Oxycodone Hcl	Oxycodone Hcl	16	16	102	122.9	16	*					*
1093976995	Cheatle	Joseph	Charlotte	NC	37	Neurosurgery	S	Oxycodone-Acetaminophen	Oxycodone Hcl/Acetaminophen	13	13	71	154.41	12	*					*
1093984742	Dafford	Kurtus	South Weymouth	MA	25	Neurosurgery	S	Oxycodone Hcl	Oxycodone Hcl	49	49	514	471.4	22		23	23	253.78	201	#
1104040732	Kachmann	Michael	Cincinnati	OH	39	Neurosurgery	S	Oxycodone-Acetaminophen	Oxycodone Hcl/Acetaminophen	54	54	452	833.66	40		39	39	576.62	343		27
1104066190	Brown	Barrett	Knoxville	TN	47	Neurosurgery	S	Oxycodone-Acetaminophen	Oxycodone Hcl/Acetaminophen	39	39	285	589.73	37		25	25	350.36	177		24
1104089499	Abdulhak	Muwaffak	Detroit	MI	26	Neurosurgery	S	Oxycodone Hcl	Oxycodone Hcl	16	16	121	189.42	15	*					*
1104089499	Abdulhak	Muwaffak	Detroit	MI	26	Neurosurgery	S	Oxycodone-Acetaminophen	Oxycodone Hcl/Acetaminophen	13	13	91	108.97		*					*
1104115385	Bond	Aaron	Memphis	TN	47	Neurosurgery	S	Oxycodone-Acetaminophen	Oxycodone Hcl/Acetaminophen	19	19	157	191.8		*					*
1104142223	Eggart	Malcolm	Murrells Inlet	SC	45	Neurosurgery	S	Oxycodone-Acetaminophen	Oxycodone Hcl/Acetaminophen	64	64	938	1397.19	36	#					#
1104833524	Giovanini	Mark	Pensacola	FL	12	Neurosurgery	S	Oxycodone-Acetaminophen	Oxycodone Hcl/Acetaminophen	13	13	91	246.98	13		13	13	246.98	91		13
1104849686	Pagan	Luis	Hialeah	FL	12	Neurosurgery	S	Oxycodone-Acetaminophen	Oxycodone Hcl/Acetaminophen	20	20	577	499.55		*					*
1104871847	Rosenbaum	Thomas	Portland	OR	41	Neurosurgery	S	Oxycodone Hcl	Oxycodone Hcl	52	52	370	462.08	34	#					#
1104894781	Garonzik	Ira	Baltimore	MD	24	Neurosurgery	S	Oxycodone Hcl	Oxycodone Hcl	51	51	1368	911.26	16		30	30	464.44	783	#
1104927458	Shutack	John	Chesapeake	VA	51	Neurosurgery	S	Oxycodone-Acetaminophen	Oxycodone Hcl/Acetaminophen	73	73	974	1986.74	24		22	22	416.43	283		13
1114106820	Eickman	John	Grand Forks	ND	38	Neurosurgery	S	Oxycodone Hcl	Oxycodone Hcl	40	40	312	320.38	32	#					#
1114153194	Baggenstos	Martin	Portland	OR	41	Neurosurgery	S	Oxycodone Hcl	Oxycodone Hcl	12	12	137	144.08		*					*
1114190469	Hedstrom	Heather	Panama City	FL	12	Neurosurgery	S	Oxycodone-Acetaminophen	Oxycodone Hcl/Acetaminophen	11	11	77	164.89		*					*
1114246543	Mosley	Yusef	Kansas City	MO	29	Neurosurgery	S	Oxycodone Hcl	Oxycodone Hcl	38	38	332	354.78	22		27	27	300.65	247	#
1114912458	Onesti	Stephen	Rockville Centre	NY	36	Neurosurgery	S	Oxycodone Hcl	Oxycodone Hcl	27	27	724	646.19		*					*
1114912458	Onesti	Stephen	Rockville Centre	NY	36	Neurosurgery	S	Oxycontin	Oxycodone Hcl	11	11	253	3408.24		*					*
1114913605	Webb	Kristopher	Austin	TX	48	Neurosurgery	S	Oxycodone-Acetaminophen	Oxycodone Hcl/Acetaminophen	17	17	175	227.27	13	#					#
1114914835	Nida	Todd	Pontiac	MI	26	Neurosurgery	S	Oxycodone-Acetaminophen	Oxycodone Hcl/Acetaminophen	32	32	142	254.93	26	#					#
1114945540	Santiago	Paul	Saint Louis	MO	29	Neurosurgery	S	Oxycodone Hcl	Oxycodone Hcl	68	68	1322	1526.48	30		44	44	914.28	835		18
1114971264	Mace	John	Springfield	MO	29	Neurosurgery	S	Oxycodone-Acetaminophen	Oxycodone Hcl/Acetaminophen	44	44	363	554.79	32	#					#
1114979242	Guitton	Jean	Augusta	GA	13	Neurosurgery	S	Oxycodone-Acetaminophen	Oxycodone Hcl/Acetaminophen	102	102	932	1823.06	60		63	63	1054.95	577		38
1114985884	Packer	Evan	Boca Raton	FL	12	Neurosurgery	S	Oxycodone-Acetaminophen	Oxycodone Hcl/Acetaminophen	25	25	168	290.07	20	#					#
1124021514	Mccormick	Patrick	Toledo	OH	39	Neurosurgery	S	Oxycodone-Acetaminophen	Oxycodone Hcl/Acetaminophen	12	12	97	137.67		*					*
1124050851	Smith	Stephen	South Bend	IN	18	Neurosurgery	S	Oxycodone-Acetaminophen	Oxycodone Hcl/Acetaminophen	21	21	274	499.57	18	#					#
1124093000	Ramberg	Donald	San Luis Obispo	CA	6	Neurosurgery	S	Oxycodone-Acetaminophen	Oxycodone Hcl/Acetaminophen	36	36.3	658	1655.89			25	25	1313.25	423	*
1124102652	Scheid	Edward	Berkeley Heights	NJ	34	Neurosurgery	S	Oxycodone-Acetaminophen	Oxycodone Hcl/Acetaminophen	11	11	62	125.51		*					*
1124250907	Miller	Robert	Lawrence	MA	25	Neurosurgery	S	Oxycodone-Acetaminophen	Oxycodone Hcl/Acetaminophen	30	30	195	359.92	24	#					#
1124255021	Rhee	Michael	Liberty	MO	29	Neurosurgery	S	Oxycodone-Acetaminophen	Oxycodone Hcl/Acetaminophen	91	91	563	1307.41	39	#					#
1124330170	Murphy	Rory	Phoenix	AZ	4	Neurosurgery	S	Oxycodone-Acetaminophen	Oxycodone Hcl/Acetaminophen	19	19	62	107.28	16		19	19	107.28	62		16
1134102171	Sawhny	Bhupinder	Cleveland	OH	39	Neurosurgery	S	Oxycodone-Acetaminophen	Oxycodone Hcl/Acetaminophen	35	41	1032	1170.81			18	24	626.1	627	*
1134106016	Grabel	Jordan	West Palm Beach	FL	12	Neurosurgery	S	Oxycodone-Acetaminophen	Oxycodone Hcl/Acetaminophen	35	35	178	411.93	25	#					#
1134114432	Chaparro	Michael	Loxahatchee	FL	12	Neurosurgery	S	Oxycodone-Acetaminophen	Oxycodone Hcl/Acetaminophen	14	14	86	183.83		*					*
1134118789	Arnautovic	Kenan	Memphis	TN	47	Neurosurgery	S	Oxycodone-Acetaminophen	Oxycodone Hcl/Acetaminophen	13	13	88	96.53	13	*					*
1134120272	Tyler	Donald	Mobile	AL	1	Neurosurgery	S	Oxycodone-Acetaminophen	Oxycodone Hcl/Acetaminophen	38	38	684	1095.38	24		17	17	485.77	275		12
1134121981	Buono	Lee	Pennington	NJ	34	Neurosurgery	S	Oxycodone-Acetaminophen	Oxycodone Hcl/Acetaminophen	12	12	52	135.62	12	*					*
1134151210	Bennett	Gregory	Williamsville	NY	36	Neurosurgery	S	Oxycodone-Acetaminophen	Oxycodone Hcl/Acetaminophen	14	14	350	173.56		*					*
1134157340	Spence	Caple	Midwest City	OK	40	Neurosurgery	S	Oxycodone-Acetaminophen	Oxycodone Hcl/Acetaminophen	44	44	324	492.85	25		29	29	301.52	203	#
1134160161	Wallace	Bradley	Jacksonville	FL	12	Neurosurgery	S	Oxycodone Hcl	Oxycodone Hcl	62	62	423	694.04	36		43	43	514.45	292	#
1134160161	Wallace	Bradley	Jacksonville	FL	12	Neurosurgery	S	Oxycodone-Acetaminophen	Oxycodone Hcl/Acetaminophen	199	199	1378	2692.85	147		179	179	2390.11	1235		135
1134174550	Garcia-Bengochea	Javier	Jacksonville	FL	12	Neurosurgery	S	Oxycodone-Acetaminophen	Oxycodone Hcl/Acetaminophen	54	54	406	683.6	27	#					#
1134177108	Jackson	Thad	Elizabethtown	KY	21	Neurosurgery	S	Oxycodone-Acetaminophen	Oxycodone Hcl/Acetaminophen	73	73	358	666.83	64		55	55	482.49	266		47
1134181571	Gerdes	Jeffrey	St Cloud	MN	27	Neurosurgery	S	Oxycodone Hcl	Oxycodone Hcl	44	44	232	370.86	40	#					#
1134181571	Gerdes	Jeffrey	St Cloud	MN	27	Neurosurgery	S	Oxycodone-Acetaminophen	Oxycodone Hcl/Acetaminophen	11	11	55	121.01		*					*
1134183205	Polinsky	Michael	Chesterfield	MO	29	Neurosurgery	S	Oxycodone-Acetaminophen	Oxycodone Hcl/Acetaminophen	29	29	202	278.8	19	#					#
1134198567	Gehring	Randy	Waukesha	WI	55	Neurosurgery	S	Oxycodone-Acetaminophen	Oxycodone Hcl/Acetaminophen	12	12	83	253.43		*					*
1134268139	Phelps	Jeremy	Oklahoma City	OK	40	Neurosurgery	S	Oxycodone-Acetaminophen	Oxycodone Hcl/Acetaminophen	25	25	201	380.94	17		11	11	174.08	77	*
1134289994	Hummell	Matthew	Austin	TX	48	Neurosurgery	S	Oxycodone-Acetaminophen	Oxycodone Hcl/Acetaminophen	27	27	228	472.34	21	#					#
1134302599	Loganathan	Amritraj	Ypsilanti	MI	26	Neurosurgery	S	Oxycodone-Acetaminophen	Oxycodone Hcl/Acetaminophen	23	23	408	269.98	17	#					*
1134338569	Tran	Nam	Tampa	FL	12	Neurosurgery	S	Oxycodone Hcl	Oxycodone Hcl	67	67	675	582.86	64	#					#
1134369556	Thambuswamy	Michael	Tulsa	OK	40	Neurosurgery	S	Oxycodone Hcl	Oxycodone Hcl	11	11	238	373.85		*					*
1134369556	Thambuswamy	Michael	Tulsa	OK	40	Neurosurgery	S	Oxycodone-Acetaminophen	Oxycodone Hcl/Acetaminophen	61	61	1057	3470.75	20		30	30	1507.55	453	#
1134397714	Powers	Alexander	Winston Salem	NC	37	Neurosurgery	S	Oxycodone Hcl	Oxycodone Hcl	19	19.5	279	342.19	15	#					#
1144204223	Kaufmann	David	Pittsburgh	PA	42	Neurosurgery	S	Oxycodone Hcl	Oxycodone Hcl	11	11	118	94.89	11	*					*
1144246075	Moskowitz	Nathan	Rockville	MD	24	Neurosurgery	S	Oxycodone-Acetaminophen	Oxycodone Hcl/Acetaminophen	47	47	548	456.21	27	#					#
1144333436	Altenau	Lance	San Diego	CA	6	Neurosurgery	S	Oxycodone-Acetaminophen	Oxycodone Hcl/Acetaminophen	18	18	202	541.05	13		18	18	541.05	202		13
1144458662	Woodall	Michael	Athens	GA	13	Neurosurgery	S	Oxycodone Hcl	Oxycodone Hcl	14	14	154	148.85	11	*					*
1144458662	Woodall	Michael	Athens	GA	13	Neurosurgery	S	Oxycodone-Acetaminophen	Oxycodone Hcl/Acetaminophen	81	81	1005	1521.39	60		48	48	951.4	639		38
1144482746	Dinapoli	Vincent	Cincinnati	OH	39	Neurosurgery	S	Oxycodone-Acetaminophen	Oxycodone Hcl/Acetaminophen	14	14	99	108.96		#					*
1144487174	Aryan	Saeid	Fort Worth	TX	48	Neurosurgery	S	Oxycodone-Acetaminophen	Oxycodone Hcl/Acetaminophen	124	124	925	2690.75	76		83	83	1622.13	630		58
1144516063	Rokicki	Jerzy	Denver	CO	8	Neurosurgery	S	Oxycodone Hcl	Oxycodone Hcl	15	15	105	137.71	13	*					*
1154315695	Brewington	Kenneth	Missoula	MT	30	Neurosurgery	S	Oxycodone Hcl	Oxycodone Hcl	22	22.7	190	192.24	21	#					#
1154340958	Cortez	Ricardo	Houston	TX	48	Neurosurgery	S	Oxycodone-Acetaminophen	Oxycodone Hcl/Acetaminophen	21	21	142	195.96	12	#					*
1154343309	Hajjar	Michael	Boise	ID	16	Neurosurgery	S	Oxycodone-Acetaminophen	Oxycodone Hcl/Acetaminophen	39	39	369	1137.55	25	#					#
1154359297	Shahid	Syed	Norwalk	CT	9	Neurosurgery	S	Oxycodone Hcl	Oxycodone Hcl	21	22.7	594	1141.36		#					*
1154359297	Shahid	Syed	Norwalk	CT	9	Neurosurgery	S	Oxycodone-Acetaminophen	Oxycodone Hcl/Acetaminophen	25	25.7	375	526.52	15	#					#
1154381465	Davidson	Larry	Anderson	SC	45	Neurosurgery	S	Oxycodone-Acetaminophen	Oxycodone Hcl/Acetaminophen	20	20	118	251.76	18	#					#
1154383701	Correnti	Gary	Fort Myers	FL	12	Neurosurgery	S	Oxycodone-Acetaminophen	Oxycodone Hcl/Acetaminophen	82	82	540	1317.72	62	#					#
1154536191	Berk	Mehmet	Portland	OR	41	Neurosurgery	S	Oxycodone-Acetaminophen	Oxycodone Hcl/Acetaminophen	42	42	222	375.01	40		31	31	224.01	165		29
1154559961	Stacy	Jason	Jackson	MS	28	Neurosurgery	S	Oxycodone-Acetaminophen	Oxycodone Hcl/Acetaminophen	16	16	129	172.43	15	*					*
1164402368	Ireland	Patrick	Winchester	VA	51	Neurosurgery	S	Oxycodone-Acetaminophen	Oxycodone Hcl/Acetaminophen	16	16	106	286.24	12		16	16	286.24	106		12
1164405643	Poor	Marshall	Bloomington	IN	18	Neurosurgery	S	Oxycodone-Acetaminophen	Oxycodone Hcl/Acetaminophen	48	48	507	936.75	26		27	27	503.79	276	#
1164414884	Scott	Eric	Gainesville	FL	12	Neurosurgery	S	Oxycodone-Acetaminophen	Oxycodone Hcl/Acetaminophen	45	45	313	558.65	39	#					#
1164420915	Vaughn	Troy	Alexandria	LA	22	Neurosurgery	S	Oxycodone Hcl	Oxycodone Hcl	108	108	3210	2536.46			84	84	2126.43	2490	*
1164420915	Vaughn	Troy	Alexandria	LA	22	Neurosurgery	S	Oxycodone-Acetaminophen	Oxycodone Hcl/Acetaminophen	319	319	9332	14532.21	43		192	192	8436.75	5532		27
1164420915	Vaughn	Troy	Alexandria	LA	22	Neurosurgery	S	Oxycontin	Oxycodone Hcl	19	19	570	11606.43		*					*
1164429718	Bonasso	Christian	Columbus	OH	39	Neurosurgery	S	Oxycodone Hcl	Oxycodone Hcl	12	12	93	152.89		*					*
1164429718	Bonasso	Christian	Columbus	OH	39	Neurosurgery	S	Oxycodone-Acetaminophen	Oxycodone Hcl/Acetaminophen	64	64	480	1488.62	29		35	35	675.47	259		15
1164445029	Thanki	Ashokkumar	Langhorne	PA	42	Neurosurgery	S	Oxycodone Hcl	Oxycodone Hcl	105	105	2986	3159.28	12		55	55	1873.08	1580	*
1164445029	Thanki	Ashokkumar	Langhorne	PA	42	Neurosurgery	S	Oxycodone-Acetaminophen	Oxycodone Hcl/Acetaminophen	119	119	3255	6753.72	19		27	27	2871.74	667	*
1164445029	Thanki	Ashokkumar	Langhorne	PA	42	Neurosurgery	S	Percocet	Oxycodone Hcl/Acetaminophen	13	13	376	34939.43			0	0	0	0	#
1164457008	Rawson	Raymond	Petoskey	MI	26	Neurosurgery	S	Oxycodone-Acetaminophen	Oxycodone Hcl/Acetaminophen	32	32	229	360.99	14	*					*
1164472072	Tonymon	Kenneth	Springdale	AR	5	Neurosurgery	S	Oxycodone-Acetaminophen	Oxycodone Hcl/Acetaminophen	25	25	144	290.74	17		13	13	134.59	76	#
1164472916	Telfeian	Albert	Providence	RI	44	Neurosurgery	S	Oxycodone Hcl	Oxycodone Hcl	33	33	294	162.21	24	#					#
1164485041	Boulis	Nicholas	Atlanta	GA	13	Neurosurgery	S	Oxycodone-Acetaminophen	Oxycodone Hcl/Acetaminophen	27	27	107	196.06	22	#					#
1164489480	Garber	Jason	Las Vegas	NV	32	Neurosurgery	S	Oxycodone-Acetaminophen	Oxycodone Hcl/Acetaminophen	28	28	196	341.34	17		15	15	186.05	105	*
1164492021	Samuels	Victoria	Goldsboro	NC	37	Neurosurgery	S	Oxycodone Hcl	Oxycodone Hcl	11	11	48	41.62		*					*
1164492021	Samuels	Victoria	Goldsboro	NC	37	Neurosurgery	S	Oxycodone-Acetaminophen	Oxycodone Hcl/Acetaminophen	74	74	398	563.64	45		44	44	368.09	243		30
1164497160	Rutigliano	Michael	Greensburg	PA	42	Neurosurgery	S	Oxycodone-Acetaminophen	Oxycodone Hcl/Acetaminophen	56	56	465	769.65	52	#					#
1164502852	Schnee	Charles	Baltimore	MD	24	Neurosurgery	S	Oxycodone Hcl	Oxycodone Hcl	17	17	398	377.28		*					*
1164531844	Gropper	Gary	Atlanta	GA	13	Neurosurgery	S	Oxycodone Hcl	Oxycodone Hcl	11	11	119	146.77	11	*					*
1164531844	Gropper	Gary	Atlanta	GA	13	Neurosurgery	S	Oxycodone-Acetaminophen	Oxycodone Hcl/Acetaminophen	19	19	262	339.31	13	#					#
1164622908	Wogu	Elijah	San Luis Obispo	CA	6	Neurosurgery	S	Oxycodone-Acetaminophen	Oxycodone Hcl/Acetaminophen	40	40	811	1208.19	26		23	23	525.42	454	#
1164624516	Lothes	Christian	Wichita	KS	20	Neurosurgery	S	Oxycodone-Acetaminophen	Oxycodone Hcl/Acetaminophen	59	59	448	1402.71	36		38	38	906.68	302		24
1164670345	Mcneal	Jonathan	Roanoke	VA	51	Neurosurgery	S	Oxycodone-Acetaminophen	Oxycodone Hcl/Acetaminophen	50	50	564	1052.13	38		34	34	713.23	387		24
1164712600	Woods	Rafeek	Saint Joseph	MI	26	Neurosurgery	S	Oxycodone-Acetaminophen	Oxycodone Hcl/Acetaminophen	14	14	91	185.13		*					*
1164717518	Shepherd	Daniel	Fayetteville	AR	5	Neurosurgery	S	Oxycodone-Acetaminophen	Oxycodone Hcl/Acetaminophen	47	47	643	1139.65	45	#					#
1174505887	Alexander	Mathew	Corpus Christi	TX	48	Neurosurgery	S	Oxycodone-Acetaminophen	Oxycodone Hcl/Acetaminophen	17	17	510	1242.39		#					*
1174514327	Roy	Mark	Eden	NC	37	Neurosurgery	S	Oxycodone Hcl	Oxycodone Hcl	120	126	3375	4523.38	39		60	66	2233.61	1699		23
1174514327	Roy	Mark	Eden	NC	37	Neurosurgery	S	Oxycodone-Acetaminophen	Oxycodone Hcl/Acetaminophen	364	372.2	8125	16698.81	120		258	262.8	10462.73	5432		89
1174514327	Roy	Mark	Eden	NC	37	Neurosurgery	S	Oxycontin	Oxycodone Hcl	17	17	510	11161.83		*					*
1174514327	Roy	Mark	Eden	NC	37	Neurosurgery	S	Xtampza Er	Oxycodone Myristate	11	11	315	6627.43		*					*
1174515696	Bondurant	Charles	Columbia	MO	29	Neurosurgery	S	Oxycodone-Acetaminophen	Oxycodone Hcl/Acetaminophen	49	49	235	525.98	43	#					#
1174516496	Carney	Peter	Elkhart	IN	18	Neurosurgery	S	Oxycodone Hcl	Oxycodone Hcl	29	29	797	694.18			17	17	308.94	495	*
1174516496	Carney	Peter	Elkhart	IN	18	Neurosurgery	S	Oxycodone-Acetaminophen	Oxycodone Hcl/Acetaminophen	163	163	4545	8143.78	18		59	59	3756.15	1708	*
1174535132	Campbell	Stephen	Kalispell	MT	30	Neurosurgery	S	Oxycodone Hcl	Oxycodone Hcl	29	29	318	384.36	13		11	11	105.85	101	*
1174546766	Hua	Sherwin	Campbell	CA	6	Neurosurgery	S	Oxycodone-Acetaminophen	Oxycodone Hcl/Acetaminophen	19	20	441	809.98		*					*
1174546949	Hope	Donald	Fairfax	VA	51	Neurosurgery	S	Oxycodone-Acetaminophen	Oxycodone Hcl/Acetaminophen	12	12	84	70.89	12		12	12	70.89	84		12
1174555379	Caton	William	Pasadena	CA	6	Neurosurgery	S	Oxycodone-Acetaminophen	Oxycodone Hcl/Acetaminophen	19	19	195	413.17	11	#					*
1174560890	Shehadi	Joseph	Columbus	OH	39	Neurosurgery	S	Oxycodone-Acetaminophen	Oxycodone Hcl/Acetaminophen	32	32	187	457.7	24		16	16	192	88	#
1174585640	Mangels	Kyle	Tulsa	OK	40	Neurosurgery	S	Oxycodone-Acetaminophen	Oxycodone Hcl/Acetaminophen	20	20	207	905.1	11	*					*
1174605588	Quinn	Tanya	Saint Louis	MO	29	Neurosurgery	S	Oxycodone Hcl	Oxycodone Hcl	16	16	119	193.94		#					*
1174605588	Quinn	Tanya	Saint Louis	MO	29	Neurosurgery	S	Oxycodone-Acetaminophen	Oxycodone Hcl/Acetaminophen	17	17	115	213.35		#					*
1174609556	Kimball	Matthew	Roseville	CA	6	Neurosurgery	S	Oxycodone-Acetaminophen	Oxycodone Hcl/Acetaminophen	22	22	215	610.71	11		11	11	239.78	106	*
1174622831	Mohit	Abdi	Cleveland	OH	39	Neurosurgery	S	Oxycodone Hcl	Oxycodone Hcl	26	26	187	243.11	22	#					#
1174622831	Mohit	Abdi	Cleveland	OH	39	Neurosurgery	S	Oxycodone-Acetaminophen	Oxycodone Hcl/Acetaminophen	17	17	122	276.35	14	#					#
1174685101	Gorum	Michael	Columbus	GA	13	Neurosurgery	S	Oxycodone-Acetaminophen	Oxycodone Hcl/Acetaminophen	33	33	201	429.15	29	#					#
1174685192	Goldman	Marc	Columbus	GA	13	Neurosurgery	S	Oxycodone-Acetaminophen	Oxycodone Hcl/Acetaminophen	96	96	661	1416.35	93		64	64	767.29	415		61
1174718365	Sulaiman	Olawale	New Orleans	LA	22	Neurosurgery	S	Oxycodone-Acetaminophen	Oxycodone Hcl/Acetaminophen	14	14	314	389.35	12	#					*
1174731095	Khan	Fahd	San Jose	CA	6	Neurosurgery	S	Oxycodone-Acetaminophen	Oxycodone Hcl/Acetaminophen	12	12	64	110.49	12	*					*
1174746648	Campbell	James	Wenatchee	WA	53	Neurosurgery	S	Oxycodone Hcl	Oxycodone Hcl	14	14	98	117.92	11	*					*
1174775993	Thurmond	James	Lancaster	PA	42	Neurosurgery	S	Oxycodone-Acetaminophen	Oxycodone Hcl/Acetaminophen	14	14	135	217.68	11	*					*
1174787337	Gandhi	Ravi	Winter Park	FL	12	Neurosurgery	S	Oxycodone-Acetaminophen	Oxycodone Hcl/Acetaminophen	11	11	47	79.76	11	*					*
1174789416	Seecharan	Dave	Roswell	GA	13	Neurosurgery	S	Oxycodone-Acetaminophen	Oxycodone Hcl/Acetaminophen	17	17	270	740.58	12	#					*
1184031627	Denis	Daniel	Kenner	LA	22	Neurosurgery	S	Oxycodone Hcl	Oxycodone Hcl	41	41	767	798.2			29	29	637.52	461	*
1184031627	Denis	Daniel	Kenner	LA	22	Neurosurgery	S	Oxycodone-Acetaminophen	Oxycodone Hcl/Acetaminophen	69	69	1356	2291.81	27		48	48	1824.65	838	#
1184601304	Vinas	Federico	Daytona Beach	FL	12	Neurosurgery	S	Oxycodone-Acetaminophen	Oxycodone Hcl/Acetaminophen	14	14	61	137.54	13	#					#
1184620304	Kitchens	Daniel	Saint Louis	MO	29	Neurosurgery	S	Oxycodone-Acetaminophen	Oxycodone Hcl/Acetaminophen	54	54	382	689.43	36		42	42	585.25	298	#
1184624330	Houle	Paul	Hyannis	MA	25	Neurosurgery	S	Oxycodone Hcl	Oxycodone Hcl	38	38	230	266.06	37	#					#
1184636425	Mccormack	Bruce	San Francisco	CA	6	Neurosurgery	S	Oxycodone-Acetaminophen	Oxycodone Hcl/Acetaminophen	14	14	362	487.1	11	#					*
1184642175	Lee	Sunghoon	Springfield	MO	29	Neurosurgery	S	Oxycodone-Acetaminophen	Oxycodone Hcl/Acetaminophen	75	75	694	1060.57	45		52	52	744.07	514		33
1184666737	Naftalis	Richard	Dallas	TX	48	Neurosurgery	S	Oxycodone-Acetaminophen	Oxycodone Hcl/Acetaminophen	24	24	205	423.55	12	#					*
1184734030	Sillay	Karl	Nashville	TN	47	Neurosurgery	S	Oxycodone Hcl	Oxycodone Hcl	14	14	195	327.16		*					*
1184858292	Hazzard	Matthew	Lawrenceville	GA	13	Neurosurgery	S	Oxycodone Hcl	Oxycodone Hcl	13	13	76	97.4		*					*
1184858292	Hazzard	Matthew	Lawrenceville	GA	13	Neurosurgery	S	Oxycodone-Acetaminophen	Oxycodone Hcl/Acetaminophen	53	53	274	609.16	40	#					#
1184859530	Beaty	Narlin	Tallahassee	FL	12	Neurosurgery	S	Oxycodone Hcl	Oxycodone Hcl	32	32	183	217.55	28	#					#
1184859530	Beaty	Narlin	Tallahassee	FL	12	Neurosurgery	S	Oxycodone-Acetaminophen	Oxycodone Hcl/Acetaminophen	48	48	226	283.9	43		31	31	157.08	138		28
1184884900	Boah	Akwasi	Denton	TX	48	Neurosurgery	S	Oxycodone-Acetaminophen	Oxycodone Hcl/Acetaminophen	14	14	185	273.56	13	#					#
1194015370	Cook	Steven	Durham	NC	37	Neurosurgery	S	Oxycodone Hcl	Oxycodone Hcl	12	12	101	77.25		*					*
1194140483	Neil	Jayson	Kansas City	MO	29	Neurosurgery	S	Oxycodone-Acetaminophen	Oxycodone Hcl/Acetaminophen	34	34	224	535.84	34	#					#
1194705947	Coccia	Craig	Marquette	MI	26	Neurosurgery	S	Oxycodone Hcl	Oxycodone Hcl	18	18	190	124.21		*					*
1194705947	Coccia	Craig	Marquette	MI	26	Neurosurgery	S	Oxycodone-Acetaminophen	Oxycodone Hcl/Acetaminophen	42	42	395	670.6	13		31	31	543.84	322	*
1194721308	Etebar	Shahin	Rancho Mirage	CA	6	Neurosurgery	S	Oxycodone-Acetaminophen	Oxycodone Hcl/Acetaminophen	18	18	227	449.28	15	#					#
1194726216	Paramore	Christopher	Sayre	PA	42	Neurosurgery	S	Oxycodone-Acetaminophen	Oxycodone Hcl/Acetaminophen	16	16	81	127.91	12	*					*
1194731240	Nathan	David	Salt Lake City	UT	49	Neurosurgery	S	Oxycodone-Acetaminophen	Oxycodone Hcl/Acetaminophen	46	46	369	811.88	27		35	35	582.18	269	#
1194737726	Mina	Christie	Greenville	SC	45	Neurosurgery	S	Oxycodone-Acetaminophen	Oxycodone Hcl/Acetaminophen	171	171	1249	1809.81	157		143	143	1350	1011		131
1194743732	Nehls	Daniel	Tacoma	WA	53	Neurosurgery	S	Oxycodone-Acetaminophen	Oxycodone Hcl/Acetaminophen	54	54	493	1500	27		21	21	447.87	201		11
1194758508	Rami	Bimal	Baltimore	MD	24	Neurosurgery	S	Oxycodone Hcl	Oxycodone Hcl	57	57	629	581.06	35		39	39	337.55	386	#
1194758508	Rami	Bimal	Baltimore	MD	24	Neurosurgery	S	Oxycodone-Acetaminophen	Oxycodone Hcl/Acetaminophen	19	19	195	284.87	16	#					#
1194761403	Hadley	Mark	Birmingham	AL	1	Neurosurgery	S	Oxycodone Hcl	Oxycodone Hcl	15	15	407	618.05		*					*
1194761403	Hadley	Mark	Birmingham	AL	1	Neurosurgery	S	Oxycodone-Acetaminophen	Oxycodone Hcl/Acetaminophen	12	12	103	147.7		*					*
1194761791	Burson	George	Little Rock	AR	5	Neurosurgery	S	Oxycodone-Acetaminophen	Oxycodone Hcl/Acetaminophen	18	18	122	179.1	15	*					*
1194765180	Cohen	David	Bridgeport	WV	54	Neurosurgery	S	Oxycodone-Acetaminophen	Oxycodone Hcl/Acetaminophen	39	39	191	270.63	36	#					#
1194769604	Winters	Dennis	Ogden	UT	49	Neurosurgery	S	Oxycodone Hcl	Oxycodone Hcl	50	50	467	693.28	41	#					#
1194799056	Holliday, Iii	Peter	Macon	GA	13	Neurosurgery	S	Oxycodone-Acetaminophen	Oxycodone Hcl/Acetaminophen	71	71	1858	3037.1	29		39	39	1580.53	1051	#
1194929810	Engh	Johnathan	West Columbia	SC	45	Neurosurgery	S	Oxycodone-Acetaminophen	Oxycodone Hcl/Acetaminophen	19	19	142	146.02	16	#					#
1194930727	Stetson	Nathaniel	Oklahoma City	OK	40	Neurosurgery	S	Oxycodone-Acetaminophen	Oxycodone Hcl/Acetaminophen	31	31	214	561.23	22	#					#
1194934034	Willie	Jon	Saint Louis	MO	29	Neurosurgery	S	Oxycodone-Acetaminophen	Oxycodone Hcl/Acetaminophen	39	39	157	267.99	33		21	21	132.59	81		19
1194936096	Shorter	Cedric	St Petersburg	FL	12	Neurosurgery	S	Oxycodone-Acetaminophen	Oxycodone Hcl/Acetaminophen	19	19	136	213.5	13	*					*
1194949594	Dreyer	Jason	Walla Walla	WA	53	Neurosurgery	S	Oxycodone-Acetaminophen	Oxycodone Hcl/Acetaminophen	11	11	84	197.2		*					*
1205017605	Coppa	Nicholas	Hyannis	MA	25	Neurosurgery	S	Oxycodone Hcl	Oxycodone Hcl	19	19	140	210.05	19	#					#
1205044005	Okor	Mamerhi	Birmingham	AL	1	Neurosurgery	S	Oxycodone Hcl	Oxycodone Hcl	33	33	633	524.82	21		12	12	133.38	259	#
1205044005	Okor	Mamerhi	Birmingham	AL	1	Neurosurgery	S	Oxycodone-Acetaminophen	Oxycodone Hcl/Acetaminophen	41	41	938	951.14	26		25	25	499.01	514	#
1205045424	Fahrbach	John	Williamsville	NY	36	Neurosurgery	S	Oxycodone-Acetaminophen	Oxycodone Hcl/Acetaminophen	13	13	230	182.13		*					*
1205101896	White	Ian	Indianapolis	IN	18	Neurosurgery	S	Oxycodone-Acetaminophen	Oxycodone Hcl/Acetaminophen	74	74	928	2463.93	27		30	30	760.55	330		12
1205148913	Lewis	Evan	Pensacola	FL	12	Neurosurgery	S	Oxycodone-Acetaminophen	Oxycodone Hcl/Acetaminophen	40	40	278	405.76	18	#					#
1205308228	Grimes	Kayleigh	Payson	UT	49	Neurosurgery	S	Oxycodone-Acetaminophen	Oxycodone Hcl/Acetaminophen	50	50	357	661.9	41		39	39	500.64	266	#
1205803814	Ghodsi	Seyed	Belpre	OH	39	Neurosurgery	S	Oxycodone-Acetaminophen	Oxycodone Hcl/Acetaminophen	120	120.7	826	1884.7	90		64	64	1100.04	424		47
1205811916	Provenza	Louis	Wichita Falls	TX	48	Neurosurgery	S	Oxycodone-Acetaminophen	Oxycodone Hcl/Acetaminophen	28	28	483	797.25	15		15	15	385.41	246	*
1205822103	Kager	Christopher	Lancaster	PA	42	Neurosurgery	S	Oxycodone Hcl	Oxycodone Hcl	24	24	267	261.73	19	#					#
1205822103	Kager	Christopher	Lancaster	PA	42	Neurosurgery	S	Oxycodone-Acetaminophen	Oxycodone Hcl/Acetaminophen	137	137	1152	2173.24	98		110	110	1799.63	879		85
1205825338	Lindley	James	Savannah	GA	13	Neurosurgery	S	Oxycodone Hcl	Oxycodone Hcl	16	16	431	532.4		*					*
1205825338	Lindley	James	Savannah	GA	13	Neurosurgery	S	Oxycodone-Acetaminophen	Oxycodone Hcl/Acetaminophen	176	176	2143	4837.51	49		122	122	3282.42	1340		36
1205826955	Hisey	Brent	Oklahoma City	OK	40	Neurosurgery	S	Oxycodone-Acetaminophen	Oxycodone Hcl/Acetaminophen	42	42	473	1512.72	24		23	23	542.75	244	#
1205829009	Brown	Kimberly	Albany	GA	13	Neurosurgery	S	Oxycodone-Acetaminophen	Oxycodone Hcl/Acetaminophen	13	13	131	283.76	11	*					*
1205830221	Roy	Ranjan	Salisbury	NC	37	Neurosurgery	S	Oxycodone Hcl	Oxycodone Hcl	11	11	61	67.41	11	*					*
1205870565	Chambi	Israel	Santa Ana	CA	6	Neurosurgery	S	Oxycodone Hcl	Oxycodone Hcl	37	37	1110	2983.82		*					*
1205870565	Chambi	Israel	Santa Ana	CA	6	Neurosurgery	S	Oxycodone-Acetaminophen	Oxycodone Hcl/Acetaminophen	51	51	1494	2774.93	12		18	18	915.58	527	*
1215017637	Glasser	Ryan	Sarasota	FL	12	Neurosurgery	S	Oxycodone-Acetaminophen	Oxycodone Hcl/Acetaminophen	91	91	614	1565.77	57	#					#
1215048517	Torres Gluck	Jose	Lakeland	FL	12	Neurosurgery	S	Oxycodone-Acetaminophen	Oxycodone Hcl/Acetaminophen	63	63	345	570.82	50		52	52	473.22	281	#
1215050315	Ziewacz	John	Charlotte	NC	37	Neurosurgery	S	Oxycodone-Acetaminophen	Oxycodone Hcl/Acetaminophen	22	22	156	473.27	18	#					#
1215062518	Colle	Kyle	Cape Girardeau	MO	29	Neurosurgery	S	Oxycodone-Acetaminophen	Oxycodone Hcl/Acetaminophen	18	18	136	323.37	13	*					*
1215085006	Abdou	Samy	San Diego	CA	6	Neurosurgery	S	Oxycodone Hcl	Oxycodone Hcl	11	11	71	127.29			11	11	127.29	71	*
1215114475	Raore	Bethwel	Lawrenceville	GA	13	Neurosurgery	S	Oxycodone-Acetaminophen	Oxycodone Hcl/Acetaminophen	17	17	230	432.52	17	#					#
1215134713	Maserati	Matthew	Chambersburg	PA	42	Neurosurgery	S	Oxycodone Hcl	Oxycodone Hcl	20	20	274	267.44		*					*
1215134713	Maserati	Matthew	Chambersburg	PA	42	Neurosurgery	S	Oxycodone-Acetaminophen	Oxycodone Hcl/Acetaminophen	14	14	155	936.8		*					*
1215195615	Saulle	Dwight	Huntington	WV	54	Neurosurgery	S	Oxycodone-Acetaminophen	Oxycodone Hcl/Acetaminophen	43	43	499	899.48	30		29	29	551.96	334	#
1215469804	Oushy	Soliman	Rochester	MN	27	Neurosurgery	S	Oxycodone Hcl	Oxycodone Hcl	56	56	194	229.32	56	#					#
1215933353	Cervantes	Luis	East Stroudsburg	PA	42	Neurosurgery	S	Oxycodone-Acetaminophen	Oxycodone Hcl/Acetaminophen	33	33	441	598.31	17		21	21	444.13	303	#
1215948799	Bangerter	Kurt	Ogden	UT	49	Neurosurgery	S	Oxycodone-Acetaminophen	Oxycodone Hcl/Acetaminophen	12	12	92	234.39	11	*					*
1215973920	Le	Hoang	Vancouver	WA	53	Neurosurgery	S	Oxycodone Hcl	Oxycodone Hcl	18	18	131	114.03	15	#					#
1225018096	Wilson	Matthew	Tucson	AZ	4	Neurosurgery	S	Oxycodone-Acetaminophen	Oxycodone Hcl/Acetaminophen	14	14	100	131.6	12		14	14	131.6	100		12
1225020555	Soo	Teck	Southfield	MI	26	Neurosurgery	S	Oxycodone-Acetaminophen	Oxycodone Hcl/Acetaminophen	62	62	433	612.28	30		34	34	352.15	237	#
1225021702	Snell	Brian	Oklahoma City	OK	40	Neurosurgery	S	Oxycodone Hcl	Oxycodone Hcl	63	63	488	725.01	36		48	48	535.65	365	#
1225022023	Beck	Carter	Missoula	MT	30	Neurosurgery	S	Oxycodone Hcl	Oxycodone Hcl	12	12	85	120.68	12	*					*
1225022023	Beck	Carter	Missoula	MT	30	Neurosurgery	S	Oxycodone-Acetaminophen	Oxycodone Hcl/Acetaminophen	26	26	214	486.35	23	#					#
1225024128	Cook	Bruce	Lawrence	MA	25	Neurosurgery	S	Oxycodone Hcl	Oxycodone Hcl	26	26	198	231.02	17	#					*
1225048804	Erickson	Robert	Libertyville	IL	17	Neurosurgery	S	Oxycodone-Acetaminophen	Oxycodone Hcl/Acetaminophen	22	22	546	1771		#					*
1225055858	O'malley	Neil	Hagerstown	MD	24	Neurosurgery	S	Oxycodone-Acetaminophen	Oxycodone Hcl/Acetaminophen	16	16	215	249.34	14	#					#
1225059025	Dickerson	John	Wichita	KS	20	Neurosurgery	S	Oxycodone Hcl	Oxycodone Hcl	18	18	141	230.34		*					*
1225059025	Dickerson	John	Wichita	KS	20	Neurosurgery	S	Oxycodone-Acetaminophen	Oxycodone Hcl/Acetaminophen	125	125	861	2896.15	57		63	63	1592.5	434		31
1225086945	Boedeker	Daniel	Tulsa	OK	40	Neurosurgery	S	Oxycodone-Acetaminophen	Oxycodone Hcl/Acetaminophen	19	19	126	511.83	13	#					*
1225103963	Chedid	Mokbel	Detroit	MI	26	Neurosurgery	S	Oxycodone Hcl	Oxycodone Hcl	30	30	204	302.67	21		19	19	133.31	126	#
1225111511	Oh	Dennis	Springfield	MA	25	Neurosurgery	S	Oxycodone-Acetaminophen	Oxycodone Hcl/Acetaminophen	13	13	96	144.52		*					*
1225128705	Adada	Badih	Weston	FL	12	Neurosurgery	S	Oxycodone-Acetaminophen	Oxycodone Hcl/Acetaminophen	45	45	174	386.09	44	#					#
1225140338	Lovick	Darren	Shawnee Mission	KS	20	Neurosurgery	S	Oxycodone-Acetaminophen	Oxycodone Hcl/Acetaminophen	15	15	112	177.79	11	#					*
1225217920	Rezaiamiri	Shahram	Stockbridge	GA	13	Neurosurgery	S	Oxycodone Hcl	Oxycodone Hcl	17	17	510	685.36		*					*
1225217920	Rezaiamiri	Shahram	Stockbridge	GA	13	Neurosurgery	S	Oxycodone-Acetaminophen	Oxycodone Hcl/Acetaminophen	170	170	4643	6927.02	56		103	103	3725.65	2841		34
1225252042	Anderson	Joshua	Grand Island	NE	31	Neurosurgery	S	Oxycodone-Acetaminophen	Oxycodone Hcl/Acetaminophen	12	12	92	202.02		*					*
1225299589	Gordon	Amber	Mobile	AL	1	Neurosurgery	S	Oxycodone-Acetaminophen	Oxycodone Hcl/Acetaminophen	62	62	422	686.89	45		37	37	426.25	248		27
1225357098	Galgano	Michael	Syracuse	NY	36	Neurosurgery	S	Oxycodone Hcl	Oxycodone Hcl	12	12	75	66.45		*					*
1235106832	Khosrovi	Houman	Parkersburg	WV	54	Neurosurgery	S	Oxycodone-Acetaminophen	Oxycodone Hcl/Acetaminophen	79	79	582	951.56	52		41	41	532.03	301		27
1235109463	Hampf	Carl	Nashville	TN	47	Neurosurgery	S	Oxycodone-Acetaminophen	Oxycodone Hcl/Acetaminophen	13	13	56	79.37		#					*
1235120494	Colbassani	Harold	Clearwater	FL	12	Neurosurgery	S	Oxycodone-Acetaminophen	Oxycodone Hcl/Acetaminophen	29	29	343	511.14	17	#					#
1235134966	Tantuwaya	Vrijesh	Poway	CA	6	Neurosurgery	S	Oxycodone-Acetaminophen	Oxycodone Hcl/Acetaminophen	12	12	350	603.36			0	0	0	0	#
1235139700	Ratzker	Paul	Union	NJ	34	Neurosurgery	S	Oxycodone-Acetaminophen	Oxycodone Hcl/Acetaminophen	13	13	93	209.04		*					*
1235165705	Markey	Sean	Denver	CO	8	Neurosurgery	S	Oxycodone Hcl	Oxycodone Hcl	12	12	133	236.82		*					*
1235169772	Freese	Andrew	Coatesville	PA	42	Neurosurgery	S	Oxycodone Hcl	Oxycodone Hcl	114	114	1683	2125.7	23		33	33	465.65	480	*
1235169772	Freese	Andrew	Coatesville	PA	42	Neurosurgery	S	Oxycodone-Acetaminophen	Oxycodone Hcl/Acetaminophen	19	19	249	363.88		*					*
1235172396	Singh	Ran Vijai	Norfolk	VA	51	Neurosurgery	S	Oxycodone-Acetaminophen	Oxycodone Hcl/Acetaminophen	25	25	212	402.56	15		12	12	163.28	88	*
1235190943	Covington	Christopher	Tulsa	OK	40	Neurosurgery	S	Oxycodone Hcl	Oxycodone Hcl	58	58	843	1193.71	25	#					#
1235190943	Covington	Christopher	Tulsa	OK	40	Neurosurgery	S	Oxycodone-Acetaminophen	Oxycodone Hcl/Acetaminophen	36	36	706	2741.63	15		19	19	1473.79	277	*
1235190943	Covington	Christopher	Tulsa	OK	40	Neurosurgery	S	Oxycontin	Oxycodone Hcl	12	12	289	5910.93			12	12	5910.93	289	*
1235190943	Covington	Christopher	Tulsa	OK	40	Neurosurgery	S	Xtampza Er	Oxycodone Myristate	11	11	247	3866.26			11	11	3866.26	247	*
1235234675	Renkens	Kenneth	Carmel	IN	18	Neurosurgery	S	Oxycodone-Acetaminophen	Oxycodone Hcl/Acetaminophen	59	59	426	974.9	30	#					#
1235330432	Campbell	Peter	Shreveport	LA	22	Neurosurgery	S	Oxycodone Hcl	Oxycodone Hcl	18	18	319	142.21	15	#					#
1235330432	Campbell	Peter	Shreveport	LA	22	Neurosurgery	S	Oxycodone-Acetaminophen	Oxycodone Hcl/Acetaminophen	27	27	526	759.94	16		13	13	340.5	198	*
1235346354	Cameron	Brian	Richmond	VA	51	Neurosurgery	S	Oxycodone Hcl	Oxycodone Hcl	11	11	106	136.9		*					*
1235363888	Kalani	Maziyar	Scottsdale	AZ	4	Neurosurgery	S	Oxycodone Hcl	Oxycodone Hcl	44	44	304	413.89	17	#					#
1235367665	Spurgeon	Angela	Springfield	MO	29	Neurosurgery	S	Oxycodone-Acetaminophen	Oxycodone Hcl/Acetaminophen	19	19	165	266.81	16	#					#
1235392945	Bohman	Leif-Erik	Newark	DE	10	Neurosurgery	S	Oxycodone Hcl	Oxycodone Hcl	18	18	182	235.01	16	#					#
1235429499	Kumar	Ramesh	Aurora	CO	8	Neurosurgery	S	Oxycodone Hcl	Oxycodone Hcl	22	22	124	166.78	18		22	22	166.78	124		18
1235475476	Gorman	Richard	Kettering	OH	39	Neurosurgery	S	Oxycodone Hcl	Oxycodone Hcl	14	14	130	184.41		*					*
1235475476	Gorman	Richard	Kettering	OH	39	Neurosurgery	S	Oxycodone-Acetaminophen	Oxycodone Hcl/Acetaminophen	17	17.5	230	319.92		*					*
1245202274	Blankenship	James	Fayetteville	AR	5	Neurosurgery	S	Oxycodone Hcl	Oxycodone Hcl	20	20	414	476.85	15	#					*
1245203801	Lu	James	Bridgeton	MO	29	Neurosurgery	S	Oxycodone-Acetaminophen	Oxycodone Hcl/Acetaminophen	40	40	289	816.23	23		23	23	467.43	139	#
1245211630	Traina	Joseph	South Miami	FL	12	Neurosurgery	S	Oxycodone-Acetaminophen	Oxycodone Hcl/Acetaminophen	39	39	652	1426.64	15	#					#
1245214238	Hunt	Gabriel	Los Angeles	CA	6	Neurosurgery	S	Oxycodone-Acetaminophen	Oxycodone Hcl/Acetaminophen	13	13	111	134.54	11		13	13	134.54	111		11
1245215409	Afshar	John	West Palm Beach	FL	12	Neurosurgery	S	Oxycodone Hcl	Oxycodone Hcl	21	21	110	186.83	16		21	21	186.83	110		16
1245215409	Afshar	John	West Palm Beach	FL	12	Neurosurgery	S	Oxycodone-Acetaminophen	Oxycodone Hcl/Acetaminophen	23	23	153	465.41	19	#					#
1245231729	Atkins	Donald	San Antonio	TX	48	Neurosurgery	S	Oxycodone Hcl	Oxycodone Hcl	72	72	608	592.36	65		43	43	347.42	360		39
1245232065	Collada	Maurice	Salem	OR	41	Neurosurgery	S	Oxycodone Hcl	Oxycodone Hcl	84	84	789	966.35	51		67	67	754.55	610	#
1245233683	Healy	Michael	Perrysburg	OH	39	Neurosurgery	S	Oxycodone-Acetaminophen	Oxycodone Hcl/Acetaminophen	153	153	1573	2010.65	60		120	120	1313.28	1223		48
1245236157	Yingling	David	Cape Girardeau	MO	29	Neurosurgery	S	Oxycodone-Acetaminophen	Oxycodone Hcl/Acetaminophen	18	18	163	995.76	13	*					*
1245313253	Obasi	Chinyere	Kearney	NE	31	Neurosurgery	S	Oxycodone-Acetaminophen	Oxycodone Hcl/Acetaminophen	17	17	63	202.32	12	#					*
1245374602	Aguilar	Pedro	Clairton	PA	42	Neurosurgery	S	Oxycodone Hcl	Oxycodone Hcl	11	11	58	51.96	11	*					*
1245390095	Stokes	John	Austin	TX	48	Neurosurgery	S	Oxycodone-Acetaminophen	Oxycodone Hcl/Acetaminophen	33	33	400	822.29	25	#					#
1245396803	Sehati	Nouzhan	Burbank	CA	6	Neurosurgery	S	Oxycodone-Acetaminophen	Oxycodone Hcl/Acetaminophen	31	31	329	463.66	17	#					#
1245405661	O'shaughnessy	Brian	Nashville	TN	47	Neurosurgery	S	Oxycodone-Acetaminophen	Oxycodone Hcl/Acetaminophen	63	63	292	703.59	24		41	41	419.78	186	#
1245435056	Amene	Chiazo	Springfield	MO	29	Neurosurgery	S	Oxycodone Hcl	Oxycodone Hcl	11	11	99	117.24		*					*
1245435056	Amene	Chiazo	Springfield	MO	29	Neurosurgery	S	Oxycodone-Acetaminophen	Oxycodone Hcl/Acetaminophen	18	18	222	257.16	16	*					*
1245448083	Fleming	James	Columbus	OH	39	Neurosurgery	S	Oxycodone Hcl	Oxycodone Hcl	14	14	98	91.31		*					*
1245448083	Fleming	James	Columbus	OH	39	Neurosurgery	S	Oxycodone-Acetaminophen	Oxycodone Hcl/Acetaminophen	80	80	560	848.42	24		27	27	218.22	189	*
1245454651	Haynes	Neal	Nacogdoches	TX	48	Neurosurgery	S	Oxycodone-Acetaminophen	Oxycodone Hcl/Acetaminophen	11	11	330	748.32		*					*
1245545805	Jacobson	Robert	South Miami	FL	12	Neurosurgery	S	Oxycodone-Acetaminophen	Oxycodone Hcl/Acetaminophen	40	40	374	516.89	18		21	21	277.96	199	#
1255314332	Mcnulty	John	Rhinebeck	NY	36	Neurosurgery	S	Oxycodone-Acetaminophen	Oxycodone Hcl/Acetaminophen	15	15	105	178.08	14	#					#
1255336863	Maliner	Lloyd	Plantation	FL	12	Neurosurgery	S	Oxycodone-Acetaminophen	Oxycodone Hcl/Acetaminophen	22	22	79	106.59	18	#					#
1255350104	Bidiwala	Shaad	Dallas	TX	48	Neurosurgery	S	Oxycodone-Acetaminophen	Oxycodone Hcl/Acetaminophen	29	29	303	599.16	17		11	11	231.47	119	*
1255357489	Zipfel	Gregory	Saint Louis	MO	29	Neurosurgery	S	Oxycodone Hcl	Oxycodone Hcl	11	11	103	105.8		*					*
1255370557	Salkind	Gene	Huntingdon Valley	PA	42	Neurosurgery	S	Oxycodone-Acetaminophen	Oxycodone Hcl/Acetaminophen	70	70	1308	1992.25	34		58	58	1699.36	1061	#
1255381208	Rosado	Julio	Bayamon	PR	72	Neurosurgery	S	Oxycodone-Acetaminophen	Oxycodone Hcl/Acetaminophen	27	27	302	239.46	20		11	11	90.3	111	*
1255385910	Elnabtity	Mohamed	East Lansing	MI	26	Neurosurgery	S	Oxycodone-Acetaminophen	Oxycodone Hcl/Acetaminophen	11	11	69	79.16		*					*
1255400180	Nathan	Swami	Frederick	MD	24	Neurosurgery	S	Oxycodone Hcl	Oxycodone Hcl	53	53	1282	797.33	14		28	28	408.49	547	#
1255400180	Nathan	Swami	Frederick	MD	24	Neurosurgery	S	Oxycodone-Acetaminophen	Oxycodone Hcl/Acetaminophen	88	88	1960	2514.46	28		59	59	1091.07	1370	#
1255400180	Nathan	Swami	Frederick	MD	24	Neurosurgery	S	Percocet	Oxycodone Hcl/Acetaminophen	26	26	390	39040.04			0	0	0	0	#
1255508461	Smucker	Philip	Santa Fe	NM	35	Neurosurgery	S	Oxycodone-Acetaminophen	Oxycodone Hcl/Acetaminophen	25	25	202	447.19	22	#					#
1255640892	Marquez	Yvette	Pomona	CA	6	Neurosurgery	S	Oxycodone-Acetaminophen	Oxycodone Hcl/Acetaminophen	22	22	173	360.35	22	#					#
1265409064	Clark	Winston	Southaven	MS	28	Neurosurgery	S	Oxycodone-Acetaminophen	Oxycodone Hcl/Acetaminophen	38	38	244	547.54	34		21	21	185.73	128		20
1265411151	Jestus	Joseph	Cookeville	TN	47	Neurosurgery	S	Oxycodone Hcl	Oxycodone Hcl	19	19	283	557.38			0	0	0	0	#
1265411151	Jestus	Joseph	Cookeville	TN	47	Neurosurgery	S	Oxycodone-Acetaminophen	Oxycodone Hcl/Acetaminophen	128	128	2088	3080.66	46		105	105	2530.06	1729	#
1265414783	Mann	Robert	Oshkosh	WI	55	Neurosurgery	S	Oxycodone-Acetaminophen	Oxycodone Hcl/Acetaminophen	17	17	144	248.3	14	#					#
1265415145	Muizelaar	J.	Huntington	WV	54	Neurosurgery	S	Oxycodone-Acetaminophen	Oxycodone Hcl/Acetaminophen	17	17	261	372.08	14	*					*
1265420269	Bernardi	Robert	Saint Louis	MO	29	Neurosurgery	S	Oxycodone-Acetaminophen	Oxycodone Hcl/Acetaminophen	15	15	177	335.42			15	15	335.42	177	*
1265421309	Thompson	Willard	Savannah	GA	13	Neurosurgery	S	Oxycodone-Acetaminophen	Oxycodone Hcl/Acetaminophen	16	16	177	267.28		*					*
1265424204	Nees	Jeffrey	Oklahoma City	OK	40	Neurosurgery	S	Oxycodone-Acetaminophen	Oxycodone Hcl/Acetaminophen	11	11	83	197.53		*					*
1265430029	Coric	Domagoj	Charlotte	NC	37	Neurosurgery	S	Oxycodone-Acetaminophen	Oxycodone Hcl/Acetaminophen	29	29	243	665.28	22	#					#
1265430755	Senter	Howard	Pittsburgh	PA	42	Neurosurgery	S	Oxycodone Hcl	Oxycodone Hcl	11	11	146	56.79		*					*
1265430755	Senter	Howard	Pittsburgh	PA	42	Neurosurgery	S	Oxycodone-Acetaminophen	Oxycodone Hcl/Acetaminophen	18	18	258	204.73	11	#					*
1265432603	Bloomfield	Stephen	Edison	NJ	34	Neurosurgery	S	Oxycodone-Acetaminophen	Oxycodone Hcl/Acetaminophen	13	13	151	190.36		*					*
1265458152	Zimmerman	Gary	Bridgeport	CT	9	Neurosurgery	S	Oxycodone Hcl	Oxycodone Hcl	65	65	693	671.86	18		35	35	243.14	347	#
1265458152	Zimmerman	Gary	Bridgeport	CT	9	Neurosurgery	S	Oxycodone-Acetaminophen	Oxycodone Hcl/Acetaminophen	37	37	340	690.05	16		18	18	347.07	167	*
1265469571	Tobler	William	Cincinnati	OH	39	Neurosurgery	S	Oxycodone Hcl	Oxycodone Hcl	49	49	392	463.28	26		28	28	302.52	228	#
1265469571	Tobler	William	Cincinnati	OH	39	Neurosurgery	S	Oxycodone-Acetaminophen	Oxycodone Hcl/Acetaminophen	178	178.3	1336	2180.45	95		139	139	1670.29	1000		83
1265473516	Dalrymple	Stephen	New Bern	NC	37	Neurosurgery	S	Oxycodone Hcl	Oxycodone Hcl	114	114	1436	1701.57	55		54	54	705.83	535		37
1265473516	Dalrymple	Stephen	New Bern	NC	37	Neurosurgery	S	Oxycodone-Acetaminophen	Oxycodone Hcl/Acetaminophen	108	108	1175	2828.21	56		78	78	2018.68	863		40
1265480370	Hazen	Gale	Sheffield Village	OH	39	Neurosurgery	S	Oxycodone-Acetaminophen	Oxycodone Hcl/Acetaminophen	19	19	156	173.06	19	#					#
1265507024	Kern	Matthew	Pensacola	FL	12	Neurosurgery	S	Oxycodone-Acetaminophen	Oxycodone Hcl/Acetaminophen	34	34	233	628.73	23		21	21	441.27	147	#
1265512685	Knego	Robert	Sarasota	FL	12	Neurosurgery	S	Oxycodone Hcl	Oxycodone Hcl	11	11	74	118.03		*					*
1265512685	Knego	Robert	Sarasota	FL	12	Neurosurgery	S	Oxycodone-Acetaminophen	Oxycodone Hcl/Acetaminophen	69	69	436	847.13	45	#					#
1265606644	Grunch	Betsy	Gainesville	GA	13	Neurosurgery	S	Oxycodone Hcl	Oxycodone Hcl	43	43	478	592.84	27		30	30	437.28	304	#
1265606644	Grunch	Betsy	Gainesville	GA	13	Neurosurgery	S	Oxycodone-Acetaminophen	Oxycodone Hcl/Acetaminophen	55	55	578	945.31	36	#					#
1265684518	Rosen	David	Winter Park	FL	12	Neurosurgery	S	Oxycodone-Acetaminophen	Oxycodone Hcl/Acetaminophen	19	19	102	177.78	19	*					*
1265723423	Aucoin	Jeffrey	Ogden	UT	49	Neurosurgery	S	Oxycodone Hcl	Oxycodone Hcl	11	11	76	127.66		*					*
1265723423	Aucoin	Jeffrey	Ogden	UT	49	Neurosurgery	S	Oxycodone-Acetaminophen	Oxycodone Hcl/Acetaminophen	20	20	148	358.05	13	#					*
1265743884	Slimack	Nicholas	Santa Maria	CA	6	Neurosurgery	S	Oxycodone-Acetaminophen	Oxycodone Hcl/Acetaminophen	17	17	263	313.13		*					*
1275504730	El-Kalliny	Magdy	Somerset	KY	21	Neurosurgery	S	Oxycodone Hcl	Oxycodone Hcl	13	13	365	455.65			13	13	455.65	365	*
1275504730	El-Kalliny	Magdy	Somerset	KY	21	Neurosurgery	S	Oxycodone-Acetaminophen	Oxycodone Hcl/Acetaminophen	30	30	212	463.07	20		11	11	86.86	75	*
1275504730	El-Kalliny	Magdy	Somerset	KY	21	Neurosurgery	S	Oxycontin	Oxycodone Hcl	12	12	360	14012.16			12	12	14012.16	360	*
1275518797	Yundt	Kent	Bend	OR	41	Neurosurgery	S	Oxycodone Hcl	Oxycodone Hcl	17	17	234	192.41	12	*					*
1275534539	Banks	Jason	Huntsville	AL	1	Neurosurgery	S	Oxycodone-Acetaminophen	Oxycodone Hcl/Acetaminophen	37	37	286	411.74	17		18	18	225.63	146	*
1275549305	Cohen	Douglas	New York	NY	36	Neurosurgery	S	Oxycodone Hcl	Oxycodone Hcl	13	13	108	105.11			0	0	0	0	#
1275549305	Cohen	Douglas	New York	NY	36	Neurosurgery	S	Oxycodone-Acetaminophen	Oxycodone Hcl/Acetaminophen	17	17	117	250.89	12	*					*
1275554024	Cuff	John	Athens	GA	13	Neurosurgery	S	Oxycodone Hcl	Oxycodone Hcl	11	11	158	106.9		*					*
1275554024	Cuff	John	Athens	GA	13	Neurosurgery	S	Oxycodone-Acetaminophen	Oxycodone Hcl/Acetaminophen	107	107	2054	2823.97	63		65	65	1701.1	1271		39
1275563918	Sincoff	Eric	Lutz	FL	12	Neurosurgery	S	Oxycodone-Acetaminophen	Oxycodone Hcl/Acetaminophen	23	23	117	284.06	20	#					#
1275568297	Juneau	Patrick Alton	Lafayette	LA	22	Neurosurgery	S	Oxycodone-Acetaminophen	Oxycodone Hcl/Acetaminophen	26	26	209	470.92	12	*					*
1275574238	Batson	Ramon	Norwalk	CT	9	Neurosurgery	S	Oxycodone Hcl	Oxycodone Hcl	24	24	696	858.59		#					*
1275575789	Modha	Ashok	Vancouver	WA	53	Neurosurgery	S	Oxycodone Hcl	Oxycodone Hcl	31	31	214	128.29	28	#					#
1275578205	Winters	Charles	Bel Air	MD	24	Neurosurgery	S	Oxycodone-Acetaminophen	Oxycodone Hcl/Acetaminophen	15	15	127	133.09	12	#					*
1275594467	Schubert	Eric	Virginia Beach	VA	51	Neurosurgery	S	Oxycodone-Acetaminophen	Oxycodone Hcl/Acetaminophen	17	17	163	379.73		#					*
1275609489	Anderson	Thomas	Mt Pleasant	SC	45	Neurosurgery	S	Oxycodone Hcl	Oxycodone Hcl	98	98	1323	1162.15	63	#					#
1275736365	Whisenhunt	Thomas	Montgomery	AL	1	Neurosurgery	S	Oxycodone-Acetaminophen	Oxycodone Hcl/Acetaminophen	116	116	1126	2976.21	106		68	68	1632.23	640		63
1275762429	Shannon	Larry	Salisbury	MD	24	Neurosurgery	S	Oxycodone Hcl	Oxycodone Hcl	15	15	198	235.62		*					*
1275799025	Mcclendon	Jamal	Scottsdale	AZ	4	Neurosurgery	S	Oxycodone Hcl	Oxycodone Hcl	11	11	69	139.81		*					*
1275829996	Nanaszko	Michael	Phoenix	AZ	4	Neurosurgery	S	Oxycodone Hcl	Oxycodone Hcl	28	28	242	316.58	18	#					#
1285185454	Grunert	Peter	Seattle	WA	53	Neurosurgery	S	Oxycodone-Acetaminophen	Oxycodone Hcl/Acetaminophen	31	31	305	458.55	29		19	19	311.33	217		18
1285654632	Caruso	John	Hagerstown	MD	24	Neurosurgery	S	Oxycodone-Acetaminophen	Oxycodone Hcl/Acetaminophen	22	22	143	222.1	21	#					#
1285661835	Clough	John	Overland Park	KS	20	Neurosurgery	S	Oxycodone Hcl	Oxycodone Hcl	151	151	4135	6461.62	27		61	61	2673.9	1655		15
1285661835	Clough	John	Overland Park	KS	20	Neurosurgery	S	Oxycodone-Acetaminophen	Oxycodone Hcl/Acetaminophen	257	258	5836	10915.28	70		123	123	3547.63	2332		46
1285661835	Clough	John	Overland Park	KS	20	Neurosurgery	S	Oxycontin	Oxycodone Hcl	77	77	2287	41812.06	12		51	51	28210.59	1530	*
1285661835	Clough	John	Overland Park	KS	20	Neurosurgery	S	Xtampza Er	Oxycodone Myristate	15	15	330	6265.67		*					*
1285721225	Harsh	Carter	Birmingham	AL	1	Neurosurgery	S	Oxycodone-Acetaminophen	Oxycodone Hcl/Acetaminophen	92	92	674	845.8	87		75	75	676.39	536		70
1285736702	Dillon	James	Aiken	SC	45	Neurosurgery	S	Oxycodone-Acetaminophen	Oxycodone Hcl/Acetaminophen	21	21	158	335.35	12	#					*
1285851303	Gorsen	Robert	Annandale	VA	51	Neurosurgery	S	Oxycodone-Acetaminophen	Oxycodone Hcl/Acetaminophen	11	11	60	129.89		*					*
1285876946	Ahmad	Faiz	Miami	FL	12	Neurosurgery	S	Oxycodone Hcl	Oxycodone Hcl	64	64	565	620.34	53	#					#
1285876946	Ahmad	Faiz	Miami	FL	12	Neurosurgery	S	Oxycodone-Acetaminophen	Oxycodone Hcl/Acetaminophen	13	13	65	167.92	13	*					*
1285890046	Mangubat	Erwin	Columbia	SC	45	Neurosurgery	S	Oxycodone-Acetaminophen	Oxycodone Hcl/Acetaminophen	15	15	84	138.4	13	*					*
1285892513	Oladunjoye	Azeem	Sacramento	CA	6	Neurosurgery	S	Oxycodone-Acetaminophen	Oxycodone Hcl/Acetaminophen	15	15	143	335.91		#					*
1285895045	Ivanov	Alexander	Sacramento	CA	6	Neurosurgery	S	Oxycodone Hcl	Oxycodone Hcl	12	12	79	70.12		#					*
1285900290	Messegee	Jamie	Eureka	CA	6	Neurosurgery	S	Oxycodone Hcl	Oxycodone Hcl	19	19	200	260.01	16	*					*
1285945162	Malone	Hani	Fargo	ND	38	Neurosurgery	S	Oxycodone-Acetaminophen	Oxycodone Hcl/Acetaminophen	49	49	481	842.3	25		36	36	601.05	316	#
1295020311	Ruff	Angelique	Saint Paul	MN	27	Neurosurgery	S	Oxycodone Hcl	Oxycodone Hcl	26	26	166	217.07	11	#					*
1295710655	Patel	Anant	Austin	TX	48	Neurosurgery	S	Oxycodone-Acetaminophen	Oxycodone Hcl/Acetaminophen	11	11	118	309.75		*					*
1295780278	Shanno	George	Vancouver	WA	53	Neurosurgery	S	Oxycodone Hcl	Oxycodone Hcl	25	25	109	113.71	24	#					#
1295782670	Rahman	Salim	Springfield	MO	29	Neurosurgery	S	Oxycodone Hcl	Oxycodone Hcl	63	63	459	525.25	53		42	42	351.32	309		36
1295782670	Rahman	Salim	Springfield	MO	29	Neurosurgery	S	Oxycodone-Acetaminophen	Oxycodone Hcl/Acetaminophen	14	14	92	161.04	13	#					#
1295784429	Greene-Harris	Sandea	Decatur	GA	13	Neurosurgery	S	Oxycodone-Acetaminophen	Oxycodone Hcl/Acetaminophen	18	18	123	234.02	14	#					*
1295791150	Sungarian	Arno	Worcester	MA	25	Neurosurgery	S	Oxycodone Hcl	Oxycodone Hcl	32	32	843	666.85	21	*					*
1295811982	Frankel	Roger	Atlanta	GA	13	Neurosurgery	S	Oxycodone Hcl	Oxycodone Hcl	58	58	622	853.98	46	#					#
1295861342	Johnson	Michele	Atlanta	GA	13	Neurosurgery	S	Oxycodone Hcl	Oxycodone Hcl	31	31	341	418.2	22		17	17	229.07	203	#
1295861342	Johnson	Michele	Atlanta	GA	13	Neurosurgery	S	Oxycodone-Acetaminophen	Oxycodone Hcl/Acetaminophen	56	56	623	991.45	30		44	44	654.84	452	#
1295894731	Macdonald	Bart	Canton	GA	13	Neurosurgery	S	Oxycodone Hcl	Oxycodone Hcl	20	20	345	605.61	11	#					*
1295894731	Macdonald	Bart	Canton	GA	13	Neurosurgery	S	Oxycodone-Acetaminophen	Oxycodone Hcl/Acetaminophen	65	65	1153	2196.78	36	#					#
1295905107	Sonti	Gayatri	Rockford	IL	17	Neurosurgery	S	Oxycodone-Acetaminophen	Oxycodone Hcl/Acetaminophen	31	31	806	561.25		#					*
1295925022	Schiefer	Terry	Eau Claire	WI	55	Neurosurgery	S	Oxycodone Hcl	Oxycodone Hcl	23	23	210	249.73	18	#					#
1295942142	Kelly	Brandon	Idaho Falls	ID	16	Neurosurgery	S	Oxycodone-Acetaminophen	Oxycodone Hcl/Acetaminophen	28	28	203	536.57	26	#					#
1295998011	Jones	Jeffery	Herrin	IL	17	Neurosurgery	S	Oxycodone-Acetaminophen	Oxycodone Hcl/Acetaminophen	56	56	671	1855.26	36		34	34	1096.52	391		22
1306036876	Musacchio	Michael	Evanston	IL	17	Neurosurgery	S	Oxycodone-Acetaminophen	Oxycodone Hcl/Acetaminophen	14	14	244	1024.67		*					*
1306051479	Neumann	Christopher	Cincinnati	OH	39	Neurosurgery	S	Oxycodone-Acetaminophen	Oxycodone Hcl/Acetaminophen	41	41	315	449.89	22		20	20	237.37	161	#
1306055074	Hartzfeld	Paul	Akron	OH	39	Neurosurgery	S	Oxycodone-Acetaminophen	Oxycodone Hcl/Acetaminophen	14	14	67	74.9	11	#					*
1306077854	Woodrow	Sarah	Kansas City	KS	20	Neurosurgery	S	Oxycodone Hcl	Oxycodone Hcl	11	11	127	111.22		*					*
1306171608	Molloy	Seth	Columbia	SC	45	Neurosurgery	S	Oxycodone-Acetaminophen	Oxycodone Hcl/Acetaminophen	92	92	568	1159.61	57		69	69	794.01	431		43
1306807094	Gullick	Richard	Decatur	GA	13	Neurosurgery	S	Oxycodone-Acetaminophen	Oxycodone Hcl/Acetaminophen	18	18	145	437.62	12	*					*
1306808191	Sarzier	John	Hinesville	GA	13	Neurosurgery	S	Oxycodone-Acetaminophen	Oxycodone Hcl/Acetaminophen	137	137	1783	3610.98	73		88	88	2083.09	1139		49
1306814868	Mesiwala	Ali	Rancho Cucamonga	CA	6	Neurosurgery	S	Oxycodone-Acetaminophen	Oxycodone Hcl/Acetaminophen	28	28	495	998.87	23		17	17	577.53	275	#
1306830674	Harpring	John	Louisville	KY	21	Neurosurgery	S	Oxycodone-Acetaminophen	Oxycodone Hcl/Acetaminophen	30	30	312	1382.93	22	*					*
1306846928	Levy	Armond	Saint Louis	MO	29	Neurosurgery	S	Oxycodone-Acetaminophen	Oxycodone Hcl/Acetaminophen	60	60	383	829.57	51		34	34	453.86	218		30
1306849575	Clark	Shawn	Mobile	AL	1	Neurosurgery	S	Oxycodone-Acetaminophen	Oxycodone Hcl/Acetaminophen	69	69	773	886.21	69		47	47	490.8	513		47
1306876172	Bohinski	Robert	Cincinnati	OH	39	Neurosurgery	S	Oxycodone-Acetaminophen	Oxycodone Hcl/Acetaminophen	92	92	727	1201.37	73	#					#
1306877030	Kissel	Phillip	San Luis Obispo	CA	6	Neurosurgery	S	Oxycodone-Acetaminophen	Oxycodone Hcl/Acetaminophen	26	26	159	341.2	21	#					#
1306891320	Appley	Alan	Lafayette	LA	22	Neurosurgery	S	Oxycodone-Acetaminophen	Oxycodone Hcl/Acetaminophen	43	43	785	751.96	16		23	23	443.11	540	*
1306992995	Bell	Scott	Columbus	GA	13	Neurosurgery	S	Oxycodone-Acetaminophen	Oxycodone Hcl/Acetaminophen	21	21	179	179.15	11	#					*
1316027501	Hoyt	Alastair	Huntington	WV	54	Neurosurgery	S	Oxycodone-Acetaminophen	Oxycodone Hcl/Acetaminophen	24	24	241	327.99	21	#					#
1316042989	Spivak	Carl	Newton	NJ	34	Neurosurgery	S	Oxycodone-Acetaminophen	Oxycodone Hcl/Acetaminophen	29	29	341	426.94	16		29	29	426.94	341		16
1316048911	Lee	David	Hattiesburg	MS	28	Neurosurgery	S	Oxycodone-Acetaminophen	Oxycodone Hcl/Acetaminophen	23	23	220	178.23	15	*					*
1316095367	Yanez	Paulino	Fontana	CA	6	Neurosurgery	S	Oxycodone-Acetaminophen	Oxycodone Hcl/Acetaminophen	14	14	264	523.81		#					*
1316110901	Hoh	Daniel	Gainesville	FL	12	Neurosurgery	S	Oxycodone Hcl	Oxycodone Hcl	23	23	106	141.88	23	#					#
1316136377	Le	Tien	Brandon	FL	12	Neurosurgery	S	Oxycodone-Acetaminophen	Oxycodone Hcl/Acetaminophen	14	14	120	223.47	12	*					*
1316139793	Osbun	Joshua	Saint Louis	MO	29	Neurosurgery	S	Oxycodone Hcl	Oxycodone Hcl	21	21	255	293.46	16	*					*
1316140338	Tomycz	Nestor	Washington	PA	42	Neurosurgery	S	Oxycodone Hcl	Oxycodone Hcl	17	17	98	115.18	17	#					#
1316243264	Tempel	Zachary	Cincinnati	OH	39	Neurosurgery	S	Oxycodone-Acetaminophen	Oxycodone Hcl/Acetaminophen	68	68	663	1031.96	40		51	51	721.69	500	#
1316258569	Clark	Shannon	Philadelphia	PA	42	Neurosurgery	S	Oxycodone-Acetaminophen	Oxycodone Hcl/Acetaminophen	12	12	76	72.34		*					*
1316901481	Scogna	Joseph	Langhorne	PA	42	Neurosurgery	S	Oxycodone-Acetaminophen	Oxycodone Hcl/Acetaminophen	38	38	287	483.11	21	#					#
1316901838	Smith	Stewart	Oklahoma City	OK	40	Neurosurgery	S	Oxycodone Hcl	Oxycodone Hcl	20	20	423	891.74		*					*
1316913635	Dietze	Donald	Lacombe	LA	22	Neurosurgery	S	Oxycodone Hcl	Oxycodone Hcl	16	16	310	505.84		*					*
1316913635	Dietze	Donald	Lacombe	LA	22	Neurosurgery	S	Oxycodone-Acetaminophen	Oxycodone Hcl/Acetaminophen	109	109	2201	3445.05	31		70	70	1703.47	1373	#
1316960594	Aferzon	Joseph	Portland	CT	9	Neurosurgery	S	Oxycodone Hcl	Oxycodone Hcl	52	52	856	1668.32		*					*
1316960594	Aferzon	Joseph	Portland	CT	9	Neurosurgery	S	Oxycodone-Acetaminophen	Oxycodone Hcl/Acetaminophen	71	71	705	2546.05	13		25	25	410.91	232	*
1316960842	Willis	Byron	Phoenix	AZ	4	Neurosurgery	S	Oxycodone-Acetaminophen	Oxycodone Hcl/Acetaminophen	19	19	86	218.6	15	#					*
1316975022	Turner	Donn	Fort Collins	CO	8	Neurosurgery	S	Oxycodone-Acetaminophen	Oxycodone Hcl/Acetaminophen	20	20	144	367.97	15	#					#
1326018326	Mehta	Rajesh	Richmond	VA	51	Neurosurgery	S	Oxycodone-Acetaminophen	Oxycodone Hcl/Acetaminophen	39	39	373	515.79	31		39	39	515.79	373		31
1326025206	York	Julie	Salem	OR	41	Neurosurgery	S	Oxycodone Hcl	Oxycodone Hcl	23	23	239	235.92	22	#					#
1326046186	Cowan	Michael	Charlotte	NC	37	Neurosurgery	S	Oxycodone-Acetaminophen	Oxycodone Hcl/Acetaminophen	19	19	130	317.36		*					*
1326046236	Adamson	Tim	Charlotte	NC	37	Neurosurgery	S	Oxycodone-Acetaminophen	Oxycodone Hcl/Acetaminophen	27	27	191	455.98	19	#					#
1326046327	Dix	Gary	Annapolis	MD	24	Neurosurgery	S	Oxycodone-Acetaminophen	Oxycodone Hcl/Acetaminophen	13	13	66	57.04	12	#					*
1326124231	Inga	Jorge	Tampa	FL	12	Neurosurgery	S	Oxycodone-Acetaminophen	Oxycodone Hcl/Acetaminophen	13	13	137	118.55		*					*
1326224007	Walkup	Raymond	Atlanta	GA	13	Neurosurgery	S	Oxycodone Hcl	Oxycodone Hcl	27	27	245	386.7	15		27	27	386.7	245		15
1326224007	Walkup	Raymond	Atlanta	GA	13	Neurosurgery	S	Oxycodone-Acetaminophen	Oxycodone Hcl/Acetaminophen	27	27	308	657.61	19	#					#
1326246836	Phillips	Gabriel	Lexington	KY	21	Neurosurgery	S	Oxycodone-Acetaminophen	Oxycodone Hcl/Acetaminophen	93	93	898	1309.89	59		62	62	821.93	598		44
1326257015	Pannu	Tejpaul	Dearborn	MI	26	Neurosurgery	S	Oxycodone-Acetaminophen	Oxycodone Hcl/Acetaminophen	13	13	94	113.38		*					*
1336106764	Greene	George	Omaha	NE	31	Neurosurgery	S	Oxycodone Hcl	Oxycodone Hcl	18	18	60	67.48	17	#					#
1336118116	Nazzaro	Jules	Kansas City	KS	20	Neurosurgery	S	Oxycodone Hcl	Oxycodone Hcl	20	20	39	60.21	20	#					#
1336132430	Jones	David	Greensboro	NC	37	Neurosurgery	S	Oxycodone Hcl	Oxycodone Hcl	50	50	444	520.18	29		28	28	215.44	238		17
1336132430	Jones	David	Greensboro	NC	37	Neurosurgery	S	Oxycodone-Acetaminophen	Oxycodone Hcl/Acetaminophen	79	79	728	1108.83	52		52	52	719.41	451		37
1336144302	Kiefer	Steven	Lexington	KY	21	Neurosurgery	S	Oxycodone-Acetaminophen	Oxycodone Hcl/Acetaminophen	66	66	759	741.92	52		53	53	632.17	656		41
1336146513	Uselman	James	Columbus	OH	39	Neurosurgery	S	Oxycodone-Acetaminophen	Oxycodone Hcl/Acetaminophen	12	12	85	148.77		*					*
1336146992	Onyiuke	Hilary	Farmington	CT	9	Neurosurgery	S	Oxycodone Hcl	Oxycodone Hcl	16	16	160	106.76	14	#					#
1336194380	Foote	Kelly	Gainesville	FL	12	Neurosurgery	S	Oxycodone Hcl	Oxycodone Hcl	15	15	37	56.04	15	#					#
1336195866	Segal	Harold	San Luis Obispo	CA	6	Neurosurgery	S	Oxycodone Hcl	Oxycodone Hcl	12	12	360	270.56			12	12	270.56	360	*
1336198209	Chahlavi	Ali	Jacksonville	FL	12	Neurosurgery	S	Oxycodone-Acetaminophen	Oxycodone Hcl/Acetaminophen	35	35	243	393.1	34	#					#
1336239920	Yonemura	Kenneth	Salt Lake City	UT	49	Neurosurgery	S	Oxycodone Hcl	Oxycodone Hcl	12	12	214	196.05		*					*
1336251834	Borden	Jonathan	Cincinnati	OH	39	Neurosurgery	S	Oxycodone-Acetaminophen	Oxycodone Hcl/Acetaminophen	13	13	109	143.96		*					*
1336330463	Owen	Justin	Marrero	LA	22	Neurosurgery	S	Oxycodone-Acetaminophen	Oxycodone Hcl/Acetaminophen	42	42	415	822.35	34	#					#
1336363753	Klemp	Joshua	Lansing	KS	20	Neurosurgery	S	Oxycodone-Acetaminophen	Oxycodone Hcl/Acetaminophen	21	21	177	419.99		*					*
1346203627	Francavilla	Thomas	Covington	LA	22	Neurosurgery	S	Oxycodone-Acetaminophen	Oxycodone Hcl/Acetaminophen	19	19	136	314.77	13	#					*
1346205622	Pace	John	Hot Springs	AR	5	Neurosurgery	S	Oxycodone-Acetaminophen	Oxycodone Hcl/Acetaminophen	55	55	424	590.19	26		25	25	221.22	169	#
1346220407	Marsh	W	Rochester	MN	27	Neurosurgery	S	Oxycodone Hcl	Oxycodone Hcl	12	12	48	80.94		*					*
1346225984	Robinson	John	Stuart	FL	12	Neurosurgery	S	Oxycodone-Acetaminophen	Oxycodone Hcl/Acetaminophen	38	38	258	627.1	31	#					#
1346245966	Woodham	David	Dothan	AL	1	Neurosurgery	S	Oxycodone-Acetaminophen	Oxycodone Hcl/Acetaminophen	68	68	648	1165.76	60		36	36	602.63	345		33
1346247293	Fewel	Matthew	Kennewick	WA	53	Neurosurgery	S	Oxycodone Hcl	Oxycodone Hcl	12	12	187	335.2	11	*					*
1346247293	Fewel	Matthew	Kennewick	WA	53	Neurosurgery	S	Oxycodone-Acetaminophen	Oxycodone Hcl/Acetaminophen	22	23	356	449.39	13	#					*
1346253689	Alberstone	Cary	Oxnard	CA	6	Neurosurgery	S	Oxycodone-Acetaminophen	Oxycodone Hcl/Acetaminophen	58	58	787	1202.2	32		39	39	714.35	465	#
1346263514	Lovell	Laverne	Memphis	TN	47	Neurosurgery	S	Oxycodone-Acetaminophen	Oxycodone Hcl/Acetaminophen	18	18	215	246.22		#					*
1346270832	Ritland	Stephen	Flagstaff	AZ	4	Neurosurgery	S	Oxycodone Hcl	Oxycodone Hcl	58	58	678	1070.45	15	#					#
1346270832	Ritland	Stephen	Flagstaff	AZ	4	Neurosurgery	S	Oxycodone-Acetaminophen	Oxycodone Hcl/Acetaminophen	130	130	933	1809.73	85	#					#
1346276961	Grundmeyer	Raymond	Wichita	KS	20	Neurosurgery	S	Oxycodone Hcl	Oxycodone Hcl	34	34	261	564.76	11	*					*
1346276961	Grundmeyer	Raymond	Wichita	KS	20	Neurosurgery	S	Oxycodone-Acetaminophen	Oxycodone Hcl/Acetaminophen	433	433	3450	10981.68	69		183	183	6317.5	1643		45
1346284155	Ordonez	Bernardo	Norfolk	VA	51	Neurosurgery	S	Oxycodone-Acetaminophen	Oxycodone Hcl/Acetaminophen	48	48	384	873.54	18		35	35	664.51	278	#
1346286929	Palacio	Carlos	Portsmouth	NH	33	Neurosurgery	S	Oxycodone Hcl	Oxycodone Hcl	17	17	199	307.63		*					*
1346297488	Routsong	Rodney	Rogers	AR	5	Neurosurgery	S	Oxycodone Hcl	Oxycodone Hcl	197	197.3	5889	8060.86	18		79	79	3942.76	2363	*
1346311552	Ramos	Marco	Shreveport	LA	22	Neurosurgery	S	Oxycodone-Acetaminophen	Oxycodone Hcl/Acetaminophen	82	82	863	698.68	14		46	46	432.33	461	*
1346354735	Macomson	Samuel	Augusta	GA	13	Neurosurgery	S	Oxycodone-Acetaminophen	Oxycodone Hcl/Acetaminophen	19	19	153	248.22	11	*					*
1346365871	Hutton	Daniel	Springfield	OR	41	Neurosurgery	S	Oxycodone Hcl	Oxycodone Hcl	38	38	408	935.59	21		20	20	258.31	196	#
1346368701	Doss	Kimathi	Louisville	KY	21	Neurosurgery	S	Oxycodone-Acetaminophen	Oxycodone Hcl/Acetaminophen	12	12	174	419.87		*					*
1346413929	Ehtesham	Moneeb	Rogers	AR	5	Neurosurgery	S	Oxycodone-Acetaminophen	Oxycodone Hcl/Acetaminophen	15	15	232	451.95	15	*					*
1346421245	Smith	Adam	Littleton	CO	8	Neurosurgery	S	Oxycodone Hcl	Oxycodone Hcl	17	17	115	122.51	15	#					#
1346440344	Neils	David	Saint Charles	MO	29	Neurosurgery	S	Oxycodone-Acetaminophen	Oxycodone Hcl/Acetaminophen	30	30	253	483.84	16	*					*
1346565710	Pang	Priscilla	Portland	OR	41	Neurosurgery	S	Oxycodone-Acetaminophen	Oxycodone Hcl/Acetaminophen	18	18	179	122.99		*					*
1356322986	Ibars	George	South Miami	FL	12	Neurosurgery	S	Oxycodone-Acetaminophen	Oxycodone Hcl/Acetaminophen	11	11	44	72.06	11	*					*
1356334528	Chua	Richard	Tucson	AZ	4	Neurosurgery	S	Oxycodone Hcl	Oxycodone Hcl	41	41	357	371.32	28		41	41	371.32	357		28
1356445712	Aaronson	Oran	Nashville	TN	47	Neurosurgery	S	Oxycodone-Acetaminophen	Oxycodone Hcl/Acetaminophen	23	23	225	440.23	19		12	12	205.29	123	*
1356521389	Germain	Rasha	Santa Rosa	CA	6	Neurosurgery	S	Oxycodone Hcl	Oxycodone Hcl	29	29	377	496.97	18	#					#
1356559199	Cho	Derrick	Huntsville	AL	1	Neurosurgery	S	Oxycodone-Acetaminophen	Oxycodone Hcl/Acetaminophen	54	54	592	718.99	21		32	32	539.48	343	#
1356570287	Vasilakis	Michail	Marietta	OH	39	Neurosurgery	S	Oxycodone-Acetaminophen	Oxycodone Hcl/Acetaminophen	19	19	101	247.24	16	#					*
1356630735	Reintjes	Stephen	North Kansas City	MO	29	Neurosurgery	S	Oxycodone-Acetaminophen	Oxycodone Hcl/Acetaminophen	75	75	728	1066.06	50	#					#
1356630818	Gozal	Yair	Cincinnati	OH	39	Neurosurgery	S	Oxycodone-Acetaminophen	Oxycodone Hcl/Acetaminophen	17	17	157	226.53	17	#					#
1356632897	Shakir	Hakeem	Oklahoma City	OK	40	Neurosurgery	S	Oxycodone-Acetaminophen	Oxycodone Hcl/Acetaminophen	12	12	79	207.19		*					*
1366400897	Barrow	Daniel	Atlanta	GA	13	Neurosurgery	S	Oxycodone-Acetaminophen	Oxycodone Hcl/Acetaminophen	14	14	61	155.49	12	*					*
1366403990	Tomecek	Frank	Tulsa	OK	40	Neurosurgery	S	Oxycodone Hcl	Oxycodone Hcl	12	12	143	268.92		*					*
1366403990	Tomecek	Frank	Tulsa	OK	40	Neurosurgery	S	Oxycodone-Acetaminophen	Oxycodone Hcl/Acetaminophen	33	33	603	2932.85			15	15	1199.01	271	*
1366415002	Weinberger	Monte	Pittsburgh	PA	42	Neurosurgery	S	Oxycodone Hcl	Oxycodone Hcl	18	18	254	218.94		#					*
1366415002	Weinberger	Monte	Pittsburgh	PA	42	Neurosurgery	S	Oxycodone-Acetaminophen	Oxycodone Hcl/Acetaminophen	13	13	88	167.36		*					*
1366450959	Kouri	Joshua	Atlantis	FL	12	Neurosurgery	S	Oxycodone-Acetaminophen	Oxycodone Hcl/Acetaminophen	38	38	129	363.73	31	#					#
1366475782	Kim	Miriam	Golden Valley	MN	27	Neurosurgery	S	Oxycodone Hcl	Oxycodone Hcl	42	42	267	436.63	35		28	28	260.15	174	#
1366480972	Benalcazar	Hugo	Bel Air	MD	24	Neurosurgery	S	Oxycodone Hcl	Oxycodone Hcl	13	13	106	133.48		*					*
1366488462	Steck	John	Marrero	LA	22	Neurosurgery	S	Oxycodone Hcl	Oxycodone Hcl	72	72	1470	2721.65	21		23	23	916.38	567	*
1366488462	Steck	John	Marrero	LA	22	Neurosurgery	S	Oxycodone-Acetaminophen	Oxycodone Hcl/Acetaminophen	399	399	9179	24611.02	163		276	276	14453.75	6148		120
1366488462	Steck	John	Marrero	LA	22	Neurosurgery	S	Oxycontin	Oxycodone Hcl	15	15	450	10868.72			0	0	0	0	#
1366526808	Harper	Glenn	Round Rock	TX	48	Neurosurgery	S	Oxycodone-Acetaminophen	Oxycodone Hcl/Acetaminophen	18	18	130	400.5	15	#					#
1366791725	Margetis	Konstantinos	Elmhurst	NY	36	Neurosurgery	S	Oxycodone-Acetaminophen	Oxycodone Hcl/Acetaminophen	16	16	92	124.33	12	*					*
1376504332	Corradino	Gregory	Kingsport	TN	47	Neurosurgery	S	Oxycodone-Acetaminophen	Oxycodone Hcl/Acetaminophen	17	17	133	142.9	15	#					#
1376531814	Calhoun	James	North Little Rock	AR	5	Neurosurgery	S	Oxycodone Hcl	Oxycodone Hcl	218	218	2124	1807.41	142		108	108	756.79	989		75
1376531814	Calhoun	James	North Little Rock	AR	5	Neurosurgery	S	Oxycodone-Acetaminophen	Oxycodone Hcl/Acetaminophen	12	12	203	272.15		*					*
1376535492	Greene	Karl	Appleton	WI	55	Neurosurgery	S	Oxycodone-Acetaminophen	Oxycodone Hcl/Acetaminophen	14	14	96	179.44	14	#					#
1376537894	Markarian	Georges	Fairlawn	OH	39	Neurosurgery	S	Oxycodone-Acetaminophen	Oxycodone Hcl/Acetaminophen	12	12	84	91.09		*					*
1376579383	Kast	John	Florence	AL	1	Neurosurgery	S	Oxycodone-Acetaminophen	Oxycodone Hcl/Acetaminophen	15	15	114	223.05		*					*
1376611988	Salerni	Anthony	Gilford	NH	33	Neurosurgery	S	Oxycodone Hcl	Oxycodone Hcl	20	20	389	393.77		*					*
1376662726	Macdougall	David	Baytown	TX	48	Neurosurgery	S	Oxycodone-Acetaminophen	Oxycodone Hcl/Acetaminophen	15	15	160	237.72		*					*
1386602092	Sertich	Mario	Sheffield Village	OH	39	Neurosurgery	S	Oxycodone Hcl	Oxycodone Hcl	20	20	132	165.25	20	#					#
1386602092	Sertich	Mario	Sheffield Village	OH	39	Neurosurgery	S	Oxycodone-Acetaminophen	Oxycodone Hcl/Acetaminophen	21	21	150	166.18	19	#					#
1386603553	Cook	Judson	Cheyenne	WY	56	Neurosurgery	S	Oxycodone-Acetaminophen	Oxycodone Hcl/Acetaminophen	17	17	165	294.56		#					*
1386607257	Laurent	Jeffrey	Norfolk	VA	51	Neurosurgery	S	Oxycodone-Acetaminophen	Oxycodone Hcl/Acetaminophen	11	11	83	135.11		*					*
1386608016	Levi	Allan	Miami	FL	12	Neurosurgery	S	Oxycodone-Acetaminophen	Oxycodone Hcl/Acetaminophen	61	61	463	1076.09	53	#					#
1386615177	Ricca	Gregory	Jonesboro	AR	5	Neurosurgery	S	Oxycodone-Acetaminophen	Oxycodone Hcl/Acetaminophen	25	25	280	474.9	22	#					#
1386628360	Conry	Curt	Kittanning	PA	42	Neurosurgery	S	Oxycodone-Acetaminophen	Oxycodone Hcl/Acetaminophen	13	13	80	127.89	12	*					*
1386643468	Partington	Jonathan	Norfolk	VA	51	Neurosurgery	S	Oxycodone-Acetaminophen	Oxycodone Hcl/Acetaminophen	107	107	747	1146.36	36		61	61	494.39	444	#
1386645307	Jho	Hae-Dong	Pittsburgh	PA	42	Neurosurgery	S	Oxycodone-Acetaminophen	Oxycodone Hcl/Acetaminophen	172	172	932	1513.8	127	#					#
1386652584	Arand	Arthur	West Chester	OH	39	Neurosurgery	S	Oxycodone Hcl	Oxycodone Hcl	38	38	288	265.99	32	#					#
1386652584	Arand	Arthur	West Chester	OH	39	Neurosurgery	S	Oxycodone-Acetaminophen	Oxycodone Hcl/Acetaminophen	13	13	73	165.99	13	*					*
1386671790	Armstrong	Larry	Fayetteville	AR	5	Neurosurgery	S	Oxycodone-Acetaminophen	Oxycodone Hcl/Acetaminophen	85	85	761	1180.39	72	#					#
1386686897	Chozick	Bruce	Hartford	CT	9	Neurosurgery	S	Oxycodone Hcl	Oxycodone Hcl	47	48.5	631	840.71	31		27	27	500.57	294		18
1386686897	Chozick	Bruce	Hartford	CT	9	Neurosurgery	S	Oxycodone-Acetaminophen	Oxycodone Hcl/Acetaminophen	32	32	275	799.18	26		19	19	400.48	150	#
1386695625	Uchiyama	Christopher	La Jolla	CA	6	Neurosurgery	S	Oxycodone-Acetaminophen	Oxycodone Hcl/Acetaminophen	17	17	263	403.84	15	#					#
1386741577	Bose	Bikash	Newark	DE	10	Neurosurgery	S	Oxycodone-Acetaminophen	Oxycodone Hcl/Acetaminophen	26	26	681	1255.89	12	#					*
1386770402	Maulucci	Christopher	New Orleans	LA	22	Neurosurgery	S	Oxycodone-Acetaminophen	Oxycodone Hcl/Acetaminophen	20	20.4	477	663.37	15	#					#
1386787174	Melin	Thomas	Wilmington	NC	37	Neurosurgery	S	Oxycodone-Acetaminophen	Oxycodone Hcl/Acetaminophen	15	15	90	168.69	13	#					#
1386829554	Guerrero	Cesar	Miami	FL	12	Neurosurgery	S	Oxycodone Hcl	Oxycodone Hcl	43	43	1180	2153.63			43	43	2153.63	1180	*
1386829554	Guerrero	Cesar	Miami	FL	12	Neurosurgery	S	Oxycodone-Acetaminophen	Oxycodone Hcl/Acetaminophen	141	141	3986	6861.71	44		95	95	3994.42	2687	#
1386854602	Ys	Mohan	Rochester Hills	MI	26	Neurosurgery	S	Oxycodone-Acetaminophen	Oxycodone Hcl/Acetaminophen	45	45	1003	1505.64	16		14	14	190.22	308	*
1386868123	Rendel	Matthew	Lawrence	KS	20	Neurosurgery	S	Oxycodone-Acetaminophen	Oxycodone Hcl/Acetaminophen	16	16	99	423.37	13	#					*
1386960896	Keen	Joseph	Atlanta	GA	13	Neurosurgery	S	Oxycodone-Acetaminophen	Oxycodone Hcl/Acetaminophen	22	22	297	514.07	14	#					#
1396278297	Mikula	Anthony	Rochester	MN	27	Neurosurgery	S	Oxycodone Hcl	Oxycodone Hcl	33	33	186	212.53	33	#					#
1396701504	Hadden	Anthony	Bend	OR	41	Neurosurgery	S	Oxycodone Hcl	Oxycodone Hcl	21	21	181	238.81	18	#					#
1396725511	Arendall	Rex	Nashville	TN	47	Neurosurgery	S	Oxycodone Hcl	Oxycodone Hcl	11	11	110	109.95		*					*
1396725511	Arendall	Rex	Nashville	TN	47	Neurosurgery	S	Oxycodone-Acetaminophen	Oxycodone Hcl/Acetaminophen	54	54	652	1069.89	32		41	41	723.25	508	#
1396744397	Gerber	Mark	Naples	FL	12	Neurosurgery	S	Oxycodone Hcl	Oxycodone Hcl	11	11	127	117.51			11	11	117.51	127	*
1396744397	Gerber	Mark	Naples	FL	12	Neurosurgery	S	Oxycodone-Acetaminophen	Oxycodone Hcl/Acetaminophen	33	33	217	608.31	26	#					#
1396763728	Stewart	Todd	Saint Louis	MO	29	Neurosurgery	S	Oxycodone-Acetaminophen	Oxycodone Hcl/Acetaminophen	79	79	898	1737.22	43		65	65	1294.7	727	#
1396775896	Yamamoto	Yoshihiro	Olympia	WA	53	Neurosurgery	S	Oxycodone Hcl	Oxycodone Hcl	141	141	933	1103.78	56		91	91	704.51	561	#
1396825329	Andrade	Terry	Gadsden	AL	1	Neurosurgery	S	Oxycodone-Acetaminophen	Oxycodone Hcl/Acetaminophen	16	16	151	237.85	13	*					*
1396829735	Reichwage	Brett	Pensacola	FL	12	Neurosurgery	S	Oxycodone-Acetaminophen	Oxycodone Hcl/Acetaminophen	16	16	94	215.7	14	#					#
1396831590	Rosner	Saran	Hawthorne	NY	36	Neurosurgery	S	Oxycodone-Acetaminophen	Oxycodone Hcl/Acetaminophen	23	23	503	1862.96		*					*
1396858049	Rodgers	James	Tulsa	OK	40	Neurosurgery	S	Oxycodone-Acetaminophen	Oxycodone Hcl/Acetaminophen	84	84	820	2375.05	44	#					#
1396988051	Mansfield	Kevin	Springfield	MO	29	Neurosurgery	S	Oxycodone Hcl	Oxycodone Hcl	12	12	145	113.12	11	*					*
1396988051	Mansfield	Kevin	Springfield	MO	29	Neurosurgery	S	Oxycodone-Acetaminophen	Oxycodone Hcl/Acetaminophen	30	30	298	502.57	23		19	19	351.02	211	#
1407072382	Douds	Gregory	Las Vegas	NV	32	Neurosurgery	S	Oxycodone-Acetaminophen	Oxycodone Hcl/Acetaminophen	18	18	196	257.73		#					*
1407173453	Nixon Gaddis	Menarvia	Jackson	MS	28	Neurosurgery	S	Oxycodone-Acetaminophen	Oxycodone Hcl/Acetaminophen	123	123.9	1078	2241.81	49		56	56	1223.57	465		29
1407806292	Liker	Mark	Los Angeles	CA	6	Neurosurgery	S	Oxycodone-Acetaminophen	Oxycodone Hcl/Acetaminophen	12	12	82	185.81			12	12	185.81	82	*
1407830110	Kent	Christopher	Daytona Beach	FL	12	Neurosurgery	S	Oxycodone-Acetaminophen	Oxycodone Hcl/Acetaminophen	12	12	83	174.96		#					*
1407850233	Silver	Jon	Asheville	NC	37	Neurosurgery	S	Oxycodone Hcl	Oxycodone Hcl	17	17	104	99.08	11	#					*
1407867708	Wakefield	Andrew	Windsor	CT	9	Neurosurgery	S	Oxycodone Hcl	Oxycodone Hcl	14	14	141	174.77	13		14	14	174.77	141		13
1407875016	Ronderos	Juan	Pensacola	FL	12	Neurosurgery	S	Oxycodone-Acetaminophen	Oxycodone Hcl/Acetaminophen	81	81	666	1061.66	59		69	69	898.14	560		47
1407879513	Erasmus	Mark	Albuquerque	NM	35	Neurosurgery	S	Oxycodone-Acetaminophen	Oxycodone Hcl/Acetaminophen	17	17	138	224.91	17	#					#
1407918352	Martin	Robert	Ormond Beach	FL	12	Neurosurgery	S	Oxycodone-Acetaminophen	Oxycodone Hcl/Acetaminophen	105	105	723	1222.12	75		86	86	992.76	591		63
1407925761	Murray Ortiz	Gisela	San Juan	PR	72	Neurosurgery	S	Oxycodone-Acetaminophen	Oxycodone Hcl/Acetaminophen	18	18	133	178.49	17	*					*
1407954456	Morone	Michael	Billings	MT	30	Neurosurgery	S	Oxycodone Hcl	Oxycodone Hcl	36	36	233	192.97	26	#					#
1417031691	Velat	Gregory	Daytona Beach	FL	12	Neurosurgery	S	Oxycodone-Acetaminophen	Oxycodone Hcl/Acetaminophen	58	58	348	781	46	#					#
1417035510	Arriola	Gustavo	Kissimmee	FL	12	Neurosurgery	S	Oxycodone-Acetaminophen	Oxycodone Hcl/Acetaminophen	59	59	397	614.59	45		40	40	473.57	272		28
1417065038	Bailey	Steven	Crestview Hills	KY	21	Neurosurgery	S	Oxycodone Hcl	Oxycodone Hcl	40	40	244	255.31	37	#					#
1417065038	Bailey	Steven	Crestview Hills	KY	21	Neurosurgery	S	Oxycodone-Acetaminophen	Oxycodone Hcl/Acetaminophen	33	33	230	360.84	28	#					#
1417066010	Kazmi	Najam	Vineland	NJ	34	Neurosurgery	S	Oxycodone Hcl	Oxycodone Hcl	135	135	2823	4198.83	28		12	12	163.33	235	*
1417066010	Kazmi	Najam	Vineland	NJ	34	Neurosurgery	S	Oxycodone-Acetaminophen	Oxycodone Hcl/Acetaminophen	102	102	2247	3507.5	21	*					*
1417243189	Shaikh	Kashif	South Bend	IN	18	Neurosurgery	S	Oxycodone-Acetaminophen	Oxycodone Hcl/Acetaminophen	16	16	163	175.07	14	#					#
1417903022	Forget	Thomas	Saint Louis	MO	29	Neurosurgery	S	Oxycodone Hcl	Oxycodone Hcl	24	24	236	306.29		#					*
1417903022	Forget	Thomas	Saint Louis	MO	29	Neurosurgery	S	Oxycodone-Acetaminophen	Oxycodone Hcl/Acetaminophen	57	57	485	1341.04	31		43	43	984.93	375	#
1417909169	Nieto	Jaime	Flushing	NY	36	Neurosurgery	S	Oxycodone-Acetaminophen	Oxycodone Hcl/Acetaminophen	12	12	165	239.77	11	*					*
1417922295	Grewe	Kent	Portland	OR	41	Neurosurgery	S	Oxycodone Hcl	Oxycodone Hcl	41	41	259	203.21	26		30	30	179.97	170	#
1417923541	Dusseau	John	Fort Myers	FL	12	Neurosurgery	S	Oxycodone-Acetaminophen	Oxycodone Hcl/Acetaminophen	14	14	100	219.71	12		14	14	219.71	100		12
1417924143	White	Benjamin	Oklahoma City	OK	40	Neurosurgery	S	Oxycodone Hcl	Oxycodone Hcl	68	68	478	718.73	50	#					#
1417946559	Hauge	David	Knoxville	TN	47	Neurosurgery	S	Oxycodone-Acetaminophen	Oxycodone Hcl/Acetaminophen	51	51	303	414.15	50	#					#
1417978016	Michael	Christopher	Dallas	TX	48	Neurosurgery	S	Oxycodone-Acetaminophen	Oxycodone Hcl/Acetaminophen	16	16	128	369.96			16	16	369.96	128	*
1417994096	Johnston	Kim	Macon	GA	13	Neurosurgery	S	Oxycodone-Acetaminophen	Oxycodone Hcl/Acetaminophen	14	14.3	130	136.38		*					*
1427005420	Hunter	William	Gastonia	NC	37	Neurosurgery	S	Oxycodone-Acetaminophen	Oxycodone Hcl/Acetaminophen	85	85	642	1999.77	82		53	53	1257.02	399		50
1427015031	Tiesi	James	Bradenton	FL	12	Neurosurgery	S	Oxycodone-Acetaminophen	Oxycodone Hcl/Acetaminophen	21	21	139	166.82	16	#					#
1427016146	Tibbs	Phillip	Lexington	KY	21	Neurosurgery	S	Oxycodone Hcl	Oxycodone Hcl	42	42	798	784.61	28		28	28	443.3	528		17
1427016146	Tibbs	Phillip	Lexington	KY	21	Neurosurgery	S	Oxycodone-Acetaminophen	Oxycodone Hcl/Acetaminophen	25	25	528	813.94	15	*					*
1427020452	Shah	Jawad	Flint	MI	26	Neurosurgery	S	Oxycodone-Acetaminophen	Oxycodone Hcl/Acetaminophen	14	14	156	347.61	14	*					*
1427025592	Sloan	Robert	Indianapolis	IN	18	Neurosurgery	S	Oxycodone-Acetaminophen	Oxycodone Hcl/Acetaminophen	53	53	289	562.35	41		31	31	283.31	166		26
1427032002	Altschuler	Eric	Clairton	PA	42	Neurosurgery	S	Oxycodone Hcl	Oxycodone Hcl	19	19	137	142.73	17	#					#
1427044924	Fox	Douglas	Austin	TX	48	Neurosurgery	S	Oxycodone-Acetaminophen	Oxycodone Hcl/Acetaminophen	39	39	359	791.44	22	#					#
1427045772	Kuhlengel	Keith	Lancaster	PA	42	Neurosurgery	S	Oxycodone Hcl	Oxycodone Hcl	27	27	199	342.43	11		11	11	125.51	100	*
1427045772	Kuhlengel	Keith	Lancaster	PA	42	Neurosurgery	S	Oxycodone-Acetaminophen	Oxycodone Hcl/Acetaminophen	43	43	330	1011.86	14		19	19	454.97	135	#
1427070929	Jutzy	Ronald	Boise	ID	16	Neurosurgery	S	Oxycodone Hcl	Oxycodone Hcl	22	22	449	803.14		*					*
1427079789	Akeyson	Edward	Alcoa	TN	47	Neurosurgery	S	Oxycodone Hcl	Oxycodone Hcl	18	18	126	136.56	18	#					#
1427083674	Lipow	Kenneth	Bridgeport	CT	9	Neurosurgery	S	Oxycodone Hcl	Oxycodone Hcl	79	79	1009	799.4	22		50	50	502.75	619	#
1427083674	Lipow	Kenneth	Bridgeport	CT	9	Neurosurgery	S	Oxycodone-Acetaminophen	Oxycodone Hcl/Acetaminophen	36	36	501	889.04			22	22	462.3	366	*
1427088590	Goldstein	Ira	Newark	NJ	34	Neurosurgery	S	Oxycodone-Acetaminophen	Oxycodone Hcl/Acetaminophen	19	19	107	265.18	16	*					*
1427090448	Adams	Mark	Saginaw	MI	26	Neurosurgery	S	Oxycodone-Acetaminophen	Oxycodone Hcl/Acetaminophen	26	26	327	712.45	25		11	11	202.31	156		11
1427093038	Jobe	Kirk	Saint Petersburg	FL	12	Neurosurgery	S	Oxycodone Hcl	Oxycodone Hcl	32	32	546	1021.81	15	*					*
1427099035	Marouk	John	Tulsa	OK	40	Neurosurgery	S	Oxycodone-Acetaminophen	Oxycodone Hcl/Acetaminophen	27	27	191	536.46	22	#					#
1427107283	Coger	Brenton	Springfield	MO	29	Neurosurgery	S	Oxycodone-Acetaminophen	Oxycodone Hcl/Acetaminophen	32	32	367	625.35	24		17	17	370.29	229		12
1427127455	Lang	Robert	Olympia	WA	53	Neurosurgery	S	Oxycodone Hcl	Oxycodone Hcl	11	11	40	73.72		*					*
1427158229	Hargraves	Ronald	Morgantown	WV	54	Neurosurgery	S	Oxycodone Hcl	Oxycodone Hcl	68	68	395	434.04			30	30	287.56	162	*
1427158229	Hargraves	Ronald	Morgantown	WV	54	Neurosurgery	S	Oxycodone-Acetaminophen	Oxycodone Hcl/Acetaminophen	132	132	857	692.72	85		108	108	522.1	691		73
1427215748	Lewis	David	Toledo	OH	39	Neurosurgery	S	Oxycodone-Acetaminophen	Oxycodone Hcl/Acetaminophen	27	27	188	488.46	23	#					#
1427252147	Atteberry	Dave	Yakima	WA	53	Neurosurgery	S	Oxycodone Hcl	Oxycodone Hcl	15	15	428	309.66		*					*
1427252147	Atteberry	Dave	Yakima	WA	53	Neurosurgery	S	Oxycodone-Acetaminophen	Oxycodone Hcl/Acetaminophen	52	52	1229	852.78	32		27	27	340.01	659		16
1427265370	Schroeder	Jason	Toledo	OH	39	Neurosurgery	S	Oxycodone-Acetaminophen	Oxycodone Hcl/Acetaminophen	21	21	219	220.69	19	#					#
1427276948	Verdon	Michael	Dayton	OH	39	Neurosurgery	S	Oxycodone-Acetaminophen	Oxycodone Hcl/Acetaminophen	18	18	127	230.75		*					*
1427294727	Lingo	Patrick	Savannah	GA	13	Neurosurgery	S	Oxycodone-Acetaminophen	Oxycodone Hcl/Acetaminophen	18	18	136	230.99	16	#					#
1427373265	Rivkin	Mark	Fenton	MO	29	Neurosurgery	S	Oxycodone-Acetaminophen	Oxycodone Hcl/Acetaminophen	52	52	586	638.47	37	#					#
1427375864	Cain	John	Ft Lauderdale	FL	12	Neurosurgery	S	Oxycodone-Acetaminophen	Oxycodone Hcl/Acetaminophen	14	14	84	154.94		#					*
1427451954	Shannon	Craig	White Plains	NY	36	Neurosurgery	S	Oxycodone-Acetaminophen	Oxycodone Hcl/Acetaminophen	27	27	405	762.36	15		13	13	489.66	208	*
1437101185	Swaid	Swaid	Birmingham	AL	1	Neurosurgery	S	Oxycodone-Acetaminophen	Oxycodone Hcl/Acetaminophen	77	77	705	1905.69	67		64	64	1570.73	581	#
1437102597	Amundson	Eric	Flowood	MS	28	Neurosurgery	S	Oxycodone-Acetaminophen	Oxycodone Hcl/Acetaminophen	45	45	307	489.35	32	#					#
1437105194	Moriarity	John	Flowood	MS	28	Neurosurgery	S	Oxycodone-Acetaminophen	Oxycodone Hcl/Acetaminophen	27	27	185	329.99	26	#					#
1437116308	Landi	Michael	Williamsville	NY	36	Neurosurgery	S	Oxycodone Hcl	Oxycodone Hcl	36	36	1047	665.24	32		23	23	435.72	690		21
1437116308	Landi	Michael	Williamsville	NY	36	Neurosurgery	S	Oxycodone-Acetaminophen	Oxycodone Hcl/Acetaminophen	27	29	807	595.43	21	#					#
1437116308	Landi	Michael	Williamsville	NY	36	Neurosurgery	S	Oxycontin	Oxycodone Hcl	17	19	560	7450.12	15	#					#
1437141801	Mcadam	Richard	Hampton	VA	51	Neurosurgery	S	Oxycodone-Acetaminophen	Oxycodone Hcl/Acetaminophen	12	12	97	125.83		*					*
1437163276	Berti	Aldo	South Miami	FL	12	Neurosurgery	S	Oxycodone-Acetaminophen	Oxycodone Hcl/Acetaminophen	14	14	130	167.89	11		14	14	167.89	130		11
1437188596	Mandybur	George	Cincinnati	OH	39	Neurosurgery	S	Oxycodone-Acetaminophen	Oxycodone Hcl/Acetaminophen	54	54	426	759.12	46		42	42	559.57	336	#
1437217049	Calvin	Travis	El Centro	CA	6	Neurosurgery	S	Oxycodone Hcl	Oxycodone Hcl	15	15	404	323.58			15	15	323.58	404	*
1437217049	Calvin	Travis	El Centro	CA	6	Neurosurgery	S	Oxycodone-Acetaminophen	Oxycodone Hcl/Acetaminophen	54	54	1590	1402.33			28	28	712.89	810	*
1437233269	Van Gilder	John	Great Falls	MT	30	Neurosurgery	S	Oxycodone-Acetaminophen	Oxycodone Hcl/Acetaminophen	73	73	711	1278.87	58		52	52	857.6	506		40
1437317567	Singh	Harshpal	Oradell	NJ	34	Neurosurgery	S	Oxycodone-Acetaminophen	Oxycodone Hcl/Acetaminophen	11	11	175	315.69			11	11	315.69	175	*
1437328192	Phan	Nicolas	Huntington	WV	54	Neurosurgery	S	Oxycodone-Acetaminophen	Oxycodone Hcl/Acetaminophen	47	47	330	411.08	38		28	28	257.48	191		22
1437440757	Patel	Prayash	Chattanooga	TN	47	Neurosurgery	S	Oxycodone-Acetaminophen	Oxycodone Hcl/Acetaminophen	12	12	45	60.86		*					*
1447237045	Razack	Nizam	Orlando	FL	12	Neurosurgery	S	Oxycodone-Acetaminophen	Oxycodone Hcl/Acetaminophen	12	12	59	195.16		*					*
1447248802	Turner	James	Bangor	ME	23	Neurosurgery	S	Oxycodone Hcl	Oxycodone Hcl	12	12	360	301.01			0	0	0	0	#
1447251251	Lloyd	James	Brookfield	WI	55	Neurosurgery	S	Oxycodone Hcl	Oxycodone Hcl	37	37	959	608.94		*					*
1447251251	Lloyd	James	Brookfield	WI	55	Neurosurgery	S	Oxycodone-Acetaminophen	Oxycodone Hcl/Acetaminophen	22	22	440	596.85		*					*
1447280821	Matz	Paul	Casper	WY	56	Neurosurgery	S	Oxycodone-Acetaminophen	Oxycodone Hcl/Acetaminophen	24	24	182	216.62		#					*
1447290861	Dimitrov	Dragan	Monterey	CA	6	Neurosurgery	S	Oxycodone Hcl	Oxycodone Hcl	16	16	182	353.6		*					*
1447290861	Dimitrov	Dragan	Monterey	CA	6	Neurosurgery	S	Oxycodone-Acetaminophen	Oxycodone Hcl/Acetaminophen	11	11	212	145.18			11	11	145.18	212	*
1447293188	Johnson	Randall	Neenah	WI	55	Neurosurgery	S	Oxycodone Hcl	Oxycodone Hcl	14	14	121	122.31	13	*					*
1447293188	Johnson	Randall	Neenah	WI	55	Neurosurgery	S	Oxycodone-Acetaminophen	Oxycodone Hcl/Acetaminophen	12	12	85	240.18		*					*
1447406509	Chan	Michael	Sacramento	CA	6	Neurosurgery	S	Oxycodone-Acetaminophen	Oxycodone Hcl/Acetaminophen	18	18	130	827.67		*					*
1447438650	Klironomos	Dionysios	Mansfield	OH	39	Neurosurgery	S	Oxycodone-Acetaminophen	Oxycodone Hcl/Acetaminophen	124	124	871	1932.4	29		57	57	965.66	404	#
1447488556	Schreckinger	Matthew	Santa Maria	CA	6	Neurosurgery	S	Oxycodone-Acetaminophen	Oxycodone Hcl/Acetaminophen	12	12	77	159.62		*					*
1447586839	Eisenbrock	Howard	Red Bank	NJ	34	Neurosurgery	S	Oxycodone Hcl	Oxycodone Hcl	15	15	91	68.17	14	#					#
1457315327	Stoll	Amos	Fort Lauderdale	FL	12	Neurosurgery	S	Oxycodone-Acetaminophen	Oxycodone Hcl/Acetaminophen	39	39	247	409.4	27	#					#
1457318305	King	Michael	Bradenton	FL	12	Neurosurgery	S	Oxycodone-Acetaminophen	Oxycodone Hcl/Acetaminophen	61	61	370	570.74	32	#					#
1457322406	Esce	Phillip	Spartanburg	SC	45	Neurosurgery	S	Oxycodone Hcl	Oxycodone Hcl	86	86	2390	2429.55	36		46	46	1205.96	1294		19
1457322406	Esce	Phillip	Spartanburg	SC	45	Neurosurgery	S	Oxycodone-Acetaminophen	Oxycodone Hcl/Acetaminophen	157	157	3923	5044.31	82		92	92	2583.88	2267		48
1457325466	Rodrigue	Tina	Norfolk	VA	51	Neurosurgery	S	Oxycodone-Acetaminophen	Oxycodone Hcl/Acetaminophen	21	21	152	268.31	16	#					*
1457326647	Johnson	Jeffrey	Portland	OR	41	Neurosurgery	S	Oxycodone Hcl	Oxycodone Hcl	30	30	484	341.46	24	#					#
1457338949	Villalobos	Hunaldo	Orlando	FL	12	Neurosurgery	S	Oxycodone-Acetaminophen	Oxycodone Hcl/Acetaminophen	20	20	69	146.01	14	#					*
1457352080	Braun	Dale	Sandusky	OH	39	Neurosurgery	S	Oxycodone Hcl	Oxycodone Hcl	122	122	868	1331.64	84		90	90	992.9	632		71
1457352080	Braun	Dale	Sandusky	OH	39	Neurosurgery	S	Oxycodone-Acetaminophen	Oxycodone Hcl/Acetaminophen	19	19	162	211.15		*					*
1457354383	Durward	Quentin	Dakota Dunes	SD	46	Neurosurgery	S	Oxycodone-Acetaminophen	Oxycodone Hcl/Acetaminophen	31	31	234	355.48	30	#					#
1457369241	Galicich	Walter	Minneapolis	MN	27	Neurosurgery	S	Oxycodone Hcl	Oxycodone Hcl	18	18	78	95.55	17	*					*
1457511909	Binello	Emanuela	Boston	MA	25	Neurosurgery	S	Oxycodone Hcl	Oxycodone Hcl	34	34	990	941.94	11		17	17	556.42	480	*
1457513749	Hartley	Chad	Lake Havasu City	AZ	4	Neurosurgery	S	Oxycodone-Acetaminophen	Oxycodone Hcl/Acetaminophen	28	28	191	207.25	21	#					#
1457553828	Gomez	Michael	South Miami	FL	12	Neurosurgery	S	Oxycodone-Acetaminophen	Oxycodone Hcl/Acetaminophen	30	30	184	454.73	28	#					#
1457563587	Sweaney	Joshua	Joplin	MO	29	Neurosurgery	S	Oxycodone-Acetaminophen	Oxycodone Hcl/Acetaminophen	49	49	388	530.21	27		31	31	363.79	252	#
1457567703	Piedra	Mark	Billings	MT	30	Neurosurgery	S	Oxycodone Hcl	Oxycodone Hcl	16	16	131	165.26	15	#					#
1457589939	Yarbrough	Chester	Durham	NC	37	Neurosurgery	S	Oxycodone Hcl	Oxycodone Hcl	23	23	313	485.54	16	#					#
1457594012	Mickler	Christopher	Clearwater	FL	12	Neurosurgery	S	Oxycodone-Acetaminophen	Oxycodone Hcl/Acetaminophen	16	16	88	203.45	15	#					#
1457619967	Brown	Matthew	Columbia	SC	45	Neurosurgery	S	Oxycodone-Acetaminophen	Oxycodone Hcl/Acetaminophen	60	60	304	603.33	57	#					#
1457667446	Tyler	Lindsey	Lexington	KY	21	Neurosurgery	S	Oxycodone-Acetaminophen	Oxycodone Hcl/Acetaminophen	69	69	1182	1450.24	37		49	49	1045.81	812	#
1467405233	Main	John	Ocala	FL	12	Neurosurgery	S	Oxycodone-Acetaminophen	Oxycodone Hcl/Acetaminophen	11	11	77	122.31		*					*
1467408641	Katz	Barry	Joplin	MO	29	Neurosurgery	S	Oxycodone Hcl	Oxycodone Hcl	39	39	476	330.86	21		19	19	157.4	224	#
1467408641	Katz	Barry	Joplin	MO	29	Neurosurgery	S	Oxycodone-Acetaminophen	Oxycodone Hcl/Acetaminophen	15	15	275	236.72	11	#					*
1467424333	Baker	David	Bellingham	WA	53	Neurosurgery	S	Oxycodone-Acetaminophen	Oxycodone Hcl/Acetaminophen	21	21	113	215.12	16		21	21	215.12	113		16
1467426544	Ferrara	Vincent	Jenkintown	PA	42	Neurosurgery	S	Oxycodone Hcl	Oxycodone Hcl	355	355	10399	15848.56	32		121	121	3872.21	3472		13
1467426544	Ferrara	Vincent	Jenkintown	PA	42	Neurosurgery	S	Oxycodone-Acetaminophen	Oxycodone Hcl/Acetaminophen	129	129.3	3753	5904.69	22		111	111	4611.89	3233	#
1467426544	Ferrara	Vincent	Jenkintown	PA	42	Neurosurgery	S	Oxycontin	Oxycodone Hcl	64	64	1920	54020.34			38	38	40081.37	1140	*
1467436154	Coumans	Jean Valery	Boston	MA	25	Neurosurgery	S	Oxycodone Hcl	Oxycodone Hcl	34	34	323	286.83	23	#					#
1467441766	Eppley	Matthew	Newark	DE	10	Neurosurgery	S	Oxycodone Hcl	Oxycodone Hcl	11	11	171	85.32		*					*
1467453886	Tao	Cheng	Huntsville	AL	1	Neurosurgery	S	Oxycodone-Acetaminophen	Oxycodone Hcl/Acetaminophen	28	28	273	389.01	13	*					*
1467460923	Nemecek	Andrew	Vancouver	WA	53	Neurosurgery	S	Oxycodone Hcl	Oxycodone Hcl	12	12	38	75.92	11	*					*
1467477463	Elshihabi	Said	Marietta	GA	13	Neurosurgery	S	Oxycodone Hcl	Oxycodone Hcl	14	14	118	93.31	12	#					*
1467477463	Elshihabi	Said	Marietta	GA	13	Neurosurgery	S	Oxycodone-Acetaminophen	Oxycodone Hcl/Acetaminophen	34	34	275	404.55	30	#					#
1467488288	Alford	Brent	Fort Worth	TX	48	Neurosurgery	S	Oxycodone-Acetaminophen	Oxycodone Hcl/Acetaminophen	14	14	165	329.34		*					*
1467547547	Ball	Bret	Rochester	MN	27	Neurosurgery	S	Oxycodone Hcl	Oxycodone Hcl	11	11	133	137.48		*					*
1467547547	Ball	Bret	Rochester	MN	27	Neurosurgery	S	Oxycodone-Acetaminophen	Oxycodone Hcl/Acetaminophen	56	56	563	1125.26	36		31	31	636.73	293		19
1467615344	Christiano	Lana	Charleston	WV	54	Neurosurgery	S	Oxycodone-Acetaminophen	Oxycodone Hcl/Acetaminophen	14	14	98	197.09	12	#					*
1467618025	Halpin	Ryan	Olympia	WA	53	Neurosurgery	S	Oxycodone Hcl	Oxycodone Hcl	53	53	503	492.56	42		37	37	363.44	341		29
1467650663	Jarrell	Stuart	Charlotte	NC	37	Neurosurgery	S	Oxycodone-Acetaminophen	Oxycodone Hcl/Acetaminophen	62	62	416	1055.3	46		45	45	789.09	302		34
1467656728	Reames	Davis	Savannah	GA	13	Neurosurgery	S	Oxycodone-Acetaminophen	Oxycodone Hcl/Acetaminophen	105	105	1017	1654.15	76		83	83	1135.4	768		64
1467663757	Depowell	John	Indianapolis	IN	18	Neurosurgery	S	Oxycodone-Acetaminophen	Oxycodone Hcl/Acetaminophen	48	48	361	913.32	29	#					#
1467694844	Richardson	Marlin	Billings	MT	30	Neurosurgery	S	Oxycodone Hcl	Oxycodone Hcl	14	14	109	80.65	12	#					#
1477503597	Gocio	Allan	Paducah	KY	21	Neurosurgery	S	Oxycodone Hcl	Oxycodone Hcl	17	17	390	434.79		*					*
1477503597	Gocio	Allan	Paducah	KY	21	Neurosurgery	S	Oxycodone-Acetaminophen	Oxycodone Hcl/Acetaminophen	14	14	324	419.78	11	*					*
1477506111	Hollis	Robert	Findlay	OH	39	Neurosurgery	S	Oxycodone-Acetaminophen	Oxycodone Hcl/Acetaminophen	23	23	138	250.48	21	#					#
1477521573	Crecelius	Jeffrey	Waukesha	WI	55	Neurosurgery	S	Oxycodone-Acetaminophen	Oxycodone Hcl/Acetaminophen	12	12	74	166.14		*					*
1477522167	Norton	Thomas	Tucson	AZ	4	Neurosurgery	S	Oxycodone-Acetaminophen	Oxycodone Hcl/Acetaminophen	51	51	245	428.55	38		40	40	327.24	193	#
1477525970	Sandwell	Stephen	Huntsville	AL	1	Neurosurgery	S	Oxycodone-Acetaminophen	Oxycodone Hcl/Acetaminophen	12	12	102	117.85		*					*
1477531630	Muccio	Daniel	Erie	PA	42	Neurosurgery	S	Oxycodone Hcl	Oxycodone Hcl	11	11	91	146.11		*					*
1477541456	Dominique	Devanand	Florence	SC	45	Neurosurgery	S	Oxycodone-Acetaminophen	Oxycodone Hcl/Acetaminophen	43	43	635	438.93	25		30	30	273.5	401	#
1477554517	Johnson	John	Huntsville	AL	1	Neurosurgery	S	Oxycodone-Acetaminophen	Oxycodone Hcl/Acetaminophen	26	26	170	155.59	23	#					#
1477635134	Kalia	Kamal	Springfield	MA	25	Neurosurgery	S	Oxycodone Hcl	Oxycodone Hcl	20	20	95	125.44	20	#					#
1477654937	Bernard	Clark	Fishersville	VA	51	Neurosurgery	S	Oxycodone-Acetaminophen	Oxycodone Hcl/Acetaminophen	89	89	463	937.62	51		57	57	587.36	311		38
1477661114	Elskens	Daniel	Sandusky	OH	39	Neurosurgery	S	Oxycodone Hcl	Oxycodone Hcl	42	42	464	564.36	25		24	24	231.8	248	#
1477661114	Elskens	Daniel	Sandusky	OH	39	Neurosurgery	S	Oxycodone-Acetaminophen	Oxycodone Hcl/Acetaminophen	23	23	275	382.7		#					*
1477661189	Skidmore	Bradbury	Crestview Hills	KY	21	Neurosurgery	S	Oxycodone-Acetaminophen	Oxycodone Hcl/Acetaminophen	47	47	266	778.11	46	#					#
1477663144	Choudhri	Haroon	Yonkers	NY	36	Neurosurgery	S	Oxycodone-Acetaminophen	Oxycodone Hcl/Acetaminophen	14	14	351	649.91		#					*
1477852739	Doan	Ninh	Montgomery	AL	1	Neurosurgery	S	Oxycodone-Acetaminophen	Oxycodone Hcl/Acetaminophen	40	40	478	871.29	23		13	13	271.82	115	*
1477862969	Gardner	Lars	Raleigh	NC	37	Neurosurgery	S	Oxycodone-Acetaminophen	Oxycodone Hcl/Acetaminophen	12	12	225	746.09		*					*
1487037784	Bader	Ahmad	Cedar Rapids	IA	19	Neurosurgery	S	Oxycodone Hcl	Oxycodone Hcl	12	12	72	104.55	11	*					*
1487610275	Khajavi	Kaveh	Atlanta	GA	13	Neurosurgery	S	Oxycodone-Acetaminophen	Oxycodone Hcl/Acetaminophen	29	29	328	769.54	21		17	17	527.35	177	#
1487626560	Huffmon	George	Wilmington	NC	37	Neurosurgery	S	Oxycodone-Acetaminophen	Oxycodone Hcl/Acetaminophen	72	72	522	492.44	70	#					#
1487626768	Rosenberg	William	Kansas City	MO	29	Neurosurgery	S	Oxycodone-Acetaminophen	Oxycodone Hcl/Acetaminophen	16	16	174	321.11	13	#					*
1487641999	Michael	Daniel	Southfield	MI	26	Neurosurgery	S	Oxycodone Hcl	Oxycodone Hcl	13	13	390	699.02			13	13	699.02	390	*
1487655015	Yoo	Bo	Sheffield Village	OH	39	Neurosurgery	S	Oxycodone-Acetaminophen	Oxycodone Hcl/Acetaminophen	172	172	3374	2018.48	87		149	149	1839.24	2905	#
1487658019	Barnett	Florence	Alpharetta	GA	13	Neurosurgery	S	Oxycodone Hcl	Oxycodone Hcl	22	22	352	336.32		#					*
1487658019	Barnett	Florence	Alpharetta	GA	13	Neurosurgery	S	Oxycodone-Acetaminophen	Oxycodone Hcl/Acetaminophen	165	165	1254	2045.06	76		138	138	1806.46	1065	#
1487689030	Senegor	Moris	Stockton	CA	6	Neurosurgery	S	Oxycodone-Acetaminophen	Oxycodone Hcl/Acetaminophen	16	16	399	622.18		#					*
1487744090	Macdonald	Joel	Salt Lake City	UT	49	Neurosurgery	S	Oxycodone-Acetaminophen	Oxycodone Hcl/Acetaminophen	15	15	67	99.95	11	#					*
1487804969	Kouloumberis	Pelagia	Scottsdale	AZ	4	Neurosurgery	S	Oxycodone Hcl	Oxycodone Hcl	12	12	112	165.47			12	12	165.47	112	*
1487826079	Bruner	Harlan	Athens	GA	13	Neurosurgery	S	Oxycodone-Acetaminophen	Oxycodone Hcl/Acetaminophen	74	74	1008	1394.99	56		41	41	785.05	506		36
1487862926	Oberlander	Eric	Baton Rouge	LA	22	Neurosurgery	S	Oxycodone-Acetaminophen	Oxycodone Hcl/Acetaminophen	73	75	1207	3544.96	58		46	48	2301.83	780		36
1487924353	Gruber	Thomas	Paducah	KY	21	Neurosurgery	S	Oxycodone-Acetaminophen	Oxycodone Hcl/Acetaminophen	25	25	575	1373.2	21	#					#
1497199715	Kizy	Scott	Saint Paul	MN	27	Neurosurgery	S	Oxycodone Hcl	Oxycodone Hcl	19	19	47	80.51	19	#					#
1497742639	Sandquist	Michael	Portland	OR	41	Neurosurgery	S	Oxycodone Hcl	Oxycodone Hcl	11	11	75	114.13		*					*
1497748693	Pool	Henry	Greensboro	NC	37	Neurosurgery	S	Oxycodone Hcl	Oxycodone Hcl	97	97	1526	1672.45	34		57	57	1157.87	827		17
1497748693	Pool	Henry	Greensboro	NC	37	Neurosurgery	S	Oxycodone-Acetaminophen	Oxycodone Hcl/Acetaminophen	102	102	1490	2516.32	37		64	64	1759.48	974		25
1497750012	Voss	Nicholas	Dothan	AL	1	Neurosurgery	S	Oxycodone-Acetaminophen	Oxycodone Hcl/Acetaminophen	105	105	1022	2231.28	95		60	60	1098.36	541		55
1497764195	Miller	David	Glenwood Springs	CO	8	Neurosurgery	S	Oxycodone Hcl	Oxycodone Hcl	58	58	457	636.83	47	#					#
1497770457	Khoo	Larry	Los Angeles	CA	6	Neurosurgery	S	Oxycodone Hcl	Oxycodone Hcl	14	14	365	520.4		*					*
1497770457	Khoo	Larry	Los Angeles	CA	6	Neurosurgery	S	Oxycodone-Acetaminophen	Oxycodone Hcl/Acetaminophen	20	20	537	695.72		#					*
1497785661	Banister	William	Amarillo	TX	48	Neurosurgery	S	Oxycodone-Acetaminophen	Oxycodone Hcl/Acetaminophen	197	197	2088	5757.56	34		75	75	1617.77	699		19
1497808505	Nakata	Gordon	Hyannis	MA	25	Neurosurgery	S	Oxycodone Hcl	Oxycodone Hcl	38	38	368	377.42	36	#					#
1497843254	Disclafani	Antonio	Ocala	FL	12	Neurosurgery	S	Oxycodone-Acetaminophen	Oxycodone Hcl/Acetaminophen	25	25	152	323.38	25	#					#
1497856959	Doyle	Michael	Louisville	KY	21	Neurosurgery	S	Oxycodone-Acetaminophen	Oxycodone Hcl/Acetaminophen	26	26	133	360.06	24		15	15	195.53	72	#
1497882724	Lee	Kevin	Walled Lake	MI	26	Neurosurgery	S	Oxycodone-Acetaminophen	Oxycodone Hcl/Acetaminophen	43	43	801	1077.29	16		27	27	456.96	490	#
1497889257	Butler	John	Fairlawn	OH	39	Neurosurgery	S	Oxycodone-Acetaminophen	Oxycodone Hcl/Acetaminophen	42	42	275	471.97	38	#					#
1497891717	Karikari	Isaac	Durham	NC	37	Neurosurgery	S	Oxycodone Hcl	Oxycodone Hcl	14	14	149	119.64		*					*
1497915904	Kainth	Daraspreet	Youngstown	OH	39	Neurosurgery	S	Oxycodone-Acetaminophen	Oxycodone Hcl/Acetaminophen	11	11	90	190.92		*					*
1497956403	Bowie	Charles	Baton Rouge	LA	22	Neurosurgery	S	Oxycodone-Acetaminophen	Oxycodone Hcl/Acetaminophen	25	25	385	706.11	20		14	14	390.39	205	#
1497998264	Ropper	Alexander	Houston	TX	48	Neurosurgery	S	Oxycodone-Acetaminophen	Oxycodone Hcl/Acetaminophen	21	21	267	302.32	14		21	21	302.32	267		14
1508077884	Connor	David	Little Rock	AR	5	Neurosurgery	S	Oxycodone-Acetaminophen	Oxycodone Hcl/Acetaminophen	13	13	108	211.88	13	*					*
1508091430	Terzic	Dino	Duluth	MN	27	Neurosurgery	S	Oxycodone Hcl	Oxycodone Hcl	21	21	233	230.35	21	#					#
1508180175	Dallapiazza	Robert	New Orleans	LA	22	Neurosurgery	S	Oxycodone-Acetaminophen	Oxycodone Hcl/Acetaminophen	21	21	574	1189.22		*					*
1508804857	Bailey	Byron	Charleston	SC	45	Neurosurgery	S	Oxycodone-Acetaminophen	Oxycodone Hcl/Acetaminophen	47	47	502	1336.14	44		30	30	699.09	303		30
1508821596	Mccormack	Thomas	Latham	NY	36	Neurosurgery	S	Oxycodone Hcl	Oxycodone Hcl	22	22	596	676.22		*					*
1508821596	Mccormack	Thomas	Latham	NY	36	Neurosurgery	S	Oxycodone-Acetaminophen	Oxycodone Hcl/Acetaminophen	57	57	1445	2193.35	17		23	23	992.71	566	*
1508823386	Rhea	Andrew	Florence	SC	45	Neurosurgery	S	Oxycodone-Acetaminophen	Oxycodone Hcl/Acetaminophen	58	58	306	406.97	45	#					#
1508847500	Vives	Kenneth	Sarasota	FL	12	Neurosurgery	S	Oxycodone-Acetaminophen	Oxycodone Hcl/Acetaminophen	13	13	68	103.66		#					*
1508857749	Elsner	Henry	Greensboro	NC	37	Neurosurgery	S	Oxycodone Hcl	Oxycodone Hcl	86	86	1412	1389.93	20		49	49	843.92	799	#
1508857749	Elsner	Henry	Greensboro	NC	37	Neurosurgery	S	Oxycodone-Acetaminophen	Oxycodone Hcl/Acetaminophen	222	222.6	3206	5561.95	63		162	162.6	3793.08	2336		52
1508868647	Miller	Peter	Hickory	NC	37	Neurosurgery	S	Oxycodone-Acetaminophen	Oxycodone Hcl/Acetaminophen	11	11	105	234.18		*					*
1508971912	Palmer	Sylvain	Mission Viejo	CA	6	Neurosurgery	S	Oxycodone-Acetaminophen	Oxycodone Hcl/Acetaminophen	38	38	242	346.61	21		38	38	346.61	242		21
1518027366	Peterson	Daniel	Austin	TX	48	Neurosurgery	S	Oxycodone-Acetaminophen	Oxycodone Hcl/Acetaminophen	19	19	159	276.29	14		19	19	276.29	159		14
1518067727	Cassidy	John	Venice	FL	12	Neurosurgery	S	Oxycodone-Acetaminophen	Oxycodone Hcl/Acetaminophen	107	107	748	1318.56	83	#					#
1518187384	Rhiew	Richard	Cleveland	OH	39	Neurosurgery	S	Oxycodone-Acetaminophen	Oxycodone Hcl/Acetaminophen	42	42	280	553.97	24	#					#
1518263466	Deibert	Christopher	Pittsburgh	PA	42	Neurosurgery	S	Oxycodone Hcl	Oxycodone Hcl	34	34	240	250.99	31	#					#
1518266410	Gamble	Alexander	Bedford	NH	33	Neurosurgery	S	Oxycodone Hcl	Oxycodone Hcl	33	33	594	632.73	15	#					*
1518295815	Clark	Aaron	San Francisco	CA	6	Neurosurgery	S	Oxycodone-Acetaminophen	Oxycodone Hcl/Acetaminophen	21	21	193	496.98	21	#					#
1518905116	Cezayirli	Resit	Birmingham	AL	1	Neurosurgery	S	Oxycodone-Acetaminophen	Oxycodone Hcl/Acetaminophen	52	52	409	679.91	36		27	27	372.41	205		21
1518958776	Gobo	Dean	Clearwater	FL	12	Neurosurgery	S	Oxycodone-Acetaminophen	Oxycodone Hcl/Acetaminophen	30	30	161	459.08	22	#					#
1518960483	Eggers	David	Owensboro	KY	21	Neurosurgery	S	Oxycodone-Acetaminophen	Oxycodone Hcl/Acetaminophen	36	36	257	564.71	18	#					#
1528021391	Zupruk	Gerald	Thomasville	NC	37	Neurosurgery	S	Oxycodone Hcl	Oxycodone Hcl	20	20	142	113.27	14	#					#
1528038676	Mathews	Douglas	Nashville	TN	47	Neurosurgery	S	Oxycodone-Acetaminophen	Oxycodone Hcl/Acetaminophen	13	13	62	153.15		#					*
1528064144	Wood	Charles	Minot	ND	38	Neurosurgery	S	Oxycodone-Acetaminophen	Oxycodone Hcl/Acetaminophen	12	12	63	153.58		*					*
1528078870	Hoover	Devon	Detroit	MI	26	Neurosurgery	S	Oxycodone-Acetaminophen	Oxycodone Hcl/Acetaminophen	72	72	605	1386.5	12		22	22	196.03	166	*
1528094851	Ilercil	Orhan	Flowood	MS	28	Neurosurgery	S	Oxycodone-Acetaminophen	Oxycodone Hcl/Acetaminophen	54	54	518	1005.22	33		25	25	371.5	238		14
1528098795	Mcdaniels	Edison	Kansas City	MO	29	Neurosurgery	S	Oxycodone-Acetaminophen	Oxycodone Hcl/Acetaminophen	18	18	520	430.65		*					*
1528134582	Cooley	David	Lima	OH	39	Neurosurgery	S	Oxycodone Hcl	Oxycodone Hcl	30	30	524	771.07		*					*
1528134582	Cooley	David	Lima	OH	39	Neurosurgery	S	Oxycodone-Acetaminophen	Oxycodone Hcl/Acetaminophen	12	12	91	88.36		*					*
1528160686	Boyd	Scott	West Columbia	SC	45	Neurosurgery	S	Oxycodone-Acetaminophen	Oxycodone Hcl/Acetaminophen	41	41	224	516.27	25	#					#
1528175940	Simons	Robert	Fresno	CA	6	Neurosurgery	S	Oxycodone-Acetaminophen	Oxycodone Hcl/Acetaminophen	33	33	490	826.36		#					*
1528195252	Cochran	Daniel	Norman	OK	40	Neurosurgery	S	Oxycodone-Acetaminophen	Oxycodone Hcl/Acetaminophen	24	24	169	468.51	19	#					#
1528201092	Zhang	Shihao	Tulsa	OK	40	Neurosurgery	S	Oxycodone-Acetaminophen	Oxycodone Hcl/Acetaminophen	14	14	99	303.97		*					*
1528219466	Smith	Terry	Biloxi	MS	28	Neurosurgery	S	Oxycodone-Acetaminophen	Oxycodone Hcl/Acetaminophen	35	35	332	355.71	26		14	14	200.03	158		11
1528262110	Salinas	Paul	Frisco	TX	48	Neurosurgery	S	Oxycodone-Acetaminophen	Oxycodone Hcl/Acetaminophen	25	25	269	495.34	19	#					#
1528350436	Kelman	Craig	Wausau	WI	55	Neurosurgery	S	Oxycodone Hcl	Oxycodone Hcl	15	15	105	110.23		#					*
1528382173	Eseonu	Chikezie	Harrisburg	PA	42	Neurosurgery	S	Oxycodone Hcl	Oxycodone Hcl	12	12	97	154.07		*					*
1528497948	Dupre	Derrick	Erie	PA	42	Neurosurgery	S	Oxycodone Hcl	Oxycodone Hcl	15	15	75	89.03		*					*
1528497948	Dupre	Derrick	Erie	PA	42	Neurosurgery	S	Oxycodone-Acetaminophen	Oxycodone Hcl/Acetaminophen	14	14	55	95.72	12	*					*
1538107545	Meagher	Richard	Marlton	NJ	34	Neurosurgery	S	Oxycodone-Acetaminophen	Oxycodone Hcl/Acetaminophen	35	35	335	388.88	15	#					#
1538113360	Bruno	Leonard	Huntingdon Valley	PA	42	Neurosurgery	S	Endocet	Oxycodone Hcl/Acetaminophen	40	40.3	1174	1126.62	12		13	13.3	490.69	364	*
1538113360	Bruno	Leonard	Huntingdon Valley	PA	42	Neurosurgery	S	Oxycodone Hcl	Oxycodone Hcl	520	526	15317	15460.44	208		194	200	5605.3	5730		72
1538113360	Bruno	Leonard	Huntingdon Valley	PA	42	Neurosurgery	S	Oxycodone-Acetaminophen	Oxycodone Hcl/Acetaminophen	167	167	4962	8199.63	60		83	83	3539.33	2447		22
1538113360	Bruno	Leonard	Huntingdon Valley	PA	42	Neurosurgery	S	Oxycontin	Oxycodone Hcl	13	13	390	5850.41		*					*
1538113360	Bruno	Leonard	Huntingdon Valley	PA	42	Neurosurgery	S	Xtampza Er	Oxycodone Myristate	39	39	1170	15964.24	17		13	13	6118.06	390	*
1538119649	Yazbak	Philip	Neenah	WI	55	Neurosurgery	S	Oxycodone Hcl	Oxycodone Hcl	15	15	220	243.85		*					*
1538133129	Fryburg	Karsten	Indianapolis	IN	18	Neurosurgery	S	Oxycodone-Acetaminophen	Oxycodone Hcl/Acetaminophen	31	31	579	952.02	25		16	16	318.97	266		12
1538152400	Wilson	Diana	Fort Worth	TX	48	Neurosurgery	S	Oxycodone Hcl	Oxycodone Hcl	17	17	193	292.22		*					*
1538152400	Wilson	Diana	Fort Worth	TX	48	Neurosurgery	S	Oxycodone-Acetaminophen	Oxycodone Hcl/Acetaminophen	31	31	295	721.94	15		13	13	220.08	116	*
1538196175	Reintjes	Stephen	Kansas City	MO	29	Neurosurgery	S	Oxycodone Hcl	Oxycodone Hcl	49	49	291	314.89	46	#					#
1538196175	Reintjes	Stephen	Kansas City	MO	29	Neurosurgery	S	Oxycodone-Acetaminophen	Oxycodone Hcl/Acetaminophen	20	20	171	191.59	15	#					#
1538196548	Koebbe	Christopher	San Antonio	TX	48	Neurosurgery	S	Oxycodone-Acetaminophen	Oxycodone Hcl/Acetaminophen	20	20	134	234.6	19	#					#
1538261615	Gunter	Brett	West Columbia	SC	45	Neurosurgery	S	Oxycodone-Acetaminophen	Oxycodone Hcl/Acetaminophen	105	105	731	910.88	92		83	83	657.02	572		75
1538333174	Thorat	Sachin	Bossier City	LA	22	Neurosurgery	S	Oxycodone-Acetaminophen	Oxycodone Hcl/Acetaminophen	12	12	36	56.86		*					*
1538350830	Weimar	James	Wichita	KS	20	Neurosurgery	S	Oxycodone-Acetaminophen	Oxycodone Hcl/Acetaminophen	26	26	190	707.21		*					*
1548201346	Iuliano	Brian	Olympia	WA	53	Neurosurgery	S	Oxycodone Hcl	Oxycodone Hcl	17	17	85	114.11	15	#					#
1548224249	Boland	Michael	Chesterfield	MO	29	Neurosurgery	S	Oxycodone Hcl	Oxycodone Hcl	17	17	297	313.9		*					*
1548224249	Boland	Michael	Chesterfield	MO	29	Neurosurgery	S	Oxycodone-Acetaminophen	Oxycodone Hcl/Acetaminophen	73	73	1039	1442.05	29		46	46	736.88	482	#
1548239288	Brakel	Arlo	Green Valley	AZ	4	Neurosurgery	S	Oxycodone-Acetaminophen	Oxycodone Hcl/Acetaminophen	13	13	74	121.51		#					*
1548243389	Levy	Mark	Fresno	CA	6	Neurosurgery	S	Oxycodone-Acetaminophen	Oxycodone Hcl/Acetaminophen	12	12	138	177.25	12	*					*
1548253503	Loftus	Thomas	Austin	TX	48	Neurosurgery	S	Oxycodone-Acetaminophen	Oxycodone Hcl/Acetaminophen	154	154	2277	6136.25	60		79	79	2479.95	1121		40
1548259906	Albea	Jeffrey	Knoxville	TN	47	Neurosurgery	S	Oxycodone-Acetaminophen	Oxycodone Hcl/Acetaminophen	11	11	122	171.11	11	*					*
1548281363	Barnes	Bryan	Athens	GA	13	Neurosurgery	S	Oxycodone Hcl	Oxycodone Hcl	13	13	162	184.96		*					*
1548281363	Barnes	Bryan	Athens	GA	13	Neurosurgery	S	Oxycodone-Acetaminophen	Oxycodone Hcl/Acetaminophen	179	179	1678	3367.9	133		129	129	2494.85	1151		104
1548282791	Blades	Deborah	Broadview Heights	OH	39	Neurosurgery	S	Oxycodone-Acetaminophen	Oxycodone Hcl/Acetaminophen	15	15	220	133.47		*					*
1548286412	Chittum	Christopher	Spartanburg	SC	45	Neurosurgery	S	Oxycodone Hcl	Oxycodone Hcl	51	51	1413	1281.85	38		36	36	888.11	997		26
1548286412	Chittum	Christopher	Spartanburg	SC	45	Neurosurgery	S	Oxycodone-Acetaminophen	Oxycodone Hcl/Acetaminophen	82	82	2272	2846.96	48		54	54	1832.82	1495		31
1548354459	Oberer	Daniel	Charlotte	NC	37	Neurosurgery	S	Oxycodone-Acetaminophen	Oxycodone Hcl/Acetaminophen	34	34	268	544.52	16	*					*
1548358385	Kaplan	Barry	Ocala	FL	12	Neurosurgery	S	Oxycodone-Acetaminophen	Oxycodone Hcl/Acetaminophen	161	161	1128	2646.2	124		141	141	2340.63	996		108
1548365802	El-Kadi	Matt	Monroeville	PA	42	Neurosurgery	S	Oxycodone Hcl	Oxycodone Hcl	42	42	281	314.3	31		30	30	223.89	208	#
1548451040	Kuhn	William	Lafayette	IN	18	Neurosurgery	S	Oxycodone-Acetaminophen	Oxycodone Hcl/Acetaminophen	25	25	179	433.57		*					*
1558307330	Barth	Konrad	Scarborough	ME	23	Neurosurgery	S	Oxycodone Hcl	Oxycodone Hcl	13	13	65	76.85		*					*
1558328278	Thai	Quoc-Anh	Bethesda	MD	24	Neurosurgery	S	Oxycodone-Acetaminophen	Oxycodone Hcl/Acetaminophen	57	57	551	832.77	40		40	40	602.14	394		28
1558332726	Schlegel	Robert	Mechanicsburg	PA	42	Neurosurgery	S	Oxycodone Hcl	Oxycodone Hcl	11	11	80	66.62	11	*					*
1558344507	Schultz	Karl	Gainesville	GA	13	Neurosurgery	S	Oxycodone Hcl	Oxycodone Hcl	25	25	263	313.01	18	#					#
1558344507	Schultz	Karl	Gainesville	GA	13	Neurosurgery	S	Oxycodone-Acetaminophen	Oxycodone Hcl/Acetaminophen	47	47	479	802.17	34	#					#
1558352831	Stern	Joseph	Greensboro	NC	37	Neurosurgery	S	Oxycodone Hcl	Oxycodone Hcl	80	80.3	1600	1176.99	33		69	69.3	1040.73	1377	#
1558352831	Stern	Joseph	Greensboro	NC	37	Neurosurgery	S	Oxycodone-Acetaminophen	Oxycodone Hcl/Acetaminophen	99	99	1581	2755.2	45		85	85	2148.87	1294	#
1558367714	Robinson	James	Atlanta	GA	13	Neurosurgery	S	Oxycodone Hcl	Oxycodone Hcl	11	11	50	76.1		*					*
1558371906	Drewek	Michael	Golden	CO	8	Neurosurgery	S	Oxycodone-Acetaminophen	Oxycodone Hcl/Acetaminophen	13	13	99	198.24			13	13	198.24	99	*
1558505172	Gandhi	Gautam	Little Rock	AR	5	Neurosurgery	S	Oxycodone-Acetaminophen	Oxycodone Hcl/Acetaminophen	47	47	367	521.26	33		23	23	235.64	169		18
1558578344	Karanth	Kota	Lawrence	MA	25	Neurosurgery	S	Oxycodone Hcl	Oxycodone Hcl	131	131	1287	1544.22	58		40	40	374.89	330		30
1558578344	Karanth	Kota	Lawrence	MA	25	Neurosurgery	S	Oxycodone-Acetaminophen	Oxycodone Hcl/Acetaminophen	39	39	343	592.47	26		20	20	247.66	148	#
1558578708	Jagannathan	Jayant	Madison Heights	MI	26	Neurosurgery	S	Oxycodone-Acetaminophen	Oxycodone Hcl/Acetaminophen	37	37	278	959.88	31		15	15	256	103		14
1568410629	Lauryssen	Carl	Los Angeles	CA	6	Neurosurgery	S	Oxycodone Hcl	Oxycodone Hcl	15	15	209	221.49	13	#					*
1568439172	Gold	Rammy	Parkersburg	WV	54	Neurosurgery	S	Oxycodone Hcl	Oxycodone Hcl	21	21	187	327.61		*					*
1568439172	Gold	Rammy	Parkersburg	WV	54	Neurosurgery	S	Oxycodone-Acetaminophen	Oxycodone Hcl/Acetaminophen	90	90	674	1187.96	48		32	32	332.25	236		16
1568443661	Stevens	Mark	La Crosse	WI	55	Neurosurgery	S	Oxycodone-Acetaminophen	Oxycodone Hcl/Acetaminophen	11	11	55	111.43		*					*
1568451607	Horn	Louis	Savannah	GA	13	Neurosurgery	S	Oxycodone Hcl	Oxycodone Hcl	12	12	118	174.5			0	0	0	0	#
1568451607	Horn	Louis	Savannah	GA	13	Neurosurgery	S	Oxycodone-Acetaminophen	Oxycodone Hcl/Acetaminophen	172	172	1556	3253.98	97		106	106	1889.58	875		63
1568465961	Dull	Scott	Tulsa	OK	40	Neurosurgery	S	Oxycodone-Acetaminophen	Oxycodone Hcl/Acetaminophen	46	46	320	688.23	43		32	32	503.21	224		30
1568469609	Zerick	William	Westerville	OH	39	Neurosurgery	S	Oxycodone-Acetaminophen	Oxycodone Hcl/Acetaminophen	73	73	514	1137.48	71		56	56	828.45	394		54
1568470904	Bucci	Michael	Greenville	SC	45	Neurosurgery	S	Oxycodone-Acetaminophen	Oxycodone Hcl/Acetaminophen	69	69	413	517.27	58		46	46	333.14	270		41
1568584159	Wang	Vincent	Austin	TX	48	Neurosurgery	S	Oxycodone-Acetaminophen	Oxycodone Hcl/Acetaminophen	32	32	342	536.32	23		20	20	265.15	219	#
1568628055	Sahni	Deshdeepak	Austin	TX	48	Neurosurgery	S	Oxycodone Hcl	Oxycodone Hcl	11	11	130	77.72		*					*
1568662435	Hatchette	Charles	Salem	OR	41	Neurosurgery	S	Oxycodone Hcl	Oxycodone Hcl	20	20	163	219.09	12	#					*
1568669828	Rammos	Stylianos	Sherwood	AR	5	Neurosurgery	S	Oxycodone Hcl	Oxycodone Hcl	40	40	242	362.85	29		22	22	136.69	123		17
1568679652	Sansur	Charles	Baltimore	MD	24	Neurosurgery	S	Oxycodone Hcl	Oxycodone Hcl	26	26	780	613.28			13	13	345.02	390	*
1568692887	Edwards	John	Provo	UT	49	Neurosurgery	S	Oxycodone Hcl	Oxycodone Hcl	11	11	86	92.47	11	*					*
1578510954	Cunningham	Edwin	Springfield	MO	29	Neurosurgery	S	Oxycodone Hcl	Oxycodone Hcl	12	12	96	68.79		*					*
1578510954	Cunningham	Edwin	Springfield	MO	29	Neurosurgery	S	Oxycodone-Acetaminophen	Oxycodone Hcl/Acetaminophen	64	64	451	694.98	53		45	45	527.09	318		40
1578513925	Woodall	William	Birmingham	AL	1	Neurosurgery	S	Oxycodone-Acetaminophen	Oxycodone Hcl/Acetaminophen	176	176	1556	3017.9	95		140	140	2432.33	1241		77
1578520532	Smith	William	Las Vegas	NV	32	Neurosurgery	S	Oxycodone-Acetaminophen	Oxycodone Hcl/Acetaminophen	60	60	1520	2341.29	26		42	42	1818.79	1065	#
1578543187	Baldwin	Hillel	Tucson	AZ	4	Neurosurgery	S	Oxycodone-Acetaminophen	Oxycodone Hcl/Acetaminophen	13	13	133	237.36	11	#					*
1578548830	Brocker	Brian	Youngstown	OH	39	Neurosurgery	S	Endocet	Oxycodone Hcl/Acetaminophen	13	13	390	765.29			13	13	765.29	390	*
1578548830	Brocker	Brian	Youngstown	OH	39	Neurosurgery	S	Oxycodone Hcl	Oxycodone Hcl	46	46	1380	1175.67			46	46	1175.67	1380	*
1578548830	Brocker	Brian	Youngstown	OH	39	Neurosurgery	S	Oxycodone-Acetaminophen	Oxycodone Hcl/Acetaminophen	182	182	5272	7178.87	30		139	139	5358.84	4053	#
1578548830	Brocker	Brian	Youngstown	OH	39	Neurosurgery	S	Oxycontin	Oxycodone Hcl	12	12	360	7151.1			0	0	0	0	#
1578554903	Nudelman	Robert	Greensboro	NC	37	Neurosurgery	S	Oxycodone-Acetaminophen	Oxycodone Hcl/Acetaminophen	38	38	543	419			13	13	139.12	193	*
1578562062	Koen	Joseph	Norfolk	VA	51	Neurosurgery	S	Oxycodone-Acetaminophen	Oxycodone Hcl/Acetaminophen	45	45	278	426.26	39	#					#
1578591731	Neblett	John	Jackson	TN	47	Neurosurgery	S	Oxycodone-Acetaminophen	Oxycodone Hcl/Acetaminophen	38	38	284	594.16	34	#					#
1578610457	Lebow	Richard	Nashville	TN	47	Neurosurgery	S	Oxycodone-Acetaminophen	Oxycodone Hcl/Acetaminophen	22	22	118	261.64	14		11	11	162.06	81	*
1578620282	Doherty	Patrick	New London	CT	9	Neurosurgery	S	Oxycodone Hcl	Oxycodone Hcl	72	72	488	677.63	43		37	37	277.07	240		26
1578648002	Jamshidi	Saied	Oxon Hill	MD	24	Neurosurgery	S	Oxycodone Hcl	Oxycodone Hcl	25	25	577	654.95		#					*
1578648002	Jamshidi	Saied	Oxon Hill	MD	24	Neurosurgery	S	Oxycodone-Acetaminophen	Oxycodone Hcl/Acetaminophen	40	40	952	2143.25			16	16	1587.76	334	*
1578650123	Lowry	David	Holland	MI	26	Neurosurgery	S	Oxycodone-Acetaminophen	Oxycodone Hcl/Acetaminophen	29	29	190	215.9	19	#					#
1578666780	Stefanis	George	Macon	GA	13	Neurosurgery	S	Oxycodone-Acetaminophen	Oxycodone Hcl/Acetaminophen	127	127	2244	3854.41	49		49	49	1141.39	781		22
1578731212	Almubaslat	Mohammad	Mandeville	LA	22	Neurosurgery	S	Oxycodone-Acetaminophen	Oxycodone Hcl/Acetaminophen	15	15	221	327	12	*					*
1578773990	Thankachan Jacob	Arun	Gainesville	GA	13	Neurosurgery	S	Oxycodone Hcl	Oxycodone Hcl	45	45	422	435.22	34		30	30	302.56	278		23
1578773990	Thankachan Jacob	Arun	Gainesville	GA	13	Neurosurgery	S	Oxycodone-Acetaminophen	Oxycodone Hcl/Acetaminophen	78	78	791	1109.01	47		38	38	576.72	380		27
1578971594	Cohen-Inbar	Or	Cumberland	MD	24	Neurosurgery	S	Oxycodone-Acetaminophen	Oxycodone Hcl/Acetaminophen	26	26	180	372.74	20	#					#
1588625313	Wanebo	John	Scottsdale	AZ	4	Neurosurgery	S	Oxycodone Hcl	Oxycodone Hcl	11	11	154	314.94		*					*
1588625313	Wanebo	John	Scottsdale	AZ	4	Neurosurgery	S	Oxycodone-Acetaminophen	Oxycodone Hcl/Acetaminophen	12	12	119	206.26		#					*
1588629943	Barry	Christopher	Del City	OK	40	Neurosurgery	S	Oxycodone-Acetaminophen	Oxycodone Hcl/Acetaminophen	15	15	104	240.74	15	#					#
1588634588	Geckle	David	Richmond	VA	51	Neurosurgery	S	Oxycodone Hcl	Oxycodone Hcl	29	29	379	1579.61			0	0	0	0	#
1588634588	Geckle	David	Richmond	VA	51	Neurosurgery	S	Oxycodone-Acetaminophen	Oxycodone Hcl/Acetaminophen	21	21	236	294.47	16	#					*
1588643639	Purighalla	Srinivasan	Moline	IL	17	Neurosurgery	S	Oxycodone-Acetaminophen	Oxycodone Hcl/Acetaminophen	56	56	357	696.38	28		32	32	354.17	212	#
1588654370	Kiehm	Kelly	Columbus	OH	39	Neurosurgery	S	Oxycodone Hcl	Oxycodone Hcl	46	46	373	624.17	26	#					#
1588673461	Thomas	Michael	Hallandale	FL	12	Neurosurgery	S	Oxycodone-Acetaminophen	Oxycodone Hcl/Acetaminophen	17	17	111	131.77	12	*					*
1588694350	Greiner	Alson	Cincinnati	OH	39	Neurosurgery	S	Oxycodone Hcl	Oxycodone Hcl	22	22	613	821.87	21	*					*
1588694350	Greiner	Alson	Cincinnati	OH	39	Neurosurgery	S	Oxycodone-Acetaminophen	Oxycodone Hcl/Acetaminophen	29	29	790	2017.15	27		14	14	758.84	373		13
1588743330	Lal	Sumeer	Greenwood	SC	45	Neurosurgery	S	Oxycodone-Acetaminophen	Oxycodone Hcl/Acetaminophen	32	32	302	604.68	27		19	19	300.24	178	#
1588766216	Lechner	Roseanna	Cleveland	OH	39	Neurosurgery	S	Oxycodone-Acetaminophen	Oxycodone Hcl/Acetaminophen	18	18	418	575.97		*					*
1588786669	Cowan	John	Rome	GA	13	Neurosurgery	S	Oxycodone-Acetaminophen	Oxycodone Hcl/Acetaminophen	13	13	115	224.42	13	*					*
1588825772	Reinard	Kevin	Toledo	OH	39	Neurosurgery	S	Oxycodone-Acetaminophen	Oxycodone Hcl/Acetaminophen	60	60	616	840.65	40		40	40	536.42	399		29
1588921969	Ostergard	Thomas	Greensboro	NC	37	Neurosurgery	S	Oxycodone Hcl	Oxycodone Hcl	29	29	156	164.24	20		13	13	68.87	66	#
1598056269	Smith	Gabriel	Cleveland	OH	39	Neurosurgery	S	Oxycodone-Acetaminophen	Oxycodone Hcl/Acetaminophen	87	87	597	1393.2	43		56	56	831.93	371	#
1598703910	Lippman	Caleb	Mount Pleasant	WI	55	Neurosurgery	S	Oxycodone-Acetaminophen	Oxycodone Hcl/Acetaminophen	14	14	176	245.17		*					*
1598728826	Eichert	Stephen	Topeka	KS	20	Neurosurgery	S	Oxycodone-Acetaminophen	Oxycodone Hcl/Acetaminophen	19	19	107	269.35	14	#					*
1598743734	Reeves	John	Shreveport	LA	22	Neurosurgery	S	Oxycodone-Acetaminophen	Oxycodone Hcl/Acetaminophen	16	16	135	233.34		*					*
1598744484	Rodriguez-Cruz	Leonardo	Knoxville	TN	47	Neurosurgery	S	Oxycodone-Acetaminophen	Oxycodone Hcl/Acetaminophen	21	21	161	237.9	19	#					#
1598756934	Cabbell	Kyle	Greensboro	NC	37	Neurosurgery	S	Oxycodone Hcl	Oxycodone Hcl	75	75	913	921.82	36		36	36	461.7	364		21
1598756934	Cabbell	Kyle	Greensboro	NC	37	Neurosurgery	S	Oxycontin	Oxycodone Hcl	17	17	487	4916.41		#					*
1598788655	Walpert	Kimberly	Athens	GA	13	Neurosurgery	S	Oxycodone-Acetaminophen	Oxycodone Hcl/Acetaminophen	27	27	227	392.64	20	#					#
1598879595	Shen	Alfred	Rancho Mirage	CA	6	Neurosurgery	S	Oxycodone Hcl	Oxycodone Hcl	12	12	337	856.63			12	12	856.63	337	*
1598879595	Shen	Alfred	Rancho Mirage	CA	6	Neurosurgery	S	Oxycodone-Acetaminophen	Oxycodone Hcl/Acetaminophen	18	18	498	1421.14			18	18	1421.14	498	*
1598923773	Nkrumah	Louis	West Islip	NY	36	Neurosurgery	S	Oxycodone Hcl	Oxycodone Hcl	24	24	292	344.08		*					*
1598932162	Subbaiah	Sathish	East Setauket	NY	36	Neurosurgery	S	Oxycodone-Acetaminophen	Oxycodone Hcl/Acetaminophen	31	31	471	470.33	15	#					#
1598934903	Orozco	Ludwig	Rowlett	TX	48	Neurosurgery	S	Oxycodone-Acetaminophen	Oxycodone Hcl/Acetaminophen	27	27	393	728.63	14	*					*
1609011568	Babington	Parker	Norfolk	VA	51	Neurosurgery	S	Oxycodone-Acetaminophen	Oxycodone Hcl/Acetaminophen	39	39	265	440.91	27		25	25	298.63	173	#
1609081900	Sachs	Donald	Lakeland	FL	12	Neurosurgery	S	Oxycodone-Acetaminophen	Oxycodone Hcl/Acetaminophen	116	116	732	1309.31	114		95	95	1070.33	600		93
1609089317	Immesoete	Phillip	Canton	OH	39	Neurosurgery	S	Oxycodone-Acetaminophen	Oxycodone Hcl/Acetaminophen	17	17	150	609.26	14	*					*
1609148477	Alahmadi	Hussein	New Britain	CT	9	Neurosurgery	S	Oxycodone Hcl	Oxycodone Hcl	19	19	173	206.1	14	#					#
1609148477	Alahmadi	Hussein	New Britain	CT	9	Neurosurgery	S	Oxycodone-Acetaminophen	Oxycodone Hcl/Acetaminophen	19	19	127	636.8	13	#					*
1609149871	Bolinger	Bryan	Williamsport	PA	42	Neurosurgery	S	Oxycodone Hcl	Oxycodone Hcl	11	11	81	79.6		*					*
1609173624	Gabel	Brandon	Toledo	OH	39	Neurosurgery	S	Oxycodone-Acetaminophen	Oxycodone Hcl/Acetaminophen	19	19	200	332.12	14	#					#
1609821545	Gabriel	Eric	Jacksonville	FL	12	Neurosurgery	S	Oxycodone Hcl	Oxycodone Hcl	203	203	5915	4866.57	25		49	49	1381.08	1355	*
1609821545	Gabriel	Eric	Jacksonville	FL	12	Neurosurgery	S	Oxycodone-Acetaminophen	Oxycodone Hcl/Acetaminophen	262	262	4914	8010.15	124		107	107	1820.68	1195		82
1609821545	Gabriel	Eric	Jacksonville	FL	12	Neurosurgery	S	Oxycontin	Oxycodone Hcl	18	18	540	7276.38			18	18	7276.38	540	*
1609840941	Paine	Jonathan	Melbourne	FL	12	Neurosurgery	S	Oxycodone-Acetaminophen	Oxycodone Hcl/Acetaminophen	115	115	454	1391.32	107		96	96	1196.99	378		91
1609848340	Johnson	Stephen	Weymouth	MA	25	Neurosurgery	S	Oxycodone Hcl	Oxycodone Hcl	17	17	64	80.26		#					*
1609856269	Ingraham	Robert	Oxford	MS	28	Neurosurgery	S	Oxycodone-Acetaminophen	Oxycodone Hcl/Acetaminophen	13	13	53	75.04	12	*					*
1609856475	Christiano	Joseph	Tucson	AZ	4	Neurosurgery	S	Oxycodone-Acetaminophen	Oxycodone Hcl/Acetaminophen	28	28	247	517.7	25	#					#
1609861392	Boyer	Kevin	Bradenton	FL	12	Neurosurgery	S	Oxycodone Hcl	Oxycodone Hcl	13	13	131	168.62		*					*
1609861392	Boyer	Kevin	Bradenton	FL	12	Neurosurgery	S	Oxycodone-Acetaminophen	Oxycodone Hcl/Acetaminophen	42	42	355	1165.31	24		18	18	389.62	148		12
1609866953	Rubino	Gregory	Lake Charles	LA	22	Neurosurgery	S	Oxycodone-Acetaminophen	Oxycodone Hcl/Acetaminophen	93	93	644	1016.87	47		39	39	323.99	265		20
1609867803	Hirsch	James	Mobile	AL	1	Neurosurgery	S	Oxycodone-Acetaminophen	Oxycodone Hcl/Acetaminophen	51	51	517	584.55	47	#					#
1609918416	Nasr	Fadi	Oklahoma City	OK	40	Neurosurgery	S	Oxycodone Hcl	Oxycodone Hcl	67	67	528	854.99	36		49	49	650.42	402	#
1609918416	Nasr	Fadi	Oklahoma City	OK	40	Neurosurgery	S	Oxycodone-Acetaminophen	Oxycodone Hcl/Acetaminophen	13	13	95	287.93		*					*
1609951631	Schaefer	Dale	Great Falls	MT	30	Neurosurgery	S	Oxycodone-Acetaminophen	Oxycodone Hcl/Acetaminophen	41	41	335	308.2	29	#					#
1619030996	Wilson	Gregory	Tulsa	OK	40	Neurosurgery	S	Oxycodone-Acetaminophen	Oxycodone Hcl/Acetaminophen	197	197	1379	3223.6	178		151	151	2303.38	1057		140
1619040177	Steege	Timothy	Seattle	WA	53	Neurosurgery	S	Oxycodone Hcl	Oxycodone Hcl	36	36	167	279.18	32	#					#
1619070802	Hawkins	Alexander	Neenah	WI	55	Neurosurgery	S	Oxycodone Hcl	Oxycodone Hcl	30	30	321	329.48	15		11	11	101.52	137	*
1619070802	Hawkins	Alexander	Neenah	WI	55	Neurosurgery	S	Oxycodone-Acetaminophen	Oxycodone Hcl/Acetaminophen	57	57	596	769.46	25		16	16	177.42	165		12
1619079753	Rambo	William	Columbia	SC	45	Neurosurgery	S	Oxycodone-Acetaminophen	Oxycodone Hcl/Acetaminophen	43	43	219	225.43	33	#					#
1619148293	Valerio	Jose	South Miami	FL	12	Neurosurgery	S	Oxycodone Hcl	Oxycodone Hcl	14	14	418	663.83			0	0	0	0	#
1619148293	Valerio	Jose	South Miami	FL	12	Neurosurgery	S	Oxycodone-Acetaminophen	Oxycodone Hcl/Acetaminophen	68	68	838	1432.98	38		33	33	405.31	241		26
1619187697	Cardenas	Raul	Memphis	TN	47	Neurosurgery	S	Oxycodone-Acetaminophen	Oxycodone Hcl/Acetaminophen	24	24	242	332.85	18	#					#
1619294600	Kulwin	Charles	Indianapolis	IN	18	Neurosurgery	S	Oxycodone-Acetaminophen	Oxycodone Hcl/Acetaminophen	32	32	407	702.04	13		12	12	243.01	99	*
1619925559	Ryan	Terrence	Columbia	MO	29	Neurosurgery	S	Oxycodone-Acetaminophen	Oxycodone Hcl/Acetaminophen	62	62	354	626.89	53		43	43	428.52	221		40
1619934916	Duke	Derek	Henderson	NV	32	Neurosurgery	S	Oxycodone-Acetaminophen	Oxycodone Hcl/Acetaminophen	30	30	210	466.93	23		30	30	466.93	210		23
1619952470	Levin	Marc	Munster	IN	18	Neurosurgery	S	Oxycodone Hcl	Oxycodone Hcl	12	12	336	157.8			12	12	157.8	336	*
1619952470	Levin	Marc	Munster	IN	18	Neurosurgery	S	Oxycodone-Acetaminophen	Oxycodone Hcl/Acetaminophen	11	11	330	161.94			0	0	0	0	#
1619965316	Scodary	Daniel	Wentzville	MO	29	Neurosurgery	S	Oxycodone-Acetaminophen	Oxycodone Hcl/Acetaminophen	12	12	58	121.17	11		12	12	121.17	58		11
1629015375	Kamath	Yogish	Wichita Falls	TX	48	Neurosurgery	S	Oxycodone-Acetaminophen	Oxycodone Hcl/Acetaminophen	54	54	1441	2998.28	27		40	40	1935.89	1044	#
1629030804	Gleason	Patrick	Corpus Christi	TX	48	Neurosurgery	S	Oxycodone-Acetaminophen	Oxycodone Hcl/Acetaminophen	20	20	296	462.62		*					*
1629032594	Powell	Randell	Fort Lauderdale	FL	12	Neurosurgery	S	Oxycodone-Acetaminophen	Oxycodone Hcl/Acetaminophen	13	13	62	128.76		#					*
1629034111	Omalley	Sean	Alabaster	AL	1	Neurosurgery	S	Oxycodone-Acetaminophen	Oxycodone Hcl/Acetaminophen	23	23	159	382.27	18	*					*
1629043930	Sikorski	Christian	Bridgeton	MO	29	Neurosurgery	S	Oxycodone-Acetaminophen	Oxycodone Hcl/Acetaminophen	23	23	124	176.85	17	#					#
1629056908	Patrick	Todd	Tyler	TX	48	Neurosurgery	S	Oxycodone-Acetaminophen	Oxycodone Hcl/Acetaminophen	13	13	146	254.21		*					*
1629060660	Cook	Shon	Norman	OK	40	Neurosurgery	S	Oxycodone-Acetaminophen	Oxycodone Hcl/Acetaminophen	62	62	358	1072	47		50	50	856.44	288	#
1629073853	Schnittker	Joseph	Elkhart	IN	18	Neurosurgery	S	Oxycodone-Acetaminophen	Oxycodone Hcl/Acetaminophen	11	11	101	146.79		*					*
1629172929	Laohaprasit	Varun	Bellevue	WA	53	Neurosurgery	S	Oxycodone Hcl	Oxycodone Hcl	45	45	410	724.39	30	#					#
1629298500	Maryanov, Md	Timothy	Fort Smith	AR	5	Neurosurgery	S	Oxycodone Hcl	Oxycodone Hcl	779	779	22993	25961.08	87		432	432	15375.76	12707		48
1629298500	Maryanov, Md	Timothy	Fort Smith	AR	5	Neurosurgery	S	Oxycodone-Acetaminophen	Oxycodone Hcl/Acetaminophen	428	428	12322	21051.82	61		201	201	10508.26	5772		29
1629298500	Maryanov, Md	Timothy	Fort Smith	AR	5	Neurosurgery	S	Oxycontin	Oxycodone Hcl	33	33	990	10422.96		#					*
1629298500	Maryanov, Md	Timothy	Fort Smith	AR	5	Neurosurgery	S	Xtampza Er	Oxycodone Myristate	13	13	390	3656.77		*					*
1639136757	Baskin	Jonathan	Morristown	NJ	34	Neurosurgery	S	Oxycodone-Acetaminophen	Oxycodone Hcl/Acetaminophen	11	11	76	213.58			11	11	213.58	76	*
1639144736	Guyot	Lisa	Grand Blanc	MI	26	Neurosurgery	S	Oxycodone-Acetaminophen	Oxycodone Hcl/Acetaminophen	48	48	350	367.65	29	#					#
1639287949	Graham	Donald	Statesboro	GA	13	Neurosurgery	S	Oxycodone-Acetaminophen	Oxycodone Hcl/Acetaminophen	24	24	136	376.84	17	#					#
1639292287	Etame	Arnold	Tampa	FL	12	Neurosurgery	S	Oxycodone Hcl	Oxycodone Hcl	14	14	76	81.32	14	#					#
1639342926	Widi	Gabriel	Hialeah	FL	12	Neurosurgery	S	Oxycodone-Acetaminophen	Oxycodone Hcl/Acetaminophen	103	103	542	391.53	88		91	91	306.55	433	#
1639362007	Robert	Everett	Metairie	LA	22	Neurosurgery	S	Oxycodone-Acetaminophen	Oxycodone Hcl/Acetaminophen	22	22	288	454.84	18	#					#
1639362700	Kim	Paul	Charlotte	NC	37	Neurosurgery	S	Oxycodone-Acetaminophen	Oxycodone Hcl/Acetaminophen	19	19	153	251.56	18	#					#
1639430416	Lacy	Jordan	Omaha	NE	31	Neurosurgery	S	Oxycodone Hcl	Oxycodone Hcl	15	15	131	216.16		*					*
1639430416	Lacy	Jordan	Omaha	NE	31	Neurosurgery	S	Oxycodone-Acetaminophen	Oxycodone Hcl/Acetaminophen	14	14	95	211.42		#					*
1639459233	Gandhoke	Gurpreet	Kansas City	MO	29	Neurosurgery	S	Oxycodone Hcl	Oxycodone Hcl	70	70	404	446.95	42		47	47	344.39	256	#
1649204983	Vokshoor	Amir	Santa Monica	CA	6	Neurosurgery	S	Oxycodone Hcl	Oxycodone Hcl	16	16	140	114.12		#					*
1649254855	Wolff	Charles	Pensacola	FL	12	Neurosurgery	S	Oxycodone-Acetaminophen	Oxycodone Hcl/Acetaminophen	58	58	306	782.66	32		19	19	228.15	97		15
1649258724	Ameri	Shapur	Framingham	MA	25	Neurosurgery	S	Oxycodone-Acetaminophen	Oxycodone Hcl/Acetaminophen	16	16	201	162.3	12	*					*
1649277534	Hoeflinger	Brian	Toledo	OH	39	Neurosurgery	S	Oxycodone-Acetaminophen	Oxycodone Hcl/Acetaminophen	85	85	492	897.62	76		72	72	776.4	418		63
1649279837	White	Mark	Westerville	OH	39	Neurosurgery	S	Oxycodone Hcl	Oxycodone Hcl	15	15	318	472.77		*					*
1649279837	White	Mark	Westerville	OH	39	Neurosurgery	S	Oxycodone-Acetaminophen	Oxycodone Hcl/Acetaminophen	24	24.5	464	843	11	*					*
1649282245	Macdonald	Aaron	Anderson	SC	45	Neurosurgery	S	Oxycodone-Acetaminophen	Oxycodone Hcl/Acetaminophen	31	31	217	390.53	19		18	18	242.54	122	#
1649282765	Stern	Mark	Escondido	CA	6	Neurosurgery	S	Oxycodone-Acetaminophen	Oxycodone Hcl/Acetaminophen	23	23.1	345	504.54	15	#					#
1649298860	Meredith	Christopher	Kansas City	MO	29	Neurosurgery	S	Oxycodone-Acetaminophen	Oxycodone Hcl/Acetaminophen	23	23	221	324.93	19	#					#
1649346784	Ryan	Patrick	Montgomery	AL	1	Neurosurgery	S	Oxycodone-Acetaminophen	Oxycodone Hcl/Acetaminophen	103	103	731	1601.02	83		57	57	833.12	398		44
1649363730	Pannu	Yashdip	Milwaukee	WI	55	Neurosurgery	S	Oxycodone-Acetaminophen	Oxycodone Hcl/Acetaminophen	114	114	1628	3330.18	20	*					*
1649449711	Smith	Howard	Corpus Christi	TX	48	Neurosurgery	S	Oxycodone-Acetaminophen	Oxycodone Hcl/Acetaminophen	11	11	121	324.17		*					*
1649450370	Zou	Hongyan	New York	NY	36	Neurosurgery	S	Oxycodone-Acetaminophen	Oxycodone Hcl/Acetaminophen	15	15	88	211.64	15	#					#
1649595182	Befeler	Adam	St Petersburg	FL	12	Neurosurgery	S	Oxycodone-Acetaminophen	Oxycodone Hcl/Acetaminophen	12	12	84	133.7		*					*
1659309870	Stringer	Douglas	Panama City	FL	12	Neurosurgery	S	Oxycodone Hcl	Oxycodone Hcl	13	13	334	151.42		*					*
1659309870	Stringer	Douglas	Panama City	FL	12	Neurosurgery	S	Oxycodone-Acetaminophen	Oxycodone Hcl/Acetaminophen	395	395	9611	11280.21	72		170	170	4951.53	4447		33
1659309870	Stringer	Douglas	Panama City	FL	12	Neurosurgery	S	Oxycontin	Oxycodone Hcl	17	17	510	3181.39		#					*
1659326403	Vacca	Dante	Reno	NV	32	Neurosurgery	S	Oxycodone-Acetaminophen	Oxycodone Hcl/Acetaminophen	53	53	671	1197.32	23		40	40	1090.71	566	#
1659355931	Haddad	Souheil	Bloomington	IN	18	Neurosurgery	S	Oxycodone-Acetaminophen	Oxycodone Hcl/Acetaminophen	34	34	267	461.79	13	#					#
1659360600	Bishop	Randolph	Savannah	GA	13	Neurosurgery	S	Oxycodone-Acetaminophen	Oxycodone Hcl/Acetaminophen	89	89	2323	2479.75	48		42	42	806.45	1000		27
1659366300	Scully	Thomas	Tucson	AZ	4	Neurosurgery	S	Oxycodone Hcl	Oxycodone Hcl	53	53	336	317.37	45		53	53	317.37	336		45
1659367456	Kuether	Todd	Portland	OR	41	Neurosurgery	S	Oxycodone Hcl	Oxycodone Hcl	12	12	74	87.23	11	*					*
1659370732	Waters	David	Norfolk	VA	51	Neurosurgery	S	Oxycodone-Acetaminophen	Oxycodone Hcl/Acetaminophen	41	41	292	486.52	33	#					#
1659376101	Brooks	William	Lexington	KY	21	Neurosurgery	S	Oxycodone-Acetaminophen	Oxycodone Hcl/Acetaminophen	83	83	855	1454.56	56		57	57	948.31	620		40
1659378123	Kachmann	Jeffrey	Fort Wayne	IN	18	Neurosurgery	S	Oxycodone-Acetaminophen	Oxycodone Hcl/Acetaminophen	26	26	187	382.59	11	#					*
1659396448	Vanni	Steven	Miami	FL	12	Neurosurgery	S	Oxycodone-Acetaminophen	Oxycodone Hcl/Acetaminophen	37	37	247	616.7	33	#					#
1659425916	Pradilla	Gustavo	Baltimore	MD	24	Neurosurgery	S	Oxycodone-Acetaminophen	Oxycodone Hcl/Acetaminophen	11	11	65	94.24			11	11	94.24	65	*
1659532489	Rhee	Jay	Rockville	MD	24	Neurosurgery	S	Oxycodone Hcl	Oxycodone Hcl	22	22	166	165.47	16	#					#
1659581601	Stanger	Richard	Baton Rouge	LA	22	Neurosurgery	S	Oxycodone-Acetaminophen	Oxycodone Hcl/Acetaminophen	28	28	384	852.11	19		15	15	355.34	166	#
1659594083	Miele	William	Seattle	WA	53	Neurosurgery	S	Oxycodone Hcl	Oxycodone Hcl	17	17	168	147.53	14	#					#
1669403200	Paul	Michael	Port St Lucie	FL	12	Neurosurgery	S	Oxycodone Hcl	Oxycodone Hcl	15	15	259	240.87		#					*
1669403200	Paul	Michael	Port St Lucie	FL	12	Neurosurgery	S	Oxycodone-Acetaminophen	Oxycodone Hcl/Acetaminophen	47	47	396	483.8	25		35	35	376.45	300	#
1669415071	Cooper	Martin	Los Angeles	CA	6	Neurosurgery	S	Oxycodone-Acetaminophen	Oxycodone Hcl/Acetaminophen	24	24	236	529.09	12	#					#
1669415964	Kellogg	Jordi	Portland	OR	41	Neurosurgery	S	Oxycodone Hcl	Oxycodone Hcl	14	14	85	102.7	11	#					*
1669415964	Kellogg	Jordi	Portland	OR	41	Neurosurgery	S	Oxycodone-Acetaminophen	Oxycodone Hcl/Acetaminophen	19	19	113	260.49	16	#					#
1669429049	Ceola	Wade	Glenwood Spgs	CO	8	Neurosurgery	S	Oxycodone Hcl	Oxycodone Hcl	34	34	274	266.12	26	#					#
1669436739	Purvines	Scott	Chesterfield	MO	29	Neurosurgery	S	Oxycodone-Acetaminophen	Oxycodone Hcl/Acetaminophen	52	52	405	810.33	27		19	19	374.34	123		15
1669447488	Nicol	Bradley	Flagstaff	AZ	4	Neurosurgery	S	Oxycodone-Acetaminophen	Oxycodone Hcl/Acetaminophen	32	32	378	436.51	17	#					#
1669451753	Snyder	William	Knoxville	TN	47	Neurosurgery	S	Oxycodone-Acetaminophen	Oxycodone Hcl/Acetaminophen	75	75	428	878.21	60		60	60	720.92	350		46
1669461000	Wienecke	Robert	Oklahoma City	OK	40	Neurosurgery	S	Oxycodone-Acetaminophen	Oxycodone Hcl/Acetaminophen	46	46	347	947	27	#					#
1669465241	Finizio	Joseph	Louisville	KY	21	Neurosurgery	S	Oxycodone-Acetaminophen	Oxycodone Hcl/Acetaminophen	14	14	218	345.4	11	*					*
1669467924	Pasarin	Guillermo	Sunrise	FL	12	Neurosurgery	S	Oxycodone-Acetaminophen	Oxycodone Hcl/Acetaminophen	34	34	173	312.58	26	#					#
1669548640	Summa	Christopher	Soquel	CA	6	Neurosurgery	S	Oxycodone Hcl	Oxycodone Hcl	13	13	102	127.07	13	#					#
1669552808	Nwagwu	Chiedozie	Mission Viejo	CA	6	Neurosurgery	S	Oxycodone-Acetaminophen	Oxycodone Hcl/Acetaminophen	22	22	164	176.64	11	#					*
1669575619	Ray	Wilson	Saint Louis	MO	29	Neurosurgery	S	Oxycodone Hcl	Oxycodone Hcl	68	68	733	923.78	38		41	41	427.15	458	#
1669625133	Mandigo	Christopher	New York	NY	36	Neurosurgery	S	Oxycodone Hcl	Oxycodone Hcl	47	47	1046	1715.75	15		13	13	156.24	173	*
1669625133	Mandigo	Christopher	New York	NY	36	Neurosurgery	S	Oxycodone-Acetaminophen	Oxycodone Hcl/Acetaminophen	45	45	981	2096.14	16	#					#
1669675641	Benglis	David	Atlanta	GA	13	Neurosurgery	S	Oxycodone-Acetaminophen	Oxycodone Hcl/Acetaminophen	61	61	816	1308.71	39		42	42	681.61	543		28
1669730313	Burton	Matthew	Lake Charles	LA	22	Neurosurgery	S	Oxycodone-Acetaminophen	Oxycodone Hcl/Acetaminophen	11	11	119	140.91		*					*
1669784724	Hudson	Brian	Spring Hill	FL	12	Neurosurgery	S	Oxycodone-Acetaminophen	Oxycodone Hcl/Acetaminophen	31	31	193	224.49	24	#					#
1679501795	Stringer	Merle	Panama City	FL	12	Neurosurgery	S	Oxycodone-Acetaminophen	Oxycodone Hcl/Acetaminophen	112	112	2991	3596.79	41		63	63	1905.56	1714		23
1679510424	Sauter	Kent	Knoxville	TN	47	Neurosurgery	S	Oxycodone Hcl	Oxycodone Hcl	23	23	426	214.24	13		11	11	107.47	220	*
1679510705	Emadian	Seyed	Tullahoma	TN	47	Neurosurgery	S	Oxycodone-Acetaminophen	Oxycodone Hcl/Acetaminophen	99	99	746	824.11	87	#					#
1679515944	Mcpherson	Christopher	Cincinnati	OH	39	Neurosurgery	S	Oxycodone-Acetaminophen	Oxycodone Hcl/Acetaminophen	69	69	676	1138.43	48		55	55	803.22	567	#
1679532329	Melisi	James	Richmond	VA	51	Neurosurgery	S	Oxycodone-Acetaminophen	Oxycodone Hcl/Acetaminophen	12	12	77	115.19		*					*
1679533343	Macfarlane	John	Murray	UT	49	Neurosurgery	S	Oxycodone-Acetaminophen	Oxycodone Hcl/Acetaminophen	23	23	185	274.3	16	#					#
1679560874	Coats	John	Lighthouse Point	FL	12	Neurosurgery	S	Oxycodone-Acetaminophen	Oxycodone Hcl/Acetaminophen	33	33	194	507.89	27	#					#
1679568869	Putty	Timothy	Tucson	AZ	4	Neurosurgery	S	Oxycodone Hcl	Oxycodone Hcl	24	24	154	175.63	18	#					#
1679578504	Weaver	David	Owensboro	KY	21	Neurosurgery	S	Oxycodone-Acetaminophen	Oxycodone Hcl/Acetaminophen	14	14	102	336.97	11	#					*
1679580096	Misra	Mukesh	Lancaster	CA	6	Neurosurgery	S	Oxycodone Hcl	Oxycodone Hcl	44	44	1297	1128.47	13	*					*
1679580096	Misra	Mukesh	Lancaster	CA	6	Neurosurgery	S	Oxycodone-Acetaminophen	Oxycodone Hcl/Acetaminophen	290	290.2	8285	9050.82	57		135	135.2	3999.49	3854		29
1679648927	Lin	Franklin	Marietta	GA	13	Neurosurgery	S	Oxycodone-Acetaminophen	Oxycodone Hcl/Acetaminophen	48	48	703	1342.01	16		33	33	702.25	487	#
1679665541	Macgregor	Margaret	Springfield	IL	17	Neurosurgery	S	Oxycodone-Acetaminophen	Oxycodone Hcl/Acetaminophen	18	18	225	483.99	16	*					*
1679693428	Glickman	Scott	Las Vegas	NV	32	Neurosurgery	S	Oxycodone-Acetaminophen	Oxycodone Hcl/Acetaminophen	21	21	258	443.77	14	#					*
1679759625	Stevens	Qualls	Midwest City	OK	40	Neurosurgery	S	Oxycodone-Acetaminophen	Oxycodone Hcl/Acetaminophen	31	31	295	602.04	20	#					#
1679864581	Roberts	Christopher	Fort Lauderdale	FL	12	Neurosurgery	S	Oxycodone-Acetaminophen	Oxycodone Hcl/Acetaminophen	44	44	184	525.57	39		31	31	288.61	120	#
1679890701	Harwell	Daniel	Tulsa	OK	40	Neurosurgery	S	Oxycodone Hcl	Oxycodone Hcl	14	14	181	233.83		*					*
1689605974	Morris	David	Petoskey	MI	26	Neurosurgery	S	Oxycodone-Acetaminophen	Oxycodone Hcl/Acetaminophen	26	26	215	595.41	16		14	14	310.19	109	*
1689620775	Swartzbaugh	Joanna	Bangor	ME	23	Neurosurgery	S	Oxycodone Hcl	Oxycodone Hcl	249	249	2081	3236.39	49		39	39	463.75	549		20
1689620775	Swartzbaugh	Joanna	Bangor	ME	23	Neurosurgery	S	Oxycodone-Acetaminophen	Oxycodone Hcl/Acetaminophen	31	31	210	746.62		*					*
1689623811	Vaught	Kevin	Cape Girardeau	MO	29	Neurosurgery	S	Oxycodone-Acetaminophen	Oxycodone Hcl/Acetaminophen	12	12	111	128.24	11	*					*
1689663544	Nguyen	Tung	Nashua	NH	33	Neurosurgery	S	Oxycodone Hcl	Oxycodone Hcl	24	24	288	329.77	15	#					*
1689669905	Pagnanelli	David	Lawton	OK	40	Neurosurgery	S	Oxycodone-Acetaminophen	Oxycodone Hcl/Acetaminophen	34	34	237	482.38	17		11	11	150.25	77	*
1689672446	Dowd	Gregory	Alexandria	LA	22	Neurosurgery	S	Oxycodone-Acetaminophen	Oxycodone Hcl/Acetaminophen	68	68	1141	1580.98	31		31	31	710.88	522		15
1689679219	Wray	Steven	Atlanta	GA	13	Neurosurgery	S	Oxycodone Hcl	Oxycodone Hcl	20	20	144	189.51	15	#					#
1689679219	Wray	Steven	Atlanta	GA	13	Neurosurgery	S	Oxycodone-Acetaminophen	Oxycodone Hcl/Acetaminophen	12	12	74	134.34		*					*
1689749327	Mahmood	Asim	Detroit	MI	26	Neurosurgery	S	Oxycodone Hcl	Oxycodone Hcl	12	12	78	108.72	12	*					*
1689756447	Comey	Christopher	Hartford	CT	9	Neurosurgery	S	Oxycodone Hcl	Oxycodone Hcl	42	42	211	364.81	14		15	15	69.46	58	*
1689756447	Comey	Christopher	Hartford	CT	9	Neurosurgery	S	Oxycodone-Acetaminophen	Oxycodone Hcl/Acetaminophen	56	56	292	467.58	14		13	13	121.69	60	*
1689766255	Harris	Anthony	Tacoma	WA	53	Neurosurgery	S	Oxycodone-Acetaminophen	Oxycodone Hcl/Acetaminophen	11	11	54	175.47		*					*
1689806465	Richard	Paul	Naples	FL	12	Neurosurgery	S	Oxycodone-Acetaminophen	Oxycodone Hcl/Acetaminophen	36	36	223	290.39	34	#					#
1689808107	Couch	Jonathan	Paducah	KY	21	Neurosurgery	S	Oxycodone-Acetaminophen	Oxycodone Hcl/Acetaminophen	16	16	319	596.4	12	#					*
1689833329	Gary	Matthew	Atlanta	GA	13	Neurosurgery	S	Oxycodone Hcl	Oxycodone Hcl	48	48	552	709.63	32	#					#
1689833329	Gary	Matthew	Atlanta	GA	13	Neurosurgery	S	Oxycodone-Acetaminophen	Oxycodone Hcl/Acetaminophen	20	20	198	304.97	15	#					#
1689864506	Hsieh	Kevin	Sacramento	CA	6	Neurosurgery	S	Oxycodone-Acetaminophen	Oxycodone Hcl/Acetaminophen	24	24	195	362.6	13		13	13	246.35	128	*
1689870990	Safavi-Abbasi	Sam	Flagstaff	AZ	4	Neurosurgery	S	Oxycodone-Acetaminophen	Oxycodone Hcl/Acetaminophen	18	18.3	182	130.31	12	#					#
1689871998	Sweeney	Justin	Saint Louis	MO	29	Neurosurgery	S	Oxycodone Hcl	Oxycodone Hcl	21	21	135	265.67	11	#					*
1689871998	Sweeney	Justin	Saint Louis	MO	29	Neurosurgery	S	Oxycodone-Acetaminophen	Oxycodone Hcl/Acetaminophen	18	18	137	282.56	12	#					*
1699703785	Basta	Peter	Kansas City	MO	29	Neurosurgery	S	Oxycodone-Acetaminophen	Oxycodone Hcl/Acetaminophen	59	59	497	1681.93	34		44	44	983.99	361	#
1699719963	Khoshyomn	Sami	Springfield	MO	29	Neurosurgery	S	Oxycodone-Acetaminophen	Oxycodone Hcl/Acetaminophen	29	29	310	672.41	26	#					#
1699740258	Moossy	John	Pittsburgh	PA	42	Neurosurgery	S	Oxycodone Hcl	Oxycodone Hcl	1433	1438.6	41621	68893.43	167		296	297.9	12362.77	8150		42
1699740258	Moossy	John	Pittsburgh	PA	42	Neurosurgery	S	Oxycodone Hcl Er	Oxycodone Hcl	15	15	450	21237.83		*					*
1699740258	Moossy	John	Pittsburgh	PA	42	Neurosurgery	S	Oxycodone Hcl-Aspirin	Oxycodone Hcl/Aspirin	13	13	330	1938.03			13	13	1938.03	330	*
1699740258	Moossy	John	Pittsburgh	PA	42	Neurosurgery	S	Oxycodone-Acetaminophen	Oxycodone Hcl/Acetaminophen	171	172	5052	12893.22	21		46	46	3146.97	1282	*
1699740258	Moossy	John	Pittsburgh	PA	42	Neurosurgery	S	Oxycontin	Oxycodone Hcl	120	120	3600	152074.22	11		25	25	42762.72	750	*
1699783498	Floyd	David	Augusta	GA	13	Neurosurgery	S	Oxycodone-Acetaminophen	Oxycodone Hcl/Acetaminophen	93	93	1069	2061.72	52		61	61	1530.25	696		35
1699783647	Opalak	Michael	Bridgeport	CT	9	Neurosurgery	S	Oxycodone-Acetaminophen	Oxycodone Hcl/Acetaminophen	11	11	90	158.58			11	11	158.58	90	*
1699793661	Montalbano	Paul	Boise	ID	16	Neurosurgery	S	Oxycodone-Acetaminophen	Oxycodone Hcl/Acetaminophen	12	12	86	229.57		*					*
1699797571	Mchugh	Bernie	Monroe	LA	22	Neurosurgery	S	Oxycodone-Acetaminophen	Oxycodone Hcl/Acetaminophen	43	43	1289	2880.57			20	20	1020.77	599	*
1699949669	Healy	Andrew	Charlotte	NC	37	Neurosurgery	S	Oxycodone-Acetaminophen	Oxycodone Hcl/Acetaminophen	15	15	200	350.66	11	*					*
1700072238	Trahan	Jayme	Lafayette	LA	22	Neurosurgery	S	Oxycodone-Acetaminophen	Oxycodone Hcl/Acetaminophen	19	19	149	314.7	14	#					*
1700081395	Terry	Anna	Washington	DC	11	Neurosurgery	S	Oxycodone Hcl	Oxycodone Hcl	19	19	198	292.49	11	#					*
1700164993	Shetgeri	Siddharth	Kettering	OH	39	Neurosurgery	S	Oxycodone-Acetaminophen	Oxycodone Hcl/Acetaminophen	60	60	455	1264.33	35		38	38	873.95	295		23
1700176807	Garces	Juanita	Huntington	WV	54	Neurosurgery	S	Oxycodone-Acetaminophen	Oxycodone Hcl/Acetaminophen	21	21	317	356.44		#					*
1700810876	Curtis	Brian	Joplin	MO	29	Neurosurgery	S	Oxycodone-Acetaminophen	Oxycodone Hcl/Acetaminophen	149	149	1247	2277.91	37		77	77	1089.6	681		20
1700847084	Graham	Jon	Honolulu	HI	15	Neurosurgery	S	Oxycodone Hcl	Oxycodone Hcl	11	11	138	188.97		*					*
1700856994	Lanford	Gregory	Nashville	TN	47	Neurosurgery	S	Oxycodone-Acetaminophen	Oxycodone Hcl/Acetaminophen	34	34	227	389.87	22		12	12	142.06	96		11
1700867348	Duarte	Luis	San Angelo	TX	48	Neurosurgery	S	Oxycodone Hcl	Oxycodone Hcl	13	13	303	212.97	12	*					*
1700867348	Duarte	Luis	San Angelo	TX	48	Neurosurgery	S	Oxycodone-Acetaminophen	Oxycodone Hcl/Acetaminophen	24	24	720	1049.24	13	*					*
1700867348	Duarte	Luis	San Angelo	TX	48	Neurosurgery	S	Xtampza Er	Oxycodone Myristate	28	28	725	9882.56	20		15	15	4394.12	335	*
1700878436	Bailey	Steven	Gainesville	FL	12	Neurosurgery	S	Oxycodone Hcl	Oxycodone Hcl	14	14	74	99.89		*					*
1700878436	Bailey	Steven	Gainesville	FL	12	Neurosurgery	S	Oxycodone-Acetaminophen	Oxycodone Hcl/Acetaminophen	56	56	431	1119.59	46	#					#
1700995925	Alleyne	Cargill	Augusta	GA	13	Neurosurgery	S	Oxycodone-Acetaminophen	Oxycodone Hcl/Acetaminophen	16	16	206	366	11	*					*
1710047832	Moore	Daniel	Marietta	GA	13	Neurosurgery	S	Oxycodone-Acetaminophen	Oxycodone Hcl/Acetaminophen	68	68	758	1250.82	49		36	36	631.81	357		28
1710051305	Delasotta	Fernando	Linwood	NJ	34	Neurosurgery	S	Oxycodone-Acetaminophen	Oxycodone Hcl/Acetaminophen	11	11	81	66.61			11	11	66.61	81	*
1710099809	Beck	David	Mason City	IA	19	Neurosurgery	S	Oxycodone-Acetaminophen	Oxycodone Hcl/Acetaminophen	44	46	509	501.63	24	#					#
1710151980	Welling	Blake	Ogden	UT	49	Neurosurgery	S	Oxycodone-Acetaminophen	Oxycodone Hcl/Acetaminophen	12	12	92	168.35	12	*					*
1710182118	Pastrana Ramirez	Emil Antonio	Caguas	PR	72	Neurosurgery	S	Oxycodone-Acetaminophen	Oxycodone Hcl/Acetaminophen	16	16	90	133.4	15	*					*
1710927694	Mckenzie	Rick	Tuscaloosa	AL	1	Neurosurgery	S	Oxycodone-Acetaminophen	Oxycodone Hcl/Acetaminophen	96	96	1424	1811.46	50		45	45	657.15	598		31
1710935887	Andrews	Brian	San Francisco	CA	6	Neurosurgery	S	Oxycodone-Acetaminophen	Oxycodone Hcl/Acetaminophen	14	14	99	245.13	11	*					*
1710939889	Oetting	Gregory	Augusta	GA	13	Neurosurgery	S	Oxycodone-Acetaminophen	Oxycodone Hcl/Acetaminophen	110	110	1062	2212.7	71		78	78	1409.91	736		53
1710961347	Wiggins	Gregory	Kalamazoo	MI	26	Neurosurgery	S	Oxycodone Hcl	Oxycodone Hcl	69	69	509	544.55	28		48	48	400.29	356	#
1710961347	Wiggins	Gregory	Kalamazoo	MI	26	Neurosurgery	S	Oxycodone-Acetaminophen	Oxycodone Hcl/Acetaminophen	17	17	120	193.4		*					*
1710961669	Douglas	Richard	Bridgeport	WV	54	Neurosurgery	S	Oxycodone-Acetaminophen	Oxycodone Hcl/Acetaminophen	40	40	280	571.54	33	#					#
1710963038	Dhillon	Manprit	Lancaster	CA	6	Neurosurgery	S	Oxycodone Hcl	Oxycodone Hcl	55	55	1569	1834.33		*					*
1710963038	Dhillon	Manprit	Lancaster	CA	6	Neurosurgery	S	Oxycodone-Acetaminophen	Oxycodone Hcl/Acetaminophen	80	80	2297	3103.05	21		20	20	521.33	570	*
1710979174	Cho	Michael	Poughkeepsie	NY	36	Neurosurgery	S	Oxycodone Hcl	Oxycodone Hcl	14	14	249	203.82		*					*
1710979174	Cho	Michael	Poughkeepsie	NY	36	Neurosurgery	S	Oxycodone-Acetaminophen	Oxycodone Hcl/Acetaminophen	79	79	1050	1957.43	42		66	66	1434.68	908	#
1710979174	Cho	Michael	Poughkeepsie	NY	36	Neurosurgery	S	Oxycontin	Oxycodone Hcl	12	12	314	11636.82			12	12	11636.82	314	*
1710997135	Cullom	Edward	Flowood	MS	28	Neurosurgery	S	Oxycodone Hcl	Oxycodone Hcl	13	13	126	185.1		*					*
1710997135	Cullom	Edward	Flowood	MS	28	Neurosurgery	S	Oxycodone-Acetaminophen	Oxycodone Hcl/Acetaminophen	92	92	758	1047.35	63		56	56	612.23	437		37
1720030273	Masson	Robert	Ocoee	FL	12	Neurosurgery	S	Oxycodone-Acetaminophen	Oxycodone Hcl/Acetaminophen	25	25	153	265.82	18	#					#
1720044415	Yeh	David	San Luis Obispo	CA	6	Neurosurgery	S	Oxycodone-Acetaminophen	Oxycodone Hcl/Acetaminophen	65	65	436	505.75	57	#					#
1720046295	Randall	Jeffrey	Castro Valley	CA	6	Neurosurgery	S	Oxycodone-Acetaminophen	Oxycodone Hcl/Acetaminophen	14	14	66	126.25		*					*
1720051501	Gilbert	John	Lexington	KY	21	Neurosurgery	S	Oxycodone-Acetaminophen	Oxycodone Hcl/Acetaminophen	16	16	185	500.55	16	*					*
1720059108	Bledsoe	Jonathan	Eau Claire	WI	55	Neurosurgery	S	Oxycodone Hcl	Oxycodone Hcl	28	28	224	311.06	14	#					*
1720083926	Hodge	Philip	Greenville	SC	45	Neurosurgery	S	Oxycodone Hcl	Oxycodone Hcl	45	45	431	441.32	31		21	21	212.31	221		14
1720101827	Upadhyaya	Cheerag	Kansas City	MO	29	Neurosurgery	S	Oxycodone Hcl	Oxycodone Hcl	60	60	562	521.52	29		42	42	378.21	418		18
1720165012	Jorge	Allan	South Miami	FL	12	Neurosurgery	S	Oxycodone-Acetaminophen	Oxycodone Hcl/Acetaminophen	58	58	410	765.16	43		37	37	534.33	260		27
1720174501	Disanto	David	East Providence	RI	44	Neurosurgery	S	Oxycodone Hcl	Oxycodone Hcl	383	383	11103	16063.75	41		153	153	5859.86	4512		18
1720174501	Disanto	David	East Providence	RI	44	Neurosurgery	S	Oxycodone-Acetaminophen	Oxycodone Hcl/Acetaminophen	45	45	1277	5027.1			32	32	2558.34	887	*
1720216542	Nguyen	Andrew	San Diego	CA	6	Neurosurgery	S	Oxycodone Hcl	Oxycodone Hcl	12	12	68	78.87	12	#					#
1720246275	Sheth	Rishi	Boca Raton	FL	12	Neurosurgery	S	Oxycodone-Acetaminophen	Oxycodone Hcl/Acetaminophen	16	16	104	137.4		#					*
1720272800	Falowski	Steven	Fountain Hill	PA	42	Neurosurgery	S	Oxycodone-Acetaminophen	Oxycodone Hcl/Acetaminophen	34	34	167	319.27	25	#					#
1720402522	Lucas	Joshua	Carmichael	CA	6	Neurosurgery	S	Oxycodone-Acetaminophen	Oxycodone Hcl/Acetaminophen	14	14	74	154.92		*					*
1730113275	Kim	Richard	Newport Beach	CA	6	Neurosurgery	S	Oxycodone-Acetaminophen	Oxycodone Hcl/Acetaminophen	20	20	142	261.5	13	#					#
1730119595	Stoev	Ivan	Nashville	TN	47	Neurosurgery	S	Oxycodone-Acetaminophen	Oxycodone Hcl/Acetaminophen	11	11	47	86.35	11	*					*
1730141060	Gaede	Steve	Tulsa	OK	40	Neurosurgery	S	Oxycodone Hcl	Oxycodone Hcl	13	13	356	587.51			13	13	587.51	356	*
1730141060	Gaede	Steve	Tulsa	OK	40	Neurosurgery	S	Oxycodone-Acetaminophen	Oxycodone Hcl/Acetaminophen	30	30	647	1126.67			17	17	544.41	326	*
1730155052	Javedan	Saman	Fort Myers	FL	12	Neurosurgery	S	Oxycodone-Acetaminophen	Oxycodone Hcl/Acetaminophen	48	48	280	614.45	40	#					#
1730184920	Kanos	Charles	Greenville	SC	45	Neurosurgery	S	Oxycodone Hcl	Oxycodone Hcl	33	33	267	155.56	23	#					#
1730217704	Yost	Ann-Marie	Portland	OR	41	Neurosurgery	S	Oxycodone Hcl	Oxycodone Hcl	12	12	228	447.49		*					*
1730228750	Tran	Hoan	Albuquerque	NM	35	Neurosurgery	S	Oxycodone Hcl	Oxycodone Hcl	117	117	1092	1950.01	40		35	35	649.02	350		22
1730228750	Tran	Hoan	Albuquerque	NM	35	Neurosurgery	S	Oxycodone-Acetaminophen	Oxycodone Hcl/Acetaminophen	77	77	938	2316.07	37		42	42	1264.36	506		25
1730240227	Friedman	Robert	Stockbridge	GA	13	Neurosurgery	S	Oxycodone-Acetaminophen	Oxycodone Hcl/Acetaminophen	174	174	3440	5552.29	76		98	98	3272.36	1936		44
1730249582	Pingree	James	Salt Lake City	UT	49	Neurosurgery	S	Oxycodone Hcl	Oxycodone Hcl	19	19	139	166.73	15	#					#
1730251943	Lawson	Matthew	Tallahassee	FL	12	Neurosurgery	S	Oxycodone Hcl	Oxycodone Hcl	26	26	112	182.89	26	#					#
1730272550	Yocom	Steven	Camden	NJ	34	Neurosurgery	S	Oxycodone Hcl	Oxycodone Hcl	39	39	249	350.01	36		26	26	202.81	150		24
1730317090	Hall	Graham	Indianapolis	IN	18	Neurosurgery	S	Oxycodone-Acetaminophen	Oxycodone Hcl/Acetaminophen	22	22	195	371.42	20	#					#
1730347899	Phillips	Blake	Little Rock	AR	5	Neurosurgery	S	Oxycodone-Acetaminophen	Oxycodone Hcl/Acetaminophen	13	13	116	186.14	11	*					*
1730368499	Toussaint	Charles	West Columbia	SC	45	Neurosurgery	S	Oxycodone-Acetaminophen	Oxycodone Hcl/Acetaminophen	23	23	94	282.12	15	#					*
1740214295	Dobkin	William	Newport Beach	CA	6	Neurosurgery	S	Oxycodone Hcl	Oxycodone Hcl	15	15	357	292.52			15	15	292.52	357	*
1740214295	Dobkin	William	Newport Beach	CA	6	Neurosurgery	S	Oxycodone-Acetaminophen	Oxycodone Hcl/Acetaminophen	43	43	870	1198.05	12		43	43	1198.05	870		12
1740230317	Larkins	Mark	Monroeville	PA	42	Neurosurgery	S	Oxycodone-Acetaminophen	Oxycodone Hcl/Acetaminophen	16	16	174	322.74		#					*
1740244813	Youkilis	Andrew	Chesterfield	MO	29	Neurosurgery	S	Oxycodone-Acetaminophen	Oxycodone Hcl/Acetaminophen	40	40	381	758.9	30	#					#
1740280064	Przybylski	Gregory	Edison	NJ	34	Neurosurgery	S	Oxycodone-Acetaminophen	Oxycodone Hcl/Acetaminophen	28	28	168	227.29	19	#					#
1740281880	Murray	Rhett	Huntsville	AL	1	Neurosurgery	S	Oxycodone-Acetaminophen	Oxycodone Hcl/Acetaminophen	22	22	180	535.48	12	#					*
1740284777	Belza	Mark	Bend	OR	41	Neurosurgery	S	Oxycodone Hcl	Oxycodone Hcl	11	11	119	112.31		*					*
1740284777	Belza	Mark	Bend	OR	41	Neurosurgery	S	Oxycodone-Acetaminophen	Oxycodone Hcl/Acetaminophen	14	14	169	126.27	13	*					*
1740351444	Beck	Mohamed	Pearland	TX	48	Neurosurgery	S	Oxycodone Hcl	Oxycodone Hcl	22	22	639	528.74	17	*					*
1740351444	Beck	Mohamed	Pearland	TX	48	Neurosurgery	S	Oxycodone-Acetaminophen	Oxycodone Hcl/Acetaminophen	80	80	2388	4380.44	49		35	35	2122.4	1040		22
1740397306	Munshi	Ilyas	Lafayette	LA	22	Neurosurgery	S	Oxycodone-Acetaminophen	Oxycodone Hcl/Acetaminophen	86	86	1239	793.79	14		54	54	439.52	837	#
1740414895	Mannas	Jonathan	Lubbock	TX	48	Neurosurgery	S	Oxycodone-Acetaminophen	Oxycodone Hcl/Acetaminophen	50	50	352	1061.22	46	#					#
1740463983	Marotti	Louis	Lancaster	PA	42	Neurosurgery	S	Oxycodone Hcl	Oxycodone Hcl	107	107	1755	4140.83	28		27	27	346.44	353		12
1740463983	Marotti	Louis	Lancaster	PA	42	Neurosurgery	S	Oxycodone-Acetaminophen	Oxycodone Hcl/Acetaminophen	16	16	239	510.4		*					*
1740463983	Marotti	Louis	Lancaster	PA	42	Neurosurgery	S	Oxycontin	Oxycodone Hcl	11	11	330	21679.91			0	0	0	0	#
1740523869	Bentley	Joshua	Normal	IL	17	Neurosurgery	S	Oxycodone-Acetaminophen	Oxycodone Hcl/Acetaminophen	38	38	383	782.56	31		20	20	404.33	188		17
1750311098	Callahan	James	Anderson	IN	18	Neurosurgery	S	Oxycodone-Acetaminophen	Oxycodone Hcl/Acetaminophen	56	56	673	900.02	26		38	38	500.46	518		15
1750331104	Fulmer	Benjamin	Birmingham	AL	1	Neurosurgery	S	Oxycodone-Acetaminophen	Oxycodone Hcl/Acetaminophen	319	319	2647	4810.5	161		195	195	2999.29	1584		112
1750348371	Tyler	Mike	N Charleston	SC	45	Neurosurgery	S	Oxycodone-Acetaminophen	Oxycodone Hcl/Acetaminophen	23	23	129	473.87	23	#					#
1750354437	Silver	Mark	Sherman	TX	48	Neurosurgery	S	Oxycodone-Acetaminophen	Oxycodone Hcl/Acetaminophen	37	37	324	461.75	37		21	21	256.41	180		21
1750361556	Manguoglu	Ali	Salina	KS	20	Neurosurgery	S	Oxycodone-Acetaminophen	Oxycodone Hcl/Acetaminophen	36	36	602	1782.94			18	18	1100.71	285	*
1750368205	Chang	Matthew	Newport News	VA	51	Neurosurgery	S	Oxycodone Hcl	Oxycodone Hcl	18	18	87	156.26	13	#					#
1750380580	Smith	Mark	Charlotte	NC	37	Neurosurgery	S	Oxycodone-Acetaminophen	Oxycodone Hcl/Acetaminophen	24	24	166	406.7	17	#					#
1750387528	Robinson	Murray	Snellville	GA	13	Neurosurgery	S	Oxycodone-Acetaminophen	Oxycodone Hcl/Acetaminophen	19	19	203	373.93		#					*
1750399275	Wahl	Melvin	Kennewick	WA	53	Neurosurgery	S	Oxycodone Hcl	Oxycodone Hcl	12	12	198	252.81	11	*					*
1750399275	Wahl	Melvin	Kennewick	WA	53	Neurosurgery	S	Oxycodone-Acetaminophen	Oxycodone Hcl/Acetaminophen	14	14	129	312.91	14	*					*
1750518544	Kominek	Selma	Johnson City	TN	47	Neurosurgery	S	Oxycodone-Acetaminophen	Oxycodone Hcl/Acetaminophen	33	33	186	363.9	23		14	14	144.33	72		12
1750519112	Hawasli	Ammar	North Kansas City	MO	29	Neurosurgery	S	Oxycodone Hcl	Oxycodone Hcl	49	49	720	948.49	26		25	25	541.8	364	#
1750587036	Engler	John	Raleigh	NC	37	Neurosurgery	S	Oxycodone Hcl	Oxycodone Hcl	16	16	98	114.96		#					*
1750587036	Engler	John	Raleigh	NC	37	Neurosurgery	S	Oxycodone-Acetaminophen	Oxycodone Hcl/Acetaminophen	37	37	254	523.13	23		21	21	273.86	142	#
1750587838	Kelley	Brian	Lake Charles	LA	22	Neurosurgery	S	Oxycodone-Acetaminophen	Oxycodone Hcl/Acetaminophen	159	159	1056	1543.5	141		124	124	1169.19	822		113
1750592051	Losiniecki	Andrew	Mishawaka	IN	18	Neurosurgery	S	Oxycodone-Acetaminophen	Oxycodone Hcl/Acetaminophen	39	39	430	667.4	30		28	28	448.93	325	#
1750593729	Kilpatrick	Michaux	Kernersville	NC	37	Neurosurgery	S	Oxycodone-Acetaminophen	Oxycodone Hcl/Acetaminophen	20	20	153	220.48	16	#					*
1750676524	Smith	James	Myrtle Beach	SC	45	Neurosurgery	S	Oxycodone-Acetaminophen	Oxycodone Hcl/Acetaminophen	79	79	848	1252.19	50		55	55	929.48	602		33
1760401780	Alvis	James	Norman	OK	40	Neurosurgery	S	Oxycodone-Acetaminophen	Oxycodone Hcl/Acetaminophen	15	15	123	354.66		#					*
1760415236	Asgarzadie-Gadim	Farbod	Fontana	CA	6	Neurosurgery	S	Oxycodone-Acetaminophen	Oxycodone Hcl/Acetaminophen	14	14	206	328.49	12	#					*
1760432090	Baker	Christopher	Winter Park	FL	12	Neurosurgery	S	Oxycodone-Acetaminophen	Oxycodone Hcl/Acetaminophen	33	33	147	327.76	31	#					#
1760445167	Alvarez	Jaime	Fort Myers	FL	12	Neurosurgery	S	Oxycodone-Acetaminophen	Oxycodone Hcl/Acetaminophen	118	118	703	1587.56	84	#					#
1760445241	Crosby	Glenn	Memphis	TN	47	Neurosurgery	S	Oxycodone-Acetaminophen	Oxycodone Hcl/Acetaminophen	12	12	71	111.86		*					*
1760462121	Fabi	Alain	Kalamazoo	MI	26	Neurosurgery	S	Oxycodone Hcl	Oxycodone Hcl	25	25	193	327.31	12	*					*
1760462121	Fabi	Alain	Kalamazoo	MI	26	Neurosurgery	S	Oxycodone-Acetaminophen	Oxycodone Hcl/Acetaminophen	41	41	342	1208.98	15		16	16	960.45	142	*
1760487128	Sandhu	Faheem	Clinton	MD	24	Neurosurgery	S	Oxycodone Hcl	Oxycodone Hcl	11	11	92	96.23		*					*
1760487961	Theodotou	Basil	Melbourne	FL	12	Neurosurgery	S	Oxycodone-Acetaminophen	Oxycodone Hcl/Acetaminophen	11	11	56	93.62			11	11	93.62	56	*
1760489967	Rich	Kenneth	Raleigh	NC	37	Neurosurgery	S	Oxycodone-Acetaminophen	Oxycodone Hcl/Acetaminophen	24	24	197	286.6	21	#					#
1760495303	Coufal	Frank	La Jolla	CA	6	Neurosurgery	S	Oxycodone-Acetaminophen	Oxycodone Hcl/Acetaminophen	23	23	261	552.82			23	23	552.82	261	*
1760598999	Kendrick	F.	Montgomery	AL	1	Neurosurgery	S	Oxycodone-Acetaminophen	Oxycodone Hcl/Acetaminophen	43	43	358	808.86	33		22	22	362.81	171		19
1760684179	Raychaudhuri	Ratul	Toledo	OH	39	Neurosurgery	S	Oxycodone-Acetaminophen	Oxycodone Hcl/Acetaminophen	70	71	644	999.28	35		51	51	706.63	468	#
1770500209	Wright	Neill	Saint Louis	MO	29	Neurosurgery	S	Oxycodone Hcl	Oxycodone Hcl	19	19	112	116.55	17	#					#
1770521692	Figuereo	Santiago	Miami	FL	12	Neurosurgery	S	Oxycodone-Acetaminophen	Oxycodone Hcl/Acetaminophen	19	19	183	258.23	12	#					*
1770522864	Ordia	Joe	Peabody	MA	25	Neurosurgery	S	Oxycodone Hcl	Oxycodone Hcl	28	28	779	295.02		#					*
1770522864	Ordia	Joe	Peabody	MA	25	Neurosurgery	S	Oxycodone-Acetaminophen	Oxycodone Hcl/Acetaminophen	25	25	604	957.69			12	12	870.17	240	*
1770522864	Ordia	Joe	Peabody	MA	25	Neurosurgery	S	Oxycontin	Oxycodone Hcl	11	11	330	2723.05			11	11	2723.05	330	*
1770561979	Ashker	Kheder	Cumberland	MD	24	Neurosurgery	S	Oxycodone-Acetaminophen	Oxycodone Hcl/Acetaminophen	23	23	176	292.35	20	#					#
1770572133	Nottmeier	Eric	Jacksonville	FL	12	Neurosurgery	S	Oxycodone Hcl	Oxycodone Hcl	16	16	104	121.36	15	#					#
1770658411	Kole	Maximilian	Detroit	MI	26	Neurosurgery	S	Oxycodone Hcl	Oxycodone Hcl	11	11	73	106.2		*					*
1770673766	D'agostino	Sabino	N. Charleston	SC	45	Neurosurgery	S	Oxycodone-Acetaminophen	Oxycodone Hcl/Acetaminophen	39	39	332	521.82	29	#					#
1770695660	Holbrook	Thomas	Columbia	SC	45	Neurosurgery	S	Oxycodone-Acetaminophen	Oxycodone Hcl/Acetaminophen	67	67	511	805.91	57		56	56	633.69	437	#
1770734675	Stuart	Robert	Charleston	SC	45	Neurosurgery	S	Oxycodone-Acetaminophen	Oxycodone Hcl/Acetaminophen	26	26	156	367.16	24	#					#
1770740516	Scott	Brandon	Cape Girardeau	MO	29	Neurosurgery	S	Oxycodone-Acetaminophen	Oxycodone Hcl/Acetaminophen	14	14	181	341.52	12	*					*
1770744872	Assina	Rachid	Newark	NJ	34	Neurosurgery	S	Oxycodone-Acetaminophen	Oxycodone Hcl/Acetaminophen	14	14	82	129.74	14	*					*
1770752891	Ugokwe	Kene	Youngstown	OH	39	Neurosurgery	S	Oxycodone-Acetaminophen	Oxycodone Hcl/Acetaminophen	14	14	117	176.06	14	*					*
1770791709	Kanter	Adam	Pittsburgh	PA	42	Neurosurgery	S	Oxycodone Hcl	Oxycodone Hcl	45	45	537	779.6	31		25	25	360.64	278		20
1770809329	Oh	Gerald	Murrieta	CA	6	Neurosurgery	S	Oxycodone-Acetaminophen	Oxycodone Hcl/Acetaminophen	83	83	1100	2611.3	56		52	52	1498.04	682		43
1780609768	Tomaszek	David	Conroe	TX	48	Neurosurgery	S	Oxycodone Hcl	Oxycodone Hcl	38	38.3	1085	1045.95			11	11	372.94	310	*
1780609768	Tomaszek	David	Conroe	TX	48	Neurosurgery	S	Oxycodone-Acetaminophen	Oxycodone Hcl/Acetaminophen	85	86.4	2497	6075.26	16		36	36.9	2039.53	1032	*
1780609768	Tomaszek	David	Conroe	TX	48	Neurosurgery	S	Oxycontin	Oxycodone Hcl	14	14	420	6992.56		*					*
1780628719	Kokkino	Andrew	Springfield	OR	41	Neurosurgery	S	Oxycodone Hcl	Oxycodone Hcl	23	23	163	239.07	21	#					#
1780637348	Hrynkiw	Zenko	Birmingham	AL	1	Neurosurgery	S	Oxycodone-Acetaminophen	Oxycodone Hcl/Acetaminophen	45	45	378	603.03	26		25	25	386.28	216		13
1780641563	Abraham	Robert	Jonesboro	AR	5	Neurosurgery	S	Oxycodone-Acetaminophen	Oxycodone Hcl/Acetaminophen	20	20	332	546.21		#					*
1780673814	Flotte	Edward	Mobile	AL	1	Neurosurgery	S	Oxycodone-Acetaminophen	Oxycodone Hcl/Acetaminophen	118	118	1021	2593.26	95		88	88	1875.81	725		70
1780679126	Allen	Clark	Idaho Falls	ID	16	Neurosurgery	S	Oxycodone-Acetaminophen	Oxycodone Hcl/Acetaminophen	27	27	188	742.57	25	#					#
1780680504	Stevenson	John	Gainesville	FL	12	Neurosurgery	S	Oxycodone Hcl	Oxycodone Hcl	187	187	2134	2902.41	71		136	136	2011.18	1573		50
1780680504	Stevenson	John	Gainesville	FL	12	Neurosurgery	S	Oxycodone-Acetaminophen	Oxycodone Hcl/Acetaminophen	49	49	510	1087.2	19		22	22	390.14	172	#
1780706788	Vernal	Raul	Los Gatos	CA	6	Neurosurgery	S	Oxycodone-Acetaminophen	Oxycodone Hcl/Acetaminophen	20	20	395	841.81			0	0	0	0	#
1780710822	Iguchi	Mark	Baltimore	MD	24	Neurosurgery	S	Oxycodone Hcl	Oxycodone Hcl	48	48	495	532.58	25		29	29	278.09	275	#
1780795435	Cantando	John	Wellington	FL	12	Neurosurgery	S	Oxycodone-Acetaminophen	Oxycodone Hcl/Acetaminophen	106	106	723	1245.22	80		88	88	927.61	581		65
1780797019	Ostrup	Richard	San Diego	CA	6	Neurosurgery	S	Oxycodone-Acetaminophen	Oxycodone Hcl/Acetaminophen	47	47	391	1094.24	33	#					#
1780835769	Thomas	John	Wilmington	NC	37	Neurosurgery	S	Oxycodone Hcl	Oxycodone Hcl	24	24	197	219	21	#					#
1780847947	Whitlow	Justin	Salina	KS	20	Neurosurgery	S	Oxycodone-Acetaminophen	Oxycodone Hcl/Acetaminophen	30	30	193	272.71	23	#					#
1780905380	Menendez	Joshua	Birmingham	AL	1	Neurosurgery	S	Oxycodone-Acetaminophen	Oxycodone Hcl/Acetaminophen	196	196	1682	2737.68	132		135	135	1730.7	1157		96
1780951582	D'andrea	Kenneth	Detroit	MI	26	Neurosurgery	S	Oxycodone-Acetaminophen	Oxycodone Hcl/Acetaminophen	63	63	459	1521.02	14		11	11	98.73	74	*
1790044857	Rotoli	Giorgio	Oradell	NJ	34	Neurosurgery	S	Oxycodone-Acetaminophen	Oxycodone Hcl/Acetaminophen	50	50	290	351.08	32	#					#
1790098788	Okun	Jessica	Sunrise	FL	12	Neurosurgery	S	Oxycodone Hcl	Oxycodone Hcl	11	11	45	51.29		*					*
1790195790	Drazin	Doniel	Wenatchee	WA	53	Neurosurgery	S	Oxycodone-Acetaminophen	Oxycodone Hcl/Acetaminophen	22	22	381	404.36	14	*					*
1790702363	Lien	George	Murfreesboro	TN	47	Neurosurgery	S	Oxycodone-Acetaminophen	Oxycodone Hcl/Acetaminophen	49	49	269	708.19	33		34	34	377.72	187	#
1790728913	Schlifka	Brett	Wellington	FL	12	Neurosurgery	S	Oxycodone-Acetaminophen	Oxycodone Hcl/Acetaminophen	86	86	515	1110.87	61		67	67	757.26	393		45
1790734226	Bowen	Samuel	Birmingham	AL	1	Neurosurgery	S	Oxycodone-Acetaminophen	Oxycodone Hcl/Acetaminophen	214	214	1637	3689.48	130		148	148	2197.56	1088		97
1790758878	Soldevilla	Francisco	Tualatin	OR	41	Neurosurgery	S	Oxycodone Hcl	Oxycodone Hcl	71	71	606	688.55	30		50	50	416.5	374	#
1790764850	Underwood	Bill	Bridgeport	WV	54	Neurosurgery	S	Oxycodone-Acetaminophen	Oxycodone Hcl/Acetaminophen	70	70	393	1006.49	60		50	50	659.9	285		43
1790771095	Duncan	Johnny	Lawton	OK	40	Neurosurgery	S	Oxycodone-Acetaminophen	Oxycodone Hcl/Acetaminophen	26	26	170	435.21	20	#					#
1790776516	Anderson	Richard	Springfield	MA	25	Neurosurgery	S	Oxycodone Hcl	Oxycodone Hcl	48	48	626	879.01	16	*					*
1790795110	Holaday	Howard	Jackson	MS	28	Neurosurgery	S	Oxycodone-Acetaminophen	Oxycodone Hcl/Acetaminophen	30	30	134	315.82	17	#					#
1790944668	Slavin	Justin	Worcester	MA	25	Neurosurgery	S	Oxycodone Hcl	Oxycodone Hcl	12	12	118	92.87	11	*					*
1801019781	Buttram	John	Raleigh	NC	37	Neurosurgery	S	Oxycodone-Acetaminophen	Oxycodone Hcl/Acetaminophen	23	23	138	271.09	17		23	23	271.09	138		17
1801066964	Buchanan	Colin	Aurora	CO	8	Neurosurgery	S	Oxycodone Hcl	Oxycodone Hcl	13	13	185	186.93	13	*					*
1801066964	Buchanan	Colin	Aurora	CO	8	Neurosurgery	S	Oxycodone-Acetaminophen	Oxycodone Hcl/Acetaminophen	19	19	267	527.22	16	#					#
1801074661	Howes	Gregory	Roanoke	VA	51	Neurosurgery	S	Oxycodone Hcl	Oxycodone Hcl	23	23	312	209.83	17	*					*
1801086897	Musleh	Wael	Vancouver	WA	53	Neurosurgery	S	Oxycodone Hcl	Oxycodone Hcl	42	42	221	215.94	41	#					#
1801093224	Boswell	Scott	Salina	KS	20	Neurosurgery	S	Oxycodone-Acetaminophen	Oxycodone Hcl/Acetaminophen	17	17	181	339.73	11	*					*
1801095609	Dakwar	Elias	Tampa	FL	12	Neurosurgery	S	Oxycodone-Acetaminophen	Oxycodone Hcl/Acetaminophen	100	100	1628	1759.66	65	#					#
1801112271	Rice	Robert	Bristol	TN	47	Neurosurgery	S	Oxycodone-Acetaminophen	Oxycodone Hcl/Acetaminophen	23	23	200	298.72	22		12	12	139.87	105	#
1801195011	Ahammad	Zubair	Toledo	OH	39	Neurosurgery	S	Oxycodone-Acetaminophen	Oxycodone Hcl/Acetaminophen	41	41	358	608.01	16		12	12	178.8	122	*
1801800685	Holladay	Frank	Kansas City	KS	20	Neurosurgery	S	Oxycodone Hcl	Oxycodone Hcl	19	19	470	731.57		*					*
1801800685	Holladay	Frank	Kansas City	KS	20	Neurosurgery	S	Oxycodone-Acetaminophen	Oxycodone Hcl/Acetaminophen	61	61	452	951.65	18		31	31	321.96	220	#
1801801469	Tekula	Francesca	Anderson	IN	18	Neurosurgery	S	Oxycodone-Acetaminophen	Oxycodone Hcl/Acetaminophen	30	30	352	473.51	17	#					#
1801857297	Ahuja	Arvind	Franklin	WI	55	Neurosurgery	S	Oxycodone Hcl	Oxycodone Hcl	121	121	2690	2394.92	16		45	45	818.68	1086	*
1801857297	Ahuja	Arvind	Franklin	WI	55	Neurosurgery	S	Oxycodone-Acetaminophen	Oxycodone Hcl/Acetaminophen	200	200	4485	7738.93	30		83	83	2528.96	2046		17
1801857297	Ahuja	Arvind	Franklin	WI	55	Neurosurgery	S	Oxycontin	Oxycodone Hcl	31	31	915	10737.13			11	11	2761.16	330	*
1801857297	Ahuja	Arvind	Franklin	WI	55	Neurosurgery	S	Xtampza Er	Oxycodone Myristate	11	11	330	3098.48			0	0	0	0	#
1801859202	Savage	Douglas	Fort Myers	FL	12	Neurosurgery	S	Oxycodone-Acetaminophen	Oxycodone Hcl/Acetaminophen	115	115	692	1912.95	85		101	101	1630.18	604	#
1801880380	Abdolvahabi	Ramin	Wellington	FL	12	Neurosurgery	S	Oxycodone-Acetaminophen	Oxycodone Hcl/Acetaminophen	14	14	90	139.7	14	#					#
1801885819	Dixit	Sanat	Huntsville	AL	1	Neurosurgery	S	Oxycodone-Acetaminophen	Oxycodone Hcl/Acetaminophen	83	83	562	601.17	64		66	66	422.45	448		50
1801887773	Scialabba	Fred	Glens Falls	NY	36	Neurosurgery	S	Oxycodone Hcl	Oxycodone Hcl	20	20	481	411.95		#					*
1801887773	Scialabba	Fred	Glens Falls	NY	36	Neurosurgery	S	Oxycontin	Oxycodone Hcl	17	17	440	19151.64		#					*
1801899422	Witt	Thomas	Indianapolis	IN	18	Neurosurgery	S	Oxycontin	Oxycodone Hcl	11	11	330	7358.56			0	0	0	0	#
1801899554	Weaver	Charles	Canton	GA	13	Neurosurgery	S	Oxycodone Hcl	Oxycodone Hcl	11	11	163	129.57		*					*
1801899554	Weaver	Charles	Canton	GA	13	Neurosurgery	S	Oxycodone-Acetaminophen	Oxycodone Hcl/Acetaminophen	41	41	588	878.73	23	#					#
1801905401	Nosko	Michael	New Brunswick	NJ	34	Neurosurgery	S	Oxycodone-Acetaminophen	Oxycodone Hcl/Acetaminophen	28	28	168	241.25	21	#					#
1801939947	Bagley	Carlos	Durham	NC	37	Neurosurgery	S	Oxycodone Hcl	Oxycodone Hcl	105	105	754	635.82	44		94	94	571.24	689	#
1801973474	Burdick	Adam	La Jolla	CA	6	Neurosurgery	S	Oxycodone-Acetaminophen	Oxycodone Hcl/Acetaminophen	13	13	78	147.4	11	#					*
1811157613	Cahill	Kevin	Supply	NC	37	Neurosurgery	S	Oxycodone Hcl	Oxycodone Hcl	14	14	96	125.62	13	#					#
1811157613	Cahill	Kevin	Supply	NC	37	Neurosurgery	S	Oxycodone-Acetaminophen	Oxycodone Hcl/Acetaminophen	11	11	61	112.16		*					*
1811159254	Capua	John	Modesto	CA	6	Neurosurgery	S	Oxycodone Hcl	Oxycodone Hcl	15	15	185	236.46		#					*
1811159254	Capua	John	Modesto	CA	6	Neurosurgery	S	Oxycodone-Acetaminophen	Oxycodone Hcl/Acetaminophen	11	11	196	584.54		*					*
1811943996	Summers	Lori	Hammond	LA	22	Neurosurgery	S	Oxycodone Hcl	Oxycodone Hcl	12	12	125	93.56		*					*
1811943996	Summers	Lori	Hammond	LA	22	Neurosurgery	S	Oxycodone-Acetaminophen	Oxycodone Hcl/Acetaminophen	74	74	658	1543.5	24		24	24	440.38	218		12
1811944861	Rodts	Gerald	Atlanta	GA	13	Neurosurgery	S	Oxycodone Hcl	Oxycodone Hcl	39	39	440	572.89	21	#					#
1811944861	Rodts	Gerald	Atlanta	GA	13	Neurosurgery	S	Oxycodone-Acetaminophen	Oxycodone Hcl/Acetaminophen	56	56	560	1131.33	38	#					#
1811946080	Weiner	Mark	Canton	OH	39	Neurosurgery	S	Oxycodone-Acetaminophen	Oxycodone Hcl/Acetaminophen	18	18	238	275.35	11	*					*
1811954035	Naso	William	Florence	SC	45	Neurosurgery	S	Oxycodone-Acetaminophen	Oxycodone Hcl/Acetaminophen	57	57	247	492.92	55		37	37	286.71	157		36
1811969421	Greenberg	Martin	Boca Raton	FL	12	Neurosurgery	S	Oxycodone-Acetaminophen	Oxycodone Hcl/Acetaminophen	11	11	64	110.59	11		11	11	110.59	64		11
1811990161	Reeder	Ralph	Dakota Dunes	SD	46	Neurosurgery	S	Oxycodone-Acetaminophen	Oxycodone Hcl/Acetaminophen	17	17.4	231	370.21		*					*
1811992035	Gardner	Stephen	Greenville	SC	45	Neurosurgery	S	Oxycodone Hcl	Oxycodone Hcl	140	140	2458	2344.33	37		111	111	1913.87	1851	#
1811992035	Gardner	Stephen	Greenville	SC	45	Neurosurgery	S	Oxycodone-Acetaminophen	Oxycodone Hcl/Acetaminophen	34	34	974	1051.35			22	22	725.55	614	*
1811992449	Haid	Regis	Atlanta	GA	13	Neurosurgery	S	Oxycodone Hcl	Oxycodone Hcl	12	12	60	120.09		*					*
1821012832	Gardner	Paul	Provo	UT	49	Neurosurgery	S	Oxycodone Hcl	Oxycodone Hcl	43	43	831	664.1	20		20	20	313.03	317	#
1821016817	Burry	Matthew	Sanford	FL	12	Neurosurgery	S	Oxycodone-Acetaminophen	Oxycodone Hcl/Acetaminophen	30	30	209	268	20	#					#
1821030479	Doughty	Kyle	Dallas	TX	48	Neurosurgery	S	Oxycodone-Acetaminophen	Oxycodone Hcl/Acetaminophen	11	11	90	181.16			11	11	181.16	90	*
1821034950	Nichols	Margaret	Joplin	MO	29	Neurosurgery	S	Oxycodone-Acetaminophen	Oxycodone Hcl/Acetaminophen	13	13	108	383.39		#					*
1821036492	Keller	Irvin	Vero Beach	FL	12	Neurosurgery	S	Oxycodone Hcl	Oxycodone Hcl	38	38	1094	843.58		*					*
1821036492	Keller	Irvin	Vero Beach	FL	12	Neurosurgery	S	Oxycodone-Acetaminophen	Oxycodone Hcl/Acetaminophen	22	22	650	691.41		*					*
1821043498	Mimran	Ronnie	Castro Valley	CA	6	Neurosurgery	S	Oxycodone-Acetaminophen	Oxycodone Hcl/Acetaminophen	17	17	213	364.92		#					*
1821048752	Colon	Gary	Naples	FL	12	Neurosurgery	S	Oxycodone-Acetaminophen	Oxycodone Hcl/Acetaminophen	127	127	556	1132.02	119	#					#
1821060229	Stanfield	Matthew	Seymour	IN	18	Neurosurgery	S	Oxycodone-Acetaminophen	Oxycodone Hcl/Acetaminophen	61	61	659	1847.05	21		32	32	860.45	346	#
1821064957	Henn	Jeffrey	Fort Myers	FL	12	Neurosurgery	S	Oxycodone Hcl	Oxycodone Hcl	24	24	159	198.98	17	#					#
1821097775	Lusk	Michael	Naples	FL	12	Neurosurgery	S	Oxycodone-Acetaminophen	Oxycodone Hcl/Acetaminophen	45	45	286	682.19	34	#					#
1821109513	Nathoo	Narendra	Bowling Green	KY	21	Neurosurgery	S	Oxycodone-Acetaminophen	Oxycodone Hcl/Acetaminophen	21	21	232	388.09	17	#					*
1821189408	Khalil	Hitham	Valdosta	GA	13	Neurosurgery	S	Oxycodone-Acetaminophen	Oxycodone Hcl/Acetaminophen	97	97	1052	1696.01	84		64	64	1029.84	674		56
1821206392	Thoman	William	Denver	CO	8	Neurosurgery	S	Oxycodone Hcl	Oxycodone Hcl	19	19	159	160.7		*					*
1821228883	Safain	Mina	Boston	MA	25	Neurosurgery	S	Oxycodone Hcl	Oxycodone Hcl	11	11	83	64.52		*					*
1821398355	Rabin	Doron	Fountain Hill	PA	42	Neurosurgery	S	Oxycodone-Acetaminophen	Oxycodone Hcl/Acetaminophen	13	13	45	65.79	11	*					*
1831136605	Frankel	Bruce	Charleston	SC	45	Neurosurgery	S	Oxycodone Hcl	Oxycodone Hcl	22	22	468	208.9		*					*
1831136605	Frankel	Bruce	Charleston	SC	45	Neurosurgery	S	Oxycodone-Acetaminophen	Oxycodone Hcl/Acetaminophen	17	17	337	221.51		*					*
1831136605	Frankel	Bruce	Charleston	SC	45	Neurosurgery	S	Oxycontin	Oxycodone Hcl	12	12	360	5460.41			0	0	0	0	#
1831197698	Henegar	Martin	Charlotte	NC	37	Neurosurgery	S	Oxycodone Hcl	Oxycodone Hcl	46	46	326	397.03			0	0	0	0	#
1831197698	Henegar	Martin	Charlotte	NC	37	Neurosurgery	S	Oxycodone-Acetaminophen	Oxycodone Hcl/Acetaminophen	44	44	393	529.63	20		19	19	220.44	153	#
1831209394	Hysell	Steven	Fresno	CA	6	Neurosurgery	S	Oxycodone-Acetaminophen	Oxycodone Hcl/Acetaminophen	30	30	233	509.16	28	#					#
1831286863	Maher	Philip	Pensacola	FL	12	Neurosurgery	S	Oxycodone-Acetaminophen	Oxycodone Hcl/Acetaminophen	28	28	266	540.42	23	#					#
1831366392	Altstadt	Thomas	Louisville	KY	21	Neurosurgery	S	Oxycodone-Acetaminophen	Oxycodone Hcl/Acetaminophen	20	20	474	1158.01		#					*
1831373042	Redmond	Andy	Tyler	TX	48	Neurosurgery	S	Oxycodone-Acetaminophen	Oxycodone Hcl/Acetaminophen	15	15	390	611.36	14	*					*
1831373117	Cain	Marshall	Monroe	LA	22	Neurosurgery	S	Oxycodone-Acetaminophen	Oxycodone Hcl/Acetaminophen	117	117	2091	3082.59	26		79	79	2368.89	1564	#
1831400621	Bradley	Lucas	Mountain Home	AR	5	Neurosurgery	S	Oxycodone Hcl	Oxycodone Hcl	33	33	263	246.7	15	*					*
1831400621	Bradley	Lucas	Mountain Home	AR	5	Neurosurgery	S	Oxycodone-Acetaminophen	Oxycodone Hcl/Acetaminophen	31	31	208	243.44	30	#					#
1841213568	Robbins	John	Sleepy Hollow	NY	36	Neurosurgery	S	Oxycodone Hcl	Oxycodone Hcl	31	31	549	546.98	12		14	14	236.4	173	*
1841219144	Brown	Peter	Tacoma	WA	53	Neurosurgery	S	Oxycodone-Acetaminophen	Oxycodone Hcl/Acetaminophen	35	35	330	829.06	29	#					#
1841231958	Lee	Max	Milwaukee	WI	55	Neurosurgery	S	Oxycodone Hcl	Oxycodone Hcl	55	55	1234	931.91	26		31	31	481.19	680	#
1841231958	Lee	Max	Milwaukee	WI	55	Neurosurgery	S	Oxycodone-Acetaminophen	Oxycodone Hcl/Acetaminophen	29	29	778	1089.38	15	#					#
1841238011	Martino	Anthony	Mobile	AL	1	Neurosurgery	S	Oxycodone Hcl	Oxycodone Hcl	11	11	132	145.06		*					*
1841238011	Martino	Anthony	Mobile	AL	1	Neurosurgery	S	Oxycodone-Acetaminophen	Oxycodone Hcl/Acetaminophen	30	30	622	1111.2	12	*					*
1841249711	Behrmann	Donald	Winter Park	FL	12	Neurosurgery	S	Oxycodone-Acetaminophen	Oxycodone Hcl/Acetaminophen	15	15	95	154.51	13	*					*
1841265139	Shumaker	Grant	Dakota Dunes	SD	46	Neurosurgery	S	Oxycodone-Acetaminophen	Oxycodone Hcl/Acetaminophen	84	84	576	986.36	53		50	50	626.18	347		34
1841289964	Suh	Daniel	Savannah	GA	13	Neurosurgery	S	Oxycodone-Acetaminophen	Oxycodone Hcl/Acetaminophen	25	25	314	420.62	20	#					#
1841297041	Phuong	Loi	Fort Wayne	IN	18	Neurosurgery	S	Oxycodone-Acetaminophen	Oxycodone Hcl/Acetaminophen	29	29	206	681.57	20	*					*
1841338084	Ogden	John	Westerville	OH	39	Neurosurgery	S	Oxycodone-Acetaminophen	Oxycodone Hcl/Acetaminophen	45	45	318	634.44	36	#					#
1841350956	Chitale	Vidyadhar	Marietta	GA	13	Neurosurgery	S	Oxycodone-Acetaminophen	Oxycodone Hcl/Acetaminophen	16	16	107	216.1	11	#					*
1841401734	Wadhwa	Rishi	Greenbrae	CA	6	Neurosurgery	S	Oxycodone-Acetaminophen	Oxycodone Hcl/Acetaminophen	12	12	84	107.23		*					*
1841417896	Dorward	Ian	Saint Louis	MO	29	Neurosurgery	S	Oxycodone Hcl	Oxycodone Hcl	45	45	841	694.61	31		32	32	476.16	618	#
1841491925	Evans	Brandon	Fayetteville	AR	5	Neurosurgery	S	Oxycodone-Acetaminophen	Oxycodone Hcl/Acetaminophen	37	37	444	632.74	32		21	21	332.82	250		18
1841566262	Miller	Timothy	Durham	NC	37	Neurosurgery	S	Oxycodone-Acetaminophen	Oxycodone Hcl/Acetaminophen	11	11	69	168.77			11	11	168.77	69	*
1851331698	Robinson	Robert	Birmingham	AL	1	Neurosurgery	S	Oxycodone-Acetaminophen	Oxycodone Hcl/Acetaminophen	91	91	699	2192.55	40		40	40	564.04	305		21
1851338628	Wiles	David	Chattanooga	TN	47	Neurosurgery	S	Oxycodone Hcl	Oxycodone Hcl	12	12	94	62.17		*					*
1851338628	Wiles	David	Chattanooga	TN	47	Neurosurgery	S	Oxycodone-Acetaminophen	Oxycodone Hcl/Acetaminophen	40	40	281	353.53	29	#					#
1851354179	Moyer	Donald	Cape Coral	FL	12	Neurosurgery	S	Oxycodone-Acetaminophen	Oxycodone Hcl/Acetaminophen	68	68	369	995.45	41	#					#
1851378772	Khan	Ahmed	New Britain	CT	9	Neurosurgery	S	Oxycodone Hcl	Oxycodone Hcl	21	21	226	190.49	14	*					*
1851385181	Buster	Ward	Columbus	OH	39	Neurosurgery	S	Oxycodone-Acetaminophen	Oxycodone Hcl/Acetaminophen	36	36	257	383.23	19		24	24	242.23	170	#
1851399687	Bernard	Joe	Charlotte	NC	37	Neurosurgery	S	Oxycodone-Acetaminophen	Oxycodone Hcl/Acetaminophen	13	13	93	189.97	12	*					*
1851441414	Lavery	Aleksandyr	Cleveland	OH	39	Neurosurgery	S	Oxycodone-Acetaminophen	Oxycodone Hcl/Acetaminophen	23	23	121	345.92	21	#					#
1851510580	Music	Guy	Omaha	NE	31	Neurosurgery	S	Oxycodone Hcl	Oxycodone Hcl	11	11	112	73.63		*					*
1851568174	Haydel	Justin	Metairie	LA	22	Neurosurgery	S	Oxycodone-Acetaminophen	Oxycodone Hcl/Acetaminophen	19	19	197	314.67	15	#					#
1851599880	Spomar	Daniel	Indianapolis	IN	18	Neurosurgery	S	Oxycodone-Acetaminophen	Oxycodone Hcl/Acetaminophen	21	21	170	465.88	18	#					#
1851603906	Birinyi	Paul	Alexandria	LA	22	Neurosurgery	S	Oxycodone-Acetaminophen	Oxycodone Hcl/Acetaminophen	20	20	248	371.24	13	#					*
1851612972	Kumar	Ravi	Rochester	MN	27	Neurosurgery	S	Oxycodone Hcl	Oxycodone Hcl	22	22	169	210.49	19		22	22	210.49	169		19
1861438517	Park	Charles	Baltimore	MD	24	Neurosurgery	S	Oxycodone Hcl	Oxycodone Hcl	354	356	8068	9063.27	100		100	100	2152.51	2074		39
1861438517	Park	Charles	Baltimore	MD	24	Neurosurgery	S	Oxycodone-Acetaminophen	Oxycodone Hcl/Acetaminophen	11	11	280	152.96			0	0	0	0	#
1861444846	Theofilos	Charles	Palm Beach Gardens	FL	12	Neurosurgery	S	Oxycodone-Acetaminophen	Oxycodone Hcl/Acetaminophen	22	22	126	324.2	18	#					#
1861451874	Foley	Kevin	Memphis	TN	47	Neurosurgery	S	Oxycodone-Acetaminophen	Oxycodone Hcl/Acetaminophen	16	16	121	125.34	13	#					#
1861461170	Schroeder	Kurt	Tucson	AZ	4	Neurosurgery	S	Oxycodone-Acetaminophen	Oxycodone Hcl/Acetaminophen	102	102	515	1214.6	89		86	86	1062.8	436		74
1861483265	Villanueva	Wayne	Louisville	KY	21	Neurosurgery	S	Oxycodone-Acetaminophen	Oxycodone Hcl/Acetaminophen	18	18	150	269.04	15	#					#
1861617755	Oliver	Thomas	Tallahassee	FL	12	Neurosurgery	S	Oxycodone Hcl	Oxycodone Hcl	87	87	249	251.45	78		64	64	183.25	178		59
1861664682	Stockwell	David	Indianapolis	IN	18	Neurosurgery	S	Oxycodone-Acetaminophen	Oxycodone Hcl/Acetaminophen	22	22	221	612.36		#					*
1861678591	Tumialan	Luis	Scottsdale	AZ	4	Neurosurgery	S	Oxycodone-Acetaminophen	Oxycodone Hcl/Acetaminophen	13	13	84	203.26	11	*					*
1861687873	Do	Nguyen	San Ramon	CA	6	Neurosurgery	S	Oxycodone-Acetaminophen	Oxycodone Hcl/Acetaminophen	13	13	317	517.22			13	13	517.22	317	*
1861773889	Al Shamy	George	Shenandoah	TX	48	Neurosurgery	S	Oxycodone-Acetaminophen	Oxycodone Hcl/Acetaminophen	18	18	174	305.89	14	#					#
1861794000	To	Chiu Yuen	Southfield	MI	26	Neurosurgery	S	Oxycodone-Acetaminophen	Oxycodone Hcl/Acetaminophen	107	107	1360	2092.88	68		50	50	842.32	612		35
1871502476	Bartl	Lynn	Waukesha	WI	55	Neurosurgery	S	Oxycodone Hcl	Oxycodone Hcl	52	52	303	441.63	32		38	38	277.33	200	#
1871531749	Greene	Andrew	Neenah	WI	55	Neurosurgery	S	Oxycodone-Acetaminophen	Oxycodone Hcl/Acetaminophen	36	36	288	461.65	26	#					#
1871536565	Chambers	Melissa	Birmingham	AL	1	Neurosurgery	S	Oxycodone-Acetaminophen	Oxycodone Hcl/Acetaminophen	16	16	125	195.52		#					*
1871553370	Miller	Jimmy	Greenwood	MS	28	Neurosurgery	S	Oxycodone-Acetaminophen	Oxycodone Hcl/Acetaminophen	42	42	203	382.35	38	#					#
1871561167	Capocelli	Anthony	Little Rock	AR	5	Neurosurgery	S	Oxycodone-Acetaminophen	Oxycodone Hcl/Acetaminophen	39	39	392	922.88	24		11	11	344.11	151	*
1871563254	Krzeminski	Joseph	York	PA	42	Neurosurgery	S	Oxycodone Hcl	Oxycodone Hcl	11	11	78	101.45		*					*
1871563254	Krzeminski	Joseph	York	PA	42	Neurosurgery	S	Oxycodone-Acetaminophen	Oxycodone Hcl/Acetaminophen	18	18	139	254.18	11	#					*
1871579235	Javed	Tariq	Marietta	GA	13	Neurosurgery	S	Oxycodone-Acetaminophen	Oxycodone Hcl/Acetaminophen	20	20	121	223.22	15	#					#
1871582213	Tibbs	Robert	Oklahoma City	OK	40	Neurosurgery	S	Oxycodone Hcl	Oxycodone Hcl	34	34	239	410.24	19		19	19	204.23	131	#
1871584011	Schell	Gerald	Saginaw	MI	26	Neurosurgery	S	Oxycodone-Acetaminophen	Oxycodone Hcl/Acetaminophen	317	317.2	8925	20136.66	66		88	88	3117.49	2483		28
1871586792	Kim	Do-Kyun	Seattle	WA	53	Neurosurgery	S	Oxycodone Hcl	Oxycodone Hcl	11	11	95	178.2		*					*
1871626754	Roonprapunt	Chanland	New York	NY	36	Neurosurgery	S	Oxycodone-Acetaminophen	Oxycodone Hcl/Acetaminophen	14	14	78	172.89	11	*					*
1871688135	Beaumont	Andrew	Wausau	WI	55	Neurosurgery	S	Oxycodone Hcl	Oxycodone Hcl	56	56	673	646.87	16		24	24	324.46	316	*
1871708768	Tuttle	Jonathan	Augusta	GA	13	Neurosurgery	S	Oxycodone-Acetaminophen	Oxycodone Hcl/Acetaminophen	49	49	529	1312.11	38		30	30	632.88	271		25
1871720201	Styliaras	John	Topeka	KS	20	Neurosurgery	S	Oxycodone-Acetaminophen	Oxycodone Hcl/Acetaminophen	21	21	414	582.91		#					*
1871723411	Boudreaux	Benjamin	Topeka	KS	20	Neurosurgery	S	Oxycodone Hcl	Oxycodone Hcl	19	19	140	191.15	11	#					*
1871747469	Mumert	Michael	Springfield	MO	29	Neurosurgery	S	Oxycodone-Acetaminophen	Oxycodone Hcl/Acetaminophen	37	37	264	551.08	24		17	17	258.74	117		13
1871770263	Nduku	Valentine	Fort Pierce	FL	12	Neurosurgery	S	Oxycodone-Acetaminophen	Oxycodone Hcl/Acetaminophen	15	15	66	90.04	13	#					*
1871790691	Pryputniewicz	David	Kingsport	TN	47	Neurosurgery	S	Oxycodone Hcl	Oxycodone Hcl	22	22	316	178.62	14	#					#
1871883660	Bridges	Kelly	Boise	ID	16	Neurosurgery	S	Oxycodone Hcl	Oxycodone Hcl	29	29	238	396.14	21	#					#
1881661791	Lyerly	Mark	Martinsburg	WV	54	Neurosurgery	S	Oxycodone Hcl	Oxycodone Hcl	209	209.4	5530	5485.04	62		132	132.4	3598.12	3421		41
1881661791	Lyerly	Mark	Martinsburg	WV	54	Neurosurgery	S	Oxycodone-Acetaminophen	Oxycodone Hcl/Acetaminophen	118	118	3164	4283.72	33		83	83	3091.34	2221	#
1881670180	Gower	David	Jasper	GA	13	Neurosurgery	S	Oxycodone-Acetaminophen	Oxycodone Hcl/Acetaminophen	74	74	427	847.75	23		28	28	342.27	153	#
1881696052	Feldkamp	Matthias	Golden Valley	MN	27	Neurosurgery	S	Oxycodone Hcl	Oxycodone Hcl	26	26	131	199.42	19		11	11	54.16	48	*
1881696052	Feldkamp	Matthias	Golden Valley	MN	27	Neurosurgery	S	Oxycodone-Acetaminophen	Oxycodone Hcl/Acetaminophen	11	11	52	119.91		*					*
1881705796	Spitalieri	John	Prescott	AZ	4	Neurosurgery	S	Oxycodone-Acetaminophen	Oxycodone Hcl/Acetaminophen	48	48	331	476.98	30	#					#
1881725984	Ragel	Brian	Vancouver	WA	53	Neurosurgery	S	Oxycodone Hcl	Oxycodone Hcl	24	24	121	146.62	20	#					#
1881757268	Danish	Shabbar	New Brunswick	NJ	34	Neurosurgery	S	Oxycodone-Acetaminophen	Oxycodone Hcl/Acetaminophen	32	32	143	203.99	31	#					#
1881774206	Mayer	Peter	Sarasota	FL	12	Neurosurgery	S	Oxycodone-Acetaminophen	Oxycodone Hcl/Acetaminophen	74	74	505	1084.77	55	#					#
1881791663	Dejesus-Rodriguez	Reynaldo	Ponce	PR	72	Neurosurgery	S	Endocet	Oxycodone Hcl/Acetaminophen	11	11	125	83.89	11	*					*
1881791663	Dejesus-Rodriguez	Reynaldo	Ponce	PR	72	Neurosurgery	S	Oxycodone-Acetaminophen	Oxycodone Hcl/Acetaminophen	50	50	487	413.37	48		28	28	218.48	260		26
1881800571	Matheus	Virgilio	Orlando	FL	12	Neurosurgery	S	Oxycodone-Acetaminophen	Oxycodone Hcl/Acetaminophen	16	16	104	145.05	12	#					*
1881811040	Goldman	Marc	Providence	RI	44	Neurosurgery	S	Oxycodone Hcl	Oxycodone Hcl	34	36	398	622.28	28		20	20	379.71	190	#
1881824860	Tutt	Matthew	Lexington	KY	21	Neurosurgery	S	Oxycodone-Acetaminophen	Oxycodone Hcl/Acetaminophen	103	103	1042	1876.05	81		70	70	1313.18	722		61
1881853158	Jayarao	Mayur	Springfield	MO	29	Neurosurgery	S	Oxycodone Hcl	Oxycodone Hcl	59	59	754	891.67	29		40	40	708.44	554	#
1881950772	Krause	Katie	Seattle	WA	53	Neurosurgery	S	Oxycodone Hcl	Oxycodone Hcl	19	19	98	182.45	19	#					#
1881983492	Mccracken	David	Atlanta	GA	13	Neurosurgery	S	Oxycodone Hcl	Oxycodone Hcl	13	13	60	78.08	13	#					#
1881983492	Mccracken	David	Atlanta	GA	13	Neurosurgery	S	Oxycodone-Acetaminophen	Oxycodone Hcl/Acetaminophen	11	11	57	117.26	11	*					*
1891735684	Lapsiwala	Samir	Fort Worth	TX	48	Neurosurgery	S	Oxycodone-Acetaminophen	Oxycodone Hcl/Acetaminophen	13	13	153	126.96		*					*
1891752176	Anson	John	Las Vegas	NV	32	Neurosurgery	S	Oxycodone Hcl	Oxycodone Hcl	12	12	79	97.51		*					*
1891752176	Anson	John	Las Vegas	NV	32	Neurosurgery	S	Oxycodone-Acetaminophen	Oxycodone Hcl/Acetaminophen	38	38	311	542.58	19	#					#
1891768883	Gerszten	Peter	Pittsburgh	PA	42	Neurosurgery	S	Oxycodone Hcl	Oxycodone Hcl	47	47	673	600.09	29		21	21	249.93	312		15
1891783254	Weitman	David	Bangor	ME	23	Neurosurgery	S	Oxycodone-Acetaminophen	Oxycodone Hcl/Acetaminophen	107	107	608	1684.44	73		71	71	1141.81	416		52
1891784237	Hahn	Michael	Oklahoma City	OK	40	Neurosurgery	S	Oxycodone Hcl	Oxycodone Hcl	52	52	372	462.55	28	#					#
1891902714	Ayer	Robert	Lawrenceville	GA	13	Neurosurgery	S	Oxycodone Hcl	Oxycodone Hcl	25	25	387	526.66	12	#					*
1891902714	Ayer	Robert	Lawrenceville	GA	13	Neurosurgery	S	Oxycodone-Acetaminophen	Oxycodone Hcl/Acetaminophen	87	87.5	1283	2021.92	59		66	66	1429.12	960		45
1891923850	Taylon	Samuel	Kansas City	MO	29	Neurosurgery	S	Oxycodone-Acetaminophen	Oxycodone Hcl/Acetaminophen	52	52	614	2230.64	28		29	29	643.63	324	#
1891943536	Martin	Denny	New York	NY	36	Neurosurgery	S	Endocet	Oxycodone Hcl/Acetaminophen	21	21	630	881.13		#					*
1891943536	Martin	Denny	New York	NY	36	Neurosurgery	S	Oxycodone Hcl	Oxycodone Hcl	129	129	3756	2655.7	21		51	51	1083.84	1461	*
1891943536	Martin	Denny	New York	NY	36	Neurosurgery	S	Oxycodone-Acetaminophen	Oxycodone Hcl/Acetaminophen	88	88	2244	2217.02	26		40	40	1275.78	1054		12
1902000599	Angeles	Carmina	Eugene	OR	41	Neurosurgery	S	Oxycodone Hcl	Oxycodone Hcl	60	60	456	456.08	35		38	38	262.17	289		24
1902020738	Ha	Tung	Bellingham	WA	53	Neurosurgery	S	Oxycodone Hcl	Oxycodone Hcl	11	11	78	95.01		*					*
1902020738	Ha	Tung	Bellingham	WA	53	Neurosurgery	S	Oxycodone-Acetaminophen	Oxycodone Hcl/Acetaminophen	22	22	134	297.95	20	#					#
1902023146	Belknap	Thomas	Canton	GA	13	Neurosurgery	S	Oxycodone-Acetaminophen	Oxycodone Hcl/Acetaminophen	15	15	157	307.34	11	#					*
1902063225	Eads	Todd	Bloomington	IN	18	Neurosurgery	S	Oxycodone-Acetaminophen	Oxycodone Hcl/Acetaminophen	15	15	108	158.44		#					*
1902122203	Kimmell	Kristopher	Rochester	NY	36	Neurosurgery	S	Oxycodone-Acetaminophen	Oxycodone Hcl/Acetaminophen	13	13	83	251.44		*					*
1902800733	Sherman	Jonathan	Eugene	OR	41	Neurosurgery	S	Oxycodone Hcl	Oxycodone Hcl	22	22	245	249.98	19	#					#
1902802515	Ehirim	Princewill	Lawrenceville	GA	13	Neurosurgery	S	Oxycodone-Acetaminophen	Oxycodone Hcl/Acetaminophen	21	21	176	226.81	16	#					*
1902852734	Spillane	William	High Point	NC	37	Neurosurgery	S	Oxycodone Hcl	Oxycodone Hcl	438	438.3	12280	9971.18	111		270	270.3	6505.13	7518		55
1902852734	Spillane	William	High Point	NC	37	Neurosurgery	S	Oxycodone-Acetaminophen	Oxycodone Hcl/Acetaminophen	386	386.1	11178	14649.5	88		234	234.1	7502.68	6723		54
1902852734	Spillane	William	High Point	NC	37	Neurosurgery	S	Oxycontin	Oxycodone Hcl	68	68	1848	41338.74	14		45	45	22188.24	1158	*
1902852734	Spillane	William	High Point	NC	37	Neurosurgery	S	Xtampza Er	Oxycodone Myristate	13	13	390	5448.1		*					*
1902854482	Doran	Stephen	Omaha	NE	31	Neurosurgery	S	Oxycodone Hcl	Oxycodone Hcl	18	18	137	104.1	13	#					#
1902856503	Critides	Samuel	Dalton	GA	13	Neurosurgery	S	Oxycodone-Acetaminophen	Oxycodone Hcl/Acetaminophen	18	18	164	235.63	12	#					*
1902885098	Boyer	Richard	Knoxville	TN	47	Neurosurgery	S	Oxycodone Hcl	Oxycodone Hcl	54	54	1585	1642.89		*					*
1902885098	Boyer	Richard	Knoxville	TN	47	Neurosurgery	S	Oxycodone-Acetaminophen	Oxycodone Hcl/Acetaminophen	50	50	1101	1762.04	23		35	35	1520.79	817	#
1902885098	Boyer	Richard	Knoxville	TN	47	Neurosurgery	S	Oxycontin	Oxycodone Hcl	12	12	360	5466.36			12	12	5466.36	360	*
1902947732	Rauzzino	Michael	Lone Tree	CO	8	Neurosurgery	S	Oxycodone Hcl	Oxycodone Hcl	12	12	143	211.92		*					*
1912012071	Lipson	Adam	Union	NJ	34	Neurosurgery	S	Oxycodone-Acetaminophen	Oxycodone Hcl/Acetaminophen	12	12	161	314		*					*
1912089533	Pare	Michel	Albany	GA	13	Neurosurgery	S	Oxycodone-Acetaminophen	Oxycodone Hcl/Acetaminophen	16	16	89	199.2	11	#					*
1912092800	Refai	Daniel	Atlanta	GA	13	Neurosurgery	S	Oxycodone Hcl	Oxycodone Hcl	35	35	574	581.5	19		22	22	354.15	306	#
1912092800	Refai	Daniel	Atlanta	GA	13	Neurosurgery	S	Oxycodone-Acetaminophen	Oxycodone Hcl/Acetaminophen	46	46	687	1490.85	27		27	27	615.86	320	#
1912115718	Pearson	Blake	Birmingham	AL	1	Neurosurgery	S	Oxycodone-Acetaminophen	Oxycodone Hcl/Acetaminophen	77	77	821	1986.35	35		22	22	622.49	228		19
1912133570	Werthammer	Matthew	Huntington	WV	54	Neurosurgery	S	Oxycodone-Acetaminophen	Oxycodone Hcl/Acetaminophen	64	64	429	825.53	60	#					#
1912169350	Bieber	Andrew	Richland	WA	53	Neurosurgery	S	Oxycodone-Acetaminophen	Oxycodone Hcl/Acetaminophen	15	15	271	306.28		*					*
1912905175	Spetka	Lawrence	Toledo	OH	39	Neurosurgery	S	Oxycodone-Acetaminophen	Oxycodone Hcl/Acetaminophen	112	112	917	1296.17	62		83	83	1089.72	671	#
1912956293	Held	Mark	New Bern	NC	37	Neurosurgery	S	Oxycodone Hcl	Oxycodone Hcl	143	144	1661	1599.36	113		101	101	1124.1	1051		85
1912956293	Held	Mark	New Bern	NC	37	Neurosurgery	S	Oxycodone-Acetaminophen	Oxycodone Hcl/Acetaminophen	28	28	364	722.12	17	*					*
1912957572	Cielo	Deus	Providence	RI	44	Neurosurgery	S	Oxycodone-Acetaminophen	Oxycodone Hcl/Acetaminophen	12	12	111	135.89		*					*
1912996489	Wilson	Robert	Tampa	FL	12	Neurosurgery	S	Oxycodone-Acetaminophen	Oxycodone Hcl/Acetaminophen	61	61	1757	4249.25			20	20	2665.36	557	*
1922028349	Gross	Robert	Atlanta	GA	13	Neurosurgery	S	Oxycodone-Acetaminophen	Oxycodone Hcl/Acetaminophen	31	31	131	189.34	27		12	12	55.77	54	*
1922029925	Horgan	Michael	Big Flats	NY	36	Neurosurgery	S	Oxycodone Hcl	Oxycodone Hcl	47	47	308	376.62	39		32	32	250.64	206		27
1922055128	Khavkin	Yevgeniy	Las Vegas	NV	32	Neurosurgery	S	Oxycodone-Acetaminophen	Oxycodone Hcl/Acetaminophen	22	22	221	258.31	15	#					#
1922068782	Donner	Thomas	Thibodaux	LA	22	Neurosurgery	S	Oxycodone-Acetaminophen	Oxycodone Hcl/Acetaminophen	33	33	215	263.55	24	#					#
1922113869	Baron	Eli	Los Angeles	CA	6	Neurosurgery	S	Oxycodone Hcl	Oxycodone Hcl	32	33	760	872.2	18	#					#
1922113869	Baron	Eli	Los Angeles	CA	6	Neurosurgery	S	Oxycodone-Acetaminophen	Oxycodone Hcl/Acetaminophen	26	26	375	576.27	16	#					#
1922178656	Scott	William	Mobile	AL	1	Neurosurgery	S	Oxycodone-Acetaminophen	Oxycodone Hcl/Acetaminophen	31	31	228	542.53	13		13	13	169.25	72	*
1922186576	Von Koch	Cornelia	Redwood City	CA	6	Neurosurgery	S	Oxycodone-Acetaminophen	Oxycodone Hcl/Acetaminophen	31	31	249	366.05	25	#					#
1922200393	Lee	Albert	Indianapolis	IN	18	Neurosurgery	S	Oxycodone-Acetaminophen	Oxycodone Hcl/Acetaminophen	15	15	107	218.1	15	*					*
1922243682	Hargett	Christopher	Dothan	AL	1	Neurosurgery	S	Oxycodone-Acetaminophen	Oxycodone Hcl/Acetaminophen	44	44	464	932.3	32		31	31	587.21	328	#
1922310622	Oliveria	Seth	Portland	OR	41	Neurosurgery	S	Oxycodone Hcl	Oxycodone Hcl	29	29	172	226.23	27	#					#
1922329986	Decuypere	Michael	Memphis	TN	47	Neurosurgery	S	Oxycodone-Acetaminophen	Oxycodone Hcl/Acetaminophen	11	11	83	265.8		*					*
1932100112	Faircloth	William	Mobile	AL	1	Neurosurgery	S	Oxycodone-Acetaminophen	Oxycodone Hcl/Acetaminophen	169	169	1751	3118.99	131		122	122	2155.17	1241		100
1932135266	Farrukh	Abdallah	Lancaster	CA	6	Neurosurgery	S	Oxycodone Hcl	Oxycodone Hcl	55	55	1579	1148.94	11		26	26	511.6	709	*
1932135266	Farrukh	Abdallah	Lancaster	CA	6	Neurosurgery	S	Oxycodone-Acetaminophen	Oxycodone Hcl/Acetaminophen	255	255	7366	10261.58	44		127	127	4891.02	3664		21
1932137650	Giannakopoulo	George	Port Richey	FL	12	Neurosurgery	S	Oxycodone-Acetaminophen	Oxycodone Hcl/Acetaminophen	28	28	379	436.01	20	#					#
1932149408	Malone	David	Tulsa	OK	40	Neurosurgery	S	Oxycodone-Acetaminophen	Oxycodone Hcl/Acetaminophen	92	92	996	3694.05	48	#					#
1932165891	Mcgillicuddy	Gerald	Worcester	MA	25	Neurosurgery	S	Oxycodone Hcl	Oxycodone Hcl	12	12	202	98.51	11	*					*
1932166485	Douglas	Clifford	Riverside	CA	6	Neurosurgery	S	Oxycodone-Acetaminophen	Oxycodone Hcl/Acetaminophen	11	11	105	280.76		*					*
1932168986	Giddens	Eugene	Myrtle Beach	SC	45	Neurosurgery	S	Oxycodone Hcl	Oxycodone Hcl	15	15	83	99.51	15	*					*
1932168986	Giddens	Eugene	Myrtle Beach	SC	45	Neurosurgery	S	Oxycodone-Acetaminophen	Oxycodone Hcl/Acetaminophen	28	28	150	278.4	27	#					#
1932170362	Fuiks	Kimball	Brookfield	WI	55	Neurosurgery	S	Oxycodone Hcl	Oxycodone Hcl	158	158.3	4050	6786.19	23		28	28	931.2	769	*
1932170362	Fuiks	Kimball	Brookfield	WI	55	Neurosurgery	S	Oxycodone-Acetaminophen	Oxycodone Hcl/Acetaminophen	32	33	950	2170.04			12	12	718.03	360	*
1932170362	Fuiks	Kimball	Brookfield	WI	55	Neurosurgery	S	Oxycontin	Oxycodone Hcl	14	14	301	5455.24			0	0	0	0	#
1932183332	Chopko	Bohdan	Mansfield	OH	39	Neurosurgery	S	Oxycodone-Acetaminophen	Oxycodone Hcl/Acetaminophen	12	12	88	106.54		*					*
1932195427	Burnett	Mark	Austin	TX	48	Neurosurgery	S	Oxycodone-Acetaminophen	Oxycodone Hcl/Acetaminophen	30	30	344	497.28	18		19	19	272.76	230	#
1932196128	Ty	Henry	Lawrence	MA	25	Neurosurgery	S	Oxycodone Hcl	Oxycodone Hcl	43	43	287	219.57	34	#					#
1932196128	Ty	Henry	Lawrence	MA	25	Neurosurgery	S	Oxycodone-Acetaminophen	Oxycodone Hcl/Acetaminophen	79	79	564	625.02	42		55	55	393.97	414		27
1932201290	Periyanayagam	Srinivasan	Hopkinsville	KY	21	Neurosurgery	S	Oxycodone-Acetaminophen	Oxycodone Hcl/Acetaminophen	71	71	1601	2575.63	24		37	37	1043.3	821		11
1932241742	Rahhal	Ryan	Tulsa	OK	40	Neurosurgery	S	Oxycodone-Acetaminophen	Oxycodone Hcl/Acetaminophen	17	17	128	447.15	11	*					*
1932279163	Hershkowitz	Douglas	Punta Gorda	FL	12	Neurosurgery	S	Oxycodone Hcl	Oxycodone Hcl	595	595	9869	5581.63	51		256	256	2455.99	4298		27
1932279163	Hershkowitz	Douglas	Punta Gorda	FL	12	Neurosurgery	S	Oxycodone-Acetaminophen	Oxycodone Hcl/Acetaminophen	1401	1401	23143	29701.37	142		654	654	14276.4	10728		78
1932279163	Hershkowitz	Douglas	Punta Gorda	FL	12	Neurosurgery	S	Oxycontin	Oxycodone Hcl	23	23	674	6580.89		#					*
1932279163	Hershkowitz	Douglas	Punta Gorda	FL	12	Neurosurgery	S	Xtampza Er	Oxycodone Myristate	29	29	827	11928.78			13	13	6089.77	390	*
1932301678	Dorbish	Ronald	Columbus	OH	39	Neurosurgery	S	Oxycodone Hcl	Oxycodone Hcl	22	22	165	308.62	12	#					*
1932301678	Dorbish	Ronald	Columbus	OH	39	Neurosurgery	S	Oxycodone-Acetaminophen	Oxycodone Hcl/Acetaminophen	15	15	99	186.8	11	#					*
1932303526	Abbasi	Hamid	Alexandria	MN	27	Neurosurgery	S	Oxycodone Hcl	Oxycodone Hcl	54	54	508	778.6	22	*					*
1932303526	Abbasi	Hamid	Alexandria	MN	27	Neurosurgery	S	Oxycodone-Acetaminophen	Oxycodone Hcl/Acetaminophen	84	84	882	2380.74	22	*					*
1932343324	Spiro	David	Hartford	CT	9	Neurosurgery	S	Oxycodone Hcl	Oxycodone Hcl	14	14	91	124.09	13	*					*
1932384930	Nichols	Tann	Crestview Hills	KY	21	Neurosurgery	S	Oxycodone Hcl	Oxycodone Hcl	15	15	161	300.23	12	*					*
1932384930	Nichols	Tann	Crestview Hills	KY	21	Neurosurgery	S	Oxycodone-Acetaminophen	Oxycodone Hcl/Acetaminophen	53	53	790	1176.43	40		26	26	471.63	338		24
1942203195	Chimenti	James	Bound Brook	NJ	34	Neurosurgery	S	Oxycodone Hcl	Oxycodone Hcl	22	22	204	76.16		#					*
1942203195	Chimenti	James	Bound Brook	NJ	34	Neurosurgery	S	Oxycodone-Acetaminophen	Oxycodone Hcl/Acetaminophen	42	42	254	522.56	18		27	27	229.89	133	#
1942205406	Bean	James	Lexington	KY	21	Neurosurgery	S	Oxycodone-Acetaminophen	Oxycodone Hcl/Acetaminophen	26	26	269	545.68	16		11	11	207.18	93	*
1942206727	Wolf	Erich	Lake Charles	LA	22	Neurosurgery	S	Oxycodone-Acetaminophen	Oxycodone Hcl/Acetaminophen	14	14	94	131.21	14	*					*
1942207956	Zakeri	Ahmad	Toledo	OH	39	Neurosurgery	S	Oxycodone-Acetaminophen	Oxycodone Hcl/Acetaminophen	22	22	173	348.16	16	#					#
1942240536	Mehta	Vikas	Los Angeles	CA	6	Neurosurgery	S	Oxycodone-Acetaminophen	Oxycodone Hcl/Acetaminophen	12	12	165	389.41			12	12	389.41	165	*
1942240783	Givhan	Bryan	Tuscaloosa	AL	1	Neurosurgery	S	Oxycodone-Acetaminophen	Oxycodone Hcl/Acetaminophen	123	123	1970	1914.47	69		63	63	1060.91	990		42
1942282348	Gieger	Michael	Norwood	MA	25	Neurosurgery	S	Oxycodone Hcl	Oxycodone Hcl	24	24	168	152.09	16		12	12	41.63	84	#
1942291133	Jenkins	Jeffrey	Greensboro	NC	37	Neurosurgery	S	Oxycodone Hcl	Oxycodone Hcl	69	69	519	536.22	60		52	52	409.06	380		46
1942291133	Jenkins	Jeffrey	Greensboro	NC	37	Neurosurgery	S	Oxycodone-Acetaminophen	Oxycodone Hcl/Acetaminophen	67	67	709	1175.09	44		47	47	864.16	521		30
1942322821	Williams	Victor	Bridgeton	MO	29	Neurosurgery	S	Oxycodone-Acetaminophen	Oxycodone Hcl/Acetaminophen	29	29	271	648.62		#					*
1942388087	Kadis	Gerald	Thomasville	GA	13	Neurosurgery	S	Oxycodone-Acetaminophen	Oxycodone Hcl/Acetaminophen	59	59	539	682.87	51		42	42	440.68	379		37
1942397971	Wilson	Thomas	Birmingham	AL	1	Neurosurgery	S	Oxycodone-Acetaminophen	Oxycodone Hcl/Acetaminophen	16	16	140	309.02	13	#					*
1942427117	Park	Michael	Minneapolis	MN	27	Neurosurgery	S	Oxycontin	Oxycodone Hcl	12	12	360	2992.44			12	12	2992.44	360	*
1952308413	Canavati	Isa	Fort Wayne	IN	18	Neurosurgery	S	Oxycodone-Acetaminophen	Oxycodone Hcl/Acetaminophen	37	37	267	810.9	19	#					#
1952335655	Kowalski	Robert	Clearwater	FL	12	Neurosurgery	S	Oxycodone-Acetaminophen	Oxycodone Hcl/Acetaminophen	16	16	146	256.8	13	*					*
1952345761	Petrucci	Debra	Fishkill	NY	36	Neurosurgery	S	Oxycodone-Acetaminophen	Oxycodone Hcl/Acetaminophen	14	14	118	392.55		*					*
1952363152	Picker	Selwyn	Saint Louis	MO	29	Neurosurgery	S	Oxycodone Hcl	Oxycodone Hcl	13	13	217	325.96		*					*
1952363152	Picker	Selwyn	Saint Louis	MO	29	Neurosurgery	S	Oxycodone-Acetaminophen	Oxycodone Hcl/Acetaminophen	76	76	1605	4365.32	15	#					#
1952372138	Worthington	Ward	Charleston	SC	45	Neurosurgery	S	Oxycodone Hcl	Oxycodone Hcl	14	14	326	189.23			14	14	189.23	326	*
1952372138	Worthington	Ward	Charleston	SC	45	Neurosurgery	S	Oxycodone-Acetaminophen	Oxycodone Hcl/Acetaminophen	20	20	238	302.25	17	#					#
1952394157	Raque	George	Louisville	KY	21	Neurosurgery	S	Oxycodone-Acetaminophen	Oxycodone Hcl/Acetaminophen	35	35	363	1265.3	26		12	12	684	180	*
1952395329	Zitnay	Kevin	Johnstown	PA	42	Neurosurgery	S	Oxycodone-Acetaminophen	Oxycodone Hcl/Acetaminophen	15	15	67	102.14	13	*					*
1952438269	Richards	Boyd	Southfield	MI	26	Neurosurgery	S	Oxycodone Hcl	Oxycodone Hcl	31	31	217	287.95		#					*
1952438269	Richards	Boyd	Southfield	MI	26	Neurosurgery	S	Oxycodone-Acetaminophen	Oxycodone Hcl/Acetaminophen	159	159	1111	1500.5	37		94	94	791.54	656		26
1952487241	Monroe	Timothy	Fort Walton Beach	FL	12	Neurosurgery	S	Oxycodone-Acetaminophen	Oxycodone Hcl/Acetaminophen	68	68	1251	2917.07	34		19	19	428.52	325		14
1952510968	Seaman	Brian	Columbus	OH	39	Neurosurgery	S	Oxycodone Hcl	Oxycodone Hcl	28	28	200	246.36	14		13	13	69.27	94	*
1952510968	Seaman	Brian	Columbus	OH	39	Neurosurgery	S	Oxycodone-Acetaminophen	Oxycodone Hcl/Acetaminophen	99	99	685	1337.66	24		59	59	693.46	409	#
1952690810	Mehan	Neal	Bellbrook	OH	39	Neurosurgery	S	Oxycodone-Acetaminophen	Oxycodone Hcl/Acetaminophen	22	22	169	343.89	16	#					#
1952696676	Timoney	Nessa	Bowling Green	KY	21	Neurosurgery	S	Oxycodone-Acetaminophen	Oxycodone Hcl/Acetaminophen	34	34	327	730.47	25		16	16	260.36	140		13
1962400903	Dyer	Emmet	Charlotte	NC	37	Neurosurgery	S	Oxycodone-Acetaminophen	Oxycodone Hcl/Acetaminophen	14	14	111	165.33	14	*					*
1962409169	Fulton	Mark	Melbourne	FL	12	Neurosurgery	S	Oxycodone-Acetaminophen	Oxycodone Hcl/Acetaminophen	23	23	122	235.56	19	#					#
1962413443	Eichbaum	Eldan	Fremont	CA	6	Neurosurgery	S	Oxycodone-Acetaminophen	Oxycodone Hcl/Acetaminophen	32	32	294	637.43	12		14	14	252.26	124	*
1962450023	Roberti	Fabio	Vero Beach	FL	12	Neurosurgery	S	Oxycodone Hcl	Oxycodone Hcl	89	89	320	558.55	62	#					#
1962451823	Field	Melvin	Winter Park	FL	12	Neurosurgery	S	Oxycodone-Acetaminophen	Oxycodone Hcl/Acetaminophen	12	12	61	135.77	12	*					*
1962455303	Salerno	Simon	Wall Township	NJ	34	Neurosurgery	S	Oxycodone Hcl	Oxycodone Hcl	13	13	290	198.34		*					*
1962455303	Salerno	Simon	Wall Township	NJ	34	Neurosurgery	S	Oxycodone-Acetaminophen	Oxycodone Hcl/Acetaminophen	24	24	481	383.12	15	#					#
1962460618	Zucker	Lloyd	Boca Raton	FL	12	Neurosurgery	S	Oxycodone-Acetaminophen	Oxycodone Hcl/Acetaminophen	22	22	349	448.67	16		22	22	448.67	349		16
1962466029	Schmidt	John	Charleston	WV	54	Neurosurgery	S	Oxycodone-Acetaminophen	Oxycodone Hcl/Acetaminophen	12	12	74	129.93	12	*					*
1962469734	Kraus	Robert	Decatur	IL	17	Neurosurgery	S	Oxycodone-Acetaminophen	Oxycodone Hcl/Acetaminophen	11	11	60	112			11	11	112	60	*
1962478560	Chyatte	Douglas	Saint Joseph	MO	29	Neurosurgery	S	Oxycodone-Acetaminophen	Oxycodone Hcl/Acetaminophen	18	18	101	184.28	18	#					#
1962516310	Greenwald	David	St Augustine	FL	12	Neurosurgery	S	Oxycodone-Acetaminophen	Oxycodone Hcl/Acetaminophen	19	19	152	237.19	12	#					*
1962572123	Fredericks	Craig	Thomasville	GA	13	Neurosurgery	S	Oxycodone-Acetaminophen	Oxycodone Hcl/Acetaminophen	70	70	545	913.67	49		48	48	638.64	386		30
1962585836	Lynn	Michael	Greenville	SC	45	Neurosurgery	S	Oxycodone Hcl	Oxycodone Hcl	22	22	228	172.84	11	#					*
1962619023	Baule	Raymond	Rocky Mount	NC	37	Neurosurgery	S	Oxycodone-Acetaminophen	Oxycodone Hcl/Acetaminophen	18	18	132	198.63	16	#					#
1962619668	Eckermann	Jan	Bakersfield	CA	6	Neurosurgery	S	Oxycodone-Acetaminophen	Oxycodone Hcl/Acetaminophen	26	26	219	338.04	25		13	13	207.87	136		13
1972500981	Yazdi	Joseph	Saint Louis	MO	29	Neurosurgery	S	Oxycodone-Acetaminophen	Oxycodone Hcl/Acetaminophen	66	66	1020	1303.87	14		40	40	860.29	615	*
1972502466	Skidmore	Grant	Norfolk	VA	51	Neurosurgery	S	Oxycodone-Acetaminophen	Oxycodone Hcl/Acetaminophen	42	42	295	344.14	26	#					#
1972522191	Henkin	Philip	Brandon	FL	12	Neurosurgery	S	Oxycodone-Acetaminophen	Oxycodone Hcl/Acetaminophen	52	52	539	659.15	30		41	41	541.82	400	#
1972534782	Pan	Jeff	Edison	NJ	34	Neurosurgery	S	Oxycodone Hcl	Oxycodone Hcl	12	12	360	486.94			12	12	486.94	360	*
1972537132	Scarrow	Alan	Springfield	MO	29	Neurosurgery	S	Oxycodone Hcl	Oxycodone Hcl	14	14	132	166.57		*					*
1972537132	Scarrow	Alan	Springfield	MO	29	Neurosurgery	S	Oxycodone-Acetaminophen	Oxycodone Hcl/Acetaminophen	49	49	469	721.6	37		31	31	480.57	281		22
1972542389	Arguelles	Joseph	Plattsburgh	NY	36	Neurosurgery	S	Oxycodone Hcl	Oxycodone Hcl	20	20	275	523.25			0	0	0	0	#
1972542389	Arguelles	Joseph	Plattsburgh	NY	36	Neurosurgery	S	Oxycodone-Acetaminophen	Oxycodone Hcl/Acetaminophen	126	126	1575	3974.32	41		45	45	574.27	399		22
1972547750	Hillard	Virany	White Plains	NY	36	Neurosurgery	S	Oxycodone-Acetaminophen	Oxycodone Hcl/Acetaminophen	34	34	651	631.27	19		17	17	398.33	354	#
1972570885	Lee	Albert	Tallahassee	FL	12	Neurosurgery	S	Oxycodone-Acetaminophen	Oxycodone Hcl/Acetaminophen	74	74	410	875.67	63		58	58	696.38	301		50
1972588416	Muhanna	Nabil	Gainesville	GA	13	Neurosurgery	S	Oxycodone-Acetaminophen	Oxycodone Hcl/Acetaminophen	60	60	722	887.87	41		40	40	508.93	514		27
1972598464	Dutcher	Steven	Wellington	FL	12	Neurosurgery	S	Oxycodone-Acetaminophen	Oxycodone Hcl/Acetaminophen	59	59	387	674.52	56	#					#
1972634111	Love	Lucy	Tampa	FL	12	Neurosurgery	S	Oxycodone-Acetaminophen	Oxycodone Hcl/Acetaminophen	14	14	99	175.33	12	#					*
1972656908	Baird	Clinton	Tulsa	OK	40	Neurosurgery	S	Oxycodone Hcl	Oxycodone Hcl	332	332	8807	9676.11	87		98	98	2768.18	2706		28
1972656908	Baird	Clinton	Tulsa	OK	40	Neurosurgery	S	Oxycodone-Acetaminophen	Oxycodone Hcl/Acetaminophen	315	315.2	8233	17977.69	81		105	105.2	6213.83	2759		23
1972656908	Baird	Clinton	Tulsa	OK	40	Neurosurgery	S	Oxycontin	Oxycodone Hcl	38	38	1063	15928.02		*					*
1972656908	Baird	Clinton	Tulsa	OK	40	Neurosurgery	S	Xtampza Er	Oxycodone Myristate	14	14	370	9413.38		*					*
1972694560	Morrill	Kevin	Dallas	TX	48	Neurosurgery	S	Oxycodone Hcl	Oxycodone Hcl	22	22	202	200.59	18		22	22	200.59	202		18
1972697969	Ignatiadis	Panayotis	Huntington	WV	54	Neurosurgery	S	Oxycodone-Acetaminophen	Oxycodone Hcl/Acetaminophen	17	17	411	165.5		*					*
1972707743	Lewis	Jeremy	Albuquerque	NM	35	Neurosurgery	S	Oxycodone Hcl	Oxycodone Hcl	19	19	283	374.71		*					*
1972778603	Trombly	Ryan	Miami	FL	12	Neurosurgery	S	Oxycodone-Acetaminophen	Oxycodone Hcl/Acetaminophen	59	59	1592	2508.38	30		20	20	844.57	523		15
1972778603	Trombly	Ryan	Miami	FL	12	Neurosurgery	S	Oxycontin	Oxycodone Hcl	11	11	330	5090.36			0	0	0	0	#
1972861201	Wu	Osmond	Charlottesville	VA	51	Neurosurgery	S	Oxycodone Hcl	Oxycodone Hcl	19	19	127	154.62	14	#					*
1982611232	Degen	Jeffrey	West Nyack	NY	36	Neurosurgery	S	Oxycodone-Acetaminophen	Oxycodone Hcl/Acetaminophen	14	14	79	283.39	12	#					*
1982623484	Cluff	Robert	Antioch	CA	6	Neurosurgery	S	Oxycodone Hcl	Oxycodone Hcl	709	711	16659	22591.14	74		413	415	13295.22	9687		40
1982623484	Cluff	Robert	Antioch	CA	6	Neurosurgery	S	Oxycodone-Acetaminophen	Oxycodone Hcl/Acetaminophen	320	320	7549	13488.78	32		126	126	5823.62	3187		15
1982623484	Cluff	Robert	Antioch	CA	6	Neurosurgery	S	Oxycontin	Oxycodone Hcl	55	55.5	1494	36453.86			13	13	4927.8	390	*
1982637831	Lewis	Adam	Flowood	MS	28	Neurosurgery	S	Oxycodone-Acetaminophen	Oxycodone Hcl/Acetaminophen	170	170	1650	2536.37	132		78	78	1189.46	785		65
1982646949	Kremer	Michael	Holland	MI	26	Neurosurgery	S	Oxycodone-Acetaminophen	Oxycodone Hcl/Acetaminophen	12	12	85	120.73		*					*
1982660049	Tally	Philip	Bradenton	FL	12	Neurosurgery	S	Oxycodone Hcl	Oxycodone Hcl	17	17	98	129.7	11	#					*
1982660049	Tally	Philip	Bradenton	FL	12	Neurosurgery	S	Oxycodone-Acetaminophen	Oxycodone Hcl/Acetaminophen	20	20	108	175.27	11		20	20	175.27	108		11
1982663340	Awasthi	Deepak	Thibodaux	LA	22	Neurosurgery	S	Oxycodone-Acetaminophen	Oxycodone Hcl/Acetaminophen	39	39	270	534.99	30		15	15	202.82	100		12
1982680419	Wilson	George	Terre Haute	IN	18	Neurosurgery	S	Oxycodone-Acetaminophen	Oxycodone Hcl/Acetaminophen	15	15	146	288		#					*
1982690632	Espinosa	Jose	Springfield	IL	17	Neurosurgery	S	Oxycodone-Acetaminophen	Oxycodone Hcl/Acetaminophen	20	20	362	512.41		#					*
1982694642	Mahmoud	Akram	Ithaca	NY	36	Neurosurgery	S	Oxycodone Hcl	Oxycodone Hcl	12	12	83	81.15	11	*					*
1982704128	Guerin	Christopher	Venice	FL	12	Neurosurgery	S	Oxycodone-Acetaminophen	Oxycodone Hcl/Acetaminophen	35	35	234	347.86	29		35	35	347.86	234		29
1982750576	Callahan	Brian	Tucson	AZ	4	Neurosurgery	S	Oxycodone Hcl	Oxycodone Hcl	21	21	210	146.91		#					*
1982750576	Callahan	Brian	Tucson	AZ	4	Neurosurgery	S	Oxycodone-Acetaminophen	Oxycodone Hcl/Acetaminophen	75	75	685	1269.7	47		50	50	778.46	430	#
1982751772	Reig	Adam	Nashville	TN	47	Neurosurgery	S	Oxycodone-Acetaminophen	Oxycodone Hcl/Acetaminophen	65	65	217	464.38	17		25	25	204.41	89	*
1982761151	Lawner	Pablo	Sherman Oaks	CA	6	Neurosurgery	S	Oxycodone-Acetaminophen	Oxycodone Hcl/Acetaminophen	16	16	139	233.52	13		16	16	233.52	139		13
1982812723	Cormier	Jason	Lafayette	LA	22	Neurosurgery	S	Oxycodone-Acetaminophen	Oxycodone Hcl/Acetaminophen	106	106	1150	2631.18	29		68	68	1853.04	775	#
1982813622	Bhangoo	Sandeep	Mason City	IA	19	Neurosurgery	S	Oxycodone-Acetaminophen	Oxycodone Hcl/Acetaminophen	42	42	474	313.71	15		42	42	313.71	474		15
1982995338	Hardaway	Frances	Overland Park	KS	20	Neurosurgery	S	Oxycodone Hcl	Oxycodone Hcl	22	22	417	224.7		#					*
1982995338	Hardaway	Frances	Overland Park	KS	20	Neurosurgery	S	Oxycodone-Acetaminophen	Oxycodone Hcl/Acetaminophen	30	30	282	481.79	24		19	19	275.85	178	#
1992069652	Hlubek	Randall	Cincinnati	OH	39	Neurosurgery	S	Oxycodone-Acetaminophen	Oxycodone Hcl/Acetaminophen	34	34	282	615.43	29	#					#
1992721021	Davis	Reginald	Tampa	FL	12	Neurosurgery	S	Oxycodone-Acetaminophen	Oxycodone Hcl/Acetaminophen	23	23	153	310.27	23	#					#
1992721880	Gallaher	Regan	Conway	AR	5	Neurosurgery	S	Oxycodone-Acetaminophen	Oxycodone Hcl/Acetaminophen	39	39	281	630.45	26		26	26	418.39	161	#
1992741912	Abshire	Bret	Murrieta	CA	6	Neurosurgery	S	Oxycodone-Acetaminophen	Oxycodone Hcl/Acetaminophen	33	33	398	775.32	30	#					#
1992804819	Binder	Devin	Fountain Valley	CA	6	Neurosurgery	S	Oxycodone-Acetaminophen	Oxycodone Hcl/Acetaminophen	30	30	277	719.65	22	#					#
1992840813	Taleghani	Christopher	Hermitage	TN	47	Neurosurgery	S	Oxycodone-Acetaminophen	Oxycodone Hcl/Acetaminophen	11	11	78	237.32	11	*					*
1992867329	Aryan	Henry	Fresno	CA	6	Neurosurgery	S	Oxycodone-Acetaminophen	Oxycodone Hcl/Acetaminophen	17	17	164	283.34	17	#					#
1992877245	Miranne	Lucien	Metairie	LA	22	Neurosurgery	S	Oxycodone-Acetaminophen	Oxycodone Hcl/Acetaminophen	103	103	1520	1881.44	31		74	74	1377.59	966	#
1992884753	Kilburn	Michael	Greenwood	SC	45	Neurosurgery	S	Oxycodone-Acetaminophen	Oxycodone Hcl/Acetaminophen	11	11	102	274.81		*					*
1992968218	Mesfin	Fassil	Columbia	MO	29	Neurosurgery	S	Oxycodone-Acetaminophen	Oxycodone Hcl/Acetaminophen	12	12	63	55.37	12	*					*
1992968606	Farhadi	Hooman	Columbus	OH	39	Neurosurgery	S	Oxycodone Hcl	Oxycodone Hcl	11	11	88	71.46		*					*
										75757
