# Supplementary material for: Economic Trends in Commonly Used Drugs for Spinal Fusion and Brain Tumor Resection: An Analysis of the Medicare Part D Database
Source: Biomedicines. 2023 Aug 3;11(8):2185. doi: 10.3390/biomedicines11082185 (PMC10452193; doi:10.3390/biomedicines11082185)
Supplement: Supplementary file 1 [file biomedicines-11-02185-s001.zip › Drug Data, Pearson's and Linear Regression/Drug Data/2020 NSGY Data/2020 NSGY Dexamethasone.csv]

Prscrbr_NPI	Prscrbr_Last_Org_Name	Prscrbr_First_Name	Prscrbr_City	Prscrbr_State_Abrvtn	Prscrbr_State_FIPS	Prscrbr_Type	Prscrbr_Type_Src	Brnd_Name	Gnrc_Name	Tot_Clms	Tot_30day_Fills	Tot_Day_Suply	Tot_Drug_Cst	Tot_Benes	GE65_Sprsn_Flag	GE65_Tot_Clms	GE65_Tot_30day_Fills	GE65_Tot_Drug_Cst	GE65_Tot_Day_Suply	GE65_Bene_Sprsn_Flag	GE65_Tot_Benes
1003850736	Owen	Robert	Lexington	KY	21	Neurosurgery	S	Dexamethasone	Dexamethasone	13	13.9	220	313.05	12	*					*
1003901273	Maxwell	James	Rochester	NY	36	Neurosurgery	S	Dexamethasone	Dexamethasone	19	19	98	148.01	16		19	19	148.01	98		16
1013074277	Steinberg	Gary	Stanford	CA	6	Neurosurgery	S	Dexamethasone	Dexamethasone	13	13	75	121.31	11	*					*
1013111830	Moshel	Yaron	Morristown	NJ	34	Neurosurgery	S	Dexamethasone	Dexamethasone	18	20	414	525.84	13	#					*
1013980036	Miller	Charles	Richmond	VA	51	Neurosurgery	S	Dexamethasone	Dexamethasone	28	28	359	679.2	23	#					#
1033386792	Amankulor	Nduka	Pittsburgh	PA	42	Neurosurgery	S	Dexamethasone	Dexamethasone	29	29.5	546	687.3	27	#					#
1043204290	Harrington	James	Albuquerque	NM	35	Neurosurgery	S	Dexamethasone	Dexamethasone	11	11	140	245.58			11	11	245.58	140	*
1043210727	Shannon	Michael	Zanesville	OH	39	Neurosurgery	S	Dexamethasone	Dexamethasone	17	17	403	197.92		*					*
1043239478	Olson	Jeffrey	Atlanta	GA	13	Neurosurgery	S	Dexamethasone	Dexamethasone	16	19.5	458	663.22	12	#					#
1053371328	Steichen	John	Charleston	SC	45	Neurosurgery	S	Dexamethasone	Dexamethasone	11	11	82	194.65		*					*
1053387647	Barnett	Gene	Cleveland	OH	39	Neurosurgery	S	Dexamethasone	Dexamethasone	52	52	936	1260.76	37	#					#
1053625624	Sellin	Jonathan	Houston	TX	48	Neurosurgery	S	Dexamethasone	Dexamethasone	11	11	86	119.03		*					*
1063454536	Weingart	Jon	Lutherville	MD	24	Neurosurgery	S	Dexamethasone	Dexamethasone	21	21	271	507.08	16	#					#
1063566529	Mackay	Alexander	Spokane	WA	53	Neurosurgery	S	Dexamethasone	Dexamethasone	14	17.2	466	251.23		*					*
1073583050	Sahni	Kanwalcharan	Richmond	VA	51	Neurosurgery	S	Dexamethasone	Dexamethasone	50	50.5	904	1056.48	43	#					#
1073594487	Chiang	Veronica	New Haven	CT	9	Neurosurgery	S	Dexamethasone	Dexamethasone	18	18	427	380.11	11	#					*
1083625008	Boev	Angel	Rochester	NY	36	Neurosurgery	S	Dexamethasone	Dexamethasone	36	36	330	151.64	30	#					#
1083669592	Dickinson	Lawrence	Castro Valley	CA	6	Neurosurgery	S	Dexamethasone	Dexamethasone	13	13	250	390.29			13	13	390.29	250	*
1083686398	Baskaya	Mustafa	Madison	WI	55	Neurosurgery	S	Dexamethasone	Dexamethasone	20	20	163	235.5	17	#					#
1093703571	Citow	Jonathan	Libertyville	IL	17	Neurosurgery	S	Dexamethasone	Dexamethasone	19	19	114	775.09	18		19	19	775.09	114		18
1124048194	Evans	James	Wilmington	DE	10	Neurosurgery	S	Dexamethasone	Dexamethasone	27	27	534	306.57	12	#					#
1124050851	Smith	Stephen	South Bend	IN	18	Neurosurgery	S	Dexamethasone	Dexamethasone	30	31	315	473.15	29	#					#
1134338569	Tran	Nam	Tampa	FL	12	Neurosurgery	S	Dexamethasone	Dexamethasone	19	19	270	293.5	17	#					#
1144298589	Angelov	Lilyana	Cleveland	OH	39	Neurosurgery	S	Dexamethasone	Dexamethasone	20	20.2	422	447.37	19	#					#
1154350155	Theodosopoulos	Philip	San Francisco	CA	6	Neurosurgery	S	Dexamethasone	Dexamethasone	13	13	124	129.31	12	*					*
1154380244	Carro - Figueroa	Eric	Bayamon	PR	72	Neurosurgery	S	Dexamethasone	Dexamethasone	12	12	274	184.31			12	12	184.31	274	*
1164405643	Poor	Marshall	Bloomington	IN	18	Neurosurgery	S	Dexamethasone	Dexamethasone	67	67	392	386.08	41		51	51	310.48	314	#
1164457008	Rawson	Raymond	Petoskey	MI	26	Neurosurgery	S	Dexamethasone	Dexamethasone	22	22	122	116.73	17	#					#
1164497160	Rutigliano	Michael	Latrobe	PA	42	Neurosurgery	S	Dexamethasone	Dexamethasone	16	16.8	323	170.99	16	#					#
1164531844	Gropper	Gary	Atlanta	GA	13	Neurosurgery	S	Dexamethasone	Dexamethasone	11	11	44	117.13			11	11	117.13	44	*
1164549895	Mammoser	Aaron	Ann Arbor	MI	26	Neurosurgery	S	Dexamethasone	Dexamethasone	21	23.5	650	1406.47		#					*
1164631842	Lee	Ian	Detroit	MI	26	Neurosurgery	S	Dexamethasone	Dexamethasone	16	16	197	248.58	12	#					*
1174516116	Harper	Richard	Houston	TX	48	Neurosurgery	S	Dexamethasone	Dexamethasone	60	60	324	123.86	60	#					#
1174622831	Mohit	Abdi	Cleveland	OH	39	Neurosurgery	S	Dexamethasone	Dexamethasone	29	29	116	258.88	18	#					#
1184243792	Al Sideiri	Ghusn	Boston	MA	25	Neurosurgery	S	Dexamethasone	Dexamethasone	14	14	157	144.15	14	#					#
1194792317	Chung	Richard	Santa Barbara	CA	6	Neurosurgery	S	Dexamethasone	Dexamethasone	39	39	457	639.28	33	#					#
1194929810	Engh	Johnathan	West Columbia	SC	45	Neurosurgery	S	Dexamethasone	Dexamethasone	11	11.1	215	147.02			11	11.1	147.02	215	*
1194970434	Gist	Taylor	Houston	TX	48	Neurosurgery	S	Dexamethasone	Dexamethasone	31	31	343	599.65	28	#					#
1215043716	Vora	Yashail	Omaha	NE	31	Neurosurgery	S	Dexamethasone	Dexamethasone	11	11	167	527.4			11	11	527.4	167	*
1225128705	Adada	Badih	Weston	FL	12	Neurosurgery	S	Dexamethasone	Dexamethasone	21	21	217	393.49	19	#					#
1225297864	Redjal	Navid	Pennington	NJ	34	Neurosurgery	S	Dexamethasone	Dexamethasone	27	27.5	611	390.12	11	#					*
1245202274	Blankenship	James	Fayetteville	AR	5	Neurosurgery	S	Dexamethasone	Dexamethasone	13	13	78	168.09	13	*					*
1245232065	Collada	Maurice	Salem	OR	41	Neurosurgery	S	Dexamethasone	Dexamethasone	11	11	107	158.02		*					*
1255381208	Rosado	Julio	Bayamon	PR	72	Neurosurgery	S	Dexamethasone	Dexamethasone	52	52	585	1584.16	47		32	32	1049.17	404		30
1255533451	Jude	Jordan	San Antonio	TX	48	Neurosurgery	S	Dexamethasone	Dexamethasone	29	29	265	281.56	15	#					#
1265512685	Knego	Robert	Sarasota	FL	12	Neurosurgery	S	Dexamethasone	Dexamethasone	11	11	252	296.76			11	11	296.76	252	*
1265551485	Hoover	Jason	Bryan	TX	48	Neurosurgery	S	Dexamethasone	Dexamethasone	21	21	167	341.26	19	#					#
1275521254	Laske	Douglas	Willow Grove	PA	42	Neurosurgery	S	Dexamethasone	Dexamethasone	12	12	291	293.96			12	12	293.96	291	*
1285604454	Abram	Steven	Nashville	TN	47	Neurosurgery	S	Dexamethasone	Dexamethasone	11	13	331	508.69		*					*
1285661835	Clough	John	Overland Park	KS	20	Neurosurgery	S	Dexamethasone	Dexamethasone	12	12	248	674.64		#					*
1285700369	Sharma	Mudit	Manassas	VA	51	Neurosurgery	S	Dexamethasone	Dexamethasone	12	12	24	45.9	11	*					*
1285771543	Szentirmai	Oszkar	Stuart	FL	12	Neurosurgery	S	Dexamethasone	Dexamethasone	20	20	215	345.04	19	#					#
1306891320	Appley	Alan	Lafayette	LA	22	Neurosurgery	S	Dexamethasone	Dexamethasone	12	12.4	307	294.04		*					*
1306911045	Mikkelsen	Tommy	Detroit	MI	26	Neurosurgery	S	Dexamethasone	Dexamethasone	11	14	375	207.71			11	14	207.71	375	*
1316041908	Linskey	Mark	Orange	CA	6	Neurosurgery	S	Dexamethasone	Dexamethasone	19	19	52	69.63		#					*
1326126970	Sheridan	William	Redwood City	CA	6	Neurosurgery	S	Dexamethasone	Dexamethasone	11	11	110	660.78			11	11	660.78	110	*
1346250073	Fineman	Igor	Pasadena	CA	6	Neurosurgery	S	Dexamethasone	Dexamethasone	12	12	253	337.32			12	12	337.32	253	*
1346270832	Ritland	Stephen	Flagstaff	AZ	4	Neurosurgery	S	Dexamethasone	Dexamethasone	49	49	177	284.39	39	#					#
1346413929	Ehtesham	Moneeb	Huntsville	AL	1	Neurosurgery	S	Dexamethasone	Dexamethasone	13	13	77	93.72	12	*					*
1366745457	Gressot	Loyola	Houston	TX	48	Neurosurgery	S	Dexamethasone	Dexamethasone	19	19	96	64.84	19	#					#
1407059066	Taylor	Jennie	San Francisco	CA	6	Neurosurgery	S	Dexamethasone	Dexamethasone	49	58.8	1640	1155.5	20	#					#
1417922295	Grewe	Kent	Portland	OR	41	Neurosurgery	S	Dexamethasone	Dexamethasone	21	21	149	156.12	16		21	21	156.12	149		16
1427020452	Shah	Jawad	Flint	MI	26	Neurosurgery	S	Dexamethasone	Dexamethasone	24	24.8	178	326.52	20		12	12.6	190.34	112	*
1427211259	Kenning	Tyler	Atlanta	GA	13	Neurosurgery	S	Dexamethasone	Dexamethasone	12	12	130	166.37		#					*
1447235239	Del Prado Escovar	Ramon	Ponce	PR	72	Neurosurgery	S	Dexamethasone	Dexamethasone	13	13	67	198.96		*					*
1447242573	Wascher	Thomas	Appleton	WI	55	Neurosurgery	S	Dexamethasone	Dexamethasone	16	16	45	90.06	16	#					#
1447543954	Hartman	Cory	Winter Park	FL	12	Neurosurgery	S	Dexamethasone	Dexamethasone	16	16	154	209.84	11	#					*
1457356255	Hamilton	Harold	Waco	TX	48	Neurosurgery	S	Dexamethasone	Dexamethasone	12	12	146	169.01	11	*					*
1457667446	Tyler	Lindsey	Wilson	NC	37	Neurosurgery	S	Dexamethasone	Dexamethasone	11	11.1	183	271.87			11	11.1	271.87	183	*
1467429639	Lunsford	Lawrence	Pittsburgh	PA	42	Neurosurgery	S	Dexamethasone	Dexamethasone	17	17	240	227.21	14	#					#
1467477463	Elshihabi	Said	Marietta	GA	13	Neurosurgery	S	Dexamethasone	Dexamethasone	15	15	266	269.81		*					*
1467615344	Christiano	Lana	Charleston	WV	54	Neurosurgery	S	Dexamethasone	Dexamethasone	25	25.2	259	544.01	19	#					*
1477512762	Watt	Tim	Rapid City	SD	46	Neurosurgery	S	Dexamethasone	Dexamethasone	11	11	11	21.07	11	*					*
1477523082	Lacin	Robert	Raleigh	NC	37	Neurosurgery	S	Dexamethasone	Dexamethasone	27	27	154	285.54	25	#					#
1487647616	Reiss	Steven	Louisville	KY	21	Neurosurgery	S	Dexamethasone	Dexamethasone	148	148	402	786.23	133		134	134	729.22	375		119
1487687620	Naini	Ali	Kirkland	WA	53	Neurosurgery	S	Dexamethasone	Dexamethasone	20	20	254	150.58	15	#					#
1487699112	Hylton	Phillip	Kansas City	KS	20	Neurosurgery	S	Dexamethasone	Dexamethasone	20	20	195	187.68	16	#					#
1487803094	Komotar	Ricardo	Miami	FL	12	Neurosurgery	S	Dexamethasone	Dexamethasone	24	24.4	371	615.45	23	#					#
1497067573	Beaumont	Thomas	San Diego	CA	6	Neurosurgery	S	Dexamethasone	Dexamethasone	11	11.1	140	163.41		*					*
1497770457	Khoo	Larry	Los Angeles	CA	6	Neurosurgery	S	Dexamethasone	Dexamethasone	24	24.4	438	475.87	17	#					#
1508857749	Elsner	Henry	Greensboro	NC	37	Neurosurgery	S	Dexamethasone	Dexamethasone	14	14	103	76.32	11	*					*
1518263466	Deibert	Christopher	Pittsburgh	PA	42	Neurosurgery	S	Dexamethasone	Dexamethasone	11	11	125	228.26		*					*
1518925247	Pittman	Thomas	Lexington	KY	21	Neurosurgery	S	Dexamethasone	Dexamethasone	45	45.1	631	868.59	32		31	31.1	594.46	454		21
1518931559	Karian	John	Franklin	PA	42	Neurosurgery	S	Dexamethasone	Dexamethasone	11	11	97	68.61			11	11	68.61	97	*
1528018785	Rahimifar	Majid	Bakersfield	CA	6	Neurosurgery	S	Dexamethasone	Dexamethasone	117	117	570	1402.42	110		97	97	1159.68	476		91
1528129228	Betancourt	Alejandro	Harlingen	TX	48	Neurosurgery	S	Dexamethasone	Dexamethasone	19	19	151	160.86	18	*					*
1528179363	Brayton	John	Geneva	IL	17	Neurosurgery	S	Dexamethasone	Dexamethasone	16	16	111	244.64	12		16	16	244.64	111		12
1538117981	Berger	Mitchel	San Francisco	CA	6	Neurosurgery	S	Dexamethasone	Dexamethasone	13	16	354	214.69	11	*					*
1538160106	Bogaev	Christopher	San Antonio	TX	48	Neurosurgery	S	Dexamethasone	Dexamethasone	27	27	297	320.65	25	#					#
1538195920	Nardone	Emilio	Bloomington	IL	17	Neurosurgery	S	Dexamethasone	Dexamethasone	17	17	74	189.76	14	#					#
1548254667	Cech	David	Houston	TX	48	Neurosurgery	S	Dexamethasone	Dexamethasone	34	34.3	560	296	29		34	34.3	296	560		29
1548286412	Chittum	Christopher	Spartanburg	SC	45	Neurosurgery	S	Dexamethasone	Dexamethasone	20	20	111	223.76	20	*					*
1568467454	Sneed	Christopher	Evansville	IN	18	Neurosurgery	S	Dexamethasone	Dexamethasone	31	31	322	277.03	28		31	31	277.03	322		28
1568470904	Bucci	Michael	Greenville	SC	45	Neurosurgery	S	Dexamethasone	Dexamethasone	39	39	184	411.69	34	#					#
1578548830	Brocker	Brian	Youngstown	OH	39	Neurosurgery	S	Dexamethasone	Dexamethasone	16	16	260	128.44	15	#					#
1578971594	Cohen-Inbar	Or	Cumberland	MD	24	Neurosurgery	S	Dexamethasone	Dexamethasone	20	20	245	256.09	14	#					#
1588694327	Warnick	Ronald	Cincinnati	OH	39	Neurosurgery	S	Dexamethasone	Dexamethasone	25	25	729	1083.62	22	#					#
1598934903	Orozco	Ludwig	Rowlett	TX	48	Neurosurgery	S	Dexamethasone	Dexamethasone	18	18	103	121.26	18	#					#
1609073220	Kanaan	Hilal	Greenville	NC	37	Neurosurgery	S	Dexamethasone	Dexamethasone	13	13	198	480.25		*					*
1609869783	Suddaby	Loubert	Hamburg	NY	36	Neurosurgery	S	Dexamethasone	Dexamethasone	52	52	239	364.71	42		33	33	233.85	162		29
1619017787	Hunt	Matthew	Minneapolis	MN	27	Neurosurgery	S	Dexamethasone	Dexamethasone	18	18	351	271.64		#					*
1619030996	Wilson	Gregory	Tulsa	OK	40	Neurosurgery	S	Dexamethasone	Dexamethasone	128	128	1155	1899.96	121		95	95	1428.78	858		90
1619079571	Lee	Kenneth	Greenville	NC	37	Neurosurgery	S	Dexamethasone	Dexamethasone	54	54.3	857	1901.96	42	#					#
1619148293	Valerio	Jose	South Miami	FL	12	Neurosurgery	S	Dexamethasone	Dexamethasone	23	23	219	229.69	22	#					#
1619925559	Ryan	Terrence	Columbia	MO	29	Neurosurgery	S	Dexamethasone	Dexamethasone	15	17	389	356.21		#					*
1629030804	Gleason	Patrick	Corpus Christi	TX	48	Neurosurgery	S	Dexamethasone	Dexamethasone	16	16	366	610.3	12	#					*
1639130354	Prats	Antonio	Miami	FL	12	Neurosurgery	S	Dexamethasone	Dexamethasone	14	14	44	108.35	14	*					*
1639136757	Baskin	Jonathan	Morristown	NJ	34	Neurosurgery	S	Dexamethasone	Dexamethasone	52	52.1	855	1176.03	33	#					#
1649389263	Lazio	Barbara	Olympia	WA	53	Neurosurgery	S	Dexamethasone	Dexamethasone	12	12.4	235	302.04		*					*
1659376101	Brooks	William	Lexington	KY	21	Neurosurgery	S	Dexamethasone	Dexamethasone	24	26.2	641	1133.76	16	#					#
1669469227	Poffenbarger	Glen	Cody	WY	56	Neurosurgery	S	Dexamethasone	Dexamethasone	15	15	93	280.05	12		15	15	280.05	93		12
1669683165	Moulding	Hugh	Fountain Hill	PA	42	Neurosurgery	S	Dexamethasone	Dexamethasone	15	17	443	342.69		*					*
1679558944	Bilsky	Mark	New York	NY	36	Neurosurgery	S	Dexamethasone	Dexamethasone	17	17	287	491.44	14	#					#
1679578504	Weaver	David	Owensboro	KY	21	Neurosurgery	S	Dexamethasone	Dexamethasone	36	36	252	405.59	28		25	25	280.98	175	#
1679864581	Roberts	Christopher	Fort Lauderdale	FL	12	Neurosurgery	S	Dexamethasone	Dexamethasone	17	17	51	133.96	14	#					#
1689605974	Morris	David	Petoskey	MI	26	Neurosurgery	S	Dexamethasone	Dexamethasone	43	43	172	260.12	40	#					#
1689647778	Aghi	Manish	San Francisco	CA	6	Neurosurgery	S	Dexamethasone	Dexamethasone	19	26.5	690	243.72	14	#					*
1699741637	Hussain	Syed	Mission	TX	48	Neurosurgery	S	Dexamethasone	Dexamethasone	20	20	320	465.21	15	#					#
1699752048	Sethi	Khalid	Johnson City	NY	36	Neurosurgery	S	Dexamethasone	Dexamethasone	78	78	571	440.73	69		54	54	278.71	303		53
1700831112	Litofsky	Norman	Columbia	MO	29	Neurosurgery	S	Dexamethasone	Dexamethasone	26	26.4	255	517.87	20	#					#
1700867348	Duarte	Luis	San Angelo	TX	48	Neurosurgery	S	Dexamethasone	Dexamethasone	12	12	29	45.27	11	*					*
1710051305	Delasotta	Fernando	Linwood	NJ	34	Neurosurgery	S	Dexamethasone	Dexamethasone	36	36	362	749.81	31	#					#
1710185525	Halpern	Casey	Philadelphia	PA	42	Neurosurgery	S	Dexamethasone	Dexamethasone	26	26	199	607.87	25	#					#
1720030273	Masson	Robert	Ocoee	FL	12	Neurosurgery	S	Dexamethasone	Dexamethasone	18	18	197	348.21	16	#					#
1720060775	Reddy	Praveen	Ocala	FL	12	Neurosurgery	S	Dexamethasone	Dexamethasone	23	23	182	582.65	22	#					#
1720151855	Burke	James	Altoona	PA	42	Neurosurgery	S	Dexamethasone	Dexamethasone	23	23	643	298.55			23	23	298.55	643	*
1720220940	Dashnaw	Matthew	Sterling Heights	MI	26	Neurosurgery	S	Dexamethasone	Dexamethasone	36	36	236	340.35	25	#					#
1730251943	Lawson	Matthew	Tallahassee	FL	12	Neurosurgery	S	Dexamethasone	Dexamethasone	13	13.2	248	162.3			13	13.2	162.3	248	*
1730479577	Oberheim Bush	Nancy Ann	San Francisco	CA	6	Neurosurgery	S	Dexamethasone	Dexamethasone	46	50	1269	990.91	21	#					#
1740244813	Youkilis	Andrew	Chesterfield	MO	29	Neurosurgery	S	Dexamethasone	Dexamethasone	12	12	165	301.38	11	#					*
1740397199	Cilluffo	John	Petoskey	MI	26	Neurosurgery	S	Dexamethasone	Dexamethasone	15	15	371	571.96		*					*
1740397306	Munshi	Ilyas	Lafayette	LA	22	Neurosurgery	S	Dexamethasone	Dexamethasone	20	20	150	267.77	17	#					#
1740463983	Marotti	Louis	Lancaster	PA	42	Neurosurgery	S	Dexamethasone	Dexamethasone	11	11	47	121.15	11	*					*
1750311098	Callahan	James	Anderson	IN	18	Neurosurgery	S	Dexamethasone	Dexamethasone	33	33	193	313.91	31	#					#
1750389151	Angel	Ian	Beaumont	TX	48	Neurosurgery	S	Dexamethasone	Dexamethasone	145	145	1015	869.45	137		132	132	787.72	924		125
1760443766	Wolf	Aizik	South Miami	FL	12	Neurosurgery	S	Dexamethasone	Dexamethasone	292	293.4	4330	4208.26	173		254	255.4	3526.72	3749		154
1760483291	Hilton	Donald	San Antonio	TX	48	Neurosurgery	S	Dexamethasone	Dexamethasone	222	222	902	1460.87	139	#					#
1780609768	Tomaszek	David	Conroe	TX	48	Neurosurgery	S	Dexamethasone	Dexamethasone	17	17	58	153.2	13	*					*
1780835769	Thomas	John	Wilmington	NC	37	Neurosurgery	S	Dexamethasone	Dexamethasone	14	14	216	176.36			14	14	176.36	216	*
1801996442	Ware	Marcus	New Orleans	LA	22	Neurosurgery	S	Dexamethasone	Dexamethasone	32	35.5	736	1089.99	17	#					#
1811293459	Mohammad Mohammadi	Alireza	Cleveland	OH	39	Neurosurgery	S	Dexamethasone	Dexamethasone	37	39.5	678	678.67	33	#					#
1811946080	Weiner	Mark	Canton	OH	39	Neurosurgery	S	Dexamethasone	Dexamethasone	13	13	68	181.33	12	*					*
1811966807	Donaldson	Jill	Indianapolis	IN	18	Neurosurgery	S	Dexamethasone	Dexamethasone	16	16	149	212.73	16		16	16	212.73	149		16
1831178151	Tatter	Stephen	Winston Salem	NC	37	Neurosurgery	S	Dexamethasone	Dexamethasone	11	15.4	373	457.18		*					*
1831277482	Efron	Allen	Redwood City	CA	6	Neurosurgery	S	Dexamethasone	Dexamethasone	18	18	190	821.53	17		18	18	821.53	190		17
1831286863	Maher	Philip	Pensacola	FL	12	Neurosurgery	S	Dexamethasone	Dexamethasone	19	19	242	577.66	15		19	19	577.66	242		15
1831400621	Bradley	Lucas	Mountain Home	AR	5	Neurosurgery	S	Dexamethasone	Dexamethasone	38	38	224	451.39	33		27	27	321.82	149		22
1841289964	Suh	Daniel	Savannah	GA	13	Neurosurgery	S	Dexamethasone	Dexamethasone	65	65	511	1062.38	52		48	48	765.78	362		41
1841305554	Ciricillo	Samuel	Sacramento	CA	6	Neurosurgery	S	Dexamethasone	Dexamethasone	26	31.3	669	524.23	20	#					#
1861461170	Schroeder	Kurt	Tucson	AZ	4	Neurosurgery	S	Dexamethasone	Dexamethasone	39	39.5	423	716.99	30	#					#
1871584011	Schell	Gerald	Saginaw	MI	26	Neurosurgery	S	Dexamethasone	Dexamethasone	53	53	647	1275.44	41		30	30	665.57	357		23
1871609669	Olivero	William	Urbana	IL	17	Neurosurgery	S	Dexamethasone	Dexamethasone	14	14	134	270.28		#					*
1871629717	Tse	Victor	Seattle	WA	53	Neurosurgery	S	Dexamethasone	Dexamethasone	11	11	141	567.32		*					*
1871819268	Evans	Linton	Houston	TX	48	Neurosurgery	S	Dexamethasone	Dexamethasone	14	14	154	167.71		#					*
1881656411	Chandler	James	Chicago	IL	17	Neurosurgery	S	Dexamethasone	Dexamethasone	18	18	149	135.55	17	#					#
1881801694	Jackson	Adam	Fargo	ND	38	Neurosurgery	S	Dexamethasone	Dexamethasone	14	14	235	294.17		*					*
1891783254	Weitman	David	Bangor	ME	23	Neurosurgery	S	Dexamethasone	Dexamethasone	11	11	108	104.55		*					*
1922082866	Payner	Troy	Carmel	IN	18	Neurosurgery	S	Dexamethasone	Dexamethasone	26	26	540	713.41	16	#					#
1922134394	Farrell	Christopher	Philadelphia	PA	42	Neurosurgery	S	Dexamethasone	Dexamethasone	20	20	346	155.21	12	#					*
1922329986	Decuypere	Michael	Chicago	IL	17	Neurosurgery	S	Dexamethasone	Dexamethasone	18	18	68	102.19	14	#					*
1932100112	Faircloth	William	Mobile	AL	1	Neurosurgery	S	Dexamethasone	Dexamethasone	22	22	22	90.42	22	#					#
1932279163	Hershkowitz	Douglas	Punta Gorda	FL	12	Neurosurgery	S	Dexamethasone	Dexamethasone	44	44	589	1119.88	39		27	27	642.59	346		26
1942213350	Vangompel	Jamie	Rochester	MN	27	Neurosurgery	S	Dexamethasone	Dexamethasone	19	19	110	237.06	18	#					#
1952317554	Sloan	Andrew	Cleveland	OH	39	Neurosurgery	S	Dexamethasone	Dexamethasone	12	12	251	205.61			12	12	205.61	251	*
1952613960	Rodriguez	Analiz	Little Rock	AR	5	Neurosurgery	S	Dexamethasone	Dexamethasone	11	11	189	241.58		*					*
1962424960	Aregawi	Dawit	Hershey	PA	42	Neurosurgery	S	Dexamethasone	Dexamethasone	26	30.8	822	627.72	17	#					#
1962572123	Fredericks	Craig	Thomasville	GA	13	Neurosurgery	S	Dexamethasone	Dexamethasone	17	17	54	167.71	13	*					*
1972500981	Yazdi	Joseph	Saint Louis	MO	29	Neurosurgery	S	Dexamethasone	Dexamethasone	21	21	106	92.1	21	#					#
1972755254	Cobb	William	Ridgewood	NJ	34	Neurosurgery	S	Dexamethasone	Dexamethasone	13	13.3	323	239.13			13	13.3	239.13	323	*
1972776623	Clarke	Jennifer	San Francisco	CA	6	Neurosurgery	S	Dexamethasone	Dexamethasone	21	25	626	564.95		#					*
1982669065	Dziurzynski	Kristine	Lancaster	PA	42	Neurosurgery	S	Dexamethasone	Dexamethasone	18	20	383	442.02	11	#					*
1982794582	Jensen	Randy	Salt Lake City	UT	49	Neurosurgery	S	Dexamethasone	Dexamethasone	20	24	678	676.59		*					*
1992749352	Weber	Jed	Dunedin	FL	12	Neurosurgery	S	Dexamethasone	Dexamethasone	21	21	84	292.97	15	#					#
1992985634	Hou	Lewis	Stanford	CA	6	Neurosurgery	S	Dexamethasone	Dexamethasone	33	33.7	363	1042.83	20		33	33.7	1042.83	363		20
										4837		58355
