# Supplementary material for: Economic Trends in Commonly Used Drugs for Spinal Fusion and Brain Tumor Resection: An Analysis of the Medicare Part D Database
Source: Biomedicines. 2023 Aug 3;11(8):2185. doi: 10.3390/biomedicines11082185 (PMC10452193; doi:10.3390/biomedicines11082185)
Supplement: Supplementary file 1 [file biomedicines-11-02185-s001.zip › Drug Data, Pearson's and Linear Regression/Drug Data/2020 NSGY Data/2020 NSGY Levetiracetam.csv]

Prscrbr_NPI	Prscrbr_Last_Org_Name	Prscrbr_First_Name	Prscrbr_City	Prscrbr_State_Abrvtn	Prscrbr_State_FIPS	Prscrbr_Type	Prscrbr_Type_Src	Brnd_Name	Gnrc_Name	Tot_Clms	Tot_30day_Fills	Tot_Day_Suply	Tot_Drug_Cst	Tot_Benes	GE65_Sprsn_Flag	GE65_Tot_Clms	GE65_Tot_30day_Fills	GE65_Tot_Drug_Cst	GE65_Tot_Day_Suply	GE65_Bene_Sprsn_Flag	GE65_Tot_Benes
1003041336	Kosztowski	Thomas	Providence	RI	44	Neurosurgery	S	Levetiracetam	Levetiracetam	14	16.5	450	146.13			14	16.5	146.13	450	*
1003059114	Kalra	Ricky	Frisco	TX	48	Neurosurgery	S	Levetiracetam	Levetiracetam	12	16	464	202.49			12	16	202.49	464	*
1003833567	Dacey	Ralph	Saint Louis	MO	29	Neurosurgery	S	Levetiracetam	Levetiracetam	26	44	1320	1050.27			11	29	711.69	870	*
1003853730	Ross	Ian	Pasadena	CA	06	Neurosurgery	S	Levetiracetam	Levetiracetam	24	32	960	571.01			24	32	571.01	960	*
1013031004	Visioni	Agostino	Annapolis	MD	24	Neurosurgery	S	Levetiracetam	Levetiracetam	12	20	577	257.6			12	20	257.6	577	*
1013111830	Moshel	Yaron	Morristown	NJ	34	Neurosurgery	S	Levetiracetam	Levetiracetam	43	68	2040	787.18	13		25	42	352.4	1260	*
1013131275	Raja	Ali	Little Rock	AR	05	Neurosurgery	S	Levetiracetam	Levetiracetam	19	37	1110	632.57	11	#					*
1013229368	Titsworth	William	Paducah	KY	21	Neurosurgery	S	Levetiracetam	Levetiracetam	11	17	468	194.66		*					*
1013980036	Miller	Charles	Richmond	VA	51	Neurosurgery	S	Levetiracetam	Levetiracetam	11	21	630	189.15		*					*
1023019445	Pickett	Joel	Huntsville	AL	01	Neurosurgery	S	Levetiracetam	Levetiracetam	19	21	603	301.9		#					*
1023102159	Miller	Matthew	Medford	OR	41	Neurosurgery	S	Levetiracetam	Levetiracetam	11	11	330	143.21			11	11	143.21	330	*
1023165917	Floyd	John	San Antonio	TX	48	Neurosurgery	S	Levetiracetam	Levetiracetam	24	40	1146	556.14		#					*
1023244506	Miller	Joseph	Chattanooga	TN	47	Neurosurgery	S	Levetiracetam	Levetiracetam	11	11	330	111.1			11	11	111.1	330	*
1023270477	Volkov	Andrey	Detroit	MI	26	Neurosurgery	S	Levetiracetam	Levetiracetam	15	19	570	269.17			15	19	269.17	570	*
1033138011	Siadati	Abdolreza	Fort Worth	TX	48	Neurosurgery	S	Levetiracetam	Levetiracetam	13	15	450	335.02			13	15	335.02	450	*
1033174636	Zinkel	John	St Clair Shores	MI	26	Neurosurgery	S	Levetiracetam	Levetiracetam	12	12	360	154.21			12	12	154.21	360	*
1033189154	Salotto	Arnold	York	PA	42	Neurosurgery	S	Levetiracetam	Levetiracetam	13	15	447	475.07			13	15	475.07	447	*
1033312608	Louis	Robert	Newport Beach	CA	06	Neurosurgery	S	Levetiracetam	Levetiracetam	16	20	600	428.25		#					*
1033386792	Amankulor	Nduka	Pittsburgh	PA	42	Neurosurgery	S	Levetiracetam	Levetiracetam	74	125	3736	3249.55	20	#					#
1043239478	Olson	Jeffrey	Atlanta	GA	13	Neurosurgery	S	Levetiracetam	Levetiracetam	26	40	1200	585.29	11	#					*
1043285984	Bendok	Bernard	Scottsdale	AZ	04	Neurosurgery	S	Levetiracetam	Levetiracetam	16	26	765	322.21		#					*
1043300528	Krisht	Ali	Sherwood	AR	05	Neurosurgery	S	Levetiracetam	Levetiracetam	102	114	3420	1669.08	20		74	82	1173.81	2460	#
1043310006	Day	John	Little Rock	AR	05	Neurosurgery	S	Levetiracetam	Levetiracetam	12	20	600	266.62		*					*
1043490097	Killory	Brendan	Hartford	CT	09	Neurosurgery	S	Levetiracetam	Levetiracetam	29	55.3	1642	620.44	12	#					*
1043500614	Brown	Merritt	Marrero	LA	22	Neurosurgery	S	Levetiracetam	Levetiracetam	12	16	452	678.68		*					*
1043508450	Choudhry	Saiqa	Cumberland	MD	24	Neurosurgery	S	Levetiracetam	Levetiracetam	16	20	600	230.35		*					*
1053384453	Garell	Paul	Carmel	NY	36	Neurosurgery	S	Levetiracetam	Levetiracetam	11	12.7	381	114.19			11	12.7	114.19	381	*
1053387647	Barnett	Gene	Cleveland	OH	39	Neurosurgery	S	Levetiracetam	Levetiracetam	40	55	1538	995.52	17	#					#
1053405654	Clemente	Roderick	Montclair	NJ	34	Neurosurgery	S	Levetiracetam	Levetiracetam	23	23	672	300.51			23	23	300.51	672	*
1053426700	Makoui	Amir	Palmdale	CA	06	Neurosurgery	S	Levetiracetam Er	Levetiracetam	12	12	360	289.71			12	12	289.71	360	*
1053526871	Bondugula	Vijayamala	Gainesville	GA	13	Neurosurgery	S	Levetiracetam	Levetiracetam	38	42	1242	1025.47	12	#					*
1063407716	Balousek	Peter	Renton	WA	53	Neurosurgery	S	Levetiracetam	Levetiracetam	37	37	1103	432			37	37	432	1103	*
1063454536	Weingart	Jon	Lutherville	MD	24	Neurosurgery	S	Levetiracetam	Levetiracetam	54	58	1740	1454.97	18		37	41	916.8	1230	#
1063482289	Winer	Joel	York	PA	42	Neurosurgery	S	Levetiracetam	Levetiracetam	41	47	1410	830.71		#					*
1063513141	Brent	Charles	Hattiesburg	MS	28	Neurosurgery	S	Levetiracetam	Levetiracetam	26	32	960	409.6			15	21	331.5	630	*
1073583050	Sahni	Kanwalcharan	Richmond	VA	51	Neurosurgery	S	Levetiracetam	Levetiracetam	138	232	6933	4161.47	39		124	210	3807.67	6273	#
1073594487	Chiang	Veronica	New Haven	CT	09	Neurosurgery	S	Levetiracetam	Levetiracetam	39	45	1339	779.33	12	#					#
1073953881	Pavwoski	Patrick	Muskegon	MI	26	Neurosurgery	S	Levetiracetam	Levetiracetam	65	117.5	3489	3213.47	23		38	82.5	2221.68	2476	#
1083669592	Dickinson	Lawrence	Castro Valley	CA	06	Neurosurgery	S	Levetiracetam	Levetiracetam	22	39	1170	407.46			22	39	407.46	1170	*
1083811418	Chowdhry	Shakeel	Glenview	IL	17	Neurosurgery	S	Levetiracetam	Levetiracetam	18	40	1189	747.49		#					*
1093071029	Hoang	Kimberly	Houston	TX	48	Neurosurgery	S	Levetiracetam	Levetiracetam	15	15	450	237.76		*					*
1093786931	Mccullough	William	Allen	TX	48	Neurosurgery	S	Levetiracetam	Levetiracetam	16	16	391	147.1			16	16	147.1	391	*
1093929150	Smith	Marcus	Texarkana	TX	48	Neurosurgery	S	Levetiracetam	Levetiracetam	28	38	1140	518.6		#					*
1093938482	Houseman	Clifford	Southfield	MI	26	Neurosurgery	S	Levetiracetam	Levetiracetam	17	17	427	207.92		#					*
1104911759	Barrett-Tuck	Rebecca	Jonesboro	AR	05	Neurosurgery	S	Levetiracetam	Levetiracetam	11	11	330	203.39			11	11	203.39	330	*
1104945542	Hervey-Jumper	Shawn	San Francisco	CA	06	Neurosurgery	S	Levetiracetam	Levetiracetam	11	13	332	415.99			11	13	415.99	332	*
1114939949	Brau	Ricardo	San Juan	PR	72	Neurosurgery	S	Keppra	Levetiracetam	24	24	720	15615.6			24	24	15615.6	720	*
1114939949	Brau	Ricardo	San Juan	PR	72	Neurosurgery	S	Levetiracetam	Levetiracetam	22	40	1200	1004.7			22	40	1004.7	1200	*
1114965381	Metzger	Andrew	Albuquerque	NM	35	Neurosurgery	S	Levetiracetam	Levetiracetam	12	24	720	449.67			12	24	449.67	720	*
1114971264	Mace	John	Springfield	MO	29	Neurosurgery	S	Levetiracetam	Levetiracetam	14	22	660	701.09		*					*
1114982105	Lovely	Thomas	Latham	NY	36	Neurosurgery	S	Levetiracetam	Levetiracetam	19	21	630	239.01		#					*
1114990223	Zorub	David	Pittsburgh	PA	42	Neurosurgery	S	Levetiracetam	Levetiracetam	20	20	600	350.9			20	20	350.9	600	*
1124048194	Evans	James	Wilmington	DE	10	Neurosurgery	S	Levetiracetam	Levetiracetam	20	44	1320	610.46		#					*
1134106016	Grabel	Jordan	West Palm Beach	FL	12	Neurosurgery	S	Levetiracetam	Levetiracetam	17	23	690	520.53		*					*
1134107873	Link	Michael	Rochester	MN	27	Neurosurgery	S	Levetiracetam	Levetiracetam	11	15	418	255.26			11	15	255.26	418	*
1134183205	Polinsky	Michael	Chesterfield	MO	29	Neurosurgery	S	Levetiracetam	Levetiracetam	15	29	860	466.91			15	29	466.91	860	*
1134198567	Gehring	Randy	Waukesha	WI	55	Neurosurgery	S	Levetiracetam	Levetiracetam	23	33	990	407.57		#					*
1134338569	Tran	Nam	Tampa	FL	12	Neurosurgery	S	Levetiracetam	Levetiracetam	17	19	554	470.64	13		17	19	470.64	554		13
1144289273	Mickey	Bruce	Dallas	TX	48	Neurosurgery	S	Levetiracetam	Levetiracetam	24	36	1080	336.8		#					*
1144582248	James	Whitney	Prescott	AZ	04	Neurosurgery	S	Levetiracetam	Levetiracetam	13	13	344	85.08			13	13	85.08	344	*
1154348175	Liebman	Kenneth	Lawrenceville	NJ	34	Neurosurgery	S	Levetiracetam	Levetiracetam	21	41	1210	957.74		*					*
1154350155	Theodosopoulos	Philip	San Francisco	CA	06	Neurosurgery	S	Levetiracetam	Levetiracetam	21	23	665	386.89		*					*
1154380244	Carro - Figueroa	Eric	Bayamon	PR	72	Neurosurgery	S	Keppra	Levetiracetam	13	13	390	6509.8			13	13	6509.8	390	*
1154380244	Carro - Figueroa	Eric	Bayamon	PR	72	Neurosurgery	S	Levetiracetam	Levetiracetam	20	26	780	356.03		#					*
1154408144	Murphy	Edward	Houston	TX	48	Neurosurgery	S	Levetiracetam	Levetiracetam	43	90.2	2705	2947.71	17	#					#
1154640282	Howard	Brian	Atlanta	GA	13	Neurosurgery	S	Levetiracetam	Levetiracetam	13	14.7	442	666.68			13	14.7	666.68	442	*
1164549895	Mammoser	Aaron	Ann Arbor	MI	26	Neurosurgery	S	Levetiracetam	Levetiracetam	35	65	1950	1294.7	13		17	27	420.16	810	*
1164670345	Mcneal	Jonathan	Roanoke	VA	51	Neurosurgery	S	Levetiracetam	Levetiracetam	23	27.6	829	464.99		#					*
1174505887	Alexander	Mathew	Corpus Christi	TX	48	Neurosurgery	S	Levetiracetam	Levetiracetam	42	64	1896	827.9	13	#					*
1174515696	Bondurant	Charles	Columbia	MO	29	Neurosurgery	S	Levetiracetam	Levetiracetam	22	28	835	391.92		#					*
1174523872	Pakzaban	Peyman	Pasadena	TX	48	Neurosurgery	S	Levetiracetam	Levetiracetam	13	15	251	149.93	11	#					*
1174731095	Khan	Fahd	San Jose	CA	06	Neurosurgery	S	Levetiracetam	Levetiracetam	13	21	630	232.62			13	21	232.62	630	*
1184683195	Levy	Elad	Williamsville	NY	36	Neurosurgery	S	Levetiracetam	Levetiracetam	13	13	390	166.18		*					*
1184825200	Pandey	Aditya	Ann Arbor	MI	26	Neurosurgery	S	Levetiracetam	Levetiracetam	29	46	1360	811.41		#					*
1184862336	Wong	Ricky	Chicago	IL	17	Neurosurgery	S	Levetiracetam	Levetiracetam	13	26.5	795	884.53			13	26.5	884.53	795	*
1194015370	Cook	Steven	Durham	NC	37	Neurosurgery	S	Levetiracetam	Levetiracetam	14	24	720	308.49			14	24	308.49	720	*
1194929810	Engh	Johnathan	West Columbia	SC	45	Neurosurgery	S	Levetiracetam	Levetiracetam	24	26	742	560.96		#					*
1205011699	Patel	Toral	Dallas	TX	48	Neurosurgery	S	Levetiracetam	Levetiracetam	37	65	1950	807.46	15	#					#
1205803814	Ghodsi	Seyed	Belpre	OH	39	Neurosurgery	S	Levetiracetam	Levetiracetam	12	12	233	118.22		*					*
1205829009	Brown	Kimberly	Albany	GA	13	Neurosurgery	S	Levetiracetam	Levetiracetam	23	29.3	850	393.49	12	#					#
1205887338	Clatterbuck	Richard	Hattiesburg	MS	28	Neurosurgery	S	Levetiracetam	Levetiracetam	49	57	1710	636.14			34	42	521.94	1260	*
1215962485	Baskin	David	Houston	TX	48	Neurosurgery	S	Levetiracetam	Levetiracetam	31	44	1320	637.36	11	#					*
1225018096	Wilson	Matthew	Tucson	AZ	04	Neurosurgery	S	Levetiracetam	Levetiracetam	13	17	510	184.2			13	17	184.2	510	*
1225024128	Cook	Bruce	Lawrence	MA	25	Neurosurgery	S	Levetiracetam	Levetiracetam	21	33	974	403.45		#					*
1225060973	Choi	Sooho	Anaheim	CA	06	Neurosurgery	S	Levetiracetam	Levetiracetam	13	15.3	460	452.85			13	15.3	452.85	460	*
1225071509	Chen	Thomas	Los Angeles	CA	06	Neurosurgery	S	Levetiracetam	Levetiracetam	12	12	360	382.32		*					*
1225074099	Smith	Roger	New Orleans	LA	22	Neurosurgery	S	Levetiracetam	Levetiracetam	28	54	1620	585.58		*					*
1225075815	Robinson	Joe	Macon	GA	13	Neurosurgery	S	Levetiracetam	Levetiracetam	15	23	585	249.78		#					*
1225128705	Adada	Badih	Weston	FL	12	Neurosurgery	S	Levetiracetam	Levetiracetam	19	23	680	436.75	13	#					#
1225297864	Redjal	Navid	Pennington	NJ	34	Neurosurgery	S	Levetiracetam	Levetiracetam	16	24	711	297.74		#					*
1235203670	Kim	Albert	Saint Louis	MO	29	Neurosurgery	S	Levetiracetam	Levetiracetam	35	53	1558	868.73		#					*
1235219130	Schmidt	Richard	Salt Lake City	UT	49	Neurosurgery	S	Levetiracetam	Levetiracetam	22	46	1378	608.81		#					*
1245435056	Amene	Chiazo	Springfield	MO	29	Neurosurgery	S	Levetiracetam	Levetiracetam	11	11	299	100.25		*					*
1255355475	Brisman	Michael	Rockville Centre	NY	36	Neurosurgery	S	Levetiracetam	Levetiracetam	11	19	570	245.63			11	19	245.63	570	*
1255381208	Rosado	Julio	Bayamon	PR	72	Neurosurgery	S	Levetiracetam	Levetiracetam	11	16	415	197.25		*					*
1255503991	Geschwindt	Sonia	Philadelphia	PA	42	Neurosurgery	S	Levetiracetam	Levetiracetam	12	18	506	216.53		*					*
1255562054	Russin	Jonathan	Los Angeles	CA	06	Neurosurgery	S	Levetiracetam	Levetiracetam	13	13	390	446.58		#					*
1265411151	Jestus	Joseph	Cookeville	TN	47	Neurosurgery	S	Levetiracetam	Levetiracetam	14	22	644	556.53		#					*
1265430755	Senter	Howard	Pittsburgh	PA	42	Neurosurgery	S	Keppra	Levetiracetam	11	11	330	5677.98			0	0	0	0	#
1265453617	Tompkins	John	Plano	TX	48	Neurosurgery	S	Levetiracetam	Levetiracetam	12	18	540	260.94		#					*
1265465132	Leuthardt	Eric	Saint Louis	MO	29	Neurosurgery	S	Levetiracetam	Levetiracetam	87	141	4202	2437.94	21		73	111	1937.67	3302	#
1275504730	El-Kalliny	Magdy	Somerset	KY	21	Neurosurgery	S	Levetiracetam	Levetiracetam	14	26	765	343.15		*					*
1275518797	Yundt	Kent	Bend	OR	41	Neurosurgery	S	Levetiracetam	Levetiracetam	25	25	750	241.53		#					*
1275521254	Laske	Douglas	Willow Grove	PA	42	Neurosurgery	S	Levetiracetam	Levetiracetam	14	16	480	225.74			14	16	225.74	480	*
1275534539	Banks	Jason	Huntsville	AL	01	Neurosurgery	S	Levetiracetam	Levetiracetam	15	21	630	191.39		#					*
1275636326	Wade	Peter	Hartford	CT	09	Neurosurgery	S	Levetiracetam	Levetiracetam	32	51.7	1523	1545.4			11	24.7	966.06	741	*
1285603860	Chu	Ray	Los Angeles	CA	06	Neurosurgery	S	Levetiracetam	Levetiracetam	23	36	1080	450.15			23	36	450.15	1080	*
1285661835	Clough	John	Overland Park	KS	20	Neurosurgery	S	Levetiracetam	Levetiracetam	31	33	965	403.66			17	19	253.42	545	*
1285736702	Dillon	James	Aiken	SC	45	Neurosurgery	S	Levetiracetam	Levetiracetam	27	41	1230	756.73			16	30	606.03	900	*
1285778613	Benedict	William	Marietta	GA	13	Neurosurgery	S	Levetiracetam	Levetiracetam	26	41	1230	513.24		#					*
1295784429	Greene-Harris	Sandea	Decatur	GA	13	Neurosurgery	S	Levetiracetam	Levetiracetam	11	11	300	189.05			11	11	189.05	300	*
1295790525	Ahmed	Azam	Madison	WI	55	Neurosurgery	S	Levetiracetam	Levetiracetam	16	24	704	267.57		#					*
1295857555	Blackburn	Spiros	Houston	TX	48	Neurosurgery	S	Levetiracetam	Levetiracetam	29	35	1020	355.37		#					*
1295905107	Sonti	Gayatri	Rockford	IL	17	Neurosurgery	S	Levetiracetam	Levetiracetam	12	14	397	241.63		*					*
1306838180	Baker	Robert	Lima	OH	39	Neurosurgery	S	Levetiracetam	Levetiracetam	12	32	960	318.85		*					*
1306870845	Duma	Christopher	Newport Beach	CA	06	Neurosurgery	S	Levetiracetam	Levetiracetam	29	45.5	1365	867.94	13		29	45.5	867.94	1365		13
1306891320	Appley	Alan	Lafayette	LA	22	Neurosurgery	S	Levetiracetam	Levetiracetam	37	63	1872	878.52	15	#					*
1316179195	Grandhi	Ramesh	San Antonio	TX	48	Neurosurgery	S	Levetiracetam	Levetiracetam	13	22.5	628	448.24		#					*
1326018326	Mehta	Rajesh	Richmond	VA	51	Neurosurgery	S	Levetiracetam	Levetiracetam	14	18	540	296.77		#					*
1326109497	Day	Arthur	Houston	TX	48	Neurosurgery	S	Levetiracetam	Levetiracetam	21	45	1320	926.44		#					*
1326236324	Guthikonda	Bharat	Shreveport	LA	22	Neurosurgery	S	Levetiracetam	Levetiracetam	16	16	353	197.61		#					*
1326273681	Boyle	Jeffrey	Sioux Falls	SD	46	Neurosurgery	S	Levetiracetam	Levetiracetam	107	130.9	3874	2620.99	23		54	69.7	985.58	2067	#
1326357906	Effendi	Sabih	Shenandoah	TX	48	Neurosurgery	S	Levetiracetam	Levetiracetam	12	12	360	95.88		*					*
1336127968	Klimo	Paul	Memphis	TN	47	Neurosurgery	S	Levetiracetam	Levetiracetam	48	54	1620	1368.99	11	#					*
1336144245	Cobb	Mark	Columbia	TN	47	Neurosurgery	S	Levetiracetam	Levetiracetam	11	19.5	585	384.39			11	19.5	384.39	585	*
1346241817	Vardiman	Arnold	San Antonio	TX	48	Neurosurgery	S	Levetiracetam	Levetiracetam	16	29	870	245.49			16	29	245.49	870	*
1346250073	Fineman	Igor	Pasadena	CA	06	Neurosurgery	S	Levetiracetam	Levetiracetam	33	45	1350	589.51	15	#					#
1346252814	Sauvageau	Eric	Jacksonville	FL	12	Neurosurgery	S	Levetiracetam	Levetiracetam	16	16	430	162.41		#					*
1346268984	Chicoine	Michael	Saint Louis	MO	29	Neurosurgery	S	Levetiracetam	Levetiracetam	20	28	770	270.5			20	28	270.5	770	*
1346330214	Syrquin	Mickey	Fargo	ND	38	Neurosurgery	S	Levetiracetam	Levetiracetam	22	24	710	226.07		#					*
1346367190	Bagan	Bradley	Libertyville	IL	17	Neurosurgery	S	Levetiracetam	Levetiracetam	12	16	480	210.02			12	16	210.02	480	*
1356324206	Kohli	Chander	Youngstown	OH	39	Neurosurgery	S	Levetiracetam	Levetiracetam	59	75	2206	926.99	24	#					#
1356386940	Culicchia	Frank	Marrero	LA	22	Neurosurgery	S	Levetiracetam	Levetiracetam	34	66	1964	811.59	11		23	37	499.9	1094	*
1356394936	Hanel	Ricardo	Jacksonville	FL	12	Neurosurgery	S	Levetiracetam	Levetiracetam	17	17	495	300.06		#					*
1356405187	Benveniste	Ronald	Miami	FL	12	Neurosurgery	S	Levetiracetam	Levetiracetam	13	15	450	420.33			13	15	420.33	450	*
1356630818	Gozal	Yair	Cincinnati	OH	39	Neurosurgery	S	Levetiracetam	Levetiracetam	26	32	960	440.16			15	21	227.4	630	*
1356632897	Shakir	Hakeem	Oklahoma City	OK	40	Neurosurgery	S	Levetiracetam	Levetiracetam	22	24	689	376.31		#					*
1356637722	Stamates	Melissa	Fayetteville	NC	37	Neurosurgery	S	Levetiracetam	Levetiracetam	16	32	960	333.6		#					*
1366400897	Barrow	Daniel	Atlanta	GA	13	Neurosurgery	S	Levetiracetam	Levetiracetam	11	13	390	240.36		*					*
1366450959	Kouri	Joshua	Atlantis	FL	12	Neurosurgery	S	Levetiracetam	Levetiracetam	12	17	510	138.96			12	17	138.96	510	*
1386675254	Leramo	Olusegun	Bakersfield	CA	06	Neurosurgery	S	Levetiracetam	Levetiracetam	29	39	1170	453.66			17	23	294.91	690	*
1386764132	Hall	Bradley	Hattiesburg	MS	28	Neurosurgery	S	Levetiracetam	Levetiracetam	23	23	647	315.03		#					*
1396725511	Arendall	Rex	Nashville	TN	47	Neurosurgery	S	Levetiracetam	Levetiracetam	16	26	780	429.88		#					*
1407059066	Taylor	Jennie	San Francisco	CA	06	Neurosurgery	S	Levetiracetam	Levetiracetam	60	105.5	3150	1720.64	21	#					#
1407823131	Sherrill	Joseph	Des Moines	IA	19	Neurosurgery	S	Levetiracetam	Levetiracetam	19	21	630	328.01			19	21	328.01	630	*
1407849086	Sartorius	Carl	Carmel	IN	18	Neurosurgery	S	Levetiracetam	Levetiracetam	39	63	1890	866.44	11	#					*
1407936271	Gardner	Paul	Pittsburgh	PA	42	Neurosurgery	S	Levetiracetam	Levetiracetam	18	18	537	376.96			18	18	376.96	537	*
1407967177	Sarris	John	Toms River	NJ	34	Neurosurgery	S	Levetiracetam	Levetiracetam	17	21	624	231.69		#					*
1417105685	Sodhi	Ajeet	Palm Springs	CA	06	Neurosurgery	S	Levetiracetam	Levetiracetam	23	41	1230	967.31		*					*
1417375098	Farag	Mark	Santa Fe Springs	CA	06	Neurosurgery	S	Levetiracetam	Levetiracetam	72	187	5567	3511.93	23		43	119	2027.06	3537	#
1417924143	White	Benjamin	Oklahoma City	OK	40	Neurosurgery	S	Levetiracetam	Levetiracetam	12	26	780	295.4			12	26	295.4	780	*
1417959198	Sundrani	Shanker	El Paso	TX	48	Neurosurgery	S	Levetiracetam	Levetiracetam	39	58.6	1702	1072.39			27	38.5	623.02	1099	*
1417981804	Kingman	Thomas	San Antonio	TX	48	Neurosurgery	S	Levetiracetam	Levetiracetam	31	39	1155	483.65			31	39	483.65	1155	*
1427093236	Lekht	Zinovy	Sun Valley	CA	06	Neurosurgery	S	Levetiracetam	Levetiracetam	182	268.2	8031	8025.72	28		84	108.5	2309.43	3242		13
1427211259	Kenning	Tyler	Atlanta	GA	13	Neurosurgery	S	Levetiracetam	Levetiracetam	15	17	447	209.24			15	17	209.24	447	*
1427265370	Schroeder	Jason	Toledo	OH	39	Neurosurgery	S	Levetiracetam	Levetiracetam	11	11	261	129.18		*					*
1437104551	Lanzino	Giuseppe	Rochester	MN	27	Neurosurgery	S	Levetiracetam	Levetiracetam	14	14	341	237.48		#					*
1437217049	Calvin	Travis	El Centro	CA	06	Neurosurgery	S	Levetiracetam	Levetiracetam	31	33	990	321.64			31	33	321.64	990	*
1437233269	Van Gilder	John	Great Falls	MT	30	Neurosurgery	S	Levetiracetam	Levetiracetam	13	19	570	281.78		#					*
1437258498	Colman	Howard	Salt Lake City	UT	49	Neurosurgery	S	Levetiracetam	Levetiracetam	15	37	1110	1150.05		*					*
1457325466	Rodrigue	Tina	Hampton	VA	51	Neurosurgery	S	Levetiracetam	Levetiracetam	13	28	838	274.87			13	28	274.87	838	*
1457337230	Veyna	Richard	Clinton Twp	MI	26	Neurosurgery	S	Levetiracetam	Levetiracetam	14	14.1	422	328.82		*					*
1457641664	Morris	Thomas	Little Rock	AR	05	Neurosurgery	S	Levetiracetam	Levetiracetam	11	11	314	403.32		*					*
1457667446	Tyler	Lindsey	Wilson	NC	37	Neurosurgery	S	Levetiracetam	Levetiracetam	14	22	660	323.32			14	22	323.32	660	*
1467429639	Lunsford	Lawrence	Pittsburgh	PA	42	Neurosurgery	S	Levetiracetam	Levetiracetam	41	117	3510	1800.1	17		26	72	1284.33	2160	*
1467477463	Elshihabi	Said	Marietta	GA	13	Neurosurgery	S	Levetiracetam	Levetiracetam	14	16	480	133.65		*					*
1467482323	Meric	Albert	St Louis Park	MN	27	Neurosurgery	S	Levetiracetam	Levetiracetam	18	18	242	405.82		*					*
1477506111	Hollis	Robert	Findlay	OH	39	Neurosurgery	S	Levetiracetam	Levetiracetam	18	36	1080	405.86		#					*
1477512507	White	Jonathan	Dallas	TX	48	Neurosurgery	S	Levetiracetam	Levetiracetam	15	17.8	518	136.66			15	17.8	136.66	518	*
1477521573	Crecelius	Jeffrey	Waukesha	WI	55	Neurosurgery	S	Levetiracetam	Levetiracetam	19	26.6	780	292.37			19	26.6	292.37	780	*
1477539161	Jenkins	Nigel	Bedford	NH	33	Neurosurgery	S	Levetiracetam	Levetiracetam	28	52	1560	1327.72		#					*
1477541456	Dominique	Devanand	Florence	SC	45	Neurosurgery	S	Levetiracetam	Levetiracetam	18	20	600	227.55		*					*
1477661189	Skidmore	Bradbury	Crestview Hills	KY	21	Neurosurgery	S	Levetiracetam	Levetiracetam	22	30	880	458.52			22	30	458.52	880	*
1477675890	Shafa	Bob	Los Angeles	CA	06	Neurosurgery	S	Levetiracetam	Levetiracetam	23	45.5	1341	1627.31			23	45.5	1627.31	1341	*
1477748556	Urban	Alexandra	Pittsburgh	PA	42	Neurosurgery	S	Levetiracetam	Levetiracetam	317	503	14876	18066.66	48		127	217	7769.71	6366		20
1477780906	Reding	Jonathan	Little Rock	AR	05	Neurosurgery	S	Levetiracetam	Levetiracetam	11	11	241	136.13		*					*
1487658019	Barnett	Florence	Alpharetta	GA	13	Neurosurgery	S	Levetiracetam	Levetiracetam	28	36	1080	668.56			15	19	461.67	570	*
1487803094	Komotar	Ricardo	Miami	FL	12	Neurosurgery	S	Levetiracetam	Levetiracetam	15	17	351	206.78	15	#					#
1487924353	Gruber	Thomas	Paducah	KY	21	Neurosurgery	S	Levetiracetam	Levetiracetam	23	33	857	1275.47			12	22	491.63	622	*
1497764195	Miller	David	Glenwood Springs	CO	08	Neurosurgery	S	Levetiracetam	Levetiracetam	11	11	330	137.05			11	11	137.05	330	*
1497929368	Rosenbaum	Benjamin	Anchorage	AK	02	Neurosurgery	S	Levetiracetam	Levetiracetam	14	28	824	460.34		*					*
1508018508	Leng	Lewis	San Francisco	CA	06	Neurosurgery	S	Levetiracetam	Levetiracetam	33	35	995	644.25		#					*
1508177114	Shafizadeh	Stephen	Rogers	AR	05	Neurosurgery	S	Levetiracetam	Levetiracetam	13	21	620	305.11			13	21	305.11	620	*
1508807462	Kunwar	Sandeep	Fremont	CA	06	Neurosurgery	S	Levetiracetam	Levetiracetam	12	12	360	292.95			12	12	292.95	360	*
1508823386	Rhea	Andrew	Florence	SC	45	Neurosurgery	S	Levetiracetam	Levetiracetam	17	19	570	550.32		*					*
1508843053	Mcallister	William	Newport News	VA	51	Neurosurgery	S	Levetiracetam	Levetiracetam	11	15	450	340.55			11	15	340.55	450	*
1508858572	Soults	Clifford	Syracuse	NY	36	Neurosurgery	S	Levetiracetam	Levetiracetam	12	12	360	260.57		*					*
1508983628	Afshari	Zahra	Glenview	IL	17	Neurosurgery	S	Levetiracetam	Levetiracetam	12	28	840	841.48		*					*
1518067727	Cassidy	John	Venice	FL	12	Neurosurgery	S	Levetiracetam	Levetiracetam	17	21.5	645	205.52			17	21.5	205.52	645	*
1518192780	Mathai	Prem	Middletown	OH	39	Neurosurgery	S	Levetiracetam	Levetiracetam	349	491	12228	10625.73	48		107	185	3557	5533		24
1518263466	Deibert	Christopher	Pittsburgh	PA	42	Neurosurgery	S	Levetiracetam	Levetiracetam	30	41	1134	504.29	12	#					*
1518925247	Pittman	Thomas	Lexington	KY	21	Neurosurgery	S	Levetiracetam	Levetiracetam	66	68	1891	1336.01	18		30	32	453.14	858	*
1518950831	Parsioon	Fereidoon	Memphis	TN	47	Neurosurgery	S	Levetiracetam	Levetiracetam	15	19	570	214.84			15	19	214.84	570	*
1528018785	Rahimifar	Majid	Bakersfield	CA	06	Neurosurgery	S	Levetiracetam	Levetiracetam	14	14	420	214.4		#					*
1528033222	Barnett	Faith	La Jolla	CA	06	Neurosurgery	S	Levetiracetam	Levetiracetam	31	73	2190	1301.38		#					*
1528078870	Hoover	Devon	Detroit	MI	26	Neurosurgery	S	Levetiracetam	Levetiracetam	11	11	330	91.7			11	11	91.7	330	*
1528129228	Betancourt	Alejandro	Harlingen	TX	48	Neurosurgery	S	Levetiracetam	Levetiracetam	22	26	676	208.77		*					*
1528179363	Brayton	John	Geneva	IL	17	Neurosurgery	S	Levetiracetam	Levetiracetam	19	28	822	417.59			19	28	417.59	822	*
1528262110	Salinas	Paul	Frisco	TX	48	Neurosurgery	S	Levetiracetam	Levetiracetam	11	23	663	259.8			11	23	259.8	663	*
1528418894	Carter	Samuel	Ann Arbor	MI	26	Neurosurgery	S	Levetiracetam	Levetiracetam	31	55	1623	1395.55			20	38	1028.84	1140	*
1538160106	Bogaev	Christopher	San Antonio	TX	48	Neurosurgery	S	Levetiracetam	Levetiracetam	106	150	4438	1596.99	35		89	121	1249.41	3568	#
1538333174	Thorat	Sachin	Bossier City	LA	22	Neurosurgery	S	Levetiracetam	Levetiracetam	83	179	5333	3143.06	21		44	100	975.77	2990	#
1548587884	Gooch	Michael	Philadelphia	PA	42	Neurosurgery	S	Levetiracetam	Levetiracetam	13	15	425	152.43		#					*
1548655889	Kurian	Christeena	Valhalla	NY	36	Neurosurgery	S	Levetiracetam	Levetiracetam	13	29.8	893	605.34			13	29.8	605.34	893	*
1558334748	Gardella	Slavina	New Hyde Park	NY	36	Neurosurgery	S	Levetiracetam	Levetiracetam	31	79	2370	1628.65		#					*
1558367714	Robinson	James	Atlanta	GA	13	Neurosurgery	S	Levetiracetam	Levetiracetam	45	73	2190	1013.6	20		32	47	612.05	1410	#
1558398982	Camarata	Paul	Kansas City	KS	20	Neurosurgery	S	Levetiracetam	Levetiracetam	16	38	1140	451.04			16	38	451.04	1140	*
1568429322	Lasner	Todd	Miami Beach	FL	12	Neurosurgery	S	Levetiracetam	Levetiracetam	14	16	480	147.66		*					*
1568606747	Witcher	Mark	Winston Salem	NC	37	Neurosurgery	S	Levetiracetam	Levetiracetam	20	22	660	201.24		#					*
1568669828	Rammos	Stylianos	Sherwood	AR	05	Neurosurgery	S	Levetiracetam	Levetiracetam	59	86.7	2597	1222.08	19		42	59.7	738.69	1787	#
1578514881	Puccioni	Mark	Omaha	NE	31	Neurosurgery	S	Levetiracetam	Levetiracetam	12	12.2	366	633.12			0	0	0	0	#
1578548830	Brocker	Brian	Youngstown	OH	39	Neurosurgery	S	Levetiracetam	Levetiracetam	79	107	3166	1622.11	18	#					#
1578648002	Jamshidi	Saied	Oxon Hill	MD	24	Neurosurgery	S	Keppra Xr	Levetiracetam	16	22	660	5740.49			16	22	5740.49	660	*
1578648002	Jamshidi	Saied	Oxon Hill	MD	24	Neurosurgery	S	Levetiracetam Er	Levetiracetam	13	29	854	867.99		*					*
1578819827	Mendez	Joe	Salt Lake City	UT	49	Neurosurgery	S	Levetiracetam	Levetiracetam	29	36.6	1097	849.92			29	36.6	849.92	1097	*
1588623987	Maggio	William	Wall Township	NJ	34	Neurosurgery	S	Levetiracetam	Levetiracetam	11	17	510	153.34		*					*
1588632194	Lee	Joung	Cleveland	OH	39	Neurosurgery	S	Levetiracetam	Levetiracetam	11	11.4	342	143.35			11	11.4	143.35	342	*
1588634588	Geckle	David	Richmond	VA	51	Neurosurgery	S	Levetiracetam	Levetiracetam	30	52	1551	1301.63		#					*
1588694327	Warnick	Ronald	Cincinnati	OH	39	Neurosurgery	S	Levetiracetam	Levetiracetam	31	49	1421	1256.67	22	#					#
1588825772	Reinard	Kevin	Toledo	OH	39	Neurosurgery	S	Levetiracetam	Levetiracetam	26	28	838	313.48		#					*
1588839773	Kleinman	Michael	Scarborough	ME	23	Neurosurgery	S	Levetiracetam	Levetiracetam	24	64	1920	2286.7		#					*
1588984223	Abuelem	Tarek	Sherwood	AR	05	Neurosurgery	S	Levetiracetam	Levetiracetam	24	30	852	584.42	11	#					*
1588989172	Carr	Steven	Aurora	CO	08	Neurosurgery	S	Levetiracetam	Levetiracetam	20	26	682	453.05	14	#					#
1598745952	Krinock	Mark	Kalamazoo	MI	26	Neurosurgery	S	Levetiracetam	Levetiracetam	17	19	568	240.55		#					*
1598756934	Cabbell	Kyle	Greensboro	NC	37	Neurosurgery	S	Levetiracetam	Levetiracetam	16	26	780	554.28			16	26	554.28	780	*
1598780777	Riley	Kristen	Birmingham	AL	01	Neurosurgery	S	Levetiracetam	Levetiracetam	12	24	720	225.1		*					*
1598791212	Acebal	Pablo	Miami	FL	12	Neurosurgery	S	Levetiracetam	Levetiracetam	12	20	600	364.31			12	20	364.31	600	*
1598863326	Lieberson	Robert	Stanford	CA	06	Neurosurgery	S	Levetiracetam	Levetiracetam	15	17	506	212.3		#					*
1598879595	Shen	Alfred	Rancho Mirage	CA	06	Neurosurgery	S	Levetiracetam	Levetiracetam	11	15	440	145.78			11	15	145.78	440	*
1598962094	Singleton	Richard	Richmond	VA	51	Neurosurgery	S	Levetiracetam	Levetiracetam	15	43	1290	506.22			15	43	506.22	1290	*
1598997348	Dhakal	Laxmi	Wichita	KS	20	Neurosurgery	S	Levetiracetam	Levetiracetam	241	302.3	9002	5104.54	48		184	218.3	4033.55	6482	#
1609033232	Davies	Gareth	Portsmouth	NH	33	Neurosurgery	S	Levetiracetam	Levetiracetam	49	61	1710	1378.3			49	61	1378.3	1710	*
1609079219	Nair	Anjana	Joliet	IL	17	Neurosurgery	S	Levetiracetam	Levetiracetam	41	77	2310	1760.5	19	#					#
1609148477	Alahmadi	Hussein	New Britain	CT	09	Neurosurgery	S	Levetiracetam	Levetiracetam	11	11	330	174.27			11	11	174.27	330	*
1619030996	Wilson	Gregory	Tulsa	OK	40	Neurosurgery	S	Levetiracetam	Levetiracetam	12	12	360	93.68			12	12	93.68	360	*
1619079571	Lee	Kenneth	Greenville	NC	37	Neurosurgery	S	Levetiracetam	Levetiracetam	14	18	519	343.67		*					*
1619207701	Thomas	Jonathan	Greensboro	NC	37	Neurosurgery	S	Levetiracetam	Levetiracetam	13	19	570	286.79		*					*
1619294600	Kulwin	Charles	Carmel	IN	18	Neurosurgery	S	Levetiracetam	Levetiracetam	12	14	420	107.83			12	14	107.83	420	*
1619925559	Ryan	Terrence	Columbia	MO	29	Neurosurgery	S	Levetiracetam	Levetiracetam	13	21	630	275.95		*					*
1629020946	Dagam	Shekhar	Milwaukee	WI	55	Neurosurgery	S	Levetiracetam	Levetiracetam	23	35	1050	373.29		#					*
1629030804	Gleason	Patrick	Corpus Christi	TX	48	Neurosurgery	S	Levetiracetam	Levetiracetam	29	50.1	1439	831.37	11	#					*
1629034111	Omalley	Sean	Alabaster	AL	01	Neurosurgery	S	Levetiracetam	Levetiracetam	12	20	600	286.12			12	20	286.12	600	*
1649236191	Oh	Simon	Aurora	CO	08	Neurosurgery	S	Levetiracetam	Levetiracetam	148	308.1	9215	5403.12	33		102	249.3	3634.14	7460	#
1659362531	Friedman	Phillip	Bingham Farms	MI	26	Neurosurgery	S	Levetiracetam	Levetiracetam	12	12.3	370	163.61			12	12.3	163.61	370	*
1659370732	Waters	David	Norfolk	VA	51	Neurosurgery	S	Levetiracetam	Levetiracetam	28	35	1050	802.25		#					*
1659376101	Brooks	William	Lexington	KY	21	Neurosurgery	S	Levetiracetam	Levetiracetam	25	41	1230	767.44		#					*
1659378123	Kachmann	Jeffrey	Fort Wayne	IN	18	Neurosurgery	S	Levetiracetam	Levetiracetam	13	18	540	243.65			13	18	243.65	540	*
1659425916	Pradilla	Gustavo	Baltimore	MD	24	Neurosurgery	S	Levetiracetam	Levetiracetam	11	21.5	645	458.67		*					*
1659463503	Panchal	Kanu	Mchenry	IL	17	Neurosurgery	S	Levetiracetam	Levetiracetam	26	41.4	1242	535.53			15	30.4	343.92	912	*
1659577286	Kim	Keun-Young	Mission Viejo	CA	06	Neurosurgery	S	Levetiracetam	Levetiracetam	18	20	600	343.24			18	20	343.24	600	*
1669649406	Qahwash	Omar	East Lansing	MI	26	Neurosurgery	S	Levetiracetam	Levetiracetam	14	14	404	302.77			14	14	302.77	404	*
1669730313	Burton	Matthew	Lake Charles	LA	22	Neurosurgery	S	Levetiracetam	Levetiracetam	12	12	308	216.16		*					*
1679532329	Melisi	James	Richmond	VA	51	Neurosurgery	S	Levetiracetam	Levetiracetam	32	68	1950	1111.04	12	#					*
1679592927	Villanueva	Phillip	Philadelphia	PA	42	Neurosurgery	S	Levetiracetam	Levetiracetam	22	24	720	272.1		#					*
1689647778	Aghi	Manish	San Francisco	CA	06	Neurosurgery	S	Levetiracetam	Levetiracetam	14	15.5	414	278.05		#					*
1689662066	Wen	Dennis	Elgin	IL	17	Neurosurgery	S	Levetiracetam	Levetiracetam	14	30.7	900	774.18		#					*
1689830192	Adel	Joseph	Saginaw	MI	26	Neurosurgery	S	Levetiracetam	Levetiracetam	18	20	539	186.86		#					*
1689839102	Esquenazi Levy	Yoshua	Houston	TX	48	Neurosurgery	S	Levetiracetam	Levetiracetam	14	27.8	810	781.79		*					*
1699076224	Peters	Angela	Salt Lake City	UT	49	Neurosurgery	S	Levetiracetam	Levetiracetam	121	181.2	5425	4813.89	22		30	64.3	849.07	1920	*
1699703595	Langheinrich	Walter	South Bend	IN	18	Neurosurgery	S	Levetiracetam	Levetiracetam	14	18	540	320.84			14	18	320.84	540	*
1699741637	Hussain	Syed	Mission	TX	48	Neurosurgery	S	Levetiracetam	Levetiracetam	47	59.5	1760	735.31	15		28	36.5	476.39	1070	#
1699752048	Sethi	Khalid	Johnson City	NY	36	Neurosurgery	S	Levetiracetam	Levetiracetam	11	12	315	123.51		*					*
1699899047	Sanai	Nader	Phoenix	AZ	04	Neurosurgery	S	Levetiracetam	Levetiracetam	17	23	660	582.09			17	23	582.09	660	*
1700033362	Rowland	Nathan	Charleston	SC	45	Neurosurgery	S	Levetiracetam	Levetiracetam	13	13	351	204.3		#					*
1700159555	Ormond	David	Aurora	CO	08	Neurosurgery	S	Levetiracetam	Levetiracetam	14	37	1084	617.97		#					*
1700804382	Withers	Gregory	Arcadia	CA	06	Neurosurgery	S	Levetiracetam	Levetiracetam	30	44	1320	535.3			30	44	535.3	1320	*
1700831112	Litofsky	Norman	Columbia	MO	29	Neurosurgery	S	Levetiracetam	Levetiracetam	54	82	2359	1895.43	24		36	50	846.01	1402	#
1710044383	Macias	Melissa	Rockford	IL	17	Neurosurgery	S	Levetiracetam	Levetiracetam	23	34.5	1035	1090.61			11	18.5	447.39	555	*
1710065883	Jelalian	Aline	Walnut Creek	CA	06	Neurosurgery	S	Keppra	Levetiracetam	20	37.7	1130	37866.4		*					*
1710065883	Jelalian	Aline	Walnut Creek	CA	06	Neurosurgery	S	Levetiracetam	Levetiracetam	77	232.7	6980	9220.91	28		65	193	7470.46	5790	#
1710065883	Jelalian	Aline	Walnut Creek	CA	06	Neurosurgery	S	Levetiracetam Er	Levetiracetam	35	81.3	2391	4091.4	13	#					#
1710069042	Nelson	Debra	Las Vegas	NV	32	Neurosurgery	S	Levetiracetam	Levetiracetam	13	27	810	441.76			13	27	441.76	810	*
1710184064	Dannis	Seth	Montclair	NJ	34	Neurosurgery	S	Levetiracetam	Levetiracetam	12	12	360	79.35			12	12	79.35	360	*
1710905443	Dowling	Joshua	Saint Louis	MO	29	Neurosurgery	S	Levetiracetam	Levetiracetam	52	88.1	2607	1967.55	14		33	69	1427.5	2043	#
1710935887	Andrews	Brian	San Francisco	CA	06	Neurosurgery	S	Levetiracetam	Levetiracetam	16	28	840	522.03		*					*
1710939889	Oetting	Gregory	Augusta	GA	13	Neurosurgery	S	Levetiracetam	Levetiracetam	24	24	720	314.82			24	24	314.82	720	*
1710979174	Cho	Michael	Poughkeepsie	NY	36	Neurosurgery	S	Levetiracetam	Levetiracetam	30	36	1080	708.7			30	36	708.7	1080	*
1720060775	Reddy	Praveen	Ocala	FL	12	Neurosurgery	S	Levetiracetam	Levetiracetam	36	40	1147	674.07	11		25	27	328.94	757	*
1720205016	Webb	Sharon	Greenville	SC	45	Neurosurgery	S	Levetiracetam	Levetiracetam	15	19	570	843.73		*					*
1730113275	Kim	Richard	Newport Beach	CA	06	Neurosurgery	S	Levetiracetam	Levetiracetam	14	24	720	758.47		*					*
1730127390	Barnett	Samuel	Jackson	MS	28	Neurosurgery	S	Levetiracetam	Levetiracetam	39	76.2	2256	893.36		#					*
1730184920	Kanos	Charles	Greenville	SC	45	Neurosurgery	S	Levetiracetam	Levetiracetam	17	19	570	254.5			17	19	254.5	570	*
1730322843	Gross	Andrew	Mooresville	NC	37	Neurosurgery	S	Levetiracetam	Levetiracetam	123	262.1	7791	5472.73	40		102	204.7	3961.86	6067	#
1730479577	Oberheim Bush	Nancy Ann	San Francisco	CA	06	Neurosurgery	S	Levetiracetam	Levetiracetam	29	43	1290	1268.85		#					*
1730479817	Cohen	Michael	Bangor	ME	23	Neurosurgery	S	Levetiracetam	Levetiracetam	12	20	600	593.84			12	20	593.84	600	*
1740214287	Hall	Walter	Syracuse	NY	36	Neurosurgery	S	Levetiracetam	Levetiracetam	25	33	990	592.07			0	0	0	0	#
1740214295	Dobkin	William	Newport Beach	CA	06	Neurosurgery	S	Levetiracetam	Levetiracetam	22	37	1110	468.85		#					*
1740523869	Bentley	Joshua	Normal	IL	17	Neurosurgery	S	Levetiracetam	Levetiracetam	15	15	370	165.29		#					*
1750315867	Strauss	Richard	Vineland	NJ	34	Neurosurgery	S	Levetiracetam	Levetiracetam	17	23	690	310.93		*					*
1750370102	Anderson	Glenn	Houston	TX	48	Neurosurgery	S	Levetiracetam	Levetiracetam	15	31	930	486.5		*					*
1750535365	Lapointe	Genevieve	Lubbock	TX	48	Neurosurgery	S	Levetiracetam	Levetiracetam	11	15	450	222.86		*					*
1760413645	Markert	James	Birmingham	AL	01	Neurosurgery	S	Levetiracetam	Levetiracetam	28	46	1325	1089.09		#					*
1760443766	Wolf	Aizik	South Miami	FL	12	Neurosurgery	S	Levetiracetam	Levetiracetam	74	119	3457	2890.82	15		48	70	1587.73	1987	*
1760519193	Dunn	Gavin	Boston	MA	25	Neurosurgery	S	Levetiracetam	Levetiracetam	41	82	2460	1128.92	12		29	56	701.43	1680	*
1770561979	Ashker	Kheder	Cumberland	MD	24	Neurosurgery	S	Levetiracetam	Levetiracetam	12	23	690	231.18		*					*
1770576977	Vitaz	Todd	Grand Rapids	MI	26	Neurosurgery	S	Levetiracetam	Levetiracetam	15	19	570	247.6			15	19	247.6	570	*
1770612111	Kazmi	Aasim	Wall Township	NJ	34	Neurosurgery	S	Levetiracetam	Levetiracetam	14	14	392	106.24			14	14	106.24	392	*
1770673253	Rowe	Richard	Macon	GA	13	Neurosurgery	S	Levetiracetam	Levetiracetam	32	42.5	1245	643.08	13	#					#
1780611251	White	James	Gadsden	AL	01	Neurosurgery	S	Levetiracetam	Levetiracetam	13	17	494	219.15			13	17	219.15	494	*
1780905380	Menendez	Joshua	Birmingham	AL	01	Neurosurgery	S	Levetiracetam	Levetiracetam	11	15	447	152.53			11	15	152.53	447	*
1790728913	Schlifka	Brett	Wellington	FL	12	Neurosurgery	S	Levetiracetam	Levetiracetam	11	15	426	412.5		*					*
1801438031	Zetchi	Mohamed Akli	Greenwich	CT	09	Neurosurgery	S	Levetiracetam	Levetiracetam	14	17	425	200.93			14	17	200.93	425	*
1801996442	Ware	Marcus	New Orleans	LA	22	Neurosurgery	S	Levetiracetam	Levetiracetam	30	55	1584	925.7	15	#					#
1811083991	Turtz	Alan	Camden	NJ	34	Neurosurgery	S	Levetiracetam	Levetiracetam	29	33	990	298.98		#					*
1811121197	Nunez-Wallace	Karen	Houston	TX	48	Neurosurgery	S	Levetiracetam	Levetiracetam	23	57	1710	1606.25		#					*
1811954035	Naso	William	Florence	SC	45	Neurosurgery	S	Levetiracetam	Levetiracetam	17	21	630	270.07			17	21	270.07	630	*
1811992035	Gardner	Stephen	Greenville	SC	45	Neurosurgery	S	Levetiracetam	Levetiracetam	30	34	1017	864.73		*					*
1821036492	Keller	Irvin	Vero Beach	FL	12	Neurosurgery	S	Levetiracetam	Levetiracetam	53	63	1890	1821.87			0	0	0	0	#
1821109513	Nathoo	Narendra	Bowling Green	KY	21	Neurosurgery	S	Levetiracetam	Levetiracetam	12	12	360	196.55			12	12	196.55	360	*
1821189408	Khalil	Hitham	Valdosta	GA	13	Neurosurgery	S	Levetiracetam	Levetiracetam	64	80.8	2414	768.05	13		26	30.8	264.42	914	*
1831152701	Kinkel	Peter	Williamsville	NY	36	Neurosurgery	S	Levetiracetam	Levetiracetam	77	102	3014	1578.3			51	76	1104.7	2264	*
1831379890	Wait	Scott	Charlotte	NC	37	Neurosurgery	S	Levetiracetam	Levetiracetam	21	39	1170	518.82		#					*
1841289964	Suh	Daniel	Savannah	GA	13	Neurosurgery	S	Levetiracetam	Levetiracetam	13	17	485	260.55		*					*
1841305554	Ciricillo	Samuel	Sacramento	CA	06	Neurosurgery	S	Levetiracetam	Levetiracetam	25	27	810	463.34		#					*
1841570835	Garzon-Muvdi	Tomas	Atlanta	GA	13	Neurosurgery	S	Levetiracetam	Levetiracetam	11	15	435	207.87			11	15	207.87	435	*
1861410326	Rich	Keith	Saint Louis	MO	29	Neurosurgery	S	Levetiracetam	Levetiracetam	125	179	5254	2824.5	24		60	90	1076.7	2584	#
1861483265	Villanueva	Wayne	Louisville	KY	21	Neurosurgery	S	Levetiracetam	Levetiracetam	23	29	840	443.79			23	29	443.79	840	*
1861518201	Mesher	Richard	Seattle	WA	53	Neurosurgery	S	Levetiracetam	Levetiracetam	58	107.5	3224	2110.14	15		40	71.5	875.94	2144	*
1871579235	Javed	Tariq	Marietta	GA	13	Neurosurgery	S	Levetiracetam	Levetiracetam	14	14	420	253.97			14	14	253.97	420	*
1871819268	Evans	Linton	Houston	TX	48	Neurosurgery	S	Levetiracetam	Levetiracetam	35	45	1350	581.37			24	28	349.51	840	*
1881695534	Thomas	Jean	Lewiston	ID	16	Neurosurgery	S	Levetiracetam	Levetiracetam	305	420.2	12553	7755.86	48		155	223	2907.98	6689		25
1881757268	Danish	Shabbar	Neptune	NJ	34	Neurosurgery	S	Levetiracetam	Levetiracetam	15	24.5	726	297.4		*					*
1881891281	Goel	Rishi	Westlake	OH	39	Neurosurgery	S	Levetiracetam	Levetiracetam	17	17	510	579.91			17	17	579.91	510	*
1881983492	Mccracken	David	Atlanta	GA	13	Neurosurgery	S	Levetiracetam	Levetiracetam	26	28	763	558.04	13	#					*
1891745774	Ward	John	Richmond	VA	51	Neurosurgery	S	Levetiracetam	Levetiracetam	11	23	690	427.05		*					*
1891758652	Smith	Harold	Baton Rouge	LA	22	Neurosurgery	S	Levetiracetam	Levetiracetam	24	36.7	1090	439.03		#					*
1902913494	Martin	Stanley	Saint Charles	MO	29	Neurosurgery	S	Levetiracetam	Levetiracetam	18	19	570	279.8		#					*
1912169350	Bieber	Andrew	Richland	WA	53	Neurosurgery	S	Levetiracetam	Levetiracetam	15	16.3	463	127.92		#					*
1922054998	Smisson	Hugh	Macon	GA	13	Neurosurgery	S	Levetiracetam	Levetiracetam	31	44	1290	622.29		#					*
1922082866	Payner	Troy	Carmel	IN	18	Neurosurgery	S	Levetiracetam	Levetiracetam	96	136	4064	2256.24	23		71	103	1957.59	3074	#
1922134394	Farrell	Christopher	Philadelphia	PA	42	Neurosurgery	S	Levetiracetam	Levetiracetam	25	46	1376	629.44			14	29	376.86	870	*
1922272830	Alzate	Juan	Libertyville	IL	17	Neurosurgery	S	Levetiracetam	Levetiracetam	11	15	450	192.57			11	15	192.57	450	*
1932170362	Fuiks	Kimball	Brookfield	WI	55	Neurosurgery	S	Levetiracetam	Levetiracetam	44	102	3045	2001.52	12	#					*
1932279163	Hershkowitz	Douglas	Punta Gorda	FL	12	Neurosurgery	S	Levetiracetam	Levetiracetam	26	39	1170	561.71		#					*
1942203195	Chimenti	James	Bound Brook	NJ	34	Neurosurgery	S	Levetiracetam	Levetiracetam	11	23	690	480.11			11	23	480.11	690	*
1942213350	Vangompel	Jamie	Rochester	MN	27	Neurosurgery	S	Levetiracetam	Levetiracetam	17	23	444	226.62	15	#					#
1942216510	Tabaddor	Kamran	White Plains	NY	36	Neurosurgery	S	Levetiracetam	Levetiracetam	11	11	330	131.61			11	11	131.61	330	*
1942363445	Sekula	Raymond	Erie	PA	42	Neurosurgery	S	Levetiracetam	Levetiracetam	22	29.6	867	472.42		#					*
1942388087	Kadis	Gerald	Thomasville	GA	13	Neurosurgery	S	Levetiracetam	Levetiracetam	20	28	784	520.58		*					*
1952308413	Canavati	Isa	Fort Wayne	IN	18	Neurosurgery	S	Levetiracetam	Levetiracetam	29	50	1500	810.36		#					*
1952613960	Rodriguez	Analiz	Little Rock	AR	05	Neurosurgery	S	Levetiracetam	Levetiracetam	16	16.1	483	1062.46		*					*
1952745556	Grewal	Sanjeet	Jacksonville	FL	12	Neurosurgery	S	Levetiracetam	Levetiracetam	13	23	690	168.22		*					*
1962424960	Aregawi	Dawit	Hershey	PA	42	Neurosurgery	S	Levetiracetam	Levetiracetam	42	92	2760	1671.3	14	#					*
1962460618	Zucker	Lloyd	Boca Raton	FL	12	Neurosurgery	S	Levetiracetam	Levetiracetam	11	19	538	228.52			11	19	228.52	538	*
1962469734	Kraus	Robert	Decatur	IL	17	Neurosurgery	S	Levetiracetam	Levetiracetam	13	13	390	136.21			13	13	136.21	390	*
1962548537	Anker	Lars	Orange	CA	06	Neurosurgery	S	Levetiracetam	Levetiracetam	11	15	432	214.16			11	15	214.16	432	*
1972572139	Alexander	Todd	Rockford	IL	17	Neurosurgery	S	Levetiracetam	Levetiracetam	13	13	341	91.38		*					*
1972573962	Alexander	Peter	Richmond	VA	51	Neurosurgery	S	Levetiracetam	Levetiracetam	24	50	1494	580.34			24	50	580.34	1494	*
1972697969	Ignatiadis	Panayotis	Huntington	WV	54	Neurosurgery	S	Levetiracetam	Levetiracetam	13	21	630	440.22			13	21	440.22	630	*
1972776623	Clarke	Jennifer	San Francisco	CA	06	Neurosurgery	S	Levetiracetam	Levetiracetam	35	81	2430	1489.34		*					*
1982667994	Locatelli	Eduardo	Fort Lauderdale	FL	12	Neurosurgery	S	Keppra	Levetiracetam	27	39.1	1046	45147.52			0	0	0	0	#
1982667994	Locatelli	Eduardo	Fort Lauderdale	FL	12	Neurosurgery	S	Levetiracetam	Levetiracetam	113	213	6338	5515.62	31		55	121	2233.8	3630		16
1982669065	Dziurzynski	Kristine	Lancaster	PA	42	Neurosurgery	S	Levetiracetam	Levetiracetam	56	70	2100	861.41	13		45	59	758.6	1770	#
1982694642	Mahmoud	Akram	Ithaca	NY	36	Neurosurgery	S	Levetiracetam	Levetiracetam	24	32	960	429.63		#					*
1982794582	Jensen	Randy	Salt Lake City	UT	49	Neurosurgery	S	Levetiracetam	Levetiracetam	18	22.7	680	280.51		#					*
1982812723	Cormier	Jason	Lafayette	LA	22	Neurosurgery	S	Levetiracetam	Levetiracetam	17	19	570	203.91		#					*
