# Supplementary material for: Economic Trends in Commonly Used Drugs for Spinal Fusion and Brain Tumor Resection: An Analysis of the Medicare Part D Database
Source: Biomedicines. 2023 Aug 3;11(8):2185. doi: 10.3390/biomedicines11082185 (PMC10452193; doi:10.3390/biomedicines11082185)
Supplement: Supplementary file 1 [file biomedicines-11-02185-s001.zip › Drug Data, Pearson's and Linear Regression/Drug Data/2020 NSGY Data/2020 NSGY Methocarbamol.csv]

Prscrbr_NPI	Prscrbr_Last_Org_Name	Prscrbr_First_Name	Prscrbr_City	Prscrbr_State_Abrvtn	Prscrbr_State_FIPS	Prscrbr_Type	Prscrbr_Type_Src	Brnd_Name	Gnrc_Name	Tot_Clms	Tot_30day_Fills	Tot_Day_Suply	Tot_Drug_Cst	Tot_Benes	GE65_Sprsn_Flag	GE65_Tot_Clms	GE65_Tot_30day_Fills	GE65_Tot_Drug_Cst	GE65_Tot_Day_Suply	GE65_Bene_Sprsn_Flag	GE65_Tot_Benes
1003027392	Curt	Bradford	West Chester	OH	39	Neurosurgery	S	Methocarbamol	Methocarbamol	34	34	660	294.25	19		15	15	132.9	265	#
1003027905	Patil	Shashikant	Athens	GA	13	Neurosurgery	S	Methocarbamol	Methocarbamol	23	23	282	129.1	12	#					*
1003033374	Ranasinghe	Moksha	Montebello	CA	06	Neurosurgery	S	Methocarbamol	Methocarbamol	11	13	375	153.19		*					*
1003059114	Kalra	Ricky	Frisco	TX	48	Neurosurgery	S	Methocarbamol	Methocarbamol	23	23	585	203.89	14	#					#
1003814716	Gorecki	John	Cumming	GA	13	Neurosurgery	S	Methocarbamol	Methocarbamol	21	23	654	361.27	19	#					#
1003834680	Rose	James	Austin	TX	48	Neurosurgery	S	Methocarbamol	Methocarbamol	27	27	483	259.09	11	#					*
1003900051	Mazagri	Rida	Huntington	WV	54	Neurosurgery	S	Methocarbamol	Methocarbamol	14	14	182	75.58		#					*
1013114735	Lozanne	Karl	Columbia	SC	45	Neurosurgery	S	Methocarbamol	Methocarbamol	23	23	330	196.56	12	#					*
1013117688	Cox	Joseph	Oklahoma City	OK	40	Neurosurgery	S	Methocarbamol	Methocarbamol	15	15	345	396.66		#					*
1013160209	Rubin	David	Irving	TX	48	Neurosurgery	S	Methocarbamol	Methocarbamol	14	14	214	109.36	11	#					*
1013233071	Walsh	Kevin	Monroeville	PA	42	Neurosurgery	S	Methocarbamol	Methocarbamol	21	23.3	630	627.35	12	#					*
1013273580	Johans	Stephen	Saint Peters	MO	29	Neurosurgery	S	Methocarbamol	Methocarbamol	12	12	278	128.91		#					*
1023001468	Bindal	Ajay	Houston	TX	48	Neurosurgery	S	Methocarbamol	Methocarbamol	19	19	190	138.04		*					*
1023019445	Pickett	Joel	Huntsville	AL	01	Neurosurgery	S	Methocarbamol	Methocarbamol	84	84	1720	837.3	64		66	66	661.09	1350		52
1023106507	Morreale	Vittorio	Shelby Twp	MI	26	Neurosurgery	S	Methocarbamol	Methocarbamol	18	18	227	104.84	18	#					#
1023244506	Miller	Joseph	Chattanooga	TN	47	Neurosurgery	S	Methocarbamol	Methocarbamol	12	12	260	95.26		*					*
1023270477	Volkov	Andrey	Detroit	MI	26	Neurosurgery	S	Methocarbamol	Methocarbamol	39	41	1144	510.36	15		27	27	386.62	724	#
1023278660	Hutchins	Leslie	San Angelo	TX	48	Neurosurgery	S	Methocarbamol	Methocarbamol	30	30	785	552.8	16		17	17	321.72	440	*
1033138011	Siadati	Abdolreza	Fort Worth	TX	48	Neurosurgery	S	Methocarbamol	Methocarbamol	35	35	616	271.15	25	#					#
1033159215	Ward	Gregory	Fort Worth	TX	48	Neurosurgery	S	Methocarbamol	Methocarbamol	17	17	319	241.84		*					*
1033169982	Al Tamimi	Mazin	Dallas	TX	48	Neurosurgery	S	Methocarbamol	Methocarbamol	30	32	476	228.92	15	#					*
1033174636	Zinkel	John	St Clair Shores	MI	26	Neurosurgery	S	Methocarbamol	Methocarbamol	97	98	1255	885.95	37	#					#
1033180757	El-Naggar	Amr	Somerset	KY	21	Neurosurgery	S	Methocarbamol	Methocarbamol	25	26	780	231.74	15	#					*
1033206065	Clark	Charles	Birmingham	AL	01	Neurosurgery	S	Methocarbamol	Methocarbamol	168	168	1057	1253.04	77		124	124	882.27	797		62
1033284773	Seyfried	Donald	Detroit	MI	26	Neurosurgery	S	Methocarbamol	Methocarbamol	33	34	657	448.66	25	#					#
1043263536	Haynes	Walter	Birmingham	AL	01	Neurosurgery	S	Methocarbamol	Methocarbamol	149	149	1602	1420.31	114		102	102	979.39	1112		79
1043356314	Conway	James	Baltimore	MD	24	Neurosurgery	S	Methocarbamol	Methocarbamol	14	14	420	587.09		*					*
1053354118	Mitchell	Paul	Norfolk	VA	51	Neurosurgery	S	Methocarbamol	Methocarbamol	17	17	211	161.77		*					*
1053361386	Sawin	Paul	Winter Park	FL	12	Neurosurgery	S	Methocarbamol	Methocarbamol	13	13.5	166	114.36		#					*
1053374835	Pollack	Barry	Independence	MO	29	Neurosurgery	S	Methocarbamol	Methocarbamol	15	15	204	228.48			0	0	0	0	#
1053386789	Seledotis	Robert	Grand Rapids	MI	26	Neurosurgery	S	Methocarbamol	Methocarbamol	35	35	601	453.63	22		15	15	231.76	305	#
1053426700	Makoui	Amir	Palmdale	CA	06	Neurosurgery	S	Methocarbamol	Methocarbamol	13	13.6	368	178.44		*					*
1053500314	Farley	Chad	Payson	UT	49	Neurosurgery	S	Methocarbamol	Methocarbamol	66	70	1305	776.45	36		43	47	563	873	#
1053536755	Kelkar	Prashant	Southfield	MI	26	Neurosurgery	S	Methocarbamol	Methocarbamol	67	67	1988	775.13	41		48	48	553.25	1418		30
1063452019	Kaufman	James	Hurst	TX	48	Neurosurgery	S	Methocarbamol	Methocarbamol	35	35	1050	879.73		*					*
1063560597	Park	John	Sugar Land	TX	48	Neurosurgery	S	Methocarbamol	Methocarbamol	24	24	279	136.82	11	#					*
1063699833	Gamadia	Kaywan	Cape Girardeau	MO	29	Neurosurgery	S	Methocarbamol	Methocarbamol	45	45	852	454.09	28		28	28	331.17	545		17
1073585477	Utter	Philip	Shreveport	LA	22	Neurosurgery	S	Methocarbamol	Methocarbamol	22	23.5	343	265.2	17	#					#
1073652152	Ramsey	Christian	Lexington	KY	21	Neurosurgery	S	Methocarbamol	Methocarbamol	16	16.3	383	155.03	14	#					#
1073665550	Mcgirt	Matthew	Charlotte	NC	37	Neurosurgery	S	Methocarbamol	Methocarbamol	29	29	603	551.43		#					*
1073738613	Sin	Anthony	Shreveport	LA	22	Neurosurgery	S	Methocarbamol	Methocarbamol	16	16	251	105.13	13	#					*
1073828794	Sandquist	Lee	Wenatchee	WA	53	Neurosurgery	S	Methocarbamol	Methocarbamol	18	18.5	349	383.05	18	#					#
1083857551	Ahmed	Osama	Live Oak	TX	48	Neurosurgery	S	Methocarbamol	Methocarbamol	80	80	2368	1013.24	33		56	56	591.58	1648	#
1093015091	Jankowski	Pawel	Irvine	CA	06	Neurosurgery	S	Methocarbamol	Methocarbamol	24	24	513	185.1	15	#					#
1093811028	Choi	William	Greenwood Village	CO	08	Neurosurgery	S	Methocarbamol	Methocarbamol	68	68	1058	613	27	#					#
1093935975	Ladha	Alim	Odessa	TX	48	Neurosurgery	S	Methocarbamol	Methocarbamol	23	23	690	323	12	#					#
1093938482	Houseman	Clifford	Southfield	MI	26	Neurosurgery	S	Methocarbamol	Methocarbamol	64	64	1920	1283.77	33		52	52	971.11	1560	#
1104040732	Kachmann	Michael	Cincinnati	OH	39	Neurosurgery	S	Methocarbamol	Methocarbamol	15	15	206	192.57	11	#					*
1104089499	Abdulhak	Muwaffak	Detroit	MI	26	Neurosurgery	S	Methocarbamol	Methocarbamol	37	37	692	506.72	14	#					#
1104115385	Bond	Aaron	Memphis	TN	47	Neurosurgery	S	Methocarbamol	Methocarbamol	29	29	593	261.21	14	#					#
1114913605	Webb	Kristopher	Austin	TX	48	Neurosurgery	S	Methocarbamol	Methocarbamol	36	36	382	289.23	15		25	25	209.42	269	#
1114945540	Santiago	Paul	Saint Louis	MO	29	Neurosurgery	S	Methocarbamol	Methocarbamol	17	17	510	219.16			0	0	0	0	#
1114976289	Lichtor	Terence	Wausau	WI	55	Neurosurgery	S	Methocarbamol	Methocarbamol	15	15.3	308	132.75		*					*
1124050851	Smith	Stephen	South Bend	IN	18	Neurosurgery	S	Methocarbamol	Methocarbamol	32	32	303	528.42	28	#					#
1134181571	Gerdes	Jeffrey	St Cloud	MN	27	Neurosurgery	S	Methocarbamol	Methocarbamol	17	17	196	102.76	12	#					*
1134369556	Thambuswamy	Michael	Tulsa	OK	40	Neurosurgery	S	Methocarbamol	Methocarbamol	11	11	310	301.56		*					*
1144228933	Deshmukh	Vinay	Washington	DC	11	Neurosurgery	S	Methocarbamol	Methocarbamol	13	13	208	119.56		*					*
1144487174	Aryan	Saeid	Fort Worth	TX	48	Neurosurgery	S	Methocarbamol	Methocarbamol	29	29.3	484	248.62	23	#					#
1154315695	Brewington	Kenneth	Missoula	MT	30	Neurosurgery	S	Methocarbamol	Methocarbamol	23	23	240	203.1	17	#					#
1154521367	Mehta	Ankit	Boston	MA	25	Neurosurgery	S	Methocarbamol	Methocarbamol	12	12	180	101.07		*					*
1154632057	Brindle	Ted	Roseville	CA	06	Neurosurgery	S	Methocarbamol	Methocarbamol	14	14.3	268	96.28		#					*
1164420915	Vaughn	Troy	Alexandria	LA	22	Neurosurgery	S	Methocarbamol	Methocarbamol	57	57	1635	614.38	11		24	24	203.5	659	*
1164489480	Garber	Jason	Las Vegas	NV	32	Neurosurgery	S	Methocarbamol	Methocarbamol	13	13.7	391	142.13		#					*
1164531844	Gropper	Gary	Atlanta	GA	13	Neurosurgery	S	Methocarbamol	Methocarbamol	11	11	197	105.61			11	11	105.61	197	*
1164624516	Lothes	Christian	Wichita	KS	20	Neurosurgery	S	Methocarbamol	Methocarbamol	44	46	1300	539.68	20		30	32	376.06	880	#
1164670345	Mcneal	Jonathan	Roanoke	VA	51	Neurosurgery	S	Methocarbamol	Methocarbamol	41	41	623	370.85	23		25	25	206.9	414	#
1164693347	Bahgat	Diaa	Little Rock	AR	05	Neurosurgery	S	Methocarbamol	Methocarbamol	11	11	203	78.57		*					*
1164717518	Shepherd	Daniel	Fayetteville	AR	05	Neurosurgery	S	Methocarbamol	Methocarbamol	21	21	630	214.29		#					*
1174505887	Alexander	Mathew	Corpus Christi	TX	48	Neurosurgery	S	Methocarbamol	Methocarbamol	149	158.3	4483	3016.38	60		82	82	1240.17	2348		35
1174516496	Carney	Peter	Elkhart	IN	18	Neurosurgery	S	Methocarbamol	Methocarbamol	12	12	360	197.74		*					*
1174609556	Kimball	Matthew	Roseville	CA	06	Neurosurgery	S	Methocarbamol	Methocarbamol	41	41	816	753.49			18	18	493.19	402	*
1174760607	Chou	Arthur	Whittier	CA	06	Neurosurgery	S	Methocarbamol	Methocarbamol	18	18	530	198.43		*					*
1174787337	Gandhi	Ravi	Winter Park	FL	12	Neurosurgery	S	Methocarbamol	Methocarbamol	33	33	409	229.5	31		22	22	140.63	272	#
1174888341	Stark	Jessica	Houston	TX	48	Neurosurgery	S	Methocarbamol	Methocarbamol	33	33	577	283.79	20		19	19	128.15	323	*
1184031627	Denis	Daniel	Kenner	LA	22	Neurosurgery	S	Methocarbamol	Methocarbamol	49	55	1438	542.72	20	#					#
1184832990	Zywicke	Holly	Huntsville	AL	01	Neurosurgery	S	Methocarbamol	Methocarbamol	15	15	324	208.94		#					*
1184858292	Hazzard	Matthew	Lawrenceville	GA	13	Neurosurgery	S	Methocarbamol	Methocarbamol	33	33	437	464.06	23	#					#
1184884900	Boah	Akwasi	Denton	TX	48	Neurosurgery	S	Methocarbamol	Methocarbamol	17	17	413	195.63		#					*
1184892721	Chhabra	Vaninder	Fontana	CA	06	Neurosurgery	S	Methocarbamol	Methocarbamol	12	12	192	183.02		*					*
1194015370	Cook	Steven	Durham	NC	37	Neurosurgery	S	Methocarbamol	Methocarbamol	12	12	265	156.96		*					*
1194726216	Paramore	Christopher	Sayre	PA	42	Neurosurgery	S	Methocarbamol	Methocarbamol	21	21.5	259	218.05	13	#					*
1194737726	Mina	Christie	Greenville	SC	45	Neurosurgery	S	Methocarbamol	Methocarbamol	17	17	433	200.42		*					*
1194929810	Engh	Johnathan	West Columbia	SC	45	Neurosurgery	S	Methocarbamol	Methocarbamol	18	18	132	203.07	13	#					#
1194949594	Dreyer	Jason	Walla Walla	WA	53	Neurosurgery	S	Methocarbamol	Methocarbamol	35	35	509	333.29	19		17	17	128.42	247	*
1205030129	Cochran	Joseph	Houston	TX	48	Neurosurgery	S	Methocarbamol	Methocarbamol	16	16	189	103.23	12	#					*
1205128790	Menger	Richard	Mobile	AL	01	Neurosurgery	S	Methocarbamol	Methocarbamol	20	20	568	218.43	13	#					*
1205279510	Davies	Matthew	Duluth	MN	27	Neurosurgery	S	Methocarbamol	Methocarbamol	21	21	392	242.08	13	#					#
1205811916	Provenza	Louis	Wichita Falls	TX	48	Neurosurgery	S	Methocarbamol	Methocarbamol	14	14	245	94.08	11	*					*
1205829819	Boarini	David	Des Moines	IA	19	Neurosurgery	S	Methocarbamol	Methocarbamol	12	12	165	142.41		#					*
1215050315	Ziewacz	John	Charlotte	NC	37	Neurosurgery	S	Methocarbamol	Methocarbamol	15	15	173	140.5		#					*
1215163795	Ditty	Benjamin	Fort Myers	FL	12	Neurosurgery	S	Methocarbamol	Methocarbamol	25	25	666	401.73	18	#					#
1215930250	Page	Kimberly	Redding	CA	06	Neurosurgery	S	Methocarbamol	Methocarbamol	11	11	307	123.3		*					*
1225020555	Soo	Teck	Southfield	MI	26	Neurosurgery	S	Methocarbamol	Methocarbamol	23	23	690	436.1	14	*					*
1225021702	Snell	Brian	Oklahoma City	OK	40	Neurosurgery	S	Methocarbamol	Methocarbamol	16	16	430	150.2		*					*
1225022023	Beck	Carter	Missoula	MT	30	Neurosurgery	S	Methocarbamol	Methocarbamol	39	39	481	352.03	29		24	24	156.11	275	#
1225059025	Dickerson	John	Wichita	KS	20	Neurosurgery	S	Methocarbamol	Methocarbamol	45	45	1193	604.33	29		31	31	394.57	796	#
1225103963	Chedid	Mokbel	Detroit	MI	26	Neurosurgery	S	Methocarbamol	Methocarbamol	44	49	1164	866.83	29		32	36	547.3	855	#
1225217920	Rezaiamiri	Shahram	Stockbridge	GA	13	Neurosurgery	S	Methocarbamol	Methocarbamol	15	17	510	320.52		*					*
1225299589	Gordon	Amber	Mobile	AL	01	Neurosurgery	S	Methocarbamol	Methocarbamol	21	21	338	179.64	13	#					*
1235109463	Hampf	Carl	Nashville	TN	47	Neurosurgery	S	Methocarbamol	Methocarbamol	27	27	357	159.55	14	#					#
1235330432	Campbell	Peter	Shreveport	LA	22	Neurosurgery	S	Methocarbamol	Methocarbamol	36	36	921	245.58	20	#					#
1235346354	Cameron	Brian	Richmond	VA	51	Neurosurgery	S	Methocarbamol	Methocarbamol	18	18	210	197.2	11	*					*
1235373218	Holland	Christopher	Charlotte	NC	37	Neurosurgery	S	Methocarbamol	Methocarbamol	12	14	320	165.84		*					*
1235457037	Tackla	Ryan	Cincinnati	OH	39	Neurosurgery	S	Methocarbamol	Methocarbamol	16	16	202	249.11		*					*
1245214238	Hunt	Gabriel	Los Angeles	CA	06	Neurosurgery	S	Methocarbamol	Methocarbamol	14	14	241	85.77		#					*
1245215409	Afshar	John	West Palm Beach	FL	12	Neurosurgery	S	Methocarbamol	Methocarbamol	13	13	212	138.91	11	*					*
1245231729	Atkins	Donald	San Antonio	TX	48	Neurosurgery	S	Methocarbamol	Methocarbamol	43	43	632	351.74	33		25	25	189.26	367		22
1245251743	Barnett	David	Dallas	TX	48	Neurosurgery	S	Methocarbamol	Methocarbamol	11	11	110	59.01			11	11	59.01	110	*
1245396803	Sehati	Nouzhan	Burbank	CA	06	Neurosurgery	S	Methocarbamol	Methocarbamol	11	11	213	173.67		*					*
1245400167	Panchal	Ripul	Plano	TX	48	Neurosurgery	S	Methocarbamol	Methocarbamol	14	14	327	162.99	14	#					#
1245405661	O'shaughnessy	Brian	Nashville	TN	47	Neurosurgery	S	Methocarbamol	Methocarbamol	46	46	1000	484.64	24		33	33	344.76	765	#
1245467604	Harrison	Jason	Rome	GA	13	Neurosurgery	S	Methocarbamol	Methocarbamol	53	53	912	484.85	25	*					*
1255350104	Bidiwala	Shaad	Dallas	TX	48	Neurosurgery	S	Methocarbamol	Methocarbamol	30	30	388	217.38	15	#					*
1255370557	Salkind	Gene	Huntingdon Valley	PA	42	Neurosurgery	S	Methocarbamol	Methocarbamol	21	21	430	177.63	11	#					*
1265430029	Coric	Domagoj	Charlotte	NC	37	Neurosurgery	S	Methocarbamol	Methocarbamol	34	34	597	281.66	12	#					#
1265469571	Tobler	William	Cincinnati	OH	39	Neurosurgery	S	Methocarbamol	Methocarbamol	67	68	1604	839.65	43	#					#
1265606644	Grunch	Betsy	Gainesville	GA	13	Neurosurgery	S	Methocarbamol	Methocarbamol	15	15	271	150.42		#					*
1265639777	Martin	Juan	Houston	TX	48	Neurosurgery	S	Methocarbamol	Methocarbamol	14	14	407	165.43		*					*
1265684518	Rosen	David	Winter Park	FL	12	Neurosurgery	S	Methocarbamol	Methocarbamol	34	34	384	305.92	26		19	19	161.54	205		15
1265723019	Patel	Achal	Edinburg	TX	48	Neurosurgery	S	Methocarbamol	Methocarbamol	36	36	411	187.05	16		18	18	95.87	218	#
1265723423	Aucoin	Jeffrey	Ogden	UT	49	Neurosurgery	S	Methocarbamol	Methocarbamol	13	13	97	80.66			13	13	80.66	97	*
1275504730	El-Kalliny	Magdy	Somerset	KY	21	Neurosurgery	S	Methocarbamol	Methocarbamol	20	20	551	142.59	14	*					*
1275518797	Yundt	Kent	Bend	OR	41	Neurosurgery	S	Methocarbamol	Methocarbamol	53	53	765	535.31	36	#					#
1275534539	Banks	Jason	Huntsville	AL	01	Neurosurgery	S	Methocarbamol	Methocarbamol	50	50	876	384.99	36		37	37	299.92	651		24
1275574238	Batson	Ramon	Norwalk	CT	09	Neurosurgery	S	Methocarbamol	Methocarbamol	15	15	394	266.09		*					*
1275707689	Zavala	Gerardo	San Antonio	TX	48	Neurosurgery	S	Methocarbamol	Methocarbamol	110	119	3505	1025.7	41		23	25	206.73	740		12
1275762262	Ackerman	Paul	Chicago	IL	17	Neurosurgery	S	Methocarbamol	Methocarbamol	16	16	437	178.66			16	16	178.66	437	*
1275829996	Nanaszko	Michael	Salem	OR	41	Neurosurgery	S	Methocarbamol	Methocarbamol	35	35	652	330.64	14		35	35	330.64	652		14
1285185454	Grunert	Peter	Seattle	WA	53	Neurosurgery	S	Methocarbamol	Methocarbamol	15	15	205	201.33	12	*					*
1285721225	Harsh	Carter	Birmingham	AL	01	Neurosurgery	S	Methocarbamol	Methocarbamol	106	106	620	867.57	54		76	76	617.87	437		43
1285778613	Benedict	William	Marietta	GA	13	Neurosurgery	S	Methocarbamol	Methocarbamol	30	30	717	348.42	24		30	30	348.42	717		24
1295020311	Ruff	Angelique	Saint Paul	MN	27	Neurosurgery	S	Methocarbamol	Methocarbamol	11	11	110	71.59			11	11	71.59	110	*
1295093482	Kosty	Jennifer	New Orleans	LA	22	Neurosurgery	S	Methocarbamol	Methocarbamol	21	23	593	282.79	13	*					*
1295140820	Janjua	Muhammad	Dallas	TX	48	Neurosurgery	S	Methocarbamol	Methocarbamol	20	20	459	214.13	12	*					*
1295811982	Frankel	Roger	Atlanta	GA	13	Neurosurgery	S	Methocarbamol	Methocarbamol	16	16	356	167.6	11	#					*
1295841435	Gentry	Jonathon	Amarillo	TX	48	Neurosurgery	S	Methocarbamol	Methocarbamol	73	74	1693	1128.32	27		58	59	652.49	1373	#
1295861342	Johnson	Michele	Atlanta	GA	13	Neurosurgery	S	Methocarbamol	Methocarbamol	11	11.7	298	256.03		*					*
1295894731	Macdonald	Bart	Canton	GA	13	Neurosurgery	S	Methocarbamol	Methocarbamol	46	50	1423	871.85	28	#					#
1295920858	Boco	Tibor	Westchester	IL	17	Neurosurgery	S	Methocarbamol	Methocarbamol	18	18	540	281.77	17	#					#
1295967826	Uribe Villa	Juan	Jackson	MS	28	Neurosurgery	S	Methocarbamol	Methocarbamol	13	15	410	173.89		#					*
1295998011	Jones	Jeffery	Herrin	IL	17	Neurosurgery	S	Methocarbamol	Methocarbamol	45	45	795	349.77	18		16	16	147.35	293	#
1306051479	Neumann	Christopher	Cincinnati	OH	39	Neurosurgery	S	Methocarbamol	Methocarbamol	30	38	1089	500.05	14	#					*
1306876172	Bohinski	Robert	Cincinnati	OH	39	Neurosurgery	S	Methocarbamol	Methocarbamol	47	53	1505	739.98	30	#					#
1306876768	Bindal	Rajesh	Sugar Land	TX	48	Neurosurgery	S	Methocarbamol	Methocarbamol	11	11	110	88.01		*					*
1306891320	Appley	Alan	Lafayette	LA	22	Neurosurgery	S	Methocarbamol	Methocarbamol	21	21	241	132.15		#					*
1316243264	Tempel	Zachary	Cincinnati	OH	39	Neurosurgery	S	Methocarbamol	Methocarbamol	42	42	742	488.01	19	#					#
1316977457	Neely	Warren	San Antonio	TX	48	Neurosurgery	S	Methocarbamol	Methocarbamol	75	95.1	2853	1179.37	18		59	77.1	953.21	2313	#
1326046236	Adamson	Tim	Charlotte	NC	37	Neurosurgery	S	Methocarbamol	Methocarbamol	25	25	286	187.86		#					*
1326337023	Gogela	Steven	Lincoln	NE	31	Neurosurgery	S	Methocarbamol	Methocarbamol	12	12	103	132.59	12	#					#
1336132430	Jones	David	Greensboro	NC	37	Neurosurgery	S	Methocarbamol	Methocarbamol	28	28	337	235.36	13		13	13	141.06	197	*
1336146992	Onyiuke	Hilary	Farmington	CT	09	Neurosurgery	S	Methocarbamol	Methocarbamol	26	26	339	249.92	21	#					#
1336283795	Brown	Adam	Wilmington	NC	37	Neurosurgery	S	Methocarbamol	Methocarbamol	12	12	305	139.77		#					*
1336308287	Marks	Jared	Bethesda	MD	24	Neurosurgery	S	Methocarbamol	Methocarbamol	13	13	320	238.3			13	13	238.3	320	*
1346225984	Robinson	John	Stuart	FL	12	Neurosurgery	S	Methocarbamol	Methocarbamol	21	21	546	424.32	13	#					#
1346241817	Vardiman	Arnold	San Antonio	TX	48	Neurosurgery	S	Methocarbamol	Methocarbamol	40	40	361	210.9	24	#					#
1346247293	Fewel	Matthew	Kennewick	WA	53	Neurosurgery	S	Methocarbamol	Methocarbamol	30	30	412	372.41	14	#					#
1346276961	Grundmeyer	Raymond	Wichita	KS	20	Neurosurgery	S	Methocarbamol	Methocarbamol	98	98	2352	1214.83	35		54	54	763.12	1500	#
1346284155	Ordonez	Bernardo	Norfolk	VA	51	Neurosurgery	S	Methocarbamol	Methocarbamol	15	15	238	146.97		*					*
1346311552	Ramos	Marco	Shreveport	LA	22	Neurosurgery	S	Methocarbamol	Methocarbamol	27	27	189	77.01		#					*
1356391387	Teal	Kevin	Urbana	IL	17	Neurosurgery	S	Methocarbamol	Methocarbamol	16	16	198	158			0	0	0	0	#
1356445712	Aaronson	Oran	Nashville	TN	47	Neurosurgery	S	Methocarbamol	Methocarbamol	21	27	700	176.07	11	#					*
1356521389	Germain	Rasha	Santa Rosa	CA	06	Neurosurgery	S	Methocarbamol	Methocarbamol	25	25	527	417.05	11		25	25	417.05	527		11
1356559199	Cho	Derrick	Huntsville	AL	01	Neurosurgery	S	Methocarbamol	Methocarbamol	52	52	1040	518.7	35		36	36	350.05	710		23
1356630735	Reintjes	Stephen	North Kansas City	MO	29	Neurosurgery	S	Methocarbamol	Methocarbamol	98	98	2234	1317.46	57		82	82	1039.5	1809		46
1356630818	Gozal	Yair	Cincinnati	OH	39	Neurosurgery	S	Methocarbamol	Methocarbamol	51	51	1079	1020.28	19	#					#
1356632897	Shakir	Hakeem	Oklahoma City	OK	40	Neurosurgery	S	Methocarbamol	Methocarbamol	13	13	163	74.76		*					*
1366450959	Kouri	Joshua	Atlantis	FL	12	Neurosurgery	S	Methocarbamol	Methocarbamol	58	58	1714	712.31	35		46	46	565.47	1370	#
1366488462	Steck	John	Marrero	LA	22	Neurosurgery	S	Methocarbamol	Methocarbamol	11	11	330	94.64			11	11	94.64	330	*
1366745457	Gressot	Loyola	Houston	TX	48	Neurosurgery	S	Methocarbamol	Methocarbamol	11	11	254	122.93			11	11	122.93	254	*
1386603553	Cook	Judson	Cheyenne	WY	56	Neurosurgery	S	Methocarbamol	Methocarbamol	12	12	197	156.53		*					*
1386607257	Laurent	Jeffrey	Norfolk	VA	51	Neurosurgery	S	Methocarbamol	Methocarbamol	19	19	169	140.75	18	#					#
1386671790	Armstrong	Larry	Fayetteville	AR	05	Neurosurgery	S	Methocarbamol	Methocarbamol	30	30	320	292.73	30	#					#
1386686897	Chozick	Bruce	Hartford	CT	09	Neurosurgery	S	Methocarbamol	Methocarbamol	14	14	296	261.11	11	*					*
1386698314	Holman	Paul	Houston	TX	48	Neurosurgery	S	Methocarbamol	Methocarbamol	13	17	460	160.08			13	17	160.08	460	*
1386741577	Bose	Bikash	Newark	DE	10	Neurosurgery	S	Methocarbamol	Methocarbamol	11	11	330	605.79		*					*
1386745321	Paullus	Wayne	Amarillo	TX	48	Neurosurgery	S	Methocarbamol	Methocarbamol	27	27	447	345.55	15	#					#
1386960896	Keen	Joseph	Atlanta	GA	13	Neurosurgery	S	Methocarbamol	Methocarbamol	18	18	470	221.98		#					*
1396701504	Hadden	Anthony	Bend	OR	41	Neurosurgery	S	Methocarbamol	Methocarbamol	21	21	326	433.42		#					*
1396775896	Yamamoto	Yoshihiro	Olympia	WA	53	Neurosurgery	S	Methocarbamol	Methocarbamol	15	15	186	127.05	11		15	15	127.05	186		11
1396819371	Kern	Richard	Wichita Falls	TX	48	Neurosurgery	S	Methocarbamol	Methocarbamol	21	21	550	424.2	13	#					*
1396829735	Reichwage	Brett	Pensacola	FL	12	Neurosurgery	S	Methocarbamol	Methocarbamol	31	31	714	394.32	21	#					#
1396947776	Brown	Steven	Abilene	TX	48	Neurosurgery	S	Methocarbamol	Methocarbamol	40	40	614	495.59	28		28	28	266.79	434	#
1407072382	Douds	Gregory	Las Vegas	NV	32	Neurosurgery	S	Methocarbamol	Methocarbamol	14	16	443	209.07		*					*
1407173453	Nixon Gaddis	Menarvia	Jackson	MS	28	Neurosurgery	S	Methocarbamol	Methocarbamol	54	54	1581	787.5	28		25	25	385.8	750		15
1407812134	Srinivasan	Jayashree	Seattle	WA	53	Neurosurgery	S	Methocarbamol	Methocarbamol	11	11	220	184.99			11	11	184.99	220	*
1417035510	Arriola	Gustavo	Kissimmee	FL	12	Neurosurgery	S	Methocarbamol	Methocarbamol	33	33	697	204.16	24		11	11	72	215	*
1417287517	Fahim	Daniel	Southfield	MI	26	Neurosurgery	S	Methocarbamol	Methocarbamol	29	29	561	267.74	20	#					#
1417438631	Elakil	Ahmad	Lafayette	LA	22	Neurosurgery	S	Methocarbamol	Methocarbamol	13	13	354	98.8		#					*
1417909169	Nieto	Jaime	Flushing	NY	36	Neurosurgery	S	Methocarbamol	Methocarbamol	14	14	420	147.99		*					*
1417924143	White	Benjamin	Oklahoma City	OK	40	Neurosurgery	S	Methocarbamol	Methocarbamol	20	20	500	218.87		#					*
1417946559	Hauge	David	Knoxville	TN	47	Neurosurgery	S	Methocarbamol	Methocarbamol	55	55	471	254.24	33	#					#
1417981804	Kingman	Thomas	San Antonio	TX	48	Neurosurgery	S	Methocarbamol	Methocarbamol	18	18	520	196.9		#					*
1417994096	Johnston	Kim	Macon	GA	13	Neurosurgery	S	Methocarbamol	Methocarbamol	20	20	460	203.16	11	#					*
1427028695	Hubbard	Jason	Nashville	TN	47	Neurosurgery	S	Methocarbamol	Methocarbamol	13	16	465	420.21		*					*
1427044924	Fox	Douglas	Austin	TX	48	Neurosurgery	S	Methocarbamol	Methocarbamol	49	51	969	356.14	31		28	30	207.38	570	#
1427079789	Akeyson	Edward	Alcoa	TN	47	Neurosurgery	S	Methocarbamol	Methocarbamol	13	13	205	262.17		*					*
1427158229	Hargraves	Ronald	Morgantown	WV	54	Neurosurgery	S	Methocarbamol	Methocarbamol	14	14	180	129.11		*					*
1427223619	Alvernia-Silva	Jorge	Monroe	LA	22	Neurosurgery	S	Methocarbamol	Methocarbamol	11	13	390	220.24			11	13	220.24	390	*
1427276948	Verdon	Michael	Dayton	OH	39	Neurosurgery	S	Methocarbamol	Methocarbamol	18	18	458	198.51			18	18	198.51	458	*
1427294727	Lingo	Patrick	Savannah	GA	13	Neurosurgery	S	Methocarbamol	Methocarbamol	12	12	234	125.76		*					*
1437101185	Swaid	Swaid	Birmingham	AL	01	Neurosurgery	S	Methocarbamol	Methocarbamol	37	37	528	277.19	29	#					#
1447406509	Chan	Michael	Sacramento	CA	06	Neurosurgery	S	Methocarbamol	Methocarbamol	17	17	146	80.46		*					*
1447543954	Hartman	Cory	Winter Park	FL	12	Neurosurgery	S	Methocarbamol	Methocarbamol	19	19	417	633.52		#					*
1457300840	Lu	William	Pueblo	CO	08	Neurosurgery	S	Methocarbamol	Methocarbamol	11	11	240	117.54		*					*
1457309056	Tresser	Steven	Tampa	FL	12	Neurosurgery	S	Methocarbamol	Methocarbamol	27	27	795	243.15	19	#					#
1457318305	King	Michael	Bradenton	FL	12	Neurosurgery	S	Methocarbamol	Methocarbamol	13	13	195	100.55	11		13	13	100.55	195		11
1457322406	Esce	Phillip	Spartanburg	SC	45	Neurosurgery	S	Methocarbamol	Methocarbamol	20	20	586	241.97		*					*
1457427130	Tumu	Hari	Austin	TX	48	Neurosurgery	S	Methocarbamol	Methocarbamol	13	13	257	84.13		*					*
1457589939	Yarbrough	Chester	Durham	NC	37	Neurosurgery	S	Methocarbamol	Methocarbamol	19	19	555	313.31	11	#					*
1457594012	Mickler	Christopher	Clearwater	FL	12	Neurosurgery	S	Methocarbamol	Methocarbamol	28	30	701	355.15		#					*
1457667446	Tyler	Lindsey	Wilson	NC	37	Neurosurgery	S	Methocarbamol	Methocarbamol	42	46	1270	491.04	19	#					#
1467453886	Tao	Cheng	Huntsville	AL	01	Neurosurgery	S	Methocarbamol	Methocarbamol	68	68	1552	766.46	42		35	35	316.16	785		26
1467618025	Halpin	Ryan	Olympia	WA	53	Neurosurgery	S	Methocarbamol	Methocarbamol	24	26	598	502.03	19	#					#
1467650663	Jarrell	Stuart	Charlotte	NC	37	Neurosurgery	S	Methocarbamol	Methocarbamol	28	28	433	197.41	14		16	16	105.72	220	*
1467656728	Reames	Davis	Savannah	GA	13	Neurosurgery	S	Methocarbamol	Methocarbamol	22	24	404	194.69	15	#					*
1467746453	Mulholland	Celene	Pasadena	CA	06	Neurosurgery	S	Methocarbamol	Methocarbamol	40	44.3	1089	567.6		#					*
1477503597	Gocio	Allan	Mountain Home	AR	05	Neurosurgery	S	Methocarbamol	Methocarbamol	70	74	2120	1813.92	33		47	47	1102.88	1310		20
1477512507	White	Jonathan	Dallas	TX	48	Neurosurgery	S	Methocarbamol	Methocarbamol	11	11	132	68.52		*					*
1477522167	Norton	Thomas	Tucson	AZ	04	Neurosurgery	S	Methocarbamol	Methocarbamol	20	20	217	128.92		#					*
1477525970	Sandwell	Stephen	Huntsville	AL	01	Neurosurgery	S	Methocarbamol	Methocarbamol	12	12	263	111.19			12	12	111.19	263	*
1477552552	Vincent	David	Virginia Beach	VA	51	Neurosurgery	S	Methocarbamol	Methocarbamol	22	22	170	120.84	16	#					*
1477554517	Johnson	John	Huntsville	AL	01	Neurosurgery	S	Methocarbamol	Methocarbamol	33	37	958	406.36	27	#					#
1477654937	Bernard	Clark	Fishersville	VA	51	Neurosurgery	S	Methocarbamol	Methocarbamol	11	11	250	426.88		*					*
1477659787	Vaynman	Artem	Cleveland	OH	39	Neurosurgery	S	Methocarbamol	Methocarbamol	13	19	570	343.82		*					*
1477661189	Skidmore	Bradbury	Crestview Hills	KY	21	Neurosurgery	S	Methocarbamol	Methocarbamol	23	23	555	237.61	13		23	23	237.61	555		13
1477780906	Reding	Jonathan	Little Rock	AR	05	Neurosurgery	S	Methocarbamol	Methocarbamol	28	29	667	184.88	18	*					*
1487610275	Khajavi	Kaveh	Atlanta	GA	13	Neurosurgery	S	Methocarbamol	Methocarbamol	15	15	450	210.93	13	#					#
1487626560	Huffmon	George	Wilmington	NC	37	Neurosurgery	S	Methocarbamol	Methocarbamol	23	23	234	194.12	23	#					#
1487855185	Chang	Victor	Detroit	MI	26	Neurosurgery	S	Methocarbamol	Methocarbamol	12	12	251	152.37		#					*
1487862926	Oberlander	Eric	Baton Rouge	LA	22	Neurosurgery	S	Methocarbamol	Methocarbamol	125	125	2722	1263.14	75		74	74	746.24	1630		48
1487920948	Ross	Louis	Billings	MT	30	Neurosurgery	S	Methocarbamol	Methocarbamol	35	35	797	264.51	11	#					*
1497711634	Bronec	Peter	Durham	NC	37	Neurosurgery	S	Methocarbamol	Methocarbamol	26	30	594	939.09			26	30	939.09	594	*
1497770457	Khoo	Larry	Los Angeles	CA	06	Neurosurgery	S	Methocarbamol	Methocarbamol	120	133.7	4000	2322.44	47		97	110.7	1843.84	3320	#
1497785661	Banister	William	Amarillo	TX	48	Neurosurgery	S	Methocarbamol	Methocarbamol	142	144	1704	1157.39	51		86	88	654.29	959		36
1497956403	Bowie	Charles	Baton Rouge	LA	22	Neurosurgery	S	Methocarbamol	Methocarbamol	14	14	405	254.97	11	*					*
1508019159	Bejnarowicz	Robert	Duluth	MN	27	Neurosurgery	S	Methocarbamol	Methocarbamol	16	16	238	154.35	13	#					#
1508077884	Connor	David	Little Rock	AR	05	Neurosurgery	S	Methocarbamol	Methocarbamol	93	99	2865	2016.41	46		46	48	702.79	1345		26
1508123167	Carson	Tyler	Palmdale	CA	06	Neurosurgery	S	Methocarbamol	Methocarbamol	16	17	373	231.65	11	*					*
1508857749	Elsner	Henry	Greensboro	NC	37	Neurosurgery	S	Methocarbamol	Methocarbamol	113	115	1551	1165.02	32		68	70	596.34	875	#
1518197151	Kerr	Paul	Jackson	MS	28	Neurosurgery	S	Methocarbamol	Methocarbamol	19	19	361	144.84	16	#					#
1528074135	West	George	Houston	TX	48	Neurosurgery	S	Methocarbamol	Methocarbamol	16	16	400	210.7	15	#					#
1528078870	Hoover	Devon	Detroit	MI	26	Neurosurgery	S	Methocarbamol	Methocarbamol	13	13	284	143.3		*					*
1528094851	Ilercil	Orhan	Flowood	MS	28	Neurosurgery	S	Methocarbamol	Methocarbamol	21	21	455	157.85	11	*					*
1528129228	Betancourt	Alejandro	Harlingen	TX	48	Neurosurgery	S	Methocarbamol	Methocarbamol	20	20	514	172.7	17	*					*
1528195252	Cochran	Daniel	Norman	OK	40	Neurosurgery	S	Methocarbamol	Methocarbamol	17	19	543	171.12		#					*
1528262110	Salinas	Paul	Frisco	TX	48	Neurosurgery	S	Methocarbamol	Methocarbamol	14	14	298	146.61			14	14	146.61	298	*
1538196175	Reintjes	Stephen	Kansas City	MO	29	Neurosurgery	S	Methocarbamol	Methocarbamol	31	31	788	502	16	#					#
1538261615	Gunter	Brett	West Columbia	SC	45	Neurosurgery	S	Methocarbamol	Methocarbamol	17	17	231	150.84		*					*
1548201346	Iuliano	Brian	Olympia	WA	53	Neurosurgery	S	Methocarbamol	Methocarbamol	11	11	84	52.39		*					*
1548210107	Errington	Bret	Amarillo	TX	48	Neurosurgery	S	Methocarbamol	Methocarbamol	35	36	1020	490.58			22	22	364.34	600	*
1548281363	Barnes	Bryan	Athens	GA	13	Neurosurgery	S	Methocarbamol	Methocarbamol	13	13	164	80.15	11	*					*
1548354459	Oberer	Daniel	Charlotte	NC	37	Neurosurgery	S	Methocarbamol	Methocarbamol	44	46	869	722.59	19		15	17	200.15	323	#
1548358385	Kaplan	Barry	Ocala	FL	12	Neurosurgery	S	Methocarbamol	Methocarbamol	20	20	296	117.49	13	#					*
1548365802	El-Kadi	Matt	Monroeville	PA	42	Neurosurgery	S	Methocarbamol	Methocarbamol	211	212	2970	1780.42	171		165	165	1411.29	2276		134
1558352831	Stern	Joseph	Greensboro	NC	37	Neurosurgery	S	Methocarbamol	Methocarbamol	66	69.2	1367	796.71	35	#					#
1558505172	Gandhi	Gautam	Little Rock	AR	05	Neurosurgery	S	Methocarbamol	Methocarbamol	14	14	140	128.94		*					*
1568439172	Gold	Rammy	Parkersburg	WV	54	Neurosurgery	S	Methocarbamol	Methocarbamol	26	26	369	301.32	13	#					*
1568584159	Wang	Vincent	Austin	TX	48	Neurosurgery	S	Methocarbamol	Methocarbamol	11	11	132	82.73		*					*
1568720548	Foxx	Kenneth	Fort Smith	AR	05	Neurosurgery	S	Methocarbamol	Methocarbamol	15	15	105	36.9			0	0	0	0	#
1578513925	Woodall	William	Birmingham	AL	01	Neurosurgery	S	Methocarbamol	Methocarbamol	132	132	1352	997.52	66		105	105	805.44	1076		53
1578557377	Mack	Chriss	Missoula	MT	30	Neurosurgery	S	Methocarbamol	Methocarbamol	64	64	885	837.54	35	#					#
1578610457	Lebow	Richard	Nashville	TN	47	Neurosurgery	S	Methocarbamol	Methocarbamol	56	57	1680	861.5	46		39	40	586.42	1170		32
1578666780	Stefanis	George	Macon	GA	13	Neurosurgery	S	Methocarbamol	Methocarbamol	73	77	1955	1530.07	38		47	51	921.77	1328		22
1578773990	Thankachan Jacob	Arun	Gainesville	GA	13	Neurosurgery	S	Methocarbamol	Methocarbamol	38	38	423	248.6	22		22	22	122.84	240	#
1588634588	Geckle	David	Richmond	VA	51	Neurosurgery	S	Methocarbamol	Methocarbamol	59	60	1330	475.08	28	#					#
1588665319	Dietze	John	Texarkana	TX	48	Neurosurgery	S	Methocarbamol	Methocarbamol	14	14	390	198.21		*					*
1588786669	Cowan	John	Rome	GA	13	Neurosurgery	S	Methocarbamol	Methocarbamol	33	35	829	333.98	19		13	15	171.2	450	*
1598043143	Gaspard	Bryan	Jackson	MS	28	Neurosurgery	S	Methocarbamol	Methocarbamol	22	22	325	267.94	17	#					#
1598076739	Basheer	Azam	Detroit	MI	26	Neurosurgery	S	Methocarbamol	Methocarbamol	11	11	244	113.54		*					*
1598744484	Rodriguez-Cruz	Leonardo	Knoxville	TN	47	Neurosurgery	S	Methocarbamol	Methocarbamol	23	23	252	135.64	13		23	23	135.64	252		13
1598788655	Walpert	Kimberly	Athens	GA	13	Neurosurgery	S	Methocarbamol	Methocarbamol	40	40	390	258.45	27		29	29	188.38	282	#
1598934903	Orozco	Ludwig	Rowlett	TX	48	Neurosurgery	S	Methocarbamol	Methocarbamol	18	18	417	193.11		*					*
1598942609	Lee	Anthony	Fort Worth	TX	48	Neurosurgery	S	Methocarbamol	Methocarbamol	19	19	347	226.91		#					*
1609011568	Babington	Parker	Norfolk	VA	51	Neurosurgery	S	Methocarbamol	Methocarbamol	19	19	154	137.09	16	#					#
1609138841	Mehra	Ratnesh	Southfield	MI	26	Neurosurgery	S	Methocarbamol	Methocarbamol	16	16.1	483	281.31		*					*
1609148477	Alahmadi	Hussein	New Britain	CT	09	Neurosurgery	S	Methocarbamol	Methocarbamol	11	11	142	90.65		*					*
1609161637	Barber	Sean	Houston	TX	48	Neurosurgery	S	Methocarbamol	Methocarbamol	15	15	450	179.18		*					*
1609169457	Cooper	Calvin	Austin	TX	48	Neurosurgery	S	Methocarbamol	Methocarbamol	16	16	267	242.16		#					*
1609821545	Gabriel	Eric	Jacksonville	FL	12	Neurosurgery	S	Methocarbamol	Methocarbamol	27	35	970	499.67		*					*
1609918416	Nasr	Fadi	Oklahoma City	OK	40	Neurosurgery	S	Methocarbamol	Methocarbamol	38	38	992	696.95	16		23	23	559.07	630	*
1619187697	Cardenas	Raul	Memphis	TN	47	Neurosurgery	S	Methocarbamol	Methocarbamol	28	28	544	504.11	17	#					#
1629015375	Kamath	Yogish	Wichita Falls	TX	48	Neurosurgery	S	Methocarbamol	Methocarbamol	31	33	990	458.25			20	20	329.71	600	*
1629030804	Gleason	Patrick	Corpus Christi	TX	48	Neurosurgery	S	Methocarbamol	Methocarbamol	99	99	2885	2941.31	43		45	45	1305.69	1317		23
1629056908	Patrick	Todd	Tyler	TX	48	Neurosurgery	S	Methocarbamol	Methocarbamol	42	42	513	272.31	31		29	29	180.73	355	#
1629072996	Marcincin	Robert	Bethlehem	PA	42	Neurosurgery	S	Methocarbamol	Methocarbamol	20	24	615	145.89			20	24	145.89	615	*
1629229950	Patel	Nikhil	Maywood	IL	17	Neurosurgery	S	Methocarbamol	Methocarbamol	15	15	450	217.02		#					*
1629298500	Maryanov, Md	Timothy	Fort Smith	AR	05	Neurosurgery	S	Methocarbamol	Methocarbamol	36	46	1354	512.41		*					*
1639149792	Schoettle	Timothy	Nashville	TN	47	Neurosurgery	S	Methocarbamol	Methocarbamol	15	15	302	94.83		*					*
1639160500	Sekhon	Lali	Reno	NV	32	Neurosurgery	S	Methocarbamol	Methocarbamol	29	33	970	450.27	23	#					#
1639362700	Kim	Paul	Charlotte	NC	37	Neurosurgery	S	Methocarbamol	Methocarbamol	38	38	778	546.48	14		38	38	546.48	778		14
1639386808	Hamilton	David	Pittsburgh	PA	42	Neurosurgery	S	Methocarbamol	Methocarbamol	43	47	1118	598.18	21		28	32	429.97	813	#
1639459233	Gandhoke	Gurpreet	Kansas City	MO	29	Neurosurgery	S	Methocarbamol	Methocarbamol	16	16.3	245	281.34		#					*
1639497563	Eddleman	Christopher	Abilene	TX	48	Neurosurgery	S	Methocarbamol	Methocarbamol	47	47	715	465.39	27		36	36	390.01	564	#
1649204983	Vokshoor	Amir	Santa Monica	CA	06	Neurosurgery	S	Methocarbamol	Methocarbamol	12	12	262	90.81			12	12	90.81	262	*
1649346784	Ryan	Patrick	Montgomery	AL	01	Neurosurgery	S	Methocarbamol	Methocarbamol	19	19	550	259.25	13	#					*
1649353947	Larson	Jeffrey	Coeur D Alene	ID	16	Neurosurgery	S	Methocarbamol	Methocarbamol	14	14	202	131.55	11		14	14	131.55	202		11
1659309870	Stringer	Douglas	Panama City	FL	12	Neurosurgery	S	Methocarbamol	Methocarbamol	15	15	450	191.93		*					*
1659376101	Brooks	William	Lexington	KY	21	Neurosurgery	S	Methocarbamol	Methocarbamol	146	161	4633	817.41	109		106	121	606.41	3448		77
1659581601	Stanger	Richard	Baton Rouge	LA	22	Neurosurgery	S	Methocarbamol	Methocarbamol	53	53	1520	635.41	27		27	27	345.78	800	#
1669461000	Wienecke	Robert	Oklahoma City	OK	40	Neurosurgery	S	Methocarbamol	Methocarbamol	18	18	330	151.7	11	#					*
1679510705	Emadian	Seyed	Tullahoma	TN	47	Neurosurgery	S	Methocarbamol	Methocarbamol	23	23	286	123.15	21		23	23	123.15	286		21
1679515944	Mcpherson	Christopher	Cincinnati	OH	39	Neurosurgery	S	Methocarbamol	Methocarbamol	40	40	556	441.23	25	#					#
1679648927	Lin	Franklin	Marietta	GA	13	Neurosurgery	S	Methocarbamol	Methocarbamol	22	22	364	259.83	12		11	11	73.83	144	*
1689876005	Trammell	James	Abilene	TX	48	Neurosurgery	S	Methocarbamol	Methocarbamol	46	46	566	437.09	26	#					#
1699740258	Moossy	John	Pittsburgh	PA	42	Neurosurgery	S	Methocarbamol	Methocarbamol	59	59.3	1469	809.62	22		14	14	263.31	350	*
1700164993	Shetgeri	Siddharth	Westerville	OH	39	Neurosurgery	S	Methocarbamol	Methocarbamol	17	17	304	138.62	12	*					*
1700804382	Withers	Gregory	Arcadia	CA	06	Neurosurgery	S	Methocarbamol	Methocarbamol	19	19	570	251.21			19	19	251.21	570	*
1700856994	Lanford	Gregory	Nashville	TN	47	Neurosurgery	S	Methocarbamol	Methocarbamol	26	26	282	125.91	17	#					#
1700878436	Bailey	Steven	Gainesville	FL	12	Neurosurgery	S	Methocarbamol	Methocarbamol	21	29	781	578.34	13	#					*
1710044383	Macias	Melissa	Rockford	IL	17	Neurosurgery	S	Methocarbamol	Methocarbamol	56	59.2	1672	1980.34	34		34	35.2	924.34	977		22
1710151980	Welling	Blake	Ogden	UT	49	Neurosurgery	S	Methocarbamol	Methocarbamol	18	18	361	241.56	16	#					*
1710905393	Trask	Todd	Houston	TX	48	Neurosurgery	S	Methocarbamol	Methocarbamol	23	23	316	169.89			23	23	169.89	316	*
1710927694	Mckenzie	Rick	Tuscaloosa	AL	01	Neurosurgery	S	Methocarbamol	Methocarbamol	81	82	1594	593.12	55		37	38	270.82	688		30
1710939889	Oetting	Gregory	Augusta	GA	13	Neurosurgery	S	Methocarbamol	Methocarbamol	52	54	894	504.79	35	#					#
1710997135	Cullom	Edward	Flowood	MS	28	Neurosurgery	S	Methocarbamol	Methocarbamol	52	52	780	360.61	22		25	25	157.85	375	*
1720030273	Masson	Robert	Ocoee	FL	12	Neurosurgery	S	Methocarbamol	Methocarbamol	18	18	326	166.74	15	#					#
1720101827	Upadhyaya	Cheerag	Kansas City	MO	29	Neurosurgery	S	Methocarbamol	Methocarbamol	19	19	300	149.84	15	#					#
1720174501	Disanto	David	East Providence	RI	44	Neurosurgery	S	Methocarbamol	Methocarbamol	18	18	540	224.67			18	18	224.67	540	*
1720240658	Griffith	Adam	Dallas	TX	48	Neurosurgery	S	Methocarbamol	Methocarbamol	32	32	461	562.09	17		32	32	562.09	461		17
1720345119	Funk	Robert	Wichita Falls	TX	48	Neurosurgery	S	Methocarbamol	Methocarbamol	30	32.3	655	562.78	17		19	21.3	377.54	445	#
1720353873	Slottje	David	Charlottesville	VA	51	Neurosurgery	S	Methocarbamol	Methocarbamol	25	25	418	301.93	18	#					#
1730178187	Waguespack	Paul	Baton Rouge	LA	22	Neurosurgery	S	Methocarbamol	Methocarbamol	23	23	690	231.49	16	#					#
1730240227	Friedman	Robert	Stockbridge	GA	13	Neurosurgery	S	Methocarbamol	Methocarbamol	19	25	750	328.64		*					*
1730272550	Yocom	Steven	Camden	NJ	34	Neurosurgery	S	Methocarbamol	Methocarbamol	16	20	570	217.18		*					*
1730340324	Hammers	Ronald	Colorado Springs	CO	08	Neurosurgery	S	Methocarbamol	Methocarbamol	11	11	156	139.18		*					*
1730368499	Toussaint	Charles	West Columbia	SC	45	Neurosurgery	S	Methocarbamol	Methocarbamol	21	21	252	201.64		#					*
1740276773	Piper	John	Des Moines	IA	19	Neurosurgery	S	Methocarbamol	Methocarbamol	13	13	121	62.54		#					*
1740281880	Murray	Rhett	Huntsville	AL	01	Neurosurgery	S	Methocarbamol	Methocarbamol	25	25	586	261.2	17	#					*
1740397306	Munshi	Ilyas	Lafayette	LA	22	Neurosurgery	S	Methocarbamol	Methocarbamol	100	102.5	2593	935.58	52		53	55	468.68	1336		32
1740523869	Bentley	Joshua	Normal	IL	17	Neurosurgery	S	Methocarbamol	Methocarbamol	31	31	514	553.97	19		12	12	102.21	151	*
1750320511	Cattorini	Jeffrey	Plano	TX	48	Neurosurgery	S	Methocarbamol	Methocarbamol	23	23	690	234.95	11		23	23	234.95	690		11
1750331104	Fulmer	Benjamin	Birmingham	AL	01	Neurosurgery	S	Methocarbamol	Methocarbamol	120	120	1518	1018.03	82		88	88	640.73	1145		63
1750380580	Smith	Mark	Charlotte	NC	37	Neurosurgery	S	Methocarbamol	Methocarbamol	20	20	322	148.69		#					*
1750388229	Gilman	Steven	Erie	PA	42	Neurosurgery	S	Methocarbamol	Methocarbamol	20	22	390	187.12	12	#					*
1750399275	Wahl	Melvin	Kennewick	WA	53	Neurosurgery	S	Methocarbamol	Methocarbamol	23	23	209	295.69	17	#					#
1750592051	Losiniecki	Andrew	Mishawaka	IN	18	Neurosurgery	S	Methocarbamol	Methocarbamol	46	50	1090	478.27	23		26	28	257.27	625	#
1750596904	Al-Hafez	Baraa	Houston	TX	48	Neurosurgery	S	Methocarbamol	Methocarbamol	17	17	207	130.72	11	*					*
1760432090	Baker	Christopher	Winter Park	FL	12	Neurosurgery	S	Methocarbamol	Methocarbamol	47	47	495	409.62	33	#					#
1760443766	Wolf	Aizik	South Miami	FL	12	Neurosurgery	S	Methocarbamol	Methocarbamol	36	42	1260	225.47	14	#					*
1760447882	Scrantz	Kelly	Baton Rouge	LA	22	Neurosurgery	S	Methocarbamol	Methocarbamol	13	21	561	198.38		*					*
1760483291	Hilton	Donald	San Antonio	TX	48	Neurosurgery	S	Methocarbamol	Methocarbamol	103	103	820	662.03	60		77	77	454.59	639	#
1770695660	Holbrook	Thomas	Columbia	SC	45	Neurosurgery	S	Methocarbamol	Methocarbamol	14	16	267	203.62			14	16	203.62	267	*
1770791709	Kanter	Adam	Pittsburgh	PA	42	Neurosurgery	S	Methocarbamol	Methocarbamol	21	21	284	190.58	16	#					#
1780611251	White	James	Gadsden	AL	01	Neurosurgery	S	Methocarbamol	Methocarbamol	36	36	582	273	22		22	22	192.63	357	#
1780620765	Soloniuk	Donald	Lewiston	ID	16	Neurosurgery	S	Methocarbamol	Methocarbamol	24	24	415	208.8	15	#					*
1780680504	Stevenson	John	Gainesville	FL	12	Neurosurgery	S	Methocarbamol	Methocarbamol	47	48	1102	646	25		32	32	256.4	680	#
1780795435	Cantando	John	Wellington	FL	12	Neurosurgery	S	Methocarbamol	Methocarbamol	39	39	1099	589.33	24		24	24	286.99	673	#
1780905380	Menendez	Joshua	Birmingham	AL	01	Neurosurgery	S	Methocarbamol	Methocarbamol	202	203.7	1663	1698.6	81		164	165.7	1363.76	1355		67
1780951582	D'andrea	Kenneth	Detroit	MI	26	Neurosurgery	S	Methocarbamol	Methocarbamol	55	55	1542	741.53	29		34	34	453.31	912		18
1790098788	Okun	Jessica	Sunrise	FL	12	Neurosurgery	S	Methocarbamol	Methocarbamol	20	22	410	227.1	12	#					*
1790728913	Schlifka	Brett	Wellington	FL	12	Neurosurgery	S	Methocarbamol	Methocarbamol	20	20.3	572	324.05	19	#					#
1790734226	Bowen	Samuel	Birmingham	AL	01	Neurosurgery	S	Methocarbamol	Methocarbamol	80	80	675	464.01	54		66	66	386.14	559		42
1801039052	Branch	Byron	Charlotte	NC	37	Neurosurgery	S	Methocarbamol	Methocarbamol	32	32	865	304.5	17	#					#
1801800685	Holladay	Frank	Kansas City	KS	20	Neurosurgery	S	Methocarbamol	Methocarbamol	12	18	440	110.83			12	18	110.83	440	*
1801880380	Abdolvahabi	Ramin	Wellington	FL	12	Neurosurgery	S	Methocarbamol	Methocarbamol	101	109.3	3215	1473.28	54		85	85.3	1181.6	2495	#
1801885819	Dixit	Sanat	Huntsville	AL	01	Neurosurgery	S	Methocarbamol	Methocarbamol	59	59	618	316.9	44		45	45	257.46	484	#
1801939947	Bagley	Carlos	Durham	NC	37	Neurosurgery	S	Methocarbamol	Methocarbamol	50	52.3	1459	697.33	22	#					#
1801944905	Insinga	Salvatore	West Islip	NY	36	Neurosurgery	S	Methocarbamol	Methocarbamol	13	13	370	220.07		#					*
1811181886	Gahramanov	Seymur	Salem	OR	41	Neurosurgery	S	Methocarbamol	Methocarbamol	12	12	300	108.85		*					*
1811208788	Babu	Maya	Boston	MA	25	Neurosurgery	S	Methocarbamol	Methocarbamol	11	11	198	81.94			11	11	81.94	198	*
1811273287	Fernholz	Brian	Humble	TX	48	Neurosurgery	S	Methocarbamol	Methocarbamol	11	17	510	107.13			11	17	107.13	510	*
1811943996	Summers	Lori	Hammond	LA	22	Neurosurgery	S	Methocarbamol	Methocarbamol	34	34	588	239.39	15		21	21	133.73	345	*
1821030479	Doughty	Kyle	Dallas	TX	48	Neurosurgery	S	Methocarbamol	Methocarbamol	12	12	148	116.08		#					*
1821036492	Keller	Irvin	Vero Beach	FL	12	Neurosurgery	S	Methocarbamol	Methocarbamol	12	12	348	151.29		*					*
1821042680	Acakpo-Satchivi	Leslie	Springfield	IL	17	Neurosurgery	S	Methocarbamol	Methocarbamol	12	12	243	427.65			0	0	0	0	#
1821042946	Stevenson	Kevin	Macon	GA	13	Neurosurgery	S	Methocarbamol	Methocarbamol	22	22	586	347.91	14	#					*
1821064957	Henn	Jeffrey	Fort Myers	FL	12	Neurosurgery	S	Methocarbamol	Methocarbamol	21	21	249	205.06	18	#					#
1821087636	Heitkamp	Jeffrey	Arlington	TX	48	Neurosurgery	S	Methocarbamol	Methocarbamol	21	21	290	157.47		#					*
1821189408	Khalil	Hitham	Valdosta	GA	13	Neurosurgery	S	Methocarbamol	Methocarbamol	27	27	800	579.69	17		12	12	216.03	360	*
1831125822	Carr	Ann	Pensacola	FL	12	Neurosurgery	S	Methocarbamol	Methocarbamol	13	15	450	256.27			13	15	256.27	450	*
1831154004	Arthur	James	Hot Springs	AR	05	Neurosurgery	S	Methocarbamol	Methocarbamol	13	13	360	145.6		*					*
1831197698	Henegar	Martin	Charlotte	NC	37	Neurosurgery	S	Methocarbamol	Methocarbamol	13	13	245	119.42		*					*
1831286863	Maher	Philip	Pensacola	FL	12	Neurosurgery	S	Methocarbamol	Methocarbamol	20	20	196	297.98	17	#					#
1831400621	Bradley	Lucas	Mountain Home	AR	05	Neurosurgery	S	Methocarbamol	Methocarbamol	12	12	147	113.07	12	*					*
1841224367	Azordegan	Philip	Flowood	MS	28	Neurosurgery	S	Methocarbamol	Methocarbamol	19	19	156	155.74	13	#					*
1841249711	Behrmann	Donald	Winter Park	FL	12	Neurosurgery	S	Methocarbamol	Methocarbamol	23	23	304	205.72	16	#					#
1841285756	Martin	George	El Paso	TX	48	Neurosurgery	S	Methocarbamol	Methocarbamol	38	39.5	1185	514.97	19	#					#
1841401734	Wadhwa	Rishi	Greenbrae	CA	06	Neurosurgery	S	Methocarbamol	Methocarbamol	11	11	190	82.05		*					*
1841429586	Wong	Albert	Los Angeles	CA	06	Neurosurgery	S	Methocarbamol	Methocarbamol	13	13	390	90.99		*					*
1841491925	Evans	Brandon	Fayetteville	AR	05	Neurosurgery	S	Methocarbamol	Methocarbamol	53	53	1587	687.29	32		36	36	441.35	1077		20
1851331698	Robinson	Robert	Birmingham	AL	01	Neurosurgery	S	Methocarbamol	Methocarbamol	31	31	380	318.52	18		11	11	100.37	165	*
1851338628	Wiles	David	Chattanooga	TN	47	Neurosurgery	S	Methocarbamol	Methocarbamol	27	27	447	224.71	18		27	27	224.71	447		18
1851347678	Allende	Rafael	Melbourne	FL	12	Neurosurgery	S	Methocarbamol	Methocarbamol	11	11	260	147.23		*					*
1851525943	Staub	Blake	Houston	TX	48	Neurosurgery	S	Methocarbamol	Methocarbamol	17	17	172	121.99	14	#					#
1851568174	Haydel	Justin	Metairie	LA	22	Neurosurgery	S	Methocarbamol	Methocarbamol	19	19	380	176.57	18	#					#
1851603906	Birinyi	Paul	Opelousas	LA	22	Neurosurgery	S	Methocarbamol	Methocarbamol	25	25.7	621	296.87	15	*					*
1861603466	Qureshi	Shahnawaz	Fort Wayne	IN	18	Neurosurgery	S	Methocarbamol	Methocarbamol	25	25	440	194.13	17	#					*
1861794000	To	Chiu Yuen	Southfield	MI	26	Neurosurgery	S	Methocarbamol	Methocarbamol	14	14	280	161.08		*					*
1871536565	Chambers	Melissa	Birmingham	AL	01	Neurosurgery	S	Methocarbamol	Methocarbamol	13	13	130	75.95		*					*
1871561167	Capocelli	Anthony	Little Rock	AR	05	Neurosurgery	S	Methocarbamol	Methocarbamol	13	14.2	382	282.06		*					*
1871582213	Tibbs	Robert	Oklahoma City	OK	40	Neurosurgery	S	Methocarbamol	Methocarbamol	11	11	320	197.2		*					*
1871584011	Schell	Gerald	Saginaw	MI	26	Neurosurgery	S	Methocarbamol	Methocarbamol	32	32	953	292.7	17	*					*
1871720201	Styliaras	John	Topeka	KS	20	Neurosurgery	S	Methocarbamol	Methocarbamol	33	33.1	759	390.81	16	#					#
1881638930	Gilmer	Holly	Southfield	MI	26	Neurosurgery	S	Methocarbamol	Methocarbamol	14	14	401	169.23			0	0	0	0	#
1881800571	Matheus	Virgilio	Orlando	FL	12	Neurosurgery	S	Methocarbamol	Methocarbamol	12	12	340	148.09		*					*
1881853158	Jayarao	Mayur	Springfield	MO	29	Neurosurgery	S	Methocarbamol	Methocarbamol	26	26	365	159.66	19	#					#
1891735684	Lapsiwala	Samir	Fort Worth	TX	48	Neurosurgery	S	Methocarbamol	Methocarbamol	17	17	266	106.03		#					*
1891745774	Ward	John	Richmond	VA	51	Neurosurgery	S	Methocarbamol	Methocarbamol	30	32	573	1133.75		*					*
1891752176	Anson	John	Las Vegas	NV	32	Neurosurgery	S	Methocarbamol	Methocarbamol	11	11	209	100.08		*					*
1891768883	Gerszten	Peter	Pittsburgh	PA	42	Neurosurgery	S	Methocarbamol	Methocarbamol	65	65	1238	802.02	47		44	44	590.18	872		32
1902000599	Angeles	Carmina	Eugene	OR	41	Neurosurgery	S	Methocarbamol	Methocarbamol	12	12	198	95.58		*					*
1902802515	Ehirim	Princewill	Lawrenceville	GA	13	Neurosurgery	S	Methocarbamol	Methocarbamol	12	12	112	83.24		*					*
1902852734	Spillane	William	High Point	NC	37	Neurosurgery	S	Methocarbamol	Methocarbamol	64	84	2520	1206.45	13		42	56	814.03	1680	*
1902926850	Waldron	James	Austin	TX	48	Neurosurgery	S	Methocarbamol	Methocarbamol	15	15	395	154.07	13	*					*
1912092800	Refai	Daniel	Atlanta	GA	13	Neurosurgery	S	Methocarbamol	Methocarbamol	11	11.3	325	298.5			11	11.3	298.5	325	*
1912115718	Pearson	Blake	Birmingham	AL	01	Neurosurgery	S	Methocarbamol	Methocarbamol	68	68	822	657.36	30		56	56	533.07	705	#
1912996489	Wilson	Robert	Tampa	FL	12	Neurosurgery	S	Methocarbamol	Methocarbamol	44	73.5	2206	1923.53	20		22	32	748.42	960	#
1922029925	Horgan	Michael	Big Flats	NY	36	Neurosurgery	S	Methocarbamol	Methocarbamol	24	24	244	114.33	20		13	13	58.57	114	#
1922113869	Baron	Eli	Los Angeles	CA	06	Neurosurgery	S	Methocarbamol	Methocarbamol	34	34	650	313.49		*					*
1922243682	Hargett	Christopher	Dothan	AL	01	Neurosurgery	S	Methocarbamol	Methocarbamol	28	28	418	244.37	16	#					#
1922329986	Decuypere	Michael	Chicago	IL	17	Neurosurgery	S	Methocarbamol	Methocarbamol	41	54.5	1502	1048.63	12	#					#
1932135266	Farrukh	Abdallah	Lancaster	CA	06	Neurosurgery	S	Methocarbamol	Methocarbamol	38	40	1180	440.33			18	18	150.45	540	*
1932137650	Giannakopoulo	George	Port Richey	FL	12	Neurosurgery	S	Methocarbamol	Methocarbamol	11	11.8	354	136.92			11	11.8	136.92	354	*
1932165180	Kalfas	Iain	Cleveland	OH	39	Neurosurgery	S	Methocarbamol	Methocarbamol	20	20	289	160.53	12	#					*
1932170362	Fuiks	Kimball	Brookfield	WI	55	Neurosurgery	S	Methocarbamol	Methocarbamol	25	25	684	442.48			12	12	136.21	345	*
1932195427	Burnett	Mark	Austin	TX	48	Neurosurgery	S	Methocarbamol	Methocarbamol	80	82	1346	684.05	34		66	68	600.84	1127	#
1932279163	Hershkowitz	Douglas	Punta Gorda	FL	12	Neurosurgery	S	Methocarbamol	Methocarbamol	99	111	3310	4956.63	48		69	81	1271.83	2410		33
1932301678	Dorbish	Ronald	Columbus	OH	39	Neurosurgery	S	Methocarbamol	Methocarbamol	13	13	280	88.58		*					*
1932303526	Abbasi	Hamid	Alexandria	MN	27	Neurosurgery	S	Methocarbamol	Methocarbamol	46	46	695	474.49	13		17	17	110.23	260	*
1942213350	Vangompel	Jamie	Rochester	MN	27	Neurosurgery	S	Methocarbamol	Methocarbamol	16	16	169	118.87	16	#					#
1942231501	Graham	Robert	Richmond	VA	51	Neurosurgery	S	Methocarbamol	Methocarbamol	17	17	510	346.47		#					*
1942240783	Givhan	Bryan	Tuscaloosa	AL	01	Neurosurgery	S	Methocarbamol	Methocarbamol	95	95	1266	644.19	82		54	54	374.75	726		50
1942322821	Williams	Victor	Bridgeton	MO	29	Neurosurgery	S	Methocarbamol	Methocarbamol	34	34	590	165			20	20	121.32	450	*
1942385703	Fautheree	Gregory	Baton Rouge	LA	22	Neurosurgery	S	Methocarbamol	Methocarbamol	44	48	1065	408.81	18	#					#
1952371098	Mccombs	Paul	Nashville	TN	47	Neurosurgery	S	Methocarbamol	Methocarbamol	11	11	261	82.94		*					*
1952438269	Richards	Boyd	Southfield	MI	26	Neurosurgery	S	Methocarbamol	Methocarbamol	60	60	1674	740.43	37		43	43	590.14	1189	#
1952510653	Shukairy	Mohammad	Munster	IN	18	Neurosurgery	S	Methocarbamol	Methocarbamol	20	20	220	177.33	14	*					*
1952510968	Seaman	Brian	Columbus	OH	39	Neurosurgery	S	Methocarbamol	Methocarbamol	11	11	290	225.36			11	11	225.36	290	*
1962400903	Dyer	Emmet	Charlotte	NC	37	Neurosurgery	S	Methocarbamol	Methocarbamol	18	18	335	208.17	12	#					*
1962450023	Roberti	Fabio	Vero Beach	FL	12	Neurosurgery	S	Methocarbamol	Methocarbamol	11	11	110	73.3		*					*
1962508366	Dirks	Bret	Coeur Dalene	ID	16	Neurosurgery	S	Methocarbamol	Methocarbamol	11	11	132	75.07		*					*
1972634111	Love	Lucy	Tampa	FL	12	Neurosurgery	S	Methocarbamol	Methocarbamol	17	17.6	501	190.57		#					*
1972694560	Morrill	Kevin	Dallas	TX	48	Neurosurgery	S	Methocarbamol	Methocarbamol	19	19	387	206.08	14	#					#
1982623484	Cluff	Robert	Antioch	CA	06	Neurosurgery	S	Methocarbamol	Methocarbamol	32	32	820	412.22			15	15	137.4	450	*
1982637831	Lewis	Adam	Flowood	MS	28	Neurosurgery	S	Methocarbamol	Methocarbamol	179	181.3	2591	1311.2	124		75	77	615.22	1163		57
1982750576	Callahan	Brian	Tucson	AZ	04	Neurosurgery	S	Methocarbamol	Methocarbamol	25	25	450	192.8		#					*
1982812723	Cormier	Jason	Lafayette	LA	22	Neurosurgery	S	Methocarbamol	Methocarbamol	28	28	620	238.32	12	#					*
1982867669	Parsa	Kamran	Palmdale	CA	06	Neurosurgery	S	Methocarbamol	Methocarbamol	14	14	339	161.14	12	*					*
1992053243	Villarreal	Sebastian	Houston	TX	48	Neurosurgery	S	Methocarbamol	Methocarbamol	14	15.7	381	166.13		*					*
1992069652	Hlubek	Randall	Cincinnati	OH	39	Neurosurgery	S	Methocarbamol	Methocarbamol	33	33	647	359.16	20	#					#
1992877245	Miranne	Lucien	Metairie	LA	22	Neurosurgery	S	Methocarbamol	Methocarbamol	22	24	595	271.05	12		22	24	271.05	595		12
1992884753	Kilburn	Michael	Greenwood	SC	45	Neurosurgery	S	Methocarbamol	Methocarbamol	11	11	300	141.92		*					*
