# Supplementary material for: Economic Trends in Commonly Used Drugs for Spinal Fusion and Brain Tumor Resection: An Analysis of the Medicare Part D Database
Source: Biomedicines. 2023 Aug 3;11(8):2185. doi: 10.3390/biomedicines11082185 (PMC10452193; doi:10.3390/biomedicines11082185)
Supplement: Supplementary file 1 [file biomedicines-11-02185-s001.zip › Drug Data, Pearson's and Linear Regression/Drug Data/2020 NSGY Data/2020 NSGY Oxycodone.csv]

Prscrbr_NPI	Prscrbr_Last_Org_Name	Prscrbr_First_Name	Prscrbr_City	Prscrbr_State_Abrvtn	Prscrbr_State_FIPS	Prscrbr_Type	Prscrbr_Type_Src	Brnd_Name	Gnrc_Name	Tot_Clms	Tot_30day_Fills	Tot_Day_Suply	Tot_Drug_Cst	Tot_Benes	GE65_Sprsn_Flag	GE65_Tot_Clms	GE65_Tot_30day_Fills	GE65_Tot_Drug_Cst	GE65_Tot_Day_Suply	GE65_Bene_Sprsn_Flag	GE65_Tot_Benes
1003018748	Thomas	Brad	Little Rock	AR	05	Neurosurgery	S	Oxycodone-Acetaminophen	Oxycodone Hcl/Acetaminophen	109	109	770	1423	63		62	62	807.38	441		41
1003027392	Curt	Bradford	West Chester	OH	39	Neurosurgery	S	Oxycodone-Acetaminophen	Oxycodone Hcl/Acetaminophen	49	49	344	735.19	43		36	36	559.89	242	#
1003027905	Patil	Shashikant	Athens	GA	13	Neurosurgery	S	Oxycodone-Acetaminophen	Oxycodone Hcl/Acetaminophen	34	34	248	319.12	17	#					#
1003050493	Auschwitz	Tyler	Tulsa	OK	40	Neurosurgery	S	Oxycodone-Acetaminophen	Oxycodone Hcl/Acetaminophen	19	19	150	253.54	13	#					*
1003096736	Massengale	Justin	Boston	MA	25	Neurosurgery	S	Oxycodone Hcl	Oxycodone Hcl	86	86	2079	2433.7			0	0	0	0	#
1003179425	Gates	Marcus	Austell	GA	13	Neurosurgery	S	Oxycodone Hcl	Oxycodone Hcl	28	28	219	253.14	19		14	14	110.49	84	#
1003814716	Gorecki	John	Cumming	GA	13	Neurosurgery	S	Oxycodone Hcl	Oxycodone Hcl	59	59	475	425.22	46	#					#
1003814716	Gorecki	John	Cumming	GA	13	Neurosurgery	S	Oxycodone-Acetaminophen	Oxycodone Hcl/Acetaminophen	16	16	142	260.92	11	#					*
1003817404	Gall	Clifford	Liberty	MO	29	Neurosurgery	S	Oxycodone-Acetaminophen	Oxycodone Hcl/Acetaminophen	29	29	216	450.92	15		15	15	203.2	111	*
1003850736	Owen	Robert	Lexington	KY	21	Neurosurgery	S	Oxycodone-Acetaminophen	Oxycodone Hcl/Acetaminophen	69	69	690	740.27	54		45	45	469.24	444		34
1003878877	Faunce	Wesley	Cape Coral	FL	12	Neurosurgery	S	Oxycodone Hcl	Oxycodone Hcl	12	12	199	320.41		*					*
1003878877	Faunce	Wesley	Cape Coral	FL	12	Neurosurgery	S	Oxycodone-Acetaminophen	Oxycodone Hcl/Acetaminophen	214	214	1256	4223.6	162		199	199	3929.75	1154	#
1003880238	Pallatroni	Henry	Portsmouth	NH	33	Neurosurgery	S	Oxycodone Hcl	Oxycodone Hcl	66	66	727	1192.58	20		40	40	460.06	372	#
1003880238	Pallatroni	Henry	Portsmouth	NH	33	Neurosurgery	S	Oxycontin	Oxycodone Hcl	11	11	330	2965.16			0	0	0	0	#
1013008556	Buonocore	Richard	Bridgewater	NJ	34	Neurosurgery	S	Oxycodone Hcl	Oxycodone Hcl	25	25	428	272.74			25	25	272.74	428	*
1013111624	Park	Michael	Bradenton	FL	12	Neurosurgery	S	Oxycodone-Acetaminophen	Oxycodone Hcl/Acetaminophen	62	62	470	703.31	27		47	47	408.36	343	#
1013114735	Lozanne	Karl	Columbia	SC	45	Neurosurgery	S	Oxycodone-Acetaminophen	Oxycodone Hcl/Acetaminophen	82	82	568	1078.48	56		68	68	874.49	464	#
1013117688	Cox	Joseph	Oklahoma City	OK	40	Neurosurgery	S	Oxycodone Hcl	Oxycodone Hcl	29	29	203	345.09	25	#					#
1013117688	Cox	Joseph	Oklahoma City	OK	40	Neurosurgery	S	Oxycodone-Acetaminophen	Oxycodone Hcl/Acetaminophen	31	31	221	619.53	25	#					#
1013131275	Raja	Ali	Little Rock	AR	05	Neurosurgery	S	Oxycodone Hcl	Oxycodone Hcl	34	34	242	155.27	29	#					#
1013160209	Rubin	David	Irving	TX	48	Neurosurgery	S	Oxycodone-Acetaminophen	Oxycodone Hcl/Acetaminophen	36	36	288	568.22	25	#					#
1013187756	Singh	Manish	Metairie	LA	22	Neurosurgery	S	Oxycodone Hcl	Oxycodone Hcl	12	12	234	76.81		*					*
1013187756	Singh	Manish	Metairie	LA	22	Neurosurgery	S	Oxycodone-Acetaminophen	Oxycodone Hcl/Acetaminophen	31	31	390	389.39	15	#					#
1013229368	Titsworth	William	Paducah	KY	21	Neurosurgery	S	Oxycodone-Acetaminophen	Oxycodone Hcl/Acetaminophen	33	33	394	677.55	25		21	21	317.77	230	#
1013354786	Salvetti	David	Winchester	VA	51	Neurosurgery	S	Oxycodone Hcl	Oxycodone Hcl	26	26	173	189.39	19	#					#
1013900216	Cram	Gary	Greensboro	NC	37	Neurosurgery	S	Oxycodone Hcl	Oxycodone Hcl	43	43	358	430.07	28		32	32	323.24	261	#
1013900216	Cram	Gary	Greensboro	NC	37	Neurosurgery	S	Oxycodone-Acetaminophen	Oxycodone Hcl/Acetaminophen	32	32	344	438.73	11	#					*
1013917715	Yoon	Peter	Saint Louis	MO	29	Neurosurgery	S	Oxycodone-Acetaminophen	Oxycodone Hcl/Acetaminophen	37	37	195	582.28	23		26	26	382.12	138	#
1013930296	Brophy	John	Memphis	TN	47	Neurosurgery	S	Oxycodone-Acetaminophen	Oxycodone Hcl/Acetaminophen	32	32	362	501.73	21	#					#
1013962885	Khosla	Deven	Santa Monica	CA	06	Neurosurgery	S	Oxycodone-Acetaminophen	Oxycodone Hcl/Acetaminophen	25	25	145	332.79	15	#					#
1013962935	Strang	Robert	Springfield	MO	29	Neurosurgery	S	Oxycodone-Acetaminophen	Oxycodone Hcl/Acetaminophen	27	27	137	504.23	22	#					#
1013964493	Morgan	Chad	Springfield	MO	29	Neurosurgery	S	Oxycodone-Acetaminophen	Oxycodone Hcl/Acetaminophen	79	79	595	968.8	62		54	54	734.37	409		44
1013975580	Ofori-Kwakye	Stephen	Lawton	OK	40	Neurosurgery	S	Endocet	Oxycodone Hcl/Acetaminophen	13	13	325	409.5			0	0	0	0	#
1013975580	Ofori-Kwakye	Stephen	Lawton	OK	40	Neurosurgery	S	Oxycodone Hcl	Oxycodone Hcl	14	14	413	251.9		*					*
1013975580	Ofori-Kwakye	Stephen	Lawton	OK	40	Neurosurgery	S	Oxycodone-Acetaminophen	Oxycodone Hcl/Acetaminophen	504	504	14179	18795.92	60		178	178	6619.84	4965		22
1013975580	Ofori-Kwakye	Stephen	Lawton	OK	40	Neurosurgery	S	Oxycontin	Oxycodone Hcl	25	25	720	11854.58		*					*
1013995901	Fountain	Todd	Memphis	TN	47	Neurosurgery	S	Oxycodone-Acetaminophen	Oxycodone Hcl/Acetaminophen	12	12	102	131.07			12	12	131.07	102	*
1023019445	Pickett	Joel	Huntsville	AL	01	Neurosurgery	S	Oxycodone-Acetaminophen	Oxycodone Hcl/Acetaminophen	30	30	234	400.34	19	#					#
1023067261	Tolentino	Paul	Cape Girardeau	MO	29	Neurosurgery	S	Oxycodone-Acetaminophen	Oxycodone Hcl/Acetaminophen	83	83	561	1153.91	41		72	72	974.62	483	#
1023081254	Kutz	Scott	Plano	TX	48	Neurosurgery	S	Oxycodone Hcl	Oxycodone Hcl	12	12	135	182.73		*					*
1023081254	Kutz	Scott	Plano	TX	48	Neurosurgery	S	Oxycodone-Acetaminophen	Oxycodone Hcl/Acetaminophen	20	20	231	870.11		*					*
1023093218	Patel	Naresh	Phoenix	AZ	04	Neurosurgery	S	Oxycodone Hcl	Oxycodone Hcl	12	12	62	95.28		#					*
1023123932	Ammar	Kevin	Savannah	GA	13	Neurosurgery	S	Oxycodone Hcl	Oxycodone Hcl	17	17	210	143.09		*					*
1023123932	Ammar	Kevin	Savannah	GA	13	Neurosurgery	S	Oxycodone-Acetaminophen	Oxycodone Hcl/Acetaminophen	162	162	1465	4102.96	89		124	124	2715.96	1129		69
1023270477	Volkov	Andrey	Detroit	MI	26	Neurosurgery	S	Oxycodone Hcl	Oxycodone Hcl	15	15	182	223.32		#					*
1023270477	Volkov	Andrey	Detroit	MI	26	Neurosurgery	S	Oxycodone-Acetaminophen	Oxycodone Hcl/Acetaminophen	68	68	646	1337.39	17		25	25	381.41	209	*
1023276029	Kim	Daniel	Indianapolis	IN	18	Neurosurgery	S	Oxycodone-Acetaminophen	Oxycodone Hcl/Acetaminophen	23	23	259	358.18	13		12	12	156.7	112	*
1023278660	Hutchins	Leslie	San Angelo	TX	48	Neurosurgery	S	Oxycodone Hcl	Oxycodone Hcl	16	16	465	269.47		*					*
1023359494	Jeswani	Sunil	San Diego	CA	06	Neurosurgery	S	Oxycodone-Acetaminophen	Oxycodone Hcl/Acetaminophen	18	18	90	301.12	18	#					#
1033147889	Mercado De Gorgolas	Marcos	Manati	PR	72	Neurosurgery	S	Oxycodone-Acetaminophen	Oxycodone Hcl/Acetaminophen	13	13	82	109.91	13	*					*
1033169982	Al Tamimi	Mazin	Dallas	TX	48	Neurosurgery	S	Oxycodone Hcl	Oxycodone Hcl	41	41	370	454.58	27		26	26	339.75	202	#
1033174636	Zinkel	John	St Clair Shores	MI	26	Neurosurgery	S	Oxycodone-Acetaminophen	Oxycodone Hcl/Acetaminophen	14	14	144	352.26		*					*
1033180757	El-Naggar	Amr	Somerset	KY	21	Neurosurgery	S	Oxycodone-Acetaminophen	Oxycodone Hcl/Acetaminophen	39	39	392	558.12	35		15	15	215.33	142		14
1033189154	Salotto	Arnold	York	PA	42	Neurosurgery	S	Oxycodone Hcl	Oxycodone Hcl	28	28	371	308.14	16	*					*
1033206065	Clark	Charles	Birmingham	AL	01	Neurosurgery	S	Oxycodone-Acetaminophen	Oxycodone Hcl/Acetaminophen	115	115	837	1372	103		85	85	964.6	628		79
1033284773	Seyfried	Donald	Detroit	MI	26	Neurosurgery	S	Oxycodone Hcl	Oxycodone Hcl	12	12	84	82.48	12	*					*
1033284773	Seyfried	Donald	Detroit	MI	26	Neurosurgery	S	Oxycodone-Acetaminophen	Oxycodone Hcl/Acetaminophen	15	15	105	106.52		#					*
1033310552	Webb	Daniel	Rome	GA	13	Neurosurgery	S	Oxycodone Hcl	Oxycodone Hcl	11	11	114	146		*					*
1033310552	Webb	Daniel	Rome	GA	13	Neurosurgery	S	Oxycodone-Acetaminophen	Oxycodone Hcl/Acetaminophen	21	21	256	379.9	14	#					*
1033316542	Ochalski	Pawel	York	PA	42	Neurosurgery	S	Oxycodone Hcl	Oxycodone Hcl	13	13	69	78.07	11	*					*
1033386909	Liu	James	Tampa	FL	12	Neurosurgery	S	Oxycodone-Acetaminophen	Oxycodone Hcl/Acetaminophen	13	13	74	196.7	11	#					*
1033433966	Bilbao	Christopher	Camden	NJ	34	Neurosurgery	S	Oxycodone Hcl	Oxycodone Hcl	15	15	113	154.61	14	*					*
1033477278	Harman	James	Charleston	WV	54	Neurosurgery	S	Oxycodone-Acetaminophen	Oxycodone Hcl/Acetaminophen	44	44	314	448.75	24		19	19	179.62	135		13
1043204290	Harrington	James	Albuquerque	NM	35	Neurosurgery	S	Oxycodone Hcl	Oxycodone Hcl	21	21	296	105.25		#					*
1043210727	Shannon	Michael	Zanesville	OH	39	Neurosurgery	S	Oxycodone Hcl	Oxycodone Hcl	50	50	1500	2665.81			15	15	600.5	450	*
1043210727	Shannon	Michael	Zanesville	OH	39	Neurosurgery	S	Oxycodone-Acetaminophen	Oxycodone Hcl/Acetaminophen	91	91	2474	5770.82	20		54	54	3095.07	1512	#
1043210727	Shannon	Michael	Zanesville	OH	39	Neurosurgery	S	Oxycontin	Oxycodone Hcl	14	14	420	21664.6			0	0	0	0	#
1043210727	Shannon	Michael	Zanesville	OH	39	Neurosurgery	S	Xtampza Er	Oxycodone Myristate	12	12	360	17378.24			0	0	0	0	#
1043239478	Olson	Jeffrey	Atlanta	GA	13	Neurosurgery	S	Oxycodone-Acetaminophen	Oxycodone Hcl/Acetaminophen	15	15	61	126.3	14	#					*
1043263536	Haynes	Walter	Birmingham	AL	01	Neurosurgery	S	Oxycodone-Acetaminophen	Oxycodone Hcl/Acetaminophen	126	126	1147	3419.78	116		84	84	2284.19	740		78
1043286727	Choudhri	Tanvir	New York	NY	36	Neurosurgery	S	Oxycodone-Acetaminophen	Oxycodone Hcl/Acetaminophen	16	16	98	177.51		#					*
1043356314	Conway	James	Baltimore	MD	24	Neurosurgery	S	Oxycodone Hcl	Oxycodone Hcl	130	130	3783	2553.25	34		61	61	1079.09	1768		17
1043356314	Conway	James	Baltimore	MD	24	Neurosurgery	S	Oxycodone-Acetaminophen	Oxycodone Hcl/Acetaminophen	17	17	510	589.35		#					*
1043356314	Conway	James	Baltimore	MD	24	Neurosurgery	S	Oxycontin	Oxycodone Hcl	22	22	615	11670.64		*					*
1043373996	Polin	Richard	Clackamas	OR	41	Neurosurgery	S	Oxycodone-Acetaminophen	Oxycodone Hcl/Acetaminophen	20	20	199	376	18	#					#
1043399819	Pham	Christopher	Naples	FL	12	Neurosurgery	S	Oxycodone Hcl	Oxycodone Hcl	125	125	3698	5357.64	14		62	62	2991.94	1840	*
1043399819	Pham	Christopher	Naples	FL	12	Neurosurgery	S	Oxycodone-Acetaminophen	Oxycodone Hcl/Acetaminophen	14	14	420	583.51		#					*
1043399819	Pham	Christopher	Naples	FL	12	Neurosurgery	S	Oxycontin	Oxycodone Hcl	19	19	540	6769.3		#					*
1043413412	Valdivia Valdivia	Juan	Tampa	FL	12	Neurosurgery	S	Oxycodone-Acetaminophen	Oxycodone Hcl/Acetaminophen	13	13	44	120.2	11	*					*
1043552409	Hernandez	Robert	Lancaster	PA	42	Neurosurgery	S	Oxycodone Hcl	Oxycodone Hcl	21	21	107	143.84	16	#					*
1043577901	Curtis	Erik	Phoenix	AZ	04	Neurosurgery	S	Oxycodone-Acetaminophen	Oxycodone Hcl/Acetaminophen	11	12	169	130.94			11	12	130.94	169	*
1053304170	Greenlee	Jeremy	Iowa City	IA	19	Neurosurgery	S	Oxycodone-Acetaminophen	Oxycodone Hcl/Acetaminophen	12	12	345	650.22			12	12	650.22	345	*
1053336933	Guiot	Bernard	Jacksonville	FL	12	Neurosurgery	S	Oxycodone-Acetaminophen	Oxycodone Hcl/Acetaminophen	21	21	169	494.1	15	#					*
1053345231	Hadi	Bassam	Saint Louis	MO	29	Neurosurgery	S	Oxycodone-Acetaminophen	Oxycodone Hcl/Acetaminophen	11	11	67	102.17		*					*
1053347906	Wang	Michael	Miami	FL	12	Neurosurgery	S	Oxycodone-Acetaminophen	Oxycodone Hcl/Acetaminophen	125	127	1748	3586.27	76	#					#
1053354118	Mitchell	Paul	Norfolk	VA	51	Neurosurgery	S	Oxycodone Hcl	Oxycodone Hcl	16	16	127	382.66			0	0	0	0	#
1053354118	Mitchell	Paul	Norfolk	VA	51	Neurosurgery	S	Oxycodone-Acetaminophen	Oxycodone Hcl/Acetaminophen	135	135	1030	2917.2	39		47	47	983.06	354		18
1053356378	Yalamanchili	Ravi	Frederick	MD	24	Neurosurgery	S	Oxycodone-Acetaminophen	Oxycodone Hcl/Acetaminophen	93	93	573	764.55	74	#					#
1053371328	Steichen	John	Charleston	SC	45	Neurosurgery	S	Oxycodone-Acetaminophen	Oxycodone Hcl/Acetaminophen	66	66	537	1136.06	61	#					#
1053374835	Pollack	Barry	Independence	MO	29	Neurosurgery	S	Oxycodone Hcl	Oxycodone Hcl	24	24	190	171.26	13	*					*
1053375758	Spencer	Timothy	Battle Creek	MI	26	Neurosurgery	S	Oxycodone-Acetaminophen	Oxycodone Hcl/Acetaminophen	208	208	2056	4604.11	121		132	132	2767.45	1252		95
1053378406	Jensen	Ric	Omaha	NE	31	Neurosurgery	S	Oxycodone Hcl	Oxycodone Hcl	74	74	745	1325.38	26		47	47	718.54	459	#
1053382671	Landau	Barry	Bellingham	WA	53	Neurosurgery	S	Oxycodone-Acetaminophen	Oxycodone Hcl/Acetaminophen	39	39	196	371.14	30	#					#
1053384453	Garell	Paul	Carmel	NY	36	Neurosurgery	S	Oxycodone Hcl	Oxycodone Hcl	36	36	1076	634.78		*					*
1053384453	Garell	Paul	Carmel	NY	36	Neurosurgery	S	Oxycodone-Acetaminophen	Oxycodone Hcl/Acetaminophen	45	45	1233	1223.58	11		13	13	215.83	343	*
1053426700	Makoui	Amir	Palmdale	CA	06	Neurosurgery	S	Oxycodone-Acetaminophen	Oxycodone Hcl/Acetaminophen	22	22	402	552.13		*					*
1053500314	Farley	Chad	Payson	UT	49	Neurosurgery	S	Oxycodone Hcl	Oxycodone Hcl	11	11	130	108.67		*					*
1053500314	Farley	Chad	Payson	UT	49	Neurosurgery	S	Oxycodone-Acetaminophen	Oxycodone Hcl/Acetaminophen	123	123	1093	2012.74	59		84	84	1328.48	774		45
1053519256	Zalatimo	Omar	Baltimore	MD	24	Neurosurgery	S	Oxycodone Hcl	Oxycodone Hcl	11	11	105	49.09			11	11	49.09	105	*
1053536755	Kelkar	Prashant	Southfield	MI	26	Neurosurgery	S	Oxycodone-Acetaminophen	Oxycodone Hcl/Acetaminophen	32	32	233	254.95	16	*					*
1053577015	Johnson	Keyne	Orlando	FL	12	Neurosurgery	S	Oxycodone-Acetaminophen	Oxycodone Hcl/Acetaminophen	14	14	89	133.09		*					*
1053583211	Waller	Samuel	Anchorage	AK	02	Neurosurgery	S	Oxycodone Hcl	Oxycodone Hcl	16	16	174	119.59	13	#					*
1053610808	Januszewski	Jacob	Melbourne	FL	12	Neurosurgery	S	Oxycodone-Acetaminophen	Oxycodone Hcl/Acetaminophen	20	20	106	155.01	18	#					#
1063452019	Kaufman	James	Hurst	TX	48	Neurosurgery	S	Oxycodone-Acetaminophen	Oxycodone Hcl/Acetaminophen	61	61	1731	3178.63	13	*					*
1063452845	Badejo	Adeleke	Kearney	NE	31	Neurosurgery	S	Oxycodone-Acetaminophen	Oxycodone Hcl/Acetaminophen	19	19	97	222.11	15		19	19	222.11	97		15
1063454536	Weingart	Jon	Lutherville	MD	24	Neurosurgery	S	Oxycodone Hcl	Oxycodone Hcl	17	17	78	90.11	16	#					*
1063481588	Tang	Gordon	Berkeley	CA	06	Neurosurgery	S	Oxycodone Hcl	Oxycodone Hcl	11	11	116	113.21		*					*
1063481588	Tang	Gordon	Berkeley	CA	06	Neurosurgery	S	Oxycodone-Acetaminophen	Oxycodone Hcl/Acetaminophen	16	16	166	290.96	15	#					#
1063482289	Winer	Joel	York	PA	42	Neurosurgery	S	Oxycodone Hcl	Oxycodone Hcl	59	59	392	412.24	49		47	47	318.03	302		38
1063502037	Moran	Michael	Murfreesboro	TN	47	Neurosurgery	S	Oxycodone-Acetaminophen	Oxycodone Hcl/Acetaminophen	138	138	770	1768.9	60		77	77	868.94	405		43
1063514271	Edelman	Fredric	Sherman Oaks	CA	06	Neurosurgery	S	Oxycontin	Oxycodone Hcl	19	27	804	48013.37		*					*
1063587830	Chou	Mike	Evansville	IN	18	Neurosurgery	S	Oxycodone-Acetaminophen	Oxycodone Hcl/Acetaminophen	64	64	571	1588.5	41		26	26	538.63	218		19
1063613628	Grigorov	Marat	Venice	FL	12	Neurosurgery	S	Oxycodone-Acetaminophen	Oxycodone Hcl/Acetaminophen	12	12	84	185.25		*					*
1063668440	Chen	Selby	Jacksonville	FL	12	Neurosurgery	S	Oxycodone Hcl	Oxycodone Hcl	49	49	349	420.74	23		30	30	292.15	202	#
1063675502	Goebel	Eric	Owensboro	KY	21	Neurosurgery	S	Oxycodone-Acetaminophen	Oxycodone Hcl/Acetaminophen	15	15	95	251.02	13	#					*
1063699833	Gamadia	Kaywan	Cape Girardeau	MO	29	Neurosurgery	S	Oxycodone-Acetaminophen	Oxycodone Hcl/Acetaminophen	18	18	202	150.5		#					*
1073538096	Thomas	Najeeb	Metairie	LA	22	Neurosurgery	S	Oxycodone-Acetaminophen	Oxycodone Hcl/Acetaminophen	37	37	259	514.27	26	#					#
1073585337	Chilton	Jonathan	Kansas City	MO	29	Neurosurgery	S	Oxycodone-Acetaminophen	Oxycodone Hcl/Acetaminophen	24	24	426	272.91	12	#					#
1073585477	Utter	Philip	Shreveport	LA	22	Neurosurgery	S	Oxycodone-Acetaminophen	Oxycodone Hcl/Acetaminophen	28	28	175	302.77	20	#					#
1073588000	St Clair	Samuel	Raleigh	NC	37	Neurosurgery	S	Oxycodone-Acetaminophen	Oxycodone Hcl/Acetaminophen	50	50	258	468.82	49	#					#
1073589446	Rapp	Steven	Waterford	MI	26	Neurosurgery	S	Oxycodone-Acetaminophen	Oxycodone Hcl/Acetaminophen	11	11	113	158.44	11	*					*
1073652152	Ramsey	Christian	Lexington	KY	21	Neurosurgery	S	Oxycodone-Acetaminophen	Oxycodone Hcl/Acetaminophen	29	29	211	533.54	24	#					#
1073655221	Beringer	William	Kailua	HI	15	Neurosurgery	S	Oxycodone Hcl	Oxycodone Hcl	17	17	117	136.39	14	#					*
1073713657	Friedlich	Daniel	Murrieta	CA	06	Neurosurgery	S	Oxycodone-Acetaminophen	Oxycodone Hcl/Acetaminophen	27	27	333	663.93	17	#					#
1073749644	Converse	Noah	Fort Walton Beach	FL	12	Neurosurgery	S	Oxycodone-Acetaminophen	Oxycodone Hcl/Acetaminophen	18	18	91	358.38	17	#					#
1073828794	Sandquist	Lee	Wenatchee	WA	53	Neurosurgery	S	Oxycodone-Acetaminophen	Oxycodone Hcl/Acetaminophen	15	15	113	267.9	14	*					*
1073957338	Erwood	Matthew	Birmingham	AL	01	Neurosurgery	S	Oxycodone-Acetaminophen	Oxycodone Hcl/Acetaminophen	12	12.4	118	163.74		*					*
1083016091	Jacques	Line	San Francisco	CA	06	Neurosurgery	S	Oxycodone Hcl	Oxycodone Hcl	11	11	63	73.23		*					*
1083054498	Walsh	Kelsey	Flowood	MS	28	Neurosurgery	S	Oxycodone-Acetaminophen	Oxycodone Hcl/Acetaminophen	12	12	101	262.35	11	*					*
1083603641	Muhlbauer	Michael	Memphis	TN	47	Neurosurgery	S	Oxycodone-Acetaminophen	Oxycodone Hcl/Acetaminophen	36	36	248	464.16	31		24	24	298.59	158	#
1083615744	Papavasiliou	Achilles	Hyannis	MA	25	Neurosurgery	S	Oxycodone Hcl	Oxycodone Hcl	40	40	342	299.16	36	#					#
1083620942	Boulos	Paul	Newark	DE	10	Neurosurgery	S	Oxycodone Hcl	Oxycodone Hcl	15	15	160	126.85	13	*					*
1083621957	Halamandaris	Gus	Salinas	CA	06	Neurosurgery	S	Oxycodone-Acetaminophen	Oxycodone Hcl/Acetaminophen	44	44	851	931.32	29	#					#
1083660732	Davis	John	Flowood	MS	28	Neurosurgery	S	Oxycodone-Acetaminophen	Oxycodone Hcl/Acetaminophen	12	12	153	167.92			0	0	0	0	#
1083680391	Hill	Michael	Leesburg	FL	12	Neurosurgery	S	Oxycodone-Acetaminophen	Oxycodone Hcl/Acetaminophen	54	54	368	688.79	31	#					#
1083859581	Newman	Charles	Dallas	TX	48	Neurosurgery	S	Oxycodone-Acetaminophen	Oxycodone Hcl/Acetaminophen	25	25	290	535.52	19		11	11	248.38	138	*
1083875744	Samuelson	Rodney	Rapid City	SD	46	Neurosurgery	S	Oxycodone-Acetaminophen	Oxycodone Hcl/Acetaminophen	12	12	77	308.24		*					*
1083897086	Taveau	Jon	Kingsport	TN	47	Neurosurgery	S	Oxycodone-Acetaminophen	Oxycodone Hcl/Acetaminophen	17	17	189	356.43	17	#					#
1093002891	Zohny	Zohny	Tulsa	OK	40	Neurosurgery	S	Oxycodone-Acetaminophen	Oxycodone Hcl/Acetaminophen	11	11	77	163.27		*					*
1093015091	Jankowski	Pawel	Irvine	CA	06	Neurosurgery	S	Oxycodone-Acetaminophen	Oxycodone Hcl/Acetaminophen	12	12	68	139.63			12	12	139.63	68	*
1093031916	O'lynnger	Thomas	Greenville	SC	45	Neurosurgery	S	Oxycodone Hcl	Oxycodone Hcl	58	58	579	576.86	42		45	45	466.19	446	#
1093700346	Hall	Anthony	Hollywood	FL	12	Neurosurgery	S	Oxycodone-Acetaminophen	Oxycodone Hcl/Acetaminophen	19	19	430	653.22		#					*
1093703571	Citow	Jonathan	Libertyville	IL	17	Neurosurgery	S	Oxycodone-Acetaminophen	Oxycodone Hcl/Acetaminophen	19	19	235	448.45	13	#					*
1093712572	Munz	Michael	Gainesville	FL	12	Neurosurgery	S	Oxycodone-Acetaminophen	Oxycodone Hcl/Acetaminophen	19	19	211	260.43	15	#					#
1093724916	Wilson	James	Scarborough	ME	23	Neurosurgery	S	Oxycodone Hcl	Oxycodone Hcl	16	16	379	286.78		#					*
1093732653	Keiper	Glenn	Eugene	OR	41	Neurosurgery	S	Oxycodone-Acetaminophen	Oxycodone Hcl/Acetaminophen	14	14	89	207.63	12		14	14	207.63	89		12
1093750978	Phookan	Gautam	Muncie	IN	18	Neurosurgery	S	Oxycodone-Acetaminophen	Oxycodone Hcl/Acetaminophen	29	29	326	712.83	13		11	11	230.94	139	*
1093771586	Cawley	C	Atlanta	GA	13	Neurosurgery	S	Oxycodone-Acetaminophen	Oxycodone Hcl/Acetaminophen	17	17	68	119.09	16	#					#
1093782864	Dorai	Zeena	Baltimore	MD	24	Neurosurgery	S	Oxycodone Hcl	Oxycodone Hcl	27	27	344	244.13	25	#					#
1093786931	Mccullough	William	Allen	TX	48	Neurosurgery	S	Oxycodone-Acetaminophen	Oxycodone Hcl/Acetaminophen	16	16	457	673.64			0	0	0	0	#
1093811028	Choi	William	Greenwood Village	CO	08	Neurosurgery	S	Oxycodone Hcl	Oxycodone Hcl	54	54	596	731.64	24	#					#
1093811028	Choi	William	Greenwood Village	CO	08	Neurosurgery	S	Oxycodone-Acetaminophen	Oxycodone Hcl/Acetaminophen	17	17	143	277.01	13	#					#
1093862278	Molloy	Gerald	Melbourne	FL	12	Neurosurgery	S	Oxycodone-Acetaminophen	Oxycodone Hcl/Acetaminophen	22	22	175	354.24	16	*					*
1093930216	Helms	Jody	Bristol	TN	47	Neurosurgery	S	Oxycodone-Acetaminophen	Oxycodone Hcl/Acetaminophen	20	20	150	172.28	19	#					#
1093938482	Houseman	Clifford	Southfield	MI	26	Neurosurgery	S	Oxycodone Hcl	Oxycodone Hcl	15	15	105	120.68			15	15	120.68	105	*
1093938482	Houseman	Clifford	Southfield	MI	26	Neurosurgery	S	Oxycodone-Acetaminophen	Oxycodone Hcl/Acetaminophen	201	201	1428	3854.1	34		65	65	1220.16	455		16
1093945867	Manzano	Glen	Orlando	FL	12	Neurosurgery	S	Oxycodone-Acetaminophen	Oxycodone Hcl/Acetaminophen	33	33	221	421.41	26		17	17	223.48	114		15
1093976995	Cheatle	Joseph	Charlotte	NC	37	Neurosurgery	S	Oxycodone-Acetaminophen	Oxycodone Hcl/Acetaminophen	15	15	80	119.76		#					*
1093984742	Dafford	Kurtus	South Weymouth	MA	25	Neurosurgery	S	Oxycodone Hcl	Oxycodone Hcl	20	20	138	230.4	13	#					*
1104040732	Kachmann	Michael	Cincinnati	OH	39	Neurosurgery	S	Oxycodone-Acetaminophen	Oxycodone Hcl/Acetaminophen	34	34	254	414.05	26	#					#
1104089499	Abdulhak	Muwaffak	Detroit	MI	26	Neurosurgery	S	Oxycodone Hcl	Oxycodone Hcl	24	24	170	225.17	19	#					#
1104115385	Bond	Aaron	Memphis	TN	47	Neurosurgery	S	Oxycodone-Acetaminophen	Oxycodone Hcl/Acetaminophen	21	21	195	239.8	13	#					*
1104142223	Eggart	Malcolm	Murrells Inlet	SC	45	Neurosurgery	S	Oxycodone-Acetaminophen	Oxycodone Hcl/Acetaminophen	37	37	434	374.66	23	#					#
1104849686	Pagan	Luis	Hialeah	FL	12	Neurosurgery	S	Oxycodone-Acetaminophen	Oxycodone Hcl/Acetaminophen	14	14	420	353.15		*					*
1104871847	Rosenbaum	Thomas	Portland	OR	41	Neurosurgery	S	Oxycodone Hcl	Oxycodone Hcl	34	34	211	456.71	21	#					#
1104894781	Garonzik	Ira	Baltimore	MD	24	Neurosurgery	S	Oxycodone Hcl	Oxycodone Hcl	60	60	1414	742.73	29		38	38	407.52	889		18
1104927458	Shutack	John	Chesapeake	VA	51	Neurosurgery	S	Oxycodone Hcl	Oxycodone Hcl	18	18	212	357.7		*					*
1104927458	Shutack	John	Chesapeake	VA	51	Neurosurgery	S	Oxycodone-Acetaminophen	Oxycodone Hcl/Acetaminophen	55	55	774	1510.97	26		37	37	850.29	526	#
1114106820	Eickman	John	Grand Forks	ND	38	Neurosurgery	S	Oxycodone Hcl	Oxycodone Hcl	24	24	168	180.17	20	#					#
1114190469	Hedstrom	Heather	Panama City	FL	12	Neurosurgery	S	Oxycodone-Acetaminophen	Oxycodone Hcl/Acetaminophen	19	19	135	160.64		*					*
1114246543	Imani	Yusef	Rockville Centre	NY	36	Neurosurgery	S	Oxycodone Hcl	Oxycodone Hcl	20	20	129	116.51	16	#					#
1114284478	Chen	Yi-Ren	Sacramento	CA	06	Neurosurgery	S	Oxycodone-Acetaminophen	Oxycodone Hcl/Acetaminophen	14	14	210	297.68	11	*					*
1114285707	Carr	Daniel	Seattle	WA	53	Neurosurgery	S	Oxycodone Hcl	Oxycodone Hcl	33	33	231	284.91			21	21	173.05	147	*
1114912458	Onesti	Stephen	Rockville Centre	NY	36	Neurosurgery	S	Oxycodone Hcl	Oxycodone Hcl	23	23	690	667.02		*					*
1114912458	Onesti	Stephen	Rockville Centre	NY	36	Neurosurgery	S	Oxycodone-Acetaminophen	Oxycodone Hcl/Acetaminophen	30	30	676	591.75			17	17	430.03	352	*
1114913605	Webb	Kristopher	Austin	TX	48	Neurosurgery	S	Oxycodone-Acetaminophen	Oxycodone Hcl/Acetaminophen	35	35	293	514.21	19	#					#
1114914835	Nida	Todd	Pontiac	MI	26	Neurosurgery	S	Oxycodone-Acetaminophen	Oxycodone Hcl/Acetaminophen	11	11	69	59.5		*					*
1114945540	Santiago	Paul	Saint Louis	MO	29	Neurosurgery	S	Oxycodone Hcl	Oxycodone Hcl	112	112.2	1866	2081.85	42		64	64.2	1250.22	1042		26
1114945540	Santiago	Paul	Saint Louis	MO	29	Neurosurgery	S	Oxycodone-Acetaminophen	Oxycodone Hcl/Acetaminophen	18	18	338	574			0	0	0	0	#
1114971264	Mace	John	Springfield	MO	29	Neurosurgery	S	Oxycodone-Acetaminophen	Oxycodone Hcl/Acetaminophen	32	32	204	381.39	24	#					#
1114979242	Guitton	Jean	Augusta	GA	13	Neurosurgery	S	Oxycodone-Acetaminophen	Oxycodone Hcl/Acetaminophen	98	98	1288	2729.65	74		57	57	1399.89	717		47
1124021514	Mccormick	Patrick	Toledo	OH	39	Neurosurgery	S	Oxycodone-Acetaminophen	Oxycodone Hcl/Acetaminophen	19	19	201	333.39	14	#					*
1124050851	Smith	Stephen	South Bend	IN	18	Neurosurgery	S	Oxycodone-Acetaminophen	Oxycodone Hcl/Acetaminophen	12	12	111	259.56		*					*
1124057070	Andalkar	Niteen	Mesa	AZ	04	Neurosurgery	S	Oxycodone-Acetaminophen	Oxycodone Hcl/Acetaminophen	11	11	64	123.12		*					*
1124093000	Ramberg	Donald	San Luis Obispo	CA	06	Neurosurgery	S	Oxycodone-Acetaminophen	Oxycodone Hcl/Acetaminophen	31	31	790	1666.57		#					*
1124250907	Miller	Robert	Lawrence	MA	25	Neurosurgery	S	Oxycodone Hcl	Oxycodone Hcl	23	23	386	388.36	13	*					*
1124250907	Miller	Robert	Lawrence	MA	25	Neurosurgery	S	Oxycodone-Acetaminophen	Oxycodone Hcl/Acetaminophen	43	43	495	520.04	25		24	24	212.3	195	#
1124255021	Rhee	Michael	Liberty	MO	29	Neurosurgery	S	Oxycodone-Acetaminophen	Oxycodone Hcl/Acetaminophen	137	137	765	2105.77	50		115	115	1653.58	642	#
1124518345	Gilder	Hannah	Rochester	MN	27	Neurosurgery	S	Oxycodone Hcl	Oxycodone Hcl	21	21	79	143.65	21	#					#
1134106016	Grabel	Jordan	West Palm Beach	FL	12	Neurosurgery	S	Oxycodone-Acetaminophen	Oxycodone Hcl/Acetaminophen	35	35	166	407.62	27		35	35	407.62	166		27
1134114432	Chaparro	Michael	Loxahatchee	FL	12	Neurosurgery	S	Oxycodone-Acetaminophen	Oxycodone Hcl/Acetaminophen	23	23	141	395.57	15		11	11	146.61	63	*
1134118789	Arnautovic	Kenan	Memphis	TN	47	Neurosurgery	S	Oxycodone-Acetaminophen	Oxycodone Hcl/Acetaminophen	12	12	80	136.93	11	*					*
1134120272	Tyler	Donald	Mobile	AL	01	Neurosurgery	S	Oxycodone-Acetaminophen	Oxycodone Hcl/Acetaminophen	23	23	376	517.43	12	#					*
1134155666	Greenwald	Brent	Idaho Falls	ID	16	Neurosurgery	S	Oxycodone Hcl	Oxycodone Hcl	11	11	158	84.62			0	0	0	0	#
1134155666	Greenwald	Brent	Idaho Falls	ID	16	Neurosurgery	S	Oxycodone-Acetaminophen	Oxycodone Hcl/Acetaminophen	18	18	185	416.97	12	#					*
1134157340	Spence	Caple	Midwest City	OK	40	Neurosurgery	S	Oxycodone-Acetaminophen	Oxycodone Hcl/Acetaminophen	31	31	217	358.23	20	#					#
1134160161	Wallace	Bradley	Jacksonville	FL	12	Neurosurgery	S	Oxycodone-Acetaminophen	Oxycodone Hcl/Acetaminophen	14	14	105	228.59	13	#					#
1134177108	Jackson	Thad	Elizabethtown	KY	21	Neurosurgery	S	Oxycodone-Acetaminophen	Oxycodone Hcl/Acetaminophen	80	80	466	756.29	62		58	58	548.48	348		44
1134181571	Gerdes	Jeffrey	St Cloud	MN	27	Neurosurgery	S	Oxycodone Hcl	Oxycodone Hcl	27	27	126	178.72	23	#					#
1134183205	Polinsky	Michael	Chesterfield	MO	29	Neurosurgery	S	Oxycodone-Acetaminophen	Oxycodone Hcl/Acetaminophen	27	27	195	320.62	23		27	27	320.62	195		23
1134198567	Gehring	Randy	Waukesha	WI	55	Neurosurgery	S	Oxycodone-Acetaminophen	Oxycodone Hcl/Acetaminophen	12	12	57	84.32		*					*
1134289994	Hummell	Matthew	Austin	TX	48	Neurosurgery	S	Oxycodone-Acetaminophen	Oxycodone Hcl/Acetaminophen	11	11	94	272.14		*					*
1134302599	Loganathan	Amritraj	Ypsilanti	MI	26	Neurosurgery	S	Oxycodone-Acetaminophen	Oxycodone Hcl/Acetaminophen	17	17	387	521.22	13	*					*
1134338569	Tran	Nam	Tampa	FL	12	Neurosurgery	S	Oxycodone Hcl	Oxycodone Hcl	63	63	380	557.01	57	#					#
1134369556	Thambuswamy	Michael	Tulsa	OK	40	Neurosurgery	S	Oxycodone Hcl	Oxycodone Hcl	22	22	559	1256.76		*					*
1134369556	Thambuswamy	Michael	Tulsa	OK	40	Neurosurgery	S	Oxycodone-Acetaminophen	Oxycodone Hcl/Acetaminophen	44	44	804	1634.11	16		18	18	306.69	263	*
1144246075	Moskowitz	Nathan	Rockville	MD	24	Neurosurgery	S	Oxycodone-Acetaminophen	Oxycodone Hcl/Acetaminophen	51	51	379	605.97	33	#					#
1144458662	Woodall	Michael	Athens	GA	13	Neurosurgery	S	Oxycodone-Acetaminophen	Oxycodone Hcl/Acetaminophen	99	99	1065	1558.18	50		38	38	531.61	443		23
1144482746	Dinapoli	Vincent	Cincinnati	OH	39	Neurosurgery	S	Oxycodone-Acetaminophen	Oxycodone Hcl/Acetaminophen	17	17	137	183.95	13	#					#
1144487174	Aryan	Saeid	Fort Worth	TX	48	Neurosurgery	S	Oxycodone-Acetaminophen	Oxycodone Hcl/Acetaminophen	131	131	1063	1733.67	71		109	109	1382.94	856	#
1144516063	Rokicki	Jerzy	Denver	CO	08	Neurosurgery	S	Oxycodone Hcl	Oxycodone Hcl	13	13	87	104.97		*					*
1144582248	James	Whitney	Prescott	AZ	04	Neurosurgery	S	Oxycodone-Acetaminophen	Oxycodone Hcl/Acetaminophen	11	11	52	50.38			11	11	50.38	52	*
1154315695	Brewington	Kenneth	Missoula	MT	30	Neurosurgery	S	Oxycodone Hcl	Oxycodone Hcl	18	18	138	156.43	16	#					#
1154343309	Hajjar	Michael	Boise	ID	16	Neurosurgery	S	Oxycodone-Acetaminophen	Oxycodone Hcl/Acetaminophen	39	39	335	700.8	24	#					#
1154359297	Shahid	Syed	Norwalk	CT	09	Neurosurgery	S	Oxycodone-Acetaminophen	Oxycodone Hcl/Acetaminophen	15	15	113	299.57	12	#					#
1154381465	Davidson	Larry	Anderson	SC	45	Neurosurgery	S	Oxycodone-Acetaminophen	Oxycodone Hcl/Acetaminophen	64	64	516	1131.79	55		39	39	724.86	313		31
1154383701	Correnti	Gary	Fort Myers	FL	12	Neurosurgery	S	Oxycodone-Acetaminophen	Oxycodone Hcl/Acetaminophen	79	79	463	1003.49	55		66	66	786.79	357	#
1154536191	Berk	Mehmet	Portland	OR	41	Neurosurgery	S	Oxycodone-Acetaminophen	Oxycodone Hcl/Acetaminophen	22	22	121	237.65	21	#					#
1154559961	Stacy	Jason	Jackson	MS	28	Neurosurgery	S	Oxycodone-Acetaminophen	Oxycodone Hcl/Acetaminophen	26	26	240	591.02	20		11	11	216.17	113	*
1154596609	Whitson	Wesley	Wenatchee	WA	53	Neurosurgery	S	Oxycodone Hcl	Oxycodone Hcl	11	11	74	64.32		*					*
1154632057	Brindle	Ted	Roseville	CA	06	Neurosurgery	S	Oxycodone-Acetaminophen	Oxycodone Hcl/Acetaminophen	11	11	128	321.82			11	11	321.82	128	*
1154663599	Gelsomino	Michael	Athens	GA	13	Neurosurgery	S	Oxycodone Hcl	Oxycodone Hcl	14	14	80	126.72	13	*					*
1154681542	Adogwa	Owoicho	Cincinnati	OH	39	Neurosurgery	S	Oxycodone Hcl	Oxycodone Hcl	14	14	162	234.62		*					*
1164405643	Poor	Marshall	Bloomington	IN	18	Neurosurgery	S	Oxycodone-Acetaminophen	Oxycodone Hcl/Acetaminophen	58	58	583	1054.1	26		32	32	518.15	290	#
1164414884	Scott	Eric	Gainesville	FL	12	Neurosurgery	S	Oxycodone-Acetaminophen	Oxycodone Hcl/Acetaminophen	43	43	293	549.99	32	#					#
1164420915	Vaughn	Troy	Alexandria	LA	22	Neurosurgery	S	Oxycodone Hcl	Oxycodone Hcl	112	112	3336	2918.32	11		79	79	2324.36	2346	*
1164420915	Vaughn	Troy	Alexandria	LA	22	Neurosurgery	S	Oxycodone-Acetaminophen	Oxycodone Hcl/Acetaminophen	313	313	9223	12673.54	40		184	184	6920.9	5464		21
1164420915	Vaughn	Troy	Alexandria	LA	22	Neurosurgery	S	Oxycontin	Oxycodone Hcl	11	11	330	5498.24			0	0	0	0	#
1164429718	Bonasso	Christian	Columbus	OH	39	Neurosurgery	S	Oxycodone-Acetaminophen	Oxycodone Hcl/Acetaminophen	17	17	122	325.44	12	#					*
1164442059	Crawford	Todd	Denver	CO	08	Neurosurgery	S	Oxycodone Hcl	Oxycodone Hcl	11	11	156	115.56		*					*
1164445029	Thanki	Ashokkumar	Langhorne	PA	42	Neurosurgery	S	Oxycodone Hcl	Oxycodone Hcl	107	107	2959	2590.12	12		60	60	1470.06	1649	*
1164445029	Thanki	Ashokkumar	Langhorne	PA	42	Neurosurgery	S	Oxycodone-Acetaminophen	Oxycodone Hcl/Acetaminophen	96	96	2620	4336.9	17		17	17	1002.73	429	*
1164445029	Thanki	Ashokkumar	Langhorne	PA	42	Neurosurgery	S	Percocet	Oxycodone Hcl/Acetaminophen	13	13	363	35000.8			0	0	0	0	#
1164457008	Rawson	Raymond	Petoskey	MI	26	Neurosurgery	S	Oxycodone-Acetaminophen	Oxycodone Hcl/Acetaminophen	58	58	404	625.81	18		21	21	247.89	145	#
1164472072	Tonymon	Kenneth	Springdale	AR	05	Neurosurgery	S	Oxycodone-Acetaminophen	Oxycodone Hcl/Acetaminophen	33	33	195	381.22	22	#					#
1164485041	Boulis	Nicholas	Atlanta	GA	13	Neurosurgery	S	Oxycodone-Acetaminophen	Oxycodone Hcl/Acetaminophen	55	55	233	376.93	46		35	35	196.17	124		28
1164489480	Garber	Jason	Las Vegas	NV	32	Neurosurgery	S	Oxycodone-Acetaminophen	Oxycodone Hcl/Acetaminophen	37	37	264	432.61	24		22	22	223.4	152	#
1164492021	Samuels	Victoria	Goldsboro	NC	37	Neurosurgery	S	Oxycodone-Acetaminophen	Oxycodone Hcl/Acetaminophen	83	83	492	836.63	47		56	56	463.22	313		36
1164497160	Rutigliano	Michael	Latrobe	PA	42	Neurosurgery	S	Oxycodone-Acetaminophen	Oxycodone Hcl/Acetaminophen	79	79	588	1114.82	70		63	63	890.4	473		59
1164502852	Schnee	Charles	Baltimore	MD	24	Neurosurgery	S	Oxycodone Hcl	Oxycodone Hcl	20	20	433	421.44		*					*
1164531844	Gropper	Gary	Atlanta	GA	13	Neurosurgery	S	Oxycodone-Acetaminophen	Oxycodone Hcl/Acetaminophen	17	17	239	696.9		#					*
1164622908	Wogu	Elijah	San Luis Obispo	CA	06	Neurosurgery	S	Oxycodone-Acetaminophen	Oxycodone Hcl/Acetaminophen	38	38	713	1193.48	25		26	26	682.74	466	#
1164624516	Lothes	Christian	Wichita	KS	20	Neurosurgery	S	Oxycodone-Acetaminophen	Oxycodone Hcl/Acetaminophen	61	61	442	1151.29	39		34	34	652.92	247		20
1164670345	Mcneal	Jonathan	Roanoke	VA	51	Neurosurgery	S	Oxycodone-Acetaminophen	Oxycodone Hcl/Acetaminophen	50	50	509	1104.17	40		30	30	690.94	321		25
1164717518	Shepherd	Daniel	Fayetteville	AR	05	Neurosurgery	S	Oxycodone Hcl	Oxycodone Hcl	12	12	226	336.03		*					*
1164717518	Shepherd	Daniel	Fayetteville	AR	05	Neurosurgery	S	Oxycodone-Acetaminophen	Oxycodone Hcl/Acetaminophen	68	68	962	1799.91	54		56	56	1448.95	816		42
1164869178	Frenkel	Mark	Naples	FL	12	Neurosurgery	S	Oxycodone-Acetaminophen	Oxycodone Hcl/Acetaminophen	11	11	65	155.73	11	*					*
1174505887	Alexander	Mathew	Corpus Christi	TX	48	Neurosurgery	S	Oxycodone-Acetaminophen	Oxycodone Hcl/Acetaminophen	22	22	660	1051.6		#					*
1174514327	Roy	Mark	Eden	NC	37	Neurosurgery	S	Oxycodone Hcl	Oxycodone Hcl	46	46	1255	2013.18	22		26	26	957.71	655	#
1174514327	Roy	Mark	Eden	NC	37	Neurosurgery	S	Oxycodone-Acetaminophen	Oxycodone Hcl/Acetaminophen	131	133.5	2981	5852.95	75		92	93.3	3865.62	1986		50
1174515696	Bondurant	Charles	Columbia	MO	29	Neurosurgery	S	Oxycodone-Acetaminophen	Oxycodone Hcl/Acetaminophen	35	35	219	473.71	32	#					#
1174516496	Carney	Peter	Elkhart	IN	18	Neurosurgery	S	Oxycodone Hcl	Oxycodone Hcl	40	40	1085	1614.73			24	24	875.32	697	*
1174516496	Carney	Peter	Elkhart	IN	18	Neurosurgery	S	Oxycodone-Acetaminophen	Oxycodone Hcl/Acetaminophen	198	198	5781	8922.13	19		94	94	4461.27	2768	*
1174516496	Carney	Peter	Elkhart	IN	18	Neurosurgery	S	Oxycontin	Oxycodone Hcl	20	20	531	9633.62		#					*
1174535132	Campbell	Stephen	Kalispell	MT	30	Neurosurgery	S	Oxycodone Hcl	Oxycodone Hcl	33	33	247	296.47	13	*					*
1174546766	Hua	Sherwin	Campbell	CA	06	Neurosurgery	S	Oxycodone-Acetaminophen	Oxycodone Hcl/Acetaminophen	36	36	787	1742.42	11	*					*
1174560890	Shehadi	Joseph	Belpre	OH	39	Neurosurgery	S	Oxycodone-Acetaminophen	Oxycodone Hcl/Acetaminophen	36	36	237	451.47	24		15	15	195.29	90		11
1174585640	Mangels	Kyle	Tulsa	OK	40	Neurosurgery	S	Oxycodone-Acetaminophen	Oxycodone Hcl/Acetaminophen	16	16	274	677.77	11	*					*
1174605588	Quinn	Tanya	Saint Louis	MO	29	Neurosurgery	S	Oxycodone Hcl	Oxycodone Hcl	17	17	120	187.31	11	#					*
1174605588	Quinn	Tanya	Saint Louis	MO	29	Neurosurgery	S	Oxycodone-Acetaminophen	Oxycodone Hcl/Acetaminophen	41	41	284	930.48	20		16	16	300.69	106	#
1174609556	Kimball	Matthew	Roseville	CA	06	Neurosurgery	S	Oxycodone-Acetaminophen	Oxycodone Hcl/Acetaminophen	16	16	203	566.38	11	*					*
1174685101	Gorum	Michael	Columbus	GA	13	Neurosurgery	S	Oxycodone-Acetaminophen	Oxycodone Hcl/Acetaminophen	39	39	236	510.52	35	#					#
1174685192	Goldman	Marc	Columbus	GA	13	Neurosurgery	S	Oxycodone-Acetaminophen	Oxycodone Hcl/Acetaminophen	67	67	484	817.63	62		44	44	540.21	325		42
1174740344	Grossberg	Jonathan	Atlanta	GA	13	Neurosurgery	S	Oxycodone-Acetaminophen	Oxycodone Hcl/Acetaminophen	15	15	50	83.16	13	#					*
1174746648	Campbell	James	Wenatchee	WA	53	Neurosurgery	S	Oxycodone Hcl	Oxycodone Hcl	15	15	146	103.73	13	*					*
1174760607	Chou	Arthur	Whittier	CA	06	Neurosurgery	S	Oxycodone-Acetaminophen	Oxycodone Hcl/Acetaminophen	41	41	373	609.79	33	#					#
1174787337	Gandhi	Ravi	Winter Park	FL	12	Neurosurgery	S	Oxycodone-Acetaminophen	Oxycodone Hcl/Acetaminophen	34	34	196	334.36	32	#					#
1174789416	Seecharan	Dave	Roswell	GA	13	Neurosurgery	S	Oxycodone-Acetaminophen	Oxycodone Hcl/Acetaminophen	16	16	215	408.05		#					*
1184031627	Denis	Daniel	Kenner	LA	22	Neurosurgery	S	Oxycodone Hcl	Oxycodone Hcl	15	15	318	120.09		*					*
1184031627	Denis	Daniel	Kenner	LA	22	Neurosurgery	S	Oxycodone-Acetaminophen	Oxycodone Hcl/Acetaminophen	47	47	960	1070.97	22		17	17	443.5	291	*
1184601304	Vinas	Federico	Daytona Beach	FL	12	Neurosurgery	S	Oxycodone-Acetaminophen	Oxycodone Hcl/Acetaminophen	45	45	162	337.56	45	#					#
1184620304	Kitchens	Daniel	Saint Louis	MO	29	Neurosurgery	S	Oxycodone-Acetaminophen	Oxycodone Hcl/Acetaminophen	46	46	316	612.69	23	#					#
1184624330	Houle	Paul	Hyannis	MA	25	Neurosurgery	S	Oxycodone Hcl	Oxycodone Hcl	45	45	257	238.77	45	#					#
1184636425	Mccormack	Bruce	San Francisco	CA	06	Neurosurgery	S	Oxycodone-Acetaminophen	Oxycodone Hcl/Acetaminophen	13	13	344	323.28		#					*
1184642175	Lee	Sunghoon	Springfield	MO	29	Neurosurgery	S	Oxycodone Hcl	Oxycodone Hcl	14	14	108	141.77	13	*					*
1184642175	Lee	Sunghoon	Springfield	MO	29	Neurosurgery	S	Oxycodone-Acetaminophen	Oxycodone Hcl/Acetaminophen	86	86	783	1372.33	61		63	63	1061.19	593		49
1184666737	Naftalis	Richard	Dallas	TX	48	Neurosurgery	S	Oxycodone-Acetaminophen	Oxycodone Hcl/Acetaminophen	15	15	117	249.14	12	*					*
1184714180	Kueter	Daniel	Chattanooga	TN	47	Neurosurgery	S	Oxycodone-Acetaminophen	Oxycodone Hcl/Acetaminophen	18	18	200	321.65	14	#					*
1184858292	Hazzard	Matthew	Lawrenceville	GA	13	Neurosurgery	S	Oxycodone-Acetaminophen	Oxycodone Hcl/Acetaminophen	42	42	261	569.86	31		30	30	428.17	189	#
1184859530	Beaty	Narlin	Tallahassee	FL	12	Neurosurgery	S	Oxycodone Hcl	Oxycodone Hcl	25	25	184	162.84	17	#					#
1184859530	Beaty	Narlin	Tallahassee	FL	12	Neurosurgery	S	Oxycodone-Acetaminophen	Oxycodone Hcl/Acetaminophen	71	71	344	605.58	63		43	43	341.67	200		41
1184884900	Boah	Akwasi	Denton	TX	48	Neurosurgery	S	Oxycodone-Acetaminophen	Oxycodone Hcl/Acetaminophen	12	12	142	312.92		*					*
1194140483	Neil	Jayson	Kansas City	MO	29	Neurosurgery	S	Oxycodone-Acetaminophen	Oxycodone Hcl/Acetaminophen	34	34	229	600.65	34	#					#
1194705947	Coccia	Craig	Marquette	MI	26	Neurosurgery	S	Oxycodone Hcl	Oxycodone Hcl	11	11	102	130.6		*					*
1194721308	Etebar	Shahin	Columbus	GA	13	Neurosurgery	S	Oxycodone-Acetaminophen	Oxycodone Hcl/Acetaminophen	42	42	479	1391.55	28		28	28	938.06	304	#
1194726216	Paramore	Christopher	Sayre	PA	42	Neurosurgery	S	Oxycodone Hcl	Oxycodone Hcl	27	27	204	287.89		*					*
1194726216	Paramore	Christopher	Sayre	PA	42	Neurosurgery	S	Oxycodone-Acetaminophen	Oxycodone Hcl/Acetaminophen	26	26	255	554.09	11		15	15	151.95	136	*
1194731240	Nathan	David	Salt Lake City	UT	49	Neurosurgery	S	Oxycodone-Acetaminophen	Oxycodone Hcl/Acetaminophen	19	19	139	318.81	17	#					#
1194737726	Mina	Christie	Greenville	SC	45	Neurosurgery	S	Oxycodone-Acetaminophen	Oxycodone Hcl/Acetaminophen	123	123	774	1295.09	111		99	99	1081.27	602		92
1194758508	Rami	Bimal	Baltimore	MD	24	Neurosurgery	S	Oxycodone Hcl	Oxycodone Hcl	36	36	294	289.64	22		22	22	194.54	191	#
1194761403	Hadley	Mark	Birmingham	AL	01	Neurosurgery	S	Oxycodone Hcl	Oxycodone Hcl	14	14	329	451.38		*					*
1194761791	Burson	George	Little Rock	AR	05	Neurosurgery	S	Oxycodone-Acetaminophen	Oxycodone Hcl/Acetaminophen	17	17	106	197.3	16	#					*
1194765180	Cohen	David	Bridgeport	WV	54	Neurosurgery	S	Oxycodone-Acetaminophen	Oxycodone Hcl/Acetaminophen	39	39	237	273.27	36	#					#
1194769604	Winters	Dennis	Ogden	UT	49	Neurosurgery	S	Oxycodone Hcl	Oxycodone Hcl	78	78	751	1059.41	63		67	67	663.35	553	#
1194769604	Winters	Dennis	Ogden	UT	49	Neurosurgery	S	Oxycodone-Acetaminophen	Oxycodone Hcl/Acetaminophen	17	17	360	626.53		#					*
1194792317	Chung	Richard	Santa Barbara	CA	06	Neurosurgery	S	Oxycodone-Acetaminophen	Oxycodone Hcl/Acetaminophen	15	15	155	386.44			15	15	386.44	155	*
1194799056	Holliday, Iii	Peter	Macon	GA	13	Neurosurgery	S	Oxycodone-Acetaminophen	Oxycodone Hcl/Acetaminophen	98	98	2704	4217.37	28		53	53	1878.57	1462	#
1194930727	Stetson	Nathaniel	Oklahoma City	OK	40	Neurosurgery	S	Oxycodone-Acetaminophen	Oxycodone Hcl/Acetaminophen	16	16	112	117.26	14	#					#
1194934034	Willie	Jon	Saint Louis	MO	29	Neurosurgery	S	Oxycodone-Acetaminophen	Oxycodone Hcl/Acetaminophen	20	20	83	108.64	19	#					#
1194936096	Shorter	Cedric	St Petersburg	FL	12	Neurosurgery	S	Oxycodone-Acetaminophen	Oxycodone Hcl/Acetaminophen	22	22	151	398.7		*					*
1194949594	Dreyer	Jason	Walla Walla	WA	53	Neurosurgery	S	Oxycodone-Acetaminophen	Oxycodone Hcl/Acetaminophen	59	59	517	1100.03	25		23	23	456.67	202		11
1194972000	Bower	Regina	Loveland	CO	08	Neurosurgery	S	Oxycodone Hcl	Oxycodone Hcl	12	12	100	96.51		*					*
1205017605	Coppa	Nicholas	Hyannis	MA	25	Neurosurgery	S	Oxycodone Hcl	Oxycodone Hcl	17	17	137	122.92	16	#					#
1205026994	Fagin	Karen	Detroit	MI	26	Neurosurgery	S	Oxycodone-Acetaminophen	Oxycodone Hcl/Acetaminophen	15	15	152	233.67	15	#					#
1205044005	Okor	Mamerhi	Birmingham	AL	01	Neurosurgery	S	Oxycodone Hcl	Oxycodone Hcl	30	30	459	395.37	19		16	16	175.58	210	#
1205044005	Okor	Mamerhi	Birmingham	AL	01	Neurosurgery	S	Oxycodone-Acetaminophen	Oxycodone Hcl/Acetaminophen	30	30	622	854.89	13	*					*
1205045424	Fahrbach	John	Williamsville	NY	36	Neurosurgery	S	Oxycodone-Acetaminophen	Oxycodone Hcl/Acetaminophen	20	20	308	438.2	17	#					#
1205063526	Stetler	William	Charlotte	NC	37	Neurosurgery	S	Oxycodone-Acetaminophen	Oxycodone Hcl/Acetaminophen	20	20	162	299.97	17	#					#
1205101896	White	Ian	Indianapolis	IN	18	Neurosurgery	S	Oxycodone Hcl	Oxycodone Hcl	24	24	327	514.4		*					*
1205101896	White	Ian	Indianapolis	IN	18	Neurosurgery	S	Oxycodone-Acetaminophen	Oxycodone Hcl/Acetaminophen	77	77	1029	3079.2	19		37	37	1918.65	460	*
1205128790	Menger	Richard	Mobile	AL	01	Neurosurgery	S	Oxycodone Hcl	Oxycodone Hcl	20	20	223	237.84		*					*
1205128790	Menger	Richard	Mobile	AL	01	Neurosurgery	S	Oxycodone-Acetaminophen	Oxycodone Hcl/Acetaminophen	25	25	248	255.97	11		12	12	80.94	89	*
1205148913	Lewis	Evan	Pensacola	FL	12	Neurosurgery	S	Oxycodone-Acetaminophen	Oxycodone Hcl/Acetaminophen	25	25	198	384.5	17	#					#
1205279213	Magarik	Jordan	Springfield	MO	29	Neurosurgery	S	Oxycodone Hcl	Oxycodone Hcl	11	11	124	95.02		*					*
1205279213	Magarik	Jordan	Springfield	MO	29	Neurosurgery	S	Oxycodone-Acetaminophen	Oxycodone Hcl/Acetaminophen	15	15	207	280.97		*					*
1205279510	Davies	Matthew	Duluth	MN	27	Neurosurgery	S	Oxycodone Hcl	Oxycodone Hcl	16	16	145	183.92	12	#					*
1205308228	Grimes	Kayleigh	Payson	UT	49	Neurosurgery	S	Oxycodone-Acetaminophen	Oxycodone Hcl/Acetaminophen	34	34	258	488.3	23	#					#
1205803814	Ghodsi	Seyed	Belpre	OH	39	Neurosurgery	S	Oxycodone-Acetaminophen	Oxycodone Hcl/Acetaminophen	130	130	813	2058.45	103		71	71	1010.77	461		56
1205811916	Provenza	Louis	Wichita Falls	TX	48	Neurosurgery	S	Oxycodone-Acetaminophen	Oxycodone Hcl/Acetaminophen	12	12	130	157		*					*
1205822103	Kager	Christopher	Lancaster	PA	42	Neurosurgery	S	Oxycodone Hcl	Oxycodone Hcl	58	58	464	616.11	40	#					#
1205822103	Kager	Christopher	Lancaster	PA	42	Neurosurgery	S	Oxycodone-Acetaminophen	Oxycodone Hcl/Acetaminophen	61	61	512	1000.65	37		43	43	496.52	352	#
1205825338	Lindley	James	Savannah	GA	13	Neurosurgery	S	Oxycodone Hcl	Oxycodone Hcl	25	25	450	866.83		*					*
1205825338	Lindley	James	Savannah	GA	13	Neurosurgery	S	Oxycodone-Acetaminophen	Oxycodone Hcl/Acetaminophen	148	148	2006	3996.08	58		110	110	2887.62	1357		44
1205826955	Hisey	Brent	Oklahoma City	OK	40	Neurosurgery	S	Oxycodone-Acetaminophen	Oxycodone Hcl/Acetaminophen	23	23	158	329.25	19	#					#
1205870565	Chambi	Israel	Santa Ana	CA	06	Neurosurgery	S	Oxycodone Hcl	Oxycodone Hcl	36	36	1072	1768.94		*					*
1205870565	Chambi	Israel	Santa Ana	CA	06	Neurosurgery	S	Oxycodone-Acetaminophen	Oxycodone Hcl/Acetaminophen	65	65	1873	6294.03	16		26	26	2537.97	734	*
1215017637	Glasser	Ryan	Sarasota	FL	12	Neurosurgery	S	Oxycodone-Acetaminophen	Oxycodone Hcl/Acetaminophen	120	120	820	1611.66	75		108	108	1445.4	737	#
1215048517	Torres Gluck	Jose	Lakeland	FL	12	Neurosurgery	S	Oxycodone-Acetaminophen	Oxycodone Hcl/Acetaminophen	43	43	290	440.85	38	#					#
1215050315	Ziewacz	John	Charlotte	NC	37	Neurosurgery	S	Oxycodone-Acetaminophen	Oxycodone Hcl/Acetaminophen	20	20	136	423.78	12	#					#
1215085006	Abdou	Samy	San Diego	CA	06	Neurosurgery	S	Oxycodone Hcl	Oxycodone Hcl	18	18	188	240.16		#					*
1215114475	Raore	Bethwel	Lawrenceville	GA	13	Neurosurgery	S	Oxycodone-Acetaminophen	Oxycodone Hcl/Acetaminophen	25	25	364	427.11	15	#					#
1215134713	Maserati	Matthew	Chambersburg	PA	42	Neurosurgery	S	Oxycodone Hcl	Oxycodone Hcl	23	23	216	337.68	15	*					*
1215163795	Ditty	Benjamin	Fort Myers	FL	12	Neurosurgery	S	Oxycodone Hcl	Oxycodone Hcl	14	14	104	157.16	13	#					#
1215163795	Ditty	Benjamin	Fort Myers	FL	12	Neurosurgery	S	Oxycodone-Acetaminophen	Oxycodone Hcl/Acetaminophen	34	34	244	639.47	18	#					#
1215195615	Saulle	Dwight	Huntington	WV	54	Neurosurgery	S	Oxycodone-Acetaminophen	Oxycodone Hcl/Acetaminophen	61	61	705	946.48	36		35	35	594.89	394		24
1215911375	Hall	David	Indianapolis	IN	18	Neurosurgery	S	Oxycodone-Acetaminophen	Oxycodone Hcl/Acetaminophen	11	11	44	102.18			11	11	102.18	44	*
1215933353	Cervantes	Luis	East Stroudsburg	PA	42	Neurosurgery	S	Oxycodone-Acetaminophen	Oxycodone Hcl/Acetaminophen	16	16	227	290.15	13	*					*
1215973920	Le	Hoang	Vancouver	WA	53	Neurosurgery	S	Oxycodone Hcl	Oxycodone Hcl	13	13	105	65.57		#					*
1225018096	Wilson	Matthew	Tucson	AZ	04	Neurosurgery	S	Oxycodone-Acetaminophen	Oxycodone Hcl/Acetaminophen	21	21	228	381.31	14	#					*
1225020555	Soo	Teck	Southfield	MI	26	Neurosurgery	S	Oxycodone-Acetaminophen	Oxycodone Hcl/Acetaminophen	121	121	849	1336.82	39		51	51	530.72	352		26
1225021702	Snell	Brian	Oklahoma City	OK	40	Neurosurgery	S	Oxycodone Hcl	Oxycodone Hcl	53	53	443	587.77	34		38	38	450.16	325		23
1225022023	Beck	Carter	Missoula	MT	30	Neurosurgery	S	Oxycodone Hcl	Oxycodone Hcl	12	12	68	97.44	11	*					*
1225022023	Beck	Carter	Missoula	MT	30	Neurosurgery	S	Oxycodone-Acetaminophen	Oxycodone Hcl/Acetaminophen	26	26	212	347.64	26	#					#
1225024128	Cook	Bruce	Lawrence	MA	25	Neurosurgery	S	Oxycodone Hcl	Oxycodone Hcl	41	41	349	389.26	29		22	22	169.5	180	#
1225048804	Erickson	Robert	Libertyville	IL	17	Neurosurgery	S	Oxycodone-Acetaminophen	Oxycodone Hcl/Acetaminophen	21	21	412	1253.14			21	21	1253.14	412	*
1225055858	O'malley	Neil	Hagerstown	MD	24	Neurosurgery	S	Oxycodone-Acetaminophen	Oxycodone Hcl/Acetaminophen	24	24	442	599.3	17	#					#
1225059025	Dickerson	John	Wichita	KS	20	Neurosurgery	S	Oxycodone-Acetaminophen	Oxycodone Hcl/Acetaminophen	132	132.4	1157	2806.57	62		87	87	1451.7	756		43
1225086945	Boedeker	Daniel	Tulsa	OK	40	Neurosurgery	S	Oxycodone-Acetaminophen	Oxycodone Hcl/Acetaminophen	16	16	107	277.71	13	*					*
1225103963	Chedid	Mokbel	Detroit	MI	26	Neurosurgery	S	Oxycodone Hcl	Oxycodone Hcl	25	25	183	244.18	21		14	14	120.74	104	#
1225103963	Chedid	Mokbel	Detroit	MI	26	Neurosurgery	S	Oxycodone-Acetaminophen	Oxycodone Hcl/Acetaminophen	19	19	136	206.24	16	#					*
1225128705	Adada	Badih	Weston	FL	12	Neurosurgery	S	Oxycodone-Acetaminophen	Oxycodone Hcl/Acetaminophen	62	62	273	614.93	55		49	49	505.84	219		44
1225217920	Rezaiamiri	Shahram	Stockbridge	GA	13	Neurosurgery	S	Oxycodone Hcl	Oxycodone Hcl	29	29	855	534.24		*					*
1225217920	Rezaiamiri	Shahram	Stockbridge	GA	13	Neurosurgery	S	Oxycodone-Acetaminophen	Oxycodone Hcl/Acetaminophen	265	265	7475	9198.02	50		168	168	5980.66	4865		32
1225262306	Morgan	Jonathan	Pocatello	ID	16	Neurosurgery	S	Oxycodone Hcl	Oxycodone Hcl	13	13	64	105.62		*					*
1225262306	Morgan	Jonathan	Pocatello	ID	16	Neurosurgery	S	Oxycodone-Acetaminophen	Oxycodone Hcl/Acetaminophen	13	13	89	187.25	13	#					#
1225299589	Gordon	Amber	Mobile	AL	01	Neurosurgery	S	Oxycodone-Acetaminophen	Oxycodone Hcl/Acetaminophen	56	56	309	765.13	44		40	40	535.44	225		29
1235106832	Khosrovi	Houman	Parkersburg	WV	54	Neurosurgery	S	Oxycodone-Acetaminophen	Oxycodone Hcl/Acetaminophen	81	81	559	1022.33	57		46	46	539.74	314		34
1235109463	Hampf	Carl	Nashville	TN	47	Neurosurgery	S	Oxycodone-Acetaminophen	Oxycodone Hcl/Acetaminophen	15	15	128	205.28		*					*
1235122359	Ryken	Timothy	Lebanon	NH	33	Neurosurgery	S	Oxycodone-Acetaminophen	Oxycodone Hcl/Acetaminophen	17	17	65	255.65	16	*					*
1235134966	Tantuwaya	Vrijesh	Poway	CA	06	Neurosurgery	S	Oxycodone-Acetaminophen	Oxycodone Hcl/Acetaminophen	13	13	362	1094.03			0	0	0	0	#
1235139700	Ratzker	Paul	Union	NJ	34	Neurosurgery	S	Oxycodone-Acetaminophen	Oxycodone Hcl/Acetaminophen	19	19	152	269.55	13	#					*
1235165705	Markey	Sean	Denver	CO	08	Neurosurgery	S	Oxycodone Hcl	Oxycodone Hcl	20	20	189	276.49	12	#					*
1235169772	Freese	Andrew	Coatesville	PA	42	Neurosurgery	S	Oxycodone Hcl	Oxycodone Hcl	53	53	779	699.88			17	17	284.27	255	*
1235172396	Singh	Ran Vijai	Norfolk	VA	51	Neurosurgery	S	Oxycodone-Acetaminophen	Oxycodone Hcl/Acetaminophen	26	26	242	272.78	14		11	11	115.56	92	*
1235190943	Covington	Christopher	Tulsa	OK	40	Neurosurgery	S	Oxycodone Hcl	Oxycodone Hcl	53	53	899	750.54	22		32	32	443.58	557	#
1235190943	Covington	Christopher	Tulsa	OK	40	Neurosurgery	S	Oxycodone-Acetaminophen	Oxycodone Hcl/Acetaminophen	21	21	473	772.85		*					*
1235234675	Renkens	Kenneth	Carmel	IN	18	Neurosurgery	S	Oxycodone-Acetaminophen	Oxycodone Hcl/Acetaminophen	35	35	271	794.93	18	#					#
1235330432	Campbell	Peter	Shreveport	LA	22	Neurosurgery	S	Oxycodone Hcl	Oxycodone Hcl	36	36	758	332.69	16		21	21	148.91	345	#
1235330432	Campbell	Peter	Shreveport	LA	22	Neurosurgery	S	Oxycodone-Acetaminophen	Oxycodone Hcl/Acetaminophen	25	25	349	357.98	17	#					#
1235346354	Cameron	Brian	Richmond	VA	51	Neurosurgery	S	Oxycodone Hcl	Oxycodone Hcl	13	13	92	66.23		*					*
1235358144	Sather	Michael	Hershey	PA	42	Neurosurgery	S	Oxycodone Hcl	Oxycodone Hcl	20	20	179	318.85	19	*					*
1235363888	Kalani	Maziyar	Scottsdale	AZ	04	Neurosurgery	S	Oxycodone Hcl	Oxycodone Hcl	39	39	234	329.95	18		39	39	329.95	234		18
1235367665	Spurgeon	Angela	Springfield	MO	29	Neurosurgery	S	Oxycodone-Acetaminophen	Oxycodone Hcl/Acetaminophen	29	29	199	405.62	27	#					#
1235475476	Gorman	Richard	Kettering	OH	39	Neurosurgery	S	Oxycodone-Acetaminophen	Oxycodone Hcl/Acetaminophen	13	13	159	270.3		#					*
1245202274	Blankenship	James	Fayetteville	AR	05	Neurosurgery	S	Oxycodone Hcl	Oxycodone Hcl	33	33	540	876.01	22		21	21	542.81	332	#
1245203801	Lu	James	Bridgeton	MO	29	Neurosurgery	S	Oxycodone-Acetaminophen	Oxycodone Hcl/Acetaminophen	50	50	447	929.58	16		30	30	543.68	243	#
1245211630	Traina	Joseph	South Miami	FL	12	Neurosurgery	S	Oxycodone-Acetaminophen	Oxycodone Hcl/Acetaminophen	40	40	746	1591.88	17		40	40	1591.88	746		17
1245231729	Atkins	Donald	San Antonio	TX	48	Neurosurgery	S	Oxycodone Hcl	Oxycodone Hcl	72	72	696	669.02	66		37	37	408	376		33
1245232065	Collada	Maurice	Salem	OR	41	Neurosurgery	S	Oxycodone Hcl	Oxycodone Hcl	67	67	587	753.61	45	#					#
1245233683	Healy	Michael	Perrysburg	OH	39	Neurosurgery	S	Oxycodone-Acetaminophen	Oxycodone Hcl/Acetaminophen	185	185	2203	2948.8	82		143	143	2094.54	1683		66
1245236157	Yingling	David	Cape Girardeau	MO	29	Neurosurgery	S	Oxycodone-Acetaminophen	Oxycodone Hcl/Acetaminophen	20	20	177	292.46	14	*					*
1245313253	Obasi	Chinyere	Kearney	NE	31	Neurosurgery	S	Oxycodone-Acetaminophen	Oxycodone Hcl/Acetaminophen	28	28	159	439.1	13		13	13	103.47	50	*
1245390095	Stokes	John	Austin	TX	48	Neurosurgery	S	Oxycodone-Acetaminophen	Oxycodone Hcl/Acetaminophen	39	39	383	943.87	22	#					#
1245396803	Sehati	Nouzhan	Burbank	CA	06	Neurosurgery	S	Oxycodone-Acetaminophen	Oxycodone Hcl/Acetaminophen	27	27	278	362.92	19	#					#
1245400167	Panchal	Ripul	Plano	TX	48	Neurosurgery	S	Oxycodone-Acetaminophen	Oxycodone Hcl/Acetaminophen	16	16	145	189.8	14	#					#
1245405661	O'shaughnessy	Brian	Nashville	TN	47	Neurosurgery	S	Oxycodone-Acetaminophen	Oxycodone Hcl/Acetaminophen	33	33	172	391.22	17	#					#
1245435056	Amene	Chiazo	Springfield	MO	29	Neurosurgery	S	Oxycodone-Acetaminophen	Oxycodone Hcl/Acetaminophen	16	16	204	260.6	12	*					*
1245448083	Fleming	James	Columbus	OH	39	Neurosurgery	S	Oxycodone Hcl	Oxycodone Hcl	22	22	154	200.57		*					*
1245448083	Fleming	James	Columbus	OH	39	Neurosurgery	S	Oxycodone-Acetaminophen	Oxycodone Hcl/Acetaminophen	15	15	105	96.48		*					*
1245454651	Haynes	Neal	Nacogdoches	TX	48	Neurosurgery	S	Oxycodone Hcl	Oxycodone Hcl	11	11	110	78.26			0	0	0	0	#
1245467604	Harrison	Jason	Rome	GA	13	Neurosurgery	S	Oxycodone-Acetaminophen	Oxycodone Hcl/Acetaminophen	29	29	375	504.1	20		17	17	273.28	229	#
1245545805	Jacobson	Robert	South Miami	FL	12	Neurosurgery	S	Oxycodone-Acetaminophen	Oxycodone Hcl/Acetaminophen	42	42	593	679.12	20	#					#
1255314332	Mcnulty	John	Rhinebeck	NY	36	Neurosurgery	S	Oxycodone-Acetaminophen	Oxycodone Hcl/Acetaminophen	15	15	105	131.12	13	#					*
1255337663	Ward	Brad	Bend	OR	41	Neurosurgery	S	Oxycodone-Acetaminophen	Oxycodone Hcl/Acetaminophen	24	24	277	444.69	16	#					#
1255350104	Bidiwala	Shaad	Dallas	TX	48	Neurosurgery	S	Oxycodone-Acetaminophen	Oxycodone Hcl/Acetaminophen	58	58	604	1439.52	32		29	29	676.56	329		17
1255370557	Salkind	Gene	Huntingdon Valley	PA	42	Neurosurgery	S	Oxycodone-Acetaminophen	Oxycodone Hcl/Acetaminophen	45	45	715	996.61	34	#					#
1255381208	Rosado	Julio	Bayamon	PR	72	Neurosurgery	S	Oxycodone-Acetaminophen	Oxycodone Hcl/Acetaminophen	16	16	127	155.2	13	#					*
1255400180	Nathan	Swami	Frederick	MD	24	Neurosurgery	S	Oxycodone Hcl	Oxycodone Hcl	37	37	988	753.26	11		21	21	296.11	554	*
1255400180	Nathan	Swami	Frederick	MD	24	Neurosurgery	S	Oxycodone-Acetaminophen	Oxycodone Hcl/Acetaminophen	82	82	1879	3796.87	28		57	57	1368.65	1206	#
1255400180	Nathan	Swami	Frederick	MD	24	Neurosurgery	S	Percocet	Oxycodone Hcl/Acetaminophen	15	15	269	29238.95			0	0	0	0	#
1255503991	Geschwindt	Sonia	Philadelphia	PA	42	Neurosurgery	S	Oxycodone-Acetaminophen	Oxycodone Hcl/Acetaminophen	20	20	141	165.07		#					*
1255508461	Smucker	Philip	Santa Fe	NM	35	Neurosurgery	S	Oxycodone-Acetaminophen	Oxycodone Hcl/Acetaminophen	11	11	84	187.98	11		11	11	187.98	84		11
1255582987	Lall	Rohan	Chicago	IL	17	Neurosurgery	S	Oxycodone Hcl	Oxycodone Hcl	17	17	105	100.36		*					*
1255640892	Marquez	Yvette	Pomona	CA	06	Neurosurgery	S	Oxycodone-Acetaminophen	Oxycodone Hcl/Acetaminophen	11	11	84	250.67		*					*
1265409064	Clark	Winston	Southaven	MS	28	Neurosurgery	S	Oxycodone-Acetaminophen	Oxycodone Hcl/Acetaminophen	20	20	79	124.29	18	#					#
1265411151	Jestus	Joseph	Cookeville	TN	47	Neurosurgery	S	Oxycodone-Acetaminophen	Oxycodone Hcl/Acetaminophen	101	101	2219	2271.05	33		89	89	2094.86	1984	#
1265414783	Mann	Robert	Oshkosh	WI	55	Neurosurgery	S	Oxycodone-Acetaminophen	Oxycodone Hcl/Acetaminophen	40	40	310	572.16	27		29	29	441.92	214	#
1265415145	Muizelaar	J.	Huntington	WV	54	Neurosurgery	S	Oxycodone-Acetaminophen	Oxycodone Hcl/Acetaminophen	34	34	678	475.67	17		14	14	160.91	213	#
1265420269	Bernardi	Robert	Saint Louis	MO	29	Neurosurgery	S	Oxycodone-Acetaminophen	Oxycodone Hcl/Acetaminophen	15	15	174	351.9			15	15	351.9	174	*
1265421309	Thompson	Willard	Savannah	GA	13	Neurosurgery	S	Oxycodone-Acetaminophen	Oxycodone Hcl/Acetaminophen	11	11	108	173.81		*					*
1265424204	Nees	Jeffrey	Oklahoma City	OK	40	Neurosurgery	S	Oxycodone-Acetaminophen	Oxycodone Hcl/Acetaminophen	62	62	493	1045.24	33		45	45	728.2	339	#
1265430029	Coric	Domagoj	Charlotte	NC	37	Neurosurgery	S	Oxycodone-Acetaminophen	Oxycodone Hcl/Acetaminophen	51	51	375	800.83	24		35	35	545.91	242	#
1265458152	Zimmerman	Gary	Bridgeport	CT	09	Neurosurgery	S	Oxycodone Hcl	Oxycodone Hcl	38	38	448	369.3	13		24	24	189.79	308	*
1265458152	Zimmerman	Gary	Bridgeport	CT	09	Neurosurgery	S	Oxycodone-Acetaminophen	Oxycodone Hcl/Acetaminophen	25	25	273	592.53		#					*
1265469571	Tobler	William	Cincinnati	OH	39	Neurosurgery	S	Oxycodone Hcl	Oxycodone Hcl	52	52	361	423.52	21	#					#
1265469571	Tobler	William	Cincinnati	OH	39	Neurosurgery	S	Oxycodone-Acetaminophen	Oxycodone Hcl/Acetaminophen	119	119	873	1364.76	78	#					#
1265473516	Dalrymple	Stephen	New Bern	NC	37	Neurosurgery	S	Oxycodone Hcl	Oxycodone Hcl	106	106	1124	1289.89	69		68	68	828.05	674		49
1265473516	Dalrymple	Stephen	New Bern	NC	37	Neurosurgery	S	Oxycodone-Acetaminophen	Oxycodone Hcl/Acetaminophen	37	37	406	677.96	27		23	23	367.22	221	#
1265480370	Hazen	Gale	Sheffield Village	OH	39	Neurosurgery	S	Oxycodone-Acetaminophen	Oxycodone Hcl/Acetaminophen	26	26	410	295.08	23	#					#
1265507024	Kern	Matthew	Pensacola	FL	12	Neurosurgery	S	Oxycodone-Acetaminophen	Oxycodone Hcl/Acetaminophen	35	35	253	824.49	25		17	17	424.47	120	#
1265512685	Knego	Robert	Sarasota	FL	12	Neurosurgery	S	Oxycodone-Acetaminophen	Oxycodone Hcl/Acetaminophen	62	62	398	774.47	46	#					#
1265606644	Grunch	Betsy	Gainesville	GA	13	Neurosurgery	S	Oxycodone Hcl	Oxycodone Hcl	57	57	596	843.61	28		43	43	658.05	456	#
1265606644	Grunch	Betsy	Gainesville	GA	13	Neurosurgery	S	Oxycodone-Acetaminophen	Oxycodone Hcl/Acetaminophen	133	133	1133	2363.86	70		114	114	1872.13	944		58
1265607139	Francis	Todd	Detroit	MI	26	Neurosurgery	S	Oxycodone Hcl	Oxycodone Hcl	16	16	72	123.95		*					*
1265684518	Rosen	David	Winter Park	FL	12	Neurosurgery	S	Oxycodone-Acetaminophen	Oxycodone Hcl/Acetaminophen	39	39	217	387.99	38		25	25	232.38	139		24
1275504730	El-Kalliny	Magdy	Somerset	KY	21	Neurosurgery	S	Oxycodone Hcl	Oxycodone Hcl	12	12	261	272.08			12	12	272.08	261	*
1275504730	El-Kalliny	Magdy	Somerset	KY	21	Neurosurgery	S	Oxycodone-Acetaminophen	Oxycodone Hcl/Acetaminophen	40	40	215	293.84	33		15	15	75.81	72		13
1275513038	Sipos	Eric	Tucson	AZ	04	Neurosurgery	S	Oxycodone-Acetaminophen	Oxycodone Hcl/Acetaminophen	12	12	44	95.01	11		12	12	95.01	44		11
1275518797	Yundt	Kent	Bend	OR	41	Neurosurgery	S	Oxycodone Hcl	Oxycodone Hcl	30	30	385	413.09	17	#					#
1275534539	Banks	Jason	Huntsville	AL	01	Neurosurgery	S	Oxycodone-Acetaminophen	Oxycodone Hcl/Acetaminophen	16	16	128	150.92		*					*
1275549305	Cohen	Douglas	New York	NY	36	Neurosurgery	S	Oxycodone-Acetaminophen	Oxycodone Hcl/Acetaminophen	25	25	182	314.15	14	#					*
1275554024	Cuff	John	Athens	GA	13	Neurosurgery	S	Oxycodone Hcl	Oxycodone Hcl	19	19	218	286.87	11	#					*
1275554024	Cuff	John	Athens	GA	13	Neurosurgery	S	Oxycodone-Acetaminophen	Oxycodone Hcl/Acetaminophen	94	95	1571	2595.51	48		50	50	1543.85	872		28
1275563918	Sincoff	Eric	Lutz	FL	12	Neurosurgery	S	Oxycodone-Acetaminophen	Oxycodone Hcl/Acetaminophen	12	12	69	110.91	12	*					*
1275568297	Juneau	Patrick Alton	Lafayette	LA	22	Neurosurgery	S	Oxycodone-Acetaminophen	Oxycodone Hcl/Acetaminophen	31	31	257	488.53	12	#					*
1275574238	Batson	Ramon	Norwalk	CT	09	Neurosurgery	S	Oxycodone Hcl	Oxycodone Hcl	11	11	295	391.85		*					*
1275574238	Batson	Ramon	Norwalk	CT	09	Neurosurgery	S	Oxycodone-Acetaminophen	Oxycodone Hcl/Acetaminophen	21	21	149	454.89		#					*
1275575789	Modha	Ashok	Vancouver	WA	53	Neurosurgery	S	Oxycodone Hcl	Oxycodone Hcl	38	38	222	147.04	37	#					#
1275578205	Winters	Charles	Hagerstown	MD	24	Neurosurgery	S	Oxycodone-Acetaminophen	Oxycodone Hcl/Acetaminophen	27	27	198	283.17	21	#					#
1275609489	Anderson	Thomas	Mt Pleasant	SC	45	Neurosurgery	S	Oxycodone Hcl	Oxycodone Hcl	31	31.3	493	405.7	21	#					#
1275636326	Wade	Peter	Hartford	CT	09	Neurosurgery	S	Oxycodone-Acetaminophen	Oxycodone Hcl/Acetaminophen	13	13	227	233.48		#					*
1275736365	Whisenhunt	Thomas	Montgomery	AL	01	Neurosurgery	S	Oxycodone-Acetaminophen	Oxycodone Hcl/Acetaminophen	101	103	1170	2833.4	101		65	67	1620.31	771		65
1275829996	Nanaszko	Michael	Salem	OR	41	Neurosurgery	S	Oxycodone Hcl	Oxycodone Hcl	44	44	394	421.52	27	#					#
1275893075	Dahlin	Robert	Duluth	MN	27	Neurosurgery	S	Oxycodone Hcl	Oxycodone Hcl	21	21	97	196.91		#					*
1285185454	Grunert	Peter	Seattle	WA	53	Neurosurgery	S	Oxycodone-Acetaminophen	Oxycodone Hcl/Acetaminophen	16	16	201	330.45		*					*
1285654632	Caruso	John	Hagerstown	MD	24	Neurosurgery	S	Oxycodone-Acetaminophen	Oxycodone Hcl/Acetaminophen	16	16	105	216.25	15	*					*
1285661835	Clough	John	Overland Park	KS	20	Neurosurgery	S	Oxycodone Hcl	Oxycodone Hcl	166	166	4531	12609.05	25		88	88	4365.8	2365	#
1285661835	Clough	John	Overland Park	KS	20	Neurosurgery	S	Oxycodone-Acetaminophen	Oxycodone Hcl/Acetaminophen	253	253	5584	10505.42	59		172	172	6465.13	3658		46
1285661835	Clough	John	Overland Park	KS	20	Neurosurgery	S	Oxycontin	Oxycodone Hcl	82	82	2456	50118.77			68	68	42875.53	2036	*
1285661835	Clough	John	Overland Park	KS	20	Neurosurgery	S	Xtampza Er	Oxycodone Myristate	13	13	340	6512.48			0	0	0	0	#
1285721225	Harsh	Carter	Birmingham	AL	01	Neurosurgery	S	Oxycodone-Acetaminophen	Oxycodone Hcl/Acetaminophen	72	72	511	823.94	66		56	56	617.98	396		52
1285732958	Vannorman	Alan	Bismarck	ND	38	Neurosurgery	S	Oxycodone-Acetaminophen	Oxycodone Hcl/Acetaminophen	19	19	316	511.12		#					*
1285736702	Dillon	James	Aiken	SC	45	Neurosurgery	S	Oxycodone-Acetaminophen	Oxycodone Hcl/Acetaminophen	21	21	135	340.01		#					*
1285806091	Liauw	Jason	Laguna Hills	CA	06	Neurosurgery	S	Oxycodone-Acetaminophen	Oxycodone Hcl/Acetaminophen	20	20	304	745.58	17		20	20	745.58	304		17
1285876946	Ahmad	Faiz	Miami	FL	12	Neurosurgery	S	Oxycodone Hcl	Oxycodone Hcl	45	45	284	338.24	42	#					#
1285895045	Ivanov	Alexander	Sacramento	CA	06	Neurosurgery	S	Oxycodone Hcl	Oxycodone Hcl	13	13	91	95.33		*					*
1285945162	Malone	Hani	Fargo	ND	38	Neurosurgery	S	Oxycodone-Acetaminophen	Oxycodone Hcl/Acetaminophen	43	43	354	785.6	21	#					#
1295710655	Patel	Anant	Austin	TX	48	Neurosurgery	S	Oxycodone-Acetaminophen	Oxycodone Hcl/Acetaminophen	31	31	349	500.79	11		31	31	500.79	349		11
1295774545	Yoo	Frank	La Jolla	CA	06	Neurosurgery	S	Oxycodone Hcl	Oxycodone Hcl	11	11	132	317.46		*					*
1295775807	Aho	Christopher	Whittier	CA	06	Neurosurgery	S	Oxycodone Hcl	Oxycodone Hcl	13	13	103	141.51			13	13	141.51	103	*
1295780278	Shanno	George	Vancouver	WA	53	Neurosurgery	S	Oxycodone Hcl	Oxycodone Hcl	28	28	139	115.49	26	#					#
1295782670	Rahman	Salim	Springfield	MO	29	Neurosurgery	S	Oxycodone Hcl	Oxycodone Hcl	45	45	356	435.82	40	#					#
1295782670	Rahman	Salim	Springfield	MO	29	Neurosurgery	S	Oxycodone-Acetaminophen	Oxycodone Hcl/Acetaminophen	35	35	239	545.98	31		24	24	381.49	167	#
1295784429	Greene-Harris	Sandea	Decatur	GA	13	Neurosurgery	S	Oxycodone-Acetaminophen	Oxycodone Hcl/Acetaminophen	21	21	134	274.45	18	#					#
1295791150	Sungarian	Arno	Worcester	MA	25	Neurosurgery	S	Oxycodone Hcl	Oxycodone Hcl	38	38	995	760.54	26		15	15	267.5	401	*
1295811982	Frankel	Roger	Atlanta	GA	13	Neurosurgery	S	Oxycodone Hcl	Oxycodone Hcl	71	71	840	947.94	48		58	58	757.37	688	#
1295861342	Johnson	Michele	Atlanta	GA	13	Neurosurgery	S	Oxycodone Hcl	Oxycodone Hcl	48	48	363	452.37	25		33	33	342.14	231	#
1295861342	Johnson	Michele	Atlanta	GA	13	Neurosurgery	S	Oxycodone-Acetaminophen	Oxycodone Hcl/Acetaminophen	24	24	256	696.87	11	#					*
1295894731	Macdonald	Bart	Canton	GA	13	Neurosurgery	S	Oxycodone Hcl	Oxycodone Hcl	48	48	779	943.76	26	#					#
1295894731	Macdonald	Bart	Canton	GA	13	Neurosurgery	S	Oxycodone-Acetaminophen	Oxycodone Hcl/Acetaminophen	79	79	1397	2350.77	31		48	48	1314.04	868	#
1295942142	Kelly	Brandon	Idaho Falls	ID	16	Neurosurgery	S	Oxycodone-Acetaminophen	Oxycodone Hcl/Acetaminophen	32	32	206	710.96	31	#					#
1295998011	Jones	Jeffery	Herrin	IL	17	Neurosurgery	S	Oxycodone-Acetaminophen	Oxycodone Hcl/Acetaminophen	40	40	442	1023.55	25		23	23	487.13	260	#
1306036876	Musacchio	Michael	Evanston	IL	17	Neurosurgery	S	Oxycodone-Acetaminophen	Oxycodone Hcl/Acetaminophen	25	25	307	728.48		*					*
1306051479	Neumann	Christopher	Cincinnati	OH	39	Neurosurgery	S	Oxycodone Hcl	Oxycodone Hcl	31	31	220	283.25	23		15	15	155	108	#
1306051479	Neumann	Christopher	Cincinnati	OH	39	Neurosurgery	S	Oxycodone-Acetaminophen	Oxycodone Hcl/Acetaminophen	17	17	124	308.08	14	#					#
1306159272	Kasliwal	Manish	Chicago	IL	17	Neurosurgery	S	Oxycodone Hcl	Oxycodone Hcl	13	13	89	77.43		*					*
1306171608	Molloy	Seth	Columbia	SC	45	Neurosurgery	S	Oxycodone-Acetaminophen	Oxycodone Hcl/Acetaminophen	57	57	311	625.14	35		37	37	293.91	204	#
1306807094	Gullick	Richard	Decatur	GA	13	Neurosurgery	S	Oxycodone-Acetaminophen	Oxycodone Hcl/Acetaminophen	22	22	205	337.56		*					*
1306808191	Sarzier	John	Hinesville	GA	13	Neurosurgery	S	Oxycodone-Acetaminophen	Oxycodone Hcl/Acetaminophen	50	50	737	1534.99	37		31	31	842.51	482		24
1306814868	Mesiwala	Ali	Rancho Cucamonga	CA	06	Neurosurgery	S	Oxycodone-Acetaminophen	Oxycodone Hcl/Acetaminophen	16	17	417	458.12	11	#					*
1306846928	Levy	Armond	Saint Louis	MO	29	Neurosurgery	S	Oxycodone-Acetaminophen	Oxycodone Hcl/Acetaminophen	57	57	394	1007.85	46		35	35	482.58	227		31
1306849575	Clark	Shawn	Mobile	AL	01	Neurosurgery	S	Oxycodone-Acetaminophen	Oxycodone Hcl/Acetaminophen	67	67	747	909.56	64		44	44	490.79	462		42
1306876172	Bohinski	Robert	Cincinnati	OH	39	Neurosurgery	S	Oxycodone-Acetaminophen	Oxycodone Hcl/Acetaminophen	115	115	830	1349.4	80	#					#
1306877030	Kissel	Phillip	San Luis Obispo	CA	06	Neurosurgery	S	Oxycodone-Acetaminophen	Oxycodone Hcl/Acetaminophen	23	23.3	160	371.28	21	#					#
1306891320	Appley	Alan	Lafayette	LA	22	Neurosurgery	S	Oxycodone-Acetaminophen	Oxycodone Hcl/Acetaminophen	51	51	715	558.8	16		28	28	239.52	429	*
1306950654	Zubay	Geoffrey	Shenandoah	TX	48	Neurosurgery	S	Oxycodone-Acetaminophen	Oxycodone Hcl/Acetaminophen	27	27	251	508.99	16	#					#
1316027501	Hoyt	Alastair	Huntington	WV	54	Neurosurgery	S	Oxycodone-Acetaminophen	Oxycodone Hcl/Acetaminophen	15	15	83	143.37	15	*					*
1316042989	Spivak	Carl	Newton	NJ	34	Neurosurgery	S	Oxycodone-Acetaminophen	Oxycodone Hcl/Acetaminophen	24	24	242	256.47			24	24	256.47	242	*
1316048911	Lee	David	Hattiesburg	MS	28	Neurosurgery	S	Oxycodone-Acetaminophen	Oxycodone Hcl/Acetaminophen	26	26	229	339.88	14	#					*
1316136377	Le	Tien	Brandon	FL	12	Neurosurgery	S	Oxycodone-Acetaminophen	Oxycodone Hcl/Acetaminophen	53	53	334	553.1	45	#					#
1316139793	Osbun	Joshua	Saint Louis	MO	29	Neurosurgery	S	Oxycodone Hcl	Oxycodone Hcl	17	17	88	150.93	17	*					*
1316243264	Tempel	Zachary	Cincinnati	OH	39	Neurosurgery	S	Oxycodone Hcl	Oxycodone Hcl	16	16	183	235.83		*					*
1316243264	Tempel	Zachary	Cincinnati	OH	39	Neurosurgery	S	Oxycodone-Acetaminophen	Oxycodone Hcl/Acetaminophen	50	50	578	994.39	31	#					#
1316258569	Clark	Shannon	Norfolk	VA	51	Neurosurgery	S	Oxycodone-Acetaminophen	Oxycodone Hcl/Acetaminophen	26	26	196	327.13	20	#					#
1316901838	Smith	Stewart	Oklahoma City	OK	40	Neurosurgery	S	Oxycodone Hcl	Oxycodone Hcl	20	20	434	633.75			0	0	0	0	#
1316901838	Smith	Stewart	Oklahoma City	OK	40	Neurosurgery	S	Oxycodone-Acetaminophen	Oxycodone Hcl/Acetaminophen	14	14	90	125.21		*					*
1316913635	Dietze	Donald	Lacombe	LA	22	Neurosurgery	S	Oxycodone-Acetaminophen	Oxycodone Hcl/Acetaminophen	120	120	2482	3075.2	37		92	92	2097.74	1869	#
1316960594	Aferzon	Joseph	Portland	CT	09	Neurosurgery	S	Oxycodone Hcl	Oxycodone Hcl	67	67	949	2757.82	11	*					*
1316960594	Aferzon	Joseph	Portland	CT	09	Neurosurgery	S	Oxycodone-Acetaminophen	Oxycodone Hcl/Acetaminophen	87	87	741	2923.42	14		23	23	180.12	217	*
1316975022	Turner	Donn	Fort Collins	CO	08	Neurosurgery	S	Oxycodone-Acetaminophen	Oxycodone Hcl/Acetaminophen	35	35	254	617.32	20	#					#
1326012436	Capel	Winston	Centennial	CO	08	Neurosurgery	S	Oxycodone-Acetaminophen	Oxycodone Hcl/Acetaminophen	64	64	818	1275.17	29		36	36	816.09	501	#
1326012600	Thompson	Gregory	Reading	PA	42	Neurosurgery	S	Oxycodone-Acetaminophen	Oxycodone Hcl/Acetaminophen	13	13	89	188.18	12	*					*
1326018326	Mehta	Rajesh	Richmond	VA	51	Neurosurgery	S	Oxycodone-Acetaminophen	Oxycodone Hcl/Acetaminophen	30	30	276	345.7	25	#					#
1326018946	Standard	Scott	Nashville	TN	47	Neurosurgery	S	Oxycodone-Acetaminophen	Oxycodone Hcl/Acetaminophen	13	13	181	245.8		*					*
1326025206	York	Julie	Salem	OR	41	Neurosurgery	S	Oxycodone Hcl	Oxycodone Hcl	12	12	102	115.58	11	*					*
1326046236	Adamson	Tim	Charlotte	NC	37	Neurosurgery	S	Oxycodone-Acetaminophen	Oxycodone Hcl/Acetaminophen	20	20	151	411.65	18	#					#
1326048935	Wetherington	Charles	Fenton	MO	29	Neurosurgery	S	Oxycodone-Acetaminophen	Oxycodone Hcl/Acetaminophen	12	12	82	137.04		*					*
1326124231	Inga	Jorge	Tampa	FL	12	Neurosurgery	S	Oxycodone-Acetaminophen	Oxycodone Hcl/Acetaminophen	60	60	635	580.47	29		29	29	271.3	320		14
1326154550	Paullus	Wayne	Amarillo	TX	48	Neurosurgery	S	Oxycodone-Acetaminophen	Oxycodone Hcl/Acetaminophen	16	16	112	411.46			0	0	0	0	#
1326246836	Phillips	Gabriel	Myrtle Beach	SC	45	Neurosurgery	S	Oxycodone-Acetaminophen	Oxycodone Hcl/Acetaminophen	100	100	1067	1777.03	59		56	56	961.71	595		41
1326573478	Borghei Razavi	Hamid	Cleveland	OH	39	Neurosurgery	S	Oxycodone-Acetaminophen	Oxycodone Hcl/Acetaminophen	19	19	92	216.63			19	19	216.63	92	*
1336106764	Greene	George	Omaha	NE	31	Neurosurgery	S	Oxycodone Hcl	Oxycodone Hcl	11	11	26	28.43			11	11	28.43	26	*
1336132430	Jones	David	Greensboro	NC	37	Neurosurgery	S	Oxycodone Hcl	Oxycodone Hcl	60	60	516	547.11	30		32	32	300.35	241	#
1336132430	Jones	David	Greensboro	NC	37	Neurosurgery	S	Oxycodone-Acetaminophen	Oxycodone Hcl/Acetaminophen	60	60.1	599	992.96	34		37	37.1	645.12	343	#
1336144302	Kiefer	Steven	Lexington	KY	21	Neurosurgery	S	Oxycodone-Acetaminophen	Oxycodone Hcl/Acetaminophen	81	81	800	736.07	66		53	53	436.65	515		47
1336146992	Onyiuke	Hilary	Farmington	CT	09	Neurosurgery	S	Oxycodone Hcl	Oxycodone Hcl	20	20	207	141.25	13	*					*
1336195866	Segal	Harold	San Luis Obispo	CA	06	Neurosurgery	S	Oxycodone Hcl	Oxycodone Hcl	13	13	390	271.02			13	13	271.02	390	*
1336198209	Chahlavi	Ali	Jacksonville	FL	12	Neurosurgery	S	Oxycodone-Acetaminophen	Oxycodone Hcl/Acetaminophen	14	14	98	173.42	13	#					*
1336251834	Borden	Jonathan	Cincinnati	OH	39	Neurosurgery	S	Oxycodone-Acetaminophen	Oxycodone Hcl/Acetaminophen	12	12	216	227.86	11	*					*
1336283795	Brown	Adam	Wilmington	NC	37	Neurosurgery	S	Oxycodone Hcl	Oxycodone Hcl	19	19.4	251	161.28	17	#					#
1336330463	Owen	Justin	Marrero	LA	22	Neurosurgery	S	Oxycodone-Acetaminophen	Oxycodone Hcl/Acetaminophen	41	41	350	1083.12	35	#					#
1336363753	Klemp	Joshua	Lansing	KS	20	Neurosurgery	S	Oxycodone-Acetaminophen	Oxycodone Hcl/Acetaminophen	14	14	186	391.84		*					*
1336381631	Jackson	Garrett	Lafayette	IN	18	Neurosurgery	S	Oxycodone-Acetaminophen	Oxycodone Hcl/Acetaminophen	13	13	87	178.55		*					*
1346205622	Pace	John	Hot Springs	AR	05	Neurosurgery	S	Oxycodone-Acetaminophen	Oxycodone Hcl/Acetaminophen	31	31	208	494.47	17	#					#
1346220407	Marsh	W	Rochester	MN	27	Neurosurgery	S	Oxycodone Hcl	Oxycodone Hcl	13	13	76	62.36		*					*
1346225984	Robinson	John	Stuart	FL	12	Neurosurgery	S	Oxycodone-Acetaminophen	Oxycodone Hcl/Acetaminophen	34	34	232	481.99	29	#					#
1346226685	Chehrazi	Bahram	Roseville	CA	06	Neurosurgery	S	Oxycodone-Acetaminophen	Oxycodone Hcl/Acetaminophen	14	14	104	170.9		#					*
1346245966	Woodham	David	Dothan	AL	01	Neurosurgery	S	Oxycodone-Acetaminophen	Oxycodone Hcl/Acetaminophen	73	73	542	1057.18	66		42	42	628.47	312		38
1346247293	Fewel	Matthew	Kennewick	WA	53	Neurosurgery	S	Oxycodone Hcl	Oxycodone Hcl	23	23	343	308.25		#					*
1346247293	Fewel	Matthew	Kennewick	WA	53	Neurosurgery	S	Oxycodone-Acetaminophen	Oxycodone Hcl/Acetaminophen	62	62	782	1585.8	28		47	47	1243.01	586	#
1346253689	Alberstone	Cary	Oxnard	CA	06	Neurosurgery	S	Oxycodone-Acetaminophen	Oxycodone Hcl/Acetaminophen	88	88	1470	2083.12	29		77	77	1798.65	1254	#
1346263514	Lovell	Laverne	Memphis	TN	47	Neurosurgery	S	Oxycodone-Acetaminophen	Oxycodone Hcl/Acetaminophen	19	19	202	276.94	12	#					#
1346268984	Chicoine	Michael	Saint Louis	MO	29	Neurosurgery	S	Oxycodone Hcl	Oxycodone Hcl	14	14	154	199.08	12	*					*
1346270832	Ritland	Stephen	Flagstaff	AZ	04	Neurosurgery	S	Oxycodone Hcl	Oxycodone Hcl	68	68	626	737.82	15		50	50	622	520	*
1346270832	Ritland	Stephen	Flagstaff	AZ	04	Neurosurgery	S	Oxycodone-Acetaminophen	Oxycodone Hcl/Acetaminophen	132	132	836	1317.55	85		119	119	1217.04	755	#
1346276961	Grundmeyer	Raymond	Wichita	KS	20	Neurosurgery	S	Oxycodone Hcl	Oxycodone Hcl	56	56	420	640.26	13		28	28	199.63	196	*
1346276961	Grundmeyer	Raymond	Wichita	KS	20	Neurosurgery	S	Oxycodone-Acetaminophen	Oxycodone Hcl/Acetaminophen	502	502	3745	10285.28	75		177	177	4097.67	1378		47
1346284155	Ordonez	Bernardo	Norfolk	VA	51	Neurosurgery	S	Oxycodone-Acetaminophen	Oxycodone Hcl/Acetaminophen	21	21	164	430.5	11	*					*
1346286929	Palacio	Carlos	Portsmouth	NH	33	Neurosurgery	S	Oxycodone Hcl	Oxycodone Hcl	16	16	206	593.58		*					*
1346296258	Doorly	Terence	Peabody	MA	25	Neurosurgery	S	Oxycodone Hcl	Oxycodone Hcl	11	11	74	81.38	11	*					*
1346297488	Routsong	Rodney	Rogers	AR	05	Neurosurgery	S	Oxycodone Hcl	Oxycodone Hcl	35	35	1051	1006.2	18		15	15	458.99	451	*
1346311552	Ramos	Marco	Shreveport	LA	22	Neurosurgery	S	Oxycodone-Acetaminophen	Oxycodone Hcl/Acetaminophen	97	97	679	701.99			46	46	311.39	322	*
1346330214	Syrquin	Mickey	Fargo	ND	38	Neurosurgery	S	Oxycodone-Acetaminophen	Oxycodone Hcl/Acetaminophen	12	12	30	40.89	11	*					*
1346368701	Doss	Kimathi	Louisville	KY	21	Neurosurgery	S	Oxycodone-Acetaminophen	Oxycodone Hcl/Acetaminophen	14	14	208	495.53		*					*
1346413929	Ehtesham	Moneeb	Huntsville	AL	01	Neurosurgery	S	Oxycodone Hcl	Oxycodone Hcl	22	22	276	202.06	18	*					*
1346413929	Ehtesham	Moneeb	Huntsville	AL	01	Neurosurgery	S	Oxycodone-Acetaminophen	Oxycodone Hcl/Acetaminophen	39	39	552	797.38	25		15	15	338.47	181		12
1346488038	Kainth	Koijan	The Woodlands	TX	48	Neurosurgery	S	Oxycodone-Acetaminophen	Oxycodone Hcl/Acetaminophen	36	38	483	905.55	25	#					#
1346565710	Pang	Priscilla	Portland	OR	41	Neurosurgery	S	Oxycodone Hcl	Oxycodone Hcl	22	22	271	212.39		*					*
1346565710	Pang	Priscilla	Portland	OR	41	Neurosurgery	S	Oxycodone-Acetaminophen	Oxycodone Hcl/Acetaminophen	25	26.3	366	304.38	11	*					*
1346569589	Wright	Ernest	Nashville	TN	47	Neurosurgery	S	Oxycodone-Acetaminophen	Oxycodone Hcl/Acetaminophen	49	49	371	655.9	15		31	31	352.14	229	#
1356334528	Chua	Richard	Tucson	AZ	04	Neurosurgery	S	Oxycodone Hcl	Oxycodone Hcl	63	63	540	465.76	37	#					#
1356445712	Aaronson	Oran	Nashville	TN	47	Neurosurgery	S	Oxycodone-Acetaminophen	Oxycodone Hcl/Acetaminophen	14	14	128	261.13	12	*					*
1356558175	Reddy	Chandan	Gainesville	FL	12	Neurosurgery	S	Oxycodone-Acetaminophen	Oxycodone Hcl/Acetaminophen	27	27	162	374.51	25	#					#
1356559199	Cho	Derrick	Huntsville	AL	01	Neurosurgery	S	Oxycodone-Acetaminophen	Oxycodone Hcl/Acetaminophen	30	30	261	398.58	17		11	11	165.67	109	*
1356570287	Vasilakis	Michail	Marietta	OH	39	Neurosurgery	S	Oxycodone-Acetaminophen	Oxycodone Hcl/Acetaminophen	48	48	264	487.3	45		28	28	170.25	145		25
1356630735	Reintjes	Stephen	North Kansas City	MO	29	Neurosurgery	S	Oxycodone Hcl	Oxycodone Hcl	33	33	342	337.49	29	#					#
1356630735	Reintjes	Stephen	North Kansas City	MO	29	Neurosurgery	S	Oxycodone-Acetaminophen	Oxycodone Hcl/Acetaminophen	100	100	1169	1686.47	69		89	89	1533.97	1036	#
1356630818	Gozal	Yair	Cincinnati	OH	39	Neurosurgery	S	Oxycodone Hcl	Oxycodone Hcl	11	11	85	110.58		*					*
1356630818	Gozal	Yair	Cincinnati	OH	39	Neurosurgery	S	Oxycodone-Acetaminophen	Oxycodone Hcl/Acetaminophen	17	17	151	320.02	16	#					#
1356632897	Shakir	Hakeem	Oklahoma City	OK	40	Neurosurgery	S	Oxycodone-Acetaminophen	Oxycodone Hcl/Acetaminophen	15	15	105	325.43	11	*					*
1366403990	Tomecek	Frank	Tulsa	OK	40	Neurosurgery	S	Oxycodone Hcl	Oxycodone Hcl	21	21	457	549.05		#					*
1366403990	Tomecek	Frank	Tulsa	OK	40	Neurosurgery	S	Oxycodone-Acetaminophen	Oxycodone Hcl/Acetaminophen	58	58	1175	3113.22	17		39	39	1554.38	750	#
1366450959	Kouri	Joshua	Atlantis	FL	12	Neurosurgery	S	Oxycodone-Acetaminophen	Oxycodone Hcl/Acetaminophen	21	21	69	137.58	20	#					#
1366475782	Kim	Miriam	Maple Grove	MN	27	Neurosurgery	S	Oxycodone Hcl	Oxycodone Hcl	44	44	258	381.45	34	#					#
1366480972	Benalcazar	Hugo	Bel Air	MD	24	Neurosurgery	S	Oxycodone Hcl	Oxycodone Hcl	19	19	173	149.41	13	#					*
1366488462	Steck	John	Marrero	LA	22	Neurosurgery	S	Oxycodone Hcl	Oxycodone Hcl	79	79	1948	2854.07	19		34	34	738.11	912	*
1366488462	Steck	John	Marrero	LA	22	Neurosurgery	S	Oxycodone-Acetaminophen	Oxycodone Hcl/Acetaminophen	500	500	10228	19445.29	178		367	367	13210.67	7436		134
1366488462	Steck	John	Marrero	LA	22	Neurosurgery	S	Oxycontin	Oxycodone Hcl	17	17	510	10599.31			0	0	0	0	#
1366791725	Margetis	Konstantinos	Elmhurst	NY	36	Neurosurgery	S	Oxycodone-Acetaminophen	Oxycodone Hcl/Acetaminophen	12	12	64	73.44	11	*					*
1376527663	Mallik	Gunwant	Westerville	OH	39	Neurosurgery	S	Oxycodone-Acetaminophen	Oxycodone Hcl/Acetaminophen	15	15	105	237.15		*					*
1376531814	Calhoun	James	North Little Rock	AR	05	Neurosurgery	S	Oxycodone Hcl	Oxycodone Hcl	196	196	1961	1399.77	109		125	125	851.34	1232		67
1376531814	Calhoun	James	North Little Rock	AR	05	Neurosurgery	S	Oxycodone-Acetaminophen	Oxycodone Hcl/Acetaminophen	14	14	381	278.12		*					*
1376535492	Greene	Karl	Green Bay	WI	55	Neurosurgery	S	Oxycodone-Acetaminophen	Oxycodone Hcl/Acetaminophen	11	11	69	148.16	11	*					*
1376537894	Markarian	Georges	Fairlawn	OH	39	Neurosurgery	S	Oxycodone-Acetaminophen	Oxycodone Hcl/Acetaminophen	11	11	75	244.93		*					*
1376579383	Kast	John	Florence	AL	01	Neurosurgery	S	Oxycodone-Acetaminophen	Oxycodone Hcl/Acetaminophen	49	49	396	727.05	32		19	19	237.66	145		13
1376611988	Salerni	Anthony	Gilford	NH	33	Neurosurgery	S	Oxycodone Hcl	Oxycodone Hcl	25	25	471	226.09	12		13	13	122.74	245	*
1376662726	Macdougall	David	Baytown	TX	48	Neurosurgery	S	Oxycodone-Acetaminophen	Oxycodone Hcl/Acetaminophen	14	14	136	223.41		*					*
1376667741	Densler	Duane	Louisville	KY	21	Neurosurgery	S	Oxycodone Hcl	Oxycodone Hcl	15	15	206	384.19		*					*
1376667741	Densler	Duane	Louisville	KY	21	Neurosurgery	S	Oxycodone-Acetaminophen	Oxycodone Hcl/Acetaminophen	49	49	638	1095.52	19		14	14	323.43	196	*
1376769471	Shafer	David	Boulder	CO	08	Neurosurgery	S	Oxycodone Hcl	Oxycodone Hcl	13	13	188	185.65		*					*
1386008894	Nesvick	Cody	Rochester	MN	27	Neurosurgery	S	Oxycodone Hcl	Oxycodone Hcl	31	31	81	105.73	31		31	31	105.73	81		31
1386603553	Cook	Judson	Cheyenne	WY	56	Neurosurgery	S	Oxycodone-Acetaminophen	Oxycodone Hcl/Acetaminophen	42	42	618	995.51	19		27	27	599.39	386	#
1386607257	Laurent	Jeffrey	Norfolk	VA	51	Neurosurgery	S	Oxycodone-Acetaminophen	Oxycodone Hcl/Acetaminophen	16	16	162	393.56	15	#					#
1386608016	Levi	Allan	Miami	FL	12	Neurosurgery	S	Oxycodone Hcl	Oxycodone Hcl	24	24	171	240.76	19	#					#
1386608016	Levi	Allan	Miami	FL	12	Neurosurgery	S	Oxycodone-Acetaminophen	Oxycodone Hcl/Acetaminophen	46	46	287	686.7	29		29	29	377.27	170	#
1386615177	Ricca	Gregory	Jonesboro	AR	05	Neurosurgery	S	Oxycodone-Acetaminophen	Oxycodone Hcl/Acetaminophen	25	25	271	396.26	18		12	12	195.92	125	*
1386617892	Simon	Scott	Greenwich	CT	09	Neurosurgery	S	Oxycodone Hcl	Oxycodone Hcl	13	13	77	194.25		*					*
1386643468	Partington	Jonathan	Norfolk	VA	51	Neurosurgery	S	Oxycodone-Acetaminophen	Oxycodone Hcl/Acetaminophen	45	45	328	640.21	31	#					#
1386645307	Jho	Hae-Dong	Pittsburgh	PA	42	Neurosurgery	S	Oxycodone-Acetaminophen	Oxycodone Hcl/Acetaminophen	72	72	361	554.88	58	#					#
1386652584	Arand	Arthur	West Chester	OH	39	Neurosurgery	S	Oxycodone Hcl	Oxycodone Hcl	56	56	366	345.54	50	#					#
1386671790	Armstrong	Larry	Fayetteville	AR	05	Neurosurgery	S	Oxycodone Hcl	Oxycodone Hcl	16	16	136	154.19	13	#					*
1386671790	Armstrong	Larry	Fayetteville	AR	05	Neurosurgery	S	Oxycodone-Acetaminophen	Oxycodone Hcl/Acetaminophen	74	74	691	1332.17	65		60	60	921.02	563		52
1386686897	Chozick	Bruce	Hartford	CT	09	Neurosurgery	S	Oxycodone Hcl	Oxycodone Hcl	110	110	1191	1534.97	46		32	32	341.39	315		23
1386686897	Chozick	Bruce	Hartford	CT	09	Neurosurgery	S	Oxycodone-Acetaminophen	Oxycodone Hcl/Acetaminophen	26	26	235	818.55	12	*					*
1386695625	Uchiyama	Christopher	La Jolla	CA	06	Neurosurgery	S	Oxycodone-Acetaminophen	Oxycodone Hcl/Acetaminophen	22	22	191	246.7	17		22	22	246.7	191		17
1386741577	Bose	Bikash	Newark	DE	10	Neurosurgery	S	Oxycodone-Acetaminophen	Oxycodone Hcl/Acetaminophen	26	26	667	1162.68	14	*					*
1386770402	Maulucci	Christopher	New Orleans	LA	22	Neurosurgery	S	Oxycodone-Acetaminophen	Oxycodone Hcl/Acetaminophen	20	20	428	447.57	13	#					*
1386787174	Melin	Thomas	Wilmington	NC	37	Neurosurgery	S	Oxycodone-Acetaminophen	Oxycodone Hcl/Acetaminophen	13	13	100	182.44	13	*					*
1386829554	Guerrero	Cesar	Miami	FL	12	Neurosurgery	S	Oxycodone Hcl	Oxycodone Hcl	60	60	1743	2064.4			60	60	2064.4	1743	*
1386829554	Guerrero	Cesar	Miami	FL	12	Neurosurgery	S	Oxycodone-Acetaminophen	Oxycodone Hcl/Acetaminophen	148	148	4341	6225.87	44		119	119	4928.55	3502	#
1386854602	Ys	Mohan	Rochester Hills	MI	26	Neurosurgery	S	Oxycodone-Acetaminophen	Oxycodone Hcl/Acetaminophen	14	14	319	132.34		*					*
1386930170	Vasudeva	Viren	Athens	GA	13	Neurosurgery	S	Oxycodone Hcl	Oxycodone Hcl	14	14	99	74.48	11	*					*
1386960896	Keen	Joseph	Atlanta	GA	13	Neurosurgery	S	Oxycodone-Acetaminophen	Oxycodone Hcl/Acetaminophen	17	17	225	280.21	11	*					*
1396278297	Mikula	Anthony	Rochester	MN	27	Neurosurgery	S	Oxycodone Hcl	Oxycodone Hcl	41	41	180	189.74	41	#					#
1396701504	Hadden	Anthony	Bend	OR	41	Neurosurgery	S	Oxycodone Hcl	Oxycodone Hcl	14	14	141	131.47	12	#					#
1396717195	Fiore	Amory	Greenwich	CT	09	Neurosurgery	S	Oxycodone Hcl	Oxycodone Hcl	12	12	158	103.13			12	12	103.13	158	*
1396725511	Arendall	Rex	Nashville	TN	47	Neurosurgery	S	Oxycodone Hcl	Oxycodone Hcl	13	13	114	128.99	11	*					*
1396725511	Arendall	Rex	Nashville	TN	47	Neurosurgery	S	Oxycodone-Acetaminophen	Oxycodone Hcl/Acetaminophen	43	43	438	967.94	21		20	20	365.55	191	#
1396734018	Mitchell	Horace	Baton Rouge	LA	22	Neurosurgery	S	Oxycodone-Acetaminophen	Oxycodone Hcl/Acetaminophen	22	22	272	304.15	20	*					*
1396744397	Gerber	Mark	Naples	FL	12	Neurosurgery	S	Oxycodone Hcl	Oxycodone Hcl	13	13	99	143.22			13	13	143.22	99	*
1396744397	Gerber	Mark	Naples	FL	12	Neurosurgery	S	Oxycodone-Acetaminophen	Oxycodone Hcl/Acetaminophen	38	38	207	477.4	33	#					#
1396763728	Stewart	Todd	Saint Louis	MO	29	Neurosurgery	S	Oxycodone-Acetaminophen	Oxycodone Hcl/Acetaminophen	45	45	411	1033.04	27	#					#
1396775896	Yamamoto	Yoshihiro	Olympia	WA	53	Neurosurgery	S	Oxycodone Hcl	Oxycodone Hcl	62	62	420	405.26	32		41	41	288.13	293	#
1396829735	Reichwage	Brett	Pensacola	FL	12	Neurosurgery	S	Oxycodone-Acetaminophen	Oxycodone Hcl/Acetaminophen	26	26	161	506.55	26	#					#
1396844346	Prusmack	Chad	Lone Tree	CO	08	Neurosurgery	S	Oxycodone Hcl	Oxycodone Hcl	29	29	169	284.9	13		29	29	284.9	169		13
1396858049	Rodgers	James	Tulsa	OK	40	Neurosurgery	S	Oxycodone-Acetaminophen	Oxycodone Hcl/Acetaminophen	50	50	622	1598.44	27		50	50	1598.44	622		27
1396948840	Cardona Duran	Rafael	Guaynabo	PR	72	Neurosurgery	S	Oxycodone-Acetaminophen	Oxycodone Hcl/Acetaminophen	12	12	87	93.28		*					*
1396988051	Mansfield	Kevin	Springfield	MO	29	Neurosurgery	S	Oxycodone-Acetaminophen	Oxycodone Hcl/Acetaminophen	16	16	131	269.66	12	*					*
1407072382	Douds	Gregory	Las Vegas	NV	32	Neurosurgery	S	Oxycodone-Acetaminophen	Oxycodone Hcl/Acetaminophen	29	29	283	521.89	19	#					#
1407146772	Au Yong	Nicholas	Atlanta	GA	13	Neurosurgery	S	Oxycodone-Acetaminophen	Oxycodone Hcl/Acetaminophen	12	12	50	94.72	11	*					*
1407173453	Nixon Gaddis	Menarvia	Jackson	MS	28	Neurosurgery	S	Oxycodone-Acetaminophen	Oxycodone Hcl/Acetaminophen	124	124	1358	2355.07	51		70	70	1201.09	786		29
1407806292	Liker	Mark	Los Angeles	CA	06	Neurosurgery	S	Oxycodone-Acetaminophen	Oxycodone Hcl/Acetaminophen	12	12	60	139.08	11	*					*
1407849086	Sartorius	Carl	Carmel	IN	18	Neurosurgery	S	Oxycodone-Acetaminophen	Oxycodone Hcl/Acetaminophen	12	12	71	111.09		*					*
1407875016	Ronderos	Juan	Mobile	AL	01	Neurosurgery	S	Oxycodone-Acetaminophen	Oxycodone Hcl/Acetaminophen	125	125	889	1204.31	61		87	87	878.47	617		45
1407918352	Martin	Robert	Ormond Beach	FL	12	Neurosurgery	S	Oxycodone-Acetaminophen	Oxycodone Hcl/Acetaminophen	97	97	672	1086.66	69		82	82	921.11	570		57
1407925761	Murray Ortiz	Gisela	San Juan	PR	72	Neurosurgery	S	Oxycodone-Acetaminophen	Oxycodone Hcl/Acetaminophen	16	16	102	123.32	14	#					*
1407954456	Morone	Michael	Billings	MT	30	Neurosurgery	S	Oxycodone Hcl	Oxycodone Hcl	47	47	273	316.21	32	#					#
1417031691	Velat	Gregory	Daytona Beach	FL	12	Neurosurgery	S	Oxycodone-Acetaminophen	Oxycodone Hcl/Acetaminophen	50	50	276	505.54	35		38	38	411.11	215	#
1417035510	Arriola	Gustavo	Kissimmee	FL	12	Neurosurgery	S	Oxycodone-Acetaminophen	Oxycodone Hcl/Acetaminophen	46	46	349	485.34	33		21	21	204.82	143		17
1417065038	Bailey	Steven	Crestview Hills	KY	21	Neurosurgery	S	Oxycodone Hcl	Oxycodone Hcl	39	39	190	200.61	35	#					#
1417111360	Mammis	Antonios	Newark	NJ	34	Neurosurgery	S	Oxycodone-Acetaminophen	Oxycodone Hcl/Acetaminophen	11	11	27	67.48	11	*					*
1417311069	Everson	Megan	Rochester	MN	27	Neurosurgery	S	Oxycodone Hcl	Oxycodone Hcl	12	12	74	100.54	12	*					*
1417438631	Elakil	Ahmad	Lafayette	LA	22	Neurosurgery	S	Oxycodone-Acetaminophen	Oxycodone Hcl/Acetaminophen	58	58	1206	2024.86	27		29	29	787.42	565	#
1417903022	Forget	Thomas	Saint Louis	MO	29	Neurosurgery	S	Oxycodone Hcl	Oxycodone Hcl	32	32	240	338.18	15		16	16	148.7	126	*
1417903022	Forget	Thomas	Saint Louis	MO	29	Neurosurgery	S	Oxycodone-Acetaminophen	Oxycodone Hcl/Acetaminophen	58	58	412	1415.81	27	#					#
1417922295	Grewe	Kent	Portland	OR	41	Neurosurgery	S	Oxycodone Hcl	Oxycodone Hcl	42	42	236	298.35	28	#					#
1417924143	White	Benjamin	Oklahoma City	OK	40	Neurosurgery	S	Oxycodone Hcl	Oxycodone Hcl	64	64	460	518.58	45	#					#
1417946559	Hauge	David	Knoxville	TN	47	Neurosurgery	S	Oxycodone-Acetaminophen	Oxycodone Hcl/Acetaminophen	62	62	391	471.89	59		48	48	335.52	303		45
1427005420	Hunter	William	Gastonia	NC	37	Neurosurgery	S	Oxycodone-Acetaminophen	Oxycodone Hcl/Acetaminophen	12	12	105	233.67	12	*					*
1427015031	Tiesi	James	Bradenton	FL	12	Neurosurgery	S	Oxycodone-Acetaminophen	Oxycodone Hcl/Acetaminophen	48	48	317	417.99	26		35	35	300.85	242	#
1427016146	Tibbs	Phillip	Lexington	KY	21	Neurosurgery	S	Oxycodone Hcl	Oxycodone Hcl	15	15	292	182.81	11	#					*
1427016146	Tibbs	Phillip	Lexington	KY	21	Neurosurgery	S	Oxycodone-Acetaminophen	Oxycodone Hcl/Acetaminophen	13	13	288	366.07		*					*
1427025592	Sloan	Robert	Indianapolis	IN	18	Neurosurgery	S	Oxycodone-Acetaminophen	Oxycodone Hcl/Acetaminophen	30	30	166	409.18	23		17	17	174.7	96	#
1427044924	Fox	Douglas	Austin	TX	48	Neurosurgery	S	Oxycodone Hcl	Oxycodone Hcl	71	71	614	569.22	40		53	53	424	452	#
1427044924	Fox	Douglas	Austin	TX	48	Neurosurgery	S	Oxycodone-Acetaminophen	Oxycodone Hcl/Acetaminophen	26	26	261	465.33	17	#					#
1427045772	Kuhlengel	Keith	Lancaster	PA	42	Neurosurgery	S	Oxycodone Hcl	Oxycodone Hcl	34	34	267	307.07	19	#					#
1427070929	Jutzy	Ronald	Boise	ID	16	Neurosurgery	S	Oxycodone Hcl	Oxycodone Hcl	27	27	621	675.48		#					*
1427079789	Akeyson	Edward	Alcoa	TN	47	Neurosurgery	S	Oxycodone Hcl	Oxycodone Hcl	14	14	115	120.06	14	*					*
1427083674	Lipow	Kenneth	Bridgeport	CT	09	Neurosurgery	S	Oxycodone Hcl	Oxycodone Hcl	24	24	412	309.91	11	#					*
1427083674	Lipow	Kenneth	Bridgeport	CT	09	Neurosurgery	S	Oxycodone-Acetaminophen	Oxycodone Hcl/Acetaminophen	40	40.8	629	1053.9			29	29.8	754.88	500	*
1427090448	Adams	Mark	Saginaw	MI	26	Neurosurgery	S	Oxycodone-Acetaminophen	Oxycodone Hcl/Acetaminophen	34	34	262	515.96	33	#					#
1427093038	Jobe	Kirk	Saint Petersburg	FL	12	Neurosurgery	S	Oxycodone Hcl	Oxycodone Hcl	14	14	344	595.56		*					*
1427093038	Jobe	Kirk	Saint Petersburg	FL	12	Neurosurgery	S	Oxycodone-Acetaminophen	Oxycodone Hcl/Acetaminophen	11	11	77	193.14		*					*
1427099035	Marouk	John	Tulsa	OK	40	Neurosurgery	S	Oxycodone-Acetaminophen	Oxycodone Hcl/Acetaminophen	38	38	309	671.24	26	#					#
1427107283	Coger	Brenton	Springfield	MO	29	Neurosurgery	S	Oxycodone-Acetaminophen	Oxycodone Hcl/Acetaminophen	51	51	509	830.49	38		27	27	423.82	272		21
1427158229	Hargraves	Ronald	Morgantown	WV	54	Neurosurgery	S	Oxycodone-Acetaminophen	Oxycodone Hcl/Acetaminophen	76	76	314	371.34	72	#					#
1427211259	Kenning	Tyler	Atlanta	GA	13	Neurosurgery	S	Oxycodone Hcl	Oxycodone Hcl	15	15	73	112.54	15	#					#
1427215748	Lewis	David	Toledo	OH	39	Neurosurgery	S	Oxycodone-Acetaminophen	Oxycodone Hcl/Acetaminophen	18	18	115	129.3	15	#					#
1427223619	Alvernia-Silva	Jorge	Monroe	LA	22	Neurosurgery	S	Oxycodone-Acetaminophen	Oxycodone Hcl/Acetaminophen	12	12	84	85.32		*					*
1427252147	Atteberry	Dave	Yakima	WA	53	Neurosurgery	S	Oxycodone Hcl	Oxycodone Hcl	15	15	339	209.04			0	0	0	0	#
1427252147	Atteberry	Dave	Yakima	WA	53	Neurosurgery	S	Oxycodone-Acetaminophen	Oxycodone Hcl/Acetaminophen	58	58.5	1343	1920.69	36		26	26	728.78	578		19
1427265370	Schroeder	Jason	Toledo	OH	39	Neurosurgery	S	Oxycodone Hcl	Oxycodone Hcl	11	11	77	75.24		*					*
1427265370	Schroeder	Jason	Toledo	OH	39	Neurosurgery	S	Oxycodone-Acetaminophen	Oxycodone Hcl/Acetaminophen	25	25	246	562.78	22	#					#
1427276948	Verdon	Michael	Dayton	OH	39	Neurosurgery	S	Oxycodone-Acetaminophen	Oxycodone Hcl/Acetaminophen	23	23	221	299.92		#					*
1427294727	Lingo	Patrick	Savannah	GA	13	Neurosurgery	S	Oxycodone-Acetaminophen	Oxycodone Hcl/Acetaminophen	17	17	108	217.37	12	#					#
1427375864	Cain	John	Ft Lauderdale	FL	12	Neurosurgery	S	Oxycodone-Acetaminophen	Oxycodone Hcl/Acetaminophen	26	26	173	340.44	16		11	11	104.43	73	*
1427518646	Peters	Pierce	Rochester	MN	27	Neurosurgery	S	Oxycodone Hcl	Oxycodone Hcl	30	30	102	92.25	29	#					#
1437101185	Swaid	Swaid	Birmingham	AL	01	Neurosurgery	S	Oxycodone-Acetaminophen	Oxycodone Hcl/Acetaminophen	48	48	428	1033.66	43		36	36	728.94	312	#
1437102597	Amundson	Eric	Flowood	MS	28	Neurosurgery	S	Oxycodone-Acetaminophen	Oxycodone Hcl/Acetaminophen	37	37	257	402.32	31	#					#
1437105194	Moriarity	John	Flowood	MS	28	Neurosurgery	S	Oxycodone-Acetaminophen	Oxycodone Hcl/Acetaminophen	21	21	133	304.59	19	#					#
1437116308	Landi	Michael	Williamsville	NY	36	Neurosurgery	S	Oxycodone Hcl	Oxycodone Hcl	11	12	360	229.87		*					*
1437163276	Berti	Aldo	South Miami	FL	12	Neurosurgery	S	Oxycodone-Acetaminophen	Oxycodone Hcl/Acetaminophen	13	13	137	110.09		#					*
1437188596	Mandybur	George	Cincinnati	OH	39	Neurosurgery	S	Oxycodone-Acetaminophen	Oxycodone Hcl/Acetaminophen	52	52	406	814.24	47		34	34	432.7	247		33
1437217049	Calvin	Travis	El Centro	CA	06	Neurosurgery	S	Oxycodone Hcl	Oxycodone Hcl	32	32	937	630.31			21	21	403.26	630	*
1437217049	Calvin	Travis	El Centro	CA	06	Neurosurgery	S	Oxycodone-Acetaminophen	Oxycodone Hcl/Acetaminophen	50	50	1430	1349.43			17	17	364.96	440	*
1437233269	Van Gilder	John	Great Falls	MT	30	Neurosurgery	S	Oxycodone-Acetaminophen	Oxycodone Hcl/Acetaminophen	46	46	326	938.62	40		34	34	650.5	249	#
1437328192	Phan	Nicolas	Huntington	WV	54	Neurosurgery	S	Oxycodone-Acetaminophen	Oxycodone Hcl/Acetaminophen	25	25	157	190.34	20	#					#
1437487188	Oh	Michael	Dallas	TX	48	Neurosurgery	S	Oxycodone-Acetaminophen	Oxycodone Hcl/Acetaminophen	12	12	130	339.06		*					*
1447204854	Okonkwo	David	Pittsburgh	PA	42	Neurosurgery	S	Oxycodone Hcl	Oxycodone Hcl	12	12	113	151.25	11	*					*
1447237045	Razack	Nizam	Orlando	FL	12	Neurosurgery	S	Oxycodone-Acetaminophen	Oxycodone Hcl/Acetaminophen	32	32	204	550.99	16		21	21	386.87	131	*
1447251251	Lloyd	James	Brookfield	WI	55	Neurosurgery	S	Oxycodone Hcl	Oxycodone Hcl	17	17	395	253.68		*					*
1447251251	Lloyd	James	Brookfield	WI	55	Neurosurgery	S	Oxycodone-Acetaminophen	Oxycodone Hcl/Acetaminophen	11	11	240	236.27		*					*
1447290861	Dimitrov	Dragan	Monterey	CA	06	Neurosurgery	S	Oxycodone Hcl	Oxycodone Hcl	12	12	94	140.86		*					*
1447290861	Dimitrov	Dragan	Monterey	CA	06	Neurosurgery	S	Oxycodone-Acetaminophen	Oxycodone Hcl/Acetaminophen	20	20	258	189.04		*					*
1447293188	Johnson	Randall	Neenah	WI	55	Neurosurgery	S	Oxycodone Hcl	Oxycodone Hcl	11	11	83	89.86		*					*
1447406509	Chan	Michael	Sacramento	CA	06	Neurosurgery	S	Oxycodone-Acetaminophen	Oxycodone Hcl/Acetaminophen	22	22	137	343.18		*					*
1447438650	Klironomos	Dionysios	Richland	WA	53	Neurosurgery	S	Oxycodone-Acetaminophen	Oxycodone Hcl/Acetaminophen	115	115	795	1442.27	35		28	28	332.03	185		17
1447489620	Morrison	John	Delray Beach	FL	12	Neurosurgery	S	Oxycodone-Acetaminophen	Oxycodone Hcl/Acetaminophen	20	20	105	228.47	18	#					#
1447543954	Hartman	Cory	Winter Park	FL	12	Neurosurgery	S	Oxycodone-Acetaminophen	Oxycodone Hcl/Acetaminophen	12	12	61	156.95	12	*					*
1447586839	Eisenbrock	Howard	Red Bank	NJ	34	Neurosurgery	S	Oxycodone Hcl	Oxycodone Hcl	19	19	161	103.05		#					*
1457315327	Stoll	Amos	Fort Lauderdale	FL	12	Neurosurgery	S	Oxycodone-Acetaminophen	Oxycodone Hcl/Acetaminophen	16	16	103	180	11		16	16	180	103		11
1457318305	King	Michael	Bradenton	FL	12	Neurosurgery	S	Oxycodone-Acetaminophen	Oxycodone Hcl/Acetaminophen	46	46	260	427.82	31	#					#
1457322406	Esce	Phillip	Spartanburg	SC	45	Neurosurgery	S	Oxycodone Hcl	Oxycodone Hcl	54	54	1459	1415.35	22		24	24	577.64	627	#
1457322406	Esce	Phillip	Spartanburg	SC	45	Neurosurgery	S	Oxycodone-Acetaminophen	Oxycodone Hcl/Acetaminophen	125	125	2900	5080.83	67		68	68	2811.82	1466		41
1457325466	Rodrigue	Tina	Hampton	VA	51	Neurosurgery	S	Oxycodone-Acetaminophen	Oxycodone Hcl/Acetaminophen	18	18	116	210.92	14		18	18	210.92	116		14
1457326647	Johnson	Jeffrey	Portland	OR	41	Neurosurgery	S	Oxycodone Hcl	Oxycodone Hcl	29	29	416	283.85	21	#					#
1457352080	Braun	Dale	Sandusky	OH	39	Neurosurgery	S	Oxycodone Hcl	Oxycodone Hcl	83	83	636	880.24	61		61	61	697.84	451	#
1457354383	Durward	Quentin	Dakota Dunes	SD	46	Neurosurgery	S	Oxycodone-Acetaminophen	Oxycodone Hcl/Acetaminophen	27	27	227	287.07	25	#					#
1457369241	Galicich	Walter	Minneapolis	MN	27	Neurosurgery	S	Oxycodone Hcl	Oxycodone Hcl	22	22	148	136.85	21	#					#
1457511909	Binello	Emanuela	Boston	MA	25	Neurosurgery	S	Oxycodone Hcl	Oxycodone Hcl	18	18	517	479.45		*					*
1457513749	Hartley	Chad	Lake Havasu City	AZ	04	Neurosurgery	S	Oxycodone-Acetaminophen	Oxycodone Hcl/Acetaminophen	50	50	388	524.62	33	#					#
1457551228	Broadway	Steven	Fargo	ND	38	Neurosurgery	S	Oxycodone Hcl	Oxycodone Hcl	18	18	87	115.75	12	#					#
1457553828	Gomez	Michael	South Miami	FL	12	Neurosurgery	S	Oxycodone-Acetaminophen	Oxycodone Hcl/Acetaminophen	25	25	164	483.2	25	#					#
1457563587	Sweaney	Joshua	Joplin	MO	29	Neurosurgery	S	Oxycodone-Acetaminophen	Oxycodone Hcl/Acetaminophen	49	49	380	864.19	26		24	24	321.6	185		14
1457567703	Piedra	Mark	Billings	MT	30	Neurosurgery	S	Oxycodone Hcl	Oxycodone Hcl	12	12	74	90.76		*					*
1457589939	Yarbrough	Chester	Durham	NC	37	Neurosurgery	S	Oxycodone Hcl	Oxycodone Hcl	27	27	313	402.76	18	#					#
1457619967	Brown	Matthew	Columbia	SC	45	Neurosurgery	S	Oxycodone-Acetaminophen	Oxycodone Hcl/Acetaminophen	80	80	408	897.24	65	#					#
1457667446	Tyler	Lindsey	Wilson	NC	37	Neurosurgery	S	Oxycodone-Acetaminophen	Oxycodone Hcl/Acetaminophen	94	94	1264	1502.75	49		64	64	881.56	765		38
1457762221	Cote	Ian	Miami	FL	12	Neurosurgery	S	Oxycodone-Acetaminophen	Oxycodone Hcl/Acetaminophen	24	24	205	410.55	18	#					#
1467408641	Katz	Barry	Joplin	MO	29	Neurosurgery	S	Oxycodone Hcl	Oxycodone Hcl	55	55	591	373.74	25		22	22	175.01	197	*
1467424333	Baker	David	Bellingham	WA	53	Neurosurgery	S	Oxycodone-Acetaminophen	Oxycodone Hcl/Acetaminophen	12	12	55	170.23	11		12	12	170.23	55		11
1467426544	Ferrara	Vincent	Jenkintown	PA	42	Neurosurgery	S	Oxycodone Hcl	Oxycodone Hcl	243	243	7010	9826.41	33		99	99	3952.3	2879		15
1467426544	Ferrara	Vincent	Jenkintown	PA	42	Neurosurgery	S	Oxycodone-Acetaminophen	Oxycodone Hcl/Acetaminophen	100	100	2881	4698.11	23		74	74	3827.64	2124	#
1467426544	Ferrara	Vincent	Jenkintown	PA	42	Neurosurgery	S	Oxycontin	Oxycodone Hcl	44	44	1320	41498.5			33	33	34319.71	990	*
1467436154	Coumans	Jean Valery	Boston	MA	25	Neurosurgery	S	Oxycodone Hcl	Oxycodone Hcl	13	13	102	100.71		*					*
1467441766	Eppley	Matthew	Newark	DE	10	Neurosurgery	S	Oxycodone Hcl	Oxycodone Hcl	15	15	183	168.68	11	#					*
1467453886	Tao	Cheng	Huntsville	AL	01	Neurosurgery	S	Oxycodone-Acetaminophen	Oxycodone Hcl/Acetaminophen	33	33	288	583.86	15		13	13	171.61	107	*
1467460923	Nemecek	Andrew	Vancouver	WA	53	Neurosurgery	S	Oxycodone Hcl	Oxycodone Hcl	16	16	52	147.62	15	#					#
1467477463	Elshihabi	Said	Marietta	GA	13	Neurosurgery	S	Oxycodone Hcl	Oxycodone Hcl	14	14	116	98.2		*					*
1467477463	Elshihabi	Said	Marietta	GA	13	Neurosurgery	S	Oxycodone-Acetaminophen	Oxycodone Hcl/Acetaminophen	23	23	189	296.24	16	*					*
1467547547	Ball	Bret	Rochester	MN	27	Neurosurgery	S	Oxycodone Hcl	Oxycodone Hcl	13	13	97	104.33	11	*					*
1467547547	Ball	Bret	Rochester	MN	27	Neurosurgery	S	Oxycodone-Acetaminophen	Oxycodone Hcl/Acetaminophen	57	57	493	1352.78	32		37	37	826.39	328		21
1467615344	Christiano	Lana	Charleston	WV	54	Neurosurgery	S	Oxycodone-Acetaminophen	Oxycodone Hcl/Acetaminophen	20	20	138	237.81	13	*					*
1467618025	Halpin	Ryan	Olympia	WA	53	Neurosurgery	S	Oxycodone Hcl	Oxycodone Hcl	58	58	501	492.65	48		43	43	370.17	381		34
1467650663	Jarrell	Stuart	Charlotte	NC	37	Neurosurgery	S	Oxycodone-Acetaminophen	Oxycodone Hcl/Acetaminophen	40	40	266	482.49	27		29	29	293.8	183	#
1467656728	Reames	Davis	Savannah	GA	13	Neurosurgery	S	Oxycodone-Acetaminophen	Oxycodone Hcl/Acetaminophen	79	79	849	1413.7	52		51	51	832.19	527		39
1467694844	Richardson	Marlin	Billings	MT	30	Neurosurgery	S	Oxycodone Hcl	Oxycodone Hcl	15	15	91	122.81		*					*
1467741884	Pendleton	Courtney	Stony Brook	NY	36	Neurosurgery	S	Oxycodone Hcl	Oxycodone Hcl	14	14	44	83.36	13	#					#
1467746453	Mulholland	Celene	Pasadena	CA	06	Neurosurgery	S	Oxycodone-Acetaminophen	Oxycodone Hcl/Acetaminophen	39	39	398	853.6	15		24	24	498.68	233	#
1477503597	Gocio	Allan	Mountain Home	AR	05	Neurosurgery	S	Oxycodone Hcl	Oxycodone Hcl	27	27	673	730.18	15	*					*
1477503597	Gocio	Allan	Mountain Home	AR	05	Neurosurgery	S	Oxycodone-Acetaminophen	Oxycodone Hcl/Acetaminophen	17	17	461	694.54	13	*					*
1477506111	Hollis	Robert	Findlay	OH	39	Neurosurgery	S	Oxycodone-Acetaminophen	Oxycodone Hcl/Acetaminophen	28	28	194	291.44	22	#					#
1477508018	Leppla	David	Reno	NV	32	Neurosurgery	S	Oxycodone Hcl	Oxycodone Hcl	37	37	340	299.52	28		26	26	186.29	222	#
1477522167	Norton	Thomas	Tucson	AZ	04	Neurosurgery	S	Oxycodone Hcl	Oxycodone Hcl	12	12	70	117.17		*					*
1477522167	Norton	Thomas	Tucson	AZ	04	Neurosurgery	S	Oxycodone-Acetaminophen	Oxycodone Hcl/Acetaminophen	70	70	364	727.7	51		51	51	441.42	244	#
1477539161	Jenkins	Nigel	Bedford	NH	33	Neurosurgery	S	Oxycodone Hcl	Oxycodone Hcl	12	12	228	115.18		*					*
1477541456	Dominique	Devanand	Florence	SC	45	Neurosurgery	S	Oxycodone-Acetaminophen	Oxycodone Hcl/Acetaminophen	57	57	637	615.8	32		23	23	211.82	222		21
1477552552	Vincent	David	Virginia Beach	VA	51	Neurosurgery	S	Oxycodone-Acetaminophen	Oxycodone Hcl/Acetaminophen	11	11	75	176.78		*					*
1477554517	Johnson	John	Huntsville	AL	01	Neurosurgery	S	Oxycodone-Acetaminophen	Oxycodone Hcl/Acetaminophen	26	26	156	248.08	20	#					#
1477635134	Kalia	Kamal	Springfield	MA	25	Neurosurgery	S	Oxycodone-Acetaminophen	Oxycodone Hcl/Acetaminophen	14	14	420	494.66			14	14	494.66	420	*
1477654937	Bernard	Clark	Fishersville	VA	51	Neurosurgery	S	Oxycodone-Acetaminophen	Oxycodone Hcl/Acetaminophen	47	47	199	800.43	31	#					#
1477661114	Elskens	Daniel	Sandusky	OH	39	Neurosurgery	S	Oxycodone Hcl	Oxycodone Hcl	65	65	760	547.94	36		38	38	378.61	431		25
1477661189	Skidmore	Bradbury	Crestview Hills	KY	21	Neurosurgery	S	Oxycodone-Acetaminophen	Oxycodone Hcl/Acetaminophen	48	48	298	899.98	43	#					#
1477663144	Choudhri	Haroon	Yonkers	NY	36	Neurosurgery	S	Oxycodone-Acetaminophen	Oxycodone Hcl/Acetaminophen	17	17	352	487.15		#					*
1477780906	Reding	Jonathan	Little Rock	AR	05	Neurosurgery	S	Oxycodone-Acetaminophen	Oxycodone Hcl/Acetaminophen	11	11	70	152.14		*					*
1477852739	Doan	Ninh	Montgomery	AL	01	Neurosurgery	S	Oxycodone-Acetaminophen	Oxycodone Hcl/Acetaminophen	66	66	696	1462.9	28		26	26	569.56	262		12
1487610275	Khajavi	Kaveh	Atlanta	GA	13	Neurosurgery	S	Oxycodone-Acetaminophen	Oxycodone Hcl/Acetaminophen	22	22	267	747.57	13	#					*
1487626560	Huffmon	George	Wilmington	NC	37	Neurosurgery	S	Oxycodone-Acetaminophen	Oxycodone Hcl/Acetaminophen	38	38	330	345.81	38	#					#
1487655015	Yoo	Bo	Sheffield Village	OH	39	Neurosurgery	S	Oxycodone-Acetaminophen	Oxycodone Hcl/Acetaminophen	217	217	4540	2662.14	89		180	180	2203.76	3869		76
1487658019	Barnett	Florence	Alpharetta	GA	13	Neurosurgery	S	Oxycodone Hcl	Oxycodone Hcl	21	21	238	342.59		*					*
1487658019	Barnett	Florence	Alpharetta	GA	13	Neurosurgery	S	Oxycodone-Acetaminophen	Oxycodone Hcl/Acetaminophen	111	111	727	1354.7	53		94	94	1235.37	618	#
1487744090	Macdonald	Joel	Salt Lake City	UT	49	Neurosurgery	S	Oxycodone-Acetaminophen	Oxycodone Hcl/Acetaminophen	15	15	72	258.02		#					*
1487804969	Kouloumberis	Pelagia	Scottsdale	AZ	04	Neurosurgery	S	Oxycodone Hcl	Oxycodone Hcl	11	11	74	103.64			11	11	103.64	74	*
1487817946	Davis	Justin	Kansas City	KS	20	Neurosurgery	S	Oxycodone Hcl	Oxycodone Hcl	11	11	100	150.66		*					*
1487826079	Bruner	Harlan	Athens	GA	13	Neurosurgery	S	Oxycodone-Acetaminophen	Oxycodone Hcl/Acetaminophen	79	79	1014	1547.85	58		50	50	907.85	615		39
1487862926	Oberlander	Eric	Baton Rouge	LA	22	Neurosurgery	S	Oxycodone-Acetaminophen	Oxycodone Hcl/Acetaminophen	132	132	2084	3711.09	75		68	68	1847.75	969		41
1487924353	Gruber	Thomas	Paducah	KY	21	Neurosurgery	S	Oxycodone-Acetaminophen	Oxycodone Hcl/Acetaminophen	37	37.3	942	1639.96	30	#					#
1497080857	Ma	Quang	Palmdale	CA	06	Neurosurgery	S	Oxycodone-Acetaminophen	Oxycodone Hcl/Acetaminophen	12	12	64	137.45	11	*					*
1497250682	Flanigan	Patrick	Rochester	MN	27	Neurosurgery	S	Oxycodone Hcl	Oxycodone Hcl	46	46	163	177.17	44	#					#
1497742639	Sandquist	Michael	Portland	OR	41	Neurosurgery	S	Oxycodone Hcl	Oxycodone Hcl	11	11	95	116.15		*					*
1497748693	Pool	Henry	Greensboro	NC	37	Neurosurgery	S	Oxycodone Hcl	Oxycodone Hcl	27	27	320	467.79	17	#					#
1497748693	Pool	Henry	Greensboro	NC	37	Neurosurgery	S	Oxycodone-Acetaminophen	Oxycodone Hcl/Acetaminophen	19	19	226	497.14	14	#					*
1497750012	Voss	Nicholas	Dothan	AL	01	Neurosurgery	S	Oxycodone-Acetaminophen	Oxycodone Hcl/Acetaminophen	72	72	480	968.89	66		46	46	590.39	299		41
1497764195	Miller	David	Glenwood Springs	CO	08	Neurosurgery	S	Oxycodone Hcl	Oxycodone Hcl	61	61	470	450	33	#					#
1497770457	Khoo	Larry	Los Angeles	CA	06	Neurosurgery	S	Oxycodone-Acetaminophen	Oxycodone Hcl/Acetaminophen	13	13	286	332.57		*					*
1497785661	Banister	William	Amarillo	TX	48	Neurosurgery	S	Oxycodone Hcl	Oxycodone Hcl	15	15	215	212.48		*					*
1497785661	Banister	William	Amarillo	TX	48	Neurosurgery	S	Oxycodone-Acetaminophen	Oxycodone Hcl/Acetaminophen	206	206	2705	5871.12	39		56	56	993.04	663		18
1497808505	Nakata	Gordon	Hyannis	MA	25	Neurosurgery	S	Oxycodone Hcl	Oxycodone Hcl	56	56	453	489.38	50	#					#
1497856959	Doyle	Michael	Louisville	KY	21	Neurosurgery	S	Oxycodone-Acetaminophen	Oxycodone Hcl/Acetaminophen	23	23	146	287.84	12	#					*
1497882724	Lee	Kevin	Walled Lake	MI	26	Neurosurgery	S	Oxycodone-Acetaminophen	Oxycodone Hcl/Acetaminophen	40	40	817	1099.63	14		27	27	537.56	498	#
1497882724	Lee	Kevin	Walled Lake	MI	26	Neurosurgery	S	Oxycontin	Oxycodone Hcl	25	25	675	23365.4			25	25	23365.4	675	*
1497889257	Butler	John	Fairlawn	OH	39	Neurosurgery	S	Oxycodone-Acetaminophen	Oxycodone Hcl/Acetaminophen	44	44	308	494.25	38		31	31	309.3	217		26
1497891717	Karikari	Isaac	Durham	NC	37	Neurosurgery	S	Oxycodone Hcl	Oxycodone Hcl	16	16	182	134.15	12	#					*
1497956403	Bowie	Charles	Baton Rouge	LA	22	Neurosurgery	S	Oxycodone-Acetaminophen	Oxycodone Hcl/Acetaminophen	11	11	107	234.75	11	*					*
1497998264	Ropper	Alexander	Houston	TX	48	Neurosurgery	S	Oxycodone-Acetaminophen	Oxycodone Hcl/Acetaminophen	40	40	317	598.74	16	#					#
1508091430	Terzic	Dino	Duluth	MN	27	Neurosurgery	S	Oxycodone Hcl	Oxycodone Hcl	28	28	150	184.37	28	#					#
1508123167	Carson	Tyler	Palmdale	CA	06	Neurosurgery	S	Oxycodone-Acetaminophen	Oxycodone Hcl/Acetaminophen	23	23	217	365.07	14	#					#
1508804857	Bailey	Byron	Charleston	SC	45	Neurosurgery	S	Oxycodone-Acetaminophen	Oxycodone Hcl/Acetaminophen	57	57	690	1741.91	47		36	36	838.38	395		31
1508821596	Mccormack	Thomas	Latham	NY	36	Neurosurgery	S	Oxycodone Hcl	Oxycodone Hcl	13	13	323	378.32		*					*
1508821596	Mccormack	Thomas	Latham	NY	36	Neurosurgery	S	Oxycodone-Acetaminophen	Oxycodone Hcl/Acetaminophen	48	48	1277	1595.25	15		15	15	408.51	388	*
1508823386	Rhea	Andrew	Florence	SC	45	Neurosurgery	S	Oxycodone-Acetaminophen	Oxycodone Hcl/Acetaminophen	55	55	272	391.87	43		43	43	290.13	215	#
1508823824	Kaplan	Stuart	Las Vegas	NV	32	Neurosurgery	S	Oxycodone Hcl	Oxycodone Hcl	13	13	94	94.94	12	*					*
1508857749	Elsner	Henry	Greensboro	NC	37	Neurosurgery	S	Oxycodone Hcl	Oxycodone Hcl	46	46	680	1008.8	13		16	16	454.4	246	*
1508857749	Elsner	Henry	Greensboro	NC	37	Neurosurgery	S	Oxycodone-Acetaminophen	Oxycodone Hcl/Acetaminophen	249	249.7	3713	6085.35	69		191	191.7	4192.65	2821	#
1508971912	Palmer	Sylvain	Mission Viejo	CA	06	Neurosurgery	S	Oxycodone-Acetaminophen	Oxycodone Hcl/Acetaminophen	26	26	150	385	16		26	26	385	150		16
1518027366	Peterson	Daniel	Austin	TX	48	Neurosurgery	S	Oxycodone-Acetaminophen	Oxycodone Hcl/Acetaminophen	16	16	114	215.59	15	#					#
1518067727	Cassidy	John	Venice	FL	12	Neurosurgery	S	Oxycodone-Acetaminophen	Oxycodone Hcl/Acetaminophen	131	131	921	1803.14	84	#					#
1518187384	Rhiew	Richard	Cleveland	OH	39	Neurosurgery	S	Oxycodone-Acetaminophen	Oxycodone Hcl/Acetaminophen	31	31	211	201.15	17	#					#
1518263466	Deibert	Christopher	Pittsburgh	PA	42	Neurosurgery	S	Oxycodone Hcl	Oxycodone Hcl	32	32	201	211.18	26	#					#
1518266410	Gamble	Alexander	Bedford	NH	33	Neurosurgery	S	Oxycodone Hcl	Oxycodone Hcl	67	67	1032	1022.65	26		38	38	678.35	627	#
1518266410	Gamble	Alexander	Bedford	NH	33	Neurosurgery	S	Oxycodone-Acetaminophen	Oxycodone Hcl/Acetaminophen	15	15	279	366.46		*					*
1518295815	Clark	Aaron	San Francisco	CA	06	Neurosurgery	S	Oxycodone-Acetaminophen	Oxycodone Hcl/Acetaminophen	15	15	126	430.42	15	#					#
1518306497	Valle-Giler	Edison	Fort Myers	FL	12	Neurosurgery	S	Oxycodone-Acetaminophen	Oxycodone Hcl/Acetaminophen	31	31	325	523.82	24	#					#
1518905116	Cezayirli	Resit	Birmingham	AL	01	Neurosurgery	S	Oxycodone-Acetaminophen	Oxycodone Hcl/Acetaminophen	54	54	431	664.54	35		32	32	361.52	253		22
1518957182	Jacobs	Steven	Fishkill	NY	36	Neurosurgery	S	Oxycodone-Acetaminophen	Oxycodone Hcl/Acetaminophen	16	16	177	417.02		*					*
1518958776	Gobo	Dean	Clearwater	FL	12	Neurosurgery	S	Oxycodone-Acetaminophen	Oxycodone Hcl/Acetaminophen	21	21	126	379.51	13	#					#
1518968817	Rusyniak	Walter	Mobile	AL	01	Neurosurgery	S	Oxycodone-Acetaminophen	Oxycodone Hcl/Acetaminophen	23	23	237	355.81		*					*
1528038676	Mathews	Douglas	Nashville	TN	47	Neurosurgery	S	Oxycodone Hcl	Oxycodone Hcl	11	11	110	56.43		*					*
1528038676	Mathews	Douglas	Nashville	TN	47	Neurosurgery	S	Oxycodone-Acetaminophen	Oxycodone Hcl/Acetaminophen	45	45	431	608.01	29		17	17	262.14	156		15
1528068608	Bonaroti	Eugene	Greensburg	PA	42	Neurosurgery	S	Oxycodone Hcl	Oxycodone Hcl	13	13	120	156		*					*
1528078870	Hoover	Devon	Detroit	MI	26	Neurosurgery	S	Oxycodone-Acetaminophen	Oxycodone Hcl/Acetaminophen	67	67	696	903.83		*					*
1528094851	Ilercil	Orhan	Flowood	MS	28	Neurosurgery	S	Oxycodone-Acetaminophen	Oxycodone Hcl/Acetaminophen	55	55	569	1082.93	23	*					*
1528129228	Betancourt	Alejandro	Harlingen	TX	48	Neurosurgery	S	Oxycodone Hcl	Oxycodone Hcl	11	11	315	288.35			11	11	288.35	315	*
1528175940	Simons	Robert	Fresno	CA	06	Neurosurgery	S	Oxycodone-Acetaminophen	Oxycodone Hcl/Acetaminophen	11	11	160	270.59		*					*
1528195252	Cochran	Daniel	Norman	OK	40	Neurosurgery	S	Oxycodone-Acetaminophen	Oxycodone Hcl/Acetaminophen	21	21	189	295.35	13	*					*
1528201092	Zhang	Shihao	Tulsa	OK	40	Neurosurgery	S	Oxycodone-Acetaminophen	Oxycodone Hcl/Acetaminophen	24	24	167	323.05	15	*					*
1528219466	Smith	Terry	Biloxi	MS	28	Neurosurgery	S	Oxycodone-Acetaminophen	Oxycodone Hcl/Acetaminophen	37	37	311	303.44	26		18	18	123.23	148		13
1528262110	Salinas	Paul	Frisco	TX	48	Neurosurgery	S	Oxycodone-Acetaminophen	Oxycodone Hcl/Acetaminophen	26	26	284	733.76	14	#					#
1538107545	Meagher	Richard	Freehold	NJ	34	Neurosurgery	S	Oxycodone-Acetaminophen	Oxycodone Hcl/Acetaminophen	12	12	61	108.02			12	12	108.02	61	*
1538113360	Bruno	Leonard	Huntingdon Valley	PA	42	Neurosurgery	S	Endocet	Oxycodone Hcl/Acetaminophen	38	38	1110	964.74		#					*
1538113360	Bruno	Leonard	Huntingdon Valley	PA	42	Neurosurgery	S	Oxycodone Hcl	Oxycodone Hcl	668	674	19769	18321.16	159		199	205	5690.32	5930		54
1538113360	Bruno	Leonard	Huntingdon Valley	PA	42	Neurosurgery	S	Oxycodone-Acetaminophen	Oxycodone Hcl/Acetaminophen	164	164	4845	8623.82	46		82	82	4169.53	2414		22
1538113360	Bruno	Leonard	Huntingdon Valley	PA	42	Neurosurgery	S	Oxycontin	Oxycodone Hcl	28	28	840	14607.06			11	11	4209.09	330	*
1538113360	Bruno	Leonard	Huntingdon Valley	PA	42	Neurosurgery	S	Xtampza Er	Oxycodone Myristate	29	29	838	21655.21		*					*
1538119649	Yazbak	Philip	Neenah	WI	55	Neurosurgery	S	Oxycodone Hcl	Oxycodone Hcl	37	37	463	662.65	15	*					*
1538152400	Wilson	Diana	Fort Worth	TX	48	Neurosurgery	S	Oxycodone Hcl	Oxycodone Hcl	37	37	426	331.75			15	15	102	176	*
1538152400	Wilson	Diana	Fort Worth	TX	48	Neurosurgery	S	Oxycodone-Acetaminophen	Oxycodone Hcl/Acetaminophen	62	62	594	930.2	17		36	36	653.17	353	#
1538196175	Reintjes	Stephen	Kansas City	MO	29	Neurosurgery	S	Oxycodone Hcl	Oxycodone Hcl	39	39	264	291.52	39		39	39	291.52	264		39
1538196175	Reintjes	Stephen	Kansas City	MO	29	Neurosurgery	S	Oxycodone-Acetaminophen	Oxycodone Hcl/Acetaminophen	20	20	221	313.01	17	#					#
1538196548	Koebbe	Christopher	San Antonio	TX	48	Neurosurgery	S	Oxycodone-Acetaminophen	Oxycodone Hcl/Acetaminophen	41	41	236	463.48	31		21	21	217.04	129		18
1538206883	Harasaki	Yasuaki	Aurora	CO	08	Neurosurgery	S	Oxycodone-Acetaminophen	Oxycodone Hcl/Acetaminophen	11	11	67	133.29	11	*					*
1538261615	Gunter	Brett	West Columbia	SC	45	Neurosurgery	S	Oxycodone-Acetaminophen	Oxycodone Hcl/Acetaminophen	98	98	722	1015.69	90		79	79	774.48	588		73
1538364914	Miele	Vincent	Bridgeport	WV	54	Neurosurgery	S	Oxycodone Hcl	Oxycodone Hcl	15	15	98	100.07	15	*					*
1548201346	Iuliano	Brian	Olympia	WA	53	Neurosurgery	S	Oxycodone Hcl	Oxycodone Hcl	24	24	158	174.47	20	#					#
1548224249	Boland	Michael	Chesterfield	MO	29	Neurosurgery	S	Oxycodone Hcl	Oxycodone Hcl	33	33	670	685.33			13	13	301.32	262	*
1548224249	Boland	Michael	Chesterfield	MO	29	Neurosurgery	S	Oxycodone-Acetaminophen	Oxycodone Hcl/Acetaminophen	60	60	1096	1968.7	22		48	48	1585.46	929	#
1548253503	Loftus	Thomas	Austin	TX	48	Neurosurgery	S	Oxycodone-Acetaminophen	Oxycodone Hcl/Acetaminophen	219	219.3	2980	5426.55	73		140	140.3	3125.49	1865		51
1548281363	Barnes	Bryan	Athens	GA	13	Neurosurgery	S	Oxycodone Hcl	Oxycodone Hcl	17	17	233	287.45	12	*					*
1548281363	Barnes	Bryan	Athens	GA	13	Neurosurgery	S	Oxycodone-Acetaminophen	Oxycodone Hcl/Acetaminophen	218	218	2035	4505.01	135		157	157	2674.77	1415		103
1548282791	Blades	Deborah	Independence	OH	39	Neurosurgery	S	Oxycodone-Acetaminophen	Oxycodone Hcl/Acetaminophen	11	11	238	100.56			0	0	0	0	#
1548286412	Chittum	Christopher	Spartanburg	SC	45	Neurosurgery	S	Oxycodone Hcl	Oxycodone Hcl	43	43	771	577.09	37		27	27	292.41	418		23
1548286412	Chittum	Christopher	Spartanburg	SC	45	Neurosurgery	S	Oxycodone-Acetaminophen	Oxycodone Hcl/Acetaminophen	24	24	657	869.54	15	#					#
1548358385	Kaplan	Barry	Ocala	FL	12	Neurosurgery	S	Oxycodone-Acetaminophen	Oxycodone Hcl/Acetaminophen	134	134	938	2428.66	119		117	117	2107.49	819		104
1548365802	El-Kadi	Matt	Monroeville	PA	42	Neurosurgery	S	Oxycodone Hcl	Oxycodone Hcl	44	44	257	341.48	27	#					#
1558307330	Barth	Konrad	Scarborough	ME	23	Neurosurgery	S	Oxycodone Hcl	Oxycodone Hcl	14	14	84	104.5		*					*
1558328278	Thai	Quoc-Anh	Bethesda	MD	24	Neurosurgery	S	Oxycodone-Acetaminophen	Oxycodone Hcl/Acetaminophen	17	17	162	251.78	14	#					*
1558344507	Schultz	Karl	Gainesville	GA	13	Neurosurgery	S	Oxycodone Hcl	Oxycodone Hcl	22	22	225	254.48	16	#					#
1558344507	Schultz	Karl	Gainesville	GA	13	Neurosurgery	S	Oxycodone-Acetaminophen	Oxycodone Hcl/Acetaminophen	44	44	382	661.42	26	#					#
1558352831	Stern	Joseph	Greensboro	NC	37	Neurosurgery	S	Oxycodone Hcl	Oxycodone Hcl	88	88	1724	1584.59	40	#					#
1558352831	Stern	Joseph	Greensboro	NC	37	Neurosurgery	S	Oxycodone-Acetaminophen	Oxycodone Hcl/Acetaminophen	92	92	1351	2057.01	38		78	78	1650.25	1087	#
1558371906	Drewek	Michael	Golden	CO	08	Neurosurgery	S	Oxycodone Hcl	Oxycodone Hcl	16	16	103	135.78	12	#					#
1558505172	Gandhi	Gautam	Little Rock	AR	05	Neurosurgery	S	Oxycodone-Acetaminophen	Oxycodone Hcl/Acetaminophen	58	58	385	661.26	48		30	30	327.89	213		24
1558578344	Karanth	Kota	Bedford	NH	33	Neurosurgery	S	Oxycodone Hcl	Oxycodone Hcl	182	182	1799	1936.71	53		64	64	582.75	599		31
1558578344	Karanth	Kota	Bedford	NH	33	Neurosurgery	S	Oxycodone-Acetaminophen	Oxycodone Hcl/Acetaminophen	13	13	109	218.42		*					*
1558578708	Jagannathan	Jayant	Madison Heights	MI	26	Neurosurgery	S	Oxycodone-Acetaminophen	Oxycodone Hcl/Acetaminophen	20	20	164	410.09	14	*					*
1568410629	Lauryssen	Carl	Los Angeles	CA	06	Neurosurgery	S	Oxycodone Hcl	Oxycodone Hcl	16	16	198	270.19	12		16	16	270.19	198		12
1568439172	Gold	Rammy	Parkersburg	WV	54	Neurosurgery	S	Oxycodone-Acetaminophen	Oxycodone Hcl/Acetaminophen	68	68	499	1060.28	43		25	25	374.37	188		20
1568451607	Horn	Louis	Savannah	GA	13	Neurosurgery	S	Oxycodone-Acetaminophen	Oxycodone Hcl/Acetaminophen	175	175	1644	4171.86	87		96	96	1934.63	839		56
1568465961	Dull	Scott	Tulsa	OK	40	Neurosurgery	S	Oxycodone-Acetaminophen	Oxycodone Hcl/Acetaminophen	89	89	619	1023.65	71		64	64	765.62	444		52
1568467454	Sneed	Christopher	Evansville	IN	18	Neurosurgery	S	Oxycodone-Acetaminophen	Oxycodone Hcl/Acetaminophen	72	72	228	558.19	68	#					#
1568469609	Zerick	William	Westerville	OH	39	Neurosurgery	S	Oxycodone-Acetaminophen	Oxycodone Hcl/Acetaminophen	32	32	227	561.37	31	#					#
1568470904	Bucci	Michael	Greenville	SC	45	Neurosurgery	S	Oxycodone-Acetaminophen	Oxycodone Hcl/Acetaminophen	79	79	496	631.75	58		63	63	446.8	396		46
1568522035	Shin	Peter	Albuquerque	NM	35	Neurosurgery	S	Oxycodone Hcl	Oxycodone Hcl	11	11	23	40.66		*					*
1568669828	Rammos	Stylianos	Sherwood	AR	05	Neurosurgery	S	Oxycodone Hcl	Oxycodone Hcl	57	57	441	538.87	40		32	32	258.57	246		22
1568679652	Sansur	Charles	Baltimore	MD	24	Neurosurgery	S	Oxycodone Hcl	Oxycodone Hcl	27	27	780	513.08			15	15	331.25	450	*
1568692887	Edwards	John	Provo	UT	49	Neurosurgery	S	Oxycodone Hcl	Oxycodone Hcl	15	15	90	95.62	15	#					#
1578510954	Cunningham	Edwin	Springfield	MO	29	Neurosurgery	S	Oxycodone-Acetaminophen	Oxycodone Hcl/Acetaminophen	42	42	292	573.64	41	#					#
1578513925	Woodall	William	Birmingham	AL	01	Neurosurgery	S	Oxycodone-Acetaminophen	Oxycodone Hcl/Acetaminophen	147	147	1606	2060.53	71		99	99	1466.41	1122		53
1578543187	Baldwin	Hillel	Tucson	AZ	04	Neurosurgery	S	Oxycodone-Acetaminophen	Oxycodone Hcl/Acetaminophen	12	12	111	266.42	11	*					*
1578548830	Brocker	Brian	Youngstown	OH	39	Neurosurgery	S	Oxycodone Hcl	Oxycodone Hcl	42	42	1214	910.06			42	42	910.06	1214	*
1578548830	Brocker	Brian	Youngstown	OH	39	Neurosurgery	S	Oxycodone-Acetaminophen	Oxycodone Hcl/Acetaminophen	157	157	4503	5470.57	19		99	99	3662.08	2853	#
1578548830	Brocker	Brian	Youngstown	OH	39	Neurosurgery	S	Oxycontin	Oxycodone Hcl	14	14	379	13152.11			0	0	0	0	#
1578554903	Nudelman	Robert	Greensboro	NC	37	Neurosurgery	S	Oxycodone Hcl	Oxycodone Hcl	12	12	77	109.73	11	*					*
1578554903	Nudelman	Robert	Greensboro	NC	37	Neurosurgery	S	Oxycodone-Acetaminophen	Oxycodone Hcl/Acetaminophen	50	50	738	1528.36			25	25	314.46	416	*
1578557377	Mack	Chriss	Missoula	MT	30	Neurosurgery	S	Oxycodone-Acetaminophen	Oxycodone Hcl/Acetaminophen	11	11	135	388.58		*					*
1578562062	Koen	Joseph	Norfolk	VA	51	Neurosurgery	S	Oxycodone-Acetaminophen	Oxycodone Hcl/Acetaminophen	21	21	121	235.35	14	#					#
1578591731	Neblett	John	Jackson	TN	47	Neurosurgery	S	Oxycodone-Acetaminophen	Oxycodone Hcl/Acetaminophen	29	29	222	467.61	26		16	16	214.7	118		15
1578610457	Lebow	Richard	Nashville	TN	47	Neurosurgery	S	Oxycodone Hcl	Oxycodone Hcl	17	17	159	160.48		#					*
1578610457	Lebow	Richard	Nashville	TN	47	Neurosurgery	S	Oxycodone-Acetaminophen	Oxycodone Hcl/Acetaminophen	40	40	371	871.59	22		28	28	671	278	#
1578620282	Doherty	Patrick	New London	CT	09	Neurosurgery	S	Oxycodone Hcl	Oxycodone Hcl	131	131	965	1244.02	48		59	59	363.84	374		30
1578648002	Jamshidi	Saied	Oxon Hill	MD	24	Neurosurgery	S	Oxycodone Hcl	Oxycodone Hcl	13	13	324	328.35		#					*
1578648002	Jamshidi	Saied	Oxon Hill	MD	24	Neurosurgery	S	Oxycodone-Acetaminophen	Oxycodone Hcl/Acetaminophen	43	43	895	550.31			18	18	210.6	382	*
1578650123	Lowry	David	Holland	MI	26	Neurosurgery	S	Oxycodone-Acetaminophen	Oxycodone Hcl/Acetaminophen	23	23	130	329.81	17	#					#
1578666780	Stefanis	George	Macon	GA	13	Neurosurgery	S	Oxycodone-Acetaminophen	Oxycodone Hcl/Acetaminophen	158	158	2475	4062.81	43		85	85	2062.74	1242		23
1578743522	Lochhead	Richard	Boise	ID	16	Neurosurgery	S	Oxycodone-Acetaminophen	Oxycodone Hcl/Acetaminophen	11	11	105	260.61		*					*
1578773990	Thankachan Jacob	Arun	Gainesville	GA	13	Neurosurgery	S	Oxycodone Hcl	Oxycodone Hcl	89	89	864	969.21	37		37	37	290.7	348	#
1578773990	Thankachan Jacob	Arun	Gainesville	GA	13	Neurosurgery	S	Oxycodone-Acetaminophen	Oxycodone Hcl/Acetaminophen	56	56	518	717.41	28	#					#
1578784468	Brennan	William	Lafayette	LA	22	Neurosurgery	S	Oxycodone-Acetaminophen	Oxycodone Hcl/Acetaminophen	31	31.5	572	873.91	13	#					*
1578848347	Cabanne	Marc	Folsom	CA	06	Neurosurgery	S	Oxycodone-Acetaminophen	Oxycodone Hcl/Acetaminophen	26	26	252	690.73		#					*
1588629943	Barry	Christopher	Del City	OK	40	Neurosurgery	S	Oxycodone Hcl	Oxycodone Hcl	17	17	113	166.52	16	*					*
1588629943	Barry	Christopher	Del City	OK	40	Neurosurgery	S	Oxycodone-Acetaminophen	Oxycodone Hcl/Acetaminophen	18	18	120	281.15	18	#					#
1588634588	Geckle	David	Richmond	VA	51	Neurosurgery	S	Oxycodone Hcl	Oxycodone Hcl	49	49	507	2661.55			0	0	0	0	#
1588634588	Geckle	David	Richmond	VA	51	Neurosurgery	S	Oxycodone-Acetaminophen	Oxycodone Hcl/Acetaminophen	26	26	214	305.21	18	#					#
1588654370	Kiehm	Kelly	Columbus	OH	39	Neurosurgery	S	Oxycodone Hcl	Oxycodone Hcl	44	44	359	469.64	19	#					#
1588654370	Kiehm	Kelly	Columbus	OH	39	Neurosurgery	S	Oxycodone-Acetaminophen	Oxycodone Hcl/Acetaminophen	12	12	84	494.03		*					*
1588673461	Thomas	Michael	Hallandale	FL	12	Neurosurgery	S	Oxycodone-Acetaminophen	Oxycodone Hcl/Acetaminophen	12	12	82	154.81		*					*
1588743330	Lal	Sumeer	Greenwood	SC	45	Neurosurgery	S	Oxycodone Hcl	Oxycodone Hcl	16	16	105	136.84		#					*
1588743330	Lal	Sumeer	Greenwood	SC	45	Neurosurgery	S	Oxycodone-Acetaminophen	Oxycodone Hcl/Acetaminophen	26	26	183	369.91	17	#					#
1588766216	Lechner	Roseanna	Cleveland	OH	39	Neurosurgery	S	Oxycodone-Acetaminophen	Oxycodone Hcl/Acetaminophen	22	22	431	440.99	11	#					*
1588825772	Reinard	Kevin	Toledo	OH	39	Neurosurgery	S	Oxycodone-Acetaminophen	Oxycodone Hcl/Acetaminophen	57	57	691	665.79	36		38	38	423.34	421		25
1588921969	Ostergard	Thomas	Greensboro	NC	37	Neurosurgery	S	Oxycodone Hcl	Oxycodone Hcl	71	71	436	512.14	45		38	38	299.14	202		34
1588921969	Ostergard	Thomas	Greensboro	NC	37	Neurosurgery	S	Oxycodone-Acetaminophen	Oxycodone Hcl/Acetaminophen	36	36	447	871.66	11	#					*
1598056269	Smith	Gabriel	Cleveland	OH	39	Neurosurgery	S	Oxycodone-Acetaminophen	Oxycodone Hcl/Acetaminophen	66	66	479	1540.98	23		38	38	583.57	258	#
1598728826	Eichert	Stephen	Topeka	KS	20	Neurosurgery	S	Oxycodone-Acetaminophen	Oxycodone Hcl/Acetaminophen	25	25	149	211.49	15	#					#
1598743734	Reeves	John	Shreveport	LA	22	Neurosurgery	S	Oxycodone-Acetaminophen	Oxycodone Hcl/Acetaminophen	20	20	143	278.39		#					*
1598744484	Rodriguez-Cruz	Leonardo	Knoxville	TN	47	Neurosurgery	S	Oxycodone-Acetaminophen	Oxycodone Hcl/Acetaminophen	20	20	140	213.48	17	#					#
1598756934	Cabbell	Kyle	Greensboro	NC	37	Neurosurgery	S	Oxycodone Hcl	Oxycodone Hcl	60	60	767	698.41	33		33	33	385.69	357	#
1598756934	Cabbell	Kyle	Greensboro	NC	37	Neurosurgery	S	Oxycontin	Oxycodone Hcl	18	18	525	6369.48			18	18	6369.48	525	*
1598787905	German	John	Albany	NY	36	Neurosurgery	S	Oxycodone Hcl	Oxycodone Hcl	11	11	46	42.89	11	*					*
1598788655	Walpert	Kimberly	Athens	GA	13	Neurosurgery	S	Oxycodone-Acetaminophen	Oxycodone Hcl/Acetaminophen	21	21	129	243.68	15	#					#
1598879595	Shen	Alfred	Rancho Mirage	CA	06	Neurosurgery	S	Oxycodone-Acetaminophen	Oxycodone Hcl/Acetaminophen	15	15	354	957.29			15	15	957.29	354	*
1598934903	Orozco	Ludwig	Rowlett	TX	48	Neurosurgery	S	Oxycodone-Acetaminophen	Oxycodone Hcl/Acetaminophen	36	36	464	1219.66	23		21	21	766.57	253	#
1609011568	Babington	Parker	Norfolk	VA	51	Neurosurgery	S	Oxycodone-Acetaminophen	Oxycodone Hcl/Acetaminophen	68	68	537	981.11	43		54	54	749.9	429	#
1609073220	Kanaan	Hilal	Greenville	NC	37	Neurosurgery	S	Oxycodone Hcl	Oxycodone Hcl	17	17	243	241.14	11	#					*
1609081900	Sachs	Donald	Lakeland	FL	12	Neurosurgery	S	Oxycodone-Acetaminophen	Oxycodone Hcl/Acetaminophen	152	152	1027	1504.15	147		125	125	1279.16	854		122
1609130921	Pham	Martin	Los Angeles	CA	06	Neurosurgery	S	Oxycodone Hcl	Oxycodone Hcl	14	14	113	223.99		#					*
1609148477	Alahmadi	Hussein	New Britain	CT	09	Neurosurgery	S	Oxycodone Hcl	Oxycodone Hcl	19	19	156	176.68	12	*					*
1609148477	Alahmadi	Hussein	New Britain	CT	09	Neurosurgery	S	Oxycodone-Acetaminophen	Oxycodone Hcl/Acetaminophen	31	31	218	485.24		#					*
1609173624	Gabel	Brandon	Toledo	OH	39	Neurosurgery	S	Oxycodone-Acetaminophen	Oxycodone Hcl/Acetaminophen	16	16	147	231.53	16	#					#
1609190156	Elder	Benjamin	Rochester	MN	27	Neurosurgery	S	Oxycodone Hcl	Oxycodone Hcl	11	11	40	30.07		*					*
1609821545	Gabriel	Eric	Jacksonville	FL	12	Neurosurgery	S	Oxycodone Hcl	Oxycodone Hcl	200	200	5586	4768.95	22		42	42	860.81	1092	*
1609821545	Gabriel	Eric	Jacksonville	FL	12	Neurosurgery	S	Oxycodone-Acetaminophen	Oxycodone Hcl/Acetaminophen	207	207	5057	8354.86	52		72	72	2215.14	1427		29
1609821545	Gabriel	Eric	Jacksonville	FL	12	Neurosurgery	S	Oxycontin	Oxycodone Hcl	18	18	540	7663.8			18	18	7663.8	540	*
1609840941	Paine	Jonathan	Melbourne	FL	12	Neurosurgery	S	Oxycodone-Acetaminophen	Oxycodone Hcl/Acetaminophen	54	54	167	446.64	50	#					#
1609848340	Johnson	Stephen	Weymouth	MA	25	Neurosurgery	S	Oxycodone Hcl	Oxycodone Hcl	15	15	68	66.64		#					*
1609856269	Ingraham	Robert	Oxford	MS	28	Neurosurgery	S	Oxycodone-Acetaminophen	Oxycodone Hcl/Acetaminophen	55	55	326	502.44	43		44	44	417.86	257	#
1609856475	Christiano	Joseph	Tucson	AZ	04	Neurosurgery	S	Oxycodone-Acetaminophen	Oxycodone Hcl/Acetaminophen	21	21	168	285.04	20	#					#
1609861392	Boyer	Kevin	Lone Tree	CO	08	Neurosurgery	S	Oxycodone-Acetaminophen	Oxycodone Hcl/Acetaminophen	16	16	138	468.71	14	*					*
1609866953	Rubino	Gregory	Lake Charles	LA	22	Neurosurgery	S	Oxycodone-Acetaminophen	Oxycodone Hcl/Acetaminophen	75	75	543	694.95	37		30	30	242.63	233		13
1609867803	Hirsch	James	Mobile	AL	01	Neurosurgery	S	Oxycodone-Acetaminophen	Oxycodone Hcl/Acetaminophen	57	57	612	785.56	51		37	37	486.14	385		36
1609918416	Nasr	Fadi	Oklahoma City	OK	40	Neurosurgery	S	Oxycodone Hcl	Oxycodone Hcl	52	52	383	498.67	42		37	37	374.21	278		30
1609918416	Nasr	Fadi	Oklahoma City	OK	40	Neurosurgery	S	Oxycodone-Acetaminophen	Oxycodone Hcl/Acetaminophen	19	19	130	318.55	16	#					#
1609951631	Schaefer	Dale	Great Falls	MT	30	Neurosurgery	S	Oxycodone-Acetaminophen	Oxycodone Hcl/Acetaminophen	28	28	208	261.56	25		28	28	261.56	208		25
1619030996	Wilson	Gregory	Tulsa	OK	40	Neurosurgery	S	Oxycodone-Acetaminophen	Oxycodone Hcl/Acetaminophen	16	16	113	164.27	15	#					#
1619040177	Steege	Timothy	Seattle	WA	53	Neurosurgery	S	Oxycodone Hcl	Oxycodone Hcl	11	11	39	66.16	11		11	11	66.16	39		11
1619070802	Hawkins	Alexander	Neenah	WI	55	Neurosurgery	S	Oxycodone Hcl	Oxycodone Hcl	24	24	317	243.68			12	12	119.82	133	*
1619070802	Hawkins	Alexander	Neenah	WI	55	Neurosurgery	S	Oxycodone-Acetaminophen	Oxycodone Hcl/Acetaminophen	33	33	353	290.86	17		17	17	150.47	195	*
1619079753	Rambo	William	Columbia	SC	45	Neurosurgery	S	Oxycodone-Acetaminophen	Oxycodone Hcl/Acetaminophen	48	48	284	398.94	35	#					#
1619148293	Valerio	Jose	South Miami	FL	12	Neurosurgery	S	Oxycodone-Acetaminophen	Oxycodone Hcl/Acetaminophen	59	59	323	483.94	51	#					#
1619187697	Cardenas	Raul	Memphis	TN	47	Neurosurgery	S	Oxycodone-Acetaminophen	Oxycodone Hcl/Acetaminophen	29	29	253	504.63	13	#					*
1619901253	Pritchard	Patrick	Birmingham	AL	01	Neurosurgery	S	Oxycodone Hcl	Oxycodone Hcl	13	13	144	113.81	11	*					*
1619925559	Ryan	Terrence	Columbia	MO	29	Neurosurgery	S	Oxycodone-Acetaminophen	Oxycodone Hcl/Acetaminophen	56	56	334	674.1	51		38	38	422.1	219		37
1619926581	Wachhorst	Scott	Mountain View	CA	06	Neurosurgery	S	Oxycodone-Acetaminophen	Oxycodone Hcl/Acetaminophen	15	15	94	152.79		#					*
1619934916	Duke	Derek	Henderson	NV	32	Neurosurgery	S	Oxycodone-Acetaminophen	Oxycodone Hcl/Acetaminophen	66	66	462	1170.34	59	#					#
1629015375	Kamath	Yogish	Wichita Falls	TX	48	Neurosurgery	S	Oxycodone-Acetaminophen	Oxycodone Hcl/Acetaminophen	36	36	415	1052.17	15		15	15	555.19	188	*
1629020946	Dagam	Shekhar	Milwaukee	WI	55	Neurosurgery	S	Oxycodone Hcl	Oxycodone Hcl	12	12	182	181.05			0	0	0	0	#
1629030804	Gleason	Patrick	Corpus Christi	TX	48	Neurosurgery	S	Oxycodone-Acetaminophen	Oxycodone Hcl/Acetaminophen	57	57	917	2296.4	12		22	22	349.02	236	*
1629034111	Omalley	Sean	Alabaster	AL	01	Neurosurgery	S	Oxycodone-Acetaminophen	Oxycodone Hcl/Acetaminophen	17	17	128	208.75		*					*
1629037924	Cuddy	Brian	Charleston	SC	45	Neurosurgery	S	Oxycodone-Acetaminophen	Oxycodone Hcl/Acetaminophen	15	15	107	265.52	15		15	15	265.52	107		15
1629052782	Chen	Ying	Westerville	OH	39	Neurosurgery	S	Oxycodone-Acetaminophen	Oxycodone Hcl/Acetaminophen	13	13	144	273.87		*					*
1629056908	Patrick	Todd	Tyler	TX	48	Neurosurgery	S	Oxycodone-Acetaminophen	Oxycodone Hcl/Acetaminophen	13	13	131	310.01		#					*
1629060660	Cook	Shon	Norman	OK	40	Neurosurgery	S	Oxycodone-Acetaminophen	Oxycodone Hcl/Acetaminophen	47	47	246	717.29	23		32	32	428.85	151	#
1629089685	Hochheimer	Sven	Loveland	CO	08	Neurosurgery	S	Oxycodone-Acetaminophen	Oxycodone Hcl/Acetaminophen	18	18	292	638.32	11	#					*
1629172929	Laohaprasit	Varun	Bellevue	WA	53	Neurosurgery	S	Oxycodone Hcl	Oxycodone Hcl	43	43	377	556.62	26		31	31	428.34	284	#
1629298500	Maryanov, Md	Timothy	Fort Smith	AR	05	Neurosurgery	S	Oxycodone Hcl	Oxycodone Hcl	600	601	17648	17253.02	61		365	366	10724.51	10818		36
1629298500	Maryanov, Md	Timothy	Fort Smith	AR	05	Neurosurgery	S	Oxycodone-Acetaminophen	Oxycodone Hcl/Acetaminophen	327	327	9454	15295.51	38		144	144	6718.33	4230		14
1629298500	Maryanov, Md	Timothy	Fort Smith	AR	05	Neurosurgery	S	Oxycontin	Oxycodone Hcl	14	14	420	5401.88			14	14	5401.88	420	*
1629298500	Maryanov, Md	Timothy	Fort Smith	AR	05	Neurosurgery	S	Xtampza Er	Oxycodone Myristate	39	39	1140	28505.81			28	28	20893.38	810	*
1639136757	Baskin	Jonathan	Morristown	NJ	34	Neurosurgery	S	Oxycodone-Acetaminophen	Oxycodone Hcl/Acetaminophen	17	17	101	162.25	11		17	17	162.25	101		11
1639144736	Guyot	Lisa	Grand Blanc	MI	26	Neurosurgery	S	Oxycodone-Acetaminophen	Oxycodone Hcl/Acetaminophen	51	51	378	515.09	27		51	51	515.09	378		27
1639287949	Graham	Donald	Statesboro	GA	13	Neurosurgery	S	Oxycodone-Acetaminophen	Oxycodone Hcl/Acetaminophen	11	11	66	245.49	11	*					*
1639292287	Etame	Arnold	Tampa	FL	12	Neurosurgery	S	Oxycodone Hcl	Oxycodone Hcl	21	21	115	87.27	20	#					#
1639342926	Widi	Gabriel	Hialeah	FL	12	Neurosurgery	S	Oxycodone-Acetaminophen	Oxycodone Hcl/Acetaminophen	120	120	558	370.79	104	#					#
1639362007	Robert	Everett	Metairie	LA	22	Neurosurgery	S	Oxycodone-Acetaminophen	Oxycodone Hcl/Acetaminophen	15	15	201	273.9		#					*
1639362700	Kim	Paul	Charlotte	NC	37	Neurosurgery	S	Oxycodone-Acetaminophen	Oxycodone Hcl/Acetaminophen	17	17	163	343.4	14	#					#
1639433915	Nwojo	Macaulay	Odessa	TX	48	Neurosurgery	S	Oxycodone-Acetaminophen	Oxycodone Hcl/Acetaminophen	12	12	172	384.23		*					*
1639459233	Gandhoke	Gurpreet	Kansas City	MO	29	Neurosurgery	S	Oxycodone Hcl	Oxycodone Hcl	68	68	382	570.21	48		57	57	475.4	330	#
1649204983	Vokshoor	Amir	Santa Monica	CA	06	Neurosurgery	S	Oxycodone Hcl	Oxycodone Hcl	18	18	174	153.64	15		18	18	153.64	174		15
1649254855	Wolff	Charles	Pensacola	FL	12	Neurosurgery	S	Oxycodone-Acetaminophen	Oxycodone Hcl/Acetaminophen	52	52	318	895.26	27		33	33	564.47	197	#
1649258724	Ameri	Shapur	Framingham	MA	25	Neurosurgery	S	Oxycodone-Acetaminophen	Oxycodone Hcl/Acetaminophen	15	15	110	156.1		*					*
1649277534	Hoeflinger	Brian	Toledo	OH	39	Neurosurgery	S	Oxycodone-Acetaminophen	Oxycodone Hcl/Acetaminophen	95	95	651	1219.89	70		75	75	1066.65	508	#
1649279837	White	Mark	Westerville	OH	39	Neurosurgery	S	Oxycodone-Acetaminophen	Oxycodone Hcl/Acetaminophen	24	24	358	516.35	13	#					*
1649282765	Stern	Mark	Escondido	CA	06	Neurosurgery	S	Oxycodone-Acetaminophen	Oxycodone Hcl/Acetaminophen	18	18	265	597.28	15	#					#
1649346784	Ryan	Patrick	Montgomery	AL	01	Neurosurgery	S	Oxycodone-Acetaminophen	Oxycodone Hcl/Acetaminophen	61	61	432	859.88	43		33	33	411.1	240		24
1649363730	Pannu	Yashdip	Milwaukee	WI	55	Neurosurgery	S	Oxycodone-Acetaminophen	Oxycodone Hcl/Acetaminophen	34	34	682	669.83		*					*
1649389263	Lazio	Barbara	Olympia	WA	53	Neurosurgery	S	Oxycodone Hcl	Oxycodone Hcl	18	18	104	108.3	16	*					*
1649449711	Smith	Howard	Corpus Christi	TX	48	Neurosurgery	S	Oxycodone-Acetaminophen	Oxycodone Hcl/Acetaminophen	15	15	135	360.55	15	*					*
1649613449	Bick	Sarah	Nashville	TN	47	Neurosurgery	S	Oxycodone Hcl	Oxycodone Hcl	17	17	53	73.66	16	#					#
1659309870	Stringer	Douglas	Panama City	FL	12	Neurosurgery	S	Oxycodone Hcl	Oxycodone Hcl	18	18	485	271.79		#					*
1659309870	Stringer	Douglas	Panama City	FL	12	Neurosurgery	S	Oxycodone-Acetaminophen	Oxycodone Hcl/Acetaminophen	466	468	12821	16516.59	81		219	219	7230.61	6128		38
1659326403	Vacca	Dante	Reno	NV	32	Neurosurgery	S	Oxycodone-Acetaminophen	Oxycodone Hcl/Acetaminophen	33	33	515	836.62	19	#					#
1659355931	Haddad	Souheil	Bloomington	IN	18	Neurosurgery	S	Oxycodone-Acetaminophen	Oxycodone Hcl/Acetaminophen	19	19	143	298.19	15	#					#
1659360600	Bishop	Randolph	Savannah	GA	13	Neurosurgery	S	Oxycodone-Acetaminophen	Oxycodone Hcl/Acetaminophen	84	84	2236	2127.38	30		52	52	1281.54	1349	#
1659366300	Scully	Thomas	Tucson	AZ	04	Neurosurgery	S	Oxycodone Hcl	Oxycodone Hcl	42	42	225	243.46	40	#					#
1659367456	Kuether	Todd	Portland	OR	41	Neurosurgery	S	Oxycodone Hcl	Oxycodone Hcl	18	18	116	224.21	14	#					#
1659370732	Waters	David	Norfolk	VA	51	Neurosurgery	S	Oxycodone-Acetaminophen	Oxycodone Hcl/Acetaminophen	34	34	245	574.19	22	#					#
1659376101	Brooks	William	Lexington	KY	21	Neurosurgery	S	Oxycodone-Acetaminophen	Oxycodone Hcl/Acetaminophen	101	101	1231	1597.58	73		88	88	1361.62	1089		62
1659378123	Kachmann	Jeffrey	Fort Wayne	IN	18	Neurosurgery	S	Oxycodone Hcl	Oxycodone Hcl	30	30	226	201.32		*					*
1659378123	Kachmann	Jeffrey	Fort Wayne	IN	18	Neurosurgery	S	Oxycodone-Acetaminophen	Oxycodone Hcl/Acetaminophen	26	26	207	464.87	13	#					*
1659396448	Vanni	Steven	Miami	FL	12	Neurosurgery	S	Oxycodone-Acetaminophen	Oxycodone Hcl/Acetaminophen	16	16	147	377.83	14	#					#
1659532489	Rhee	Jay	Rockville	MD	24	Neurosurgery	S	Oxycodone Hcl	Oxycodone Hcl	37	37	263	335.55	21		37	37	335.55	263		21
1659581601	Stanger	Richard	Baton Rouge	LA	22	Neurosurgery	S	Oxycodone-Acetaminophen	Oxycodone Hcl/Acetaminophen	18	18	220	404.53	15	*					*
1659646917	Ansari	Shaheryar	Indianapolis	IN	18	Neurosurgery	S	Oxycodone-Acetaminophen	Oxycodone Hcl/Acetaminophen	20	20	138	340	18	#					#
1669403200	Paul	Michael	Port St Lucie	FL	12	Neurosurgery	S	Oxycodone Hcl	Oxycodone Hcl	22	22	212	184.57	12	#					#
1669403200	Paul	Michael	Port St Lucie	FL	12	Neurosurgery	S	Oxycodone-Acetaminophen	Oxycodone Hcl/Acetaminophen	99	99	692	1081.22	44		84	84	942.87	599	#
1669415071	Cooper	Martin	Los Angeles	CA	06	Neurosurgery	S	Oxycodone-Acetaminophen	Oxycodone Hcl/Acetaminophen	18	18	212	359.97	14	#					#
1669429049	Ceola	Wade	Glenwood Spgs	CO	08	Neurosurgery	S	Oxycodone Hcl	Oxycodone Hcl	33	33	200	324.19	32	#					#
1669436739	Purvines	Scott	Chesterfield	MO	29	Neurosurgery	S	Oxycodone-Acetaminophen	Oxycodone Hcl/Acetaminophen	45	45	293	666.98	17		26	26	412.64	196	*
1669447488	Nicol	Bradley	Flagstaff	AZ	04	Neurosurgery	S	Oxycodone-Acetaminophen	Oxycodone Hcl/Acetaminophen	36	36	296	456.07	14		23	23	362.01	229	#
1669451753	Snyder	William	Knoxville	TN	47	Neurosurgery	S	Oxycodone-Acetaminophen	Oxycodone Hcl/Acetaminophen	63	63	399	975.98	50		47	47	700.25	297	#
1669461000	Wienecke	Robert	Oklahoma City	OK	40	Neurosurgery	S	Oxycodone Hcl	Oxycodone Hcl	14	14	94	152.3	12	*					*
1669461000	Wienecke	Robert	Oklahoma City	OK	40	Neurosurgery	S	Oxycodone-Acetaminophen	Oxycodone Hcl/Acetaminophen	42	42	305	824.16	33	#					#
1669467924	Pasarin	Guillermo	Sunrise	FL	12	Neurosurgery	S	Oxycodone-Acetaminophen	Oxycodone Hcl/Acetaminophen	26	26	123	213.31	20	#					#
1669469227	Poffenbarger	Glen	Cody	WY	56	Neurosurgery	S	Oxycodone-Acetaminophen	Oxycodone Hcl/Acetaminophen	13	13	85	130.49	11		13	13	130.49	85		11
1669495305	Sonstein	William	Rockville Centre	NY	36	Neurosurgery	S	Oxycodone-Acetaminophen	Oxycodone Hcl/Acetaminophen	13	13	114	117.14			13	13	117.14	114	*
1669548640	Summa	Christopher	Soquel	CA	06	Neurosurgery	S	Oxycodone Hcl	Oxycodone Hcl	17	17	114	180.36	16		17	17	180.36	114		16
1669575619	Ray	Wilson	Saint Louis	MO	29	Neurosurgery	S	Oxycodone Hcl	Oxycodone Hcl	20	20	168	146.39	14	*					*
1669585568	Woodward	Meredith	Broken Arrow	OK	40	Neurosurgery	S	Oxycodone Hcl	Oxycodone Hcl	24	24	672	500.17			13	13	352.36	364	*
1669585568	Woodward	Meredith	Broken Arrow	OK	40	Neurosurgery	S	Oxycodone-Acetaminophen	Oxycodone Hcl/Acetaminophen	38	38	1004	1965.61			0	0	0	0	#
1669625133	Mandigo	Christopher	New York	NY	36	Neurosurgery	S	Oxycodone Hcl	Oxycodone Hcl	46	46.5	1236	1950.26		*					*
1669625133	Mandigo	Christopher	New York	NY	36	Neurosurgery	S	Oxycodone-Acetaminophen	Oxycodone Hcl/Acetaminophen	56	56.5	1373	2417.64	20	#					#
1669675641	Benglis	David	Atlanta	GA	13	Neurosurgery	S	Oxycodone-Acetaminophen	Oxycodone Hcl/Acetaminophen	42	42	445	586.71	29		29	29	410.84	303	#
1669730313	Burton	Matthew	Lake Charles	LA	22	Neurosurgery	S	Oxycodone-Acetaminophen	Oxycodone Hcl/Acetaminophen	86	86	724	1351.38	35		33	33	508.91	307		16
1669769261	Nakhla	Jonathan	Providence	RI	44	Neurosurgery	S	Oxycodone-Acetaminophen	Oxycodone Hcl/Acetaminophen	26	26	187	285.45	16	#					*
1669784724	Hudson	Brian	Spring Hill	FL	12	Neurosurgery	S	Oxycodone-Acetaminophen	Oxycodone Hcl/Acetaminophen	12	12	84	120.08	11	*					*
1679510424	Sauter	Kent	Knoxville	TN	47	Neurosurgery	S	Oxycodone Hcl	Oxycodone Hcl	12	12	199	160.69		*					*
1679510705	Emadian	Seyed	Tullahoma	TN	47	Neurosurgery	S	Oxycodone-Acetaminophen	Oxycodone Hcl/Acetaminophen	69	69	596	662.35	64	#					#
1679515944	Mcpherson	Christopher	Cincinnati	OH	39	Neurosurgery	S	Oxycodone-Acetaminophen	Oxycodone Hcl/Acetaminophen	55	55	511	969.11	45		41	41	652.92	366	#
1679533343	Macfarlane	John	Murray	UT	49	Neurosurgery	S	Oxycodone Hcl	Oxycodone Hcl	13	13	79	85.41	11	*					*
1679533343	Macfarlane	John	Murray	UT	49	Neurosurgery	S	Oxycodone-Acetaminophen	Oxycodone Hcl/Acetaminophen	19	19	119	187.37	16	#					#
1679558944	Bilsky	Mark	New York	NY	36	Neurosurgery	S	Oxycodone Hcl	Oxycodone Hcl	11	11	126	163.37			11	11	163.37	126	*
1679560874	Coats	John	Lighthouse Point	FL	12	Neurosurgery	S	Oxycodone-Acetaminophen	Oxycodone Hcl/Acetaminophen	41	41	282	641.78	23	#					#
1679568869	Putty	Timothy	Tucson	AZ	04	Neurosurgery	S	Oxycodone Hcl	Oxycodone Hcl	37	37	189	223.59	30		37	37	223.59	189		30
1679580096	Misra	Mukesh	Lancaster	CA	06	Neurosurgery	S	Oxycodone Hcl	Oxycodone Hcl	53	53.3	1600	1197.2			14	14	246.26	420	*
1679580096	Misra	Mukesh	Lancaster	CA	06	Neurosurgery	S	Oxycodone-Acetaminophen	Oxycodone Hcl/Acetaminophen	272	272	7922	9427.25	43		149	149	4351.08	4388		24
1679648927	Lin	Franklin	Marietta	GA	13	Neurosurgery	S	Oxycodone Hcl	Oxycodone Hcl	37	37	579	573.11			14	14	157.26	175	*
1679648927	Lin	Franklin	Marietta	GA	13	Neurosurgery	S	Oxycodone-Acetaminophen	Oxycodone Hcl/Acetaminophen	126	126	1634	3151.6	26		91	91	2451.56	1252	#
1679665541	Macgregor	Margaret	Springfield	IL	17	Neurosurgery	S	Oxycodone-Acetaminophen	Oxycodone Hcl/Acetaminophen	22	22	199	432.98	20	#					#
1679759625	Stevens	Qualls	Midwest City	OK	40	Neurosurgery	S	Oxycodone-Acetaminophen	Oxycodone Hcl/Acetaminophen	107	107	1082	2405.18	42		52	52	1041.77	419		26
1679864581	Roberts	Christopher	Fort Lauderdale	FL	12	Neurosurgery	S	Oxycodone-Acetaminophen	Oxycodone Hcl/Acetaminophen	36	36	128	394.99	35	#					#
1679890701	Harwell	Daniel	Tulsa	OK	40	Neurosurgery	S	Oxycodone Hcl	Oxycodone Hcl	34	34	791	1402.26	12	#					*
1679890701	Harwell	Daniel	Tulsa	OK	40	Neurosurgery	S	Oxycodone-Acetaminophen	Oxycodone Hcl/Acetaminophen	25	25	480	1088.21	14	*					*
1689012940	Tenny	Steven	Salina	KS	20	Neurosurgery	S	Oxycodone Hcl	Oxycodone Hcl	11	11	83	79.47		*					*
1689171597	Kerezoudis	Panagiotis	Rochester	MN	27	Neurosurgery	S	Oxycodone Hcl	Oxycodone Hcl	13	13	57	45.22	13		13	13	45.22	57		13
1689605974	Morris	David	Petoskey	MI	26	Neurosurgery	S	Oxycodone-Acetaminophen	Oxycodone Hcl/Acetaminophen	30	30	232	656.54			11	11	348.51	77	*
1689620775	Swartzbaugh	Joanna	Bangor	ME	23	Neurosurgery	S	Oxycodone Hcl	Oxycodone Hcl	304	304	2402	3267.33	44		82	82	818.72	848		20
1689620775	Swartzbaugh	Joanna	Bangor	ME	23	Neurosurgery	S	Oxycodone-Acetaminophen	Oxycodone Hcl/Acetaminophen	11	11	73	209.06		*					*
1689623811	Vaught	Kevin	Cape Girardeau	MO	29	Neurosurgery	S	Oxycodone-Acetaminophen	Oxycodone Hcl/Acetaminophen	12	12	111	178.06		*					*
1689653792	Mciver	Jon	Saint Paul	MN	27	Neurosurgery	S	Oxycodone-Acetaminophen	Oxycodone Hcl/Acetaminophen	11	11	61	94.69		*					*
1689657306	Sampath	Prakash	Providence	RI	44	Neurosurgery	S	Oxycodone Hcl	Oxycodone Hcl	17	17	263	156.96	12	*					*
1689663544	Nguyen	Tung	Nashua	NH	33	Neurosurgery	S	Oxycodone Hcl	Oxycodone Hcl	12	12	104	179.36			12	12	179.36	104	*
1689672446	Dowd	Gregory	Alexandria	LA	22	Neurosurgery	S	Oxycodone-Acetaminophen	Oxycodone Hcl/Acetaminophen	36	36	756	942.65	19		11	11	271.1	194	*
1689679219	Wray	Steven	Atlanta	GA	13	Neurosurgery	S	Oxycodone Hcl	Oxycodone Hcl	34	34	178	307.3	20	#					#
1689756447	Comey	Christopher	Lawrenceville	GA	13	Neurosurgery	S	Oxycodone Hcl	Oxycodone Hcl	69	69	452	1420.96	13		11	11	84.43	49	*
1689756447	Comey	Christopher	Lawrenceville	GA	13	Neurosurgery	S	Oxycodone-Acetaminophen	Oxycodone Hcl/Acetaminophen	27	27	121	289.83	18	#					#
1689806465	Richard	Paul	Naples	FL	12	Neurosurgery	S	Oxycodone-Acetaminophen	Oxycodone Hcl/Acetaminophen	59	59	381	567.3	45		59	59	567.3	381		45
1689833329	Gary	Matthew	Atlanta	GA	13	Neurosurgery	S	Oxycodone Hcl	Oxycodone Hcl	27	27	377	264.45	21	#					#
1689847733	Ramirez	Pedro	Lake Mary	FL	12	Neurosurgery	S	Oxycodone Hcl	Oxycodone Hcl	14	14	180	198.76		*					*
1689870990	Safavi-Abbasi	Sam	Flagstaff	AZ	04	Neurosurgery	S	Oxycodone-Acetaminophen	Oxycodone Hcl/Acetaminophen	32	32	222	285.96	23	#					#
1689871998	Sweeney	Justin	Saint Louis	MO	29	Neurosurgery	S	Oxycodone Hcl	Oxycodone Hcl	26	26	479	494.61	14	#					#
1689871998	Sweeney	Justin	Saint Louis	MO	29	Neurosurgery	S	Oxycodone-Acetaminophen	Oxycodone Hcl/Acetaminophen	19	19	145	358.24	13	#					*
1699703785	Basta	Peter	Kansas City	MO	29	Neurosurgery	S	Oxycodone-Acetaminophen	Oxycodone Hcl/Acetaminophen	86	86	717	1548.37	30		62	62	1108.58	492	#
1699719963	Khoshyomn	Sami	Springfield	MO	29	Neurosurgery	S	Oxycodone-Acetaminophen	Oxycodone Hcl/Acetaminophen	33	33	391	633	25		17	17	329.71	188	#
1699732917	Forage	James	Henderson	NV	32	Neurosurgery	S	Oxycodone-Acetaminophen	Oxycodone Hcl/Acetaminophen	30	30	305	800.24	26	#					#
1699740258	Moossy	John	Pittsburgh	PA	42	Neurosurgery	S	Oxycodone Hcl	Oxycodone Hcl	1441	1443.3	41246	68353.99	165		363	365.2	19688.86	10113		49
1699740258	Moossy	John	Pittsburgh	PA	42	Neurosurgery	S	Oxycodone-Acetaminophen	Oxycodone Hcl/Acetaminophen	188	188	5573	10153.16	22		68	68	4340.11	1993	*
1699740258	Moossy	John	Pittsburgh	PA	42	Neurosurgery	S	Oxycontin	Oxycodone Hcl	102	102	3060	134054.34			34	34	72444.92	1020	*
1699783498	Floyd	David	Augusta	GA	13	Neurosurgery	S	Oxycodone-Acetaminophen	Oxycodone Hcl/Acetaminophen	106	106	1362	2699.15	63		68	68	1638.87	751		45
1699797571	Mchugh	Bernie	Monroe	LA	22	Neurosurgery	S	Oxycodone-Acetaminophen	Oxycodone Hcl/Acetaminophen	50	50	1465	2748.87			25	25	1056.43	750	*
1699888917	Kureshi	Sohaib	San Diego	CA	06	Neurosurgery	S	Oxycodone-Acetaminophen	Oxycodone Hcl/Acetaminophen	15	15	172	275.91		*					*
1699949669	Healy	Andrew	Charlotte	NC	37	Neurosurgery	S	Oxycodone Hcl	Oxycodone Hcl	12	12	159	260.33		*					*
1699949669	Healy	Andrew	Charlotte	NC	37	Neurosurgery	S	Oxycodone-Acetaminophen	Oxycodone Hcl/Acetaminophen	12	12	111	336.84		*					*
1700045234	Aghion	Daniel	Hollywood	FL	12	Neurosurgery	S	Oxycodone-Acetaminophen	Oxycodone Hcl/Acetaminophen	13	13	81	74.82	11		13	13	74.82	81		11
1700149184	Wewel	Joshua	Atlanta	GA	13	Neurosurgery	S	Oxycodone Hcl	Oxycodone Hcl	19	19	205	153.84	17	#					#
1700149184	Wewel	Joshua	Atlanta	GA	13	Neurosurgery	S	Oxycodone-Acetaminophen	Oxycodone Hcl/Acetaminophen	19	19	193	331.54	11		19	19	331.54	193		11
1700164993	Shetgeri	Siddharth	Westerville	OH	39	Neurosurgery	S	Oxycodone-Acetaminophen	Oxycodone Hcl/Acetaminophen	28	28	191	599.09	19	#					#
1700176807	Garces	Juanita	Huntington	WV	54	Neurosurgery	S	Oxycodone-Acetaminophen	Oxycodone Hcl/Acetaminophen	14	14	141	432.65		*					*
1700810876	Curtis	Brian	Joplin	MO	29	Neurosurgery	S	Oxycodone-Acetaminophen	Oxycodone Hcl/Acetaminophen	65	65	495	995.65	31		25	25	406.87	198		17
1700847084	Graham	Jon	Honolulu	HI	15	Neurosurgery	S	Oxycodone Hcl	Oxycodone Hcl	15	15	147	193.52		#					*
1700856994	Lanford	Gregory	Nashville	TN	47	Neurosurgery	S	Oxycodone-Acetaminophen	Oxycodone Hcl/Acetaminophen	19	19	132	235.32	15	*					*
1700867348	Duarte	Luis	San Angelo	TX	48	Neurosurgery	S	Oxycodone-Acetaminophen	Oxycodone Hcl/Acetaminophen	18	18	503	666.91	17	*					*
1700867348	Duarte	Luis	San Angelo	TX	48	Neurosurgery	S	Xtampza Er	Oxycodone Myristate	14	14	420	6752.42	14	*					*
1700878436	Bailey	Steven	Gainesville	FL	12	Neurosurgery	S	Oxycodone Hcl	Oxycodone Hcl	29	29	200	350.67	22		18	18	192.57	126	#
1700878436	Bailey	Steven	Gainesville	FL	12	Neurosurgery	S	Oxycodone-Acetaminophen	Oxycodone Hcl/Acetaminophen	41	41	287	657.63	31	#					#
1700995925	Alleyne	Cargill	Augusta	GA	13	Neurosurgery	S	Oxycodone-Acetaminophen	Oxycodone Hcl/Acetaminophen	32	32	560	932.31	28	#					#
1710047832	Moore	Daniel	Marietta	GA	13	Neurosurgery	S	Oxycodone-Acetaminophen	Oxycodone Hcl/Acetaminophen	31	31	413	556.5	18		18	18	298.44	246	*
1710151980	Welling	Blake	Ogden	UT	49	Neurosurgery	S	Oxycodone-Acetaminophen	Oxycodone Hcl/Acetaminophen	13	13	99	198.1	12	*					*
1710182118	Pastrana Ramirez	Emil Antonio	Caguas	PR	72	Neurosurgery	S	Oxycodone-Acetaminophen	Oxycodone Hcl/Acetaminophen	11	11	77	92.66		*					*
1710927694	Mckenzie	Rick	Tuscaloosa	AL	01	Neurosurgery	S	Oxycodone-Acetaminophen	Oxycodone Hcl/Acetaminophen	132	133	1868	1788.49	75		62	63	684.46	755		40
1710935887	Andrews	Brian	San Francisco	CA	06	Neurosurgery	S	Oxycodone-Acetaminophen	Oxycodone Hcl/Acetaminophen	32	32	232	527.41	23	#					#
1710939889	Oetting	Gregory	Augusta	GA	13	Neurosurgery	S	Oxycodone Hcl	Oxycodone Hcl	13	13	350	232.46	11	*					*
1710939889	Oetting	Gregory	Augusta	GA	13	Neurosurgery	S	Oxycodone-Acetaminophen	Oxycodone Hcl/Acetaminophen	159	159	2207	3124.23	109		125	125	2290.78	1741		85
1710961347	Wiggins	Gregory	Kalamazoo	MI	26	Neurosurgery	S	Oxycodone Hcl	Oxycodone Hcl	37	37	265	310.02	17	#					#
1710961669	Douglas	Richard	Bridgeport	WV	54	Neurosurgery	S	Oxycodone-Acetaminophen	Oxycodone Hcl/Acetaminophen	46	46	290	733.85	38		34	34	439.51	214	#
1710963038	Dhillon	Manprit	Lancaster	CA	06	Neurosurgery	S	Oxycodone Hcl	Oxycodone Hcl	58	58	1671	1498.16		*					*
1710963038	Dhillon	Manprit	Lancaster	CA	06	Neurosurgery	S	Oxycodone-Acetaminophen	Oxycodone Hcl/Acetaminophen	99	99	2878	4120.07	18		41	41	1503.35	1170	*
1710979174	Cho	Michael	Poughkeepsie	NY	36	Neurosurgery	S	Oxycodone-Acetaminophen	Oxycodone Hcl/Acetaminophen	66	66	789	1491.35	37	#					#
1710979174	Cho	Michael	Poughkeepsie	NY	36	Neurosurgery	S	Oxycontin	Oxycodone Hcl	12	12	360	13911.58			12	12	13911.58	360	*
1710997135	Cullom	Edward	Flowood	MS	28	Neurosurgery	S	Oxycodone-Acetaminophen	Oxycodone Hcl/Acetaminophen	59	59	590	806.07	47		28	28	365.12	337		23
1720044415	Yeh	David	San Luis Obispo	CA	06	Neurosurgery	S	Oxycodone-Acetaminophen	Oxycodone Hcl/Acetaminophen	48	48	334	429.83	41		48	48	429.83	334		41
1720046295	Randall	Jeffrey	Castro Valley	CA	06	Neurosurgery	S	Oxycodone-Acetaminophen	Oxycodone Hcl/Acetaminophen	14	14	85	132.1		#					*
1720060775	Reddy	Praveen	Ocala	FL	12	Neurosurgery	S	Oxycodone-Acetaminophen	Oxycodone Hcl/Acetaminophen	22	22	158	315.47	21	#					#
1720083926	Hodge	Philip	Greenville	SC	45	Neurosurgery	S	Oxycodone Hcl	Oxycodone Hcl	37	37	298	313.2	27		25	25	181.24	204	#
1720101827	Upadhyaya	Cheerag	Kansas City	MO	29	Neurosurgery	S	Oxycodone Hcl	Oxycodone Hcl	45	45	366	321.31	29	#					#
1720165012	Jorge	Allan	South Miami	FL	12	Neurosurgery	S	Oxycodone-Acetaminophen	Oxycodone Hcl/Acetaminophen	32	32	212	342.02	25	#					#
1720174501	Disanto	David	East Providence	RI	44	Neurosurgery	S	Oxycodone Hcl	Oxycodone Hcl	399	399.2	11584	16413.3	40		160	160	6335.87	4638		17
1720174501	Disanto	David	East Providence	RI	44	Neurosurgery	S	Oxycodone-Acetaminophen	Oxycodone Hcl/Acetaminophen	38	38	1041	1748.18			27	27	1428.16	711	*
1720213895	Spitz	Steven	Canton	GA	13	Neurosurgery	S	Oxycodone Hcl	Oxycodone Hcl	41	41	354	472.33	22	#					#
1720213895	Spitz	Steven	Canton	GA	13	Neurosurgery	S	Oxycodone-Acetaminophen	Oxycodone Hcl/Acetaminophen	13	13	108	239.95			13	13	239.95	108	*
1720220940	Dashnaw	Matthew	Sterling Heights	MI	26	Neurosurgery	S	Oxycodone Hcl	Oxycodone Hcl	26	26	185	138.95		*					*
1720220940	Dashnaw	Matthew	Sterling Heights	MI	26	Neurosurgery	S	Oxycodone-Acetaminophen	Oxycodone Hcl/Acetaminophen	14	14	76	101.73		*					*
1720228331	Ray	Pulak	Philadelphia	PA	42	Neurosurgery	S	Oxycodone Hcl	Oxycodone Hcl	32	32	340	282.63	18	#					#
1720402522	Lucas	Joshua	Carmichael	CA	06	Neurosurgery	S	Oxycodone-Acetaminophen	Oxycodone Hcl/Acetaminophen	34	34	186	415.57	11		12	12	199.91	76	*
1730113275	Kim	Richard	Newport Beach	CA	06	Neurosurgery	S	Oxycodone-Acetaminophen	Oxycodone Hcl/Acetaminophen	11	11	62	160.93			11	11	160.93	62	*
1730119595	Stoev	Ivan	Nashville	TN	47	Neurosurgery	S	Oxycodone-Acetaminophen	Oxycodone Hcl/Acetaminophen	30	30	205	420.44	23	#					#
1730184920	Kanos	Charles	Greenville	SC	45	Neurosurgery	S	Oxycodone Hcl	Oxycodone Hcl	19	19	115	105.05		#					*
1730228750	Tran	Hoan	Albuquerque	NM	35	Neurosurgery	S	Oxycodone Hcl	Oxycodone Hcl	35	35	379	629.08	19		20	20	366.61	176	#
1730228750	Tran	Hoan	Albuquerque	NM	35	Neurosurgery	S	Oxycodone-Acetaminophen	Oxycodone Hcl/Acetaminophen	59	59	589	1676.68	34		42	42	1405.58	440	#
1730240227	Friedman	Robert	Stockbridge	GA	13	Neurosurgery	S	Oxycodone Hcl	Oxycodone Hcl	17	17	374	418.49		*					*
1730240227	Friedman	Robert	Stockbridge	GA	13	Neurosurgery	S	Oxycodone-Acetaminophen	Oxycodone Hcl/Acetaminophen	297	297	7672	11566.13	74		155	155	6096.7	4001		47
1730251943	Lawson	Matthew	Tallahassee	FL	12	Neurosurgery	S	Oxycodone Hcl	Oxycodone Hcl	12	12	46	89.49	11		12	12	89.49	46		11
1730272550	Yocom	Steven	Camden	NJ	34	Neurosurgery	S	Oxycodone Hcl	Oxycodone Hcl	50	50	431	579.13	30		36	36	401.32	283	#
1730317090	Hall	Graham	Indianapolis	IN	18	Neurosurgery	S	Oxycodone-Acetaminophen	Oxycodone Hcl/Acetaminophen	54	54	553	978.82	32		31	31	495.07	263	#
1740244813	Youkilis	Andrew	Chesterfield	MO	29	Neurosurgery	S	Oxycodone-Acetaminophen	Oxycodone Hcl/Acetaminophen	21	21	164	393.57	18	#					#
1740280064	Przybylski	Gregory	Edison	NJ	34	Neurosurgery	S	Oxycodone-Acetaminophen	Oxycodone Hcl/Acetaminophen	35	35	267	343.17	23		35	35	343.17	267		23
1740281880	Murray	Rhett	Huntsville	AL	01	Neurosurgery	S	Oxycodone-Acetaminophen	Oxycodone Hcl/Acetaminophen	41	41	310	509.56	19		19	19	280.41	134	#
1740397306	Munshi	Ilyas	Lafayette	LA	22	Neurosurgery	S	Oxycodone-Acetaminophen	Oxycodone Hcl/Acetaminophen	11	11	103	96.64		*					*
1740414895	Mannas	Jonathan	Lubbock	TX	48	Neurosurgery	S	Oxycodone-Acetaminophen	Oxycodone Hcl/Acetaminophen	52	52	323	1324.74	44	#					#
1740463983	Marotti	Louis	Lancaster	PA	42	Neurosurgery	S	Oxycodone Hcl	Oxycodone Hcl	96	96	1712	3009.57	24		18	18	246.92	228	*
1740463983	Marotti	Louis	Lancaster	PA	42	Neurosurgery	S	Oxycodone-Acetaminophen	Oxycodone Hcl/Acetaminophen	12	12	149	122.01		*					*
1740523869	Bentley	Joshua	Normal	IL	17	Neurosurgery	S	Oxycodone-Acetaminophen	Oxycodone Hcl/Acetaminophen	37	37	437	829.88	28		19	19	370.37	237		14
1750311098	Callahan	James	Anderson	IN	18	Neurosurgery	S	Oxycodone-Acetaminophen	Oxycodone Hcl/Acetaminophen	11	11	69	176.56	11	*					*
1750331104	Fulmer	Benjamin	Birmingham	AL	01	Neurosurgery	S	Oxycodone-Acetaminophen	Oxycodone Hcl/Acetaminophen	239	239	2062	3760.21	138		163	163	2471.02	1390		97
1750348371	Tyler	Mike	N Charleston	SC	45	Neurosurgery	S	Oxycodone-Acetaminophen	Oxycodone Hcl/Acetaminophen	35	35	198	612.76	25		24	24	380.79	124	#
1750354437	Silver	Mark	Sherman	TX	48	Neurosurgery	S	Oxycodone-Acetaminophen	Oxycodone Hcl/Acetaminophen	21	21	157	276.26	20	*					*
1750368205	Chang	Matthew	Honolulu	HI	15	Neurosurgery	S	Oxycodone Hcl	Oxycodone Hcl	35	35	178	282.74	25	#					#
1750387528	Robinson	Murray	Snellville	GA	13	Neurosurgery	S	Oxycodone-Acetaminophen	Oxycodone Hcl/Acetaminophen	17	17	259	350.61		*					*
1750399275	Wahl	Melvin	Kennewick	WA	53	Neurosurgery	S	Oxycodone Hcl	Oxycodone Hcl	30	30	388	527.74	26	#					#
1750399275	Wahl	Melvin	Kennewick	WA	53	Neurosurgery	S	Oxycodone-Acetaminophen	Oxycodone Hcl/Acetaminophen	12	12	148	312.41		*					*
1750519112	Hawasli	Ammar	North Kansas City	MO	29	Neurosurgery	S	Oxycodone Hcl	Oxycodone Hcl	44	44	299	313.73	30		32	32	218.32	212	#
1750587036	Engler	John	Raleigh	NC	37	Neurosurgery	S	Oxycodone Hcl	Oxycodone Hcl	21	21	113	139.68	15	*					*
1750587036	Engler	John	Raleigh	NC	37	Neurosurgery	S	Oxycodone-Acetaminophen	Oxycodone Hcl/Acetaminophen	32	32	180	298.14	15		12	12	126.33	71	*
1750587838	Kelley	Brian	Lake Charles	LA	22	Neurosurgery	S	Oxycodone-Acetaminophen	Oxycodone Hcl/Acetaminophen	109	109	732	1367.23	94		90	90	1079.43	603		77
1750592051	Losiniecki	Andrew	Mishawaka	IN	18	Neurosurgery	S	Oxycodone-Acetaminophen	Oxycodone Hcl/Acetaminophen	36	36	309	691.36	22		22	22	323.48	165	#
1750602645	Mirzadeh	Zaman	Phoenix	AZ	04	Neurosurgery	S	Oxycodone Hcl	Oxycodone Hcl	16	16	90	108.07	14	*					*
1760412100	Budway	Matthew	Berwyn	PA	42	Neurosurgery	S	Oxycodone Hcl	Oxycodone Hcl	19	19	527	919.87		#					*
1760432090	Baker	Christopher	Winter Park	FL	12	Neurosurgery	S	Oxycodone-Acetaminophen	Oxycodone Hcl/Acetaminophen	61	61	268	805.47	60	#					#
1760443857	Reynolds	William	Oklahoma City	OK	40	Neurosurgery	S	Oxycodone Hcl	Oxycodone Hcl	16	16	169	302.94		#					*
1760445167	Alvarez	Jaime	Fort Myers	FL	12	Neurosurgery	S	Oxycodone-Acetaminophen	Oxycodone Hcl/Acetaminophen	92	92	526	1566.84	65	#					#
1760445241	Crosby	Glenn	Memphis	TN	47	Neurosurgery	S	Oxycodone-Acetaminophen	Oxycodone Hcl/Acetaminophen	24	24	143	203.95	18	#					#
1760462121	Fabi	Alain	Kalamazoo	MI	26	Neurosurgery	S	Oxycodone Hcl	Oxycodone Hcl	51	51	390	452.62	22	#					#
1760462121	Fabi	Alain	Kalamazoo	MI	26	Neurosurgery	S	Oxycodone-Acetaminophen	Oxycodone Hcl/Acetaminophen	26	26	195	484.77	13		11	11	196.65	88	*
1760684179	Raychaudhuri	Ratul	Toledo	OH	39	Neurosurgery	S	Oxycodone-Acetaminophen	Oxycodone Hcl/Acetaminophen	23	23	178	471.48	15	#					#
1760778443	Camara	Joaquin	Providence	RI	44	Neurosurgery	S	Oxycodone Hcl	Oxycodone Hcl	17	17	108	107.23	14	*					*
1770500209	Wright	Neill	Saint Louis	MO	29	Neurosurgery	S	Oxycodone Hcl	Oxycodone Hcl	11	11	102	188.8		*					*
1770522864	Ordia	Joe	Peabody	MA	25	Neurosurgery	S	Oxycodone Hcl	Oxycodone Hcl	46	46	1289	722.33		#					*
1770522864	Ordia	Joe	Peabody	MA	25	Neurosurgery	S	Oxycodone-Acetaminophen	Oxycodone Hcl/Acetaminophen	22	22	614	555.1		*					*
1770522864	Ordia	Joe	Peabody	MA	25	Neurosurgery	S	Oxycontin	Oxycodone Hcl	15	15	447	4324.8			15	15	4324.8	447	*
1770553075	Norvill	Keith	Hot Springs	AR	05	Neurosurgery	S	Oxycodone Hcl	Oxycodone Hcl	20	20	220	195.4	11	#					*
1770561979	Ashker	Kheder	Cumberland	MD	24	Neurosurgery	S	Oxycodone-Acetaminophen	Oxycodone Hcl/Acetaminophen	20	20	183	206.6	16	#					#
1770673766	D'agostino	Sabino	N. Charleston	SC	45	Neurosurgery	S	Oxycodone-Acetaminophen	Oxycodone Hcl/Acetaminophen	27	27	245	385.28	18	#					#
1770715559	Parry	Phillip	Marietta	GA	13	Neurosurgery	S	Oxycodone-Acetaminophen	Oxycodone Hcl/Acetaminophen	11	11	117	151.55		*					*
1770734675	Stuart	Robert	Charleston	SC	45	Neurosurgery	S	Oxycodone-Acetaminophen	Oxycodone Hcl/Acetaminophen	16	16	105	174.21	12	#					*
1770809329	Oh	Gerald	Murrieta	CA	06	Neurosurgery	S	Oxycodone-Acetaminophen	Oxycodone Hcl/Acetaminophen	45	45	574	1328.7	31	#					#
1780609768	Tomaszek	David	Conroe	TX	48	Neurosurgery	S	Oxycodone Hcl	Oxycodone Hcl	30	30	802	1247.35		*					*
1780609768	Tomaszek	David	Conroe	TX	48	Neurosurgery	S	Oxycodone-Acetaminophen	Oxycodone Hcl/Acetaminophen	51	51.7	1545	2868.31			19	19.7	642.99	590	*
1780620765	Soloniuk	Donald	Lewiston	ID	16	Neurosurgery	S	Oxycodone Hcl	Oxycodone Hcl	12	12	106	137.71		*					*
1780620765	Soloniuk	Donald	Lewiston	ID	16	Neurosurgery	S	Oxycodone-Acetaminophen	Oxycodone Hcl/Acetaminophen	19	19	194	437.28		*					*
1780628719	Kokkino	Andrew	Springfield	OR	41	Neurosurgery	S	Oxycodone Hcl	Oxycodone Hcl	27	27	184	195.68	23	#					#
1780637348	Hrynkiw	Zenko	Birmingham	AL	01	Neurosurgery	S	Oxycodone-Acetaminophen	Oxycodone Hcl/Acetaminophen	82	82	535	968.77	40		46	46	582.58	305		25
1780673814	Flotte	Edward	Mobile	AL	01	Neurosurgery	S	Oxycodone-Acetaminophen	Oxycodone Hcl/Acetaminophen	84	84	921	2046.49	66		50	50	1236.44	525		45
1780679126	Allen	Clark	Idaho Falls	ID	16	Neurosurgery	S	Oxycodone-Acetaminophen	Oxycodone Hcl/Acetaminophen	21	21	162	439.79	19	#					#
1780680504	Stevenson	John	Gainesville	FL	12	Neurosurgery	S	Oxycodone Hcl	Oxycodone Hcl	121	121	1513	1836.75	51		98	98	1592.66	1209	#
1780680504	Stevenson	John	Gainesville	FL	12	Neurosurgery	S	Oxycodone-Acetaminophen	Oxycodone Hcl/Acetaminophen	27	27	297	513.7	16		12	12	234.96	90	*
1780706788	Vernal	Raul	Los Gatos	CA	06	Neurosurgery	S	Oxycodone-Acetaminophen	Oxycodone Hcl/Acetaminophen	23	23	483	1004.8			0	0	0	0	#
1780710822	Iguchi	Mark	Baltimore	MD	24	Neurosurgery	S	Oxycodone Hcl	Oxycodone Hcl	59	59	439	484.99	27		28	28	208.68	198	#
1780795435	Cantando	John	Wellington	FL	12	Neurosurgery	S	Oxycodone-Acetaminophen	Oxycodone Hcl/Acetaminophen	107	107	793	1430.41	69		82	82	1167.88	611		52
1780797019	Ostrup	Richard	San Diego	CA	06	Neurosurgery	S	Oxycodone-Acetaminophen	Oxycodone Hcl/Acetaminophen	32	32	355	692.8	22	#					#
1780835769	Thomas	John	Wilmington	NC	37	Neurosurgery	S	Oxycodone Hcl	Oxycodone Hcl	24	24	153	252.4	23	#					#
1780847947	Whitlow	Justin	Salina	KS	20	Neurosurgery	S	Oxycodone-Acetaminophen	Oxycodone Hcl/Acetaminophen	51	51	328	556.11	32	#					#
1780905380	Menendez	Joshua	Birmingham	AL	01	Neurosurgery	S	Oxycodone-Acetaminophen	Oxycodone Hcl/Acetaminophen	179	179	1559	2707.45	117		121	121	1538.2	1032		81
1780951582	D'andrea	Kenneth	Detroit	MI	26	Neurosurgery	S	Oxycodone-Acetaminophen	Oxycodone Hcl/Acetaminophen	60	60	471	800.34	14		34	34	390.09	268	*
1790044857	Rotoli	Giorgio	Oradell	NJ	34	Neurosurgery	S	Oxycodone-Acetaminophen	Oxycodone Hcl/Acetaminophen	21	21	105	136.98	17	#					#
1790098788	Okun	Jessica	Sunrise	FL	12	Neurosurgery	S	Oxycodone Hcl	Oxycodone Hcl	19	19	60	98.3	16	#					#
1790702363	Lien	George	Murfreesboro	TN	47	Neurosurgery	S	Oxycodone-Acetaminophen	Oxycodone Hcl/Acetaminophen	48	48	239	501.83	20		13	13	127.71	63	*
1790728913	Schlifka	Brett	Wellington	FL	12	Neurosurgery	S	Oxycodone-Acetaminophen	Oxycodone Hcl/Acetaminophen	69	69	325	792.91	52		51	51	452.82	237		39
1790734226	Bowen	Samuel	Birmingham	AL	01	Neurosurgery	S	Oxycodone-Acetaminophen	Oxycodone Hcl/Acetaminophen	212	212	1767	3088.62	115		136	136	1955.74	1095		88
1790734242	Miller	Joshua	Knoxville	TN	47	Neurosurgery	S	Oxycodone-Acetaminophen	Oxycodone Hcl/Acetaminophen	13	13	101	196.28		*					*
1790758878	Soldevilla	Francisco	Tualatin	OR	41	Neurosurgery	S	Oxycodone Hcl	Oxycodone Hcl	87	87	614	887.19	21		38	38	370.83	264	#
1790764850	Underwood	Bill	Bridgeport	WV	54	Neurosurgery	S	Oxycodone-Acetaminophen	Oxycodone Hcl/Acetaminophen	59	59	312	947.98	52		43	43	626.86	230		39
1790771095	Duncan	Johnny	Lawton	OK	40	Neurosurgery	S	Oxycodone-Acetaminophen	Oxycodone Hcl/Acetaminophen	20	20	139	191.29	17	#					#
1790776516	Anderson	Richard	Springfield	MA	25	Neurosurgery	S	Oxycodone Hcl	Oxycodone Hcl	82	82	979	898.88	28		41	41	364.57	468	#
1790776516	Anderson	Richard	Springfield	MA	25	Neurosurgery	S	Oxycodone-Acetaminophen	Oxycodone Hcl/Acetaminophen	46	46	557	1140.97			27	27	616.76	339	*
1790795110	Holaday	Howard	Jackson	MS	28	Neurosurgery	S	Oxycodone-Acetaminophen	Oxycodone Hcl/Acetaminophen	26	26	149	238.76	12		12	12	97.64	66	*
1790944668	Slavin	Justin	Worcester	MA	25	Neurosurgery	S	Oxycodone Hcl	Oxycodone Hcl	11	11	96	63.14		*					*
1801074661	Howes	Gregory	Roanoke	VA	51	Neurosurgery	S	Oxycodone Hcl	Oxycodone Hcl	13	13	159	111.68	13	*					*
1801086897	Musleh	Wael	Vancouver	WA	53	Neurosurgery	S	Oxycodone Hcl	Oxycodone Hcl	42	42	226	182.79	38		31	31	129.95	164		27
1801093224	Boswell	Scott	Salina	KS	20	Neurosurgery	S	Oxycodone Hcl	Oxycodone Hcl	38	38	232	267	37	#					#
1801093224	Boswell	Scott	Salina	KS	20	Neurosurgery	S	Oxycodone-Acetaminophen	Oxycodone Hcl/Acetaminophen	15	15	88	161.72	15	*					*
1801095609	Dakwar	Elias	Tampa	FL	12	Neurosurgery	S	Oxycodone-Acetaminophen	Oxycodone Hcl/Acetaminophen	62	62	729	1135.83	48	#					#
1801112271	Rice	Robert	Bristol	TN	47	Neurosurgery	S	Oxycodone-Acetaminophen	Oxycodone Hcl/Acetaminophen	21	21	192	384.38	18	#					#
1801195011	Ahammad	Zubair	Toledo	OH	39	Neurosurgery	S	Oxycodone-Acetaminophen	Oxycodone Hcl/Acetaminophen	51	51	390	203.92		#					*
1801800685	Holladay	Frank	Kansas City	KS	20	Neurosurgery	S	Oxycodone Hcl	Oxycodone Hcl	11	11.3	294	487.85			0	0	0	0	#
1801800685	Holladay	Frank	Kansas City	KS	20	Neurosurgery	S	Oxycodone-Acetaminophen	Oxycodone Hcl/Acetaminophen	75	75	552	1701.1	27		43	43	715.46	296	#
1801801469	Tekula	Francesca	Anderson	IN	18	Neurosurgery	S	Oxycodone-Acetaminophen	Oxycodone Hcl/Acetaminophen	17	17	172	793.2		#					*
1801857297	Ahuja	Arvind	Franklin	WI	55	Neurosurgery	S	Oxycodone Hcl	Oxycodone Hcl	26	26	560	515.35	15	*					*
1801857297	Ahuja	Arvind	Franklin	WI	55	Neurosurgery	S	Oxycodone-Acetaminophen	Oxycodone Hcl/Acetaminophen	41	41	971	1581.74	20		15	15	468.85	372	*
1801859202	Savage	Douglas	Fort Myers	FL	12	Neurosurgery	S	Oxycodone-Acetaminophen	Oxycodone Hcl/Acetaminophen	56	56	340	1207.57	45		42	42	941.97	242		34
1801885819	Dixit	Sanat	Huntsville	AL	01	Neurosurgery	S	Oxycodone-Acetaminophen	Oxycodone Hcl/Acetaminophen	45	45	267	521.96	41		33	33	361.84	191		30
1801899554	Weaver	Charles	Canton	GA	13	Neurosurgery	S	Oxycodone Hcl	Oxycodone Hcl	14	14	239	218.31		#					*
1801899554	Weaver	Charles	Canton	GA	13	Neurosurgery	S	Oxycodone-Acetaminophen	Oxycodone Hcl/Acetaminophen	26	26	447	782.02	13	#					*
1801939947	Bagley	Carlos	Durham	NC	37	Neurosurgery	S	Oxycodone Hcl	Oxycodone Hcl	100	100	722	655.34	38		88	88	589.58	629	#
1801973474	Burdick	Adam	La Jolla	CA	06	Neurosurgery	S	Oxycodone-Acetaminophen	Oxycodone Hcl/Acetaminophen	15	15	122	293.17		*					*
1811157613	Cahill	Kevin	Supply	NC	37	Neurosurgery	S	Oxycodone-Acetaminophen	Oxycodone Hcl/Acetaminophen	14	14	64	108.79	13	#					#
1811159254	Capua	John	Modesto	CA	06	Neurosurgery	S	Oxycodone-Acetaminophen	Oxycodone Hcl/Acetaminophen	12	12	327	775.6		*					*
1811181886	Gahramanov	Seymur	Salem	OR	41	Neurosurgery	S	Oxycodone Hcl	Oxycodone Hcl	15	15	103	117.14	11	#					*
1811192156	Elliott	Robert	Newtown Square	PA	42	Neurosurgery	S	Oxycodone Hcl	Oxycodone Hcl	12	12	131	227.81	12	#					#
1811192156	Elliott	Robert	Newtown Square	PA	42	Neurosurgery	S	Oxycodone-Acetaminophen	Oxycodone Hcl/Acetaminophen	16	16	157	303.95	15	#					#
1811924467	Bergman	Thomas	Minneapolis	MN	27	Neurosurgery	S	Oxycodone Hcl	Oxycodone Hcl	39	39	246	232.84	38		17	17	87.82	91		17
1811943996	Summers	Lori	Hammond	LA	22	Neurosurgery	S	Oxycodone Hcl	Oxycodone Hcl	16	16	99	138.14		*					*
1811943996	Summers	Lori	Hammond	LA	22	Neurosurgery	S	Oxycodone-Acetaminophen	Oxycodone Hcl/Acetaminophen	76	76	531	928.12	21		36	36	481.52	251	#
1811944861	Rodts	Gerald	Atlanta	GA	13	Neurosurgery	S	Oxycodone Hcl	Oxycodone Hcl	41	41	378	394.29	24	#					#
1811944861	Rodts	Gerald	Atlanta	GA	13	Neurosurgery	S	Oxycodone-Acetaminophen	Oxycodone Hcl/Acetaminophen	20	20	152	410.54			20	20	410.54	152	*
1811954035	Naso	William	Florence	SC	45	Neurosurgery	S	Oxycodone-Acetaminophen	Oxycodone Hcl/Acetaminophen	54	54	274	479.87	51		41	41	377.32	192		38
1811969421	Greenberg	Martin	Boca Raton	FL	12	Neurosurgery	S	Oxycodone-Acetaminophen	Oxycodone Hcl/Acetaminophen	16	16	92	109.14	14	#					#
1811990161	Reeder	Ralph	Dakota Dunes	SD	46	Neurosurgery	S	Oxycodone-Acetaminophen	Oxycodone Hcl/Acetaminophen	15	15	139	344.26		*					*
1811992035	Gardner	Stephen	Greenville	SC	45	Neurosurgery	S	Oxycodone Hcl	Oxycodone Hcl	143	143	2604	1695.85	44		102	102	1152.52	1672		33
1811992035	Gardner	Stephen	Greenville	SC	45	Neurosurgery	S	Oxycodone-Acetaminophen	Oxycodone Hcl/Acetaminophen	39	39	842	874.19		#					*
1811992449	Haid	Regis	Atlanta	GA	13	Neurosurgery	S	Oxycodone Hcl	Oxycodone Hcl	31	31	185	336.75	21	#					#
1821012832	Gardner	Paul	Provo	UT	49	Neurosurgery	S	Oxycodone Hcl	Oxycodone Hcl	31	31	694	734.57			19	19	578.97	425	*
1821016817	Burry	Matthew	Sanford	FL	12	Neurosurgery	S	Oxycodone-Acetaminophen	Oxycodone Hcl/Acetaminophen	40	40	280	470.6	25		29	29	323.3	203	#
1821034950	Nichols	Margaret	Joplin	MO	29	Neurosurgery	S	Oxycodone-Acetaminophen	Oxycodone Hcl/Acetaminophen	12	12	76	192.81		*					*
1821036492	Keller	Irvin	Vero Beach	FL	12	Neurosurgery	S	Oxycodone Hcl	Oxycodone Hcl	39	39	1089	1298.44		*					*
1821043498	Mimran	Ronnie	Castro Valley	CA	06	Neurosurgery	S	Oxycodone-Acetaminophen	Oxycodone Hcl/Acetaminophen	32	32	430	605.07			17	17	334.77	269	*
1821048752	Colon	Gary	Naples	FL	12	Neurosurgery	S	Oxycodone-Acetaminophen	Oxycodone Hcl/Acetaminophen	14	14	51	125.09	13	#					#
1821060229	Stanfield	Matthew	Seymour	IN	18	Neurosurgery	S	Oxycodone-Acetaminophen	Oxycodone Hcl/Acetaminophen	39	39	424	1046.61	20		18	18	432.56	205	*
1821064957	Henn	Jeffrey	Fort Myers	FL	12	Neurosurgery	S	Oxycodone Hcl	Oxycodone Hcl	23	23	141	215.98	20	#					#
1821080672	Cavanaugh	David	Shreveport	LA	22	Neurosurgery	S	Oxycodone-Acetaminophen	Oxycodone Hcl/Acetaminophen	11	11	84	131.54		*					*
1821097775	Lusk	Michael	Naples	FL	12	Neurosurgery	S	Oxycodone-Acetaminophen	Oxycodone Hcl/Acetaminophen	58	58	360	1022.2	42	#					#
1821109513	Nathoo	Narendra	Bowling Green	KY	21	Neurosurgery	S	Oxycodone-Acetaminophen	Oxycodone Hcl/Acetaminophen	26	26	241	432.09	22		12	12	223.94	106	*
1821189408	Khalil	Hitham	Valdosta	GA	13	Neurosurgery	S	Oxycodone-Acetaminophen	Oxycodone Hcl/Acetaminophen	65	65	648	1083.98	55		46	46	661.63	430		39
1821206392	Thoman	William	Denver	CO	08	Neurosurgery	S	Oxycodone Hcl	Oxycodone Hcl	15	15	83	118.87	12	#					#
1821319682	Buchholz	Avery	Charlottesville	VA	51	Neurosurgery	S	Oxycodone-Acetaminophen	Oxycodone Hcl/Acetaminophen	19	19	143	190.07	12	*					*
1821389255	Hammer	Christine	Tacoma	WA	53	Neurosurgery	S	Oxycodone Hcl	Oxycodone Hcl	38	38	313	562.44	22		27	27	400.13	216	#
1821389255	Hammer	Christine	Tacoma	WA	53	Neurosurgery	S	Oxycodone-Acetaminophen	Oxycodone Hcl/Acetaminophen	71	71	569	2228.12	24		49	49	1789.55	406	#
1831152701	Kinkel	Peter	Williamsville	NY	36	Neurosurgery	S	Oxycodone-Acetaminophen	Oxycodone Hcl/Acetaminophen	25	25	742	504.86			0	0	0	0	#
1831197698	Henegar	Martin	Charlotte	NC	37	Neurosurgery	S	Oxycodone Hcl	Oxycodone Hcl	19	19	133	66.06		*					*
1831197698	Henegar	Martin	Charlotte	NC	37	Neurosurgery	S	Oxycodone-Acetaminophen	Oxycodone Hcl/Acetaminophen	92	92	668	1556.33	21		35	35	400.92	251	#
1831209394	Hysell	Steven	Fresno	CA	06	Neurosurgery	S	Oxycodone-Acetaminophen	Oxycodone Hcl/Acetaminophen	16	16	86	149.85	15	#					#
1831286863	Maher	Philip	Pensacola	FL	12	Neurosurgery	S	Oxycodone-Acetaminophen	Oxycodone Hcl/Acetaminophen	29	29	194	689.17	25	#					#
1831366392	Altstadt	Thomas	Louisville	KY	21	Neurosurgery	S	Oxycodone-Acetaminophen	Oxycodone Hcl/Acetaminophen	38	38	625	1889.19	16		20	20	1143.84	379	*
1831373117	Cain	Marshall	Monroe	LA	22	Neurosurgery	S	Oxycodone-Acetaminophen	Oxycodone Hcl/Acetaminophen	122	122	2021	3600.04	23		83	83	2665.3	1471	#
1831400621	Bradley	Lucas	Mountain Home	AR	05	Neurosurgery	S	Oxycodone Hcl	Oxycodone Hcl	48	48	357	370.76	40		33	33	239.16	243		27
1831400621	Bradley	Lucas	Mountain Home	AR	05	Neurosurgery	S	Oxycodone-Acetaminophen	Oxycodone Hcl/Acetaminophen	64	64	453	936.93	51		34	34	437.5	242		28
1831720408	Lau	Jonathan	Atlanta	GA	13	Neurosurgery	S	Oxycodone-Acetaminophen	Oxycodone Hcl/Acetaminophen	15	15	66	83.6	15	*					*
1841213568	Robbins	John	Sleepy Hollow	NY	36	Neurosurgery	S	Oxycodone Hcl	Oxycodone Hcl	19	19	490	407.88		*					*
1841219144	Brown	Peter	Tacoma	WA	53	Neurosurgery	S	Oxycodone-Acetaminophen	Oxycodone Hcl/Acetaminophen	27	27	214	637.87	23	#					#
1841231958	Lee	Max	Milwaukee	WI	55	Neurosurgery	S	Oxycodone Hcl	Oxycodone Hcl	15	15	260	246.35	13	#					#
1841238011	Martino	Anthony	Mobile	AL	01	Neurosurgery	S	Oxycodone Hcl	Oxycodone Hcl	19	19	317	197.77		*					*
1841238011	Martino	Anthony	Mobile	AL	01	Neurosurgery	S	Oxycodone-Acetaminophen	Oxycodone Hcl/Acetaminophen	28	28	461	652.91	13	*					*
1841249711	Behrmann	Donald	Winter Park	FL	12	Neurosurgery	S	Oxycodone-Acetaminophen	Oxycodone Hcl/Acetaminophen	21	21	118	330.8	19	#					#
1841265139	Shumaker	Grant	Dakota Dunes	SD	46	Neurosurgery	S	Oxycodone-Acetaminophen	Oxycodone Hcl/Acetaminophen	129	129	718	1643.83	53		92	92	1129.36	525		36
1841289964	Suh	Daniel	Savannah	GA	13	Neurosurgery	S	Oxycodone-Acetaminophen	Oxycodone Hcl/Acetaminophen	11	11	93	160.06		*					*
1841297041	Phuong	Loi	Fort Wayne	IN	18	Neurosurgery	S	Oxycodone-Acetaminophen	Oxycodone Hcl/Acetaminophen	54	54	418	1025.15	21		27	27	349.24	224	#
1841331279	Spooner	John	Nashville	TN	47	Neurosurgery	S	Oxycodone-Acetaminophen	Oxycodone Hcl/Acetaminophen	16	16	79	201.69	11	*					*
1841338084	Ogden	John	Westerville	OH	39	Neurosurgery	S	Oxycodone-Acetaminophen	Oxycodone Hcl/Acetaminophen	44	44	308	659.89	39		33	33	442.74	231	#
1841401734	Wadhwa	Rishi	Greenbrae	CA	06	Neurosurgery	S	Oxycodone-Acetaminophen	Oxycodone Hcl/Acetaminophen	23	23	175	313.25	14	#					*
1841491925	Evans	Brandon	Fayetteville	AR	05	Neurosurgery	S	Oxycodone-Acetaminophen	Oxycodone Hcl/Acetaminophen	20	20	261	539.18	18	#					#
1841635257	Krueger	Bryan	Cincinnati	OH	39	Neurosurgery	S	Oxycodone-Acetaminophen	Oxycodone Hcl/Acetaminophen	17	17	148	221.47	13	#					*
1851311088	Adler	David	Portland	OR	41	Neurosurgery	S	Oxycodone-Acetaminophen	Oxycodone Hcl/Acetaminophen	13	13	28	83.82	12	#					*
1851331698	Robinson	Robert	Birmingham	AL	01	Neurosurgery	S	Oxycodone-Acetaminophen	Oxycodone Hcl/Acetaminophen	139	139	1195	2620.29	58		82	82	1620.79	721		39
1851333728	Killeffer	James	Knoxville	TN	47	Neurosurgery	S	Oxycodone Hcl	Oxycodone Hcl	14	14	58	49.49	13	*					*
1851338628	Wiles	David	Chattanooga	TN	47	Neurosurgery	S	Oxycodone-Acetaminophen	Oxycodone Hcl/Acetaminophen	30	30	241	377.86	24	#					#
1851347678	Allende	Rafael	Melbourne	FL	12	Neurosurgery	S	Oxycodone-Acetaminophen	Oxycodone Hcl/Acetaminophen	18	18	123	188.07		*					*
1851354179	Moyer	Donald	Cape Coral	FL	12	Neurosurgery	S	Oxycodone-Acetaminophen	Oxycodone Hcl/Acetaminophen	58	58	290	1011.63	37	#					#
1851378772	Khan	Ahmed	New Britain	CT	09	Neurosurgery	S	Oxycodone Hcl	Oxycodone Hcl	50	50	529	472.89	27		33	33	280.63	385	#
1851385181	Buster	Ward	Columbus	OH	39	Neurosurgery	S	Oxycodone-Acetaminophen	Oxycodone Hcl/Acetaminophen	45	45	317	536.98	14		17	17	291.69	115	*
1851566855	Strom	Russell	Danville	PA	42	Neurosurgery	S	Oxycodone Hcl	Oxycodone Hcl	19	19	100	97.91	11	#					*
1851599880	Spomar	Daniel	Greenwood	IN	18	Neurosurgery	S	Oxycodone-Acetaminophen	Oxycodone Hcl/Acetaminophen	33	33	291	440.45	15		12	12	181.5	134	*
1851603906	Birinyi	Paul	Opelousas	LA	22	Neurosurgery	S	Oxycodone-Acetaminophen	Oxycodone Hcl/Acetaminophen	12	12	154	215.53		*					*
1851612972	Kumar	Ravi	Rochester	MN	27	Neurosurgery	S	Oxycodone Hcl	Oxycodone Hcl	18	18	132	166.78	13		18	18	166.78	132		13
1861438517	Park	Charles	Baltimore	MD	24	Neurosurgery	S	Oxycodone Hcl	Oxycodone Hcl	350	352.7	8951	8421.11	87		102	102	1975.1	2482		34
1861438517	Park	Charles	Baltimore	MD	24	Neurosurgery	S	Oxycodone-Acetaminophen	Oxycodone Hcl/Acetaminophen	17	17	398	259.96		*					*
1861444846	Theofilos	Charles	Palm Beach Gardens	FL	12	Neurosurgery	S	Oxycodone-Acetaminophen	Oxycodone Hcl/Acetaminophen	13	13	61	160.83	13		13	13	160.83	61		13
1861461170	Schroeder	Kurt	Tucson	AZ	04	Neurosurgery	S	Oxycodone-Acetaminophen	Oxycodone Hcl/Acetaminophen	86	86	363	996.82	76		69	69	847.54	300		61
1861483265	Villanueva	Wayne	Louisville	KY	21	Neurosurgery	S	Oxycodone-Acetaminophen	Oxycodone Hcl/Acetaminophen	23	23	199	442.42	11		11	11	152.73	85	*
1861617755	Oliver	Thomas	Tallahassee	FL	12	Neurosurgery	S	Oxycodone Hcl	Oxycodone Hcl	59	59	168	179.64	56		36	36	98.61	107		36
1861664682	Stockwell	David	Indianapolis	IN	18	Neurosurgery	S	Oxycodone Hcl	Oxycodone Hcl	20	20	146	114.36		#					*
1861678591	Tumialan	Luis	Scottsdale	AZ	04	Neurosurgery	S	Oxycodone-Acetaminophen	Oxycodone Hcl/Acetaminophen	24	24	221	336.27	13		24	24	336.27	221		13
1861687873	Do	Nguyen	San Ramon	CA	06	Neurosurgery	S	Oxycodone-Acetaminophen	Oxycodone Hcl/Acetaminophen	15	15	406	572.36			15	15	572.36	406	*
1861719817	Manix	Marc	Brawley	CA	06	Neurosurgery	S	Oxycodone-Acetaminophen	Oxycodone Hcl/Acetaminophen	15	15	121	189.9		#					*
1861773889	Al Shamy	George	Shenandoah	TX	48	Neurosurgery	S	Oxycodone-Acetaminophen	Oxycodone Hcl/Acetaminophen	11	11	122	156.03		*					*
1861794000	To	Chiu Yuen	Southfield	MI	26	Neurosurgery	S	Oxycodone-Acetaminophen	Oxycodone Hcl/Acetaminophen	97	97	1255	2121.89	60		63	63	1314.68	785		39
1871502476	Bartl	Lynn	Waukesha	WI	55	Neurosurgery	S	Oxycodone Hcl	Oxycodone Hcl	19	19	119	154.11	15	#					*
1871531749	Greene	Andrew	Neenah	WI	55	Neurosurgery	S	Oxycodone-Acetaminophen	Oxycodone Hcl/Acetaminophen	25	25	153	420.15	18	#					#
1871553370	Miller	Jimmy	Greenwood	MS	28	Neurosurgery	S	Oxycodone-Acetaminophen	Oxycodone Hcl/Acetaminophen	24	24	115	162.64	23	#					#
1871561167	Capocelli	Anthony	Little Rock	AR	05	Neurosurgery	S	Oxycodone Hcl	Oxycodone Hcl	11	11	145	134.38		*					*
1871561167	Capocelli	Anthony	Little Rock	AR	05	Neurosurgery	S	Oxycodone-Acetaminophen	Oxycodone Hcl/Acetaminophen	36	36	310	536.88	18	*					*
1871579235	Javed	Tariq	Marietta	GA	13	Neurosurgery	S	Oxycodone-Acetaminophen	Oxycodone Hcl/Acetaminophen	13	13	84	200.24		#					*
1871582213	Tibbs	Robert	Oklahoma City	OK	40	Neurosurgery	S	Oxycodone Hcl	Oxycodone Hcl	34	34	237	326.35	29		23	23	249.78	162	#
1871584011	Schell	Gerald	Saginaw	MI	26	Neurosurgery	S	Oxycodone-Acetaminophen	Oxycodone Hcl/Acetaminophen	255	255	7144	11157.21	56		87	87	2972.48	2415		23
1871688135	Beaumont	Andrew	Wausau	WI	55	Neurosurgery	S	Oxycodone Hcl	Oxycodone Hcl	73	73	772	627.58	22		44	44	366.65	390		11
1871708768	Tuttle	Jonathan	Augusta	GA	13	Neurosurgery	S	Oxycodone-Acetaminophen	Oxycodone Hcl/Acetaminophen	67	67	783	1885.16	53		44	44	1246.79	576		38
1871710004	Klem	Jack	Miami	FL	12	Neurosurgery	S	Oxycodone-Acetaminophen	Oxycodone Hcl/Acetaminophen	19	19	67	120.42	14	*					*
1871720201	Styliaras	John	Topeka	KS	20	Neurosurgery	S	Oxycodone-Acetaminophen	Oxycodone Hcl/Acetaminophen	33	33	400	720	18	#					#
1871747469	Mumert	Michael	Springfield	MO	29	Neurosurgery	S	Oxycodone-Acetaminophen	Oxycodone Hcl/Acetaminophen	14	14	98	147.98		*					*
1871766022	Bydon	Mohamad	Rochester	MN	27	Neurosurgery	S	Oxycodone Hcl	Oxycodone Hcl	11	11	44	107.24			11	11	107.24	44	*
1871883660	Bridges	Kelly	Boise	ID	16	Neurosurgery	S	Oxycodone Hcl	Oxycodone Hcl	38	38	271	406.01	32	#					#
1881637833	Desai	Rajiv	Scarborough	ME	23	Neurosurgery	S	Oxycodone Hcl	Oxycodone Hcl	18	18	313	457.81		*					*
1881661791	Lyerly	Mark	Martinsburg	WV	54	Neurosurgery	S	Oxycodone Hcl	Oxycodone Hcl	22	22	206	184.85	19	#					#
1881661791	Lyerly	Mark	Martinsburg	WV	54	Neurosurgery	S	Oxycodone-Acetaminophen	Oxycodone Hcl/Acetaminophen	30	30	213	310.3	25	#					#
1881670180	Gower	David	Jasper	GA	13	Neurosurgery	S	Oxycodone-Acetaminophen	Oxycodone Hcl/Acetaminophen	92	92	501	1110.71	28		47	47	509.62	252	#
1881676898	Hall	Jonathan	Saint Petersburg	FL	12	Neurosurgery	S	Oxycodone-Acetaminophen	Oxycodone Hcl/Acetaminophen	12	12	67	234.32		#					*
1881693133	Bobek	Miroslav	Medford	OR	41	Neurosurgery	S	Oxycodone-Acetaminophen	Oxycodone Hcl/Acetaminophen	11	11	50	88.96		*					*
1881696052	Feldkamp	Matthias	Maple Grove	MN	27	Neurosurgery	S	Oxycodone Hcl	Oxycodone Hcl	55	55	256	450.31	27		25	25	150.88	114		15
1881705796	Spitalieri	John	Prescott	AZ	04	Neurosurgery	S	Oxycodone-Acetaminophen	Oxycodone Hcl/Acetaminophen	12	12	164	140.41		#					*
1881725984	Ragel	Brian	Vancouver	WA	53	Neurosurgery	S	Oxycodone Hcl	Oxycodone Hcl	35	35	200	205.59	31		20	20	98.61	103		19
1881757268	Danish	Shabbar	Neptune	NJ	34	Neurosurgery	S	Oxycodone-Acetaminophen	Oxycodone Hcl/Acetaminophen	26	26	118	216.11	25	#					#
1881774206	Mayer	Peter	Sarasota	FL	12	Neurosurgery	S	Oxycodone-Acetaminophen	Oxycodone Hcl/Acetaminophen	104	104	649	1256.08	59		93	93	1162.7	574	#
1881791663	Dejesus-Rodriguez	Reynaldo	Ponce	PR	72	Neurosurgery	S	Oxycodone-Acetaminophen	Oxycodone Hcl/Acetaminophen	37	37	322	277.76	36		22	22	156.24	178		22
1881800571	Matheus	Virgilio	Orlando	FL	12	Neurosurgery	S	Oxycodone-Acetaminophen	Oxycodone Hcl/Acetaminophen	23	23	131	303.57	18	#					#
1881811040	Goldman	Marc	Providence	RI	44	Neurosurgery	S	Oxycodone Hcl	Oxycodone Hcl	12	12	142	194.76	12	*					*
1881824860	Tutt	Matthew	Lexington	KY	21	Neurosurgery	S	Oxycodone-Acetaminophen	Oxycodone Hcl/Acetaminophen	77	77	732	1006.61	60		55	55	728.7	544		46
1881838662	Lee	Onechang	Fountain Valley	CA	06	Neurosurgery	S	Oxycodone-Acetaminophen	Oxycodone Hcl/Acetaminophen	16	16	412	682.59		#					*
1881853158	Jayarao	Mayur	Springfield	MO	29	Neurosurgery	S	Oxycodone Hcl	Oxycodone Hcl	43	43	402	426.49	28		28	28	207.28	250	#
1881983492	Mccracken	David	Atlanta	GA	13	Neurosurgery	S	Oxycodone Hcl	Oxycodone Hcl	23	23	108	124.83	19	#					#
1891752176	Anson	John	Las Vegas	NV	32	Neurosurgery	S	Oxycodone-Acetaminophen	Oxycodone Hcl/Acetaminophen	36	36	252	366.97	16		23	23	232.03	161	#
1891768883	Gerszten	Peter	Pittsburgh	PA	42	Neurosurgery	S	Oxycodone Hcl	Oxycodone Hcl	71	71	984	972.04	44		38	38	513.66	548		27
1891783254	Weitman	David	Bangor	ME	23	Neurosurgery	S	Oxycodone Hcl	Oxycodone Hcl	13	13	91	99.58	11	*					*
1891783254	Weitman	David	Bangor	ME	23	Neurosurgery	S	Oxycodone-Acetaminophen	Oxycodone Hcl/Acetaminophen	104	104	628	1651.13	61		57	57	882.5	345		42
1891784237	Hahn	Michael	Oklahoma City	OK	40	Neurosurgery	S	Oxycodone Hcl	Oxycodone Hcl	37	37	253	380.68	28		19	19	222.58	133		17
1891784237	Hahn	Michael	Oklahoma City	OK	40	Neurosurgery	S	Oxycodone-Acetaminophen	Oxycodone Hcl/Acetaminophen	14	14	101	277.34	12	*					*
1891902714	Ayer	Robert	Lawrenceville	GA	13	Neurosurgery	S	Oxycodone-Acetaminophen	Oxycodone Hcl/Acetaminophen	60	60	915	1508.69	36		37	37	759.99	563		23
1891923850	Taylon	Samuel	Kansas City	MO	29	Neurosurgery	S	Oxycodone-Acetaminophen	Oxycodone Hcl/Acetaminophen	16	16	162	310.91	14	*					*
1902000599	Angeles	Carmina	Eugene	OR	41	Neurosurgery	S	Oxycodone Hcl	Oxycodone Hcl	25	25	183	222.31	25	#					#
1902020738	Ha	Tung	Bellingham	WA	53	Neurosurgery	S	Oxycodone-Acetaminophen	Oxycodone Hcl/Acetaminophen	30	30	189	240.56	17	#					#
1902023146	Belknap	Thomas	Canton	GA	13	Neurosurgery	S	Oxycodone Hcl	Oxycodone Hcl	21	21	177	240.27	12	#					*
1902800733	Sherman	Jonathan	Eugene	OR	41	Neurosurgery	S	Oxycodone Hcl	Oxycodone Hcl	12	12	84	59.91	11	*					*
1902802515	Ehirim	Princewill	Lawrenceville	GA	13	Neurosurgery	S	Oxycodone-Acetaminophen	Oxycodone Hcl/Acetaminophen	15	15	111	142.71		*					*
1902852734	Spillane	William	High Point	NC	37	Neurosurgery	S	Oxycodone Hcl	Oxycodone Hcl	198	198	5643	4003.52	35		138	138	2706.17	3889		22
1902852734	Spillane	William	High Point	NC	37	Neurosurgery	S	Oxycodone-Acetaminophen	Oxycodone Hcl/Acetaminophen	191	191	5571	8060.14	41		125	125	4956.47	3730		26
1902852734	Spillane	William	High Point	NC	37	Neurosurgery	S	Oxycontin	Oxycodone Hcl	21	21	630	15078.07		#					*
1902854482	Doran	Stephen	Omaha	NE	31	Neurosurgery	S	Oxycodone Hcl	Oxycodone Hcl	11	11	63	108.2			11	11	108.2	63	*
1902878887	Fritz	David	Lawrence	KS	20	Neurosurgery	S	Oxycodone Hcl	Oxycodone Hcl	13	13	125	153.61		#					*
1902885098	Boyer	Richard	Knoxville	TN	47	Neurosurgery	S	Oxycodone Hcl	Oxycodone Hcl	51	51	1478	1688.14		*					*
1902885098	Boyer	Richard	Knoxville	TN	47	Neurosurgery	S	Oxycodone-Acetaminophen	Oxycodone Hcl/Acetaminophen	45	45	1118	2098.4	16		30	30	1563.61	782	*
1902885098	Boyer	Richard	Knoxville	TN	47	Neurosurgery	S	Oxycontin	Oxycodone Hcl	12	12	360	5875.44			12	12	5875.44	360	*
1902926850	Waldron	James	Austin	TX	48	Neurosurgery	S	Oxycodone-Acetaminophen	Oxycodone Hcl/Acetaminophen	11	11	93	166.07		*					*
1902988249	Nagy	Aurangzeb	Las Vegas	NV	32	Neurosurgery	S	Oxycodone Hcl	Oxycodone Hcl	13	13	356	461.26			0	0	0	0	#
1912092800	Refai	Daniel	Atlanta	GA	13	Neurosurgery	S	Oxycodone Hcl	Oxycodone Hcl	58	58	716	836.02	32		34	34	520.65	381	#
1912092800	Refai	Daniel	Atlanta	GA	13	Neurosurgery	S	Oxycodone-Acetaminophen	Oxycodone Hcl/Acetaminophen	20	20	245	360.7	12	#					*
1912115718	Pearson	Blake	Birmingham	AL	01	Neurosurgery	S	Oxycodone-Acetaminophen	Oxycodone Hcl/Acetaminophen	39	39	494	1273.67	22	*					*
1912133570	Werthammer	Matthew	Huntington	WV	54	Neurosurgery	S	Oxycodone-Acetaminophen	Oxycodone Hcl/Acetaminophen	60	60	426	936.35	59		49	49	765.95	347		48
1912235888	Waits	Kevin	Gainesville	GA	13	Neurosurgery	S	Oxycodone Hcl	Oxycodone Hcl	22	22	137	176.76	18	#					*
1912905175	Spetka	Lawrence	Toledo	OH	39	Neurosurgery	S	Oxycodone-Acetaminophen	Oxycodone Hcl/Acetaminophen	114	114	798	1432.68	54		80	80	899.18	566	#
1912956293	Held	Mark	New Bern	NC	37	Neurosurgery	S	Oxycodone Hcl	Oxycodone Hcl	47	47	517	566.08	36		25	25	294.16	240		21
1912957572	Cielo	Deus	Providence	RI	44	Neurosurgery	S	Oxycodone Hcl	Oxycodone Hcl	11	11	81	56.98		*					*
1912996489	Wilson	Robert	Tampa	FL	12	Neurosurgery	S	Oxycodone Hcl	Oxycodone Hcl	17	17	480	274.89			17	17	274.89	480	*
1912996489	Wilson	Robert	Tampa	FL	12	Neurosurgery	S	Oxycodone-Acetaminophen	Oxycodone Hcl/Acetaminophen	63	63	1890	4035.56			24	24	1561.81	720	*
1912996489	Wilson	Robert	Tampa	FL	12	Neurosurgery	S	Oxycontin	Oxycodone Hcl	12	12	360	7770.12			0	0	0	0	#
1922028349	Gross	Robert	Atlanta	GA	13	Neurosurgery	S	Oxycodone-Acetaminophen	Oxycodone Hcl/Acetaminophen	25	25	97	167.95	24	*					*
1922029925	Horgan	Michael	Big Flats	NY	36	Neurosurgery	S	Oxycodone Hcl	Oxycodone Hcl	38	38	183	233.45	36	#					#
1922068782	Donner	Thomas	Thibodaux	LA	22	Neurosurgery	S	Oxycodone-Acetaminophen	Oxycodone Hcl/Acetaminophen	24	24	161	215.75	14		24	24	215.75	161		14
1922113869	Baron	Eli	Los Angeles	CA	06	Neurosurgery	S	Oxycodone Hcl	Oxycodone Hcl	40	40	650	794.98	18		27	27	586.98	411	#
1922113869	Baron	Eli	Los Angeles	CA	06	Neurosurgery	S	Oxycodone-Acetaminophen	Oxycodone Hcl/Acetaminophen	25	25	444	569.13		#					*
1922186576	Von Koch	Cornelia	Redwood City	CA	06	Neurosurgery	S	Oxycodone-Acetaminophen	Oxycodone Hcl/Acetaminophen	14	14	119	153.57	11		14	14	153.57	119		11
1922243682	Hargett	Christopher	Dothan	AL	01	Neurosurgery	S	Oxycodone-Acetaminophen	Oxycodone Hcl/Acetaminophen	15	15	178	439.95	14	*					*
1922310622	Oliveria	Seth	Portland	OR	41	Neurosurgery	S	Oxycodone Hcl	Oxycodone Hcl	38	38	235	296.15	37		27	27	179.2	163		26
1922329986	Decuypere	Michael	Chicago	IL	17	Neurosurgery	S	Oxycodone-Acetaminophen	Oxycodone Hcl/Acetaminophen	16	16	103	135.42		#					*
1932100112	Faircloth	William	Mobile	AL	01	Neurosurgery	S	Oxycodone-Acetaminophen	Oxycodone Hcl/Acetaminophen	127	127	1245	2227.71	86		98	98	1663.91	959		69
1932123940	Reichman	Howard	Provo	UT	49	Neurosurgery	S	Oxycodone Hcl	Oxycodone Hcl	12	12	106	113.83	11	#					*
1932135266	Farrukh	Abdallah	Lancaster	CA	06	Neurosurgery	S	Oxycodone Hcl	Oxycodone Hcl	62	62	1736	1477.86	11		33	33	679.69	920	*
1932135266	Farrukh	Abdallah	Lancaster	CA	06	Neurosurgery	S	Oxycodone-Acetaminophen	Oxycodone Hcl/Acetaminophen	238	238	6703	7025.41	39		137	137	3310.88	3767		21
1932137650	Giannakopoulo	George	Port Richey	FL	12	Neurosurgery	S	Oxycodone-Acetaminophen	Oxycodone Hcl/Acetaminophen	39	39	735	862.15	22	#					#
1932149408	Malone	David	Tulsa	OK	40	Neurosurgery	S	Oxycodone-Acetaminophen	Oxycodone Hcl/Acetaminophen	95	95	831	3164	52	#					#
1932159886	Ulloth	Joel	Mailuku	HI	15	Neurosurgery	S	Oxycodone Hcl	Oxycodone Hcl	12	12	209	132.04		*					*
1932159886	Ulloth	Joel	Mailuku	HI	15	Neurosurgery	S	Oxycodone-Acetaminophen	Oxycodone Hcl/Acetaminophen	40	40	557	813.87			14	14	236.76	170	*
1932165180	Kalfas	Iain	Cleveland	OH	39	Neurosurgery	S	Oxycodone Hcl	Oxycodone Hcl	12	12	360	340.12			0	0	0	0	#
1932168986	Giddens	Eugene	Myrtle Beach	SC	45	Neurosurgery	S	Oxycodone Hcl	Oxycodone Hcl	14	14	115	132.98	13	*					*
1932168986	Giddens	Eugene	Myrtle Beach	SC	45	Neurosurgery	S	Oxycodone-Acetaminophen	Oxycodone Hcl/Acetaminophen	24	24	124	256.33	23	#					#
1932170362	Fuiks	Kimball	Brookfield	WI	55	Neurosurgery	S	Oxycodone Hcl	Oxycodone Hcl	170	170	4201	6983.69	25		44	44	981.79	1139	*
1932170362	Fuiks	Kimball	Brookfield	WI	55	Neurosurgery	S	Oxycodone-Acetaminophen	Oxycodone Hcl/Acetaminophen	36	36	1060	2404.9			14	14	888.26	420	*
1932195427	Burnett	Mark	Austin	TX	48	Neurosurgery	S	Oxycodone Hcl	Oxycodone Hcl	26	26	202	280.71	12		13	13	158.84	101	*
1932195427	Burnett	Mark	Austin	TX	48	Neurosurgery	S	Oxycodone-Acetaminophen	Oxycodone Hcl/Acetaminophen	29	29	275	588.21	19	#					#
1932196128	Ty	Henry	Lawrence	MA	25	Neurosurgery	S	Oxycodone Hcl	Oxycodone Hcl	83	83	618	581.92	51		62	62	402.16	472	#
1932196128	Ty	Henry	Lawrence	MA	25	Neurosurgery	S	Oxycodone-Acetaminophen	Oxycodone Hcl/Acetaminophen	32	32	226	224.59	20	#					#
1932201290	Periyanayagam	Srinivasan	Hopkinsville	KY	21	Neurosurgery	S	Oxycodone-Acetaminophen	Oxycodone Hcl/Acetaminophen	57	57	1317	938.84	18		42	42	591.85	1004	*
1932241742	Rahhal	Ryan	Tulsa	OK	40	Neurosurgery	S	Oxycodone-Acetaminophen	Oxycodone Hcl/Acetaminophen	19	19	111	357.53	13	#					*
1932279163	Hershkowitz	Douglas	Punta Gorda	FL	12	Neurosurgery	S	Oxycodone Hcl	Oxycodone Hcl	369	369	10352	7136.67	47		139	139	2885.58	4101		23
1932279163	Hershkowitz	Douglas	Punta Gorda	FL	12	Neurosurgery	S	Oxycodone Hcl Er	Oxycodone Hcl	12	12.5	360	1638.51			12	12.5	1638.51	360	*
1932279163	Hershkowitz	Douglas	Punta Gorda	FL	12	Neurosurgery	S	Oxycodone-Acetaminophen	Oxycodone Hcl/Acetaminophen	894	894	24645	33131.93	136		452	452	17585.42	12399		75
1932279163	Hershkowitz	Douglas	Punta Gorda	FL	12	Neurosurgery	S	Oxycontin	Oxycodone Hcl	15	15	450	7546.07			15	15	7546.07	450	*
1932279163	Hershkowitz	Douglas	Punta Gorda	FL	12	Neurosurgery	S	Xtampza Er	Oxycodone Myristate	26	26	765	14111.36		*					*
1932301678	Dorbish	Ronald	Columbus	OH	39	Neurosurgery	S	Oxycodone Hcl	Oxycodone Hcl	20	20	140	207.46		#					*
1932301678	Dorbish	Ronald	Columbus	OH	39	Neurosurgery	S	Oxycodone-Acetaminophen	Oxycodone Hcl/Acetaminophen	17	17	113	169.08		#					*
1932303526	Abbasi	Hamid	Alexandria	MN	27	Neurosurgery	S	Oxycodone Hcl	Oxycodone Hcl	79	79	571	677.56	31		31	31	221.88	216		16
1932303526	Abbasi	Hamid	Alexandria	MN	27	Neurosurgery	S	Oxycodone-Acetaminophen	Oxycodone Hcl/Acetaminophen	93	93	840	1542.38	25		27	27	266.97	203		13
1932343324	Spiro	David	Hartford	CT	09	Neurosurgery	S	Oxycodone Hcl	Oxycodone Hcl	16	16	97	175.97	12	*					*
1932384930	Nichols	Tann	Crestview Hills	KY	21	Neurosurgery	S	Oxycodone Hcl	Oxycodone Hcl	18	18	254	266.14	14	#					#
1932384930	Nichols	Tann	Crestview Hills	KY	21	Neurosurgery	S	Oxycodone-Acetaminophen	Oxycodone Hcl/Acetaminophen	59	59	1045	2161.77	37		23	23	537.68	287		21
1942203195	Chimenti	James	Bound Brook	NJ	34	Neurosurgery	S	Oxycodone Hcl	Oxycodone Hcl	15	15	287	179.2			15	15	179.2	287	*
1942203195	Chimenti	James	Bound Brook	NJ	34	Neurosurgery	S	Oxycodone-Acetaminophen	Oxycodone Hcl/Acetaminophen	20	20	122	308.37		#					*
1942207956	Zakeri	Ahmad	Toledo	OH	39	Neurosurgery	S	Oxycodone-Acetaminophen	Oxycodone Hcl/Acetaminophen	21	21	155	235.41	20	#					#
1942213350	Vangompel	Jamie	Rochester	MN	27	Neurosurgery	S	Oxycodone Hcl	Oxycodone Hcl	57	57	198	239.4	56		39	39	178.04	146		38
1942240783	Givhan	Bryan	Tuscaloosa	AL	01	Neurosurgery	S	Oxycodone-Acetaminophen	Oxycodone Hcl/Acetaminophen	97	97	1360	1140.15	64		58	58	728.97	844		35
1942282348	Gieger	Michael	Norwood	MA	25	Neurosurgery	S	Oxycodone Hcl	Oxycodone Hcl	11	11	77	61.19		*					*
1942291133	Jenkins	Jeffrey	Greensboro	NC	37	Neurosurgery	S	Oxycodone Hcl	Oxycodone Hcl	45	45	236	341.74	44	#					#
1942291133	Jenkins	Jeffrey	Greensboro	NC	37	Neurosurgery	S	Oxycodone-Acetaminophen	Oxycodone Hcl/Acetaminophen	30	30	233	493.06	28	#					#
1942322821	Williams	Victor	Bridgeton	MO	29	Neurosurgery	S	Oxycodone-Acetaminophen	Oxycodone Hcl/Acetaminophen	35	35	272	506.57			17	17	130.46	107	*
1942388087	Kadis	Gerald	Thomasville	GA	13	Neurosurgery	S	Oxycodone-Acetaminophen	Oxycodone Hcl/Acetaminophen	65	65	566	867.06	56		37	37	549.4	329		33
1942427117	Park	Michael	Minneapolis	MN	27	Neurosurgery	S	Oxycodone Hcl	Oxycodone Hcl	23	23	455	370.26		#					*
1952308413	Canavati	Isa	Fort Wayne	IN	18	Neurosurgery	S	Oxycodone-Acetaminophen	Oxycodone Hcl/Acetaminophen	23	23	181	481.32	13	*					*
1952363152	Picker	Selwyn	Saint Louis	MO	29	Neurosurgery	S	Oxycodone-Acetaminophen	Oxycodone Hcl/Acetaminophen	30	30	622	1539.7			30	30	1539.7	622	*
1952371098	Mccombs	Paul	Nashville	TN	47	Neurosurgery	S	Oxycodone-Acetaminophen	Oxycodone Hcl/Acetaminophen	14	14	184	218.08		*					*
1952372138	Worthington	Ward	Charleston	SC	45	Neurosurgery	S	Oxycodone-Acetaminophen	Oxycodone Hcl/Acetaminophen	41	41	644	1054.11	18	#					#
1952394157	Raque	George	Louisville	KY	21	Neurosurgery	S	Oxycodone-Acetaminophen	Oxycodone Hcl/Acetaminophen	23	23	210	410.67	12	#					*
1952395329	Zitnay	Kevin	Johnstown	PA	42	Neurosurgery	S	Oxycodone-Acetaminophen	Oxycodone Hcl/Acetaminophen	30	30	172	217.98	26		17	17	132.77	103	#
1952396491	Herman	James	Ventura	CA	06	Neurosurgery	S	Oxycodone-Acetaminophen	Oxycodone Hcl/Acetaminophen	11	11	93	126.95		*					*
1952438269	Richards	Boyd	Southfield	MI	26	Neurosurgery	S	Oxycodone-Acetaminophen	Oxycodone Hcl/Acetaminophen	91	91	635	1165.64	25		43	43	461.05	301	#
1952510968	Seaman	Brian	Columbus	OH	39	Neurosurgery	S	Oxycodone-Acetaminophen	Oxycodone Hcl/Acetaminophen	26	26	178	638.84	13		13	13	117.53	91	*
1952690810	Mehan	Neal	Bellbrook	OH	39	Neurosurgery	S	Oxycodone-Acetaminophen	Oxycodone Hcl/Acetaminophen	18	18	131	209.72	15	#					#
1952696676	Timoney	Nessa	Lexington	KY	21	Neurosurgery	S	Oxycodone-Acetaminophen	Oxycodone Hcl/Acetaminophen	96	96	1163	1777.67	60		57	57	1063.03	719		34
1952932766	Brandman	David	Sacramento	CA	06	Neurosurgery	S	Oxycodone-Acetaminophen	Oxycodone Hcl/Acetaminophen	14	14	45	110.23	14	*					*
1962409169	Fulton	Mark	Melbourne	FL	12	Neurosurgery	S	Oxycodone-Acetaminophen	Oxycodone Hcl/Acetaminophen	24	24	136	273.04	19	#					#
1962413443	Eichbaum	Eldan	Fremont	CA	06	Neurosurgery	S	Oxycodone-Acetaminophen	Oxycodone Hcl/Acetaminophen	41	41	360	1058.36	13		26	26	507.42	227	#
1962450023	Roberti	Fabio	Vero Beach	FL	12	Neurosurgery	S	Oxycodone Hcl	Oxycodone Hcl	22	22	70	124.77	17	#					#
1962451823	Field	Melvin	Winter Park	FL	12	Neurosurgery	S	Oxycodone-Acetaminophen	Oxycodone Hcl/Acetaminophen	14	14	86	188.39	14	#					#
1962455303	Salerno	Simon	Wall Township	NJ	34	Neurosurgery	S	Oxycodone-Acetaminophen	Oxycodone Hcl/Acetaminophen	12	12	190	255.68	12	#					#
1962469734	Kraus	Robert	Decatur	IL	17	Neurosurgery	S	Oxycodone-Acetaminophen	Oxycodone Hcl/Acetaminophen	26	26	193	446.46	19	#					#
1962478271	Stadlan	Noam	Skokie	IL	17	Neurosurgery	S	Oxycodone-Acetaminophen	Oxycodone Hcl/Acetaminophen	15	15	168	305.2		#					*
1962478560	Chyatte	Douglas	Saint Joseph	MO	29	Neurosurgery	S	Oxycodone-Acetaminophen	Oxycodone Hcl/Acetaminophen	27	27	226	334.84	24	#					#
1962501932	Mobley	Lloyd	Lone Tree	CO	08	Neurosurgery	S	Oxycodone-Acetaminophen	Oxycodone Hcl/Acetaminophen	11	11	113	272.59		*					*
1962516310	Greenwald	David	St Augustine	FL	12	Neurosurgery	S	Oxycodone-Acetaminophen	Oxycodone Hcl/Acetaminophen	35	35	327	789.32	17		21	21	410.24	159	*
1962572123	Fredericks	Craig	Thomasville	GA	13	Neurosurgery	S	Oxycodone-Acetaminophen	Oxycodone Hcl/Acetaminophen	46	46	429	814.99	36		32	32	601.61	295		23
1962585836	Lynn	Michael	Greenville	SC	45	Neurosurgery	S	Oxycodone Hcl	Oxycodone Hcl	31	31	285	383.2	14		18	18	210.92	169	*
1972502466	Skidmore	Grant	Norfolk	VA	51	Neurosurgery	S	Oxycodone-Acetaminophen	Oxycodone Hcl/Acetaminophen	35	35	215	329.64	22	#					#
1972522191	Henkin	Philip	Brandon	FL	12	Neurosurgery	S	Oxycodone-Acetaminophen	Oxycodone Hcl/Acetaminophen	48	48	459	767.32	33	#					#
1972537132	Scarrow	Alan	Springfield	MO	29	Neurosurgery	S	Oxycodone-Acetaminophen	Oxycodone Hcl/Acetaminophen	56	56	553	1199.83	38		27	27	664.96	258		20
1972542389	Arguelles	Joseph	Plattsburgh	NY	36	Neurosurgery	S	Oxycodone-Acetaminophen	Oxycodone Hcl/Acetaminophen	40	40	391	610.5	22		19	19	263.64	120	#
1972547750	Hillard	Virany	White Plains	NY	36	Neurosurgery	S	Oxycodone-Acetaminophen	Oxycodone Hcl/Acetaminophen	26	26	499	528.05	17	#					#
1972570885	Lee	Albert	Tallahassee	FL	12	Neurosurgery	S	Oxycodone-Acetaminophen	Oxycodone Hcl/Acetaminophen	25	25	129	289.2	25	#					#
1972588416	Muhanna	Nabil	Gainesville	GA	13	Neurosurgery	S	Oxycodone-Acetaminophen	Oxycodone Hcl/Acetaminophen	76	76	911	1603.88	50		53	53	998.35	603		36
1972598464	Dutcher	Steven	Wellington	FL	12	Neurosurgery	S	Oxycodone-Acetaminophen	Oxycodone Hcl/Acetaminophen	69	69	460	900.09	66	#					#
1972656908	Baird	Clinton	Tulsa	OK	40	Neurosurgery	S	Oxycodone Hcl	Oxycodone Hcl	894	894	23600	23783.26	99		329	329	9140.93	8589		41
1972656908	Baird	Clinton	Tulsa	OK	40	Neurosurgery	S	Oxycodone-Acetaminophen	Oxycodone Hcl/Acetaminophen	799	809.1	21019	34494.11	115		166	166	6187.96	4209		31
1972656908	Baird	Clinton	Tulsa	OK	40	Neurosurgery	S	Oxycontin	Oxycodone Hcl	61	61	1662	23646.97			15	15	6280.9	420	*
1972656908	Baird	Clinton	Tulsa	OK	40	Neurosurgery	S	Xtampza Er	Oxycodone Myristate	40	40	1066	25233			0	0	0	0	#
1972694560	Morrill	Kevin	Dallas	TX	48	Neurosurgery	S	Oxycodone Hcl	Oxycodone Hcl	20	20	166	210.98	12	#					*
1972697969	Ignatiadis	Panayotis	Huntington	WV	54	Neurosurgery	S	Oxycodone-Acetaminophen	Oxycodone Hcl/Acetaminophen	25	25	531	229.67		*					*
1972778603	Trombly	Ryan	Miami	FL	12	Neurosurgery	S	Oxycodone-Acetaminophen	Oxycodone Hcl/Acetaminophen	67	67	1935	2689.55	24		24	24	1039.36	684		11
1972861201	Wu	Osmond	Charlottesville	VA	51	Neurosurgery	S	Oxycodone Hcl	Oxycodone Hcl	34	34	236	189.49	23		22	22	115.86	148	#
1982611232	Degen	Jeffrey	West Nyack	NY	36	Neurosurgery	S	Oxycodone-Acetaminophen	Oxycodone Hcl/Acetaminophen	13	13	108	100.56		*					*
1982623484	Cluff	Robert	Antioch	CA	06	Neurosurgery	S	Oxycodone Hcl	Oxycodone Hcl	696	697	15979	16852.84	52		484	484	11765.08	10217		33
1982623484	Cluff	Robert	Antioch	CA	06	Neurosurgery	S	Oxycodone-Acetaminophen	Oxycodone Hcl/Acetaminophen	392	392	9350	16620.14	38		186	186	8717.44	4736		20
1982623484	Cluff	Robert	Antioch	CA	06	Neurosurgery	S	Oxycontin	Oxycodone Hcl	43	43	1190	26477.23			20	20	7496.13	555	*
1982637831	Lewis	Adam	Flowood	MS	28	Neurosurgery	S	Oxycodone-Acetaminophen	Oxycodone Hcl/Acetaminophen	82	82	805	1133.8	70		29	29	356.63	271		28
1982660049	Tally	Philip	Bradenton	FL	12	Neurosurgery	S	Oxycodone Hcl	Oxycodone Hcl	14	14	81	96.39	11		14	14	96.39	81		11
1982660049	Tally	Philip	Bradenton	FL	12	Neurosurgery	S	Oxycodone-Acetaminophen	Oxycodone Hcl/Acetaminophen	13	13	75	149.95		*					*
1982663340	Awasthi	Deepak	Thibodaux	LA	22	Neurosurgery	S	Oxycodone-Acetaminophen	Oxycodone Hcl/Acetaminophen	29	29	272	372.91	24		14	14	139.57	98		11
1982675104	Teff	Richard	Lake Havasu City	AZ	04	Neurosurgery	S	Oxycodone-Acetaminophen	Oxycodone Hcl/Acetaminophen	34	34	234	335.32	18	#					#
1982704128	Guerin	Christopher	Venice	FL	12	Neurosurgery	S	Oxycodone-Acetaminophen	Oxycodone Hcl/Acetaminophen	26	26	175	222.18	18		26	26	222.18	175		18
1982750576	Callahan	Brian	Tucson	AZ	04	Neurosurgery	S	Oxycodone Hcl	Oxycodone Hcl	60	60	666	491.66	14	#					*
1982750576	Callahan	Brian	Tucson	AZ	04	Neurosurgery	S	Oxycodone-Acetaminophen	Oxycodone Hcl/Acetaminophen	71	71	632	856.6	41		49	49	568.41	420		30
1982751772	Reig	Adam	Nashville	TN	47	Neurosurgery	S	Oxycodone-Acetaminophen	Oxycodone Hcl/Acetaminophen	147	147	439	991.1	24		55	55	383.15	165		13
1982812723	Cormier	Jason	Lafayette	LA	22	Neurosurgery	S	Oxycodone-Acetaminophen	Oxycodone Hcl/Acetaminophen	120	120	1317	3229.32	32		59	59	1588.07	718	#
1982867669	Parsa	Kamran	Palmdale	CA	06	Neurosurgery	S	Oxycodone-Acetaminophen	Oxycodone Hcl/Acetaminophen	25	25	199	341.7		#					*
1982995338	Hardaway	Frances	Overland Park	KS	20	Neurosurgery	S	Oxycodone Hcl	Oxycodone Hcl	12	12	218	109.54		*					*
1982995338	Hardaway	Frances	Overland Park	KS	20	Neurosurgery	S	Oxycodone-Acetaminophen	Oxycodone Hcl/Acetaminophen	14	14	117	243.61	12	*					*
1992069652	Hlubek	Randall	Cincinnati	OH	39	Neurosurgery	S	Oxycodone Hcl	Oxycodone Hcl	11	11	95	115.7		*					*
1992069652	Hlubek	Randall	Cincinnati	OH	39	Neurosurgery	S	Oxycodone-Acetaminophen	Oxycodone Hcl/Acetaminophen	86	86	655	1156.44	52		57	57	764.84	442		37
1992721021	Davis	Reginald	Tampa	FL	12	Neurosurgery	S	Oxycodone-Acetaminophen	Oxycodone Hcl/Acetaminophen	53	53	367	720.7	51	#					#
1992721880	Gallaher	Regan	Conway	AR	05	Neurosurgery	S	Oxycodone-Acetaminophen	Oxycodone Hcl/Acetaminophen	53	53	353	676.7	37		26	26	301.34	169		22
1992741912	Abshire	Bret	Murrieta	CA	06	Neurosurgery	S	Oxycodone-Acetaminophen	Oxycodone Hcl/Acetaminophen	43	43	502	1190.69	26	#					#
1992804819	Binder	Devin	Fountain Valley	CA	06	Neurosurgery	S	Oxycodone-Acetaminophen	Oxycodone Hcl/Acetaminophen	27	27	253	616.55	15		27	27	616.55	253		15
1992840813	Taleghani	Christopher	Hermitage	TN	47	Neurosurgery	S	Oxycodone-Acetaminophen	Oxycodone Hcl/Acetaminophen	11	11	67	106.12	11	*					*
1992867329	Aryan	Henry	Fresno	CA	06	Neurosurgery	S	Oxycodone-Acetaminophen	Oxycodone Hcl/Acetaminophen	15	15	151	220.08	14	#					#
1992877245	Miranne	Lucien	Metairie	LA	22	Neurosurgery	S	Oxycodone-Acetaminophen	Oxycodone Hcl/Acetaminophen	139	139	2134	3122.65	39		116	116	2614.13	1772	#
