# Supplementary material for: Economic Trends in Commonly Used Drugs for Spinal Fusion and Brain Tumor Resection: An Analysis of the Medicare Part D Database
Source: Biomedicines. 2023 Aug 3;11(8):2185. doi: 10.3390/biomedicines11082185 (PMC10452193; doi:10.3390/biomedicines11082185)
Supplement: Supplementary file 1 [file biomedicines-11-02185-s001.zip › Drug Data, Pearson's and Linear Regression/procedural data/Medicare Physician_Provider_Service 2016 Overall.xlsx]

## Sheet: Sheet1
Rndrng_NPI	Rndrng_Prvdr_Last_Org_Name	Rndrng_Prvdr_First_Name	Rndrng_Prvdr_MI	Rndrng_Prvdr_Crdntls	Rndrng_Prvdr_Gndr	Rndrng_Prvdr_Ent_Cd	Rndrng_Prvdr_St1	Rndrng_Prvdr_St2	Rndrng_Prvdr_City	Rndrng_Prvdr_State_Abrvtn	Rndrng_Prvdr_State_FIPS	Rndrng_Prvdr_Zip5	Rndrng_Prvdr_RUCA	Rndrng_Prvdr_RUCA_Desc	Rndrng_Prvdr_Cntry	Rndrng_Prvdr_Type	Rndrng_Prvdr_Mdcr_Prtcptg_Ind	HCPCS_Cd	HCPCS_Desc	HCPCS_Drug_Ind	Place_Of_Srvc	Tot_Benes	Tot_Srvcs	Tot_Bene_Day_Srvcs	Avg_Sbmtd_Chrg	Avg_Mdcr_Alowd_Amt	Avg_Mdcr_Pymt_Amt	Avg_Mdcr_Stdzd_Amt
1003018748	Thomas	Brad	A	MD	M	I	5 Saint Vincent Cir Ste 502		Little Rock	AR	5	72205	1	Metropolitan area core: primary flow within an urbanized area of 50,000 and greater	US	Neurosurgery	Y	22551	Fusion of spine bones with removal of disc at upper spinal column, anterior approach	N	F	19	19	19	3400	1486.91	1184.69	1403.52
1003027392	Curt	Bradford		MD	M	I	9075 Centre Pointe Dr Ste 200		West Chester	OH	39	45069	1	Metropolitan area core: primary flow within an urbanized area of 50,000 and greater	US	Neurosurgery	Y	22551	Fusion of spine bones with removal of disc at upper spinal column, anterior approach	N	F	15	15	15	8712	1711.13	1358.01	1398.28
1003050493	Auschwitz	Tyler	S		M	I	2000 South Wheeling, Ste 200	St. Johns Neuroscience Institute	Tulsa	OK	40	74104	1	Metropolitan area core: primary flow within an urbanized area of 50,000 and greater	US	Neurosurgery	Y	22551	Fusion of spine bones with removal of disc at upper spinal column, anterior approach	N	F	17	17	17	3615	1473.77	1174.22	1258.22
1003814716	Gorecki	John	P	MD	M	I	1100 Northside Forsyth Dr	Suite 310	Cumming	GA	13	30041	1	Metropolitan area core: primary flow within an urbanized area of 50,000 and greater	US	Neurosurgery	Y	22551	Fusion of spine bones with removal of disc at upper spinal column, anterior approach	N	F	12	12	12	5371	1549.19	1234.31	1286.57
1003819913	Renfro	Mark	B	MD	M	I	700 Olympic Plaza Cir	Ste 850	Tyler	TX	48	75701	1	Metropolitan area core: primary flow within an urbanized area of 50,000 and greater	US	Neurosurgery	Y	22551	Fusion of spine bones with removal of disc at upper spinal column, anterior approach	N	F	24	24	24	4608.33	1226.29	977.521	1180.46
1003834680	Rose	James		M.D.	M	I	1400 N Ih 35 Ste 300		Austin	TX	48	78701	1	Metropolitan area core: primary flow within an urbanized area of 50,000 and greater	US	Neurosurgery	Y	22551	Fusion of spine bones with removal of disc at upper spinal column, anterior approach	N	F	12	13	13	5113	1705.25	1356.51	1401.42
1003847484	Stoffman	Michael	R	M.D.	M	I	400 International Dr.		Williamsville	NY	36	14221	1	Metropolitan area core: primary flow within an urbanized area of 50,000 and greater	US	Neurosurgery	Y	22551	Fusion of spine bones with removal of disc at upper spinal column, anterior approach	N	F	12	12	12	3634.21	1639.98	1304.89	1403.53
1003850736	Owen	Robert	D	M.D.	M	I	1401 Harrodsburg Rd	Suite A540	Lexington	KY	21	40504	1	Metropolitan area core: primary flow within an urbanized area of 50,000 and greater	US	Neurosurgery	Y	22551	Fusion of spine bones with removal of disc at upper spinal column, anterior approach	N	F	12	12	12	6100	1626.58	1295.97	1403.52
1003878877	Faunce	Wesley	H	M.D.	M	I	632 Del Prado Blvd N	Suite 101	Cape Coral	FL	12	33909	1	Metropolitan area core: primary flow within an urbanized area of 50,000 and greater	US	Neurosurgery	Y	22551	Fusion of spine bones with removal of disc at upper spinal column, anterior approach	N	F	40	41	41	11570.5	1939.27	1541.38	1408.41
1003900051	Mazagri	Rida	S	MD	M	I	1600 Medical Center Drive	Suite B500	Huntington	WV	54	25701	1	Metropolitan area core: primary flow within an urbanized area of 50,000 and greater	US	Neurosurgery	Y	22551	Fusion of spine bones with removal of disc at upper spinal column, anterior approach	N	F	15	15	15	5270	1711.05	1363.28	1403.53
1003920224	Friedman	Jonathan	A	M.D.	M	I	3201 University Dr E	Ste 410	Bryan	TX	48	77802	1	Metropolitan area core: primary flow within an urbanized area of 50,000 and greater	US	Neurosurgery	Y	22551	Fusion of spine bones with removal of disc at upper spinal column, anterior approach	N	F	25	25	25	9535	1623.6	1299.15	1417.56
1013097427	Fine	Andrew	D	MD	M	I	5831 Bee Ridge Road	#100 Neurosurgery And Spine Specialists	Sarasota	FL	12	34233	1	Metropolitan area core: primary flow within an urbanized area of 50,000 and greater	US	Neurosurgery	Y	22551	Fusion of spine bones with removal of disc at upper spinal column, anterior approach	N	F	25	25	25	3274.92	1792.54	1417.73	1393.22
1013114735	Lozanne	Karl	A	MD	M	I	1910 Blanding St		Columbia	SC	45	29201	1	Metropolitan area core: primary flow within an urbanized area of 50,000 and greater	US	Neurosurgery	Y	22551	Fusion of spine bones with removal of disc at upper spinal column, anterior approach	N	F	11	11	11	5620	1627.15	1296.43	1403.53
1013117688	Cox	Joseph	B	MD	M	I	4120 W Memorial Rd	Suite 300	Oklahoma City	OK	40	73120	1	Metropolitan area core: primary flow within an urbanized area of 50,000 and greater	US	Neurosurgery	Y	22551	Fusion of spine bones with removal of disc at upper spinal column, anterior approach	N	F	21	21	21	9584.82	1386.45	1107.02	1239.36
1013900216	Cram	Gary	P	M.D.	M	I	1130 N Church St	Suite 200	Greensboro	NC	37	27401	1	Metropolitan area core: primary flow within an urbanized area of 50,000 and greater	US	Neurosurgery	Y	22551	Fusion of spine bones with removal of disc at upper spinal column, anterior approach	N	F	20	20	20	4723.95	889.379	708.611	698.962
1013930296	Brophy	John	D	MD	M	I	1325 Eastmoreland	Suite 370	Memphis	TN	47	38104	1	Metropolitan area core: primary flow within an urbanized area of 50,000 and greater	US	Neurosurgery	Y	22551	Fusion of spine bones with removal of disc at upper spinal column, anterior approach	N	F	14	14	14	5300	1359.99	1110.27	1478.72
1013951185	Adderholt	Jerry	G	MD	M	I	426 East Dr.Hicks Blvd		Florence	AL	1	35630	1	Metropolitan area core: primary flow within an urbanized area of 50,000 and greater	US	Neurosurgery	Y	22551	Fusion of spine bones with removal of disc at upper spinal column, anterior approach	N	F	24	24	24	5500	1550.08	1235.02	1403.52
1013964493	Morgan	Chad	J	M.D.	M	I	3801 S National Ave	West Tower, Suite 700	Springfield	MO	29	65807	1	Metropolitan area core: primary flow within an urbanized area of 50,000 and greater	US	Neurosurgery	Y	22551	Fusion of spine bones with removal of disc at upper spinal column, anterior approach	N	F	24	24	24	6785.66	1621.5	1291.92	1374.28
1023001468	Bindal	Ajay	K	MD	M	I	7737 Southwest Fwy	230	Houston	TX	48	77074	1	Metropolitan area core: primary flow within an urbanized area of 50,000 and greater	US	Neurosurgery	Y	22551	Fusion of spine bones with removal of disc at upper spinal column, anterior approach	N	F	15	15	15	13230	1768.86	1409.34	1403.53
1023019445	Pickett	Joel	D	MD	M	I	201 Governors Drive 1st Floor		Huntsville	AL	1	35801	1	Metropolitan area core: primary flow within an urbanized area of 50,000 and greater	US	Neurosurgery	Y	22551	Fusion of spine bones with removal of disc at upper spinal column, anterior approach	N	F	16	16	16	4828.75	1558.18	1231.86	1394.06
1023025996	Carver	Christopher	C	MD	M	I	220 San Jose Street		Salinas	CA	6	93901	1	Metropolitan area core: primary flow within an urbanized area of 50,000 and greater	US	Neurosurgery	Y	22551	Fusion of spine bones with removal of disc at upper spinal column, anterior approach	N	F	18	18	18	4209	1699.66	1347.41	1343.25
1023039468	Little	Kenneth	M	MD	M	I	190 E Bannock St	10th Floor	Boise	ID	16	83712	1	Metropolitan area core: primary flow within an urbanized area of 50,000 and greater	US	Neurosurgery	Y	22551	Fusion of spine bones with removal of disc at upper spinal column, anterior approach	N	F	11	11	11	7141	1559.06	1242.18	1403.53
1023067261	Tolentino	Paul	J	MD PHD	M	I	1723 Broadway	Suite 410	Cape Girardeau	MO	29	63701	1	Metropolitan area core: primary flow within an urbanized area of 50,000 and greater	US	Neurosurgery	Y	22551	Fusion of spine bones with removal of disc at upper spinal column, anterior approach	N	F	23	23	23	11067.1	1677.6	1336.62	1403.52
1023074689	Lazar	Daniel	A	MD	M	I	1560 N 115th St	209	Seattle	WA	53	98133	1	Metropolitan area core: primary flow within an urbanized area of 50,000 and greater	US	Neurosurgery	Y	22551	Fusion of spine bones with removal of disc at upper spinal column, anterior approach	N	F	20	20	20	3538.45	1634.72	1307.46	1421.07
1023102159	Miller	Matthew	L	M.D.	M	I	2900 State St		Medford	OR	41	97504	1	Metropolitan area core: primary flow within an urbanized area of 50,000 and greater	US	Neurosurgery	Y	22551	Fusion of spine bones with removal of disc at upper spinal column, anterior approach	N	F	12	12	12	4688.38	1657.69	1320.76	1403.52
1023106507	Morreale	Vittorio	M	M.D.	M	I	50505 Schoenherr Rd	Ste 200	Shelby Twp	MI	26	48315	1	Metropolitan area core: primary flow within an urbanized area of 50,000 and greater	US	Neurosurgery	Y	22551	Fusion of spine bones with removal of disc at upper spinal column, anterior approach	N	F	16	16	16	5675	1852.78	1476.2	1403.53
1023123932	Ammar	Kevin	N	MD	M	I	4 E Jackson Blvd		Savannah	GA	13	31405	1	Metropolitan area core: primary flow within an urbanized area of 50,000 and greater	US	Neurosurgery	Y	22551	Fusion of spine bones with removal of disc at upper spinal column, anterior approach	N	F	20	20	20	8150	1566.91	1256.47	1421.07
1023141371	Wehman	Joseph		MD	M	I	32 W. Gore St	5th Floor / Mp 159	Orlando	FL	12	32806	1	Metropolitan area core: primary flow within an urbanized area of 50,000 and greater	US	Neurosurgery	Y	22551	Fusion of spine bones with removal of disc at upper spinal column, anterior approach	N	F	15	15	15	9279	1688.89	1345.62	1356.74
1023270386	Neal	Matthew	T	MD	M	I	13400 E Shea Blvd		Scottsdale	AZ	4	85259	1	Metropolitan area core: primary flow within an urbanized area of 50,000 and greater	US	Neurosurgery	Y	22551	Fusion of spine bones with removal of disc at upper spinal column, anterior approach	N	F	12	12	12	5930	1150.92	916.992	891.82
1023276029	Kim	Daniel	L	M.D.	M	I	7120 Clearvista Dr.	#3700	Indianapolis	IN	18	46256	1	Metropolitan area core: primary flow within an urbanized area of 50,000 and greater	US	Neurosurgery	Y	22551	Fusion of spine bones with removal of disc at upper spinal column, anterior approach	N	F	13	13	13	4529.46	1596.97	1262.89	1394.19
1023276466	Muns	James	A	MD	M	I	1814 Roseland Blvd	Suite 200	Tyler	TX	48	75701	1	Metropolitan area core: primary flow within an urbanized area of 50,000 and greater	US	Neurosurgery	Y	22551	Fusion of spine bones with removal of disc at upper spinal column, anterior approach	N	F	18	18	18	3908.06	1577.8	1257.11	1331.78
1033113949	Rhoton	Eric	L	MD	M	I	7 Vanderbilt Park Dr		Asheville	NC	37	28803	1	Metropolitan area core: primary flow within an urbanized area of 50,000 and greater	US	Neurosurgery	Y	22551	Fusion of spine bones with removal of disc at upper spinal column, anterior approach	N	F	11	11	11	5691	1515.89	1202.13	1307.18
1033138011	Siadati	Abdolreza		MD	M	I	1900 Mistletoe Blvd	Suite 200	Fort Worth	TX	48	76104	1	Metropolitan area core: primary flow within an urbanized area of 50,000 and greater	US	Neurosurgery	Y	22551	Fusion of spine bones with removal of disc at upper spinal column, anterior approach	N	F	21	21	21	5100	1474.71	1174.97	1269.85
1033180757	El-Naggar	Amr	O	M.D.	M	I	350 Hospital Way	Suite 270	Somerset	KY	21	42503	4	Micropolitan area core: primary flow within an urban cluster of 10,000 to 49,999	US	Neurosurgery	Y	22551	Fusion of spine bones with removal of disc at upper spinal column, anterior approach	N	F	16	17	17	4795.51	1547.47	1234.56	1416.35
1033189154	Salotto	Arnold	G	M.D.	M	I	228 Saint Charles Way		York	PA	42	17402	1	Metropolitan area core: primary flow within an urbanized area of 50,000 and greater	US	Neurosurgery	Y	22551	Fusion of spine bones with removal of disc at upper spinal column, anterior approach	N	F	15	15	15	3688	1601.4	1275.91	1426.91
1033190954	Schooley	William	R	M.D.	M	I	2400 Patterson St	Suite 319	Nashville	TN	47	37203	1	Metropolitan area core: primary flow within an urbanized area of 50,000 and greater	US	Neurosurgery	Y	22551	Fusion of spine bones with removal of disc at upper spinal column, anterior approach	N	F	15	15	15	6205.8	1146.8	909.929	1074.16
1033192760	Miller	Christopher	G	MD	M	I	74b Centennial Loop	Suite 100	Eugene	OR	41	97401	1	Metropolitan area core: primary flow within an urbanized area of 50,000 and greater	US	Neurosurgery	Y	22551	Fusion of spine bones with removal of disc at upper spinal column, anterior approach	N	F	14	14	14	4953.15	1591.08	1267.69	1353.39
1033206065	Clark	Charles	H	MD	M	I	800 St Vincents Drive	#700	Birmingham	AL	1	35205	1	Metropolitan area core: primary flow within an urbanized area of 50,000 and greater	US	Neurosurgery	Y	22551	Fusion of spine bones with removal of disc at upper spinal column, anterior approach	N	F	15	15	15	9000	1581.99	1246.48	1389.78
1033310552	Webb	Daniel	B	MD	M	I	550 Redmond Rd Nw		Rome	GA	13	30165	1	Metropolitan area core: primary flow within an urbanized area of 50,000 and greater	US	Neurosurgery	Y	22551	Fusion of spine bones with removal of disc at upper spinal column, anterior approach	N	F	15	15	15	8700	1562.46	1244.88	1426.91
1033316542	Ochalski	Pawel	G	MD	M	I	228 Saint Charles Way Ste 300		York	PA	42	17402	1	Metropolitan area core: primary flow within an urbanized area of 50,000 and greater	US	Neurosurgery	Y	22551	Fusion of spine bones with removal of disc at upper spinal column, anterior approach	N	F	12	12	12	9500	1585.08	1468.83	1637.45
1043203177	Hitchon	Patrick	W	MD	M	I	200 Hawkins Dr		Iowa City	IA	19	52242	1	Metropolitan area core: primary flow within an urbanized area of 50,000 and greater	US	Neurosurgery	Y	22551	Fusion of spine bones with removal of disc at upper spinal column, anterior approach	N	F	18	18	18	12240	1553.54	1237.78	1403.53
1043203706	Han	Patrick		MD	M	I	2000 S Wheeling Ave	Suite 200	Tulsa	OK	40	74104	1	Metropolitan area core: primary flow within an urbanized area of 50,000 and greater	US	Neurosurgery	Y	22551	Fusion of spine bones with removal of disc at upper spinal column, anterior approach	N	F	23	23	23	3615	1581.61	1262.58	1418.79
1043210727	Shannon	Michael	B	MD	M	I	2809 Bell St		Zanesville	OH	39	43701	4	Micropolitan area core: primary flow within an urban cluster of 10,000 to 49,999	US	Neurosurgery	Y	22551	Fusion of spine bones with removal of disc at upper spinal column, anterior approach	N	F	32	32	32	3000	1643.49	1297.95	1392.21
1043216724	Balturshot	Gregory	W	M.D.	M	I	3525 Olentangy River Rd	Suite 5310	Columbus	OH	39	43214	1	Metropolitan area core: primary flow within an urbanized area of 50,000 and greater	US	Neurosurgery	Y	22551	Fusion of spine bones with removal of disc at upper spinal column, anterior approach	N	F	12	12	12	5316	1711.02	1363.25	1403.52
1043227630	Kraljic	Steven	G	M.D.	M	I	900 E Broadway Ave		Bismarck	ND	38	58501	1	Metropolitan area core: primary flow within an urbanized area of 50,000 and greater	US	Neurosurgery	Y	22551	Fusion of spine bones with removal of disc at upper spinal column, anterior approach	N	F	17	17	17	5498	1632.8	1297.18	1399.84
1043256613	Coester	Hans	C	MD	M	I	1107 S Lemay Ave	Suite 240	Fort Collins	CO	8	80524	1	Metropolitan area core: primary flow within an urbanized area of 50,000 and greater	US	Neurosurgery	Y	22551	Fusion of spine bones with removal of disc at upper spinal column, anterior approach	N	F	16	17	17	3403	1794.09	1429.44	1403.53
1043261597	George	Richard	E	MD	M	I	4515 Marsha Sharp Fwy		Lubbock	TX	48	79407	1	Metropolitan area core: primary flow within an urbanized area of 50,000 and greater	US	Neurosurgery	Y	22551	Fusion of spine bones with removal of disc at upper spinal column, anterior approach	N	F	39	39	39	3791.54	1571.49	1246.91	1403.53
1043262363	Baldwin	Nevan	G	MD	M	I	3601 21st Street		Lubbock	TX	48	79410	1	Metropolitan area core: primary flow within an urbanized area of 50,000 and greater	US	Neurosurgery	Y	22551	Fusion of spine bones with removal of disc at upper spinal column, anterior approach	N	F	11	11	11	5812.91	1587.45	1252.77	1327.89
1043263536	Haynes	Walter	G	M.D.	M	I	513 Brookwood Blvd	Ste. 75	Birmingham	AL	1	35209	1	Metropolitan area core: primary flow within an urbanized area of 50,000 and greater	US	Neurosurgery	Y	22551	Fusion of spine bones with removal of disc at upper spinal column, anterior approach	N	F	45	45	45	1547	241.453	190.075	168.4
1043285653	Jamaris	Joseph	K	M.D.	M	I	300 Hospital Dr	Suite 226	Glen Burnie	MD	24	21061	1	Metropolitan area core: primary flow within an urbanized area of 50,000 and greater	US	Neurosurgery	Y	22551	Fusion of spine bones with removal of disc at upper spinal column, anterior approach	N	F	15	15	15	6100	1816.62	1447.39	1403.53
1043286727	Choudhri	Tanvir	F	M.D.	M	I	5 E 98th St	7th Floor	New York	NY	36	10029	1	Metropolitan area core: primary flow within an urbanized area of 50,000 and greater	US	Neurosurgery	Y	22551	Fusion of spine bones with removal of disc at upper spinal column, anterior approach	N	F	11	11	11	3923	2127.53	1695.11	1403.53
1043323413	Estrada	Carlos	R	D. O.	M	I	1710 E Saunders St	Suite B-370	Laredo	TX	48	78041	1	Metropolitan area core: primary flow within an urbanized area of 50,000 and greater	US	Neurosurgery	Y	22551	Fusion of spine bones with removal of disc at upper spinal column, anterior approach	N	F	18	18	18	4250	1629.53	1298.32	1403.52
1043356314	Conway	James	E	MD	M	I	5051 Greenspring Ave	Suite 101	Baltimore	MD	24	21209	1	Metropolitan area core: primary flow within an urbanized area of 50,000 and greater	US	Neurosurgery	Y	22551	Fusion of spine bones with removal of disc at upper spinal column, anterior approach	N	F	12	13	13	3984.62	895.688	703.466	630.78
1043385784	Junn	Fredrick	S	M.D.	M	I	18181 Oakwood Blvd	Ste 403	Dearborn	MI	26	48124	1	Metropolitan area core: primary flow within an urbanized area of 50,000 and greater	US	Neurosurgery	Y	22551	Fusion of spine bones with removal of disc at upper spinal column, anterior approach	N	F	16	16	16	18712.6	1741.81	1384.29	1359.67
1053308999	Argires	Perry	J	MD	M	I	233 College Ave.	Suite 201	Lancaster	PA	42	17603	1	Metropolitan area core: primary flow within an urbanized area of 50,000 and greater	US	Neurosurgery	Y	22551	Fusion of spine bones with removal of disc at upper spinal column, anterior approach	N	F	20	20	20	2500	1681.48	1339.72	1403.53
1053347906	Wang	Michael	Y	MD	M	I	1475 Nw 12th Ave		Miami	FL	12	33136	1	Metropolitan area core: primary flow within an urbanized area of 50,000 and greater	US	Neurosurgery	Y	22551	Fusion of spine bones with removal of disc at upper spinal column, anterior approach	N	F	19	19	19	7958	2211.56	1762.06	1403.53
1053352492	Abdo	Hatem	S	MD	M	I	19 Fontana Ln	Ste 206	Baltimore	MD	24	21237	1	Metropolitan area core: primary flow within an urbanized area of 50,000 and greater	US	Neurosurgery	Y	22551	Fusion of spine bones with removal of disc at upper spinal column, anterior approach	N	F	21	21	21	5096.67	1876.64	1486.17	1397.64
1053354118	Mitchell	Paul	B	M.D.	M	I	301 Riverview Ave	Suite 400	Norfolk	VA	51	23510	1	Metropolitan area core: primary flow within an urbanized area of 50,000 and greater	US	Neurosurgery	Y	22551	Fusion of spine bones with removal of disc at upper spinal column, anterior approach	N	F	11	11	11	10247.7	1486.55	1184.82	1368.49
1053356378	Yalamanchili	Ravi		M.D.	M	I	141 Thomas Johnson Dr	Suite 200	Frederick	MD	24	21702	1.1	Secondary flow 30% to <50% to a larger urbanized area of 50,000 and greater	US	Neurosurgery	Y	22551	Fusion of spine bones with removal of disc at upper spinal column, anterior approach	N	F	23	23	23	8715	1747.03	1391.94	1373.01
1053361386	Sawin	Paul	D	M.D.	M	I	1605 W Fairbanks Ave		Winter Park	FL	12	32789	1	Metropolitan area core: primary flow within an urbanized area of 50,000 and greater	US	Neurosurgery	Y	22551	Fusion of spine bones with removal of disc at upper spinal column, anterior approach	N	F	33	33	33	5500	1782.67	1417.79	1409.83
1053375758	Spencer	Timothy	E	DO	M	I	14250 Beadle Lake Rd	Ste 160	Battle Creek	MI	26	49014	1	Metropolitan area core: primary flow within an urbanized area of 50,000 and greater	US	Neurosurgery	Y	22551	Fusion of spine bones with removal of disc at upper spinal column, anterior approach	N	F	31	31	31	8276	1647.74	1311.82	1365.85
1053382671	Landau	Barry	J	MD	M	I	710 Birchwood Ave	Suite 101	Bellingham	WA	53	98225	1	Metropolitan area core: primary flow within an urbanized area of 50,000 and greater	US	Neurosurgery	Y	22551	Fusion of spine bones with removal of disc at upper spinal column, anterior approach	N	F	12	12	12	6358.75	1618.78	1289.76	1403.53
1053411579	Blatt	David	R	MD	M	I	1800 15th St	Suite 130	Greeley	CO	8	80631	1	Metropolitan area core: primary flow within an urbanized area of 50,000 and greater	US	Neurosurgery	Y	22551	Fusion of spine bones with removal of disc at upper spinal column, anterior approach	N	F	11	11	11	3399	1794.21	1423.62	1397.71
1053533919	Fonn	Sonjay	J	DO	M	I	65 Doctors Park Ste A		Cape Girardeau	MO	29	63703	1	Metropolitan area core: primary flow within an urbanized area of 50,000 and greater	US	Neurosurgery	Y	22551	Fusion of spine bones with removal of disc at upper spinal column, anterior approach	N	F	18	18	18	10225.2	1590.42	1267.16	1403.52
1063415826	Cannon	Harold	C	MD	M	I	2200 E Parrish Ave	Bldg D Suite 100	Owensboro	KY	21	42303	1	Metropolitan area core: primary flow within an urbanized area of 50,000 and greater	US	Neurosurgery	Y	22551	Fusion of spine bones with removal of disc at upper spinal column, anterior approach	N	F	16	16	16	6338.56	1616.78	1288.16	1403.52
1063450948	Westmark	Richard	M	M.D.	M	I	18333 Egret Bay Blvd	Suite 200	Houston	TX	48	77058	1	Metropolitan area core: primary flow within an urbanized area of 50,000 and greater	US	Neurosurgery	Y	22551	Fusion of spine bones with removal of disc at upper spinal column, anterior approach	N	F	19	19	19	7800	1605.86	1279.47	1421.99
1063481588	Tang	Gordon		M.D.	M	I	2999 Regent St	Suite 715	Berkeley	CA	6	94705	1	Metropolitan area core: primary flow within an urbanized area of 50,000 and greater	US	Neurosurgery	Y	22551	Fusion of spine bones with removal of disc at upper spinal column, anterior approach	N	F	16	16	16	7284.72	1704.27	1358.93	1425.46
1063482289	Winer	Joel	W	M.D.	M	I	228 Saint Charles Way		York	PA	42	17402	1	Metropolitan area core: primary flow within an urbanized area of 50,000 and greater	US	Neurosurgery	Y	22551	Fusion of spine bones with removal of disc at upper spinal column, anterior approach	N	F	12	12	12	3688	1607.36	1287.68	1432.76
1063513141	Brent	Charles	R	MD	M	I	1 Lincoln Pkwy	Ste 300	Hattiesburg	MS	28	39402	1	Metropolitan area core: primary flow within an urbanized area of 50,000 and greater	US	Neurosurgery	Y	22551	Fusion of spine bones with removal of disc at upper spinal column, anterior approach	N	F	16	16	16	9361.03	1466.66	1173.62	1425.45
1063549715	Peitersen	Stig	E	MD PA	M	I	1111 West Frank Street		Lufkin	TX	48	75904	4	Micropolitan area core: primary flow within an urban cluster of 10,000 to 49,999	US	Neurosurgery	Y	22551	Fusion of spine bones with removal of disc at upper spinal column, anterior approach	N	F	11	11	11	5000	1560.78	1259.68	1435.42
1063560597	Park	John	J	M.D.	M	I	16605 Southwest Fwy	Suite 285	Sugar Land	TX	48	77479	1	Metropolitan area core: primary flow within an urbanized area of 50,000 and greater	US	Neurosurgery	Y	22551	Fusion of spine bones with removal of disc at upper spinal column, anterior approach	N	F	26	26	26	11427	1662.79	1324.82	1403.52
1063587830	Chou	Mike	W	M.D.	M	I	1110 Professional Blvd		Evansville	IN	18	47714	1	Metropolitan area core: primary flow within an urbanized area of 50,000 and greater	US	Neurosurgery	Y	22551	Fusion of spine bones with removal of disc at upper spinal column, anterior approach	N	F	11	11	11	8305.82	1435.88	1154.29	1371.63
1063675502	Goebel	Eric	A	MD	M	I	2200 E Parrish Ave	Bldg D Suite 100	Owensboro	KY	21	42303	1	Metropolitan area core: primary flow within an urbanized area of 50,000 and greater	US	Neurosurgery	Y	22551	Fusion of spine bones with removal of disc at upper spinal column, anterior approach	N	F	25	25	25	6197.52	1577.47	1256.84	1375.46
1063687184	Kurtom	Khalid	H	MD	M	I	403 Purdy St	Suite 204	Easton	MD	24	21601	4	Micropolitan area core: primary flow within an urban cluster of 10,000 to 49,999	US	Neurosurgery	Y	22551	Fusion of spine bones with removal of disc at upper spinal column, anterior approach	N	F	24	24	24	3836	1756.56	1403.06	1388.9
1073570313	Lefkowitz	Michael	A	M.D.	M	I	410 Lakeville Rd	Suite 204	New Hyde Park	NY	36	11042	1	Metropolitan area core: primary flow within an urbanized area of 50,000 and greater	US	Neurosurgery	Y	22551	Fusion of spine bones with removal of disc at upper spinal column, anterior approach	N	F	12	12	12	2311.51	2130.49	1697.46	1403.53
1073585477	Utter	Philip	A	M.D.	M	I	1500 Line Avenue	Ste 200	Shreveport	LA	22	71101	1	Metropolitan area core: primary flow within an urbanized area of 50,000 and greater	US	Neurosurgery	Y	22551	Fusion of spine bones with removal of disc at upper spinal column, anterior approach	N	F	11	11	11	11293	1291.52	1029.02	1020.75
1073611968	Rastogi	Pawan		MD	M	I	774 Christiana Road	Suite 202	Newark	DE	10	19713	1	Metropolitan area core: primary flow within an urbanized area of 50,000 and greater	US	Neurosurgery	Y	22551	Fusion of spine bones with removal of disc at upper spinal column, anterior approach	N	F	32	32	32	8500	1783.61	1421.09	1381.6
1073738613	Sin	Anthony	H	M.D.	M	I	1501 Kings Hwy		Shreveport	LA	22	71103	1	Metropolitan area core: primary flow within an urbanized area of 50,000 and greater	US	Neurosurgery	Y	22551	Fusion of spine bones with removal of disc at upper spinal column, anterior approach	N	F	36	36	36	9216	1659.29	1320.75	1362.77
1073828794	Sandquist	Lee		D.O.	M	I	820 N Chelan Ave		Wenatchee	WA	53	98801	1	Metropolitan area core: primary flow within an urbanized area of 50,000 and greater	US	Neurosurgery	Y	22551	Fusion of spine bones with removal of disc at upper spinal column, anterior approach	N	F	11	11	11	7276.5	1617.1	1288.42	1403.53
1083603641	Muhlbauer	Michael	S	MD	M	I	6325 Humphreys Blvd		Memphis	TN	47	38120	1	Metropolitan area core: primary flow within an urbanized area of 50,000 and greater	US	Neurosurgery	Y	22551	Fusion of spine bones with removal of disc at upper spinal column, anterior approach	N	F	16	16	16	5300	1563.68	1245.86	1403.53
1083615744	Papavasiliou	Achilles	K	MD	M	I	46 North St		Hyannis	MA	25	2601	1	Metropolitan area core: primary flow within an urbanized area of 50,000 and greater	US	Neurosurgery	Y	22551	Fusion of spine bones with removal of disc at upper spinal column, anterior approach	N	F	13	13	13	5451.76	1573.81	1253.93	1295.56
1083620942	Boulos	Paul	T	MD	M	I	774 Christiana Rd	Ste 202	Newark	DE	10	19713	1	Metropolitan area core: primary flow within an urbanized area of 50,000 and greater	US	Neurosurgery	Y	22551	Fusion of spine bones with removal of disc at upper spinal column, anterior approach	N	F	21	21	21	8500	1811.93	1443.35	1403.23
1083621957	Halamandaris	Gus	G	MD	M	I	220 San Jose St		Salinas	CA	6	93901	1	Metropolitan area core: primary flow within an urbanized area of 50,000 and greater	US	Neurosurgery	Y	22551	Fusion of spine bones with removal of disc at upper spinal column, anterior approach	N	F	33	34	34	4209	1651.67	1315.04	1374.49
1083660732	Davis	John	D	M.D.	M	I	2470 Flowood Drive		Flowood	MS	28	39232	1	Metropolitan area core: primary flow within an urbanized area of 50,000 and greater	US	Neurosurgery	Y	22551	Fusion of spine bones with removal of disc at upper spinal column, anterior approach	N	F	12	12	12	11060	1513.37	1200.79	1403.52
1083704555	Gold	Mark	A	M.D.	M	I	1118 Hampshire St		Quincy	IL	17	62301	4	Micropolitan area core: primary flow within an urban cluster of 10,000 to 49,999	US	Neurosurgery	Y	22551	Fusion of spine bones with removal of disc at upper spinal column, anterior approach	N	F	17	17	17	9484.4	1780.8	1418.85	1403.53
1083804694	Kimball	Brent	Y	M.D.	M	I	10099 Ridgegate Pkwy	Suite 310	Lone Tree	CO	8	80124	1	Metropolitan area core: primary flow within an urbanized area of 50,000 and greater	US	Neurosurgery	Y	22551	Fusion of spine bones with removal of disc at upper spinal column, anterior approach	N	F	11	11	11	6587.73	1590.22	1267	1275.94
1093703571	Citow	Jonathan	S	MD	M	I	712 S Milwaukee Ave		Libertyville	IL	17	60048	1	Metropolitan area core: primary flow within an urbanized area of 50,000 and greater	US	Neurosurgery	Y	22551	Fusion of spine bones with removal of disc at upper spinal column, anterior approach	N	F	45	45	45	15000	1923.42	1532.22	1407.7
1093709636	Wilkinson	Steven	B	MD	M	I	19550 E 39th St S	Suite 105-A	Independence	MO	29	64057	1	Metropolitan area core: primary flow within an urbanized area of 50,000 and greater	US	Neurosurgery	Y	22551	Fusion of spine bones with removal of disc at upper spinal column, anterior approach	N	F	11	11	11	5319	1661.27	1323.61	1339.72
1093732653	Keiper	Glenn	L	MD	M	I	1410 Oak St	Suite 200	Eugene	OR	41	97401	1	Metropolitan area core: primary flow within an urbanized area of 50,000 and greater	US	Neurosurgery	Y	22551	Fusion of spine bones with removal of disc at upper spinal column, anterior approach	N	F	17	17	17	4860	1567.8	1234.95	1402.52
1093750978	Phookan	Gautam		MD	M	I	2525 W University Ave	Suite 503	Muncie	IN	18	47303	1	Metropolitan area core: primary flow within an urbanized area of 50,000 and greater	US	Neurosurgery	Y	22551	Fusion of spine bones with removal of disc at upper spinal column, anterior approach	N	F	11	11	11	7188	1532.25	1220.81	1403.52
1093782864	Dorai	Zeena		MD	F	I	3333 N. Calvert Street	Suite 400	Baltimore	MD	24	21218	1	Metropolitan area core: primary flow within an urbanized area of 50,000 and greater	US	Neurosurgery	Y	22551	Fusion of spine bones with removal of disc at upper spinal column, anterior approach	N	F	27	27	27	5102.89	1767.59	1405.32	1322.6
1093811028	Choi	William		MD	M	I	6825 S Galena St	Suite 314	Centennial	CO	8	80112	1	Metropolitan area core: primary flow within an urbanized area of 50,000 and greater	US	Neurosurgery	Y	22551	Fusion of spine bones with removal of disc at upper spinal column, anterior approach	N	F	29	29	29	4688.34	1727.89	1376.69	1379.32
1093929150	Smith	Marcus	A	M.D.	M	I	1002 Texas Blvd	Suite 406	Texarkana	TX	48	75501	1	Metropolitan area core: primary flow within an urbanized area of 50,000 and greater	US	Neurosurgery	Y	22551	Fusion of spine bones with removal of disc at upper spinal column, anterior approach	N	F	59	59	59	5366.05	1605.27	1279.68	1409.47
1093930216	Helms	Jody	B	M.D.	M	I	1 Medical Park Blvd	Suite 400 East	Bristol	TN	47	37620	1	Metropolitan area core: primary flow within an urbanized area of 50,000 and greater	US	Neurosurgery	Y	22551	Fusion of spine bones with removal of disc at upper spinal column, anterior approach	N	F	17	17	17	8615	1517.69	1209.22	1362.25
1093938482	Houseman	Clifford	M	D.O.	M	I	22250 Providence Dr Ste 601		Southfield	MI	26	48075	1	Metropolitan area core: primary flow within an urbanized area of 50,000 and greater	US	Neurosurgery	Y	22551	Fusion of spine bones with removal of disc at upper spinal column, anterior approach	N	F	12	12	12	13855	1852.78	1476.2	1403.53
1093976995	Cheatle	Joseph	T	MD	M	I	849 82nd Pkwy		Myrtle Beach	SC	45	29572	1	Metropolitan area core: primary flow within an urbanized area of 50,000 and greater	US	Neurosurgery	Y	22551	Fusion of spine bones with removal of disc at upper spinal column, anterior approach	N	F	25	25	25	4723	1259.77	1002.47	1029.8
1104040732	Kachmann	Michael	C	MD	M	I	3825 Edwards Rd	Suite 300	Cincinnati	OH	39	45209	1	Metropolitan area core: primary flow within an urbanized area of 50,000 and greater	US	Neurosurgery	Y	22551	Fusion of spine bones with removal of disc at upper spinal column, anterior approach	N	F	20	20	20	8712	1625.6	1288.58	1326.84
1104833524	Giovanini	Mark	A	M.D.	M	I	1040 Gulf Breeze Pkwy	Suite 209	Gulf Breeze	FL	12	32561	1	Metropolitan area core: primary flow within an urbanized area of 50,000 and greater	US	Neurosurgery	Y	22551	Fusion of spine bones with removal of disc at upper spinal column, anterior approach	N	F	17	17	17	11250	1756.48	1399.47	1403.52
1104861103	Yarosh	Cherylon	A	MD	F	I	1905 W 32nd St Ste 403		Joplin	MO	29	64804	1	Metropolitan area core: primary flow within an urbanized area of 50,000 and greater	US	Neurosurgery	Y	22551	Fusion of spine bones with removal of disc at upper spinal column, anterior approach	N	F	13	13	13	4602.46	1130.54	900.75	789.48
1104870088	Amann	John	C	MD	M	I	50 2nd St Se		Winter Haven	FL	12	33880	1	Metropolitan area core: primary flow within an urbanized area of 50,000 and greater	US	Neurosurgery	Y	22551	Fusion of spine bones with removal of disc at upper spinal column, anterior approach	N	F	12	12	12	7500	1717.33	1376.58	1432.77
1104894781	Garonzik	Ira	M	M.D.	M	I	5051 Greenspring Ave	Suite 101	Baltimore	MD	24	21209	1	Metropolitan area core: primary flow within an urbanized area of 50,000 and greater	US	Neurosurgery	Y	22551	Fusion of spine bones with removal of disc at upper spinal column, anterior approach	N	F	12	13	13	5115.38	1210.61	964.553	873.43
1104911759	Barrett-Tuck	Rebecca		MD	F	I	4802e Johnson Ave		Jonesboro	AR	5	72401	1	Metropolitan area core: primary flow within an urbanized area of 50,000 and greater	US	Neurosurgery	Y	22551	Fusion of spine bones with removal of disc at upper spinal column, anterior approach	N	F	18	19	19	3152	1493.91	1190.27	1329.66
1104927458	Shutack	John	M	MD	M	I	1020 Independence Boulevard	Suite 210	Virginia Beach	VA	51	23455	1	Metropolitan area core: primary flow within an urbanized area of 50,000 and greater	US	Neurosurgery	Y	22551	Fusion of spine bones with removal of disc at upper spinal column, anterior approach	N	F	15	15	15	6174	1700.83	1347.26	1395.79
1104961010	Voyadzis	Jean-Marc		M.D.	M	I	10401 Hospital Dr	Suite 101	Clinton	MD	24	20735	1	Metropolitan area core: primary flow within an urbanized area of 50,000 and greater	US	Neurosurgery	Y	22551	Fusion of spine bones with removal of disc at upper spinal column, anterior approach	N	F	17	17	17	4358	1869.62	1486.56	1362.24
1114913605	Webb	Kristopher	M	MD	M	I	3000 N Ih 35	Suite 600	Austin	TX	48	78705	1	Metropolitan area core: primary flow within an urbanized area of 50,000 and greater	US	Neurosurgery	Y	22551	Fusion of spine bones with removal of disc at upper spinal column, anterior approach	N	F	16	16	16	4770.38	1526.16	1215.96	1249.13
1114919230	Rothschild	Cheslovas		MD, PHD, FACS	M	I	1887 Kingsley Ave	Suite1900	Orange Park	FL	12	32073	1	Metropolitan area core: primary flow within an urbanized area of 50,000 and greater	US	Neurosurgery	Y	22551	Fusion of spine bones with removal of disc at upper spinal column, anterior approach	N	F	11	11	11	6880	1828.9	1457.17	1403.53
1114965381	Metzger	Andrew	K	MD	M	I	8080 Academy Rd Ne	Suite B	Albuquerque	NM	35	87111	1	Metropolitan area core: primary flow within an urbanized area of 50,000 and greater	US	Neurosurgery	Y	22551	Fusion of spine bones with removal of disc at upper spinal column, anterior approach	N	F	21	21	21	5630.76	1618.64	1293.08	1386.81
1114971264	Mace	John	C	M.D.	M	I	3801 S National Ave	West Tower, Suite 700	Springfield	MO	29	65807	1	Metropolitan area core: primary flow within an urbanized area of 50,000 and greater	US	Neurosurgery	Y	22551	Fusion of spine bones with removal of disc at upper spinal column, anterior approach	N	F	15	15	15	6785.66	1656	1319.41	1403.52
1114977600	Frizzell	Roy	T	MD	M	I	222 N 2nd St	Ste 307	Boise	ID	16	83702	1	Metropolitan area core: primary flow within an urbanized area of 50,000 and greater	US	Neurosurgery	Y	22551	Fusion of spine bones with removal of disc at upper spinal column, anterior approach	N	F	16	16	16	7141	1395.62	1095.06	1314.91
1114979242	Guitton	Jean	M	MD	M	I	840 Stevens Creek Road		Augusta	GA	13	30907	1	Metropolitan area core: primary flow within an urbanized area of 50,000 and greater	US	Neurosurgery	Y	22551	Fusion of spine bones with removal of disc at upper spinal column, anterior approach	N	F	12	12	12	5930	1574.54	1240.5	1411.07
1124014808	Mccann	William	P	M.D.	M	I	354 Merrimack St		Lawrence	MA	25	1843	1	Metropolitan area core: primary flow within an urbanized area of 50,000 and greater	US	Neurosurgery	Y	22551	Fusion of spine bones with removal of disc at upper spinal column, anterior approach	N	F	22	22	22	1050	269.795	214.955	142.907
1124029210	Eng	David	Y	MD	M	I	101 Union Ave	Suite 608	Syracuse	NY	36	13203	1	Metropolitan area core: primary flow within an urbanized area of 50,000 and greater	US	Neurosurgery	Y	22551	Fusion of spine bones with removal of disc at upper spinal column, anterior approach	N	F	15	15	15	4900	1301.96	1044.74	1187.15
1124041603	Koski	Tyler		MD	M	I	680 N Lake Shore Dr	Suite 1000	Chicago	IL	17	60611	1	Metropolitan area core: primary flow within an urbanized area of 50,000 and greater	US	Neurosurgery	Y	22551	Fusion of spine bones with removal of disc at upper spinal column, anterior approach	N	F	13	13	13	10983	2091.95	1666.76	1403.53
1124053392	Blacklock	Jerry		M.D.	M	I	6560 Fannin St	Suite 900	Houston	TX	48	77030	1	Metropolitan area core: primary flow within an urbanized area of 50,000 and greater	US	Neurosurgery	Y	22551	Fusion of spine bones with removal of disc at upper spinal column, anterior approach	N	F	11	11	11	8882	1467.55	1169.27	1347.71
1124064795	Marcotte	Paul	J	MD	M	I	3400 Spruce Street	3 Silverstein Bldg	Philadelphia	PA	42	19104	1	Metropolitan area core: primary flow within an urbanized area of 50,000 and greater	US	Neurosurgery	Y	22551	Fusion of spine bones with removal of disc at upper spinal column, anterior approach	N	F	13	13	13	5888	1907.83	1520.06	1403.53
1124065305	Patel	Sunil	J	MD	M	I	171 Ashley Ave		Charleston	SC	45	29425	1	Metropolitan area core: primary flow within an urbanized area of 50,000 and greater	US	Neurosurgery	Y	22551	Fusion of spine bones with removal of disc at upper spinal column, anterior approach	N	F	25	25	25	11441	1627.16	1295.94	1403.04
1124067491	Song	Michael	H	M.D.	M	I	343 Elm St	Suite 202	Reno	NV	32	89503	1	Metropolitan area core: primary flow within an urbanized area of 50,000 and greater	US	Neurosurgery	Y	22551	Fusion of spine bones with removal of disc at upper spinal column, anterior approach	N	F	13	13	13	14231.6	1687.63	1344.62	1349.54
1124129473	Najafi	Ali		MD	M	I	7130 N Sharon Ave	#100	Fresno	CA	6	93720	1	Metropolitan area core: primary flow within an urbanized area of 50,000 and greater	US	Neurosurgery	Y	22551	Fusion of spine bones with removal of disc at upper spinal column, anterior approach	N	F	28	29	29	9121.38	872.769	695.379	686.767
1124279443	Shin	John	H	MD	M	I	15 Parkman St	Wac 745	Boston	MA	25	2114	1	Metropolitan area core: primary flow within an urbanized area of 50,000 and greater	US	Neurosurgery	Y	22551	Fusion of spine bones with removal of disc at upper spinal column, anterior approach	N	F	11	11	11	6260.64	1762.37	1404.16	1403.52
1134115595	Stovall	Richard	B	M.D.	M	I	2200 Park Bend Dr	Bldg 2, Ste 201	Austin	TX	48	78758	1	Metropolitan area core: primary flow within an urbanized area of 50,000 and greater	US	Neurosurgery	Y	22551	Fusion of spine bones with removal of disc at upper spinal column, anterior approach	N	F	11	11	11	4735	1694.86	1346.19	1399.41
1134118789	Arnautovic	Kenan		MD	M	I	6325 Humphreys Blvd	Semmes-Murphey Clinic	Memphis	TN	47	38120	1	Metropolitan area core: primary flow within an urbanized area of 50,000 and greater	US	Neurosurgery	Y	22551	Fusion of spine bones with removal of disc at upper spinal column, anterior approach	N	F	20	20	20	3908.75	1063.83	848.727	973.885
1134120272	Tyler	Donald	R	M. D.	M	I	3280 Dauphin St	Building A	Mobile	AL	1	36606	1	Metropolitan area core: primary flow within an urbanized area of 50,000 and greater	US	Neurosurgery	Y	22551	Fusion of spine bones with removal of disc at upper spinal column, anterior approach	N	F	14	14	14	7604.77	1245.64	992.464	1126.84
1134140932	Henry	Matthew	N	M.D.	M	I	3223 N Webb Rd	Suite 1	Wichita	KS	20	67226	1	Metropolitan area core: primary flow within an urbanized area of 50,000 and greater	US	Neurosurgery	Y	22551	Fusion of spine bones with removal of disc at upper spinal column, anterior approach	N	F	21	21	21	5146	1606.51	1279.98	1403.52
1134155666	Greenwald	Brent	H	M.D.	M	I	3155 Channing Way	Suite B	Idaho Falls	ID	16	83404	1	Metropolitan area core: primary flow within an urbanized area of 50,000 and greater	US	Neurosurgery	Y	22551	Fusion of spine bones with removal of disc at upper spinal column, anterior approach	N	F	16	16	16	7144	1444.76	1145.74	1354.39
1134160161	Wallace	Bradley	A	MD	M	I	800 Prudential Dr	Tower B, 11th Floor	Jacksonville	FL	12	32207	1	Metropolitan area core: primary flow within an urbanized area of 50,000 and greater	US	Neurosurgery	Y	22551	Fusion of spine bones with removal of disc at upper spinal column, anterior approach	N	F	49	50	50	6829.12	1740.8	1383.8	1401.85
1134163652	Hsu	Gery		MD	M	I	1400 W 4th St		Coffeyville	KS	20	67337	4	Micropolitan area core: primary flow within an urban cluster of 10,000 to 49,999	US	Neurosurgery	Y	22551	Fusion of spine bones with removal of disc at upper spinal column, anterior approach	N	F	16	17	17	4084	1453.06	1157.72	1212.81
1134174550	Garcia-Bengochea	Javier		MD	M	I	800 Prudential Dr	Tower B, 11th Floor	Jacksonville	FL	12	32207	1	Metropolitan area core: primary flow within an urbanized area of 50,000 and greater	US	Neurosurgery	Y	22551	Fusion of spine bones with removal of disc at upper spinal column, anterior approach	N	F	20	20	20	6731.5	1495.52	1188.84	1245.63
1134177108	Jackson	Thad		MD	M	I	1700 Ring Rd		Elizabethtown	KY	21	42701	2	Metropolitan area high commuting: primary flow 30% or more to a urbanized area of 50,000 and greater	US	Neurosurgery	Y	22551	Fusion of spine bones with removal of disc at upper spinal column, anterior approach	N	F	13	13	13	3236	1626.71	1289.46	1397.01
1134181571	Gerdes	Jeffrey	S	MD	M	I	1200 Sixth Ave N	Centracare Clinic River Campus/Nerosurgery	St Cloud	MN	27	56303	1	Metropolitan area core: primary flow within an urbanized area of 50,000 and greater	US	Neurosurgery	Y	22551	Fusion of spine bones with removal of disc at upper spinal column, anterior approach	N	F	17	17	17	4861.41	1530.3	1219.26	1362.25
1134268139	Phelps	Jeremy		MD	M	I	3366 Nw Expressway Ste 250		Oklahoma City	OK	40	73112	1	Metropolitan area core: primary flow within an urbanized area of 50,000 and greater	US	Neurosurgery	Y	22551	Fusion of spine bones with removal of disc at upper spinal column, anterior approach	N	F	17	17	17	3217.84	1220.15	972.156	1017.15
1134302599	Loganathan	Amritraj	G	M.D.	M	I	5315 Elliott Dr	#102	Ypsilanti	MI	26	48197	1	Metropolitan area core: primary flow within an urbanized area of 50,000 and greater	US	Neurosurgery	Y	22551	Fusion of spine bones with removal of disc at upper spinal column, anterior approach	N	F	11	11	11	5500	1623.62	1293.61	1339.72
1134369556	Thambuswamy	Michael		M.D.	M	I	6802 S Olympia Ave W	Suite 300	Tulsa	OK	40	74132	1	Metropolitan area core: primary flow within an urbanized area of 50,000 and greater	US	Neurosurgery	Y	22551	Fusion of spine bones with removal of disc at upper spinal column, anterior approach	N	F	30	30	30	6536.33	1579.48	1261.51	1391.83
1144213703	Mobasser	Jean-Pierre		MD	M	I	8333 Naab Rd	Ste 250	Indianapolis	IN	18	46260	1	Metropolitan area core: primary flow within an urbanized area of 50,000 and greater	US	Neurosurgery	Y	22551	Fusion of spine bones with removal of disc at upper spinal column, anterior approach	N	F	16	16	16	7188	1510.67	1215.19	1381.6
1144246075	Moskowitz	Nathan	C	M.D., PH.D.	M	I	212 N Adams St		Rockville	MD	24	20850	1	Metropolitan area core: primary flow within an urbanized area of 50,000 and greater	US	Neurosurgery	Y	22551	Fusion of spine bones with removal of disc at upper spinal column, anterior approach	N	F	12	12	12	6000	1968.54	1568.43	1403.53
1154343309	Hajjar	Michael	V	MD	M	I	6140 Curtisian Ave	Suite 400	Boise	ID	16	83704	1	Metropolitan area core: primary flow within an urbanized area of 50,000 and greater	US	Neurosurgery	Y	22551	Fusion of spine bones with removal of disc at upper spinal column, anterior approach	N	F	19	19	19	18162.8	1331.18	1056.39	1305.11
1154359297	Shahid	S	J	MD	M	I	148 East Ave	Suite 3d	Norwalk	CT	9	6851	1	Metropolitan area core: primary flow within an urbanized area of 50,000 and greater	US	Neurosurgery	Y	22551	Fusion of spine bones with removal of disc at upper spinal column, anterior approach	N	F	13	13	13	28213.1	1487.57	1185.22	1122.82
1154399590	Johnson	Arthur	M	M.D.	M	I	3501 We Knight Dr		Fort Smith	AR	5	72903	1	Metropolitan area core: primary flow within an urbanized area of 50,000 and greater	US	Neurosurgery	Y	22551	Fusion of spine bones with removal of disc at upper spinal column, anterior approach	N	F	13	13	13	3341	1517.26	1208.87	1403.52
1154432425	Goodman	Stuart	G	M.D.	M	I	1041 N 29th St		Billings	MT	30	59101	1	Metropolitan area core: primary flow within an urbanized area of 50,000 and greater	US	Neurosurgery	Y	22551	Fusion of spine bones with removal of disc at upper spinal column, anterior approach	N	F	11	11	11	3834.67	1826.86	1455.55	1403.53
1154501294	Chang	Steve	W	MD	M	I	485 S Dobson Rd	Suite 101	Chandler	AZ	4	85224	1	Metropolitan area core: primary flow within an urbanized area of 50,000 and greater	US	Neurosurgery	Y	22551	Fusion of spine bones with removal of disc at upper spinal column, anterior approach	N	F	30	30	30	7175	1565.91	1240.6	1364.1
1154528776	Kostov	Dean	B	MD	M	I	12200 Warwick Blvd	Suite 410	Newport News	VA	51	23601	1	Metropolitan area core: primary flow within an urbanized area of 50,000 and greater	US	Neurosurgery	Y	22551	Fusion of spine bones with removal of disc at upper spinal column, anterior approach	N	F	26	26	26	3300	1602.55	1276.83	1417.03
1154596609	Whitson	Wesley	J	MD	M	I	820 N Chelan Ave		Wenatchee	WA	53	98801	1	Metropolitan area core: primary flow within an urbanized area of 50,000 and greater	US	Neurosurgery	Y	22551	Fusion of spine bones with removal of disc at upper spinal column, anterior approach	N	F	14	14	14	4270.83	1618.78	1289.76	1403.53
1164405643	Poor	Marshall	M	M.D.	M	I	700 S College Ave	Suite A	Bloomington	IN	18	47403	1	Metropolitan area core: primary flow within an urbanized area of 50,000 and greater	US	Neurosurgery	Y	22551	Fusion of spine bones with removal of disc at upper spinal column, anterior approach	N	F	17	17	17	7388.24	1441.56	1153.87	1290.01
1164414884	Scott	Eric	W	MEDICAL DOCTOR	M	I	6440 W Newberry Rd	Suite 401	Gainesville	FL	12	32605	1	Metropolitan area core: primary flow within an urbanized area of 50,000 and greater	US	Neurosurgery	Y	22551	Fusion of spine bones with removal of disc at upper spinal column, anterior approach	N	F	26	26	26	6500	1688.92	1345.64	1417.02
1164420915	Vaughn	Troy	M	M.D.	M	I	3704 North Blvd	Suite C	Alexandria	LA	22	71301	1	Metropolitan area core: primary flow within an urbanized area of 50,000 and greater	US	Neurosurgery	Y	22551	Fusion of spine bones with removal of disc at upper spinal column, anterior approach	N	F	20	20	20	5882.25	1666.21	1327.55	1421.06
1164429718	Bonasso	Christian	L	M.D.	M	I	3525 Olentangy River Rd	Suite 5310	Columbus	OH	39	43214	1	Metropolitan area core: primary flow within an urbanized area of 50,000 and greater	US	Neurosurgery	Y	22551	Fusion of spine bones with removal of disc at upper spinal column, anterior approach	N	F	15	15	15	5316	1711.02	1363.25	1403.52
1164457008	Rawson	Raymond	B	MD	M	I	2390 Mitchell Park Dr Ste B		Petoskey	MI	26	49770	7	Small town core: primary flow within an urban cluster of 2,500 to 9,999	US	Neurosurgery	Y	22551	Fusion of spine bones with removal of disc at upper spinal column, anterior approach	N	F	29	29	29	5100	1604.83	1275.76	1412.79
1164489480	Garber	Jason	E	M.D.	M	I	3150 N Tenaya Way	Suite 340	Las Vegas	NV	32	89128	1	Metropolitan area core: primary flow within an urbanized area of 50,000 and greater	US	Neurosurgery	Y	22551	Fusion of spine bones with removal of disc at upper spinal column, anterior approach	N	F	22	22	22	17500	1725.87	1369.06	1365.71
1164496139	Spangler	Wendy	J	M.D.	F	I	8005 Farnam Dr	Suite 305	Omaha	NE	31	68114	1	Metropolitan area core: primary flow within an urbanized area of 50,000 and greater	US	Neurosurgery	Y	22551	Fusion of spine bones with removal of disc at upper spinal column, anterior approach	N	F	18	18	18	8888.89	1426.07	1145.32	1423.01
1164502852	Schnee	Charles	L	M.D.	M	I	22 S Greene St # S12d		Baltimore	MD	24	21201	1	Metropolitan area core: primary flow within an urbanized area of 50,000 and greater	US	Neurosurgery	Y	22551	Fusion of spine bones with removal of disc at upper spinal column, anterior approach	N	F	12	12	12	9500	1816.62	1447.39	1403.53
1164516555	Shields	Philip	T	MD	M	I	465 Saint Michaels Dr	Suite 107	Santa Fe	NM	35	87505	1	Metropolitan area core: primary flow within an urbanized area of 50,000 and greater	US	Neurosurgery	Y	22551	Fusion of spine bones with removal of disc at upper spinal column, anterior approach	N	F	14	14	14	5892	1634.42	1302.22	1428.59
1164622908	Wogu	Elijah	U	DO	M	I	620 California Blvd	J	San Luis Obispo	CA	6	93401	1	Metropolitan area core: primary flow within an urbanized area of 50,000 and greater	US	Neurosurgery	Y	22551	Fusion of spine bones with removal of disc at upper spinal column, anterior approach	N	F	17	17	17	3634.41	1716.72	1367.8	1403.53
1164624516	Lothes	Christian	S	MD	M	I	3223 N Webb Rd	Suite 1	Wichita	KS	20	67226	1	Metropolitan area core: primary flow within an urbanized area of 50,000 and greater	US	Neurosurgery	Y	22551	Fusion of spine bones with removal of disc at upper spinal column, anterior approach	N	F	22	22	22	5146	1567.21	1255.52	1419.47
1164624573	Mcgowan	John	B	MD	M	I	7777 Forest Ln	Suite A-337	Dallas	TX	48	75230	1	Metropolitan area core: primary flow within an urbanized area of 50,000 and greater	US	Neurosurgery	Y	22551	Fusion of spine bones with removal of disc at upper spinal column, anterior approach	N	F	12	12	12	5330	875.608	697.641	669.02
1164670345	Mcneal	Jonathan	E	DO	M	I	1030 S Jefferson St Ste 106		Roanoke	VA	51	24016	1	Metropolitan area core: primary flow within an urbanized area of 50,000 and greater	US	Neurosurgery	Y	22551	Fusion of spine bones with removal of disc at upper spinal column, anterior approach	N	F	13	13	13	4419	1489.01	1181.46	1370.05
1174505887	Alexander	Mathew	T	MD	M	I	1227 3rd St		Corpus Christi	TX	48	78404	1	Metropolitan area core: primary flow within an urbanized area of 50,000 and greater	US	Neurosurgery	Y	22551	Fusion of spine bones with removal of disc at upper spinal column, anterior approach	N	F	29	29	29	6740	1597.02	1268.57	1399.74
1174523872	Pakzaban	Peyman		MDPA	M	I	3801 Vista Rd Ste 440		Pasadena	TX	48	77504	1	Metropolitan area core: primary flow within an urbanized area of 50,000 and greater	US	Neurosurgery	Y	22551	Fusion of spine bones with removal of disc at upper spinal column, anterior approach	N	F	34	34	34	1768.15	1698.48	1348.46	1398.81
1174551949	Viola	John	J	MD	M	I	509 Se Riverside Dr	Ste 203	Stuart	FL	12	34994	1	Metropolitan area core: primary flow within an urbanized area of 50,000 and greater	US	Neurosurgery	Y	22551	Fusion of spine bones with removal of disc at upper spinal column, anterior approach	N	F	24	24	24	6755.57	1848.76	1472.48	1319.98
1174560890	Shehadi	Joseph	A	M.D.	M	I	393 E Town St	Suite 110	Columbus	OH	39	43215	1	Metropolitan area core: primary flow within an urbanized area of 50,000 and greater	US	Neurosurgery	Y	22551	Fusion of spine bones with removal of disc at upper spinal column, anterior approach	N	F	12	12	12	6380.67	1676.79	1335.98	1403.53
1174564157	Olson	Ty	J	M.D.	M	I	121 Highway 36	Suite 330	West Long Branch	NJ	34	7764	1	Metropolitan area core: primary flow within an urbanized area of 50,000 and greater	US	Neurosurgery	Y	22551	Fusion of spine bones with removal of disc at upper spinal column, anterior approach	N	F	14	15	15	4466.67	982.65	779.69	744.807
1174581409	Alberico	Anthony	M	MD	M	I	1600 Medical Center Dr	Suite B500	Huntington	WV	54	25701	1	Metropolitan area core: primary flow within an urbanized area of 50,000 and greater	US	Neurosurgery	Y	22551	Fusion of spine bones with removal of disc at upper spinal column, anterior approach	N	F	13	13	13	5270	1640.43	1319.41	1430.52
1174585640	Mangels	Kyle	J	MD	M	I	6802 S Olympia Ave	Ste300	Tulsa	OK	40	74132	1	Metropolitan area core: primary flow within an urbanized area of 50,000 and greater	US	Neurosurgery	Y	22551	Fusion of spine bones with removal of disc at upper spinal column, anterior approach	N	F	23	23	23	6676.3	1621.48	1288.54	1377.33
1174593164	Salvant	Jackson	B	M.D.	M	I	12200 Warwick Blvd	Suite 410	Newport News	VA	51	23601	1	Metropolitan area core: primary flow within an urbanized area of 50,000 and greater	US	Neurosurgery	Y	22551	Fusion of spine bones with removal of disc at upper spinal column, anterior approach	N	F	12	12	12	3368.75	1614.3	1294.57	1432.77
1174605588	Quinn	Tanya	M	M.D.	F	I	621 S New Ballas Rd	Suite 297a	Saint Louis	MO	29	63141	1	Metropolitan area core: primary flow within an urbanized area of 50,000 and greater	US	Neurosurgery	Y	22551	Fusion of spine bones with removal of disc at upper spinal column, anterior approach	N	F	16	16	16	8730	1487.61	1186.51	1395.39
1174622831	Mohit	Abdi	A	M.D.	M	I	Cleveland Clinic Spine Institute	9500 Euclid Ave-A41	Cleveland	OH	39	44195	1	Metropolitan area core: primary flow within an urbanized area of 50,000 and greater	US	Neurosurgery	Y	22551	Fusion of spine bones with removal of disc at upper spinal column, anterior approach	N	F	23	23	23	4805.74	1517.5	1209.38	1388.34
1174685101	Gorum	Michael	W	M.D.	M	I	1538 13th. Ave.	Suite B300	Columbus	GA	13	31901	1	Metropolitan area core: primary flow within an urbanized area of 50,000 and greater	US	Neurosurgery	Y	22551	Fusion of spine bones with removal of disc at upper spinal column, anterior approach	N	F	24	24	24	7000	1607.76	1280.79	1403.34
1174685192	Goldman	Marc	S	M.D.	M	I	1538 13th. Ave	Suite B300	Columbus	GA	13	31901	1	Metropolitan area core: primary flow within an urbanized area of 50,000 and greater	US	Neurosurgery	Y	22551	Fusion of spine bones with removal of disc at upper spinal column, anterior approach	N	F	14	14	14	7000	1308.21	1065.31	1431.83
1184624330	Houle	Paul	J	MD	M	I	46 North St		Hyannis	MA	25	2601	1	Metropolitan area core: primary flow within an urbanized area of 50,000 and greater	US	Neurosurgery	Y	22551	Fusion of spine bones with removal of disc at upper spinal column, anterior approach	N	F	14	14	14	5545.48	1644.07	1309.9	1353.39
1184642175	Lee	Sunghoon		M.D.	M	I	1229 E Seminole St	Suite 220	Springfield	MO	29	65804	1	Metropolitan area core: primary flow within an urbanized area of 50,000 and greater	US	Neurosurgery	Y	22551	Fusion of spine bones with removal of disc at upper spinal column, anterior approach	N	F	27	27	27	6657	1475.83	1175.86	1218.33
1184666737	Naftalis	Richard	C	M.D.	M	I	3600 Gaston Ave	Suite 1158	Dallas	TX	48	75246	1	Metropolitan area core: primary flow within an urbanized area of 50,000 and greater	US	Neurosurgery	Y	22551	Fusion of spine bones with removal of disc at upper spinal column, anterior approach	N	F	12	12	12	6661.38	861.653	683.686	678.377
1184670135	Monteiro	Paulo		MD	M	I	800 Prudential Dr	Tower B, 11th Floor	Jacksonville	FL	12	32207	1	Metropolitan area core: primary flow within an urbanized area of 50,000 and greater	US	Neurosurgery	Y	22551	Fusion of spine bones with removal of disc at upper spinal column, anterior approach	N	F	17	17	17	6748.71	1766.94	1401.99	1352.34
1184714180	Kueter	Daniel	B	MD	M	I	1010 E 3rd St	Suite 202	Chattanooga	TN	47	37403	1	Metropolitan area core: primary flow within an urbanized area of 50,000 and greater	US	Neurosurgery	Y	22551	Fusion of spine bones with removal of disc at upper spinal column, anterior approach	N	F	23	23	23	3422	1400.47	1120.28	1338.84
1184734030	Sillay	Karl	A	M.D.	M	I	2400 Patterson St	Suite 319	Nashville	TN	47	37203	1	Metropolitan area core: primary flow within an urbanized area of 50,000 and greater	US	Neurosurgery	Y	22551	Fusion of spine bones with removal of disc at upper spinal column, anterior approach	N	F	13	13	13	4406.49	544.483	432.025	418.905
1184831984	Fenoy	Albert	J	M.D.	M	I	18955 N Memorial Dr	Ste. 430	Humble	TX	48	77338	1	Metropolitan area core: primary flow within an urbanized area of 50,000 and greater	US	Neurosurgery	Y	22551	Fusion of spine bones with removal of disc at upper spinal column, anterior approach	N	F	12	12	12	6890.2	1621.68	1281.05	1421.92
1184858292	Hazzard	Matthew	A	MD	M	I	1240 Jesse Jewell Pkwy	Ste 300	Gainesville	GA	13	30501	1	Metropolitan area core: primary flow within an urbanized area of 50,000 and greater	US	Neurosurgery	Y	22551	Fusion of spine bones with removal of disc at upper spinal column, anterior approach	N	F	17	17	17	7045	1557.12	1240.63	1305.48
1184955734	Fox	Benjamin	D	M.D.	M	I	652 S Medical Center Dr	Suite 420	Saint George	UT	49	84790	1	Metropolitan area core: primary flow within an urbanized area of 50,000 and greater	US	Neurosurgery	Y	22551	Fusion of spine bones with removal of disc at upper spinal column, anterior approach	N	F	14	14	14	4725.71	1764.22	1405.64	1403.53
1194703025	White	James	B	M.D.	M	I	200 1st St Sw		Rochester	MN	27	55905	1	Metropolitan area core: primary flow within an urbanized area of 50,000 and greater	US	Neurosurgery	Y	22551	Fusion of spine bones with removal of disc at upper spinal column, anterior approach	N	F	19	19	19	9535	1416.22	1128.37	1195.76
1194726216	Paramore	Christopher	G	MD	M	I	1204 E Cheves St		Florence	SC	45	29506	1	Metropolitan area core: primary flow within an urbanized area of 50,000 and greater	US	Neurosurgery	Y	22551	Fusion of spine bones with removal of disc at upper spinal column, anterior approach	N	F	21	21	21	5376	1603.13	1277.29	1382.81
1194737726	Mina	Christie	B	M.D.	F	I	3 Saint Francis Dr	Suite 490	Greenville	SC	45	29601	1	Metropolitan area core: primary flow within an urbanized area of 50,000 and greater	US	Neurosurgery	Y	22551	Fusion of spine bones with removal of disc at upper spinal column, anterior approach	N	F	12	12	12	5120	1594.83	1259.65	1392.67
1194743732	Nehls	Daniel	G	MD	M	I	1708 Yakima Ave	Ste 105	Tacoma	WA	53	98405	1	Metropolitan area core: primary flow within an urbanized area of 50,000 and greater	US	Neurosurgery	Y	22551	Fusion of spine bones with removal of disc at upper spinal column, anterior approach	N	F	18	18	18	4803.11	1618.93	1282.53	1396.3
1194743773	Parrish	Rob		M.D.	M	I	6560 Fannin St	Scurlock Tower, Suite 900	Houston	TX	48	77030	1	Metropolitan area core: primary flow within an urbanized area of 50,000 and greater	US	Neurosurgery	Y	22551	Fusion of spine bones with removal of disc at upper spinal column, anterior approach	N	F	11	11	11	8882	1678.76	1337.55	1363.97
1194758508	Rami	Bimal		M.D.	M	I	6535 N Charles St	Ste 600	Baltimore	MD	24	21204	1	Metropolitan area core: primary flow within an urbanized area of 50,000 and greater	US	Neurosurgery	Y	22551	Fusion of spine bones with removal of disc at upper spinal column, anterior approach	N	F	21	21	21	3854.29	1729.71	1381.66	1436.75
1194761403	Hadley	Mark	N	MD	M	I	619 19th Street South		Birmingham	AL	1	35233	1	Metropolitan area core: primary flow within an urbanized area of 50,000 and greater	US	Neurosurgery	Y	22551	Fusion of spine bones with removal of disc at upper spinal column, anterior approach	N	F	13	13	13	7541	1179.22	949.354	1208.6
1194761791	Burson	George	T	M.D.	M	I	9601 Lile Dr	Suite 310	Little Rock	AR	5	72205	1	Metropolitan area core: primary flow within an urbanized area of 50,000 and greater	US	Neurosurgery	Y	22551	Fusion of spine bones with removal of disc at upper spinal column, anterior approach	N	F	18	18	18	3657	1482.25	1184.2	1422.19
1194769604	Winters	Dennis	D	M.D	M	I	4403 Harrison Blvd	Suite 1815	Ogden	UT	49	84403	1	Metropolitan area core: primary flow within an urbanized area of 50,000 and greater	US	Neurosurgery	Y	22551	Fusion of spine bones with removal of disc at upper spinal column, anterior approach	N	F	12	12	12	7540.67	1728.94	1377.53	1403.53
1194792317	Chung	Richard	Y	M.D. PH.D.	M	I	2410 Fletcher Ave	3rd Floor	Santa Barbara	CA	6	93105	1	Metropolitan area core: primary flow within an urbanized area of 50,000 and greater	US	Neurosurgery	Y	22551	Fusion of spine bones with removal of disc at upper spinal column, anterior approach	N	F	11	11	11	1696.07	1663.65	1325.51	1403.53
1194799056	Holliday, Iii	Peter	O	M.D.	M	I	420 Charter Blvd	Ste. 402	Macon	GA	13	31210	1	Metropolitan area core: primary flow within an urbanized area of 50,000 and greater	US	Neurosurgery	Y	22551	Fusion of spine bones with removal of disc at upper spinal column, anterior approach	N	F	12	13	13	8646.46	1577.47	1256.85	1349.55
1194930727	Stetson	Nathaniel	D	DO	M	I	3366 Nw Expressway Ste 250		Oklahoma City	OK	40	73112	1	Metropolitan area core: primary flow within an urbanized area of 50,000 and greater	US	Neurosurgery	Y	22551	Fusion of spine bones with removal of disc at upper spinal column, anterior approach	N	F	15	15	15	3614.41	1549.13	1234.27	1317.45
1194932996	Chen	Fangxiang		M.D.	M	I	10012 Kennerly Rd	Ste 400	Saint Louis	MO	29	63128	1	Metropolitan area core: primary flow within an urbanized area of 50,000 and greater	US	Neurosurgery	Y	22551	Fusion of spine bones with removal of disc at upper spinal column, anterior approach	N	F	13	13	13	3558.85	1742.16	1388.06	1403.52
1194949594	Dreyer	Jason	A	DO	M	I	301 W Poplar St		Walla Walla	WA	53	99362	1	Metropolitan area core: primary flow within an urbanized area of 50,000 and greater	US	Neurosurgery	Y	22551	Fusion of spine bones with removal of disc at upper spinal column, anterior approach	N	F	47	47	47	4149	1532.67	1221.16	1328.87
1205016250	Little	Andrew	S	MD	M	I	2910 N 3rd Ave		Phoenix	AZ	4	85013	1	Metropolitan area core: primary flow within an urbanized area of 50,000 and greater	US	Neurosurgery	Y	22551	Fusion of spine bones with removal of disc at upper spinal column, anterior approach	N	F	24	24	24	7000	1630.01	1290.4	1371.38
1205816998	Schopick	Steven		MD	M	I	1818 Amherst St		Winchester	VA	51	22601	1	Metropolitan area core: primary flow within an urbanized area of 50,000 and greater	US	Neurosurgery	Y	22551	Fusion of spine bones with removal of disc at upper spinal column, anterior approach	N	F	12	12	12	4330	1607.09	1290.23	1432.77
1205822103	Kager	Christopher	D	MD	M	I	1671 Crooked Oak Dr		Lancaster	PA	42	17601	1	Metropolitan area core: primary flow within an urbanized area of 50,000 and greater	US	Neurosurgery	Y	22551	Fusion of spine bones with removal of disc at upper spinal column, anterior approach	N	F	18	18	18	9500	1675.08	1585.46	1656.94
1205825338	Lindley	James	G	MD	M	I	4 E Jackson Blvd		Savannah	GA	13	31405	1	Metropolitan area core: primary flow within an urbanized area of 50,000 and greater	US	Neurosurgery	Y	22551	Fusion of spine bones with removal of disc at upper spinal column, anterior approach	N	F	18	18	18	8150	1471.86	1181.39	1442.52
1205825932	Yalamanchili	Kennedy		MD	M	I	774 Christiana Rd	Ste 202	Newark	DE	10	19713	1	Metropolitan area core: primary flow within an urbanized area of 50,000 and greater	US	Neurosurgery	Y	22551	Fusion of spine bones with removal of disc at upper spinal column, anterior approach	N	F	20	20	20	8500	1814.47	1445.68	1403.53
1205826955	Hisey	Brent	N	M.D.	M	I	14100 Parkway Commons Dr	Suite 201	Oklahoma City	OK	40	73134	1	Metropolitan area core: primary flow within an urbanized area of 50,000 and greater	US	Neurosurgery	Y	22551	Fusion of spine bones with removal of disc at upper spinal column, anterior approach	N	F	20	20	20	9527.31	1405.58	1119.89	1226.68
1205830221	Roy	Ranjan	S	PH.O., M.D.	M	I	330 Jake Alexander Blvd W	Ste 104	Salisbury	NC	37	28147	1	Metropolitan area core: primary flow within an urbanized area of 50,000 and greater	US	Neurosurgery	Y	22551	Fusion of spine bones with removal of disc at upper spinal column, anterior approach	N	F	28	28	28	3544	1623.6	1293.6	1403.53
1205864345	Rosenblum	Bruce	R	M.D.	M	I	160 Avenue At The Commons		Shrewsbury	NJ	34	7702	1	Metropolitan area core: primary flow within an urbanized area of 50,000 and greater	US	Neurosurgery	Y	22551	Fusion of spine bones with removal of disc at upper spinal column, anterior approach	N	F	14	14	14	68361	1153.7	919.21	501.259
1205877651	Ozgur	Burak	M	M.D.	M	I	361 Hospital Rd	Suite 224	Newport Beach	CA	6	92663	1	Metropolitan area core: primary flow within an urbanized area of 50,000 and greater	US	Neurosurgery	Y	22551	Fusion of spine bones with removal of disc at upper spinal column, anterior approach	N	F	13	13	13	19000	1893.67	1508.78	1403.53
1205902442	Fassett	Daniel	R	M.D., M.B.A.	M	I	200 E Pennsylvania Ave		Peoria	IL	17	61603	1	Metropolitan area core: primary flow within an urbanized area of 50,000 and greater	US	Neurosurgery	Y	22551	Fusion of spine bones with removal of disc at upper spinal column, anterior approach	N	F	13	13	13	7839.23	1607.06	1277.82	1367.67
1215017637	Glasser	Ryan	S	MD	M	I	5831 Bee Ridge Rd #100	Neurosurgery And Spine Specialists	Sarasota	FL	12	34233	1	Metropolitan area core: primary flow within an urbanized area of 50,000 and greater	US	Neurosurgery	Y	22551	Fusion of spine bones with removal of disc at upper spinal column, anterior approach	N	F	24	24	24	4068.18	1792.38	1425.59	1401.08
1215018510	Robertson	Daniel	P	M.D.	M	I	1901 S.E.18th Ave	Suite 101	Ocala	FL	12	34471	1	Metropolitan area core: primary flow within an urbanized area of 50,000 and greater	US	Neurosurgery	Y	22551	Fusion of spine bones with removal of disc at upper spinal column, anterior approach	N	F	21	22	22	7501	1716.56	1367.66	1371.62
1215030333	Dorman	John	K	MD	M	I	540 W 5th St Ste 320		Odessa	TX	48	79761	1	Metropolitan area core: primary flow within an urbanized area of 50,000 and greater	US	Neurosurgery	Y	22551	Fusion of spine bones with removal of disc at upper spinal column, anterior approach	N	F	20	20	20	4306.61	1517.1	1208.75	1403.53
1215050315	Ziewacz	John	E	M.D.	M	I	225 Baldwin Ave		Charlotte	NC	37	28204	1	Metropolitan area core: primary flow within an urbanized area of 50,000 and greater	US	Neurosurgery	Y	22551	Fusion of spine bones with removal of disc at upper spinal column, anterior approach	N	F	13	13	13	7577.08	1546.3	1232.01	1312.84
1215062518	Colle	Kyle	O	D.O.	M	I	1723 Broadway St	Suite 410	Cape Girardeau	MO	29	63701	1	Metropolitan area core: primary flow within an urbanized area of 50,000 and greater	US	Neurosurgery	Y	22551	Fusion of spine bones with removal of disc at upper spinal column, anterior approach	N	F	15	15	15	10606	1656	1319.41	1403.52
1215126479	Pennings	Frederik	A	M.D., PHD	M	I	119 Belmont St		Worcester	MA	25	1605	1	Metropolitan area core: primary flow within an urbanized area of 50,000 and greater	US	Neurosurgery	Y	22551	Fusion of spine bones with removal of disc at upper spinal column, anterior approach	N	F	13	13	13	7918.77	1594.79	1270.64	1304.19
1215163795	Ditty	Benjamin	J	M.D.	M	I	225 Baldwin Ave		Charlotte	NC	37	28204	1	Metropolitan area core: primary flow within an urbanized area of 50,000 and greater	US	Neurosurgery	Y	22551	Fusion of spine bones with removal of disc at upper spinal column, anterior approach	N	F	13	13	13	3401.77	584.951	466.058	410.268
1215195615	Saulle	Dwight		MD	M	I	2860 3rd Ave	Suite 10	Huntington	WV	54	25702	1	Metropolitan area core: primary flow within an urbanized area of 50,000 and greater	US	Neurosurgery	Y	22551	Fusion of spine bones with removal of disc at upper spinal column, anterior approach	N	F	15	15	15	8545	1674.57	1343.35	1426.92
1215911375	Hall	David		MD	M	I	1400 N Ritter Ave	Suite 231	Indianapolis	IN	18	46219	1	Metropolitan area core: primary flow within an urbanized area of 50,000 and greater	US	Neurosurgery	Y	22551	Fusion of spine bones with removal of disc at upper spinal column, anterior approach	N	F	11	11	11	4220	1572.17	1247.89	1398.86
1215917075	Simpson	P	B	MD	M	I	1609 W 40th Ave	Suite 501	Pine Bluff	AR	5	71603	1	Metropolitan area core: primary flow within an urbanized area of 50,000 and greater	US	Neurosurgery	Y	22551	Fusion of spine bones with removal of disc at upper spinal column, anterior approach	N	F	26	26	26	3257.15	1229.65	979.722	1106.09
1215920855	Kruse	John	J	M.D.	M	I	1520 Gause Blvd		Slidell	LA	22	70458	1	Metropolitan area core: primary flow within an urbanized area of 50,000 and greater	US	Neurosurgery	Y	22551	Fusion of spine bones with removal of disc at upper spinal column, anterior approach	N	F	34	34	34	9463	1538.22	1228.24	1413.45
1215930250	Page	Kimberly	A	M.D.	F	I	1388 Court St	Suite H	Redding	CA	6	96001	1	Metropolitan area core: primary flow within an urbanized area of 50,000 and greater	US	Neurosurgery	Y	22551	Fusion of spine bones with removal of disc at upper spinal column, anterior approach	N	F	21	21	21	5742.86	1550.62	1237.29	1353.4
1215931100	Young	Paul	H	M.D.	M	I	10012 Kennerly Rd	Suite 400	Saint Louis	MO	29	63128	1	Metropolitan area core: primary flow within an urbanized area of 50,000 and greater	US	Neurosurgery	Y	22551	Fusion of spine bones with removal of disc at upper spinal column, anterior approach	N	F	15	15	15	3560.33	1633.95	1304.41	1426.91
1225020555	Soo	Teck	M	MD	M	I	22250 Providence Dr	Suite 601	Southfield	MI	26	48075	1	Metropolitan area core: primary flow within an urbanized area of 50,000 and greater	US	Neurosurgery	Y	22551	Fusion of spine bones with removal of disc at upper spinal column, anterior approach	N	F	15	15	15	13855	1722.11	1372.09	1426.92
1225021702	Snell	Brian		MD	M	I	4120 W Memorial Rd	Suite 300	Oklahoma City	OK	40	73120	1	Metropolitan area core: primary flow within an urbanized area of 50,000 and greater	US	Neurosurgery	Y	22551	Fusion of spine bones with removal of disc at upper spinal column, anterior approach	N	F	26	26	26	10735	1609.47	1282.35	1376.54
1225022023	Beck	Carter	E	MD	M	I	500 West Broadway Street	Suite 310	Missoula	MT	30	59802	1	Metropolitan area core: primary flow within an urbanized area of 50,000 and greater	US	Neurosurgery	Y	22551	Fusion of spine bones with removal of disc at upper spinal column, anterior approach	N	F	11	11	11	3282.36	1777.31	1416.07	1403.53
1225048804	Erickson	Robert	K	MD	M	I	712 S Milwaukee Ave		Libertyville	IL	17	60048	1	Metropolitan area core: primary flow within an urbanized area of 50,000 and greater	US	Neurosurgery	Y	22551	Fusion of spine bones with removal of disc at upper spinal column, anterior approach	N	F	27	27	27	15000	1853.2	1478.91	1390.53
1225059025	Dickerson	John	R	M.D.	M	I	3223 N Webb Rd	Suite 1	Wichita	KS	20	67226	1	Metropolitan area core: primary flow within an urbanized area of 50,000 and greater	US	Neurosurgery	Y	22551	Fusion of spine bones with removal of disc at upper spinal column, anterior approach	N	F	51	51	51	5146	1578.82	1253.49	1405.3
1225075815	Robinson	Joe	S		M	I	840 Pine St	Suite 880	Macon	GA	13	31201	1	Metropolitan area core: primary flow within an urbanized area of 50,000 and greater	US	Neurosurgery	Y	22551	Fusion of spine bones with removal of disc at upper spinal column, anterior approach	N	F	14	14	14	11687.9	1401	1144.24	1416.06
1225086945	Boedeker	Daniel	J	MD	M	I	6767 S Yale Ave	Suite A	Tulsa	OK	40	74136	1	Metropolitan area core: primary flow within an urbanized area of 50,000 and greater	US	Neurosurgery	Y	22551	Fusion of spine bones with removal of disc at upper spinal column, anterior approach	N	F	14	14	14	1669.28	1608.21	1281.34	1403.53
1225111511	Oh	Dennis	S	MD	M	I	2 Medical Center Dr	Suite 503	Springfield	MA	25	1107	1	Metropolitan area core: primary flow within an urbanized area of 50,000 and greater	US	Neurosurgery	Y	22551	Fusion of spine bones with removal of disc at upper spinal column, anterior approach	N	F	22	22	22	3938	1704.98	1357.64	1402.74
1225217920	Rezaiamiri	Shahram		M.D.	M	I	900 Eagles Landing Pkwy	South Atlanta Neurosurgery	Stockbridge	GA	13	30281	1	Metropolitan area core: primary flow within an urbanized area of 50,000 and greater	US	Neurosurgery	Y	22551	Fusion of spine bones with removal of disc at upper spinal column, anterior approach	N	F	25	25	25	14732.4	1615.34	1287.02	1323.8
1225252042	Anderson	Joshua	R	MD	M	I	705 Orleans Dr		Grand Island	NE	31	68803	1	Metropolitan area core: primary flow within an urbanized area of 50,000 and greater	US	Neurosurgery	Y	22551	Fusion of spine bones with removal of disc at upper spinal column, anterior approach	N	F	18	18	18	2949	1480.5	1179.59	1364.54
1225259997	Baker	Abdul	A	MD	M	I	3000 32nd Ave S		Fargo	ND	38	58103	1	Metropolitan area core: primary flow within an urbanized area of 50,000 and greater	US	Neurosurgery	Y	22551	Fusion of spine bones with removal of disc at upper spinal column, anterior approach	N	F	16	16	16	5550.75	1632.72	1300.87	1403.53
1225260102	Marcotte	Nicolas		MD.FRCSC.FACS.	M	I	125 Parker Hill Ave		Boston	MA	25	2120	1	Metropolitan area core: primary flow within an urbanized area of 50,000 and greater	US	Neurosurgery	Y	22551	Fusion of spine bones with removal of disc at upper spinal column, anterior approach	N	F	19	19	19	10815.8	1139.04	907.528	865.754
1225282163	Turner	Michael	S	M.D., PH.D.	M	I	1700 Fm 544	Suite 100	Lewisville	TX	48	75056	1	Metropolitan area core: primary flow within an urbanized area of 50,000 and greater	US	Neurosurgery	Y	22551	Fusion of spine bones with removal of disc at upper spinal column, anterior approach	N	F	12	12	12	3369	1567.25	1248.7	1345.04
1225299589	Gordon	Amber	S	M.D.	F	I	1717 N E St	Suite 422	Pensacola	FL	12	32501	1	Metropolitan area core: primary flow within an urbanized area of 50,000 and greater	US	Neurosurgery	Y	22551	Fusion of spine bones with removal of disc at upper spinal column, anterior approach	N	F	11	11	11	3720	1828.9	1457.17	1403.53
1235106832	Khosrovi	Houman	H	MD	M	I	1212 Garfield Ave	Suite 300	Parkersburg	WV	54	26101	1	Metropolitan area core: primary flow within an urbanized area of 50,000 and greater	US	Neurosurgery	Y	22551	Fusion of spine bones with removal of disc at upper spinal column, anterior approach	N	F	15	15	15	6202	1669.13	1329.88	1356.74
1235170341	Criscuolo	Gregory	R	M.D.	M	I	330 Washington St	Suite 540	Norwich	CT	9	6360	1	Metropolitan area core: primary flow within an urbanized area of 50,000 and greater	US	Neurosurgery	Y	22551	Fusion of spine bones with removal of disc at upper spinal column, anterior approach	N	F	18	19	19	12000	1883.04	1494.58	1397.9
1235194028	Deutsch	Harel		MD	M	I	1725 W Harrison St	Ste 1115	Chicago	IL	17	60612	1	Metropolitan area core: primary flow within an urbanized area of 50,000 and greater	US	Neurosurgery	Y	22551	Fusion of spine bones with removal of disc at upper spinal column, anterior approach	N	F	16	16	16	6414	2026.58	1614.67	1359.67
1235234675	Renkens	Kenneth	L	M.D.	M	I	13225 N Meridian St		Carmel	IN	18	46032	1	Metropolitan area core: primary flow within an urbanized area of 50,000 and greater	US	Neurosurgery	Y	22551	Fusion of spine bones with removal of disc at upper spinal column, anterior approach	N	F	11	11	11	12207	1516.09	1202.95	1403.52
1235235938	Harvey	Charles	F	MD	M	I	400 N Wall St	Suite 304	Kankakee	IL	17	60901	1	Metropolitan area core: primary flow within an urbanized area of 50,000 and greater	US	Neurosurgery	Y	22551	Fusion of spine bones with removal of disc at upper spinal column, anterior approach	N	F	14	14	14	4397.43	1605.07	1275.69	1428.59
1235346354	Cameron	Brian		MD	M	I	1250 E Marshall St	Neurosurgery	Richmond	VA	51	23298	1	Metropolitan area core: primary flow within an urbanized area of 50,000 and greater	US	Neurosurgery	Y	22551	Fusion of spine bones with removal of disc at upper spinal column, anterior approach	N	F	14	14	14	6843.5	1573.27	1250.91	1388.65
1235396557	Mccanna	Shannon		M.D.	M	I	8333 Naab Rd	Suite 250	Indianapolis	IN	18	46260	1	Metropolitan area core: primary flow within an urbanized area of 50,000 and greater	US	Neurosurgery	Y	22551	Fusion of spine bones with removal of disc at upper spinal column, anterior approach	N	F	13	13	13	7188	1480.77	1179.8	1295.57
1245202274	Blankenship	James	B	MD	M	I	2793 E Millennium	Suite 1	Fayetteville	AR	5	72703	1	Metropolitan area core: primary flow within an urbanized area of 50,000 and greater	US	Neurosurgery	Y	22551	Fusion of spine bones with removal of disc at upper spinal column, anterior approach	N	F	12	12	12	4284.83	1483.72	1182.15	1286.57
1245203801	Lu	James	J	M.D.	M	I	12255 De Paul Dr	Suite 830	Bridgeton	MO	29	63044	1	Metropolitan area core: primary flow within an urbanized area of 50,000 and greater	US	Neurosurgery	Y	22551	Fusion of spine bones with removal of disc at upper spinal column, anterior approach	N	F	13	13	13	6000	1742.16	1388.06	1403.52
1245214238	Hunt	Gabriel		M.D.	M	I	8700 Beverly Blvd.		Los Angeles	CA	6	90048	1	Metropolitan area core: primary flow within an urbanized area of 50,000 and greater	US	Neurosurgery	Y	22551	Fusion of spine bones with removal of disc at upper spinal column, anterior approach	N	F	34	34	34	37367.2	1142.34	907.29	815.041
1245215409	Afshar	John	K	MD	M	I	509 Se Riverside Dr	Ste 203	Stuart	FL	12	34994	1	Metropolitan area core: primary flow within an urbanized area of 50,000 and greater	US	Neurosurgery	Y	22551	Fusion of spine bones with removal of disc at upper spinal column, anterior approach	N	F	23	23	23	6781	1985.89	1582.25	1403.52
1245236157	Yingling	David	G	M.D.	M	I	150 S Mount Auburn Rd	Ste 320	Cape Girardeau	MO	29	63703	1	Metropolitan area core: primary flow within an urbanized area of 50,000 and greater	US	Neurosurgery	Y	22551	Fusion of spine bones with removal of disc at upper spinal column, anterior approach	N	F	20	20	20	6625.48	1619.08	1285.25	1399.63
1245251743	Barnett	David	W	M.D.	M	I	3600 Gaston Ave	Suite 907	Dallas	TX	48	75246	1	Metropolitan area core: primary flow within an urbanized area of 50,000 and greater	US	Neurosurgery	Y	22551	Fusion of spine bones with removal of disc at upper spinal column, anterior approach	N	F	22	22	22	10117	1716.9	1367.13	1402.74
1245313253	Obasi	Chinyere	N	MD	M	I	3219 Central Ave	Suite 200	Kearney	NE	31	68847	4	Micropolitan area core: primary flow within an urban cluster of 10,000 to 49,999	US	Neurosurgery	Y	22551	Fusion of spine bones with removal of disc at upper spinal column, anterior approach	N	F	11	11	11	2949	1453.58	1158.14	1339.73
1245400167	Panchal	Ripul	R	DO	M	I	515 W Mayfield Rd		Arlington	TX	48	76014	1	Metropolitan area core: primary flow within an urbanized area of 50,000 and greater	US	Neurosurgery	Y	22551	Fusion of spine bones with removal of disc at upper spinal column, anterior approach	N	F	15	15	15	5859	1619.97	1290.71	1309.96
1245405661	O'shaughnessy	Brian	A	MD	M	I	2011 Murphy Ave	Suite 301	Nashville	TN	47	37203	1	Metropolitan area core: primary flow within an urbanized area of 50,000 and greater	US	Neurosurgery	Y	22551	Fusion of spine bones with removal of disc at upper spinal column, anterior approach	N	F	31	31	31	4136	1396.72	1112.84	1310.26
1245448083	Fleming	James		MD	M	I	931 Chatham Ln		Columbus	OH	39	43221	1	Metropolitan area core: primary flow within an urbanized area of 50,000 and greater	US	Neurosurgery	Y	22551	Fusion of spine bones with removal of disc at upper spinal column, anterior approach	N	F	14	14	14	5316	1711.02	1363.25	1403.52
1255337663	Ward	Brad	A	M.D.	M	I	2200 Ne Neff Rd	Ste 200	Bend	OR	41	97701	1	Metropolitan area core: primary flow within an urbanized area of 50,000 and greater	US	Neurosurgery	Y	22551	Fusion of spine bones with removal of disc at upper spinal column, anterior approach	N	F	13	13	13	4864	1562.54	1251.52	1430.51
1255372728	Lange	Stephan	C	M.D.	M	I	1000 Asylum Ave	Suite 3208	Hartford	CT	9	6105	1	Metropolitan area core: primary flow within an urbanized area of 50,000 and greater	US	Neurosurgery	Y	22551	Fusion of spine bones with removal of disc at upper spinal column, anterior approach	N	F	11	11	11	9244	1123.33	895.01	478.473
1255472940	Lustgarten	Jonathan	H	M.D.	M	I	121 State Route 36	Suite 330	West Long Branch	NJ	34	7764	1	Metropolitan area core: primary flow within an urbanized area of 50,000 and greater	US	Neurosurgery	Y	22551	Fusion of spine bones with removal of disc at upper spinal column, anterior approach	N	F	12	12	12	4366.67	1195.68	948.721	914.637
1255533451	Jude	Jordan	J	MD	M	I	4410 Medical Dr	Suite 610	San Antonio	TX	48	78229	1	Metropolitan area core: primary flow within an urbanized area of 50,000 and greater	US	Neurosurgery	Y	22551	Fusion of spine bones with removal of disc at upper spinal column, anterior approach	N	F	12	12	12	5000	1593.51	1269.62	1345.04
1255548269	Colen	Chaim	B	M.D., PH.D.	M	I	560 W Mitchell St	Suite 360	Petoskey	MI	26	49770	7	Small town core: primary flow within an urban cluster of 2,500 to 9,999	US	Neurosurgery	Y	22551	Fusion of spine bones with removal of disc at upper spinal column, anterior approach	N	F	16	16	16	3341.63	1609.08	1282.03	1322.82
1265411151	Jestus	Joseph	A	M.D.	M	I	105 S Willow Ave	Suite 200	Cookeville	TN	47	38501	4	Micropolitan area core: primary flow within an urban cluster of 10,000 to 49,999	US	Neurosurgery	Y	22551	Fusion of spine bones with removal of disc at upper spinal column, anterior approach	N	F	20	21	21	6600	1540.6	1227.47	1382.81
1265449136	Kaczmar	Theodore		MD	M	I	220 San Jose St		Salinas	CA	6	93901	1	Metropolitan area core: primary flow within an urbanized area of 50,000 and greater	US	Neurosurgery	Y	22551	Fusion of spine bones with removal of disc at upper spinal column, anterior approach	N	F	13	13	13	4014.77	1466.9	1170.12	1286.68
1265453617	Tompkins	John	R	MD	M	I	4001 W 15th St	Ste. 455	Plano	TX	48	75093	1	Metropolitan area core: primary flow within an urbanized area of 50,000 and greater	US	Neurosurgery	Y	22551	Fusion of spine bones with removal of disc at upper spinal column, anterior approach	N	F	14	14	14	6000	1625.97	1295.48	1337.86
1265469571	Tobler	William	D	MD	M	I	3825 Edwards Rd Ste 300		Cincinnati	OH	39	45209	1	Metropolitan area core: primary flow within an urbanized area of 50,000 and greater	US	Neurosurgery	Y	22551	Fusion of spine bones with removal of disc at upper spinal column, anterior approach	N	F	21	21	21	8712	1711.06	1361.27	1401.54
1265473516	Dalrymple	Stephen		MD	M	I	722 Newman Rd		New Bern	NC	37	28562	1	Metropolitan area core: primary flow within an urbanized area of 50,000 and greater	US	Neurosurgery	Y	22551	Fusion of spine bones with removal of disc at upper spinal column, anterior approach	N	F	42	43	42	4833.09	1050.51	831.412	860.126
1265479844	Ulm	Arthur	J	M.D.	M	I	330 22nd Ave N		Nashville	TN	47	37203	1	Metropolitan area core: primary flow within an urbanized area of 50,000 and greater	US	Neurosurgery	Y	22551	Fusion of spine bones with removal of disc at upper spinal column, anterior approach	N	F	15	15	15	7160.54	1487.47	1180.24	1356.75
1265512685	Knego	Robert	S	MD	M	I	5831 Bee Ridge Road	#100 Neurosurgery And Spine Specialists	Sarasota	FL	12	34233	1	Metropolitan area core: primary flow within an urbanized area of 50,000 and greater	US	Neurosurgery	Y	22551	Fusion of spine bones with removal of disc at upper spinal column, anterior approach	N	F	20	20	20	1905.94	1792.33	1428.04	1403.53
1265520027	Oliver	Mark	D	M.D.	M	I	1901 Se 18th Ave	Suite 101	Ocala	FL	12	34471	1	Metropolitan area core: primary flow within an urbanized area of 50,000 and greater	US	Neurosurgery	Y	22551	Fusion of spine bones with removal of disc at upper spinal column, anterior approach	N	F	31	31	31	7501	1728.15	1376.9	1380.88
1265551485	Hoover	Jason	M	M.D.	M	I	8441 State Highway 47	Suite 4300	Bryan	TX	48	77807	1	Metropolitan area core: primary flow within an urbanized area of 50,000 and greater	US	Neurosurgery	Y	22551	Fusion of spine bones with removal of disc at upper spinal column, anterior approach	N	F	19	19	19	9535	1662.36	1324.48	1403.52
1265606644	Grunch	Betsy	H	MD	F	I	1240 Jesse Jewell Pkwy Se	Ste 300	Gainesville	GA	13	30501	1	Metropolitan area core: primary flow within an urbanized area of 50,000 and greater	US	Neurosurgery	Y	22551	Fusion of spine bones with removal of disc at upper spinal column, anterior approach	N	F	12	12	12	7191.75	1674.06	1333.8	1403.52
1265684518	Rosen	David	S	M.D.	M	I	1605 W Fairbanks Ave		Winter Park	FL	12	32789	1	Metropolitan area core: primary flow within an urbanized area of 50,000 and greater	US	Neurosurgery	Y	22551	Fusion of spine bones with removal of disc at upper spinal column, anterior approach	N	F	19	19	19	5500	1829.05	1449.61	1395.97
1275504730	El-Kalliny	Magdy	M	M.D.	M	I	75 Hail Knob Rd		Somerset	KY	21	42503	4	Micropolitan area core: primary flow within an urban cluster of 10,000 to 49,999	US	Neurosurgery	Y	22551	Fusion of spine bones with removal of disc at upper spinal column, anterior approach	N	F	16	16	16	4200	1498.33	1188.29	1370.92
1275518797	Yundt	Kent	D	MD	M	I	2275 Ne Doctors Dr		Bend	OR	41	97701	1	Metropolitan area core: primary flow within an urbanized area of 50,000 and greater	US	Neurosurgery	Y	22551	Fusion of spine bones with removal of disc at upper spinal column, anterior approach	N	F	12	12	12	4849.32	1588.62	1265.73	1345.04
1275524605	Botero	Ernesto	M	MD	M	I	1130 N Church St	Suite 200	Greensboro	NC	37	27401	1	Metropolitan area core: primary flow within an urbanized area of 50,000 and greater	US	Neurosurgery	Y	22551	Fusion of spine bones with removal of disc at upper spinal column, anterior approach	N	F	15	15	15	6432.73	1280.29	1020.07	1059.2
1275526584	Kaye	Thomas	S	MD	M	I	2 Medical Center Dr	Suite 503	Springfield	MA	25	1107	1	Metropolitan area core: primary flow within an urbanized area of 50,000 and greater	US	Neurosurgery	Y	22551	Fusion of spine bones with removal of disc at upper spinal column, anterior approach	N	F	18	18	18	3763	1578.04	1257.29	1290.86
1275533119	Bellotte	Jonathan	B	MD	M	I	201 State St	8th Floor	Erie	PA	42	16550	1	Metropolitan area core: primary flow within an urbanized area of 50,000 and greater	US	Neurosurgery	Y	22551	Fusion of spine bones with removal of disc at upper spinal column, anterior approach	N	F	12	12	12	3600	1715.79	1367.05	1403.52
1275534539	Banks	Jason	T	MD	M	I	201 Governors Drive	1st Floor	Huntsville	AL	1	35801	1	Metropolitan area core: primary flow within an urbanized area of 50,000 and greater	US	Neurosurgery	Y	22551	Fusion of spine bones with removal of disc at upper spinal column, anterior approach	N	F	18	18	18	4818.78	1555.39	1237.25	1401.55
1275542516	Kim	Daniel	H	MD	M	I	6400 Fannin St	Ste 2800	Houston	TX	48	77030	1	Metropolitan area core: primary flow within an urbanized area of 50,000 and greater	US	Neurosurgery	Y	22551	Fusion of spine bones with removal of disc at upper spinal column, anterior approach	N	F	21	21	21	6890.2	1684.88	1329.83	1407.84
1275554024	Cuff	John	V	M.D.	M	I	2142 W Broad St	Bldg 100 Suite 200	Athens	GA	13	30606	1	Metropolitan area core: primary flow within an urbanized area of 50,000 and greater	US	Neurosurgery	Y	22551	Fusion of spine bones with removal of disc at upper spinal column, anterior approach	N	F	12	12	12	10500	1665.13	1326.69	1345.04
1275568297	Juneau	Patrick Alton		M.D.	M	I	1103 Kaliste Saloom Rd	Suite 206	Lafayette	LA	22	70508	1	Metropolitan area core: primary flow within an urbanized area of 50,000 and greater	US	Neurosurgery	Y	22551	Fusion of spine bones with removal of disc at upper spinal column, anterior approach	N	F	20	20	20	12606	1563.38	1245.62	1302.64
1275578205	Winters	Charles	J	MD	M	I	206 S Hays St		Bel Air	MD	24	21014	1.1	Secondary flow 30% to <50% to a larger urbanized area of 50,000 and greater	US	Neurosurgery	Y	22551	Fusion of spine bones with removal of disc at upper spinal column, anterior approach	N	F	18	18	18	5000	1345.45	1072.06	1070.58
1275609489	Anderson	Thomas	S	MD	M	I	1106 Chuck Dawley Blvd	Suite 200	Mt Pleasant	SC	45	29464	1	Metropolitan area core: primary flow within an urbanized area of 50,000 and greater	US	Neurosurgery	Y	22551	Fusion of spine bones with removal of disc at upper spinal column, anterior approach	N	F	76	76	76	5052.63	1132.98	902.546	894.83
1275707689	Zavala	Gerardo		MD	M	I	4611 Centerview		San Antonio	TX	48	78228	1	Metropolitan area core: primary flow within an urbanized area of 50,000 and greater	US	Neurosurgery	Y	22551	Fusion of spine bones with removal of disc at upper spinal column, anterior approach	N	F	12	12	12	9776	1662.98	1315.39	1394.09
1275736365	Whisenhunt	Thomas	R	M.D. PHD	M	I	1510 Forest Ave		Montgomery	AL	1	36106	1	Metropolitan area core: primary flow within an urbanized area of 50,000 and greater	US	Neurosurgery	Y	22551	Fusion of spine bones with removal of disc at upper spinal column, anterior approach	N	F	17	17	17	5400	1550.08	1235.02	1403.52
1275748212	Edgar	Rick	L	M.D.	M	I	1675 Leahy St	Suite 401a	Muskegon	MI	26	49442	1	Metropolitan area core: primary flow within an urbanized area of 50,000 and greater	US	Neurosurgery	Y	22551	Fusion of spine bones with removal of disc at upper spinal column, anterior approach	N	F	14	14	14	2925	1518.69	1210.01	1378.46
1285604454	Abram	Steven	R	M.D.	M	I	2011 Murphy Ave	Suite 301	Nashville	TN	47	37203	1	Metropolitan area core: primary flow within an urbanized area of 50,000 and greater	US	Neurosurgery	Y	22551	Fusion of spine bones with removal of disc at upper spinal column, anterior approach	N	F	11	11	11	4136	1465.95	1167.99	1315.81
1285700369	Sharma	Mudit		MD	M	I	8650 Sudley Rd Ste 315		Manassas	VA	51	20110	1	Metropolitan area core: primary flow within an urbanized area of 50,000 and greater	US	Neurosurgery	Y	22551	Fusion of spine bones with removal of disc at upper spinal column, anterior approach	N	F	16	16	16	3913.12	1633.31	1301.34	1403.53
1285721225	Harsh	Carter	S	MD	M	I	800 St Vincents Drive	#700	Birmingham	AL	1	35205	1	Metropolitan area core: primary flow within an urbanized area of 50,000 and greater	US	Neurosurgery	Y	22551	Fusion of spine bones with removal of disc at upper spinal column, anterior approach	N	F	20	20	20	9000	1581.72	1259.79	1403.09
1285808063	Parker	Stephen	R	MD	M	I	4205 Belfort Rd Ste 1100		Jacksonville	FL	12	32216	1	Metropolitan area core: primary flow within an urbanized area of 50,000 and greater	US	Neurosurgery	Y	22551	Fusion of spine bones with removal of disc at upper spinal column, anterior approach	N	F	14	14	14	5550	1718.06	1372.88	1428.59
1285851303	Gorsen	Robert	M	M.D., PH.D.	M	I	3301 Woodburn Rd	Suite 211	Annandale	VA	51	22003	1	Metropolitan area core: primary flow within an urbanized area of 50,000 and greater	US	Neurosurgery	Y	22551	Fusion of spine bones with removal of disc at upper spinal column, anterior approach	N	F	11	11	11	5350	1174.41	935.704	637.965
1285897991	Yusupov	Igor	R	M.D.	M	I	7649 E Pinnacle Peak Rd	Suite 100	Scottsdale	AZ	4	85255	1	Metropolitan area core: primary flow within an urbanized area of 50,000 and greater	US	Neurosurgery	Y	22551	Fusion of spine bones with removal of disc at upper spinal column, anterior approach	N	F	28	30	30	12829.2	1657.81	1314.85	1397.62
1295701647	Welch	William	C	MD	M	I	330 S 9th St	4th Floor	Philadelphia	PA	42	19107	1	Metropolitan area core: primary flow within an urbanized area of 50,000 and greater	US	Neurosurgery	Y	22551	Fusion of spine bones with removal of disc at upper spinal column, anterior approach	N	F	11	11	11	5888	1763.36	1403.42	1368.35
1295782670	Rahman	Salim		M.D.	M	I	3801 S National Ave	West Tower, Suite 700	Springfield	MO	29	65807	1	Metropolitan area core: primary flow within an urbanized area of 50,000 and greater	US	Neurosurgery	Y	22551	Fusion of spine bones with removal of disc at upper spinal column, anterior approach	N	F	18	18	18	6785.66	1656	1319.41	1403.52
1295841435	Gentry	Jonathon	B	MD	M	I	11 Medical Dr		Amarillo	TX	48	79106	1	Metropolitan area core: primary flow within an urbanized area of 50,000 and greater	US	Neurosurgery	Y	22551	Fusion of spine bones with removal of disc at upper spinal column, anterior approach	N	F	11	11	11	1689.83	1407.32	1121.28	1212.13
1295861342	Johnson	Michele	M	M.D.	F	I	2001 Peachtree Rd Ne	Suite 575	Atlanta	GA	13	30309	1	Metropolitan area core: primary flow within an urbanized area of 50,000 and greater	US	Neurosurgery	Y	22551	Fusion of spine bones with removal of disc at upper spinal column, anterior approach	N	F	16	16	16	8487.75	1666.59	1327.02	1271.33
1295942142	Kelly	Brandon	R	M.D.	M	I	3345 Potomac Way		Idaho Falls	ID	16	83404	1	Metropolitan area core: primary flow within an urbanized area of 50,000 and greater	US	Neurosurgery	Y	22551	Fusion of spine bones with removal of disc at upper spinal column, anterior approach	N	F	14	14	14	9300	1473.5	1164.57	1344.11
1295998011	Jones	Jeffery	M	D.O.	M	I	510 Lincoln Drive		Herrin	IL	17	62948	1	Metropolitan area core: primary flow within an urbanized area of 50,000 and greater	US	Neurosurgery	Y	22551	Fusion of spine bones with removal of disc at upper spinal column, anterior approach	N	F	22	22	22	8000	1718.45	1372.95	1419.48
1306010707	Wong	Cyrus	C	M.D.	M	I	1325 Pennsylvania Ave Ste 890		Fort Worth	TX	48	76104	1	Metropolitan area core: primary flow within an urbanized area of 50,000 and greater	US	Neurosurgery	Y	22551	Fusion of spine bones with removal of disc at upper spinal column, anterior approach	N	F	18	18	18	4294	1697.4	1339.68	1391.01
1306036876	Musacchio	Michael	J	M.D.	M	I	2650 Ridge Ave	Kellogg 3rd Floor	Evanston	IL	17	60201	1	Metropolitan area core: primary flow within an urbanized area of 50,000 and greater	US	Neurosurgery	Y	22551	Fusion of spine bones with removal of disc at upper spinal column, anterior approach	N	F	18	18	18	6205	2091.95	1666.76	1364.54
1306055074	Hartzfeld	Paul	W	MD	M	I	3562 Ridge Park Dr	Suite A	Fairlawn	OH	39	44333	1	Metropolitan area core: primary flow within an urbanized area of 50,000 and greater	US	Neurosurgery	Y	22551	Fusion of spine bones with removal of disc at upper spinal column, anterior approach	N	F	13	13	13	5316.3	1676.79	1335.98	1403.53
1306171608	Molloy	Seth	S	D.O., M.S.	M	I	3 Richland Medical Park Dr	Suite 310	Columbia	SC	45	29203	1	Metropolitan area core: primary flow within an urbanized area of 50,000 and greater	US	Neurosurgery	Y	22551	Fusion of spine bones with removal of disc at upper spinal column, anterior approach	N	F	11	11	11	4009	1627.15	1296.43	1403.53
1306808191	Sarzier	John	S	M.D.	M	I	1146 E.G. Miles Pkwy	Suite 102	Hinesville	GA	13	31313	1	Metropolitan area core: primary flow within an urbanized area of 50,000 and greater	US	Neurosurgery	Y	22551	Fusion of spine bones with removal of disc at upper spinal column, anterior approach	N	F	17	17	17	8495	1592.32	1268.68	1362.25
1306830674	Harpring	John	E	MD	M	I	210 E Gray St	Suite 1105	Louisville	KY	21	40202	1	Metropolitan area core: primary flow within an urbanized area of 50,000 and greater	US	Neurosurgery	Y	22551	Fusion of spine bones with removal of disc at upper spinal column, anterior approach	N	F	23	23	23	4996	1391.6	1109.87	1296.74
1306849575	Clark	Shawn	B	M.D.	M	I	6701 Airport Blvd Ste D146		Mobile	AL	1	36608	1	Metropolitan area core: primary flow within an urbanized area of 50,000 and greater	US	Neurosurgery	Y	22551	Fusion of spine bones with removal of disc at upper spinal column, anterior approach	N	F	32	32	32	4566	1425.03	1135.39	1271.94
1306876172	Bohinski	Robert	J	M.D., PHD.	M	I	3825 Edwards Rd	Suite 300	Cincinnati	OH	39	45209	1	Metropolitan area core: primary flow within an urbanized area of 50,000 and greater	US	Neurosurgery	Y	22551	Fusion of spine bones with removal of disc at upper spinal column, anterior approach	N	F	21	21	21	8712	1573.59	1252.61	1347.2
1306891320	Appley	Alan	J	M.D.	M	I	155 Hospital Dr	Suite 100	Lafayette	LA	22	70503	1	Metropolitan area core: primary flow within an urbanized area of 50,000 and greater	US	Neurosurgery	Y	22551	Fusion of spine bones with removal of disc at upper spinal column, anterior approach	N	F	13	13	13	12606	1568.44	1253.08	1376.53
1306950654	Zubay	Geoffrey		M.D	M	I	9200 Pinecroft Dr	Ste. 130	Shenandoah	TX	48	77380	1.1	Secondary flow 30% to <50% to a larger urbanized area of 50,000 and greater	US	Neurosurgery	Y	22551	Fusion of spine bones with removal of disc at upper spinal column, anterior approach	N	F	19	19	19	6890.2	1505.87	1193.18	1430.36
1306992995	Bell	Scott		MD	M	I	1538 13th Ave	Suite B 300	Columbus	GA	13	31901	1	Metropolitan area core: primary flow within an urbanized area of 50,000 and greater	US	Neurosurgery	Y	22551	Fusion of spine bones with removal of disc at upper spinal column, anterior approach	N	F	18	18	18	7000	1607.93	1272.46	1395.01
1316008071	Dones Vazquez	Jose	G	M.D.	M	I	597 W Sesame Dr	Suite D	Harlingen	TX	48	78550	1	Metropolitan area core: primary flow within an urbanized area of 50,000 and greater	US	Neurosurgery	Y	22551	Fusion of spine bones with removal of disc at upper spinal column, anterior approach	N	F	15	15	15	2541.09	1579.65	1258.58	1333.34
1316013451	Rigsby	Thomas	W	M.D.	M	I	1510 Forest Ave		Montgomery	AL	1	36106	1	Metropolitan area core: primary flow within an urbanized area of 50,000 and greater	US	Neurosurgery	Y	22551	Fusion of spine bones with removal of disc at upper spinal column, anterior approach	N	F	17	17	17	5400	1399.56	1121.57	1444.8
1316020126	Bhasin	Rohit	R	MD	M	I	6101 Pine Ridge Rd	Desk 23/24	Naples	FL	12	34119	1	Metropolitan area core: primary flow within an urbanized area of 50,000 and greater	US	Neurosurgery	Y	22551	Fusion of spine bones with removal of disc at upper spinal column, anterior approach	N	F	14	14	14	24220	1985.89	1582.25	1403.52
1316048911	Lee	David	C	MD	M	I	3688 Veterans Memorial Dr	Ste 200	Hattiesburg	MS	28	39401	1	Metropolitan area core: primary flow within an urbanized area of 50,000 and greater	US	Neurosurgery	Y	22551	Fusion of spine bones with removal of disc at upper spinal column, anterior approach	N	F	31	31	31	9192.48	1488.96	1181.42	1380.88
1316136377	Le	Tien	V	M.D.	M	I	1007 Professional Park Dr		Brandon	FL	12	33511	1	Metropolitan area core: primary flow within an urbanized area of 50,000 and greater	US	Neurosurgery	Y	22551	Fusion of spine bones with removal of disc at upper spinal column, anterior approach	N	F	12	12	12	5450	1781.38	1419.31	1403.53
1316179088	Fontes	Ricardo	B	M.D.	M	I	1653 W Congress Pkwy		Chicago	IL	17	60612	1	Metropolitan area core: primary flow within an urbanized area of 50,000 and greater	US	Neurosurgery	Y	22551	Fusion of spine bones with removal of disc at upper spinal column, anterior approach	N	F	11	11	11	6414	2013.38	1604.16	1363.98
1316901838	Smith	Stewart	C	MD	M	I	3366 Nw Expressway Ste 250		Oklahoma City	OK	40	73112	1	Metropolitan area core: primary flow within an urbanized area of 50,000 and greater	US	Neurosurgery	Y	22551	Fusion of spine bones with removal of disc at upper spinal column, anterior approach	N	F	15	15	15	3868.13	1553.1	1241.8	1426.92
1316975832	Prall	John Adair		M.D.	M	I	7780 S Broadway	Suite 350	Littleton	CO	8	80122	1	Metropolitan area core: primary flow within an urbanized area of 50,000 and greater	US	Neurosurgery	Y	22551	Fusion of spine bones with removal of disc at upper spinal column, anterior approach	N	F	16	16	16	9146	1723.03	1372.82	1403.53
1326010562	Bejjani	Ghassan	K	MD	M	I	2101 Jacob St	Suite 401	Wheeling	WV	54	26003	1	Metropolitan area core: primary flow within an urbanized area of 50,000 and greater	US	Neurosurgery	Y	22551	Fusion of spine bones with removal of disc at upper spinal column, anterior approach	N	F	25	25	25	7402	1629.34	1301.26	1417.57
1326018326	Mehta	Rajesh	V	M.D.	M	I	10710 Midlothian Tpke	Suite 138	Richmond	VA	51	23235	1	Metropolitan area core: primary flow within an urbanized area of 50,000 and greater	US	Neurosurgery	Y	22551	Fusion of spine bones with removal of disc at upper spinal column, anterior approach	N	F	14	14	14	5114	1700.67	1355.01	1403.53
1326046186	Cowan	Michael	A	MD	M	I	225 Baldwin Ave		Charlotte	NC	37	28204	1	Metropolitan area core: primary flow within an urbanized area of 50,000 and greater	US	Neurosurgery	Y	22551	Fusion of spine bones with removal of disc at upper spinal column, anterior approach	N	F	32	32	32	8091.25	1632.41	1301.48	1409.18
1326046236	Adamson	Tim	E	MD	M	I	225 Baldwin Ave		Charlotte	NC	37	28204	1	Metropolitan area core: primary flow within an urbanized area of 50,000 and greater	US	Neurosurgery	Y	22551	Fusion of spine bones with removal of disc at upper spinal column, anterior approach	N	F	13	13	13	8041	1653.12	1317.12	1403.53
1326055849	Lycette	Christopher		MD	M	I	1250 S Cedar Crest Blvd	Suite 400	Allentown	PA	42	18103	1	Metropolitan area core: primary flow within an urbanized area of 50,000 and greater	US	Neurosurgery	Y	22551	Fusion of spine bones with removal of disc at upper spinal column, anterior approach	N	F	11	11	11	3664.55	1598.8	1273.84	1435.42
1326068669	Highsmith	Jason	M	MD	M	I	9313 Medical Plaza Drive	Suite 305	N. Chalreston	SC	45	29406	1	Metropolitan area core: primary flow within an urbanized area of 50,000 and greater	US	Neurosurgery	Y	22551	Fusion of spine bones with removal of disc at upper spinal column, anterior approach	N	F	11	11	11	12877.7	1553.19	1237.5	1339.73
1326113325	Hill	Tauno	W	MD	M	I	401 E Highland Avenue	Suite #551	San Bernardino	CA	6	92404	1	Metropolitan area core: primary flow within an urbanized area of 50,000 and greater	US	Neurosurgery	Y	22551	Fusion of spine bones with removal of disc at upper spinal column, anterior approach	N	F	15	15	15	4416.5	602.675	480.18	480.947
1326236324	Guthikonda	Bharat			M	I	1501 Kings Hwy	Department Of Neurosurgery	Shreveport	LA	22	71103	1	Metropolitan area core: primary flow within an urbanized area of 50,000 and greater	US	Neurosurgery	Y	22551	Fusion of spine bones with removal of disc at upper spinal column, anterior approach	N	F	21	21	21	9216	1693.42	1353.9	1253.15
1326246836	Phillips	Gabriel		MD	M	I	1401 Harrodsburg Rd	Suite A-540	Lexington	KY	21	40504	1	Metropolitan area core: primary flow within an urbanized area of 50,000 and greater	US	Neurosurgery	Y	22551	Fusion of spine bones with removal of disc at upper spinal column, anterior approach	N	F	17	17	17	6100	1626.69	1290.5	1398.05
1326257015	Pannu	Tejpaul	S	M.D.	M	I	18181 Oakwood Blvd	Ste 403	Dearborn	MI	26	48124	1	Metropolitan area core: primary flow within an urbanized area of 50,000 and greater	US	Neurosurgery	Y	22551	Fusion of spine bones with removal of disc at upper spinal column, anterior approach	N	F	20	20	20	24233.5	1785.97	1417.99	1403.53
1336106764	Greene	George	M	M.D.	M	I	4242 Farnam St	Suite 363	Omaha	NE	31	68131	1	Metropolitan area core: primary flow within an urbanized area of 50,000 and greater	US	Neurosurgery	Y	22551	Fusion of spine bones with removal of disc at upper spinal column, anterior approach	N	F	16	17	17	4900	1465.13	1167.34	1377.94
1336127745	Weil	Stuart	M	M.D.	M	I	6624 Fannin St	Suite 2360	Houston	TX	48	77030	1	Metropolitan area core: primary flow within an urbanized area of 50,000 and greater	US	Neurosurgery	Y	22551	Fusion of spine bones with removal of disc at upper spinal column, anterior approach	N	F	15	15	15	7100	1733.48	1381.15	1403.53
1336132430	Jones	David	S	M.D.	M	I	1130 N Church St	Suite 200	Greensboro	NC	37	27401	1	Metropolitan area core: primary flow within an urbanized area of 50,000 and greater	US	Neurosurgery	Y	22551	Fusion of spine bones with removal of disc at upper spinal column, anterior approach	N	F	15	15	15	4824.47	903.706	720.026	729.838
1336146992	Onyiuke	Hilary	C	MD	M	I	263 Farmington Ave		Farmington	CT	9	6030	1	Metropolitan area core: primary flow within an urbanized area of 50,000 and greater	US	Neurosurgery	Y	22551	Fusion of spine bones with removal of disc at upper spinal column, anterior approach	N	F	14	14	14	8980	1218	970.439	889.74
1336198209	Chahlavi	Ali		M.D.	M	I	4205 Belfort Rd	Joe Adams Building Suite 1100	Jacksonville	FL	12	32216	1	Metropolitan area core: primary flow within an urbanized area of 50,000 and greater	US	Neurosurgery	Y	22551	Fusion of spine bones with removal of disc at upper spinal column, anterior approach	N	F	30	30	30	5642.53	1713.07	1364.88	1426.92
1336251834	Borden	Jonathan	A	MD	M	I	10550 Montgomery Rd		Cincinnati	OH	39	45242	1	Metropolitan area core: primary flow within an urbanized area of 50,000 and greater	US	Neurosurgery	Y	22551	Fusion of spine bones with removal of disc at upper spinal column, anterior approach	N	F	11	11	11	3925	1711.02	1363.25	1403.52
1336283795	Brown	Adam	P	F.A.C.S.	M	I	2800 Ashton Dr Ste 200		Wilmington	NC	37	28412	1	Metropolitan area core: primary flow within an urbanized area of 50,000 and greater	US	Neurosurgery	Y	22551	Fusion of spine bones with removal of disc at upper spinal column, anterior approach	N	F	13	13	13	8620	1587.65	1264.96	1403.53
1336381631	Jackson	Garrett	J	M.D.	M	I	3750 Landmark Dr	Suite B	Lafayette	IN	18	47905	1	Metropolitan area core: primary flow within an urbanized area of 50,000 and greater	US	Neurosurgery	Y	22551	Fusion of spine bones with removal of disc at upper spinal column, anterior approach	N	F	11	11	11	7188	1600.95	1266.22	1394.35
1346225984	Robinson	John	R	MD	M	I	509 Se Riverside Dr	Ste 203	Stuart	FL	12	34994	1	Metropolitan area core: primary flow within an urbanized area of 50,000 and greater	US	Neurosurgery	Y	22551	Fusion of spine bones with removal of disc at upper spinal column, anterior approach	N	F	34	34	34	6445.94	1872.13	1500.95	1337.89
1346241817	Vardiman	Arnold	B	MD	M	I	4410 Medical Dr	Suite 610	San Antonio	TX	48	78229	1	Metropolitan area core: primary flow within an urbanized area of 50,000 and greater	US	Neurosurgery	Y	22551	Fusion of spine bones with removal of disc at upper spinal column, anterior approach	N	F	18	18	18	5000	1662.79	1324.82	1403.52
1346245966	Woodham	David	B	MD	M	I	1812 E Main St		Dothan	AL	1	36301	1	Metropolitan area core: primary flow within an urbanized area of 50,000 and greater	US	Neurosurgery	Y	22551	Fusion of spine bones with removal of disc at upper spinal column, anterior approach	N	F	22	23	23	4419	1281.32	1016.67	1326.63
1346253689	Alberstone	Cary	D	MD	M	I	1700 N Rose Ave	Suite 250	Oxnard	CA	6	93030	1	Metropolitan area core: primary flow within an urbanized area of 50,000 and greater	US	Neurosurgery	Y	22551	Fusion of spine bones with removal of disc at upper spinal column, anterior approach	N	F	19	19	19	10546	1726.78	1375.81	1366.6
1346270832	Ritland	Stephen	L	MD	M	I	1150 N San Francisco St		Flagstaff	AZ	4	86001	1	Metropolitan area core: primary flow within an urbanized area of 50,000 and greater	US	Neurosurgery	Y	22551	Fusion of spine bones with removal of disc at upper spinal column, anterior approach	N	F	16	16	16	10440	1657.69	1320.76	1403.52
1346276961	Grundmeyer	Raymond	W	M.D.	M	I	3223 N Webb Rd	Suite 1	Wichita	KS	20	67226	1	Metropolitan area core: primary flow within an urbanized area of 50,000 and greater	US	Neurosurgery	Y	22551	Fusion of spine bones with removal of disc at upper spinal column, anterior approach	N	F	27	27	27	5146	1606.51	1279.98	1403.52
1346311552	Ramos	Marco	A	M.D.	M	I	2800 Hearne Ave		Shreveport	LA	22	71103	1	Metropolitan area core: primary flow within an urbanized area of 50,000 and greater	US	Neurosurgery	Y	22551	Fusion of spine bones with removal of disc at upper spinal column, anterior approach	N	F	15	15	15	10000	1695.45	1350.84	1356.74
1346320587	Pare	Laura	S	MD	F	I	Uci Medical Center	101 The City Drive South	Orange	CA	6	92868	1	Metropolitan area core: primary flow within an urbanized area of 50,000 and greater	US	Neurosurgery	Y	22551	Fusion of spine bones with removal of disc at upper spinal column, anterior approach	N	F	11	11	11	4889	946.735	754.309	765.566
1346365871	Hutton	Daniel	S	D.O.	M	I	3355 Riverbend Dr	Suite 400	Springfield	OR	41	97477	1	Metropolitan area core: primary flow within an urbanized area of 50,000 and greater	US	Neurosurgery	Y	22551	Fusion of spine bones with removal of disc at upper spinal column, anterior approach	N	F	11	11	11	4188.93	1523.68	1232.7	1371.62
1346367190	Bagan	Bradley	T	M.D.	M	I	712 S Milwaukee Ave		Libertyville	IL	17	60048	1	Metropolitan area core: primary flow within an urbanized area of 50,000 and greater	US	Neurosurgery	Y	22551	Fusion of spine bones with removal of disc at upper spinal column, anterior approach	N	F	19	20	20	14850	1895.86	1510.52	1368.43
1346368701	Doss	Kimathi	W	MD	M	I	210 E Gray St Ste 1105		Louisville	KY	21	40202	1	Metropolitan area core: primary flow within an urbanized area of 50,000 and greater	US	Neurosurgery	Y	22551	Fusion of spine bones with removal of disc at upper spinal column, anterior approach	N	F	12	12	12	4996	1477.82	1177.45	1264.64
1356394423	Robertson	Scott	C	MD	M	I	9060 Harmony Dr	Ste E	Midwest City	OK	40	73130	1	Metropolitan area core: primary flow within an urbanized area of 50,000 and greater	US	Neurosurgery	Y	22551	Fusion of spine bones with removal of disc at upper spinal column, anterior approach	N	F	31	31	31	8784	1946.17	1550.61	1403.53
1356559199	Cho	Derrick	H	M.D.	M	I	201 Governors Dr Sw	Floor 1	Huntsville	AL	1	35801	1	Metropolitan area core: primary flow within an urbanized area of 50,000 and greater	US	Neurosurgery	Y	22551	Fusion of spine bones with removal of disc at upper spinal column, anterior approach	N	F	14	14	14	4790.29	1404.07	1123.07	1346.32
1366403990	Tomecek	Frank	J	MD	M	I	6802 S Olympia Ave	Ste 300	Tulsa	OK	40	74132	1	Metropolitan area core: primary flow within an urbanized area of 50,000 and greater	US	Neurosurgery	Y	22551	Fusion of spine bones with removal of disc at upper spinal column, anterior approach	N	F	12	12	12	6755.83	1579.49	1258.46	1345.05
1366470544	Gardon	Mark	A	MD	M	I	2845 Greenbrier Rd Ste 330		Green Bay	WI	55	54311	1	Metropolitan area core: primary flow within an urbanized area of 50,000 and greater	US	Neurosurgery	Y	22551	Fusion of spine bones with removal of disc at upper spinal column, anterior approach	N	F	19	19	19	15079	1466.61	1168.51	1371.2
1366480972	Benalcazar	Hugo	E	MD	M	I	206 S Hays St		Bel Air	MD	24	21014	1.1	Secondary flow 30% to <50% to a larger urbanized area of 50,000 and greater	US	Neurosurgery	Y	22551	Fusion of spine bones with removal of disc at upper spinal column, anterior approach	N	F	19	19	19	5000	1640.65	1307.19	1199.65
1376504332	Corradino	Gregory		MD	M	I	444 Clinchfield St	Suite 103	Kingsport	TN	47	37660	1	Metropolitan area core: primary flow within an urbanized area of 50,000 and greater	US	Neurosurgery	Y	22551	Fusion of spine bones with removal of disc at upper spinal column, anterior approach	N	F	13	14	14	4774	1507.93	1196.89	1348.93
1376530337	Marcovici	Alvin		M.D.	M	I	480 Hawthorn St		North Dartmouth	MA	25	2747	1	Metropolitan area core: primary flow within an urbanized area of 50,000 and greater	US	Neurosurgery	Y	22551	Fusion of spine bones with removal of disc at upper spinal column, anterior approach	N	F	11	11	11	7006	1704.96	1358.42	1403.52
1376603209	Cone	Jeffrey	D	M.D.	M	I	6822 Plum Creek Dr		Amarillo	TX	48	79124	1	Metropolitan area core: primary flow within an urbanized area of 50,000 and greater	US	Neurosurgery	Y	22551	Fusion of spine bones with removal of disc at upper spinal column, anterior approach	N	F	18	18	18	5500	1552.63	1242.83	1384.03
1376611988	Salerni	Anthony	A	MD	M	I	14 Maple St	Suite 100	Gilford	NH	33	3249	4	Micropolitan area core: primary flow within an urban cluster of 10,000 to 49,999	US	Neurosurgery	Y	22551	Fusion of spine bones with removal of disc at upper spinal column, anterior approach	N	F	14	14	14	3242.75	1413.7	1126.37	1126.83
1376643619	Salibi	Naman		MD	M	I	4677 Towne Centre Rd	Suite 301	Saginaw	MI	26	48604	1	Metropolitan area core: primary flow within an urbanized area of 50,000 and greater	US	Neurosurgery	Y	22551	Fusion of spine bones with removal of disc at upper spinal column, anterior approach	N	F	13	13	13	4300	852.098	679.238	1039.15
1376667741	Densler	Duane	W	M.D.	M	I	908 Bypass Rd		Pikeville	KY	21	41501	7	Small town core: primary flow within an urban cluster of 2,500 to 9,999	US	Neurosurgery	Y	22551	Fusion of spine bones with removal of disc at upper spinal column, anterior approach	N	F	20	20	20	3271.7	1562.43	1248.35	1421.06
1376713917	Meyrat	Richard	B	MD	M	I	1411 N Beckley Ave	Pav Iii Ste#152	Dallas	TX	48	75203	1	Metropolitan area core: primary flow within an urbanized area of 50,000 and greater	US	Neurosurgery	Y	22551	Fusion of spine bones with removal of disc at upper spinal column, anterior approach	N	F	15	15	15	6951	1618.72	1289.71	1356.75
1386602092	Sertich	Mario	M	M.D.	M	I	5319 Hoag Dr	Suite 100	Sheffield Village	OH	39	44035	1.1	Secondary flow 30% to <50% to a larger urbanized area of 50,000 and greater	US	Neurosurgery	Y	22551	Fusion of spine bones with removal of disc at upper spinal column, anterior approach	N	F	13	13	13	6900	1711.02	1363.25	1403.52
1386633402	Ragland	Joel	B	MD	M	I	9314 Park West Blvd	200 Medical Arts Bldg	Knoxville	TN	47	37923	1	Metropolitan area core: primary flow within an urbanized area of 50,000 and greater	US	Neurosurgery	Y	22551	Fusion of spine bones with removal of disc at upper spinal column, anterior approach	N	F	15	15	15	8636.27	1340.6	1063.53	1395.24
1386643468	Partington	Jonathan	P	M.D.	M	I	6261 E Virginia Beach Blvd	Ste 200	Norfolk	VA	51	23502	1	Metropolitan area core: primary flow within an urbanized area of 50,000 and greater	US	Neurosurgery	Y	22551	Fusion of spine bones with removal of disc at upper spinal column, anterior approach	N	F	16	16	16	11996	1544.39	1226.45	1377.01
1386671790	Armstrong	Larry	A	DO	M	I	3336 N Futrall Drive		Fayetteville	AR	5	72703	1	Metropolitan area core: primary flow within an urbanized area of 50,000 and greater	US	Neurosurgery	Y	22551	Fusion of spine bones with removal of disc at upper spinal column, anterior approach	N	F	26	26	26	3247	1419.02	1134.36	1363.04
1386674810	Davis	Raphael		M.D.	M	I	24 Research Way Suite 200	New York Spine And Brain Surgery	East Setauket	NY	36	11733	1	Metropolitan area core: primary flow within an urbanized area of 50,000 and greater	US	Neurosurgery	Y	22551	Fusion of spine bones with removal of disc at upper spinal column, anterior approach	N	F	11	11	11	18000	1423	1133.77	877.2
1386686897	Chozick	Bruce	S	M.D.	M	I	1000 Asylum Ave	Suite 2107a	Hartford	CT	9	6105	1	Metropolitan area core: primary flow within an urbanized area of 50,000 and greater	US	Neurosurgery	Y	22551	Fusion of spine bones with removal of disc at upper spinal column, anterior approach	N	F	16	16	16	3426.33	1333.54	1062.49	953.087
1386695625	Uchiyama	Christopher	M	M.D.	M	I	10666 N Torrey Pines Rd		La Jolla	CA	6	92037	1	Metropolitan area core: primary flow within an urbanized area of 50,000 and greater	US	Neurosurgery	Y	22551	Fusion of spine bones with removal of disc at upper spinal column, anterior approach	N	F	18	18	18	4320.67	1699.74	1352	1362.31
1386745321	Paullus	Wayne	C	MD	M	I	11 Medical Dr		Amarillo	TX	48	79106	1	Metropolitan area core: primary flow within an urbanized area of 50,000 and greater	US	Neurosurgery	Y	22551	Fusion of spine bones with removal of disc at upper spinal column, anterior approach	N	F	17	18	18	1929.99	1448.47	1154.06	1345.04
1386832970	Cole	Chad	D	MD	M	I	100 Woods Rd		Valhalla	NY	36	10595	1	Metropolitan area core: primary flow within an urbanized area of 50,000 and greater	US	Neurosurgery	Y	22551	Fusion of spine bones with removal of disc at upper spinal column, anterior approach	N	F	22	23	23	5398	1711.68	1363.64	1361.59
1396073813	Rahman	Mohammed	A	D.O	M	I	1750 E Lake Shore Dr	110	Decatur	IL	17	62521	1	Metropolitan area core: primary flow within an urbanized area of 50,000 and greater	US	Neurosurgery	Y	22551	Fusion of spine bones with removal of disc at upper spinal column, anterior approach	N	F	13	13	13	6198	1704.79	1370.68	1430.52
1396701504	Hadden	Anthony	G	M.D.	M	I	2275 Ne Doctors Dr	Suite 2	Bend	OR	41	97701	1	Metropolitan area core: primary flow within an urbanized area of 50,000 and greater	US	Neurosurgery	Y	22551	Fusion of spine bones with removal of disc at upper spinal column, anterior approach	N	F	16	16	16	4849.32	1657.69	1320.76	1403.52
1396712170	Naff	Neal	J	MD	M	I	2700 Quarry Lake Dr	Ste 360	Baltimore	MD	24	21209	1	Metropolitan area core: primary flow within an urbanized area of 50,000 and greater	US	Neurosurgery	Y	22551	Fusion of spine bones with removal of disc at upper spinal column, anterior approach	N	F	27	27	27	6303.33	1870.51	1490.33	1403.53
1396725511	Arendall	Rex	E	M.D.	M	I	2400 Patterson St	Suite 319	Nashville	TN	47	37203	1	Metropolitan area core: primary flow within an urbanized area of 50,000 and greater	US	Neurosurgery	Y	22551	Fusion of spine bones with removal of disc at upper spinal column, anterior approach	N	F	24	24	24	7160.54	954.648	751.98	901.025
1396744397	Gerber	Mark	B	M.D.	M	I	6101 Pine Ridge Rd	Desk 23/24	Naples	FL	12	34119	1	Metropolitan area core: primary flow within an urbanized area of 50,000 and greater	US	Neurosurgery	Y	22551	Fusion of spine bones with removal of disc at upper spinal column, anterior approach	N	F	20	20	20	24220	1985.89	1582.25	1403.52
1396768693	Rawal	Harish		MD	M	I	900 E Michigan Ave	Suite 109	Jackson	MI	26	49201	1	Metropolitan area core: primary flow within an urbanized area of 50,000 and greater	US	Neurosurgery	Y	22551	Fusion of spine bones with removal of disc at upper spinal column, anterior approach	N	F	14	14	14	5500	1700.93	1355.21	1403.52
1396775896	Yamamoto	Yoshihiro		M.D.	M	I	615 Lilly Rd Ne	Ste. 100	Olympia	WA	53	98506	1	Metropolitan area core: primary flow within an urbanized area of 50,000 and greater	US	Neurosurgery	Y	22551	Fusion of spine bones with removal of disc at upper spinal column, anterior approach	N	F	12	12	12	5013	1442.06	1148.96	1396.51
1396787479	Rifai	Mohammad	H	MD	M	I	200 E 89th Ave	Suite 3a	Merrillville	IN	18	46410	1	Metropolitan area core: primary flow within an urbanized area of 50,000 and greater	US	Neurosurgery	Y	22551	Fusion of spine bones with removal of disc at upper spinal column, anterior approach	N	F	21	21	21	24862	1604.24	1274.52	1399.93
1396819371	Kern	Richard	L	M.D.	M	I	1722 9th St		Wichita Falls	TX	48	76301	1	Metropolitan area core: primary flow within an urbanized area of 50,000 and greater	US	Neurosurgery	Y	22551	Fusion of spine bones with removal of disc at upper spinal column, anterior approach	N	F	17	17	17	3422	1400.08	1116.09	1382.88
1396829735	Reichwage	Brett	D		M	I	1717 N E St	Suite 422	Pensacola	FL	12	32501	1	Metropolitan area core: primary flow within an urbanized area of 50,000 and greater	US	Neurosurgery	Y	22551	Fusion of spine bones with removal of disc at upper spinal column, anterior approach	N	F	17	18	17	3720	1776.07	1415.08	1364.54
1396834271	Russell	Brian	K	M.D.	M	I	704 S Broad St		Thomasville	GA	13	31792	4	Micropolitan area core: primary flow within an urban cluster of 10,000 to 49,999	US	Neurosurgery	Y	22551	Fusion of spine bones with removal of disc at upper spinal column, anterior approach	N	F	11	11	11	3921.02	1771.1	1411.12	1403.53
1396947776	Brown	Steven	W	MD	M	I	1850 Hickory St	Suite 101	Abilene	TX	48	79601	1	Metropolitan area core: primary flow within an urbanized area of 50,000 and greater	US	Neurosurgery	Y	22551	Fusion of spine bones with removal of disc at upper spinal column, anterior approach	N	F	32	32	32	4235	1596.94	1272.36	1403.53
1396996385	Anaizi	Amjad	N	MD	M	I	10401 Hospital Dr	Suite 101	Clinton	MD	24	20735	1	Metropolitan area core: primary flow within an urbanized area of 50,000 and greater	US	Neurosurgery	Y	22551	Fusion of spine bones with removal of disc at upper spinal column, anterior approach	N	F	18	18	18	4358	1882	1496.41	1286.56
1407830110	Kent	Christopher	S	MD	M	I	305 Memorial Medical Pkwy	Suite 206	Daytona Beach	FL	12	32117	1	Metropolitan area core: primary flow within an urbanized area of 50,000 and greater	US	Neurosurgery	Y	22551	Fusion of spine bones with removal of disc at upper spinal column, anterior approach	N	F	22	22	22	6418.18	1549.58	1234.62	1173.86
1407850233	Silver	Jon	M	MD	M	I	7 Vanderbilt Park Dr		Asheville	NC	37	28803	1	Metropolitan area core: primary flow within an urbanized area of 50,000 and greater	US	Neurosurgery	Y	22551	Fusion of spine bones with removal of disc at upper spinal column, anterior approach	N	F	15	15	15	5691	1544.13	1230.53	1426.92
1407858830	Dirisio	Darryl	J	M.D.	M	I	47 New Scotland Ave		Albany	NY	36	12208	1	Metropolitan area core: primary flow within an urbanized area of 50,000 and greater	US	Neurosurgery	Y	22551	Fusion of spine bones with removal of disc at upper spinal column, anterior approach	N	F	15	15	15	4753	1518.06	1209.51	1309.95
1407874068	Zimmerman	Christian	G	MD	M	I	6140 Curtisian Ave	Suite 400	Boise	ID	16	83704	1	Metropolitan area core: primary flow within an urbanized area of 50,000 and greater	US	Neurosurgery	Y	22551	Fusion of spine bones with removal of disc at upper spinal column, anterior approach	N	F	41	41	41	7082	1470.37	1169.96	1394.33
1407875016	Ronderos	Juan	F	M.D.	M	I	5153 N 9th Ave Ste 302		Pensacola	FL	12	32504	1	Metropolitan area core: primary flow within an urbanized area of 50,000 and greater	US	Neurosurgery	Y	22551	Fusion of spine bones with removal of disc at upper spinal column, anterior approach	N	F	17	17	17	5574	1667.53	1328.6	1382.89
1407918352	Martin	Robert	J	M.D.	M	I	873 Sterthaus Ave	#303	Ormond Beach	FL	12	32174	1	Metropolitan area core: primary flow within an urbanized area of 50,000 and greater	US	Neurosurgery	Y	22551	Fusion of spine bones with removal of disc at upper spinal column, anterior approach	N	F	13	13	13	5309.08	1238.02	986.389	924.169
1407936115	Johnson	Ian	T	MD	M	I	45 E River Park Pl W	Suite 104	Fresno	CA	6	93720	1	Metropolitan area core: primary flow within an urbanized area of 50,000 and greater	US	Neurosurgery	Y	22551	Fusion of spine bones with removal of disc at upper spinal column, anterior approach	N	F	22	23	23	4235	1735.68	1382.9	1403.53
1407954456	Morone	Michael	A	MD	M	I	2825 8th Ave N		Billings	MT	30	59101	1	Metropolitan area core: primary flow within an urbanized area of 50,000 and greater	US	Neurosurgery	Y	22551	Fusion of spine bones with removal of disc at upper spinal column, anterior approach	N	F	11	11	11	4489	1743.94	1383.57	1333.92
1407960099	Mummaneni	Praveen	V	M.D.	M	I	400 Parnassus Ave		San Francisco	CA	6	94143	1	Metropolitan area core: primary flow within an urbanized area of 50,000 and greater	US	Neurosurgery	Y	22551	Fusion of spine bones with removal of disc at upper spinal column, anterior approach	N	F	12	12	12	7751.67	1391.86	1117.74	1139.46
1417026055	Shaffrey	Mark	E		M	I	Lee St		Charlottesville	VA	51	22908	1	Metropolitan area core: primary flow within an urbanized area of 50,000 and greater	US	Neurosurgery	Y	22551	Fusion of spine bones with removal of disc at upper spinal column, anterior approach	N	F	14	14	14	9867	1471.63	1182.01	1397.95
1417085978	Leary	Scott	P	MD	M	I	6645 Alvarado Rd	Suite 4000	San Diego	CA	6	92120	1	Metropolitan area core: primary flow within an urbanized area of 50,000 and greater	US	Neurosurgery	Y	22551	Fusion of spine bones with removal of disc at upper spinal column, anterior approach	N	F	14	14	14	11071.4	850.48	677.62	714.301
1417093329	Moody	James	A	MD	M	I	1411 N Beckley Ave	Pav Iii Ste#152	Dallas	TX	48	75203	1	Metropolitan area core: primary flow within an urbanized area of 50,000 and greater	US	Neurosurgery	Y	22551	Fusion of spine bones with removal of disc at upper spinal column, anterior approach	N	F	16	16	16	6842.31	1585.79	1263.48	1322.83
1417923541	Dusseau	John	J	M.D.	M	I	2780 Cleveland Ave	Suite 819	Fort Myers	FL	12	33901	1	Metropolitan area core: primary flow within an urbanized area of 50,000 and greater	US	Neurosurgery	Y	22551	Fusion of spine bones with removal of disc at upper spinal column, anterior approach	N	F	18	19	19	8209	1985.89	1582.25	1403.52
1417924143	White	Benjamin	T	MD	M	I	4120 W Memorial Rd	Suite 300	Oklahoma City	OK	40	73120	1	Metropolitan area core: primary flow within an urbanized area of 50,000 and greater	US	Neurosurgery	Y	22551	Fusion of spine bones with removal of disc at upper spinal column, anterior approach	N	F	24	24	24	9728.59	1434.13	1143.05	1221.36
1417933706	Lewis	P Jeffrey		MD	M	I	550 Orchard Park Rd	Suite A105	West Seneca	NY	36	14224	1	Metropolitan area core: primary flow within an urbanized area of 50,000 and greater	US	Neurosurgery	Y	22551	Fusion of spine bones with removal of disc at upper spinal column, anterior approach	N	F	32	32	32	5884.58	1626.59	1291.25	1398.87
1417981804	Kingman	Thomas	A	M.D.	M	I	4410 Medical Dr	Suite 600	San Antonio	TX	48	78229	1	Metropolitan area core: primary flow within an urbanized area of 50,000 and greater	US	Neurosurgery	Y	22551	Fusion of spine bones with removal of disc at upper spinal column, anterior approach	N	F	16	16	16	7000	1530.36	1220.47	1419.97
1417983032	Mellion	B	T	PH.D, M.D.	M	I	3223 N Webb Rd	Suite 1	Wichita	KS	20	67226	1	Metropolitan area core: primary flow within an urbanized area of 50,000 and greater	US	Neurosurgery	Y	22551	Fusion of spine bones with removal of disc at upper spinal column, anterior approach	N	F	18	18	18	5146	1606.51	1279.98	1403.52
1427005420	Hunter	William	D	M.D.	M	I	2555 Court Dr	Suite 400	Gastonia	NC	37	28054	1	Metropolitan area core: primary flow within an urbanized area of 50,000 and greater	US	Neurosurgery	Y	22551	Fusion of spine bones with removal of disc at upper spinal column, anterior approach	N	F	27	27	27	10814	1653.12	1317.12	1403.53
1427044924	Fox	Douglas	J	MD	M	I	1015 E. 32nd St	Ste 411	Austin	TX	48	78705	1	Metropolitan area core: primary flow within an urbanized area of 50,000 and greater	US	Neurosurgery	Y	22551	Fusion of spine bones with removal of disc at upper spinal column, anterior approach	N	F	16	16	16	4237.41	1347.12	1073.31	1087.73
1427080894	Peterson	Brent	P	D.O.	M	I	802 N Riverside Rd	Suite 150	Saint Joseph	MO	29	64507	1	Metropolitan area core: primary flow within an urbanized area of 50,000 and greater	US	Neurosurgery	Y	22551	Fusion of spine bones with removal of disc at upper spinal column, anterior approach	N	F	16	16	16	2534	1604.35	1273.51	1354.99
1427090448	Adams	Mark		M.D	M	I	5400 Mackinaw Rd	Suite 2300	Saginaw	MI	26	48604	1	Metropolitan area core: primary flow within an urbanized area of 50,000 and greater	US	Neurosurgery	Y	22551	Fusion of spine bones with removal of disc at upper spinal column, anterior approach	N	F	36	36	36	3320	1613.79	1285.89	1386.34
1427093038	Jobe	Kirk	W	M.D.	M	I	603 7th St S	#540	Saint Petersburg	FL	12	33701	1	Metropolitan area core: primary flow within an urbanized area of 50,000 and greater	US	Neurosurgery	Y	22551	Fusion of spine bones with removal of disc at upper spinal column, anterior approach	N	F	11	11	11	7000	1828.9	1457.17	1403.53
1427099035	Marouk	John	S	D.O.	M	I	2128 S Atlanta Pl		Tulsa	OK	40	74114	1	Metropolitan area core: primary flow within an urbanized area of 50,000 and greater	US	Neurosurgery	Y	22551	Fusion of spine bones with removal of disc at upper spinal column, anterior approach	N	F	16	16	16	4950	1576.04	1255.71	1403.53
1427153329	Campbell	John	A	M.D.	M	I	1221 Sixth St Ste 100		Traverse City	MI	26	49684	4	Micropolitan area core: primary flow within an urban cluster of 10,000 to 49,999	US	Neurosurgery	Y	22551	Fusion of spine bones with removal of disc at upper spinal column, anterior approach	N	F	19	19	19	4000	1517.26	1208.87	1403.52
1427252147	Atteberry	Dave	S	MD	M	I	111 S 11th Ave	Suite 223	Yakima	WA	53	98902	1	Metropolitan area core: primary flow within an urbanized area of 50,000 and greater	US	Neurosurgery	Y	22551	Fusion of spine bones with removal of disc at upper spinal column, anterior approach	N	F	29	29	29	4450.97	1538.28	1221.06	1411.14
1427261429	Boehm	Peter	E	MD	M	I	1010 E 3rd St Ste 202		Chattanooga	TN	47	37403	1	Metropolitan area core: primary flow within an urbanized area of 50,000 and greater	US	Neurosurgery	Y	22551	Fusion of spine bones with removal of disc at upper spinal column, anterior approach	N	F	13	13	13	3422	1436.93	1144.87	1278.82
1427294651	Desilva	Cyril	C	M.D.	M	I	801 E. 6th Street	Suite 604	Panama City	FL	12	32401	1	Metropolitan area core: primary flow within an urbanized area of 50,000 and greater	US	Neurosurgery	Y	22551	Fusion of spine bones with removal of disc at upper spinal column, anterior approach	N	F	13	13	13	5346.23	1603.03	1271.94	1295.56
1437101185	Swaid	Swaid	N	M.D.	M	I	513 Brookwood Blvd	Suite 372	Birmingham	AL	1	35209	1	Metropolitan area core: primary flow within an urbanized area of 50,000 and greater	US	Neurosurgery	Y	22551	Fusion of spine bones with removal of disc at upper spinal column, anterior approach	N	F	18	18	18	5000	1415.49	1141.05	1442.52
1437101599	Volcan	Ildemaro	J	M.D.	M	I	1226 W Wheeler Pkwy		Augusta	GA	13	30909	1	Metropolitan area core: primary flow within an urbanized area of 50,000 and greater	US	Neurosurgery	Y	22551	Fusion of spine bones with removal of disc at upper spinal column, anterior approach	N	F	15	15	15	6402	1032.2	822.397	649.129
1437102597	Amundson	Eric	W	M.D.	M	I	2470 Flowood Drive		Flowood	MS	28	39232	1	Metropolitan area core: primary flow within an urbanized area of 50,000 and greater	US	Neurosurgery	Y	22551	Fusion of spine bones with removal of disc at upper spinal column, anterior approach	N	F	13	13	13	11060	1544.26	1225.3	1403.52
1437152519	Spatola	Mark	A	M.D.	M	I	2021 Kingsley Ave	Ste 101	Orange Park	FL	12	32073	1	Metropolitan area core: primary flow within an urbanized area of 50,000 and greater	US	Neurosurgery	Y	22551	Fusion of spine bones with removal of disc at upper spinal column, anterior approach	N	F	18	18	18	6000	1792.33	1428.04	1403.53
1437157286	Drerup	Michael	L	M.D.	M	I	3704 North Blvd	Suite C	Alexandria	LA	22	71301	1	Metropolitan area core: primary flow within an urbanized area of 50,000 and greater	US	Neurosurgery	Y	22551	Fusion of spine bones with removal of disc at upper spinal column, anterior approach	N	F	19	19	19	6232.16	1753.91	1397.42	1403.52
1437233269	Van Gilder	John	G	MD	M	I	401 15th Ave S	101	Great Falls	MT	30	59405	1	Metropolitan area core: primary flow within an urbanized area of 50,000 and greater	US	Neurosurgery	Y	22551	Fusion of spine bones with removal of disc at upper spinal column, anterior approach	N	F	11	11	11	3003.89	1660.21	1331.63	1431.13
1437317567	Singh	Harshpal		M.D.	M	I	680 Kinderkamack Rd	Suite 300	Oradell	NJ	34	7649	1	Metropolitan area core: primary flow within an urbanized area of 50,000 and greater	US	Neurosurgery	Y	22551	Fusion of spine bones with removal of disc at upper spinal column, anterior approach	N	F	11	11	11	1360.34	1207.54	962.104	838.29
1437487188	Oh	Michael	C	M.D. PHD.	M	I	1411 N Beckley Ave	Pav Iii Ste#152	Dallas	TX	48	75203	1	Metropolitan area core: primary flow within an urbanized area of 50,000 and greater	US	Neurosurgery	Y	22551	Fusion of spine bones with removal of disc at upper spinal column, anterior approach	N	F	22	23	23	7102.04	1612.75	1288.52	1418.78
1447217666	Brennan	James	J	MD	M	I	1204 E Cheves St		Florence	SC	45	29506	1	Metropolitan area core: primary flow within an urbanized area of 50,000 and greater	US	Neurosurgery	Y	22551	Fusion of spine bones with removal of disc at upper spinal column, anterior approach	N	F	15	15	15	5376	1555.33	1246.65	1426.92
1447236187	Hipp	Stephen	W	MD	M	I	2801 Randolph Rd	Suite 100	Charlotte	NC	37	28211	1	Metropolitan area core: primary flow within an urbanized area of 50,000 and greater	US	Neurosurgery	Y	22551	Fusion of spine bones with removal of disc at upper spinal column, anterior approach	N	F	14	14	14	4472	1534.69	1231.69	1359.67
1447253356	Detwiler	Paul	W	MD	M	I	700 Olympic Plaza Cir	Ste 850	Tyler	TX	48	75701	1	Metropolitan area core: primary flow within an urbanized area of 50,000 and greater	US	Neurosurgery	Y	22551	Fusion of spine bones with removal of disc at upper spinal column, anterior approach	N	F	12	12	12	4424	1296.98	1034.49	1083.05
1447290861	Dimitrov	Dragan	F	M.D.	M	I	12 Upper Ragsdale Dr		Monterey	CA	6	93940	1	Metropolitan area core: primary flow within an urbanized area of 50,000 and greater	US	Neurosurgery	Y	22551	Fusion of spine bones with removal of disc at upper spinal column, anterior approach	N	F	13	13	13	3432.08	1237	985.581	983.012
1447298591	Skerhut	Holger	E	MD	M	I	2130 Ne Loop 410	Ste 230	San Antonio	TX	48	78217	1	Metropolitan area core: primary flow within an urbanized area of 50,000 and greater	US	Neurosurgery	Y	22551	Fusion of spine bones with removal of disc at upper spinal column, anterior approach	N	F	14	14	14	4400	1408.74	1122.41	1428.59
1447386560	Caridi	John	M	MD	M	I	One Gustave Levy Place, Box 1136	Mount Sinai Department Of Neurosurgery	New York	NY	36	10029	1	Metropolitan area core: primary flow within an urbanized area of 50,000 and greater	US	Neurosurgery	Y	22551	Fusion of spine bones with removal of disc at upper spinal column, anterior approach	N	F	14	14	14	3923	1354.02	1078.81	853.894
1447409115	Ramos	Edwin		MD	M	I	5841 S Maryland Ave	Mc 3026	Chicago	IL	17	60637	1	Metropolitan area core: primary flow within an urbanized area of 50,000 and greater	US	Neurosurgery	Y	22551	Fusion of spine bones with removal of disc at upper spinal column, anterior approach	N	F	11	11	11	11716.6	2091.95	1666.76	1403.53
1457306821	Shaver	Ellen	G	M.D.	F	I	840 Stevens Creek Rd		Augusta	GA	13	30907	1	Metropolitan area core: primary flow within an urbanized area of 50,000 and greater	US	Neurosurgery	Y	22551	Fusion of spine bones with removal of disc at upper spinal column, anterior approach	N	F	17	17	17	5930	1674.06	1333.8	1403.52
1457317901	Houston	Stephen	C	MD	M	I	1560 N 115th St	209	Seattle	WA	53	98133	1	Metropolitan area core: primary flow within an urbanized area of 50,000 and greater	US	Neurosurgery	Y	22551	Fusion of spine bones with removal of disc at upper spinal column, anterior approach	N	F	13	14	14	3537.93	1694.85	1350.37	1403.53
1457318305	King	Michael	A	M.D.	M	I	200 3rd Ave W	Suite 202	Bradenton	FL	12	34205	1	Metropolitan area core: primary flow within an urbanized area of 50,000 and greater	US	Neurosurgery	Y	22551	Fusion of spine bones with removal of disc at upper spinal column, anterior approach	N	F	11	11	11	3341	1792.57	1416.21	1391.7
1457322406	Esce	Phillip	G	M.D.	M	I	1075 Boiling Springs Rd		Spartanburg	SC	45	29303	1	Metropolitan area core: primary flow within an urbanized area of 50,000 and greater	US	Neurosurgery	Y	22551	Fusion of spine bones with removal of disc at upper spinal column, anterior approach	N	F	23	23	23	5000	1546.77	1241.45	1392.61
1457325466	Rodrigue	Tina	C	MD	F	I	301 Riverview Avenue	Suite 400	Norfolk	VA	51	23510	1	Metropolitan area core: primary flow within an urbanized area of 50,000 and greater	US	Neurosurgery	Y	22551	Fusion of spine bones with removal of disc at upper spinal column, anterior approach	N	F	23	23	23	10239.1	1630.87	1299.54	1416.38
1457328155	Aulisi	Edward	F	MD	M	I	110 Irving St Nw	Suite G019	Washington	DC	11	20010	1	Metropolitan area core: primary flow within an urbanized area of 50,000 and greater	US	Neurosurgery	Y	22551	Fusion of spine bones with removal of disc at upper spinal column, anterior approach	N	F	14	14	14	4358	976.44	776.38	701.76
1457330110	Murk	Steven	E	MD	M	I	2312 N Nevada Ave	Suite 100	Colorado Springs	CO	8	80907	1	Metropolitan area core: primary flow within an urbanized area of 50,000 and greater	US	Neurosurgery	Y	22551	Fusion of spine bones with removal of disc at upper spinal column, anterior approach	N	F	12	12	12	8141.88	914.983	729.014	650.307
1457338949	Villalobos	Hunaldo	J	M.D.	M	I	801 N. Orange Avenue	Suite 720	Orlando	FL	12	32801	1	Metropolitan area core: primary flow within an urbanized area of 50,000 and greater	US	Neurosurgery	Y	22551	Fusion of spine bones with removal of disc at upper spinal column, anterior approach	N	F	18	18	18	10994.4	1756.48	1399.47	1379.35
1457356255	Hamilton	Harold	B	M.D.	M	I	205 Woodhew Dr	Ste 200	Waco	TX	48	76712	1	Metropolitan area core: primary flow within an urbanized area of 50,000 and greater	US	Neurosurgery	Y	22551	Fusion of spine bones with removal of disc at upper spinal column, anterior approach	N	F	40	40	40	6520	1512.9	1209.31	1426.56
1457359226	Waterman	Wayne	R	DO	M	I	417 State St	Suite 221	Bangor	ME	23	4401	1	Metropolitan area core: primary flow within an urbanized area of 50,000 and greater	US	Neurosurgery	Y	22551	Fusion of spine bones with removal of disc at upper spinal column, anterior approach	N	F	11	11	11	6222.73	1555.97	1239.71	1339.72
1457460370	Randle	James	M	M.D.	M	I	5500 North St		Nacogdoches	TX	48	75965	5	Micropolitan high commuting: primary flow 30% or more to a urban cluster of 10,000 to 49,999	US	Neurosurgery	Y	22551	Fusion of spine bones with removal of disc at upper spinal column, anterior approach	N	F	12	12	12	7000	1662.79	1324.82	1403.52
1457513749	Hartley	Chad	E	MD	M	I	297 Lake Havasu Ave S	Suite 204	Lake Havasu City	AZ	4	86403	1	Metropolitan area core: primary flow within an urbanized area of 50,000 and greater	US	Neurosurgery	Y	22551	Fusion of spine bones with removal of disc at upper spinal column, anterior approach	N	F	12	12	12	1756.33	1582.19	1260.61	1286.57
1457551228	Broadway	Steven	J	M.D.	M	I	400 East 3rd Street	Essentia Health Duluth Clinic, Third Street Building	Duluth	MN	27	55805	1	Metropolitan area core: primary flow within an urbanized area of 50,000 and greater	US	Neurosurgery	Y	22551	Fusion of spine bones with removal of disc at upper spinal column, anterior approach	N	F	12	12	12	7227.5	1480.76	1179.79	1345.05
1457553836	Beshay	Joseph	E	MD	M	I	7777 Forest Ln Ste A337		Dallas	TX	48	75230	1	Metropolitan area core: primary flow within an urbanized area of 50,000 and greater	US	Neurosurgery	Y	22551	Fusion of spine bones with removal of disc at upper spinal column, anterior approach	N	F	14	14	14	5330	1275.68	1016.4	984.479
1457563587	Sweaney	Joshua	C	D.O.	M	I	1905 W 32nd St	Suite 403	Joplin	MO	29	64804	1	Metropolitan area core: primary flow within an urbanized area of 50,000 and greater	US	Neurosurgery	Y	22551	Fusion of spine bones with removal of disc at upper spinal column, anterior approach	N	F	27	27	27	4574.96	1370.42	1091.87	1098.12
1467405233	Main	John	T	DO	M	I	7702 E 91st St	Suite 220	Tulsa	OK	40	74133	1	Metropolitan area core: primary flow within an urbanized area of 50,000 and greater	US	Neurosurgery	Y	22551	Fusion of spine bones with removal of disc at upper spinal column, anterior approach	N	F	37	37	37	3959.84	1538.45	1222.9	1376.31
1467408641	Katz	Barry	I	M.D.	M	I	100 Mercy Way	Suite 520	Joplin	MO	29	64804	1	Metropolitan area core: primary flow within an urbanized area of 50,000 and greater	US	Neurosurgery	Y	22551	Fusion of spine bones with removal of disc at upper spinal column, anterior approach	N	F	11	11	11	3200.82	1436.35	1149.81	1431.87
1467424333	Baker	David	E	MD	M	I	710 Birchwood Ave	Suite 101	Bellingham	WA	53	98225	1	Metropolitan area core: primary flow within an urbanized area of 50,000 and greater	US	Neurosurgery	Y	22551	Fusion of spine bones with removal of disc at upper spinal column, anterior approach	N	F	16	16	16	6034.69	1568.19	1249.45	1359.67
1467441766	Eppley	Matthew	J	MD	M	I	774 Christiana Rd	Suite 202	Newark	DE	10	19713	1	Metropolitan area core: primary flow within an urbanized area of 50,000 and greater	US	Neurosurgery	Y	22551	Fusion of spine bones with removal of disc at upper spinal column, anterior approach	N	F	18	19	19	8500	1784.87	1422.09	1380.63
1467453886	Tao	Cheng	W	MD	M	I	201 Governors Drive	1st Floor	Huntsville	AL	1	35801	1	Metropolitan area core: primary flow within an urbanized area of 50,000 and greater	US	Neurosurgery	Y	22551	Fusion of spine bones with removal of disc at upper spinal column, anterior approach	N	F	28	28	28	4790.29	1563.69	1243.07	1400.77
1467484881	Francis	Paul	M	MD	M	I	8412 E Shea Blvd	Ste 100	Scottsdale	AZ	4	85260	1	Metropolitan area core: primary flow within an urbanized area of 50,000 and greater	US	Neurosurgery	Y	22551	Fusion of spine bones with removal of disc at upper spinal column, anterior approach	N	F	11	11	11	5277	1643.85	1309.74	1363.98
1467488288	Alford	Brent	T	M.D.	M	I	1900 Mistletoe Blvd	Suite 200	Fort Worth	TX	48	76104	1	Metropolitan area core: primary flow within an urbanized area of 50,000 and greater	US	Neurosurgery	Y	22551	Fusion of spine bones with removal of disc at upper spinal column, anterior approach	N	F	13	13	13	5100	1629.94	1298.65	1403.52
1467542449	Boehm	Peter	E	M.D.	M	I	1010 E 3rd St Ste 202		Chattanooga	TN	47	37403	1	Metropolitan area core: primary flow within an urbanized area of 50,000 and greater	US	Neurosurgery	Y	22551	Fusion of spine bones with removal of disc at upper spinal column, anterior approach	N	F	15	15	15	866.907	229.013	173.651	164.685
1467547547	Ball	Bret	G	MD	M	I	200 1st St Sw		Rochester	MN	27	55905	1	Metropolitan area core: primary flow within an urbanized area of 50,000 and greater	US	Neurosurgery	Y	22551	Fusion of spine bones with removal of disc at upper spinal column, anterior approach	N	F	12	12	12	9990	1627.23	1296.49	1345.04
1467616672	Schapiro	Robert	N	M.D.	M	I	2 Medical Center Dr	Suite 503	Springfield	MA	25	1107	1	Metropolitan area core: primary flow within an urbanized area of 50,000 and greater	US	Neurosurgery	Y	22551	Fusion of spine bones with removal of disc at upper spinal column, anterior approach	N	F	15	15	15	3938	1704.96	1358.42	1403.52
1467618025	Halpin	Ryan	J	M.D.	M	I	3901 Capital Mall Dr Sw	Ste A	Olympia	WA	53	98502	1	Metropolitan area core: primary flow within an urbanized area of 50,000 and greater	US	Neurosurgery	Y	22551	Fusion of spine bones with removal of disc at upper spinal column, anterior approach	N	F	22	22	22	5013	1434.95	1137.28	1238.12
1467650663	Jarrell	Stuart	T	MD	M	I	225 Baldwin Ave		Charlotte	NC	37	28204	1	Metropolitan area core: primary flow within an urbanized area of 50,000 and greater	US	Neurosurgery	Y	22551	Fusion of spine bones with removal of disc at upper spinal column, anterior approach	N	F	16	16	16	8041	1653.12	1317.12	1403.53
1467663757	Depowell	John		MD	M	I	355 W 16th St	Suite 5100	Indianapolis	IN	18	46202	1	Metropolitan area core: primary flow within an urbanized area of 50,000 and greater	US	Neurosurgery	Y	22551	Fusion of spine bones with removal of disc at upper spinal column, anterior approach	N	F	13	13	13	7519.69	1507	1206.03	1430.52
1477512762	Watt	Tim	J	M.D.	M	I	4141 5th St		Rapid City	SD	46	57701	1	Metropolitan area core: primary flow within an urbanized area of 50,000 and greater	US	Neurosurgery	Y	22551	Fusion of spine bones with removal of disc at upper spinal column, anterior approach	N	F	13	13	13	6912	1434.03	1138.92	1299.71
1477521573	Crecelius	Jeffrey	L	MD	M	I	3750 Landmark Dr	Suite B	Lafayette	IN	18	47905	1	Metropolitan area core: primary flow within an urbanized area of 50,000 and greater	US	Neurosurgery	Y	22551	Fusion of spine bones with removal of disc at upper spinal column, anterior approach	N	F	15	15	15	7188	1530.91	1226.6	1426.92
1477523082	Lacin	Robert		MD	M	I	5838 Six Forks Rd	Suite 100	Raleigh	NC	37	27609	1	Metropolitan area core: primary flow within an urbanized area of 50,000 and greater	US	Neurosurgery	Y	22551	Fusion of spine bones with removal of disc at upper spinal column, anterior approach	N	F	14	14	14	5046	1653.12	1317.12	1403.53
1477536100	Gallo	Catherine	J	MD	F	I	74b Centennial Loop	Suite 100	Eugene	OR	41	97401	1	Metropolitan area core: primary flow within an urbanized area of 50,000 and greater	US	Neurosurgery	Y	22551	Fusion of spine bones with removal of disc at upper spinal column, anterior approach	N	F	23	23	23	5479.12	1585.62	1263.34	1418.78
1477539161	Jenkins	Nigel	R	MD	M	I	4 Hawthorne Dr		Bedford	NH	33	3110	1	Metropolitan area core: primary flow within an urbanized area of 50,000 and greater	US	Neurosurgery	Y	22551	Fusion of spine bones with removal of disc at upper spinal column, anterior approach	N	F	11	11	11	9075	1759.34	1395.42	1397.3
1477554517	Johnson	John	D	MD	M	I	4715 Whitesburg Dr Se		Huntsville	AL	1	35802	1	Metropolitan area core: primary flow within an urbanized area of 50,000 and greater	US	Neurosurgery	Y	22551	Fusion of spine bones with removal of disc at upper spinal column, anterior approach	N	F	37	37	37	4600	1550.08	1235.02	1403.52
1477654937	Bernard	Clark	B	MD	M	I	825 2nd Ave	Suite B2	Bowling Green	KY	21	42101	2	Metropolitan area high commuting: primary flow 30% or more to a urbanized area of 50,000 and greater	US	Neurosurgery	Y	22551	Fusion of spine bones with removal of disc at upper spinal column, anterior approach	N	F	13	13	13	4057	1568.65	1244.66	1403.53
1477661114	Elskens	Daniel	P	MD	M	I	22201 Moross	Suite 352	Grosse Pointe	MI	26	48236	1	Metropolitan area core: primary flow within an urbanized area of 50,000 and greater	US	Neurosurgery	Y	22551	Fusion of spine bones with removal of disc at upper spinal column, anterior approach	N	F	16	16	16	3626.71	1369.12	1082.58	1153.29
1477661189	Skidmore	Bradbury		MD	M	I	350 Thomas More Pkwy	Suite 160	Crestview Hills	KY	21	41017	1	Metropolitan area core: primary flow within an urbanized area of 50,000 and greater	US	Neurosurgery	Y	22551	Fusion of spine bones with removal of disc at upper spinal column, anterior approach	N	F	11	11	11	8712	1680.41	1334.14	1398.88
1477754513	Petr	Michael		MD, PHD	M	I	7807 Baymeadows Rd E Ste 208		Jacksonville	FL	12	32256	1	Metropolitan area core: primary flow within an urbanized area of 50,000 and greater	US	Neurosurgery	Y	22551	Fusion of spine bones with removal of disc at upper spinal column, anterior approach	N	F	28	28	28	6933.21	1654.82	1316.55	1350.4
1477767705	Link	Timothy	E	M.D.	M	I	121 Highway 36	Suite 330	West Long Branch	NJ	34	7764	1	Metropolitan area core: primary flow within an urbanized area of 50,000 and greater	US	Neurosurgery	Y	22551	Fusion of spine bones with removal of disc at upper spinal column, anterior approach	N	F	12	12	12	4250	659.991	523.673	435.098
1477780906	Reding	Jonathan	A	M.D.	M	I	9601 Baptist Health Dr	#310	Little Rock	AR	5	72205	1	Metropolitan area core: primary flow within an urbanized area of 50,000 and greater	US	Neurosurgery	Y	22551	Fusion of spine bones with removal of disc at upper spinal column, anterior approach	N	F	12	12	12	3657	1548.23	1233.55	1403.53
1477862969	Gardner	Lars	B	D.O.	M	I	5838 Six Forks Rd	Suite 100	Raleigh	NC	37	27609	1	Metropolitan area core: primary flow within an urbanized area of 50,000 and greater	US	Neurosurgery	Y	22551	Fusion of spine bones with removal of disc at upper spinal column, anterior approach	N	F	11	11	11	6263.64	1526.88	1216.54	1286.14
1487626560	Huffmon	George	V	MD	M	I	2208 S 17th St	Suite 201	Wilmington	NC	37	28401	1	Metropolitan area core: primary flow within an urbanized area of 50,000 and greater	US	Neurosurgery	Y	22551	Fusion of spine bones with removal of disc at upper spinal column, anterior approach	N	F	16	16	16	12890	1582.09	1260.53	1343.22
1487647517	Traynelis	Vincent	C	MD	M	I	1725 W Harrison St	Suite 970	Chicago	IL	17	60612	1	Metropolitan area core: primary flow within an urbanized area of 50,000 and greater	US	Neurosurgery	Y	22551	Fusion of spine bones with removal of disc at upper spinal column, anterior approach	N	F	20	22	22	6414	2055.58	1637.78	1361.74
1487647616	Reiss	Steven	J	MD	M	I	3900 Kresge Way	Ste 51	Louisville	KY	21	40207	1	Metropolitan area core: primary flow within an urbanized area of 50,000 and greater	US	Neurosurgery	Y	22551	Fusion of spine bones with removal of disc at upper spinal column, anterior approach	N	F	34	34	34	3736.38	1615.42	1294.53	1413.84
1487655015	Yoo	Bo	H	M.D.	M	I	5319 Hoag Dr Ste 100		Sheffield Village	OH	39	44035	1.1	Secondary flow 30% to <50% to a larger urbanized area of 50,000 and greater	US	Neurosurgery	Y	22551	Fusion of spine bones with removal of disc at upper spinal column, anterior approach	N	F	11	11	11	2523.64	1633.28	1299.4	1337.84
1487658019	Barnett	Florence	C	MD	F	I	6335 Hospital Pkwy 210		Johns Creek	GA	13	30097	1	Metropolitan area core: primary flow within an urbanized area of 50,000 and greater	US	Neurosurgery	Y	22551	Fusion of spine bones with removal of disc at upper spinal column, anterior approach	N	F	31	31	31	5655	1587.12	1261.2	1426.29
1487699112	Hylton	Phillip	D	M.D.	M	I	3901 Rainbow Blvd	Ms 3021	Kansas City	KS	20	66103	1	Metropolitan area core: primary flow within an urbanized area of 50,000 and greater	US	Neurosurgery	Y	22551	Fusion of spine bones with removal of disc at upper spinal column, anterior approach	N	F	15	15	15	5120	1569.84	1257.83	1426.91
1487826079	Bruner	Harlan	J	M.D.	M	I	2142 W Broad St	Building 100, Ste 200	Athens	GA	13	30606	1	Metropolitan area core: primary flow within an urbanized area of 50,000 and greater	US	Neurosurgery	Y	22551	Fusion of spine bones with removal of disc at upper spinal column, anterior approach	N	F	15	15	15	10500	1607.37	1288.88	1426.01
1487862926	Oberlander	Eric	K	MD	M	I	10101 Park Rowe Ave Ste 200		Baton Rouge	LA	22	70810	1	Metropolitan area core: primary flow within an urbanized area of 50,000 and greater	US	Neurosurgery	Y	22551	Fusion of spine bones with removal of disc at upper spinal column, anterior approach	N	F	44	44	44	8249.72	1693.32	1346.46	1407.7
1487894820	Khan	Mohammed	F	M.D.	M	I	680 Kinderkamack Rd Ste 300		Oradell	NJ	34	7649	1	Metropolitan area core: primary flow within an urbanized area of 50,000 and greater	US	Neurosurgery	Y	22551	Fusion of spine bones with removal of disc at upper spinal column, anterior approach	N	F	12	12	12	1410.19	1207.46	962.04	841.534
1497711634	Bronec	Peter	R	M.D.	M	I	3901 N Roxboro St	Suite 101	Durham	NC	37	27704	1	Metropolitan area core: primary flow within an urbanized area of 50,000 and greater	US	Neurosurgery	Y	22551	Fusion of spine bones with removal of disc at upper spinal column, anterior approach	N	F	11	11	11	9000	1413.97	1139.06	1467.33
1497748693	Pool	Henry	A	M.D.	M	I	1130 N Church St	Suite 200	Greensboro	NC	37	27401	1	Metropolitan area core: primary flow within an urbanized area of 50,000 and greater	US	Neurosurgery	Y	22551	Fusion of spine bones with removal of disc at upper spinal column, anterior approach	N	F	20	20	20	5025.5	916.966	736.76	795.824
1497750012	Voss	Nicholas	F	MD	M	I	1812 E Main St		Dothan	AL	1	36301	1	Metropolitan area core: primary flow within an urbanized area of 50,000 and greater	US	Neurosurgery	Y	22551	Fusion of spine bones with removal of disc at upper spinal column, anterior approach	N	F	18	18	18	4419	1353.77	1076.36	1345.04
1497755391	Kubala	Mark	J	MD	M	I	2965 Harrison St	Suite 111	Beaumont	TX	48	77702	1	Metropolitan area core: primary flow within an urbanized area of 50,000 and greater	US	Neurosurgery	Y	22551	Fusion of spine bones with removal of disc at upper spinal column, anterior approach	N	F	25	25	25	5600	270.49	215.51	130.253
1497756951	Swann	Karl	W	MD	M	I	4410 Medical Dr	Suite 610	San Antonio	TX	48	78229	1	Metropolitan area core: primary flow within an urbanized area of 50,000 and greater	US	Neurosurgery	Y	22551	Fusion of spine bones with removal of disc at upper spinal column, anterior approach	N	F	21	21	21	5000	1459.26	1169.57	1453.65
1497770457	Khoo	Larry	T	MD	M	I	1245 Wilshire Blvd	Suite 717	Los Angeles	CA	6	90017	1	Metropolitan area core: primary flow within an urbanized area of 50,000 and greater	US	Neurosurgery	Y	22551	Fusion of spine bones with removal of disc at upper spinal column, anterior approach	N	F	13	13	13	8900	1552.06	1236.6	1187.6
1497808505	Nakata	Gordon	K	M.D.	M	I	46 North St		Hyannis	MA	25	2601	1	Metropolitan area core: primary flow within an urbanized area of 50,000 and greater	US	Neurosurgery	Y	22551	Fusion of spine bones with removal of disc at upper spinal column, anterior approach	N	F	11	11	11	5660.93	1574.76	1254.69	1296.34
1497836282	Hedeman	Lynn	S	M.D.	M	I	245 Cherry St Se	Suite 300	Grand Rapids	MI	26	49503	1	Metropolitan area core: primary flow within an urbanized area of 50,000 and greater	US	Neurosurgery	Y	22551	Fusion of spine bones with removal of disc at upper spinal column, anterior approach	N	F	16	16	16	3246	1666.92	1328.12	1403.53
1497843254	Disclafani	Antonio		MD	M	I	1901 Se 18th Ave	Suite 101	Ocala	FL	12	34471	1	Metropolitan area core: primary flow within an urbanized area of 50,000 and greater	US	Neurosurgery	Y	22551	Fusion of spine bones with removal of disc at upper spinal column, anterior approach	N	F	20	20	20	7501	1792.4	1424.5	1399.99
1497856959	Doyle	Michael	J	MD	M	I	4001 Kresge Way	Suite 238	Louisville	KY	21	40207	1	Metropolitan area core: primary flow within an urbanized area of 50,000 and greater	US	Neurosurgery	Y	22551	Fusion of spine bones with removal of disc at upper spinal column, anterior approach	N	F	15	15	15	4825	1545.25	1216.14	1388.74
1497919310	Andrade	Nicholas	S	M.D.	M	I	700 Olympic Plaza Cir Ste 850		Tyler	TX	48	75701	1	Metropolitan area core: primary flow within an urbanized area of 50,000 and greater	US	Neurosurgery	Y	22551	Fusion of spine bones with removal of disc at upper spinal column, anterior approach	N	F	22	22	22	2312.55	647.125	507.986	482.474
1497956403	Bowie	Charles	R	M.D.	M	I	10101 Park Rowe Ave	Ste. 200	Baton Rouge	LA	22	70810	1	Metropolitan area core: primary flow within an urbanized area of 50,000 and greater	US	Neurosurgery	Y	22551	Fusion of spine bones with removal of disc at upper spinal column, anterior approach	N	F	19	19	19	8019.9	1719.29	1369.84	1352.73
1508077884	Connor	David	E	D.O.	M	I	9601 Baptist Health Dr		Little Rock	AR	5	72205	1	Metropolitan area core: primary flow within an urbanized area of 50,000 and greater	US	Neurosurgery	Y	22551	Fusion of spine bones with removal of disc at upper spinal column, anterior approach	N	F	21	21	21	3657	1511.37	1204.18	1370.11
1508804857	Bailey	Byron	N	MD	M	I	2145 Henry Tecklenburg Dr	Ste 200	Charleston	SC	45	29414	1	Metropolitan area core: primary flow within an urbanized area of 50,000 and greater	US	Neurosurgery	Y	22551	Fusion of spine bones with removal of disc at upper spinal column, anterior approach	N	F	13	13	13	4893	1439.4	1146.84	1403.53
1508823386	Rhea	Andrew	H	MD	M	I	1204 E Cheves St		Florence	SC	45	29506	1	Metropolitan area core: primary flow within an urbanized area of 50,000 and greater	US	Neurosurgery	Y	22551	Fusion of spine bones with removal of disc at upper spinal column, anterior approach	N	F	23	23	23	5376	1627.15	1296.43	1403.53
1508843053	Mcallister	William	H	MD	M	I	12200 Warwick Blvd	Ste 410	Newport News	VA	51	23601	1	Metropolitan area core: primary flow within an urbanized area of 50,000 and greater	US	Neurosurgery	Y	22551	Fusion of spine bones with removal of disc at upper spinal column, anterior approach	N	F	14	14	14	3182.14	1477.15	1176.92	1344.38
1508857749	Elsner	Henry	J	MD	M	I	1130 N Church St	Suite 200	Greensboro	NC	37	27401	1	Metropolitan area core: primary flow within an urbanized area of 50,000 and greater	US	Neurosurgery	Y	22551	Fusion of spine bones with removal of disc at upper spinal column, anterior approach	N	F	21	21	21	6892.24	1347.46	1073.58	1129.51
1508859745	Kritzer	Randy	O	M.D.	M	I	1130 N Church St	Suite 200	Greensboro	NC	37	27401	1	Metropolitan area core: primary flow within an urbanized area of 50,000 and greater	US	Neurosurgery	Y	22551	Fusion of spine bones with removal of disc at upper spinal column, anterior approach	N	F	11	11	11	5299.64	1021.93	814.22	816.603
1518041672	Isaacs	Robert			M	I	2100 Erwin Rd		Durham	NC	37	27710	1	Metropolitan area core: primary flow within an urbanized area of 50,000 and greater	US	Neurosurgery	Y	22551	Fusion of spine bones with removal of disc at upper spinal column, anterior approach	N	F	12	12	12	9000	1446.48	1152.48	1374.29
1518067727	Cassidy	John	R	M.D.	M	I	842 Sunset Lake Blvd	Suite 302	Venice	FL	12	34292	1	Metropolitan area core: primary flow within an urbanized area of 50,000 and greater	US	Neurosurgery	Y	22551	Fusion of spine bones with removal of disc at upper spinal column, anterior approach	N	F	24	24	24	1722.32	1545.51	1231.39	1164.35
1518197151	Kerr	Paul	B	M.D.	M	I	971 Lakeland Dr Ste 1250		Jackson	MS	28	39216	1	Metropolitan area core: primary flow within an urbanized area of 50,000 and greater	US	Neurosurgery	Y	22551	Fusion of spine bones with removal of disc at upper spinal column, anterior approach	N	F	13	13	13	5561.94	1509.12	1192.21	1339.53
1518295815	Clark	Aaron		MD, PHD	M	I	400 Parnassus Ave	3rd Floor	San Francisco	CA	6	94143	1	Metropolitan area core: primary flow within an urbanized area of 50,000 and greater	US	Neurosurgery	Y	22551	Fusion of spine bones with removal of disc at upper spinal column, anterior approach	N	F	14	14	14	7753.21	1788.42	1419.88	1301.43
1518921139	Bianco	Sabatino		M.D.	M	I	1001 N Waldrop Dr	Suite 403	Arlington	TX	48	76012	1	Metropolitan area core: primary flow within an urbanized area of 50,000 and greater	US	Neurosurgery	Y	22551	Fusion of spine bones with removal of disc at upper spinal column, anterior approach	N	F	13	13	13	3756.25	1471.49	1162.91	1232.24
1518946615	Abel	Todd		MD	M	I	1932 Alcoa Hwy	Ste 255	Knoxville	TN	47	37920	1	Metropolitan area core: primary flow within an urbanized area of 50,000 and greater	US	Neurosurgery	Y	22551	Fusion of spine bones with removal of disc at upper spinal column, anterior approach	N	F	34	34	34	6500	1478.05	1167.36	1398.19
1518960483	Eggers	David	M	MD	M	I	2200 E Parrish Ave	Bldg D Suite 100	Owensboro	KY	21	42303	1	Metropolitan area core: primary flow within an urbanized area of 50,000 and greater	US	Neurosurgery	Y	22551	Fusion of spine bones with removal of disc at upper spinal column, anterior approach	N	F	29	29	29	6187.41	1584.38	1253.46	1394.77
1518964790	Mullin	Bradford	B	M.D.	M	I	955 Eastwind Dr		Westerville	OH	39	43081	1	Metropolitan area core: primary flow within an urbanized area of 50,000 and greater	US	Neurosurgery	Y	22551	Fusion of spine bones with removal of disc at upper spinal column, anterior approach	N	F	11	11	11	3544	1436.6	1142.27	1212.14
1528009198	Dulebohn	Scott	C	M. D.	M	I	410 N State Of Franklin Rd	Suite 120	Johnson City	TN	47	37604	1	Metropolitan area core: primary flow within an urbanized area of 50,000 and greater	US	Neurosurgery	Y	22551	Fusion of spine bones with removal of disc at upper spinal column, anterior approach	N	F	12	12	12	5054	1224.15	975.342	1045.34
1528018785	Rahimifar	Majid		M.D.	M	I	2601 Oswell St	Ste 101	Bakersfield	CA	6	93306	1	Metropolitan area core: primary flow within an urbanized area of 50,000 and greater	US	Neurosurgery	Y	22551	Fusion of spine bones with removal of disc at upper spinal column, anterior approach	N	F	22	22	22	3000	927.796	739.222	765.566
1528019585	Treves	John	S	MD	M	I	8005 Farnam Dr	Ste 305	Omaha	NE	31	68114	1	Metropolitan area core: primary flow within an urbanized area of 50,000 and greater	US	Neurosurgery	Y	22551	Fusion of spine bones with removal of disc at upper spinal column, anterior approach	N	F	14	14	14	8142.86	1425.49	1148.6	1428.58
1528033651	Rajjoub	Rodwan	K	M.D.	M	I	904 Campbell St	Suite 104	Williamsport	PA	42	17701	1	Metropolitan area core: primary flow within an urbanized area of 50,000 and greater	US	Neurosurgery	Y	22551	Fusion of spine bones with removal of disc at upper spinal column, anterior approach	N	F	34	36	36	4846	1675.76	1331.48	1356.24
1528069127	Ruiz	Henry		M.D.	M	I	300 Medical Center Dr	Suite 303	Gadsden	AL	1	35903	1	Metropolitan area core: primary flow within an urbanized area of 50,000 and greater	US	Neurosurgery	Y	22551	Fusion of spine bones with removal of disc at upper spinal column, anterior approach	N	F	18	18	18	5155	1550.08	1235.02	1403.52
1528074135	West	George	A	MD	M	I	18300 Katy Fwy	Mob 2, Suite 135	Houston	TX	48	77094	1	Metropolitan area core: primary flow within an urbanized area of 50,000 and greater	US	Neurosurgery	Y	22551	Fusion of spine bones with removal of disc at upper spinal column, anterior approach	N	F	11	11	11	8882	1498.92	1205.75	1307.84
1528094851	Ilercil	Orhan		M.D.	M	I	1 Layfair Dr	Suite 120	Flowood	MS	28	39232	1	Metropolitan area core: primary flow within an urbanized area of 50,000 and greater	US	Neurosurgery	Y	22551	Fusion of spine bones with removal of disc at upper spinal column, anterior approach	N	F	21	21	21	8500	1501.39	1189.93	1363.91
1528098795	Mcdaniels	Edison	P	MD	M	I	4801 E Linwood Blvd		Kansas City	MO	29	64128	1	Metropolitan area core: primary flow within an urbanized area of 50,000 and greater	US	Neurosurgery	Y	22551	Fusion of spine bones with removal of disc at upper spinal column, anterior approach	N	F	13	13	13	3152	1488.68	1186.11	1349.55
1528160686	Boyd	Scott	B	M.D.	M	I	146 N Hospital Dr	Suite 350	West Columbia	SC	45	29169	1	Metropolitan area core: primary flow within an urbanized area of 50,000 and greater	US	Neurosurgery	Y	22551	Fusion of spine bones with removal of disc at upper spinal column, anterior approach	N	F	35	35	35	5765	1603.91	1277.91	1383.48
1528195252	Cochran	Daniel	C	M.D.	M	I	620 24th Ave Sw		Norman	OK	40	73069	1.1	Secondary flow 30% to <50% to a larger urbanized area of 50,000 and greater	US	Neurosurgery	Y	22551	Fusion of spine bones with removal of disc at upper spinal column, anterior approach	N	F	19	19	19	7319.11	1608.21	1281.34	1403.53
1538152400	Wilson	Diana	E	M.D.	F	I	1325 Pennsylvania Ave Ste 890		Fort Worth	TX	48	76104	1	Metropolitan area core: primary flow within an urbanized area of 50,000 and greater	US	Neurosurgery	Y	22551	Fusion of spine bones with removal of disc at upper spinal column, anterior approach	N	F	11	11	11	10117	1697.14	1352.19	1403.52
1538195920	Nardone	Emilio	M	M.D.	M	I	1015 S Mercer Ave		Bloomington	IL	17	61701	1	Metropolitan area core: primary flow within an urbanized area of 50,000 and greater	US	Neurosurgery	Y	22551	Fusion of spine bones with removal of disc at upper spinal column, anterior approach	N	F	35	35	35	10342.1	1679.2	1337.9	1351
1538350830	Weimar	James	D	M.D., PH.D.	M	I	3223 N Webb Rd	Suite 1	Wichita	KS	20	67226	1	Metropolitan area core: primary flow within an urbanized area of 50,000 and greater	US	Neurosurgery	Y	22551	Fusion of spine bones with removal of disc at upper spinal column, anterior approach	N	F	14	14	14	5146	1495.32	1178.41	1415.15
1548210107	Errington	Bret	D	M.D.	M	I	7120 W 9th Ave		Amarillo	TX	48	79106	1	Metropolitan area core: primary flow within an urbanized area of 50,000 and greater	US	Neurosurgery	Y	22551	Fusion of spine bones with removal of disc at upper spinal column, anterior approach	N	F	14	14	14	2814.29	1482.87	1181.48	1303.28
1548214570	Siddique	Khawar		M.D.	M	I	8436 W 3rd St	Suite 800	Los Angeles	CA	6	90048	1	Metropolitan area core: primary flow within an urbanized area of 50,000 and greater	US	Neurosurgery	Y	22551	Fusion of spine bones with removal of disc at upper spinal column, anterior approach	N	F	13	13	13	4567.31	767.563	611.553	518.228
1548243389	Levy	Mark		MD	M	I	45 E River Park Pl W	Suite 104	Fresno	CA	6	93720	1	Metropolitan area core: primary flow within an urbanized area of 50,000 and greater	US	Neurosurgery	Y	22551	Fusion of spine bones with removal of disc at upper spinal column, anterior approach	N	F	16	16	16	4235	1735.68	1382.9	1403.53
1548253503	Loftus	Thomas	S	M.D.	M	I	2200 Park Bend Dr.	Bldg. 2, Suite 202	Austin	TX	48	78758	1	Metropolitan area core: primary flow within an urbanized area of 50,000 and greater	US	Neurosurgery	Y	22551	Fusion of spine bones with removal of disc at upper spinal column, anterior approach	N	F	40	41	41	8392	1548.12	1235.34	1437.75
1548264385	Mccollom	Brad	E	DO	M	I	8005 Bay St Ste 5		Sebastian	FL	12	32958	1	Metropolitan area core: primary flow within an urbanized area of 50,000 and greater	US	Neurosurgery	Y	22551	Fusion of spine bones with removal of disc at upper spinal column, anterior approach	N	F	12	13	13	8733.54	1780.04	1425.73	1391.01
1548281363	Barnes	Bryan	B	M.D.	M	I	2142 W Broad St	Bldg 100 Suite 200	Athens	GA	13	30606	1	Metropolitan area core: primary flow within an urbanized area of 50,000 and greater	US	Neurosurgery	Y	22551	Fusion of spine bones with removal of disc at upper spinal column, anterior approach	N	F	25	25	25	10500	1674.06	1333.8	1403.52
1548286412	Chittum	Christopher		M.D.	M	I	1075 Boiling Springs Rd		Spartanburg	SC	45	29303	1	Metropolitan area core: primary flow within an urbanized area of 50,000 and greater	US	Neurosurgery	Y	22551	Fusion of spine bones with removal of disc at upper spinal column, anterior approach	N	F	12	12	12	5458.33	1627.15	1296.43	1403.53
1548354459	Oberer	Daniel	M	MD	M	I	225 Baldwin Ave		Charlotte	NC	37	28204	1	Metropolitan area core: primary flow within an urbanized area of 50,000 and greater	US	Neurosurgery	Y	22551	Fusion of spine bones with removal of disc at upper spinal column, anterior approach	N	F	13	13	13	8041	1532.36	1248.05	1457.51
1548358385	Kaplan	Barry	J	M.D.	M	I	1740 Se 18th St	Suite 1201	Ocala	FL	12	34471	1	Metropolitan area core: primary flow within an urbanized area of 50,000 and greater	US	Neurosurgery	Y	22551	Fusion of spine bones with removal of disc at upper spinal column, anterior approach	N	F	21	21	21	6880	1706.98	1360.04	1420.24
1548430754	Bidros	Dani	S	M.D.	M	I	155 Hospital Dr	Suite 203	Lafayette	LA	22	70503	1	Metropolitan area core: primary flow within an urbanized area of 50,000 and greater	US	Neurosurgery	Y	22551	Fusion of spine bones with removal of disc at upper spinal column, anterior approach	N	F	13	13	13	12606	1753.94	1395.82	1401.92
1558344507	Schultz	Karl	D	MD	M	I	1240 Jesse Jewell Pkwy Se	Ste 300	Gainesville	GA	13	30501	1	Metropolitan area core: primary flow within an urbanized area of 50,000 and greater	US	Neurosurgery	Y	22551	Fusion of spine bones with removal of disc at upper spinal column, anterior approach	N	F	11	11	11	7045	1102.15	881.757	1028.72
1558352831	Stern	Joseph	D	MD	M	I	1130 N Church St	Suite 200	Greensboro	NC	37	27401	1	Metropolitan area core: primary flow within an urbanized area of 50,000 and greater	US	Neurosurgery	Y	22551	Fusion of spine bones with removal of disc at upper spinal column, anterior approach	N	F	16	16	16	6910.19	1392.75	1109.67	1161.42
1558457572	Marano	Stephen	R	MD	M	I	1975 Martha Ave	Ste A	Idaho Falls	ID	16	83404	1	Metropolitan area core: primary flow within an urbanized area of 50,000 and greater	US	Neurosurgery	Y	22551	Fusion of spine bones with removal of disc at upper spinal column, anterior approach	N	F	12	12	12	5500	1497.32	1192.99	1403.53
1558578344	Karanth	Kota	S	M.D.	M	I	354 Merrimack St	Bldg. 1	Lawrence	MA	25	1843	1	Metropolitan area core: primary flow within an urbanized area of 50,000 and greater	US	Neurosurgery	Y	22551	Fusion of spine bones with removal of disc at upper spinal column, anterior approach	N	F	15	15	15	5250	1716.44	1367.57	1403.52
1558578708	Jagannathan	Jayant		MD	M	I	30775 Stephenson Hwy		Madison Heights	MI	26	48071	1	Metropolitan area core: primary flow within an urbanized area of 50,000 and greater	US	Neurosurgery	Y	22551	Fusion of spine bones with removal of disc at upper spinal column, anterior approach	N	F	17	18	17	10403.9	1541.81	1221.08	1213.84
1568438489	Rumana	Christopher		M.D.	M	I	1401 Centerville Rd	Suite 300	Tallahassee	FL	12	32308	1	Metropolitan area core: primary flow within an urbanized area of 50,000 and greater	US	Neurosurgery	Y	22551	Fusion of spine bones with removal of disc at upper spinal column, anterior approach	N	F	14	14	14	13000	1828.9	1457.16	1403.52
1568439172	Gold	Rammy	S	MD	M	I	1212 Garfield Ave	Suite 300	Parkersburg	WV	54	26101	1	Metropolitan area core: primary flow within an urbanized area of 50,000 and greater	US	Neurosurgery	Y	22551	Fusion of spine bones with removal of disc at upper spinal column, anterior approach	N	F	18	18	18	6013	1724.76	1366.85	1396.29
1568445476	Kim	Kee	D	M.D.	M	I	4860 Y St	Suite 3740 Acc	Sacramento	CA	6	95817	1	Metropolitan area core: primary flow within an urbanized area of 50,000 and greater	US	Neurosurgery	Y	22551	Fusion of spine bones with removal of disc at upper spinal column, anterior approach	N	F	16	16	16	5859	1640.92	1299.57	1319.07
1568451607	Horn	Louis	G	MD	M	I	4 E Jackson Blvd		Savannah	GA	13	31405	1	Metropolitan area core: primary flow within an urbanized area of 50,000 and greater	US	Neurosurgery	Y	22551	Fusion of spine bones with removal of disc at upper spinal column, anterior approach	N	F	18	18	18	8150	1572.21	1252.66	1345.05
1568452506	Sanders	Steven	A	MD	M	I	9314 Park West Blvd	200 Medical Arts Bldg	Knoxville	TN	47	37923	1	Metropolitan area core: primary flow within an urbanized area of 50,000 and greater	US	Neurosurgery	Y	22551	Fusion of spine bones with removal of disc at upper spinal column, anterior approach	N	F	28	29	29	8640.83	1516.35	1191.99	1372.62
1568465474	Grahm	Thomas	W	MD	M	I	700 Olympic Plaza Cir	Ste 850	Tyler	TX	48	75701	1	Metropolitan area core: primary flow within an urbanized area of 50,000 and greater	US	Neurosurgery	Y	22551	Fusion of spine bones with removal of disc at upper spinal column, anterior approach	N	F	15	15	15	4055.33	1083.13	870.269	1005.86
1568467454	Sneed	Christopher	L	M.D.	M	I	801 Saint Marys Dr	Ste 400	Evansville	IN	18	47714	1	Metropolitan area core: primary flow within an urbanized area of 50,000 and greater	US	Neurosurgery	Y	22551	Fusion of spine bones with removal of disc at upper spinal column, anterior approach	N	F	19	19	19	7045	1440.49	1154.6	1440.46
1568469609	Zerick	William	R	M.D.	M	I	955 Eastwind Dr		Westerville	OH	39	43081	1	Metropolitan area core: primary flow within an urbanized area of 50,000 and greater	US	Neurosurgery	Y	22551	Fusion of spine bones with removal of disc at upper spinal column, anterior approach	N	F	29	31	31	3441.13	1613.54	1282.95	1361.42
1568470904	Bucci	Michael	N	M.D.	M	I	3 Saint Francis Dr	Suite 490	Greenville	SC	45	29601	1	Metropolitan area core: primary flow within an urbanized area of 50,000 and greater	US	Neurosurgery	Y	22551	Fusion of spine bones with removal of disc at upper spinal column, anterior approach	N	F	21	21	21	5120	1553.1	1244.42	1420.23
1568546612	Haglund	Michael	M	MD	M	I	2100 Erwin Rd		Durham	NC	37	27710	1	Metropolitan area core: primary flow within an urbanized area of 50,000 and greater	US	Neurosurgery	Y	22551	Fusion of spine bones with removal of disc at upper spinal column, anterior approach	N	F	89	89	89	9000	1616.02	1285.03	1409.17
1568637296	Kanaly	Charles	W	M.D.	M	I	277 Pleasant St	Suite 302	Fall River	MA	25	2721	1	Metropolitan area core: primary flow within an urbanized area of 50,000 and greater	US	Neurosurgery	Y	22551	Fusion of spine bones with removal of disc at upper spinal column, anterior approach	N	F	19	19	19	5000	1619.71	1290.5	1403.53
1568679652	Sansur	Charles	A	MD	M	I	22 S Greene St	S-12-D	Baltimore	MD	24	21201	1	Metropolitan area core: primary flow within an urbanized area of 50,000 and greater	US	Neurosurgery	Y	22551	Fusion of spine bones with removal of disc at upper spinal column, anterior approach	N	F	11	11	11	10515.5	1461.64	1164.56	1044.67
1578508354	Klopfenstein	Jeffrey	D	M.D.	M	I	719 N William Kumpf Blvd	Suite 100	Peoria	IL	17	61605	1	Metropolitan area core: primary flow within an urbanized area of 50,000 and greater	US	Neurosurgery	Y	22551	Fusion of spine bones with removal of disc at upper spinal column, anterior approach	N	F	13	13	13	7790.31	1780.8	1418.85	1403.53
1578510954	Cunningham	Edwin	J	M.D.	M	I	3801 S National Ave	West Tower, Suite 700	Springfield	MO	29	65807	1	Metropolitan area core: primary flow within an urbanized area of 50,000 and greater	US	Neurosurgery	Y	22551	Fusion of spine bones with removal of disc at upper spinal column, anterior approach	N	F	16	16	16	6785.66	1656	1319.41	1403.52
1578513925	Woodall	William	C	MD	M	I	3125 Independence Dr	Suite 200	Birmingham	AL	1	35209	1	Metropolitan area core: primary flow within an urbanized area of 50,000 and greater	US	Neurosurgery	Y	22551	Fusion of spine bones with removal of disc at upper spinal column, anterior approach	N	F	20	20	20	4006.5	608.665	492.284	517.203
1578543187	Baldwin	Hillel	Z	M.D.	M	I	6567 E Carondelet Dr Ste 305		Tucson	AZ	4	85710	1	Metropolitan area core: primary flow within an urbanized area of 50,000 and greater	US	Neurosurgery	Y	22551	Fusion of spine bones with removal of disc at upper spinal column, anterior approach	N	F	20	20	20	5500	1682.88	1340.83	1368.44
1578554903	Nudelman	Robert	W	MD	M	I	1130 N Church St	Suite 200	Greensboro	NC	37	27401	1	Metropolitan area core: primary flow within an urbanized area of 50,000 and greater	US	Neurosurgery	Y	22551	Fusion of spine bones with removal of disc at upper spinal column, anterior approach	N	F	12	12	12	5025.5	889.93	709.05	746.209
1578564662	Montgomery	Craig	T	MD	M	I	104 Union Ave	Ste. 908	Syracuse	NY	36	13203	1	Metropolitan area core: primary flow within an urbanized area of 50,000 and greater	US	Neurosurgery	Y	22551	Fusion of spine bones with removal of disc at upper spinal column, anterior approach	N	F	22	23	23	4900	1511.64	1201.16	1331.69
1578588901	Wright	Kim	B	MD	M	I	3851 Piper St	Suite U431	Anchorage	AK	2	99508	1	Metropolitan area core: primary flow within an urbanized area of 50,000 and greater	US	Neurosurgery	Y	22551	Fusion of spine bones with removal of disc at upper spinal column, anterior approach	N	F	12	12	12	14150	2182.21	1733.13	1398.07
1578610457	Lebow	Richard	L	MD	M	I	2011 Murphy Ave	Ste 301	Nashville	TN	47	37203	1	Metropolitan area core: primary flow within an urbanized area of 50,000 and greater	US	Neurosurgery	Y	22551	Fusion of spine bones with removal of disc at upper spinal column, anterior approach	N	F	12	12	12	4136	1344.05	1076.33	1459.2
1578616686	Aryanpur	John		M.D.	M	I	2752 Harrison Ave	Suite A	Eureka	CA	6	95501	4	Micropolitan area core: primary flow within an urban cluster of 10,000 to 49,999	US	Neurosurgery	Y	22551	Fusion of spine bones with removal of disc at upper spinal column, anterior approach	N	F	13	13	13	4705.31	1353.79	1082.42	1214.59
1578620282	Doherty	Patrick	F	M.D.	M	I	50 Fair Harbour Pl	Suite 2a	New London	CT	9	6320	1	Metropolitan area core: primary flow within an urbanized area of 50,000 and greater	US	Neurosurgery	Y	22551	Fusion of spine bones with removal of disc at upper spinal column, anterior approach	N	F	22	22	22	6751.82	1738.37	1381.3	1332.34
1578666780	Stefanis	George	S	M.D.	M	I	310 Hospital Dr Ste 205		Macon	GA	13	31217	1	Metropolitan area core: primary flow within an urbanized area of 50,000 and greater	US	Neurosurgery	Y	22551	Fusion of spine bones with removal of disc at upper spinal column, anterior approach	N	F	41	41	41	6000	1354.26	1081.67	1269.81
1578773990	Thankachan Jacob	Arun		M.B.B.S.	M	I	1315 Jesse Jewell Pkwy Ne	Suite 300	Gainesville	GA	13	30501	1	Metropolitan area core: primary flow within an urbanized area of 50,000 and greater	US	Neurosurgery	Y	22551	Fusion of spine bones with removal of disc at upper spinal column, anterior approach	N	F	11	11	11	6863.55	1616.99	1288.33	1355.67
1588629943	Barry	Christopher	J	M.D.	M	I	4600 Se 29th St	760	Del City	OK	40	73115	1	Metropolitan area core: primary flow within an urbanized area of 50,000 and greater	US	Neurosurgery	Y	22551	Fusion of spine bones with removal of disc at upper spinal column, anterior approach	N	F	17	17	17	4000	1608.21	1281.34	1403.53
1588633291	Beer	Steven	J	MD	M	I	1950 Bluegrass Circle	Ste 170	Cheyenne	WY	56	82009	1	Metropolitan area core: primary flow within an urbanized area of 50,000 and greater	US	Neurosurgery	Y	22551	Fusion of spine bones with removal of disc at upper spinal column, anterior approach	N	F	12	12	12	2354.97	1732.51	1380.38	1345.05
1588643639	Purighalla	Srinivasan	S	MD	M	I	616 35th Ave Ste 1		Moline	IL	17	61265	1	Metropolitan area core: primary flow within an urbanized area of 50,000 and greater	US	Neurosurgery	Y	22551	Fusion of spine bones with removal of disc at upper spinal column, anterior approach	N	F	12	12	12	6400	1559.93	1275.66	1462.01
1588654370	Kiehm	Kelly	J	MD	M	I	3600 Olentangy River Rd	Bldg 480	Columbus	OH	39	43214	1	Metropolitan area core: primary flow within an urbanized area of 50,000 and greater	US	Neurosurgery	Y	22551	Fusion of spine bones with removal of disc at upper spinal column, anterior approach	N	F	12	12	12	6976.63	1711.02	1363.25	1403.52
1588665319	Dietze	John	B	MD	M	I	1002 Texas Blvd	Suite 406	Texarkana	TX	48	75501	1	Metropolitan area core: primary flow within an urbanized area of 50,000 and greater	US	Neurosurgery	Y	22551	Fusion of spine bones with removal of disc at upper spinal column, anterior approach	N	F	19	19	19	5799.39	1569.09	1253.31	1420.03
1588786669	Cowan	John	A	M.D.	M	I	550 Redmond Rd Nw		Rome	GA	13	30165	1	Metropolitan area core: primary flow within an urbanized area of 50,000 and greater	US	Neurosurgery	Y	22551	Fusion of spine bones with removal of disc at upper spinal column, anterior approach	N	F	18	20	18	8091	1305.65	1050.45	1336.85
1598726283	Estin	David		MD	M	I	121 Route 36	Suite 330	West Long Branch	NJ	34	7764	1	Metropolitan area core: primary flow within an urbanized area of 50,000 and greater	US	Neurosurgery	Y	22551	Fusion of spine bones with removal of disc at upper spinal column, anterior approach	N	F	16	17	17	7705.88	1288	1021.98	989.078
1598728826	Eichert	Stephen	J	DO	M	I	823 Sw Mulvane St		Topeka	KS	20	66606	1	Metropolitan area core: primary flow within an urbanized area of 50,000 and greater	US	Neurosurgery	Y	22551	Fusion of spine bones with removal of disc at upper spinal column, anterior approach	N	F	24	25	25	2401.75	1606.51	1279.98	1403.52
1598738882	Reynolds	Arden	F	MD	M	I	1025 Maine St		Quincy	IL	17	62301	4	Micropolitan area core: primary flow within an urban cluster of 10,000 to 49,999	US	Neurosurgery	Y	22551	Fusion of spine bones with removal of disc at upper spinal column, anterior approach	N	F	21	21	21	9484.4	1745.18	1390.47	1403.53
1598744484	Rodriguez-Cruz	Leonardo	R	M.D.	M	I	105 S Willow Ave	Suite 200	Cookeville	TN	47	38501	4	Micropolitan area core: primary flow within an urban cluster of 10,000 to 49,999	US	Neurosurgery	Y	22551	Fusion of spine bones with removal of disc at upper spinal column, anterior approach	N	F	31	31	31	6600	1513.24	1205.67	1414.85
1598756934	Cabbell	Kyle	L	MD	M	I	1130 N Church St	Suite 200	Greensboro	NC	37	27401	1	Metropolitan area core: primary flow within an urbanized area of 50,000 and greater	US	Neurosurgery	Y	22551	Fusion of spine bones with removal of disc at upper spinal column, anterior approach	N	F	12	12	12	3517.75	611.877	476.49	424.255
1598932154	Lu	Yi		M.D., PH.D.	M	I	75 Francis St, Ca455	Department Of Neurosurgery, Brigham & Women's Hospital	Boston	MA	25	2115	1	Metropolitan area core: primary flow within an urbanized area of 50,000 and greater	US	Neurosurgery	Y	22551	Fusion of spine bones with removal of disc at upper spinal column, anterior approach	N	F	11	11	11	6301.55	1749.58	1393.97	1403.52
1598934903	Orozco	Ludwig	D	M.D.	M	I	7501 Lakeview Pkwy	Ste 245	Rowlett	TX	48	75088	1	Metropolitan area core: primary flow within an urbanized area of 50,000 and greater	US	Neurosurgery	Y	22551	Fusion of spine bones with removal of disc at upper spinal column, anterior approach	N	F	16	16	16	3816.66	1648.24	1313.23	1403.52
1598940686	Walker	James	B	MD	M	I	2301 S. Lamar Blvd.,	Ste. 130	Oxford	MS	28	38655	4	Micropolitan area core: primary flow within an urban cluster of 10,000 to 49,999	US	Neurosurgery	Y	22551	Fusion of spine bones with removal of disc at upper spinal column, anterior approach	N	F	11	11	11	4387	1525.05	1215.07	1363.97
1598942609	Lee	Anthony	W	MD	M	I	1900 Mistletoe Blvd Ste 200		Fort Worth	TX	48	76104	1	Metropolitan area core: primary flow within an urbanized area of 50,000 and greater	US	Neurosurgery	Y	22551	Fusion of spine bones with removal of disc at upper spinal column, anterior approach	N	F	28	28	28	5100	1470.64	1174.85	1290.75
1598962094	Singleton	Richard		MD, PHD	M	I	1651 N Parham Rd		Richmond	VA	51	23229	1	Metropolitan area core: primary flow within an urbanized area of 50,000 and greater	US	Neurosurgery	Y	22551	Fusion of spine bones with removal of disc at upper spinal column, anterior approach	N	F	12	12	12	5114	1700.67	1355.01	1403.53
1609056647	Kakarla	Udaya	K	MD	M	I	2910 N 3rd Ave		Phoenix	AZ	4	85013	1	Metropolitan area core: primary flow within an urbanized area of 50,000 and greater	US	Neurosurgery	Y	22551	Fusion of spine bones with removal of disc at upper spinal column, anterior approach	N	F	18	18	18	7097.22	1678.44	1331.78	1403.53
1609073246	Mills	James	D	MD	M	I	540 S Governors Ave	Suite 100	Dover	DE	10	19904	1	Metropolitan area core: primary flow within an urbanized area of 50,000 and greater	US	Neurosurgery	Y	22551	Fusion of spine bones with removal of disc at upper spinal column, anterior approach	N	F	13	13	13	2945.15	1778.18	1416.76	1403.53
1609081900	Sachs	Donald	C	MD	M	I	2345 Collins Ln		Lakeland	FL	12	33803	1	Metropolitan area core: primary flow within an urbanized area of 50,000 and greater	US	Neurosurgery	Y	22551	Fusion of spine bones with removal of disc at upper spinal column, anterior approach	N	F	12	12	12	16728	1667.75	1328.78	1345.04
1609821545	Gabriel	Eric	M	M.D.	M	I	3 Shircliff Way	Suite 714	Jacksonville	FL	12	32204	1	Metropolitan area core: primary flow within an urbanized area of 50,000 and greater	US	Neurosurgery	Y	22551	Fusion of spine bones with removal of disc at upper spinal column, anterior approach	N	F	20	20	20	5550	1731.85	1397.2	1438.52
1609840941	Paine	Jonathan	T	M.D.	M	I	1305 Valentine St		Melbourne	FL	12	32901	1	Metropolitan area core: primary flow within an urbanized area of 50,000 and greater	US	Neurosurgery	Y	22551	Fusion of spine bones with removal of disc at upper spinal column, anterior approach	N	F	14	14	14	6500	1763.58	1405.13	1353.4
1609856269	Ingraham	Robert		MD	M	I	4141 5th St		Rapid City	SD	46	57701	1	Metropolitan area core: primary flow within an urbanized area of 50,000 and greater	US	Neurosurgery	Y	22551	Fusion of spine bones with removal of disc at upper spinal column, anterior approach	N	F	14	14	14	6912	1557.73	1236	1403.53
1609861392	Boyer	Kevin	L	MD	M	I	7005 Cortez Rd W		Bradenton	FL	12	34210	1	Metropolitan area core: primary flow within an urbanized area of 50,000 and greater	US	Neurosurgery	Y	22551	Fusion of spine bones with removal of disc at upper spinal column, anterior approach	N	F	23	23	23	6880	1762.14	1402.1	1315.03
1609866953	Rubino	Gregory	J	MD	M	I	2770 3rd Ave	Suite 225	Lake Charles	LA	22	70601	1	Metropolitan area core: primary flow within an urbanized area of 50,000 and greater	US	Neurosurgery	Y	22551	Fusion of spine bones with removal of disc at upper spinal column, anterior approach	N	F	13	13	13	7425	1684.45	1342.08	1403.52
1609867803	Hirsch	James	R	MD	M	I	1130 N Church St	Suite 200	Greensboro	NC	37	27401	1	Metropolitan area core: primary flow within an urbanized area of 50,000 and greater	US	Neurosurgery	Y	22551	Fusion of spine bones with removal of disc at upper spinal column, anterior approach	N	F	14	14	14	4076.79	1271.07	1012.72	1126.83
1609918416	Nasr	Fadi	F	MD	M	I	4120 W Memorial Rd	Suite 300	Oklahoma City	OK	40	73120	1	Metropolitan area core: primary flow within an urbanized area of 50,000 and greater	US	Neurosurgery	Y	22551	Fusion of spine bones with removal of disc at upper spinal column, anterior approach	N	F	14	14	14	9009.73	1280.71	1015.02	1087
1619030996	Wilson	Gregory	L	D.O.	M	I	9709 E 79th St S		Tulsa	OK	40	74133	1	Metropolitan area core: primary flow within an urbanized area of 50,000 and greater	US	Neurosurgery	Y	22551	Fusion of spine bones with removal of disc at upper spinal column, anterior approach	N	F	42	42	42	4017	1575.19	1248.08	1404.02
1619079753	Rambo	William	M	M.D.	M	I	1910 Blanding St		Columbia	SC	45	29201	1	Metropolitan area core: primary flow within an urbanized area of 50,000 and greater	US	Neurosurgery	Y	22551	Fusion of spine bones with removal of disc at upper spinal column, anterior approach	N	F	12	12	12	5854.17	1607.9	1281.09	1403.52
1619089125	Mark	Edward	K	M.D.	M	I	4274 N Valdosta Rd		Valdosta	GA	13	31602	1	Metropolitan area core: primary flow within an urbanized area of 50,000 and greater	US	Neurosurgery	Y	22551	Fusion of spine bones with removal of disc at upper spinal column, anterior approach	N	F	15	16	16	4500	1608.89	1276.74	1371.28
1619161221	De Castro	Igor		M.D.	M	I	1 Mercy Ln	Suite 502	Hot Springs	AR	5	71913	1	Metropolitan area core: primary flow within an urbanized area of 50,000 and greater	US	Neurosurgery	Y	22551	Fusion of spine bones with removal of disc at upper spinal column, anterior approach	N	F	29	29	29	4706.9	1253.57	998.777	1151.86
1619926581	Wachhorst	Scott	P	M.D.	M	I	701 E El Camino Real		Mountain View	CA	6	94040	1	Metropolitan area core: primary flow within an urbanized area of 50,000 and greater	US	Neurosurgery	Y	22551	Fusion of spine bones with removal of disc at upper spinal column, anterior approach	N	F	14	14	14	4824.25	1875.84	1490.01	1399.04
1619934916	Duke	Derek	A	M.D.	M	I	861 Coronado Center Dr	Suite 200	Henderson	NV	32	89052	1	Metropolitan area core: primary flow within an urbanized area of 50,000 and greater	US	Neurosurgery	Y	22551	Fusion of spine bones with removal of disc at upper spinal column, anterior approach	N	F	13	13	13	15553.8	1790.99	1425.34	1401.92
1629015375	Kamath	Yogish	D	M.D.	M	I	1400 Vfw Parkway Ste 1c118a	Va Medical Center	W. Roxbury	MA	25	2132	1	Metropolitan area core: primary flow within an urbanized area of 50,000 and greater	US	Neurosurgery	Y	22551	Fusion of spine bones with removal of disc at upper spinal column, anterior approach	N	F	73	73	73	4356.03	1622.59	1293.88	1413.13
1629021456	Heilman	Timothy	M	D.O.	M	I	1575 Ramblewood Dr	Suite 200	East Lansing	MI	26	48823	1	Metropolitan area core: primary flow within an urbanized area of 50,000 and greater	US	Neurosurgery	Y	22551	Fusion of spine bones with removal of disc at upper spinal column, anterior approach	N	F	11	11	11	7725	1673.83	1328.11	1403.52
1629025663	Hersonskey	Tamir	Y	M.D.	M	I	301 Madison St		Joliet	IL	17	60435	1	Metropolitan area core: primary flow within an urbanized area of 50,000 and greater	US	Neurosurgery	Y	22551	Fusion of spine bones with removal of disc at upper spinal column, anterior approach	N	F	12	12	12	4045.83	1367.86	1089.84	635.972
1629043930	Sikorski	Christian	W	M.D.	M	I	3950 Hollywood Rd	Suite 210	Saint Joseph	MI	26	49085	1	Metropolitan area core: primary flow within an urbanized area of 50,000 and greater	US	Neurosurgery	Y	22551	Fusion of spine bones with removal of disc at upper spinal column, anterior approach	N	F	14	14	14	4049.86	1700.93	1355.21	1403.52
1629052782	Chen	Ying	H	D.O.	M	I	70 S Cleveland Ave		Westerville	OH	39	43081	1	Metropolitan area core: primary flow within an urbanized area of 50,000 and greater	US	Neurosurgery	Y	22551	Fusion of spine bones with removal of disc at upper spinal column, anterior approach	N	F	13	13	13	5038.38	1315.43	1055.79	1336.05
1629056908	Patrick	Todd	A	MD PHD	M	I	910 E Houston St	Ste 330	Tyler	TX	48	75702	1	Metropolitan area core: primary flow within an urbanized area of 50,000 and greater	US	Neurosurgery	Y	22551	Fusion of spine bones with removal of disc at upper spinal column, anterior approach	N	F	32	32	32	4200	1662.81	1323.63	1402.33
1629060660	Cook	Shon	W	MD	M	I	3400 W Tecumseh Rd		Norman	OK	40	73072	1.1	Secondary flow 30% to <50% to a larger urbanized area of 50,000 and greater	US	Neurosurgery	Y	22551	Fusion of spine bones with removal of disc at upper spinal column, anterior approach	N	F	21	21	21	4000	1576.04	1255.71	1403.53
1629079298	Aranibar	Roberto	J	MD	M	I	4410 Medical Dr	Ste 610	San Antonio	TX	48	78229	1	Metropolitan area core: primary flow within an urbanized area of 50,000 and greater	US	Neurosurgery	Y	22551	Fusion of spine bones with removal of disc at upper spinal column, anterior approach	N	F	12	12	12	5000	1663.01	1313.97	1392.67
1629099445	Six	Eric	G	M.D.	M	I	2121 Pease St Ste 607		Harlingen	TX	48	78550	1	Metropolitan area core: primary flow within an urbanized area of 50,000 and greater	US	Neurosurgery	Y	22551	Fusion of spine bones with removal of disc at upper spinal column, anterior approach	N	F	17	17	17	4511	1596.94	1272.36	1403.53
1629290697	Chaudhari	Alok	M	MD, MBA	M	I	1900 Mistletoe Blvd	Suite 200	Ft Worth	TX	48	76104	1	Metropolitan area core: primary flow within an urbanized area of 50,000 and greater	US	Neurosurgery	Y	22551	Fusion of spine bones with removal of disc at upper spinal column, anterior approach	N	F	14	14	14	5100	1663.21	1325.16	1403.53
1639149792	Schoettle	Timothy	P	M.D.	M	I	2011 Murphy Ave	Suite 301	Nashville	TN	47	37203	1	Metropolitan area core: primary flow within an urbanized area of 50,000 and greater	US	Neurosurgery	Y	22551	Fusion of spine bones with removal of disc at upper spinal column, anterior approach	N	F	12	12	12	4136	1384.61	1098.28	1347.53
1639222706	Giri	Bala	K	M.D.	M	I	1411 N Beckley Ave	Pavillion Iii, Suite 474	Dallas	TX	48	75203	1	Metropolitan area core: primary flow within an urbanized area of 50,000 and greater	US	Neurosurgery	Y	22551	Fusion of spine bones with removal of disc at upper spinal column, anterior approach	N	F	23	23	23	10117	1652.04	1320.14	1388.27
1639497563	Eddleman	Christopher	S	MD, PHD	M	I	1924 Pine St	Suite 504	Abilene	TX	48	79601	1	Metropolitan area core: primary flow within an urbanized area of 50,000 and greater	US	Neurosurgery	Y	22551	Fusion of spine bones with removal of disc at upper spinal column, anterior approach	N	F	17	18	18	4235	1526.43	1219.88	1423.02
1649204983	Vokshoor	Amir		M.D.	M	I	13160 Mindanao Way	Suite 300	Marina Del Rey	CA	6	90292	1	Metropolitan area core: primary flow within an urbanized area of 50,000 and greater	US	Neurosurgery	Y	22551	Fusion of spine bones with removal of disc at upper spinal column, anterior approach	N	F	20	20	20	20000	1752.63	1396.4	1368.44
1649214354	Elliott	John	P	M.D.	M	I	499 E Hampden Ave	Suite 220	Englewood	CO	8	80113	1	Metropolitan area core: primary flow within an urbanized area of 50,000 and greater	US	Neurosurgery	Y	22551	Fusion of spine bones with removal of disc at upper spinal column, anterior approach	N	F	15	16	16	7354	1569.83	1250.76	1228.09
1649254855	Wolff	Charles	L	MD	M	I	2301 N 9th Ave		Pensacola	FL	12	32503	1	Metropolitan area core: primary flow within an urbanized area of 50,000 and greater	US	Neurosurgery	Y	22551	Fusion of spine bones with removal of disc at upper spinal column, anterior approach	N	F	24	24	24	5632.06	1642.97	1309.04	1414.64
1649346784	Ryan	Patrick	G	M.D.	M	I	1510 Forest Ave		Montgomery	AL	1	36106	1	Metropolitan area core: primary flow within an urbanized area of 50,000 and greater	US	Neurosurgery	Y	22551	Fusion of spine bones with removal of disc at upper spinal column, anterior approach	N	F	20	20	20	5400	1550.08	1235.02	1403.52
1649473000	Chi	John	H	MD	M	I	75 Francis St		Boston	MA	25	2115	1	Metropolitan area core: primary flow within an urbanized area of 50,000 and greater	US	Neurosurgery	Y	22551	Fusion of spine bones with removal of disc at upper spinal column, anterior approach	N	F	13	13	13	6644.9	1779.63	1417.91	1403.52
1649495896	Yam	David	A	M.D.	M	I	301 W Poplar St		Walla Walla	WA	53	99362	1	Metropolitan area core: primary flow within an urbanized area of 50,000 and greater	US	Neurosurgery	Y	22551	Fusion of spine bones with removal of disc at upper spinal column, anterior approach	N	F	39	40	40	3900.06	1480.48	1179.43	1271.63
1659325785	Crabtree	Herbert	M	M.D.	M	I	3801 S National Ave	West Tower, Suite 700	Springfield	MO	29	65807	1	Metropolitan area core: primary flow within an urbanized area of 50,000 and greater	US	Neurosurgery	Y	22551	Fusion of spine bones with removal of disc at upper spinal column, anterior approach	N	F	18	18	18	6879.91	1656	1319.41	1403.52
1659328029	Cannestra	Andrew	F	MD	M	I	800 Prudential Dr	Tower B, 11th Floor	Jacksonville	FL	12	32207	1	Metropolitan area core: primary flow within an urbanized area of 50,000 and greater	US	Neurosurgery	Y	22551	Fusion of spine bones with removal of disc at upper spinal column, anterior approach	N	F	25	25	25	6658.24	1746.84	1389.98	1417.57
1659355931	Haddad	Souheil	F	M.D.	M	I	700 S College Ave	Suite A	Bloomington	IN	18	47403	1	Metropolitan area core: primary flow within an urbanized area of 50,000 and greater	US	Neurosurgery	Y	22551	Fusion of spine bones with removal of disc at upper spinal column, anterior approach	N	F	13	13	13	7550	1604.21	1276.34	1401.75
1659360600	Bishop	Randolph	C	MD	M	I	4 E Jackson Blvd		Savannah	GA	13	31405	1	Metropolitan area core: primary flow within an urbanized area of 50,000 and greater	US	Neurosurgery	Y	22551	Fusion of spine bones with removal of disc at upper spinal column, anterior approach	N	F	17	17	17	8150	1515.36	1219.21	1437.15
1659377620	Hartman	Michael	G	M.D.	M	I	1600 Medical Way	Suite 140	Snellville	GA	13	30078	1	Metropolitan area core: primary flow within an urbanized area of 50,000 and greater	US	Neurosurgery	Y	22551	Fusion of spine bones with removal of disc at upper spinal column, anterior approach	N	F	15	16	16	5308	1674.29	1336.49	1420.84
1659378123	Kachmann	Jeffrey	K	M.D.	M	I	7956 W Jefferson Blvd		Fort Wayne	IN	18	46804	1	Metropolitan area core: primary flow within an urbanized area of 50,000 and greater	US	Neurosurgery	Y	22551	Fusion of spine bones with removal of disc at upper spinal column, anterior approach	N	F	18	18	18	7609	1391.66	1110.96	1330.42
1659577286	Kim	Keun-Young	A	M.D.	M	I	23961 Calle De La Magdalena	504	Laguna Hills	CA	6	92653	1.1	Secondary flow 30% to <50% to a larger urbanized area of 50,000 and greater	US	Neurosurgery	Y	22551	Fusion of spine bones with removal of disc at upper spinal column, anterior approach	N	F	11	12	12	1955.87	1362.85	1085.85	1030.72
1659581601	Stanger	Richard	A	M.D.	M	I	10101 Park Rowe Ave	Suite 200	Baton Rouge	LA	22	70810	1	Metropolitan area core: primary flow within an urbanized area of 50,000 and greater	US	Neurosurgery	Y	22551	Fusion of spine bones with removal of disc at upper spinal column, anterior approach	N	F	22	22	22	8296.91	1636.39	1312.31	1435.42
1669436739	Purvines	Scott	H	M.D.	M	I	232 S Woods Mill Rd	Suite 400 East	Chesterfield	MO	29	63017	1	Metropolitan area core: primary flow within an urbanized area of 50,000 and greater	US	Neurosurgery	Y	22551	Fusion of spine bones with removal of disc at upper spinal column, anterior approach	N	F	14	14	14	7135	1742.34	1379.2	1394.66
1669451753	Snyder	William	E	MD	M	I	1932 Alcoa Hwy	Ste 255	Knoxville	TN	47	37920	1	Metropolitan area core: primary flow within an urbanized area of 50,000 and greater	US	Neurosurgery	Y	22551	Fusion of spine bones with removal of disc at upper spinal column, anterior approach	N	F	24	24	24	6500	1478.44	1157.87	1388.5
1669461000	Wienecke	Robert	J	M.D.	M	I	4120 W Memorial Rd	Ste 300	Oklahoma City	OK	40	73120	1	Metropolitan area core: primary flow within an urbanized area of 50,000 and greater	US	Neurosurgery	Y	22551	Fusion of spine bones with removal of disc at upper spinal column, anterior approach	N	F	17	17	17	10261.4	1513.98	1214.57	1346.29
1669465241	Finizio	Joseph	M	MD	M	I	210 E Gray St	Ste 1105	Louisville	KY	21	40202	1	Metropolitan area core: primary flow within an urbanized area of 50,000 and greater	US	Neurosurgery	Y	22551	Fusion of spine bones with removal of disc at upper spinal column, anterior approach	N	F	16	16	16	4996	1222.66	985.031	1173.26
1669465811	Smithson	John	R	MD	M	I	1120 Neo Loop		Grove	OK	40	74344	7	Small town core: primary flow within an urban cluster of 2,500 to 9,999	US	Neurosurgery	Y	22551	Fusion of spine bones with removal of disc at upper spinal column, anterior approach	N	F	16	16	16	3615	241.747	195.048	150.876
1669469227	Poffenbarger	Glen	J	MD	M	I	720 Lindsay Ln	Suite C	Cody	WY	56	82414	7	Small town core: primary flow within an urban cluster of 2,500 to 9,999	US	Neurosurgery	Y	22551	Fusion of spine bones with removal of disc at upper spinal column, anterior approach	N	F	18	18	18	17382.5	1824.84	1453.94	1403.53
1669503108	Hain	John	D	M.D.	M	I	13616 California St	Ste 100	Omaha	NE	31	68154	1	Metropolitan area core: primary flow within an urbanized area of 50,000 and greater	US	Neurosurgery	Y	22551	Fusion of spine bones with removal of disc at upper spinal column, anterior approach	N	F	13	14	13	4637.5	1325.62	1056.19	1319.32
1669548640	Summa	Christopher		M.D.	M	I	3035 N. Main Street		Soquel	CA	6	95073	1	Metropolitan area core: primary flow within an urbanized area of 50,000 and greater	US	Neurosurgery	Y	22551	Fusion of spine bones with removal of disc at upper spinal column, anterior approach	N	F	11	11	11	4289.32	1634.69	1302.44	1339.73
1669575619	Ray	Wilson	Z	MD	M	I	4921 Parkview Pl	Neuroscience Center 6c	Saint Louis	MO	29	63110	1	Metropolitan area core: primary flow within an urbanized area of 50,000 and greater	US	Neurosurgery	Y	22551	Fusion of spine bones with removal of disc at upper spinal column, anterior approach	N	F	12	12	12	6200	1659.05	1334.46	1432.76
1669652699	Garrett	Mark	P	MD	M	I	485 S Dobson Rd	Suite 101	Chandler	AZ	4	85224	1	Metropolitan area core: primary flow within an urbanized area of 50,000 and greater	US	Neurosurgery	Y	22551	Fusion of spine bones with removal of disc at upper spinal column, anterior approach	N	F	16	16	16	7000	1664.57	1320.77	1403.53
1669672960	Nalbach	Stephen	V	M.D.	M	I	700 Olympic Plaza Cir Ste 850		Tyler	TX	48	75701	1	Metropolitan area core: primary flow within an urbanized area of 50,000 and greater	US	Neurosurgery	Y	22551	Fusion of spine bones with removal of disc at upper spinal column, anterior approach	N	F	26	26	26	3998.62	1179.3	939.603	965.193
1669675641	Benglis	David	M	M.D.	M	I	2001 Peachtree Rd Ne	Suite 575	Atlanta	GA	13	30309	1	Metropolitan area core: primary flow within an urbanized area of 50,000 and greater	US	Neurosurgery	Y	22551	Fusion of spine bones with removal of disc at upper spinal column, anterior approach	N	F	31	31	31	9685.16	1692.55	1339.91	1363.92
1679510424	Sauter	Kent	L	MD	M	I	1932 Alcoa Hwy	Suite 360	Knoxville	TN	47	37920	1	Metropolitan area core: primary flow within an urbanized area of 50,000 and greater	US	Neurosurgery	Y	22551	Fusion of spine bones with removal of disc at upper spinal column, anterior approach	N	F	12	12	12	6500	1500.17	1190.31	1345.04
1679510705	Emadian	Seyed	M	MD PH D	M	I	730 Kings Lane	Premier Neurosurgery & Spine Center Pc	Tullahoma	TN	47	37388	4	Micropolitan area core: primary flow within an urban cluster of 10,000 to 49,999	US	Neurosurgery	Y	22551	Fusion of spine bones with removal of disc at upper spinal column, anterior approach	N	F	37	37	37	5691	1527.51	1216.08	1383.61
1679515944	Mcpherson	Christopher	M	M.D.	M	I	6350 Glenway Ave	Suite 201	Cincinnati	OH	39	45211	1	Metropolitan area core: primary flow within an urbanized area of 50,000 and greater	US	Neurosurgery	Y	22551	Fusion of spine bones with removal of disc at upper spinal column, anterior approach	N	F	15	15	15	8712	1653.99	1317.81	1356.74
1679532329	Melisi	James	W	M.D.	M	I	1651 N Parham Rd		Richmond	VA	51	23229	1	Metropolitan area core: primary flow within an urbanized area of 50,000 and greater	US	Neurosurgery	Y	22551	Fusion of spine bones with removal of disc at upper spinal column, anterior approach	N	F	26	26	26	5114	1642.8	1310.43	1417.03
1679552772	Toussaint	Leonide	G	M.D.	M	I	3201 University Dr E	Suite 410	Bryan	TX	48	77802	1	Metropolitan area core: primary flow within an urbanized area of 50,000 and greater	US	Neurosurgery	Y	22551	Fusion of spine bones with removal of disc at upper spinal column, anterior approach	N	F	15	15	15	9535	1554.84	1238.81	1292.41
1679578504	Weaver	David	J	M.D.	M	I	2200 E Parrish Ave	Bldg D Suite 100	Owensboro	KY	21	42303	1	Metropolitan area core: primary flow within an urbanized area of 50,000 and greater	US	Neurosurgery	Y	22551	Fusion of spine bones with removal of disc at upper spinal column, anterior approach	N	F	16	16	16	6208.5	1535.47	1229.8	1425.46
1679580096	Misra	Mukesh		MD	M	I	42135 10th St W	Suite 301	Lancaster	CA	6	93534	1	Metropolitan area core: primary flow within an urbanized area of 50,000 and greater	US	Neurosurgery	Y	22551	Fusion of spine bones with removal of disc at upper spinal column, anterior approach	N	F	37	37	37	7000	1777.72	1412.82	1388.25
1679637532	Nora	Peter	C	MD	M	I	550 17th Ave	Ste 500	Seattle	WA	53	98122	1	Metropolitan area core: primary flow within an urbanized area of 50,000 and greater	US	Neurosurgery	Y	22551	Fusion of spine bones with removal of disc at upper spinal column, anterior approach	N	F	14	14	14	4570	1729.44	1377.93	1403.53
1679675565	Kader	Abraham		MD	M	I	1625 N George Mason Dr	Suite 445	Arlington	VA	51	22205	1	Metropolitan area core: primary flow within an urbanized area of 50,000 and greater	US	Neurosurgery	Y	22551	Fusion of spine bones with removal of disc at upper spinal column, anterior approach	N	F	12	12	12	1790.22	1761.58	1403.54	1403.53
1679759625	Stevens	Qualls	E	DO	M	I	1342 S Douglas Blvd	Suite A	Midwest City	OK	40	73130	1	Metropolitan area core: primary flow within an urbanized area of 50,000 and greater	US	Neurosurgery	Y	22551	Fusion of spine bones with removal of disc at upper spinal column, anterior approach	N	F	15	15	15	5000	1608.21	1281.34	1403.53
1689620775	Swartzbaugh	Joanna	R	M.D.	F	I	498 Essex St	Suite 104	Bangor	ME	23	4401	1	Metropolitan area core: primary flow within an urbanized area of 50,000 and greater	US	Neurosurgery	Y	22551	Fusion of spine bones with removal of disc at upper spinal column, anterior approach	N	F	12	12	12	7643	1577.41	1256.8	1403.53
1689623811	Vaught	Kevin	A	MD	M	I	1723 Broadway	Suite 410	Cape Girardeau	MO	29	63701	1	Metropolitan area core: primary flow within an urbanized area of 50,000 and greater	US	Neurosurgery	Y	22551	Fusion of spine bones with removal of disc at upper spinal column, anterior approach	N	F	12	12	12	10827	1656	1319.41	1403.52
1689657306	Sampath	Prakash		MD	M	I	120 Dudley St		Providence	RI	44	2905	1	Metropolitan area core: primary flow within an urbanized area of 50,000 and greater	US	Neurosurgery	Y	22551	Fusion of spine bones with removal of disc at upper spinal column, anterior approach	N	F	19	19	19	5000	1673.74	1330.95	1400.97
1689663544	Nguyen	Tung	T		M	I	17 Prospect St		Nashua	NH	33	3060	1	Metropolitan area core: primary flow within an urbanized area of 50,000 and greater	US	Neurosurgery	Y	22551	Fusion of spine bones with removal of disc at upper spinal column, anterior approach	N	F	12	12	12	4948	1759.21	1401.65	1403.53
1689669905	Pagnanelli	David	M	MD	M	I	5604 Sw Lee Blvd	Suite 357	Lawton	OK	40	73505	1	Metropolitan area core: primary flow within an urbanized area of 50,000 and greater	US	Neurosurgery	Y	22551	Fusion of spine bones with removal of disc at upper spinal column, anterior approach	N	F	19	19	19	4821	1614.26	1286.16	1380.63
1689672446	Dowd	Gregory	C	M.D.	M	I	3704 North Blvd	Suite C	Alexandria	LA	22	71301	1	Metropolitan area core: primary flow within an urbanized area of 50,000 and greater	US	Neurosurgery	Y	22551	Fusion of spine bones with removal of disc at upper spinal column, anterior approach	N	F	25	25	25	5102.8	1754.18	1384.17	1390.27
1689756447	Comey	Christopher	H	MD	M	I	114 Woodland St	Department Of Surgery	Hartford	CT	9	6105	1	Metropolitan area core: primary flow within an urbanized area of 50,000 and greater	US	Neurosurgery	Y	22551	Fusion of spine bones with removal of disc at upper spinal column, anterior approach	N	F	12	12	12	5188	1611.42	1276.84	1401.79
1689806465	Richard	Paul	S	MD	M	I	6101 Pine Ridge Rd	Desk 24	Naples	FL	12	34119	1	Metropolitan area core: primary flow within an urbanized area of 50,000 and greater	US	Neurosurgery	Y	22551	Fusion of spine bones with removal of disc at upper spinal column, anterior approach	N	F	17	17	17	24220	1927.48	1535.71	1362.24
1689876005	Trammell	James	T	MD	M	I	1850 Hickory St	Suite 101	Abilene	TX	48	79601	1	Metropolitan area core: primary flow within an urbanized area of 50,000 and greater	US	Neurosurgery	Y	22551	Fusion of spine bones with removal of disc at upper spinal column, anterior approach	N	F	19	19	19	4235	1662.79	1324.82	1403.52
1699716183	Calderon	Stephen	F	M.D.	M	I	1000 Asylum Ave	Suite 3208	Hartford	CT	9	6105	1	Metropolitan area core: primary flow within an urbanized area of 50,000 and greater	US	Neurosurgery	Y	22551	Fusion of spine bones with removal of disc at upper spinal column, anterior approach	N	F	15	16	16	17250	1563.9	1249.96	1206.16
1699732917	Forage	James	S	M.D.	M	I	861 Coronado Center Dr	Suite 200	Henderson	NV	32	89052	1	Metropolitan area core: primary flow within an urbanized area of 50,000 and greater	US	Neurosurgery	Y	22551	Fusion of spine bones with removal of disc at upper spinal column, anterior approach	N	F	12	12	12	14058.3	1497.42	1182.25	1244.99
1699752048	Sethi	Khalid		M.D.	M	I	46 Harrison St		Johnson City	NY	36	13790	1	Metropolitan area core: primary flow within an urbanized area of 50,000 and greater	US	Neurosurgery	Y	22551	Fusion of spine bones with removal of disc at upper spinal column, anterior approach	N	F	36	36	36	4000	1620.4	1291.06	1371.95
1699779595	Loomis	Ralph	C	MD	M	I	7 Vanderbilt Park Dr		Asheville	NC	37	28803	1	Metropolitan area core: primary flow within an urbanized area of 50,000 and greater	US	Neurosurgery	Y	22551	Fusion of spine bones with removal of disc at upper spinal column, anterior approach	N	F	12	12	12	5691	1626.78	1290.78	1403.53
1699797571	Mchugh	Bernie	G	M.D.	M	I	312 Grammont St Ste 404		Monroe	LA	22	71201	1	Metropolitan area core: primary flow within an urbanized area of 50,000 and greater	US	Neurosurgery	Y	22551	Fusion of spine bones with removal of disc at upper spinal column, anterior approach	N	F	30	30	30	7685	1684.71	1329.28	1390.72
1699805291	Norregaard	Thorkild	V	M.D.	M	I	1 Hospital Dr		Columbia	MO	29	65212	1	Metropolitan area core: primary flow within an urbanized area of 50,000 and greater	US	Neurosurgery	Y	22551	Fusion of spine bones with removal of disc at upper spinal column, anterior approach	N	F	17	18	18	5337.06	1610	1282.76	1364.53
1700066321	Stevens	Edwin	A	M.D.	M	I	550 Redmond Rd Nw		Rome	GA	13	30165	1	Metropolitan area core: primary flow within an urbanized area of 50,000 and greater	US	Neurosurgery	Y	22551	Fusion of spine bones with removal of disc at upper spinal column, anterior approach	N	F	33	33	33	8700	1575.84	1252.96	1421.61
1700072238	Trahan	Jayme		M.D.	M	I	99 W Martial Ave		Lafayette	LA	22	70508	1	Metropolitan area core: primary flow within an urbanized area of 50,000 and greater	US	Neurosurgery	Y	22551	Fusion of spine bones with removal of disc at upper spinal column, anterior approach	N	F	13	13	13	8249	1559.79	1250.74	1376.53
1700081395	Terry	Anna	R	M.D.	F	I	2150 Pennsylvania Ave Nw	Suite 7-420	Washington	DC	11	20037	1	Metropolitan area core: primary flow within an urbanized area of 50,000 and greater	US	Neurosurgery	Y	22551	Fusion of spine bones with removal of disc at upper spinal column, anterior approach	N	F	13	13	13	9138.46	1684.91	1342.45	1403.53
1700824554	Gruber	David	P	M.D.	M	I	105 W 8th Ave	Suite 200	Spokane	WA	53	99204	1	Metropolitan area core: primary flow within an urbanized area of 50,000 and greater	US	Neurosurgery	Y	22551	Fusion of spine bones with removal of disc at upper spinal column, anterior approach	N	F	12	12	12	4149	1618.78	1289.76	1403.53
1700831914	Massey	Clinton	E	M.D.	M	I	625 Country Day Rd	Goldsboro Neurological Surgery	Goldsboro	NC	37	27530	1	Metropolitan area core: primary flow within an urbanized area of 50,000 and greater	US	Neurosurgery	Y	22551	Fusion of spine bones with removal of disc at upper spinal column, anterior approach	N	F	14	15	15	4116	1532.63	1218.38	1325.04
1700856994	Lanford	Gregory	B	M.D.	M	I	2011 Murphy Ave	Suite 301	Nashville	TN	47	37203	1	Metropolitan area core: primary flow within an urbanized area of 50,000 and greater	US	Neurosurgery	Y	22551	Fusion of spine bones with removal of disc at upper spinal column, anterior approach	N	F	43	43	43	4136	1441.32	1140.51	1423.87
1700863123	Galyon	Daniel	D	M.D.	M	I	46 Harrison St		Johnson City	NY	36	13790	1	Metropolitan area core: primary flow within an urbanized area of 50,000 and greater	US	Neurosurgery	Y	22551	Fusion of spine bones with removal of disc at upper spinal column, anterior approach	N	F	12	12	12	4000	1659.72	1320.41	1343.11
1700867348	Duarte	Luis	E	MD	M	I	120 E Beauregard Ave		San Angelo	TX	48	76903	1	Metropolitan area core: primary flow within an urbanized area of 50,000 and greater	US	Neurosurgery	Y	22551	Fusion of spine bones with removal of disc at upper spinal column, anterior approach	N	F	35	35	35	1785.79	1615.09	1286.82	1413.55
1710051305	Delasotta	Fernando	J	M.D.	M	I	598 New Rd		Linwood	NJ	34	8221	1	Metropolitan area core: primary flow within an urbanized area of 50,000 and greater	US	Neurosurgery	Y	22551	Fusion of spine bones with removal of disc at upper spinal column, anterior approach	N	F	20	20	20	15275	1809	1441.32	1403.53
1710057377	Lowry	Michael	W	M.D.	M	I	8101 W 135th St Ste 200	The Headache & Pain Center, P.A.	Overland Park	KS	20	66223	1	Metropolitan area core: primary flow within an urbanized area of 50,000 and greater	US	Neurosurgery	Y	22551	Fusion of spine bones with removal of disc at upper spinal column, anterior approach	N	F	20	21	21	4084	1549.13	1234.27	1403.52
1710084744	Wohns	Richard	N	M.D.	M	I	1519 3rd St Se	Suite 101	Puyallup	WA	53	98372	1	Metropolitan area core: primary flow within an urbanized area of 50,000 and greater	US	Neurosurgery	Y	22551	Fusion of spine bones with removal of disc at upper spinal column, anterior approach	N	F	24	24	24	5349.75	1583.61	1261.74	1418.15
1710099809	Beck	David	W	MD	M	I	1010 4th St Sw	Suite 105	Mason City	IA	19	50401	4	Micropolitan area core: primary flow within an urban cluster of 10,000 to 49,999	US	Neurosurgery	Y	22551	Fusion of spine bones with removal of disc at upper spinal column, anterior approach	N	F	18	18	18	6500	1526.78	1216.46	1379.36
1710927694	Mckenzie	Rick	L	MD	M	I	701 University Blvd E	Suite 702	Tuscaloosa	AL	1	35401	1	Metropolitan area core: primary flow within an urbanized area of 50,000 and greater	US	Neurosurgery	Y	22551	Fusion of spine bones with removal of disc at upper spinal column, anterior approach	N	F	76	77	77	2451.1	704.369	559.423	599.771
1710939889	Oetting	Gregory	M	M.D.	M	I	840 Stevens Creek Road		Augusta	GA	13	30907	1	Metropolitan area core: primary flow within an urbanized area of 50,000 and greater	US	Neurosurgery	Y	22551	Fusion of spine bones with removal of disc at upper spinal column, anterior approach	N	F	35	35	35	5930	1083.27	859.317	881.001
1710980958	More	Jay		M.D.	M	I	1952 Route 22 E	Ste 201	Bound Brook	NJ	34	8805	1	Metropolitan area core: primary flow within an urbanized area of 50,000 and greater	US	Neurosurgery	Y	22551	Fusion of spine bones with removal of disc at upper spinal column, anterior approach	N	F	14	14	14	54357.1	888.047	707.553	613.544
1710989777	Filipowicz	Roman	O	M.D.	M	I	3777 Frontage Rd	Suite 400	Michigan City	IN	18	46360	1	Metropolitan area core: primary flow within an urbanized area of 50,000 and greater	US	Neurosurgery	Y	22551	Fusion of spine bones with removal of disc at upper spinal column, anterior approach	N	F	11	11	11	3259.94	1286.41	1017.11	1097.25
1710995949	Morgan	Brent	C	MD	M	I	4510 Medical Center Dr.	Suite 301	Mckinney	TX	48	75069	1	Metropolitan area core: primary flow within an urbanized area of 50,000 and greater	US	Neurosurgery	Y	22551	Fusion of spine bones with removal of disc at upper spinal column, anterior approach	N	F	12	12	12	5330	1086.43	861.734	931.867
1720030273	Masson	Robert	L	M.D.	M	I	2706 Rew Cir		Ocoee	FL	12	34761	1	Metropolitan area core: primary flow within an urbanized area of 50,000 and greater	US	Neurosurgery	Y	22551	Fusion of spine bones with removal of disc at upper spinal column, anterior approach	N	F	14	14	14	25000	1631.11	1305.86	1378.47
1720033939	Villavicencio	Alan	T	MD	M	I	4743 Arapahoe Ave	Suite 202	Boulder	CO	8	80303	1	Metropolitan area core: primary flow within an urbanized area of 50,000 and greater	US	Neurosurgery	Y	22551	Fusion of spine bones with removal of disc at upper spinal column, anterior approach	N	F	15	15	15	5934.88	1315.66	1048.25	935.685
1720044415	Yeh	David	J	MD	M	I	1531 Higuera St		San Luis Obispo	CA	6	93401	1	Metropolitan area core: primary flow within an urbanized area of 50,000 and greater	US	Neurosurgery	Y	22551	Fusion of spine bones with removal of disc at upper spinal column, anterior approach	N	F	23	23	23	8554	1701.11	1347.68	1395.97
1720049596	Abrahams	John		MD	M	I	4 Westchester Park Dr	Fl 4	White Plains	NY	36	10604	1	Metropolitan area core: primary flow within an urbanized area of 50,000 and greater	US	Neurosurgery	Y	22551	Fusion of spine bones with removal of disc at upper spinal column, anterior approach	N	F	11	11	11	45636.4	1515.74	1207.66	733.663
1720060775	Baimeedi	Praveen	R	M.D	M	I	3931 Louisiana Ave S	Ste E400	Saint Louis Park	MN	27	55426	1	Metropolitan area core: primary flow within an urbanized area of 50,000 and greater	US	Neurosurgery	Y	22551	Fusion of spine bones with removal of disc at upper spinal column, anterior approach	N	F	15	15	15	5524	1501.91	1202.81	1426.92
1720069776	Shahbabian	Set		MD	M	I	3285 Westbourne Dr		Cincinnati	OH	39	45248	1	Metropolitan area core: primary flow within an urbanized area of 50,000 and greater	US	Neurosurgery	Y	22551	Fusion of spine bones with removal of disc at upper spinal column, anterior approach	N	F	15	15	15	4797	1627.19	1302.6	1426.91
1720076706	Jallo	Jack	I	MD	M	I	909 Walnut St	2nd Floor	Philadelphia	PA	42	19107	1	Metropolitan area core: primary flow within an urbanized area of 50,000 and greater	US	Neurosurgery	Y	22551	Fusion of spine bones with removal of disc at upper spinal column, anterior approach	N	F	12	12	12	4905	1892.61	1506.94	1403.53
1720098023	Pollard	Barry	L	MD	M	I	102 S Van Buren		Enid	OK	40	73703	4	Micropolitan area core: primary flow within an urban cluster of 10,000 to 49,999	US	Neurosurgery	Y	22551	Fusion of spine bones with removal of disc at upper spinal column, anterior approach	N	F	18	18	18	1667.71	1563.54	1245.75	1364.54
1730101148	Johans	Timothy	J	MD	M	I	6140 Curtisian Ave	Suite 400	Boise	ID	16	83704	1	Metropolitan area core: primary flow within an urbanized area of 50,000 and greater	US	Neurosurgery	Y	22551	Fusion of spine bones with removal of disc at upper spinal column, anterior approach	N	F	16	16	16	17708.8	1528.06	1208.51	1394.7
1730141060	Gaede	Steve	E	MD	M	I	6802 S Olympia Ave	Ste 300	Tulsa	OK	40	74132	1	Metropolitan area core: primary flow within an urbanized area of 50,000 and greater	US	Neurosurgery	Y	22551	Fusion of spine bones with removal of disc at upper spinal column, anterior approach	N	F	13	13	13	6558.85	1509.32	1205.61	1428.58
1730150913	Pacult	Artur		MD	M	I	125 Doughty St	Suite 570	Charleston	SC	45	29403	1	Metropolitan area core: primary flow within an urbanized area of 50,000 and greater	US	Neurosurgery	Y	22551	Fusion of spine bones with removal of disc at upper spinal column, anterior approach	N	F	19	19	19	4893	1627.15	1296.43	1366.6
1730169954	Allen	Vaughan	A	M.D.	M	I	2011 Murphy Ave	Suite 301	Nashville	TN	47	37203	1	Metropolitan area core: primary flow within an urbanized area of 50,000 and greater	US	Neurosurgery	Y	22551	Fusion of spine bones with removal of disc at upper spinal column, anterior approach	N	F	11	11	11	4136	1564.02	1229.41	1387.08
1730272550	Yocom	Steven	S	D.O.	M	I	3 Cooper Plz	Suite 104	Camden	NJ	34	8103	1	Metropolitan area core: primary flow within an urbanized area of 50,000 and greater	US	Neurosurgery	Y	22551	Fusion of spine bones with removal of disc at upper spinal column, anterior approach	N	F	11	11	11	3725	1816.51	1441.32	1403.52
1730347899	Phillips	Blake		M.D.	M	I	9601 Baptist Health Dr	Suite 310	Little Rock	AR	5	72205	1	Metropolitan area core: primary flow within an urbanized area of 50,000 and greater	US	Neurosurgery	Y	22551	Fusion of spine bones with removal of disc at upper spinal column, anterior approach	N	F	11	11	11	3657	1548.23	1233.55	1403.53
1740281880	Murray	Rhett	B	MD	M	I	201 Governors Drive 1st Floor		Huntsville	AL	1	35801	1	Metropolitan area core: primary flow within an urbanized area of 50,000 and greater	US	Neurosurgery	Y	22551	Fusion of spine bones with removal of disc at upper spinal column, anterior approach	N	F	35	35	35	4882.6	1556.41	1240.06	1403.52
1740284777	Belza	Mark	G	M.D.	M	I	2275 Ne Doctors Dr	Ste 9	Bend	OR	41	97701	1	Metropolitan area core: primary flow within an urbanized area of 50,000 and greater	US	Neurosurgery	Y	22551	Fusion of spine bones with removal of disc at upper spinal column, anterior approach	N	F	12	12	12	4547.67	1408.51	1141.78	1403.52
1740397306	Munshi	Ilyas		M.D.	M	I	99 W Martial Ave		Lafayette	LA	22	70508	1	Metropolitan area core: primary flow within an urbanized area of 50,000 and greater	US	Neurosurgery	Y	22551	Fusion of spine bones with removal of disc at upper spinal column, anterior approach	N	F	14	14	14	13658	1575.08	1260.03	1444.35
1750311098	Callahan	James	D	M.D.	M	I	1210 B Medical Arts Blvd	#217	Anderson	IN	18	46011	1	Metropolitan area core: primary flow within an urbanized area of 50,000 and greater	US	Neurosurgery	Y	22551	Fusion of spine bones with removal of disc at upper spinal column, anterior approach	N	F	15	16	16	4303.81	1538.68	1228.99	1421.52
1750331104	Fulmer	Benjamin	B	MD	M	I	806 Saint Vincents Dr		Birmingham	AL	1	35205	1	Metropolitan area core: primary flow within an urbanized area of 50,000 and greater	US	Neurosurgery	Y	22551	Fusion of spine bones with removal of disc at upper spinal column, anterior approach	N	F	46	46	46	6646.5	1187.59	946.519	1050.73
1750354437	Silver	Mark	V	MD	M	I	300 N Highland Ave Ste 310		Sherman	TX	48	75092	1	Metropolitan area core: primary flow within an urbanized area of 50,000 and greater	US	Neurosurgery	Y	22551	Fusion of spine bones with removal of disc at upper spinal column, anterior approach	N	F	19	19	19	2803.63	1662.79	1324.82	1403.52
1750367876	Chow	Thomas		M.D.	M	I	703 E Marshall Ave	Suite 3004	Longview	TX	48	75601	1	Metropolitan area core: primary flow within an urbanized area of 50,000 and greater	US	Neurosurgery	Y	22551	Fusion of spine bones with removal of disc at upper spinal column, anterior approach	N	F	24	24	24	6500	1563.67	1245.85	1374.29
1750389151	Angel	Ian	F	M.D.	M	I	2965 Harrison St	Suite 111	Beaumont	TX	48	77702	1	Metropolitan area core: primary flow within an urbanized area of 50,000 and greater	US	Neurosurgery	Y	22551	Fusion of spine bones with removal of disc at upper spinal column, anterior approach	N	F	19	19	19	5600	1656.8	1317.87	1401.38
1750389268	Bovis	George	K	MD	M	I	1875 Dempster St	Ste 605	Park Ridge	IL	17	60068	1	Metropolitan area core: primary flow within an urbanized area of 50,000 and greater	US	Neurosurgery	Y	22551	Fusion of spine bones with removal of disc at upper spinal column, anterior approach	N	F	12	12	12	40244.1	1345.39	1071.94	665.211
1750399275	Wahl	Melvin	M	MD	M	I	512 N Young St		Kennewick	WA	53	99336	1	Metropolitan area core: primary flow within an urbanized area of 50,000 and greater	US	Neurosurgery	Y	22551	Fusion of spine bones with removal of disc at upper spinal column, anterior approach	N	F	23	23	23	5333	1592.39	1268.73	1380.65
1750448072	Krishna	Phari		M.D	M	I	2821 N Van Buren St	Suite A	Enid	OK	40	73703	4	Micropolitan area core: primary flow within an urban cluster of 10,000 to 49,999	US	Neurosurgery	Y	22551	Fusion of spine bones with removal of disc at upper spinal column, anterior approach	N	F	17	17	17	3805.41	1303.46	1024.38	1059.36
1750587838	Kelley	Brian	C	D.O.	M	I	1614 Wolf Cir		Lake Charles	LA	22	70605	1	Metropolitan area core: primary flow within an urbanized area of 50,000 and greater	US	Neurosurgery	Y	22551	Fusion of spine bones with removal of disc at upper spinal column, anterior approach	N	F	21	21	21	3500	1753.91	1397.42	1403.52
1750593729	Kilpatrick	Michaux	R	M.D.	F	I	404 Westwood Ave	Ste. 201	High Point	NC	37	27262	1	Metropolitan area core: primary flow within an urbanized area of 50,000 and greater	US	Neurosurgery	Y	22551	Fusion of spine bones with removal of disc at upper spinal column, anterior approach	N	F	11	11	11	4680.22	1526.88	1216.54	1296.35
1760401780	Alvis	James	M	MD	M	I	2412 Palmer Cir		Norman	OK	40	73069	1.1	Secondary flow 30% to <50% to a larger urbanized area of 50,000 and greater	US	Neurosurgery	Y	22551	Fusion of spine bones with removal of disc at upper spinal column, anterior approach	N	F	16	16	16	4800	1545.5	1231.38	1376.34
1760402614	Ratliff	John	K	M.D.	M	I	300 Pasteur Dr		Stanford	CA	6	94305	1	Metropolitan area core: primary flow within an urbanized area of 50,000 and greater	US	Neurosurgery	Y	22551	Fusion of spine bones with removal of disc at upper spinal column, anterior approach	N	F	15	15	15	7117	1875.77	1493.46	1402.49
1760432090	Baker	Christopher	J	M.D.	M	I	1605 W Fairbanks Ave		Winter Park	FL	12	32789	1	Metropolitan area core: primary flow within an urbanized area of 50,000 and greater	US	Neurosurgery	Y	22551	Fusion of spine bones with removal of disc at upper spinal column, anterior approach	N	F	23	23	23	5500	1828.9	1457.17	1403.53
1760445167	Alvarez	Jaime	A	M.D.	M	I	12700 Creekside Ln	Suite 101	Fort Myers	FL	12	33919	1	Metropolitan area core: primary flow within an urbanized area of 50,000 and greater	US	Neurosurgery	Y	22551	Fusion of spine bones with removal of disc at upper spinal column, anterior approach	N	F	14	14	14	12010.7	2022.38	1602.38	1394.72
1760447882	Scrantz	Kelly	J	MD	M	I	10101 Park Rowe Ave., Suite 200		Baton Rouge	LA	22	70810	1	Metropolitan area core: primary flow within an urbanized area of 50,000 and greater	US	Neurosurgery	Y	22551	Fusion of spine bones with removal of disc at upper spinal column, anterior approach	N	F	13	13	13	8277.62	1505.01	1230.78	1484.49
1760482640	Lo	Erwin		DR	M	I	6025 Metropolitan Dr	Suite 205	Beaumont	TX	48	77706	1	Metropolitan area core: primary flow within an urbanized area of 50,000 and greater	US	Neurosurgery	Y	22551	Fusion of spine bones with removal of disc at upper spinal column, anterior approach	N	F	12	12	12	13177.5	1456.06	1160.11	1228.09
1760487128	Sandhu	Faheem	A	M.D.	M	I	10401 Hospital Dr	Ste 101	Clinton	MD	24	20735	1	Metropolitan area core: primary flow within an urbanized area of 50,000 and greater	US	Neurosurgery	Y	22551	Fusion of spine bones with removal of disc at upper spinal column, anterior approach	N	F	19	19	19	4358	1958.18	1554.04	1400.62
1760487573	Davis	Jerry	A	MD	M	I	1836 South Ave		La Crosse	WI	55	54601	1	Metropolitan area core: primary flow within an urbanized area of 50,000 and greater	US	Neurosurgery	Y	22551	Fusion of spine bones with removal of disc at upper spinal column, anterior approach	N	F	11	11	11	14876	1536.4	1224.12	1275.93
1760489967	Rich	Kenneth	J	MD	M	I	1100 Dresser Court	Suite 100	Raleigh	NC	37	27609	1	Metropolitan area core: primary flow within an urbanized area of 50,000 and greater	US	Neurosurgery	Y	22551	Fusion of spine bones with removal of disc at upper spinal column, anterior approach	N	F	12	13	13	5700	1168.74	928.532	1003.58
1760589576	Lin	Dean	D	MD	M	I	2780 Cleveland Avenue	Suite 819	Fort Myers	FL	12	33901	1	Metropolitan area core: primary flow within an urbanized area of 50,000 and greater	US	Neurosurgery	Y	22551	Fusion of spine bones with removal of disc at upper spinal column, anterior approach	N	F	19	19	19	8209	1927.64	1539.12	1305.19
1760598999	Kendrick	F.	D	M.D.	M	I	2065 E South Blvd	Suite 204	Montgomery	AL	1	36116	1	Metropolitan area core: primary flow within an urbanized area of 50,000 and greater	US	Neurosurgery	Y	22551	Fusion of spine bones with removal of disc at upper spinal column, anterior approach	N	F	37	37	37	4957	1508.32	1195.16	1406.52
1760662720	Uschold	Timothy	D	MD	M	I	2900 State St		Medford	OR	41	97504	1	Metropolitan area core: primary flow within an urbanized area of 50,000 and greater	US	Neurosurgery	Y	22551	Fusion of spine bones with removal of disc at upper spinal column, anterior approach	N	F	13	13	13	4504.38	1610.08	1272.65	1319.28
1770500209	Wright	Neill	M	MD	M	I	4921 Parkview Pl	Spine Center 6b	Saint Louis	MO	29	63110	1	Metropolitan area core: primary flow within an urbanized area of 50,000 and greater	US	Neurosurgery	Y	22551	Fusion of spine bones with removal of disc at upper spinal column, anterior approach	N	F	27	27	27	6259.26	1697.8	1352.72	1367.78
1770571416	Padilla Maiz	Juan	M	M.D.	M	I	1200 E Savannah Ave	Suite 3	Mcallen	TX	48	78503	1	Metropolitan area core: primary flow within an urbanized area of 50,000 and greater	US	Neurosurgery	Y	22551	Fusion of spine bones with removal of disc at upper spinal column, anterior approach	N	F	11	11	11	3500	1629.77	1286.49	1391.69
1770572133	Nottmeier	Eric	W	MD	M	I	4205 Belfort Road	Suite 1100	Jacksonville	FL	12	32216	1	Metropolitan area core: primary flow within an urbanized area of 50,000 and greater	US	Neurosurgery	Y	22551	Fusion of spine bones with removal of disc at upper spinal column, anterior approach	N	F	16	16	16	5723.5	1780.53	1418.63	1359.67
1770576803	Howard	Matthew	A	MD	M	I	200 Hawkins Dr		Iowa City	IA	19	52242	1	Metropolitan area core: primary flow within an urbanized area of 50,000 and greater	US	Neurosurgery	Y	22551	Fusion of spine bones with removal of disc at upper spinal column, anterior approach	N	F	12	12	12	12321	1553.54	1237.78	1403.53
1770584203	Negron	Roberto	A	MD	M	I	4410 Medical Dr	Suite 610	San Antonio	TX	48	78229	1	Metropolitan area core: primary flow within an urbanized area of 50,000 and greater	US	Neurosurgery	Y	22551	Fusion of spine bones with removal of disc at upper spinal column, anterior approach	N	F	24	24	24	1250	249.042	193.882	146.207
1770634412	Li	Khan	W	M.D.	M	I	2400 Patterson St	Suite 319	Nashville	TN	47	37203	1	Metropolitan area core: primary flow within an urbanized area of 50,000 and greater	US	Neurosurgery	Y	22551	Fusion of spine bones with removal of disc at upper spinal column, anterior approach	N	F	15	15	15	6683.17	1312.31	1041.26	1231.36
1770673253	Rowe	Richard	A	MD	M	I	840 Pine St	Suite 880	Macon	GA	13	31201	1	Metropolitan area core: primary flow within an urbanized area of 50,000 and greater	US	Neurosurgery	Y	22551	Fusion of spine bones with removal of disc at upper spinal column, anterior approach	N	F	12	12	12	11687.9	1582.14	1255.36	1403.53
1770673766	D'agostino	Sabino	J	DO	M	I	9313 Medical Plaza Dr.	Suite 305	N. Charleston	SC	45	29406	1	Metropolitan area core: primary flow within an urbanized area of 50,000 and greater	US	Neurosurgery	Y	22551	Fusion of spine bones with removal of disc at upper spinal column, anterior approach	N	F	20	20	20	7657	1548.24	1234.06	1421.07
1770740516	Scott	Brandon	J	DO	M	I	3250 Gordonville Rd	Suite 450	Cape Girardeau	MO	29	63703	1	Metropolitan area core: primary flow within an urbanized area of 50,000 and greater	US	Neurosurgery	Y	22551	Fusion of spine bones with removal of disc at upper spinal column, anterior approach	N	F	19	19	19	5236.18	1606.69	1269.85	1396.68
1780611251	White	James		MD	M	I	100 Medical Center Dr	Ste 401	Gadsden	AL	1	35903	1	Metropolitan area core: primary flow within an urbanized area of 50,000 and greater	US	Neurosurgery	Y	22551	Fusion of spine bones with removal of disc at upper spinal column, anterior approach	N	F	36	37	37	6658.73	1432.06	1153.88	1346.62
1780620765	Soloniuk	Donald	S	M.D.	M	I	324 5th St	Suite 101	Lewiston	ID	16	83501	1	Metropolitan area core: primary flow within an urbanized area of 50,000 and greater	US	Neurosurgery	Y	22551	Fusion of spine bones with removal of disc at upper spinal column, anterior approach	N	F	22	22	22	4551.25	1208.64	951.788	1099.05
1780637348	Hrynkiw	Zenko	J	MD	M	I	720 Montclair Rd	Suite 201	Birmingham	AL	1	35213	1	Metropolitan area core: primary flow within an urbanized area of 50,000 and greater	US	Neurosurgery	Y	22551	Fusion of spine bones with removal of disc at upper spinal column, anterior approach	N	F	17	17	17	8250.41	1317.69	1054.12	1424.16
1780641563	Abraham	Robert		M.D.	M	I	4802e Johnson Ave		Jonesboro	AR	5	72401	1	Metropolitan area core: primary flow within an urbanized area of 50,000 and greater	US	Neurosurgery	Y	22551	Fusion of spine bones with removal of disc at upper spinal column, anterior approach	N	F	19	19	19	3152	1517.2	1209.98	1413.07
1780673814	Flotte	Edward	R	M.D.	M	I	3280 Dauphin St	Building A	Mobile	AL	1	36606	1	Metropolitan area core: primary flow within an urbanized area of 50,000 and greater	US	Neurosurgery	Y	22551	Fusion of spine bones with removal of disc at upper spinal column, anterior approach	N	F	18	18	18	9061	1550.08	1235.02	1403.52
1780679126	Allen	Clark	H	M.D.	M	I	3345 Potomac Way		Idaho Falls	ID	16	83404	1	Metropolitan area core: primary flow within an urbanized area of 50,000 and greater	US	Neurosurgery	Y	22551	Fusion of spine bones with removal of disc at upper spinal column, anterior approach	N	F	16	16	16	9300	1474.05	1173.75	1358.98
1780680504	Stevenson	John	C	M.D.	M	I	4500 W Newberry Rd		Gainesville	FL	12	32607	1	Metropolitan area core: primary flow within an urbanized area of 50,000 and greater	US	Neurosurgery	Y	22551	Fusion of spine bones with removal of disc at upper spinal column, anterior approach	N	F	21	21	21	4750	1585.49	1266.87	1286.57
1780710822	Iguchi	Mark	H	MD	M	I	6535 N Charles St	Suite 600	Baltimore	MD	24	21204	1	Metropolitan area core: primary flow within an urbanized area of 50,000 and greater	US	Neurosurgery	Y	22551	Fusion of spine bones with removal of disc at upper spinal column, anterior approach	N	F	17	17	17	3853.41	1835.9	1462.74	1362.25
1780786087	Dasco	Demosthenes	D	M.D.	M	I	300 Stafford St	Ste 202	Springfield	MA	25	1104	1	Metropolitan area core: primary flow within an urbanized area of 50,000 and greater	US	Neurosurgery	Y	22551	Fusion of spine bones with removal of disc at upper spinal column, anterior approach	N	F	18	18	18	1500	262	208.75	137.241
1780835769	Thomas	John	A	MD	M	I	2208 S 17th St	Suite 201	Wilmington	NC	37	28401	1	Metropolitan area core: primary flow within an urbanized area of 50,000 and greater	US	Neurosurgery	Y	22551	Fusion of spine bones with removal of disc at upper spinal column, anterior approach	N	F	24	24	24	12890	1620.06	1290.78	1403.53
1780847947	Whitlow	Justin	S	MD	M	I	501 S. Santa Fe	Suite 300	Salina	KS	20	67401	4	Micropolitan area core: primary flow within an urban cluster of 10,000 to 49,999	US	Neurosurgery	Y	22551	Fusion of spine bones with removal of disc at upper spinal column, anterior approach	N	F	16	16	16	6839	1426.93	1129.46	1264.62
1790722692	Lundin	David	A	MD	M	I	4033 Talbot Rd S	Ste 520	Renton	WA	53	98055	1	Metropolitan area core: primary flow within an urbanized area of 50,000 and greater	US	Neurosurgery	Y	22551	Fusion of spine bones with removal of disc at upper spinal column, anterior approach	N	F	13	13	13	4299	1729.44	1377.93	1403.53
1790729051	Wahlig	John	B	MD	M	I	195 Fore River Pkwy	Suite 490	Portland	ME	23	4102	1	Metropolitan area core: primary flow within an urbanized area of 50,000 and greater	US	Neurosurgery	Y	22551	Fusion of spine bones with removal of disc at upper spinal column, anterior approach	N	F	18	18	18	3240.68	1662.29	1324.43	1403.53
1790734226	Bowen	Samuel	R	MD	M	I	806 Saint Vincents Dr		Birmingham	AL	1	35205	1	Metropolitan area core: primary flow within an urbanized area of 50,000 and greater	US	Neurosurgery	Y	22551	Fusion of spine bones with removal of disc at upper spinal column, anterior approach	N	F	22	22	22	6134	1095.51	862.484	933.633
1790734242	Miller	Joshua	A	MD	M	I	1932 Alcoa Hwy	Suite 255	Knoxville	TN	47	37920	1	Metropolitan area core: primary flow within an urbanized area of 50,000 and greater	US	Neurosurgery	Y	22551	Fusion of spine bones with removal of disc at upper spinal column, anterior approach	N	F	18	18	18	6500	1477.92	1170.45	1401.33
1790764850	Underwood	Bill	D	M.D., PH.D.	M	I	527 Medical Park Dr	Suite 401	Bridgeport	WV	54	26330	4	Micropolitan area core: primary flow within an urban cluster of 10,000 to 49,999	US	Neurosurgery	Y	22551	Fusion of spine bones with removal of disc at upper spinal column, anterior approach	N	F	16	17	17	5103	1707.46	1360.41	1372.57
1790771095	Duncan	Johnny	D	DO	M	I	4417 W Gore Blvd	Suite 9	Lawton	OK	40	73505	1	Metropolitan area core: primary flow within an urbanized area of 50,000 and greater	US	Neurosurgery	Y	22551	Fusion of spine bones with removal of disc at upper spinal column, anterior approach	N	F	23	23	23	8173.82	1595.94	1270.89	1412.9
1790965325	Scibelli	Stephen	S	M.D.	M	I	3627 University Blvd S Suite 355	Memorial Neurosurgery Group	Jacksonville	FL	12	32216	1	Metropolitan area core: primary flow within an urbanized area of 50,000 and greater	US	Neurosurgery	Y	22551	Fusion of spine bones with removal of disc at upper spinal column, anterior approach	N	F	12	12	12	6880	1825.62	1454.56	1403.53
1801807649	Preston	Joseph	K	MD	M	I	4015 Lamar Ave		Paris	TX	48	75462	4	Micropolitan area core: primary flow within an urban cluster of 10,000 to 49,999	US	Neurosurgery	Y	22551	Fusion of spine bones with removal of disc at upper spinal column, anterior approach	N	F	19	19	19	9110.66	1512.9	1204.85	1421.45
1801827662	Sanderson	Scott	P	MD	M	I	148 East Ave	Suite 3d	Norwalk	CT	9	6851	1	Metropolitan area core: primary flow within an urbanized area of 50,000 and greater	US	Neurosurgery	Y	22551	Fusion of spine bones with removal of disc at upper spinal column, anterior approach	N	F	17	17	17	30572.4	1696.84	1351.95	1251.62
1801859723	D'alise	Mark	D	MD	M	I	4408 6th St		Lubbock	TX	48	79416	1	Metropolitan area core: primary flow within an urbanized area of 50,000 and greater	US	Neurosurgery	Y	22551	Fusion of spine bones with removal of disc at upper spinal column, anterior approach	N	F	28	28	28	5664	1569.61	1261.06	1427.61
1801861018	Taha	Jamal	M	M.D.	M	I	3533 Southern Blvd	Ste 3000	Kettering	OH	39	45429	1	Metropolitan area core: primary flow within an urbanized area of 50,000 and greater	US	Neurosurgery	Y	22551	Fusion of spine bones with removal of disc at upper spinal column, anterior approach	N	F	12	12	12	4300	1643.26	1309.26	1403.52
1801861406	Margraf	Russell	R	MD PHD	M	I	5838 Six Forks Rd	Suite 100	Raleigh	NC	37	27609	1	Metropolitan area core: primary flow within an urbanized area of 50,000 and greater	US	Neurosurgery	Y	22551	Fusion of spine bones with removal of disc at upper spinal column, anterior approach	N	F	18	18	18	6211.11	1317.68	1066.44	1274.8
1801890629	Pikus	Harold	J	MD	M	I	106 Hanover St		Lebanon	NH	33	3766	4	Micropolitan area core: primary flow within an urban cluster of 10,000 to 49,999	US	Neurosurgery	Y	22551	Fusion of spine bones with removal of disc at upper spinal column, anterior approach	N	F	13	13	13	3821.69	1702.9	1352.49	1403.53
1801899554	Weaver	Charles	E	MD PHD	M	I	2500 Hospital Blvd	Ste 310	Roswell	GA	13	30076	1	Metropolitan area core: primary flow within an urbanized area of 50,000 and greater	US	Neurosurgery	Y	22551	Fusion of spine bones with removal of disc at upper spinal column, anterior approach	N	F	14	14	14	3272.77	1223.65	974.938	958.405
1801972161	Belanger	Eric		M.D.	M	I	900 E Broadway Ave		Bismarck	ND	38	58501	1	Metropolitan area core: primary flow within an urbanized area of 50,000 and greater	US	Neurosurgery	Y	22551	Fusion of spine bones with removal of disc at upper spinal column, anterior approach	N	F	14	14	14	4245.07	1516.1	1207.95	1303.28
1801992516	Jimenez	Juan	C	MD	M	I	400 N Wall St	Suite 402	Kankakee	IL	17	60901	1	Metropolitan area core: primary flow within an urbanized area of 50,000 and greater	US	Neurosurgery	Y	22551	Fusion of spine bones with removal of disc at upper spinal column, anterior approach	N	F	19	19	19	4940.95	1690.81	1347.91	1422
1801998844	Bradley	Robert	H	M.D.	M	I	2065 E South Blvd	Suite 204	Montgomery	AL	1	36116	1	Metropolitan area core: primary flow within an urbanized area of 50,000 and greater	US	Neurosurgery	Y	22551	Fusion of spine bones with removal of disc at upper spinal column, anterior approach	N	F	33	33	33	4957	1503.42	1182.08	1398.64
1811084171	Wolfson	Eric	H	MD	M	I	1340 Broad Street	Suite 440	Gulfport	MS	28	39501	1	Metropolitan area core: primary flow within an urbanized area of 50,000 and greater	US	Neurosurgery	Y	22551	Fusion of spine bones with removal of disc at upper spinal column, anterior approach	N	F	12	12	12	10135	1569.27	1250.31	1403.52
1811103831	Murad	Ali	K	M.D	M	I	1600 North Grand Ave	Suite 508	Pueblo	CO	8	81003	1	Metropolitan area core: primary flow within an urbanized area of 50,000 and greater	US	Neurosurgery	Y	22551	Fusion of spine bones with removal of disc at upper spinal column, anterior approach	N	F	17	17	17	2736.06	1371.95	1093.1	1073.29
1811157613	Cahill	Kevin	S	MD, PHD	M	I	225 Baldwin Ave		Charlotte	NC	37	28204	1	Metropolitan area core: primary flow within an urbanized area of 50,000 and greater	US	Neurosurgery	Y	22551	Fusion of spine bones with removal of disc at upper spinal column, anterior approach	N	F	13	13	13	7113.15	1121.58	893.615	943.606
1811159254	Capua	John	K	D.O.	M	I	1401 Spanos Ct	Suite 130	Modesto	CA	6	95355	1	Metropolitan area core: primary flow within an urbanized area of 50,000 and greater	US	Neurosurgery	Y	22551	Fusion of spine bones with removal of disc at upper spinal column, anterior approach	N	F	11	11	11	5832	1728.84	1377.45	1403.53
1811916638	Prasad	Praveen		M.D.	M	I	3939 J St	Suite 320	Sacramento	CA	6	95819	1	Metropolitan area core: primary flow within an urbanized area of 50,000 and greater	US	Neurosurgery	Y	22551	Fusion of spine bones with removal of disc at upper spinal column, anterior approach	N	F	13	13	13	6983.11	1485.07	1183.23	1216.75
1811943996	Summers	Lori	E	MD	F	I	15770 Paul Vega Md Dr	Suite 206	Hammond	LA	22	70403	1	Metropolitan area core: primary flow within an urbanized area of 50,000 and greater	US	Neurosurgery	Y	22551	Fusion of spine bones with removal of disc at upper spinal column, anterior approach	N	F	21	21	21	6500	1753.91	1397.42	1403.52
1811954035	Naso	William	B	MD	M	I	1204 E Cheves St		Florence	SC	45	29506	1	Metropolitan area core: primary flow within an urbanized area of 50,000 and greater	US	Neurosurgery	Y	22551	Fusion of spine bones with removal of disc at upper spinal column, anterior approach	N	F	21	21	21	5376	1519.74	1212.64	1386.82
1811954324	White	Elbert		MD	M	I	4381 S Eason Blvd Ste 602		Tupelo	MS	28	38801	4	Micropolitan area core: primary flow within an urban cluster of 10,000 to 49,999	US	Neurosurgery	Y	22551	Fusion of spine bones with removal of disc at upper spinal column, anterior approach	N	F	14	14	14	4680	1414.92	1141.52	1453.65
1811966807	Donaldson	Jill	W	MD	F	I	1400 N Ritter Ave	Suite 479	Indianapolis	IN	18	46219	1	Metropolitan area core: primary flow within an urbanized area of 50,000 and greater	US	Neurosurgery	Y	22551	Fusion of spine bones with removal of disc at upper spinal column, anterior approach	N	F	11	11	11	4463.82	1572.32	1240.72	1391.69
1811998248	Brant	Adam		M.D.	M	I	7130 N Sharon Ave	Ste 100	Fresno	CA	6	93720	1	Metropolitan area core: primary flow within an urbanized area of 50,000 and greater	US	Neurosurgery	Y	22551	Fusion of spine bones with removal of disc at upper spinal column, anterior approach	N	F	22	22	22	8491.14	850.48	677.62	701.77
1821014648	Willis	Brian	K	M.D.	M	I	1002 Texas Blvd Ste 406		Texarkana	TX	48	75501	1	Metropolitan area core: primary flow within an urbanized area of 50,000 and greater	US	Neurosurgery	Y	22551	Fusion of spine bones with removal of disc at upper spinal column, anterior approach	N	F	21	22	22	4173.37	1661.39	1319.17	1399.06
1821034950	Nichols	Margaret	E	MD	F	I	1905 W 32nd Street	Ste 403	Joplin	MO	29	64804	1	Metropolitan area core: primary flow within an urbanized area of 50,000 and greater	US	Neurosurgery	Y	22551	Fusion of spine bones with removal of disc at upper spinal column, anterior approach	N	F	22	22	22	4541.18	1467.82	1169.48	1108.46
1821048752	Colon	Gary	P	MD	M	I	730 Goodlette Rd N	Suite 100b	Naples	FL	12	34102	1	Metropolitan area core: primary flow within an urbanized area of 50,000 and greater	US	Neurosurgery	Y	22551	Fusion of spine bones with removal of disc at upper spinal column, anterior approach	N	F	17	17	17	5010	1985.89	1582.25	1403.52
1821064957	Henn	Jeffrey	S	M.D.	M	I	2780 Cleveland Ave	Suite 819	Fort Myers	FL	12	33901	1	Metropolitan area core: primary flow within an urbanized area of 50,000 and greater	US	Neurosurgery	Y	22551	Fusion of spine bones with removal of disc at upper spinal column, anterior approach	N	F	31	31	31	8209	1934.64	1541.42	1392.2
1821071895	Schmitz	Marcus	P	MD	M	I	4300 W Main St Ste 21	Neuroscience Center	Dothan	AL	1	36305	1	Metropolitan area core: primary flow within an urbanized area of 50,000 and greater	US	Neurosurgery	Y	22551	Fusion of spine bones with removal of disc at upper spinal column, anterior approach	N	F	19	19	19	4294	1498.66	1184.41	1412.51
1821072521	Pierson	Eric	W	MD	M	I	575 S 70th St	400	Lincoln	NE	31	68510	1	Metropolitan area core: primary flow within an urbanized area of 50,000 and greater	US	Neurosurgery	Y	22551	Fusion of spine bones with removal of disc at upper spinal column, anterior approach	N	F	11	11	11	4941	1522.8	1213.29	1403.53
1821073438	Parra	Rafael		M.D.	M	I	1303 Mccullough Ave	Suite 440	San Antonio	TX	48	78212	1	Metropolitan area core: primary flow within an urbanized area of 50,000 and greater	US	Neurosurgery	Y	22551	Fusion of spine bones with removal of disc at upper spinal column, anterior approach	N	F	15	15	15	3585.31	1543.74	1228.46	1355.26
1821097775	Lusk	Michael	D	M.D.	M	I	6101 Pine Ridge Rd	Desk 23/24	Naples	FL	12	34119	1	Metropolitan area core: primary flow within an urbanized area of 50,000 and greater	US	Neurosurgery	Y	22551	Fusion of spine bones with removal of disc at upper spinal column, anterior approach	N	F	15	16	16	24220	1985.89	1582.25	1403.52
1821101395	Cindrich	Patrick	J	M.D.	M	I	1701 N Us Highway 75	Suite 300	Sherman	TX	48	75090	1	Metropolitan area core: primary flow within an urbanized area of 50,000 and greater	US	Neurosurgery	Y	22551	Fusion of spine bones with removal of disc at upper spinal column, anterior approach	N	F	18	18	18	9625	1407.02	1125.38	1364.54
1821189408	Khalil	Hitham	H	M.D.	M	I	2109 N Patterson St Ste B		Valdosta	GA	13	31602	1	Metropolitan area core: primary flow within an urbanized area of 50,000 and greater	US	Neurosurgery	Y	22551	Fusion of spine bones with removal of disc at upper spinal column, anterior approach	N	F	40	40	40	4500	1537.57	1224.17	1406.96
1831120161	Tranmer	Bruce	I	M.D.	M	I	111 Colchester Ave	Mailstop 247fl5	Burlington	VT	50	5401	1	Metropolitan area core: primary flow within an urbanized area of 50,000 and greater	US	Neurosurgery	Y	22551	Fusion of spine bones with removal of disc at upper spinal column, anterior approach	N	F	12	12	12	9675	1672.07	1332.22	1403.53
1831136605	Frankel	Bruce	M	MD	M	I	171 Ashley Ave		Charleston	SC	45	29425	1	Metropolitan area core: primary flow within an urbanized area of 50,000 and greater	US	Neurosurgery	Y	22551	Fusion of spine bones with removal of disc at upper spinal column, anterior approach	N	F	16	16	16	11441	1544.94	1222.66	1324.34
1831286863	Maher	Philip	C	MD	M	I	1717 N E St	Suite 422	Pensacola	FL	12	32501	1	Metropolitan area core: primary flow within an urbanized area of 50,000 and greater	US	Neurosurgery	Y	22551	Fusion of spine bones with removal of disc at upper spinal column, anterior approach	N	F	12	12	12	3720	1792.33	1428.04	1403.53
1831366392	Altstadt	Thomas	J	M.D.	M	I	220 Abraham Flexner Way Ste 1200		Louisville	KY	21	40202	1	Metropolitan area core: primary flow within an urbanized area of 50,000 and greater	US	Neurosurgery	Y	22551	Fusion of spine bones with removal of disc at upper spinal column, anterior approach	N	F	15	15	15	4143	1626.58	1295.97	1403.52
1831373042	Redmond	Andy	J	M.D.	M	I	1814 Roseland Blvd	Ste # 200	Tyler	TX	48	75701	1	Metropolitan area core: primary flow within an urbanized area of 50,000 and greater	US	Neurosurgery	Y	22551	Fusion of spine bones with removal of disc at upper spinal column, anterior approach	N	F	26	26	26	4000	1662.85	1321.8	1400.5
1841210515	Africk	Cynthia	Z	MD	F	I	10 Aviemore Dr		Pinehurst	NC	37	28374	4	Micropolitan area core: primary flow within an urban cluster of 10,000 to 49,999	US	Neurosurgery	Y	22551	Fusion of spine bones with removal of disc at upper spinal column, anterior approach	N	F	23	23	23	8692	1556.05	1234.66	1418.79
1841224367	Azordegan	Philip	A	M.D.	M	I	2470 Flowood Drive		Flowood	MS	28	39232	1	Metropolitan area core: primary flow within an urbanized area of 50,000 and greater	US	Neurosurgery	Y	22551	Fusion of spine bones with removal of disc at upper spinal column, anterior approach	N	F	11	11	11	11060	1513.37	1200.79	1403.52
1841231958	Lee	Max	C	MD	M	I	960 N 12th St	Suite 1800	Milwaukee	WI	55	53233	1	Metropolitan area core: primary flow within an urbanized area of 50,000 and greater	US	Neurosurgery	Y	22551	Fusion of spine bones with removal of disc at upper spinal column, anterior approach	N	F	15	15	15	6386	1549.3	1243.96	1426.91
1841249711	Behrmann	Donald	L	MD	M	I	1605 W Fairbanks Ave		Winter Park	FL	12	32789	1	Metropolitan area core: primary flow within an urbanized area of 50,000 and greater	US	Neurosurgery	Y	22551	Fusion of spine bones with removal of disc at upper spinal column, anterior approach	N	F	14	14	14	5500	1829.07	1448.78	1395.14
1841286390	Marciano	Frederick	F	MD PHD	M	I	7301 E 2nd St	#106	Scottsdale	AZ	4	85251	1	Metropolitan area core: primary flow within an urbanized area of 50,000 and greater	US	Neurosurgery	Y	22551	Fusion of spine bones with removal of disc at upper spinal column, anterior approach	N	F	23	23	23	7000	1664.57	1320.77	1403.53
1841289196	Remondino	Robert	L	M.D.	M	I	4120 W Memorial Rd	Ste 300	Oklahoma City	OK	40	73120	1	Metropolitan area core: primary flow within an urbanized area of 50,000 and greater	US	Neurosurgery	Y	22551	Fusion of spine bones with removal of disc at upper spinal column, anterior approach	N	F	20	20	20	10366	1572.4	1238.27	1330.28
1841289964	Suh	Daniel	V	MD	M	I	4 E Jackson Blvd		Savannah	GA	13	31405	1	Metropolitan area core: primary flow within an urbanized area of 50,000 and greater	US	Neurosurgery	Y	22551	Fusion of spine bones with removal of disc at upper spinal column, anterior approach	N	F	14	14	14	8150	1492.92	1189.48	1428.59
1841297041	Phuong	Loi	K	M.D.	M	I	7956 W Jefferson Blvd		Fort Wayne	IN	18	46804	1	Metropolitan area core: primary flow within an urbanized area of 50,000 and greater	US	Neurosurgery	Y	22551	Fusion of spine bones with removal of disc at upper spinal column, anterior approach	N	F	32	32	32	7609	1547.03	1227.5	1403.52
1841417896	Dorward	Ian	G	MD	M	I	216 S Kingshighway Blvd		Saint Louis	MO	29	63110	1	Metropolitan area core: primary flow within an urbanized area of 50,000 and greater	US	Neurosurgery	Y	22551	Fusion of spine bones with removal of disc at upper spinal column, anterior approach	N	F	15	15	15	6200	1706.16	1359.37	1374.51
1841429586	Wong	Albert		M.D.	M	I	444 S San Vicente Blvd Ste 800		Los Angeles	CA	6	90048	1	Metropolitan area core: primary flow within an urbanized area of 50,000 and greater	US	Neurosurgery	Y	22551	Fusion of spine bones with removal of disc at upper spinal column, anterior approach	N	F	16	16	16	4259.38	692.525	551.768	449.134
1841491925	Evans	Brandon		MD	M	I	3336 N Futrall Dr		Fayetteville	AR	5	72703	1	Metropolitan area core: primary flow within an urbanized area of 50,000 and greater	US	Neurosurgery	Y	22551	Fusion of spine bones with removal of disc at upper spinal column, anterior approach	N	F	11	11	11	3247	1297.01	1039.13	1461.86
1851331698	Robinson	Robert	D	MD	M	I	513 Brookwood Blvd	Ste 75	Birmingham	AL	1	35209	1	Metropolitan area core: primary flow within an urbanized area of 50,000 and greater	US	Neurosurgery	Y	22551	Fusion of spine bones with removal of disc at upper spinal column, anterior approach	N	F	30	30	30	5156	1529.11	1219.24	1368.43
1851333728	Killeffer	James	A	MD	M	I	1932 Alcoa Hwy	Suite 360	Knoxville	TN	47	37920	1	Metropolitan area core: primary flow within an urbanized area of 50,000 and greater	US	Neurosurgery	Y	22551	Fusion of spine bones with removal of disc at upper spinal column, anterior approach	N	F	18	18	18	6500	1307.14	1042.5	1457.02
1851341226	Morris	Enoch	C	MD	M	I	3125 Independence Dr	Suite 200	Birmingham	AL	1	35209	1	Metropolitan area core: primary flow within an urbanized area of 50,000 and greater	US	Neurosurgery	Y	22551	Fusion of spine bones with removal of disc at upper spinal column, anterior approach	N	F	44	44	44	4121.5	660.776	527.305	523.774
1851351530	Rich	Charles	C	M.D.	M	I	5171 Cottonwood St	Ste 950	Murray	UT	49	84107	1	Metropolitan area core: primary flow within an urbanized area of 50,000 and greater	US	Neurosurgery	Y	22551	Fusion of spine bones with removal of disc at upper spinal column, anterior approach	N	F	13	13	13	8463.38	1639.83	1306.53	1349.55
1851354179	Moyer	Donald	J	M.D.	M	I	632 Del Prado Blvd N	Suite 101	Cape Coral	FL	12	33909	1	Metropolitan area core: primary flow within an urbanized area of 50,000 and greater	US	Neurosurgery	Y	22551	Fusion of spine bones with removal of disc at upper spinal column, anterior approach	N	F	19	19	19	10635.8	1920.24	1529.94	1403.52
1851378772	Khan	Ahmed	M	MD	M	I	40 Hart St	Building A Floor 3	New Britain	CT	9	6052	1	Metropolitan area core: primary flow within an urbanized area of 50,000 and greater	US	Neurosurgery	Y	22551	Fusion of spine bones with removal of disc at upper spinal column, anterior approach	N	F	11	11	11	8525	1797.33	1432.02	1339.73
1851385181	Buster	Ward	P	DO	M	I	931 Chatham Ln		Columbus	OH	39	43221	1	Metropolitan area core: primary flow within an urbanized area of 50,000 and greater	US	Neurosurgery	Y	22551	Fusion of spine bones with removal of disc at upper spinal column, anterior approach	N	F	11	11	11	5316	1711.02	1363.25	1403.52
1851399612	Redding	Mark	P	MD	M	I	225 Baldwin Ave		Charlotte	NC	37	28204	1	Metropolitan area core: primary flow within an urbanized area of 50,000 and greater	US	Neurosurgery	Y	22551	Fusion of spine bones with removal of disc at upper spinal column, anterior approach	N	F	12	12	12	8041	1515.36	1207.36	1286.57
1851599880	Spomar	Daniel	G	M.D.	M	I	8051 S Emerson Ave	Ste. 300	Indianapolis	IN	18	46237	1	Metropolitan area core: primary flow within an urbanized area of 50,000 and greater	US	Neurosurgery	Y	22551	Fusion of spine bones with removal of disc at upper spinal column, anterior approach	N	F	19	19	19	4156	1489.21	1188.9	1385.06
1861438517	Park	Charles	C	MD	M	I	301 St. Paul Place	Pob # 310	Baltimore	MD	24	21202	1	Metropolitan area core: primary flow within an urbanized area of 50,000 and greater	US	Neurosurgery	Y	22551	Fusion of spine bones with removal of disc at upper spinal column, anterior approach	N	F	46	47	47	5753	1843.4	1466.83	1398.97
1861453318	Rustamzadeh	Edward		M.D.	M	I	11190 Warner Ave	Suite 306	Fountain Valley	CA	6	92708	1	Metropolitan area core: primary flow within an urbanized area of 50,000 and greater	US	Neurosurgery	Y	22551	Fusion of spine bones with removal of disc at upper spinal column, anterior approach	N	F	13	13	13	7961.54	1838.23	1464.61	1403.53
1861486318	Hlavin	Mary	L	M.D.	F	I	1026 A Avenue Ne	Suite 5000	Cedar Rapids	IA	19	52402	1	Metropolitan area core: primary flow within an urbanized area of 50,000 and greater	US	Neurosurgery	Y	22551	Fusion of spine bones with removal of disc at upper spinal column, anterior approach	N	F	19	19	19	3566	1522.46	1213.02	1403.53
1861487514	Haroun	Raymond	I	M.D.	M	I	3407 Wilkens Ave	Suite 250	Baltimore	MD	24	21229	1	Metropolitan area core: primary flow within an urbanized area of 50,000 and greater	US	Neurosurgery	Y	22551	Fusion of spine bones with removal of disc at upper spinal column, anterior approach	N	F	11	11	11	14710	1712.79	1377.12	1435.43
1861678591	Tumialan	Luis	M	M.D.	M	I	7301 E 2nd St	Suite 106	Scottsdale	AZ	4	85251	1	Metropolitan area core: primary flow within an urbanized area of 50,000 and greater	US	Neurosurgery	Y	22551	Fusion of spine bones with removal of disc at upper spinal column, anterior approach	N	F	19	19	19	7000	1660.92	1317.87	1403.53
1861773889	Al Shamy	George		MD	M	I	9200 Pinecroft Dr	Ste 130	Shenandoah	TX	48	77380	1.1	Secondary flow 30% to <50% to a larger urbanized area of 50,000 and greater	US	Neurosurgery	Y	22551	Fusion of spine bones with removal of disc at upper spinal column, anterior approach	N	F	12	13	13	6890.2	1687.27	1344.32	1403.52
1871533752	Smith	Gregory	H	DO	M	I	1325 Pennsylvania Ave Ste 890		Fort Worth	TX	48	76104	1	Metropolitan area core: primary flow within an urbanized area of 50,000 and greater	US	Neurosurgery	Y	22551	Fusion of spine bones with removal of disc at upper spinal column, anterior approach	N	F	23	24	24	4294	1581.14	1257.3	1365.97
1871553370	Miller	Jimmy		MD	M	I	405 River Rd		Greenwood	MS	28	38930	4	Micropolitan area core: primary flow within an urban cluster of 10,000 to 49,999	US	Neurosurgery	Y	22551	Fusion of spine bones with removal of disc at upper spinal column, anterior approach	N	F	12	12	12	6536	1569.27	1250.31	1403.52
1871561167	Capocelli	Anthony	L	M.D.	M	I	10301 Kanis Rd		Little Rock	AR	5	72205	1	Metropolitan area core: primary flow within an urbanized area of 50,000 and greater	US	Neurosurgery	Y	22551	Fusion of spine bones with removal of disc at upper spinal column, anterior approach	N	F	19	19	19	4640	1404.22	1122.66	1348.13
1871579235	Javed	Tariq		M.D.	M	I	631 Campbell Hill St Nw	100	Marietta	GA	13	30060	1	Metropolitan area core: primary flow within an urbanized area of 50,000 and greater	US	Neurosurgery	Y	22551	Fusion of spine bones with removal of disc at upper spinal column, anterior approach	N	F	17	17	17	10230	1511.6	1202.15	1236.23
1871582213	Tibbs	Robert	E	M.D.	M	I	4120 W Memorial Rd	Ste 300	Oklahoma City	OK	40	73120	1	Metropolitan area core: primary flow within an urbanized area of 50,000 and greater	US	Neurosurgery	Y	22551	Fusion of spine bones with removal of disc at upper spinal column, anterior approach	N	F	30	30	30	9750.96	1348.33	1079.94	1238.85
1871584011	Schell	Gerald	R	M.D.	M	I	3160 Cabaret Trl S		Saginaw	MI	26	48603	1	Metropolitan area core: primary flow within an urbanized area of 50,000 and greater	US	Neurosurgery	Y	22551	Fusion of spine bones with removal of disc at upper spinal column, anterior approach	N	F	35	35	35	5200	1659.8	1323.96	1413.55
1871728121	Bixenmann	Benjamin	J	M.D.	M	I	6041 Village Dr	Suite 110	Lincoln	NE	31	68516	1	Metropolitan area core: primary flow within an urbanized area of 50,000 and greater	US	Neurosurgery	Y	22551	Fusion of spine bones with removal of disc at upper spinal column, anterior approach	N	F	11	11	11	6777	1453.58	1158.14	1339.73
1871747469	Mumert	Michael	L	M.D.	M	I	3801 S National Ave	West Tower, Suite 700	Springfield	MO	29	65807	1	Metropolitan area core: primary flow within an urbanized area of 50,000 and greater	US	Neurosurgery	Y	22551	Fusion of spine bones with removal of disc at upper spinal column, anterior approach	N	F	23	23	23	6859.42	1584	1262.05	1342.5
1871778316	Jatavallabhula	Narasimha	S	MD	M	I	701 E Marshall Ave	Suite 400	Longview	TX	48	75601	1	Metropolitan area core: primary flow within an urbanized area of 50,000 and greater	US	Neurosurgery	Y	22551	Fusion of spine bones with removal of disc at upper spinal column, anterior approach	N	F	11	11	11	3320	1663.03	1312.99	1391.69
1881661791	Lyerly	Mark	A	MD	M	I	145 Kimel Park Dr	Suite 220	Winston-Salem	NC	37	27103	1	Metropolitan area core: primary flow within an urbanized area of 50,000 and greater	US	Neurosurgery	Y	22551	Fusion of spine bones with removal of disc at upper spinal column, anterior approach	N	F	16	16	16	5900	1576.67	1267.97	1425.46
1881672962	Palavali	Vivekanand		MD	M	I	G3239 Beecher Rd		Flint	MI	26	48532	1	Metropolitan area core: primary flow within an urbanized area of 50,000 and greater	US	Neurosurgery	Y	22551	Fusion of spine bones with removal of disc at upper spinal column, anterior approach	N	F	20	20	20	2900	1658.54	1314.82	1361.93
1881693133	Bobek	Miroslav	P	M.D.	M	I	2900 State St		Medford	OR	41	97504	1	Metropolitan area core: primary flow within an urbanized area of 50,000 and greater	US	Neurosurgery	Y	22551	Fusion of spine bones with removal of disc at upper spinal column, anterior approach	N	F	12	12	12	4592.7	1651.92	1311.84	1399.27
1881800571	Matheus	Virgilio		M.D.	M	I	89 W Copeland Dr		Orlando	FL	12	32806	1	Metropolitan area core: primary flow within an urbanized area of 50,000 and greater	US	Neurosurgery	Y	22551	Fusion of spine bones with removal of disc at upper spinal column, anterior approach	N	F	13	13	13	2792.31	1526.37	1195.78	1275.55
1881824860	Tutt	Matthew		M.D.	M	I	1401 Harrodsburg Rd	Ste A540	Lexington	KY	21	40504	1	Metropolitan area core: primary flow within an urbanized area of 50,000 and greater	US	Neurosurgery	Y	22551	Fusion of spine bones with removal of disc at upper spinal column, anterior approach	N	F	18	18	18	6100	1439.44	1145.53	1394.48
1881828085	Savage	Jesse	J	PHD, MD	M	I	720 Eskenazi Ave	Outpt Clinic Ctr 3rd Floor	Indianapolis	IN	18	46202	1	Metropolitan area core: primary flow within an urbanized area of 50,000 and greater	US	Neurosurgery	Y	22551	Fusion of spine bones with removal of disc at upper spinal column, anterior approach	N	F	13	13	13	7188	1542.47	1228.96	1349.55
1881863744	Grossi	Peter	M	MD	M	I	3480 Wake Forest Rd	Suite 500	Raleigh	NC	37	27609	1	Metropolitan area core: primary flow within an urbanized area of 50,000 and greater	US	Neurosurgery	Y	22551	Fusion of spine bones with removal of disc at upper spinal column, anterior approach	N	F	13	13	13	9000	1653.12	1317.12	1403.53
1891735684	Lapsiwala	Samir	B	MD	M	I	1900 Mistletoe Blvd	Suite 200	Fort Worth	TX	48	76104	1	Metropolitan area core: primary flow within an urbanized area of 50,000 and greater	US	Neurosurgery	Y	22551	Fusion of spine bones with removal of disc at upper spinal column, anterior approach	N	F	23	23	23	5100	1627.05	1296.35	1373.02
1891752176	Anson	John	A	M.D.	M	I	8530 W Sunset Rd	Suite 250	Las Vegas	NV	32	89113	1	Metropolitan area core: primary flow within an urbanized area of 50,000 and greater	US	Neurosurgery	Y	22551	Fusion of spine bones with removal of disc at upper spinal column, anterior approach	N	F	16	16	16	15975	1679.84	1346.29	1381.59
1891784237	Hahn	Michael	R	M.D.	M	I	4120 W Memorial Rd	Ste 300	Oklahoma City	OK	40	73120	1	Metropolitan area core: primary flow within an urbanized area of 50,000 and greater	US	Neurosurgery	Y	22551	Fusion of spine bones with removal of disc at upper spinal column, anterior approach	N	F	33	33	33	9677.77	1380.12	1098.25	1204.79
1902000599	Angeles	Carmina	F	MD	F	I	74b Centennial Loop Ste 100		Eugene	OR	41	97401	1	Metropolitan area core: primary flow within an urbanized area of 50,000 and greater	US	Neurosurgery	Y	22551	Fusion of spine bones with removal of disc at upper spinal column, anterior approach	N	F	36	36	36	4953.15	1570.24	1261.39	1432.76
1902023146	Belknap	Thomas			M	I	2500 Hospital Blvd	Suite 310	Roswell	GA	13	30076	1	Metropolitan area core: primary flow within an urbanized area of 50,000 and greater	US	Neurosurgery	Y	22551	Fusion of spine bones with removal of disc at upper spinal column, anterior approach	N	F	12	12	12	2817.23	1136.24	905.299	865.508
1902854482	Doran	Stephen	E	MD	M	I	8005 Farnam Dr	Suite 305	Omaha	NE	31	68114	1	Metropolitan area core: primary flow within an urbanized area of 50,000 and greater	US	Neurosurgery	Y	22551	Fusion of spine bones with removal of disc at upper spinal column, anterior approach	N	F	12	12	12	8333.33	1340.85	1057.29	1421.92
1902885098	Boyer	Richard		MD	M	I	501 20th St	Ste 601	Knoxville	TN	47	37916	1	Metropolitan area core: primary flow within an urbanized area of 50,000 and greater	US	Neurosurgery	Y	22551	Fusion of spine bones with removal of disc at upper spinal column, anterior approach	N	F	14	14	14	6500	1477.83	1172.59	1403.52
1902887821	Tuffaha	Hani	J	M.D.	M	I	904 Campbell St		Williamsport	PA	42	17701	1	Metropolitan area core: primary flow within an urbanized area of 50,000 and greater	US	Neurosurgery	Y	22551	Fusion of spine bones with removal of disc at upper spinal column, anterior approach	N	F	18	18	18	3100	1647.94	1308.25	1398.85
1902947732	Rauzzino	Michael	J	MD, FACS	M	I	10099 Ridgegate Pkwy	Suite 480	Lonetree	CO	8	80124	1	Metropolitan area core: primary flow within an urbanized area of 50,000 and greater	US	Neurosurgery	Y	22551	Fusion of spine bones with removal of disc at upper spinal column, anterior approach	N	F	12	12	12	6000	1723.03	1372.82	1403.53
1912050980	Green	K Douglas		MD	M	I	1115 Alaska St	Suite 212	West Plains	MO	29	65775	4	Micropolitan area core: primary flow within an urban cluster of 10,000 to 49,999	US	Neurosurgery	Y	22551	Fusion of spine bones with removal of disc at upper spinal column, anterior approach	N	F	15	15	15	3185.5	1597.02	1267.17	1403.53
1912092800	Refai	Daniel		M.D.	M	I	59 Executive Park S	Suite 3000	Atlanta	GA	13	30329	1	Metropolitan area core: primary flow within an urbanized area of 50,000 and greater	US	Neurosurgery	Y	22551	Fusion of spine bones with removal of disc at upper spinal column, anterior approach	N	F	12	12	12	6366.5	1675.52	1320.48	1330.78
1912115718	Pearson	Blake		MD	M	I	513 Brookwood Blvd	Suite 75	Birmingham	AL	1	35209	1	Metropolitan area core: primary flow within an urbanized area of 50,000 and greater	US	Neurosurgery	Y	22551	Fusion of spine bones with removal of disc at upper spinal column, anterior approach	N	F	17	17	17	5156	1505.94	1204.17	1382.88
1912133570	Werthammer	Matthew	C	MD	M	I	2860 Third Avenue	Suite 10	Huntington	WV	54	25702	1	Metropolitan area core: primary flow within an urbanized area of 50,000 and greater	US	Neurosurgery	Y	22551	Fusion of spine bones with removal of disc at upper spinal column, anterior approach	N	F	14	14	14	8545	1669.47	1339.94	1428.59
1912905175	Spetka	Lawrence	M	MD	M	I	4235 Secor Rd		Toledo	OH	39	43623	1	Metropolitan area core: primary flow within an urbanized area of 50,000 and greater	US	Neurosurgery	Y	22551	Fusion of spine bones with removal of disc at upper spinal column, anterior approach	N	F	12	13	13	4246.85	1498.73	1200.18	1328.51
1912926643	Nanda	Anil		MBBS	M	I	1501 Kings Hwy	Department Of Neurosurgery	Shreveport	LA	22	71130	99	Unknown	US	Neurosurgery	Y	22551	Fusion of spine bones with removal of disc at upper spinal column, anterior approach	N	F	34	34	34	9216	1693.53	1350.62	1265.62
1912935115	Harrison	Richard	L	MD	M	I	2845 Greenbrier Rd Ste 330		Green Bay	WI	55	54311	1	Metropolitan area core: primary flow within an urbanized area of 50,000 and greater	US	Neurosurgery	Y	22551	Fusion of spine bones with removal of disc at upper spinal column, anterior approach	N	F	23	23	23	15079	1470.67	1179.08	1403.52
1912956293	Held	Mark	C	MD	M	I	722 Newman Rd		New Bern	NC	37	28562	1	Metropolitan area core: primary flow within an urbanized area of 50,000 and greater	US	Neurosurgery	Y	22551	Fusion of spine bones with removal of disc at upper spinal column, anterior approach	N	F	40	40	40	5591.9	1245.95	986.403	1061.88
1922054998	Smisson	Hugh	F		M	I	840 Pine St	Suite 880	Macon	GA	13	31201	1	Metropolitan area core: primary flow within an urbanized area of 50,000 and greater	US	Neurosurgery	Y	22551	Fusion of spine bones with removal of disc at upper spinal column, anterior approach	N	F	17	17	17	11687.9	1582.14	1255.36	1403.53
1922113869	Baron	Eli	M	MD	M	I	444 S San Vicente Blvd	Suite 800	Los Angeles	CA	6	90048	1	Metropolitan area core: primary flow within an urbanized area of 50,000 and greater	US	Neurosurgery	Y	22551	Fusion of spine bones with removal of disc at upper spinal column, anterior approach	N	F	22	22	22	11666.8	1469.22	1164.59	1111.01
1922115385	Anderson	James	S	MD	M	I	6701 Rockside Rd	Suite 103	Cleveland	OH	39	44131	1	Metropolitan area core: primary flow within an urbanized area of 50,000 and greater	US	Neurosurgery	Y	22551	Fusion of spine bones with removal of disc at upper spinal column, anterior approach	N	F	14	14	14	7150	1717.13	1368.12	1403.52
1922157486	Benae	Jean Louis		M.D	M	I	8865 Synergy Dr	Suite 100	Mckinney	TX	48	75070	1	Metropolitan area core: primary flow within an urbanized area of 50,000 and greater	US	Neurosurgery	Y	22551	Fusion of spine bones with removal of disc at upper spinal column, anterior approach	N	F	15	15	15	3350	1635.31	1302.93	1403.52
1922243682	Hargett	Christopher	D	D.O.	M	I	1812 E Main St		Dothan	AL	1	36301	1	Metropolitan area core: primary flow within an urbanized area of 50,000 and greater	US	Neurosurgery	Y	22551	Fusion of spine bones with removal of disc at upper spinal column, anterior approach	N	F	19	19	19	4419	1364.96	1079.35	1436.82
1922272830	Alzate	Juan	C	MD	M	I	712 S Milwaukee Ave		Libertyville	IL	17	60048	1	Metropolitan area core: primary flow within an urbanized area of 50,000 and greater	US	Neurosurgery	Y	22551	Fusion of spine bones with removal of disc at upper spinal column, anterior approach	N	F	20	21	21	15000	1915.92	1526.5	1382.8
1922286517	Amini	Aminullah		M.D.	M	I	1400 Forest Glen Rd	Suite 225	Silver Spring	MD	24	20910	1	Metropolitan area core: primary flow within an urbanized area of 50,000 and greater	US	Neurosurgery	Y	22551	Fusion of spine bones with removal of disc at upper spinal column, anterior approach	N	F	17	17	17	10190	1872.43	1491.85	1362.25
1932100112	Faircloth	William	B	M.D.	M	I	3280 Dauphin St	Building A	Mobile	AL	1	36606	1	Metropolitan area core: primary flow within an urbanized area of 50,000 and greater	US	Neurosurgery	Y	22551	Fusion of spine bones with removal of disc at upper spinal column, anterior approach	N	F	29	29	29	8826.66	1376.23	1107.89	1394.84
1932101433	Woodard	Eric	J	M.D.	M	I	125 Parker Hill Ave	Converse 4	Roxbury Crossing	MA	25	2120	1	Metropolitan area core: primary flow within an urbanized area of 50,000 and greater	US	Neurosurgery	Y	22551	Fusion of spine bones with removal of disc at upper spinal column, anterior approach	N	F	12	12	12	13129.2	1639.05	1303.58	1302.98
1932123940	Reichman	Howard	R	M.D.	M	I	1055 N 300 W Ste 400		Provo	UT	49	84604	1	Metropolitan area core: primary flow within an urbanized area of 50,000 and greater	US	Neurosurgery	Y	22551	Fusion of spine bones with removal of disc at upper spinal column, anterior approach	N	F	43	43	43	5370.79	1730.58	1378.84	1403.53
1932135266	Farrukh	Abdallah	S	MD	M	I	42135 10th St W	Suite # 301	Lancaster	CA	6	93534	1	Metropolitan area core: primary flow within an urbanized area of 50,000 and greater	US	Neurosurgery	Y	22551	Fusion of spine bones with removal of disc at upper spinal column, anterior approach	N	F	13	13	13	7000	1797.58	1431.54	1402.86
1932149408	Malone	David	G	MD	M	I	1919 S Wheeling Ave	Ste # 706	Tulsa	OK	40	74104	1	Metropolitan area core: primary flow within an urbanized area of 50,000 and greater	US	Neurosurgery	Y	22551	Fusion of spine bones with removal of disc at upper spinal column, anterior approach	N	F	12	12	12	6430	1576.09	1253.38	1401.19
1932165180	Kalfas	Iain	H	MD	M	I	9500 Euclid Ave		Cleveland	OH	39	44195	1	Metropolitan area core: primary flow within an urbanized area of 50,000 and greater	US	Neurosurgery	Y	22551	Fusion of spine bones with removal of disc at upper spinal column, anterior approach	N	F	12	12	12	8250	1679.6	1360.81	1432.76
1932165891	Mcgillicuddy	Gerald	T	M.D.	M	I	10 Winthrop St		Worcester	MA	25	1604	1	Metropolitan area core: primary flow within an urbanized area of 50,000 and greater	US	Neurosurgery	Y	22551	Fusion of spine bones with removal of disc at upper spinal column, anterior approach	N	F	19	19	19	8757.65	1704.96	1358.42	1403.52
1932168986	Giddens	Eugene	M	MD	M	I	849 82nd Pkwy		Myrtle Beach	SC	45	29572	1	Metropolitan area core: primary flow within an urbanized area of 50,000 and greater	US	Neurosurgery	Y	22551	Fusion of spine bones with removal of disc at upper spinal column, anterior approach	N	F	27	27	27	4723	1247.34	993.813	1081.23
1932174372	Koeleveld	Robin	F	MD	M	I	5838 Six Forks Rd	Suite 100	Raleigh	NC	37	27609	1	Metropolitan area core: primary flow within an urbanized area of 50,000 and greater	US	Neurosurgery	Y	22551	Fusion of spine bones with removal of disc at upper spinal column, anterior approach	N	F	14	14	14	5044.29	1653.12	1317.12	1403.53
1932195427	Burnett	Mark	G	MD	M	I	1015 E 32nd St	Ste 411	Austin	TX	48	78705	1	Metropolitan area core: primary flow within an urbanized area of 50,000 and greater	US	Neurosurgery	Y	22551	Fusion of spine bones with removal of disc at upper spinal column, anterior approach	N	F	16	16	16	5330	1651.92	1316.16	1359.66
1932196128	Ty	Henry	Y	M.D.	M	I	354 Merrimack St		Lawrence	MA	25	1843	1	Metropolitan area core: primary flow within an urbanized area of 50,000 and greater	US	Neurosurgery	Y	22551	Fusion of spine bones with removal of disc at upper spinal column, anterior approach	N	F	19	20	20	5040	1607.37	1280.66	1274.4
1932241742	Rahhal	Ryan	C	MD	M	I	6767 South Yale Avenue	Suite A	Tulsa	OK	40	74136	1	Metropolitan area core: primary flow within an urbanized area of 50,000 and greater	US	Neurosurgery	Y	22551	Fusion of spine bones with removal of disc at upper spinal column, anterior approach	N	F	14	14	14	1968.02	1197.37	954.002	808.28
1932301678	Dorbish	Ronald	J	D.O.	M	I	3555 Olentangy River Rd	Suite 2001	Columbus	OH	39	43214	1	Metropolitan area core: primary flow within an urbanized area of 50,000 and greater	US	Neurosurgery	Y	22551	Fusion of spine bones with removal of disc at upper spinal column, anterior approach	N	F	16	16	16	5316	1711.02	1363.25	1403.52
1932303526	Abbasi	Hamid	R	MD	M	I	6600 State Highway 29 S		Alexandria	MN	27	56308	4	Micropolitan area core: primary flow within an urban cluster of 10,000 to 49,999	US	Neurosurgery	Y	22551	Fusion of spine bones with removal of disc at upper spinal column, anterior approach	N	O	12	12	12	7935	1552.92	1237.29	1403.53
1932343324	Spiro	David		D.O.	M	I	1000 Asylum Ave	Suite 4320	Hartford	CT	9	6105	1	Metropolitan area core: primary flow within an urbanized area of 50,000 and greater	US	Neurosurgery	Y	22551	Fusion of spine bones with removal of disc at upper spinal column, anterior approach	N	F	13	13	13	3296.94	1123.97	900.087	879.5
1942203195	Chimenti	James	M	MD	M	I	1952 Route 22 E	Ste 201	Bound Brook	NJ	34	8805	1	Metropolitan area core: primary flow within an urbanized area of 50,000 and greater	US	Neurosurgery	Y	22551	Fusion of spine bones with removal of disc at upper spinal column, anterior approach	N	F	11	11	11	54909.1	1783.11	1420.69	1286.14
1942206727	Wolf	Erich	W	M.D, PH.D	M	I	1614 Wolf Cir		Lake Charles	LA	22	70605	1	Metropolitan area core: primary flow within an urbanized area of 50,000 and greater	US	Neurosurgery	Y	22551	Fusion of spine bones with removal of disc at upper spinal column, anterior approach	N	F	18	18	18	3500	1673.3	1336.61	1423.01
1942231501	Graham	Robert	S	M.D.	M	I	1250 E Marshall Street	Neurosurgery	Richmond	VA	51	23298	1	Metropolitan area core: primary flow within an urbanized area of 50,000 and greater	US	Neurosurgery	Y	22551	Fusion of spine bones with removal of disc at upper spinal column, anterior approach	N	F	18	18	18	6787.11	1638.06	1294.71	1406.47
1942240783	Givhan	Bryan	S	M.D.	M	I	701 University Blvd E	Suite 702	Tuscaloosa	AL	1	35401	1	Metropolitan area core: primary flow within an urbanized area of 50,000 and greater	US	Neurosurgery	Y	22551	Fusion of spine bones with removal of disc at upper spinal column, anterior approach	N	F	80	80	80	3481.1	1074.52	855.576	955.719
1942290739	Olinger	Rodney	G	M.D.	M	I	6325 Humphreys Blvd		Memphis	TN	47	38120	1	Metropolitan area core: primary flow within an urbanized area of 50,000 and greater	US	Neurosurgery	Y	22551	Fusion of spine bones with removal of disc at upper spinal column, anterior approach	N	F	21	21	21	3217.86	869.527	693.97	733.849
1942291133	Jenkins	Jeffrey	D	MD	M	I	1130 N Church St	Suite 200	Greensboro	NC	37	27401	1	Metropolitan area core: primary flow within an urbanized area of 50,000 and greater	US	Neurosurgery	Y	22551	Fusion of spine bones with removal of disc at upper spinal column, anterior approach	N	F	24	24	24	5779.38	1126.8	898.883	920.484
1942385703	Fautheree	Gregory	L	MD	M	I	10101 Park Rowe Ave Ste 200		Baton Rouge	LA	22	70810	1	Metropolitan area core: primary flow within an urbanized area of 50,000 and greater	US	Neurosurgery	Y	22551	Fusion of spine bones with removal of disc at upper spinal column, anterior approach	N	F	19	19	19	8305	1753.91	1397.42	1403.52
1942429394	Klopper	Hendrik	B	MD	M	I	575 N Sioux Point Rd		Dakota Dunes	SD	46	57049	1	Metropolitan area core: primary flow within an urbanized area of 50,000 and greater	US	Neurosurgery	Y	22551	Fusion of spine bones with removal of disc at upper spinal column, anterior approach	N	F	13	13	13	4687.08	1444.4	1171.26	1457.51
1952308413	Canavati	Isa	S	M.D.	M	I	7956 W Jefferson Blvd		Fort Wayne	IN	18	46804	1	Metropolitan area core: primary flow within an urbanized area of 50,000 and greater	US	Neurosurgery	Y	22551	Fusion of spine bones with removal of disc at upper spinal column, anterior approach	N	F	37	37	37	7609	1535.94	1218.71	1413.01
1952322877	Fox	Andrew		M.D.	M	I	2800 L St	Suite 500	Sacramento	CA	6	95816	1	Metropolitan area core: primary flow within an urbanized area of 50,000 and greater	US	Neurosurgery	Y	22551	Fusion of spine bones with removal of disc at upper spinal column, anterior approach	N	F	14	14	14	5582.06	1533.94	1222.41	1331.35
1952335655	Kowalski	Robert	J	MD	M	I	2250 Drew St		Clearwater	FL	12	33765	1	Metropolitan area core: primary flow within an urbanized area of 50,000 and greater	US	Neurosurgery	Y	22551	Fusion of spine bones with removal of disc at upper spinal column, anterior approach	N	F	20	20	20	11146.4	1445.42	1145.69	1290.13
1952363152	Picker	Selwyn		MD	M	I	621 S New Ballas Rd	Suite 310a	Saint Louis	MO	29	63141	1	Metropolitan area core: primary flow within an urbanized area of 50,000 and greater	US	Neurosurgery	Y	22551	Fusion of spine bones with removal of disc at upper spinal column, anterior approach	N	F	13	13	13	5653.55	267.71	213.3	120.927
1952371098	Mccombs	Paul	R	MD	M	I	2011 Murphy Ave	Suite 401	Nashville	TN	47	37203	1	Metropolitan area core: primary flow within an urbanized area of 50,000 and greater	US	Neurosurgery	Y	22551	Fusion of spine bones with removal of disc at upper spinal column, anterior approach	N	F	13	14	14	4136	1393.3	1110.11	1378.47
1952372138	Worthington	Ward	C	MD	M	I	125 Doughty St	Suite 570	Charleston	SC	45	29403	1	Metropolitan area core: primary flow within an urbanized area of 50,000 and greater	US	Neurosurgery	Y	22551	Fusion of spine bones with removal of disc at upper spinal column, anterior approach	N	F	11	11	11	4893	1571.68	1252.23	1355.68
1952376949	Allen	Robert	L	MD	M	I	5838 Six Forks Rd	Suite 100	Raleigh	NC	37	27609	1	Metropolitan area core: primary flow within an urbanized area of 50,000 and greater	US	Neurosurgery	Y	22551	Fusion of spine bones with removal of disc at upper spinal column, anterior approach	N	F	12	12	12	6283.33	1476.51	1176.41	1305.28
1952394157	Raque	George	H	MD	M	I	210 E Gray St	Ste 1105	Louisville	KY	21	40202	1	Metropolitan area core: primary flow within an urbanized area of 50,000 and greater	US	Neurosurgery	Y	22551	Fusion of spine bones with removal of disc at upper spinal column, anterior approach	N	F	24	25	25	4996	1370.04	1093.03	1280.72
1952397671	Rosner	Michael	K	MD	M	I	2150 Pennsylvania Ave Nw	Suite 7-420	Washington	DC	11	20037	1	Metropolitan area core: primary flow within an urbanized area of 50,000 and greater	US	Neurosurgery	Y	22551	Fusion of spine bones with removal of disc at upper spinal column, anterior approach	N	F	13	13	13	4965	1931.46	1538.88	1349.54
1952487241	Monroe	Timothy	R	M.D.	M	I	1075 Boiling Springs Rd		Spartanburg	SC	45	29303	1	Metropolitan area core: primary flow within an urbanized area of 50,000 and greater	US	Neurosurgery	Y	22551	Fusion of spine bones with removal of disc at upper spinal column, anterior approach	N	F	30	31	31	5282.26	1548.45	1232.32	1311.6
1952510653	Shukairy	Mohammad	S	M.D.	M	I	801 Macarthur Blvd	Ste 405	Munster	IN	18	46321	1	Metropolitan area core: primary flow within an urbanized area of 50,000 and greater	US	Neurosurgery	Y	22551	Fusion of spine bones with removal of disc at upper spinal column, anterior approach	N	F	13	13	13	5407.62	1658.52	1321.42	1403.53
1952510968	Seaman	Brian	F	D.O.	M	I	931 Chatham Ln		Columbus	OH	39	43221	1	Metropolitan area core: primary flow within an urbanized area of 50,000 and greater	US	Neurosurgery	Y	22551	Fusion of spine bones with removal of disc at upper spinal column, anterior approach	N	F	13	13	13	5316	1623.69	1291.1	1418
1952519704	Liechty	Peter		MD	M	I	604 N Acadia Rd	Suite 410	Thibodaux	LA	22	70301	1	Metropolitan area core: primary flow within an urbanized area of 50,000 and greater	US	Neurosurgery	Y	22551	Fusion of spine bones with removal of disc at upper spinal column, anterior approach	N	F	27	27	27	1905.33	756.29	602.57	542.7
1952520694	Arredondo	Nicolas	F	M.D.	M	I	4 E Jackson Blvd		Savannah	GA	13	31405	1	Metropolitan area core: primary flow within an urbanized area of 50,000 and greater	US	Neurosurgery	Y	22551	Fusion of spine bones with removal of disc at upper spinal column, anterior approach	N	F	20	20	20	8150	1638.93	1305.81	1403.53
1962408930	Dagnew	Elias		M.D.	M	I	4385 Johns Creek Pkwy	Suite 200	Suwanee	GA	13	30024	1	Metropolitan area core: primary flow within an urbanized area of 50,000 and greater	US	Neurosurgery	Y	22551	Fusion of spine bones with removal of disc at upper spinal column, anterior approach	N	F	15	15	15	11260.7	1746.92	1391.85	1403.52
1962455303	Salerno	Simon	A	MD	M	I	2101 Route 34		Wall Township	NJ	34	7719	1	Metropolitan area core: primary flow within an urbanized area of 50,000 and greater	US	Neurosurgery	Y	22551	Fusion of spine bones with removal of disc at upper spinal column, anterior approach	N	F	12	12	12	7000	1516.28	1208.1	1120.49
1962516310	Greenwald	David	L	M.D.	M	I	100 Whetstone Pl	Ste 310	St Augustine	FL	12	32086	1	Metropolitan area core: primary flow within an urbanized area of 50,000 and greater	US	Neurosurgery	Y	22551	Fusion of spine bones with removal of disc at upper spinal column, anterior approach	N	F	25	25	25	5936	1792.32	1428.03	1375.46
1962619023	Baule	Raymond	M	MD	M	I	4056 Capital Dr		Rocky Mount	NC	37	27804	1	Metropolitan area core: primary flow within an urbanized area of 50,000 and greater	US	Neurosurgery	Y	22551	Fusion of spine bones with removal of disc at upper spinal column, anterior approach	N	F	12	12	12	5048	1620.06	1290.78	1403.53
1972522191	Henkin	Philip		M.D.	M	I	1007 Professional Park Dr		Brandon	FL	12	33511	1	Metropolitan area core: primary flow within an urbanized area of 50,000 and greater	US	Neurosurgery	Y	22551	Fusion of spine bones with removal of disc at upper spinal column, anterior approach	N	F	13	13	13	5450	1792.33	1428.04	1403.53
1972570885	Lee	Albert	S	M.D.	M	I	1401 Centerville Rd	Suite 300	Tallahassee	FL	12	32308	1	Metropolitan area core: primary flow within an urbanized area of 50,000 and greater	US	Neurosurgery	Y	22551	Fusion of spine bones with removal of disc at upper spinal column, anterior approach	N	F	12	12	12	13000	1828.9	1457.17	1403.53
1972573962	Alexander	Peter	A	M.D.	M	I	1651 N Parham Rd		Richmond	VA	51	23229	1	Metropolitan area core: primary flow within an urbanized area of 50,000 and greater	US	Neurosurgery	Y	22551	Fusion of spine bones with removal of disc at upper spinal column, anterior approach	N	F	16	16	16	5114	1700.84	1346.88	1395.4
1972576981	Pierre	Andy	H	MD	M	I	540 Snow Hill Rd		Salisbury	MD	24	21804	1	Metropolitan area core: primary flow within an urbanized area of 50,000 and greater	US	Neurosurgery	Y	22551	Fusion of spine bones with removal of disc at upper spinal column, anterior approach	N	F	14	14	14	8276	1724.01	1366.27	1346.18
1972588416	Muhanna	Nabil	L	M.D.	M	I	1240 Jesse Jewell Pkwy Se	Ste 300	Gainesville	GA	13	30501	1	Metropolitan area core: primary flow within an urbanized area of 50,000 and greater	US	Neurosurgery	Y	22551	Fusion of spine bones with removal of disc at upper spinal column, anterior approach	N	F	27	27	27	7045	1626.86	1295.04	1385.71
1972596179	Mayer	Norman	W	MD	M	I	911 Bypass Rd		Pikeville	KY	21	41501	7	Small town core: primary flow within an urban cluster of 2,500 to 9,999	US	Neurosurgery	Y	22551	Fusion of spine bones with removal of disc at upper spinal column, anterior approach	N	F	13	13	13	3215.54	1564.02	1246.13	1349.54
1972604650	Bazzone	Victor	T	MD	M	I	15190 Community Rd	Suite 300	Gulfport	MS	28	39503	1	Metropolitan area core: primary flow within an urbanized area of 50,000 and greater	US	Neurosurgery	Y	22551	Fusion of spine bones with removal of disc at upper spinal column, anterior approach	N	F	20	20	20	5655	780.169	621.599	704.576
1972656908	Baird	Clinton	J	M.D.	M	I	6802 S Olympia Ave	Suite 300	Tulsa	OK	40	74132	1	Metropolitan area core: primary flow within an urbanized area of 50,000 and greater	US	Neurosurgery	Y	22551	Fusion of spine bones with removal of disc at upper spinal column, anterior approach	N	F	14	14	14	6703.57	1622.28	1292.55	1403.53
1972710044	Oskouian	Rod	J	MD	M	I	Seattle Neuroscience Specialists	550 1th Ave 5th Floor	Seattle	WA	53	98122	1	Metropolitan area core: primary flow within an urbanized area of 50,000 and greater	US	Neurosurgery	Y	22551	Fusion of spine bones with removal of disc at upper spinal column, anterior approach	N	F	17	17	17	4368.38	1644.16	1301.37	1319.1
1972742906	Heller	Joshua	E	M.D.	M	I	909 Walnut St	2nd Floor	Philadelphia	PA	42	19107	1	Metropolitan area core: primary flow within an urbanized area of 50,000 and greater	US	Neurosurgery	Y	22551	Fusion of spine bones with removal of disc at upper spinal column, anterior approach	N	F	11	11	11	4905	1842.79	1468.24	1355.68
1972754927	Keshavarzi	Sassan		M.D.	M	I	2701 Chester Ave	Ste 102	Bakersfield	CA	6	93301	1	Metropolitan area core: primary flow within an urbanized area of 50,000 and greater	US	Neurosurgery	Y	22551	Fusion of spine bones with removal of disc at upper spinal column, anterior approach	N	F	15	15	15	10231.2	1730.66	1378.9	1403.53
1982611232	Degen	Jeffrey	W	M.D.	M	I	222 Route 59	Suite 205	Suffern	NY	36	10901	1	Metropolitan area core: primary flow within an urbanized area of 50,000 and greater	US	Neurosurgery	Y	22551	Fusion of spine bones with removal of disc at upper spinal column, anterior approach	N	F	11	11	11	2323.38	1909.56	1521.44	1363.98
1982637831	Lewis	Adam	I	M.D.	M	I	1080 River Oaks Dr	Suite B-103	Flowood	MS	28	39232	1	Metropolitan area core: primary flow within an urbanized area of 50,000 and greater	US	Neurosurgery	Y	22551	Fusion of spine bones with removal of disc at upper spinal column, anterior approach	N	F	32	33	33	8000	1433.12	1137.68	1364.41
1982646949	Kremer	M	A	MD., PLC	M	I	3299 N Wellness Dr	Bldg C, Suite 240	Holland	MI	26	49424	1	Metropolitan area core: primary flow within an urbanized area of 50,000 and greater	US	Neurosurgery	Y	22551	Fusion of spine bones with removal of disc at upper spinal column, anterior approach	N	F	16	16	16	3671	1700.93	1355.21	1403.52
1982648432	Pradhan	Ashutosh	A	MD	M	I	3 Shircliff Way	Dillion Building, Suite 714	Jacksonville	FL	12	32204	1	Metropolitan area core: primary flow within an urbanized area of 50,000 and greater	US	Neurosurgery	Y	22551	Fusion of spine bones with removal of disc at upper spinal column, anterior approach	N	F	29	29	29	5597.86	1828.98	1453.11	1399.47
1982659371	Grigorian	Arthur	A	M.D.	M	I	840 Pine St	Suite 880	Macon	GA	13	31201	1	Metropolitan area core: primary flow within an urbanized area of 50,000 and greater	US	Neurosurgery	Y	22551	Fusion of spine bones with removal of disc at upper spinal column, anterior approach	N	F	13	13	13	11687.9	1511.16	1209.52	1430.52
1982663340	Awasthi	Deepak		MD	M	I	604 N Acadia Rd	Suite 410	Thibodaux	LA	22	70301	1	Metropolitan area core: primary flow within an urbanized area of 50,000 and greater	US	Neurosurgery	Y	22551	Fusion of spine bones with removal of disc at upper spinal column, anterior approach	N	F	40	40	40	2870.38	1366.09	1088.43	1129.83
1982704128	Guerin	Christopher		M.D.	M	I	842 Sunset Lake Blvd	Suite 302	Venice	FL	12	34292	1	Metropolitan area core: primary flow within an urbanized area of 50,000 and greater	US	Neurosurgery	Y	22551	Fusion of spine bones with removal of disc at upper spinal column, anterior approach	N	F	13	13	13	894.637	865.832	689.849	617.552
1982751772	Reig	Adam		MD	M	I	2011 Murphy Ave	Suite 301	Nashville	TN	47	37203	1	Metropolitan area core: primary flow within an urbanized area of 50,000 and greater	US	Neurosurgery	Y	22551	Fusion of spine bones with removal of disc at upper spinal column, anterior approach	N	F	26	26	26	4136	1503.56	1196.71	1415.79
1982812723	Cormier	Jason		MD	M	I	155 Hospital Dr	Suite 100	Lafayette	LA	22	70503	1	Metropolitan area core: primary flow within an urbanized area of 50,000 and greater	US	Neurosurgery	Y	22551	Fusion of spine bones with removal of disc at upper spinal column, anterior approach	N	F	11	11	11	11803.8	1527.5	1217.03	1222.34
1982813622	Bhangoo	Sandeep	S	M.D. M.S.	M	I	1010 4th St Sw	Suite 105	Mason City	IA	19	50401	4	Micropolitan area core: primary flow within an urban cluster of 10,000 to 49,999	US	Neurosurgery	Y	22551	Fusion of spine bones with removal of disc at upper spinal column, anterior approach	N	F	23	23	23	6500	1553.54	1237.78	1403.53
1992721880	Gallaher	Regan	S	MD	M	I	1609 W 40th Ave	Suite 501	Pine Bluff	AR	5	71603	1	Metropolitan area core: primary flow within an urbanized area of 50,000 and greater	US	Neurosurgery	Y	22551	Fusion of spine bones with removal of disc at upper spinal column, anterior approach	N	F	23	23	23	2401.3	643.52	512.722	513.525
1992741912	Abshire	Bret		M.D.	M	I	25150 Hancock Ave	Suite 210	Murrieta	CA	6	92562	1	Metropolitan area core: primary flow within an urbanized area of 50,000 and greater	US	Neurosurgery	Y	22551	Fusion of spine bones with removal of disc at upper spinal column, anterior approach	N	F	12	12	12	6185	1735.68	1382.9	1403.53
1992867329	Aryan	Henry	E	MD, FACS, FAANS	M	I	1630 E Herndon Ave		Fresno	CA	6	93720	1	Metropolitan area core: primary flow within an urbanized area of 50,000 and greater	US	Neurosurgery	Y	22551	Fusion of spine bones with removal of disc at upper spinal column, anterior approach	N	F	52	52	52	4659.75	1706.86	1358.44	1407.78
1992884753	Kilburn	Michael	P	MD	M	I	115 Academy Ave		Greenwood	SC	45	29646	4	Micropolitan area core: primary flow within an urban cluster of 10,000 to 49,999	US	Neurosurgery	Y	22551	Fusion of spine bones with removal of disc at upper spinal column, anterior approach	N	F	15	15	15	6500	1601.22	1270.5	1403.53
1992951370	Munson	Troy	A	M.D.	M	I	1111 6th Ave	Suite: B1	Des Moines	IA	19	50314	1	Metropolitan area core: primary flow within an urbanized area of 50,000 and greater	US	Neurosurgery	Y	22551	Fusion of spine bones with removal of disc at upper spinal column, anterior approach	N	F	11	11	11	4841	1403.27	1118.05	1275.94
1992968218	Mesfin	Fassil	B	M.D., PH.D.	M	I	1 Hospital Dr		Columbia	MO	29	65212	1	Metropolitan area core: primary flow within an urbanized area of 50,000 and greater	US	Neurosurgery	Y	22551	Fusion of spine bones with removal of disc at upper spinal column, anterior approach	N	F	27	27	27	5350.41	1625.63	1280.4	1362.96
1003027392	Curt	Bradford		MD	M	I	9075 Centre Pointe Dr Ste 200		West Chester	OH	39	45069	1	Metropolitan area core: primary flow within an urbanized area of 50,000 and greater	US	Neurosurgery	Y	22552	Fusion of spine bones with removal of disc at upper spinal column, anterior approach	N	F	11	18	11	2022	403.41	321.416	328.986
1003050493	Auschwitz	Tyler	S		M	I	2000 South Wheeling, Ste 200	St. Johns Neuroscience Institute	Tulsa	OK	40	74104	1	Metropolitan area core: primary flow within an urbanized area of 50,000 and greater	US	Neurosurgery	Y	22552	Fusion of spine bones with removal of disc at upper spinal column, anterior approach	N	F	13	19	13	846	370.235	294.984	314.443
1003819913	Renfro	Mark	B	MD	M	I	700 Olympic Plaza Cir	Ste 850	Tyler	TX	48	75701	1	Metropolitan area core: primary flow within an urbanized area of 50,000 and greater	US	Neurosurgery	Y	22552	Fusion of spine bones with removal of disc at upper spinal column, anterior approach	N	F	11	14	11	1142.57	257.678	210.461	313.009
1003878877	Faunce	Wesley	H	M.D.	M	I	632 Del Prado Blvd N	Suite 101	Cape Coral	FL	12	33909	1	Metropolitan area core: primary flow within an urbanized area of 50,000 and greater	US	Neurosurgery	Y	22552	Fusion of spine bones with removal of disc at upper spinal column, anterior approach	N	F	17	26	17	2920.5	460.883	367.208	328.984
1003920224	Friedman	Jonathan	A	M.D.	M	I	3201 University Dr E	Ste 410	Bryan	TX	48	77802	1	Metropolitan area core: primary flow within an urbanized area of 50,000 and greater	US	Neurosurgery	Y	22552	Fusion of spine bones with removal of disc at upper spinal column, anterior approach	N	F	16	21	16	2765	379.945	304.276	332.904
1013097427	Fine	Andrew	D	MD	M	I	5831 Bee Ridge Road	#100 Neurosurgery And Spine Specialists	Sarasota	FL	12	34233	1	Metropolitan area core: primary flow within an urbanized area of 50,000 and greater	US	Neurosurgery	Y	22552	Fusion of spine bones with removal of disc at upper spinal column, anterior approach	N	F	13	16	13	439.152	423.308	337.268	328.982
1013117688	Cox	Joseph	B	MD	M	I	4120 W Memorial Rd	Suite 300	Oklahoma City	OK	40	73120	1	Metropolitan area core: primary flow within an urbanized area of 50,000 and greater	US	Neurosurgery	Y	22552	Fusion of spine bones with removal of disc at upper spinal column, anterior approach	N	F	14	20	14	2363	293.685	236.054	281.942
1013900216	Cram	Gary	P	M.D.	M	I	1130 N Church St	Suite 200	Greensboro	NC	37	27401	1	Metropolitan area core: primary flow within an urbanized area of 50,000 and greater	US	Neurosurgery	Y	22552	Fusion of spine bones with removal of disc at upper spinal column, anterior approach	N	F	11	16	11	1296.94	245.404	195.525	208.083
1013951185	Adderholt	Jerry	G	MD	M	I	426 East Dr.Hicks Blvd		Florence	AL	1	35630	1	Metropolitan area core: primary flow within an urbanized area of 50,000 and greater	US	Neurosurgery	Y	22552	Fusion of spine bones with removal of disc at upper spinal column, anterior approach	N	F	11	11	11	3000	364.07	290.07	328.98
1023001468	Bindal	Ajay	K	MD	M	I	7737 Southwest Fwy	230	Houston	TX	48	77074	1	Metropolitan area core: primary flow within an urbanized area of 50,000 and greater	US	Neurosurgery	Y	22552	Fusion of spine bones with removal of disc at upper spinal column, anterior approach	N	F	11	20	11	4339	414.58	330.317	328.988
1023067261	Tolentino	Paul	J	MD PHD	M	I	1723 Broadway	Suite 410	Cape Girardeau	MO	29	63701	1	Metropolitan area core: primary flow within an urbanized area of 50,000 and greater	US	Neurosurgery	Y	22552	Fusion of spine bones with removal of disc at upper spinal column, anterior approach	N	F	22	34	22	3150.73	393.971	313.898	328.989
1023106507	Morreale	Vittorio	M	M.D.	M	I	50505 Schoenherr Rd	Ste 200	Shelby Twp	MI	26	48315	1	Metropolitan area core: primary flow within an urbanized area of 50,000 and greater	US	Neurosurgery	Y	22552	Fusion of spine bones with removal of disc at upper spinal column, anterior approach	N	F	11	17	11	1350	436.64	347.891	328.985
1023141371	Wehman	Joseph		MD	M	I	32 W. Gore St	5th Floor / Mp 159	Orlando	FL	12	32806	1	Metropolitan area core: primary flow within an urbanized area of 50,000 and greater	US	Neurosurgery	Y	22552	Fusion of spine bones with removal of disc at upper spinal column, anterior approach	N	F	11	14	11	2128	414.841	330.522	328.983
1023276466	Muns	James	A	MD	M	I	1814 Roseland Blvd	Suite 200	Tyler	TX	48	75701	1	Metropolitan area core: primary flow within an urbanized area of 50,000 and greater	US	Neurosurgery	Y	22552	Fusion of spine bones with removal of disc at upper spinal column, anterior approach	N	F	14	17	14	1679.24	371.596	296.07	312.732
1043203706	Han	Patrick		MD	M	I	2000 S Wheeling Ave	Suite 200	Tulsa	OK	40	74104	1	Metropolitan area core: primary flow within an urbanized area of 50,000 and greater	US	Neurosurgery	Y	22552	Fusion of spine bones with removal of disc at upper spinal column, anterior approach	N	F	20	30	20	846	365.754	292.272	334.471
1043210727	Shannon	Michael	B	MD	M	I	2809 Bell St		Zanesville	OH	39	43701	4	Micropolitan area core: primary flow within an urban cluster of 10,000 to 49,999	US	Neurosurgery	Y	22552	Fusion of spine bones with removal of disc at upper spinal column, anterior approach	N	F	22	28	22	1500	387.43	308.682	328.982
1043227630	Kraljic	Steven	G	M.D.	M	I	900 E Broadway Ave		Bismarck	ND	38	58501	1	Metropolitan area core: primary flow within an urbanized area of 50,000 and greater	US	Neurosurgery	Y	22552	Fusion of spine bones with removal of disc at upper spinal column, anterior approach	N	F	12	17	12	1250	379.758	302.57	328.983
1043261597	George	Richard	E	MD	M	I	4515 Marsha Sharp Fwy		Lubbock	TX	48	79407	1	Metropolitan area core: primary flow within an urbanized area of 50,000 and greater	US	Neurosurgery	Y	22552	Fusion of spine bones with removal of disc at upper spinal column, anterior approach	N	F	30	40	30	886.68	369.448	293.14	328.982
1043263536	Haynes	Walter	G	M.D.	M	I	513 Brookwood Blvd	Ste. 75	Birmingham	AL	1	35209	1	Metropolitan area core: primary flow within an urbanized area of 50,000 and greater	US	Neurosurgery	Y	22552	Fusion of spine bones with removal of disc at upper spinal column, anterior approach	N	F	18	22	18	511	55.6627	44.8991	53.8364
1053308999	Argires	Perry	J	MD	M	I	233 College Ave.	Suite 201	Lancaster	PA	42	17603	1	Metropolitan area core: primary flow within an urbanized area of 50,000 and greater	US	Neurosurgery	Y	22552	Fusion of spine bones with removal of disc at upper spinal column, anterior approach	N	F	13	16	13	750	396.09	315.582	328.982
1053347906	Wang	Michael	Y	MD	M	I	1475 Nw 12th Ave		Miami	FL	12	33136	1	Metropolitan area core: primary flow within an urbanized area of 50,000 and greater	US	Neurosurgery	Y	22552	Fusion of spine bones with removal of disc at upper spinal column, anterior approach	N	F	15	26	15	1896	527.296	420.122	328.987
1053361386	Sawin	Paul	D	M.D.	M	I	1605 W Fairbanks Ave		Winter Park	FL	12	32789	1	Metropolitan area core: primary flow within an urbanized area of 50,000 and greater	US	Neurosurgery	Y	22552	Fusion of spine bones with removal of disc at upper spinal column, anterior approach	N	F	27	45	27	1650	399.861	319.871	336.297
1053375758	Spencer	Timothy	E	DO	M	I	14250 Beadle Lake Rd	Ste 160	Battle Creek	MI	26	49014	1	Metropolitan area core: primary flow within an urbanized area of 50,000 and greater	US	Neurosurgery	Y	22552	Fusion of spine bones with removal of disc at upper spinal column, anterior approach	N	F	30	49	30	1929	400.723	319.274	328.984
1063450948	Westmark	Richard	M	M.D.	M	I	18333 Egret Bay Blvd	Suite 200	Houston	TX	48	77058	1	Metropolitan area core: primary flow within an urbanized area of 50,000 and greater	US	Neurosurgery	Y	22552	Fusion of spine bones with removal of disc at upper spinal column, anterior approach	N	F	15	27	15	4600	398.157	317.23	328.984
1063560597	Park	John	J	M.D.	M	I	16605 Southwest Fwy	Suite 285	Sugar Land	TX	48	77479	1	Metropolitan area core: primary flow within an urbanized area of 50,000 and greater	US	Neurosurgery	Y	22552	Fusion of spine bones with removal of disc at upper spinal column, anterior approach	N	F	14	23	14	2525	390.913	311.46	328.988
1063687184	Kurtom	Khalid	H	MD	M	I	403 Purdy St	Suite 204	Easton	MD	24	21601	4	Micropolitan area core: primary flow within an urban cluster of 10,000 to 49,999	US	Neurosurgery	Y	22552	Fusion of spine bones with removal of disc at upper spinal column, anterior approach	N	F	15	26	15	869	420.923	335.368	328.982
1073611968	Rastogi	Pawan		MD	M	I	774 Christiana Road	Suite 202	Newark	DE	10	19713	1	Metropolitan area core: primary flow within an urbanized area of 50,000 and greater	US	Neurosurgery	Y	22552	Fusion of spine bones with removal of disc at upper spinal column, anterior approach	N	F	22	27	22	3050	424.966	338.59	328.982
1073738613	Sin	Anthony	H	M.D.	M	I	1501 Kings Hwy		Shreveport	LA	22	71103	1	Metropolitan area core: primary flow within an urbanized area of 50,000 and greater	US	Neurosurgery	Y	22552	Fusion of spine bones with removal of disc at upper spinal column, anterior approach	N	F	21	26	21	2187	392.261	314.253	335.309
1083620942	Boulos	Paul	T	MD	M	I	774 Christiana Rd	Ste 202	Newark	DE	10	19713	1	Metropolitan area core: primary flow within an urbanized area of 50,000 and greater	US	Neurosurgery	Y	22552	Fusion of spine bones with removal of disc at upper spinal column, anterior approach	N	F	12	20	12	3050	425.227	338.798	328.985
1083621957	Halamandaris	Gus	G	MD	M	I	220 San Jose St		Salinas	CA	6	93901	1	Metropolitan area core: primary flow within an urbanized area of 50,000 and greater	US	Neurosurgery	Y	22552	Fusion of spine bones with removal of disc at upper spinal column, anterior approach	N	F	29	50	29	977	393.36	313.751	328.167
1083704555	Gold	Mark	A	M.D.	M	I	1118 Hampshire St		Quincy	IL	17	62301	4	Micropolitan area core: primary flow within an urban cluster of 10,000 to 49,999	US	Neurosurgery	Y	22552	Fusion of spine bones with removal of disc at upper spinal column, anterior approach	N	F	11	19	11	1996.95	421.751	336.03	328.987
1093703571	Citow	Jonathan	S	MD	M	I	712 S Milwaukee Ave		Libertyville	IL	17	60048	1	Metropolitan area core: primary flow within an urbanized area of 50,000 and greater	US	Neurosurgery	Y	22552	Fusion of spine bones with removal of disc at upper spinal column, anterior approach	N	F	40	80	40	10000	454.046	361.761	330.016
1093782864	Dorai	Zeena		MD	F	I	3333 N. Calvert Street	Suite 400	Baltimore	MD	24	21218	1	Metropolitan area core: primary flow within an urbanized area of 50,000 and greater	US	Neurosurgery	Y	22552	Fusion of spine bones with removal of disc at upper spinal column, anterior approach	N	F	21	32	21	1202.28	411.611	327.951	309.709
1093811028	Choi	William		MD	M	I	6825 S Galena St	Suite 314	Centennial	CO	8	80112	1	Metropolitan area core: primary flow within an urbanized area of 50,000 and greater	US	Neurosurgery	Y	22552	Fusion of spine bones with removal of disc at upper spinal column, anterior approach	N	F	21	24	21	1089.38	412.391	328.571	328.981
1093929150	Smith	Marcus	A	M.D.	M	I	1002 Texas Blvd	Suite 406	Texarkana	TX	48	75501	1	Metropolitan area core: primary flow within an urbanized area of 50,000 and greater	US	Neurosurgery	Y	22552	Fusion of spine bones with removal of disc at upper spinal column, anterior approach	N	F	29	40	29	1666.53	372.338	296.663	331.046
1104040732	Kachmann	Michael	C	MD	M	I	3825 Edwards Rd	Suite 300	Cincinnati	OH	39	45209	1	Metropolitan area core: primary flow within an urbanized area of 50,000 and greater	US	Neurosurgery	Y	22552	Fusion of spine bones with removal of disc at upper spinal column, anterior approach	N	F	14	23	14	2022	368.331	293.468	336.14
1104833524	Giovanini	Mark	A	M.D.	M	I	1040 Gulf Breeze Pkwy	Suite 209	Gulf Breeze	FL	12	32561	1	Metropolitan area core: primary flow within an urbanized area of 50,000 and greater	US	Neurosurgery	Y	22552	Fusion of spine bones with removal of disc at upper spinal column, anterior approach	N	F	14	15	14	2883	414.841	330.521	328.981
1104961010	Voyadzis	Jean-Marc		M.D.	M	I	10401 Hospital Dr	Suite 101	Clinton	MD	24	20735	1	Metropolitan area core: primary flow within an urbanized area of 50,000 and greater	US	Neurosurgery	Y	22552	Fusion of spine bones with removal of disc at upper spinal column, anterior approach	N	F	12	21	12	1007	447.701	355.973	328.984
1114913605	Webb	Kristopher	M	MD	M	I	3000 N Ih 35	Suite 600	Austin	TX	48	78705	1	Metropolitan area core: primary flow within an urbanized area of 50,000 and greater	US	Neurosurgery	Y	22552	Fusion of spine bones with removal of disc at upper spinal column, anterior approach	N	F	11	19	11	969	309.705	246.757	256.264
1124014808	Mccann	William	P	M.D.	M	I	354 Merrimack St		Lawrence	MA	25	1843	1	Metropolitan area core: primary flow within an urbanized area of 50,000 and greater	US	Neurosurgery	Y	22552	Fusion of spine bones with removal of disc at upper spinal column, anterior approach	N	F	13	21	13	240	62.5776	49.8576	52.6395
1124065305	Patel	Sunil	J	MD	M	I	171 Ashley Ave		Charleston	SC	45	29425	1	Metropolitan area core: primary flow within an urbanized area of 50,000 and greater	US	Neurosurgery	Y	22552	Fusion of spine bones with removal of disc at upper spinal column, anterior approach	N	F	13	16	13	3548	382.088	304.428	328.982
1124129473	Najafi	Ali		MD	M	I	7130 N Sharon Ave	#100	Fresno	CA	6	93720	1	Metropolitan area core: primary flow within an urbanized area of 50,000 and greater	US	Neurosurgery	Y	22552	Fusion of spine bones with removal of disc at upper spinal column, anterior approach	N	F	22	33	23	2138.3	394.71	314.483	328.983
1134118789	Arnautovic	Kenan		MD	M	I	6325 Humphreys Blvd	Semmes-Murphey Clinic	Memphis	TN	47	38120	1	Metropolitan area core: primary flow within an urbanized area of 50,000 and greater	US	Neurosurgery	Y	22552	Fusion of spine bones with removal of disc at upper spinal column, anterior approach	N	F	16	29	16	2047.41	282.992	228.765	267.959
1134140932	Henry	Matthew	N	M.D.	M	I	3223 N Webb Rd	Suite 1	Wichita	KS	20	67226	1	Metropolitan area core: primary flow within an urbanized area of 50,000 and greater	US	Neurosurgery	Y	22552	Fusion of spine bones with removal of disc at upper spinal column, anterior approach	N	F	12	18	12	1203	377.157	300.497	328.983
1134155666	Greenwald	Brent	H	M.D.	M	I	3155 Channing Way	Suite B	Idaho Falls	ID	16	83404	1	Metropolitan area core: primary flow within an urbanized area of 50,000 and greater	US	Neurosurgery	Y	22552	Fusion of spine bones with removal of disc at upper spinal column, anterior approach	N	F	13	24	13	1382	350.707	279.425	328.988
1134160161	Wallace	Bradley	A	MD	M	I	800 Prudential Dr	Tower B, 11th Floor	Jacksonville	FL	12	32207	1	Metropolitan area core: primary flow within an urbanized area of 50,000 and greater	US	Neurosurgery	Y	22552	Fusion of spine bones with removal of disc at upper spinal column, anterior approach	N	F	39	62	39	2791.97	416.56	330.52	328.98
1134174550	Garcia-Bengochea	Javier		MD	M	I	800 Prudential Dr	Tower B, 11th Floor	Jacksonville	FL	12	32207	1	Metropolitan area core: primary flow within an urbanized area of 50,000 and greater	US	Neurosurgery	Y	22552	Fusion of spine bones with removal of disc at upper spinal column, anterior approach	N	F	16	25	16	2100.84	425.069	337.279	328.99
1134369556	Thambuswamy	Michael		M.D.	M	I	6802 S Olympia Ave W	Suite 300	Tulsa	OK	40	74132	1	Metropolitan area core: primary flow within an urbanized area of 50,000 and greater	US	Neurosurgery	Y	22552	Fusion of spine bones with removal of disc at upper spinal column, anterior approach	N	F	26	51	26	1519.22	370.837	296.737	333.825
1154501294	Chang	Steve	W	MD	M	I	485 S Dobson Rd	Suite 101	Chandler	AZ	4	85224	1	Metropolitan area core: primary flow within an urbanized area of 50,000 and greater	US	Neurosurgery	Y	22552	Fusion of spine bones with removal of disc at upper spinal column, anterior approach	N	F	22	35	22	1625	367.13	291.303	333.688
1154528776	Kostov	Dean	B	MD	M	I	12200 Warwick Blvd	Suite 410	Newport News	VA	51	23601	1	Metropolitan area core: primary flow within an urbanized area of 50,000 and greater	US	Neurosurgery	Y	22552	Fusion of spine bones with removal of disc at upper spinal column, anterior approach	N	F	18	26	18	775	360.009	286.837	335.31
1164414884	Scott	Eric	W	MEDICAL DOCTOR	M	I	6440 W Newberry Rd	Suite 401	Gainesville	FL	12	32605	1	Metropolitan area core: primary flow within an urbanized area of 50,000 and greater	US	Neurosurgery	Y	22552	Fusion of spine bones with removal of disc at upper spinal column, anterior approach	N	F	20	28	20	1700	414.842	330.523	328.983
1164420915	Vaughn	Troy	M	M.D.	M	I	3704 North Blvd	Suite C	Alexandria	LA	22	71301	1	Metropolitan area core: primary flow within an urbanized area of 50,000 and greater	US	Neurosurgery	Y	22552	Fusion of spine bones with removal of disc at upper spinal column, anterior approach	N	F	13	23	13	2202.35	397.693	316.858	332.558
1164457008	Rawson	Raymond	B	MD	M	I	2390 Mitchell Park Dr Ste B		Petoskey	MI	26	49770	7	Small town core: primary flow within an urban cluster of 2,500 to 9,999	US	Neurosurgery	Y	22552	Fusion of spine bones with removal of disc at upper spinal column, anterior approach	N	F	26	52	26	1200	377.609	300.859	332.148
1164489480	Garber	Jason	E	M.D.	M	I	3150 N Tenaya Way	Suite 340	Las Vegas	NV	32	89128	1	Metropolitan area core: primary flow within an urbanized area of 50,000 and greater	US	Neurosurgery	Y	22552	Fusion of spine bones with removal of disc at upper spinal column, anterior approach	N	F	14	23	14	5000	409.943	326.621	328.988
1164622908	Wogu	Elijah	U	DO	M	I	620 California Blvd	J	San Luis Obispo	CA	6	93401	1	Metropolitan area core: primary flow within an urbanized area of 50,000 and greater	US	Neurosurgery	Y	22552	Fusion of spine bones with removal of disc at upper spinal column, anterior approach	N	F	12	23	12	809.87	402.77	320.907	328.987
1164624516	Lothes	Christian	S	MD	M	I	3223 N Webb Rd	Suite 1	Wichita	KS	20	67226	1	Metropolitan area core: primary flow within an urbanized area of 50,000 and greater	US	Neurosurgery	Y	22552	Fusion of spine bones with removal of disc at upper spinal column, anterior approach	N	F	13	20	13	1203	339.442	270.448	337.209
1174505887	Alexander	Mathew	T	MD	M	I	1227 3rd St		Corpus Christi	TX	48	78404	1	Metropolitan area core: primary flow within an urbanized area of 50,000 and greater	US	Neurosurgery	Y	22552	Fusion of spine bones with removal of disc at upper spinal column, anterior approach	N	F	25	56	25	1576	375.426	299.12	328.986
1174523872	Pakzaban	Peyman		MDPA	M	I	3801 Vista Rd Ste 440		Pasadena	TX	48	77504	1	Metropolitan area core: primary flow within an urbanized area of 50,000 and greater	US	Neurosurgery	Y	22552	Fusion of spine bones with removal of disc at upper spinal column, anterior approach	N	F	19	20	19	410.935	389.849	310.61	328.98
1174551949	Viola	John	J	MD	M	I	509 Se Riverside Dr	Ste 203	Stuart	FL	12	34994	1	Metropolitan area core: primary flow within an urbanized area of 50,000 and greater	US	Neurosurgery	Y	22552	Fusion of spine bones with removal of disc at upper spinal column, anterior approach	N	F	15	18	15	1580	469.35	373.95	328.98
1174585640	Mangels	Kyle	J	MD	M	I	6802 S Olympia Ave	Ste300	Tulsa	OK	40	74132	1	Metropolitan area core: primary flow within an urbanized area of 50,000 and greater	US	Neurosurgery	Y	22552	Fusion of spine bones with removal of disc at upper spinal column, anterior approach	N	F	20	30	20	1614.17	377.676	300.914	320.763
1174622831	Mohit	Abdi	A	M.D.	M	I	Cleveland Clinic Spine Institute	9500 Euclid Ave-A41	Cleveland	OH	39	44195	1	Metropolitan area core: primary flow within an urbanized area of 50,000 and greater	US	Neurosurgery	Y	22552	Fusion of spine bones with removal of disc at upper spinal column, anterior approach	N	F	20	32	20	1110	358.573	287.017	334.124
1184642175	Lee	Sunghoon		M.D.	M	I	1229 E Seminole St	Suite 220	Springfield	MO	29	65804	1	Metropolitan area core: primary flow within an urbanized area of 50,000 and greater	US	Neurosurgery	Y	22552	Fusion of spine bones with removal of disc at upper spinal column, anterior approach	N	F	15	19	15	1553	369.016	294.014	309.508
1184666737	Naftalis	Richard	C	M.D.	M	I	3600 Gaston Ave	Suite 1158	Dallas	TX	48	75246	1	Metropolitan area core: primary flow within an urbanized area of 50,000 and greater	US	Neurosurgery	Y	22552	Fusion of spine bones with removal of disc at upper spinal column, anterior approach	N	F	11	14	11	1534.16	205.231	162.843	171.072
1184714180	Kueter	Daniel	B	MD	M	I	1010 E 3rd St	Suite 202	Chattanooga	TN	47	37403	1	Metropolitan area core: primary flow within an urbanized area of 50,000 and greater	US	Neurosurgery	Y	22552	Fusion of spine bones with removal of disc at upper spinal column, anterior approach	N	F	15	25	15	802	339.782	272.649	335.567
1184858292	Hazzard	Matthew	A	MD	M	I	1240 Jesse Jewell Pkwy	Ste 300	Gainesville	GA	13	30501	1	Metropolitan area core: primary flow within an urbanized area of 50,000 and greater	US	Neurosurgery	Y	22552	Fusion of spine bones with removal of disc at upper spinal column, anterior approach	N	F	14	25	14	1980	394.712	314.484	328.984
1194758508	Rami	Bimal		M.D.	M	I	6535 N Charles St	Ste 600	Baltimore	MD	24	21204	1	Metropolitan area core: primary flow within an urbanized area of 50,000 and greater	US	Neurosurgery	Y	22552	Fusion of spine bones with removal of disc at upper spinal column, anterior approach	N	F	15	26	15	901.077	442.26	352.37	328.984
1194769604	Winters	Dennis	D	M.D	M	I	4403 Harrison Blvd	Suite 1815	Ogden	UT	49	84403	1	Metropolitan area core: primary flow within an urbanized area of 50,000 and greater	US	Neurosurgery	Y	22552	Fusion of spine bones with removal of disc at upper spinal column, anterior approach	N	F	11	18	11	1781.5	408.597	325.547	328.983
1194930727	Stetson	Nathaniel	D	DO	M	I	3366 Nw Expressway Ste 250		Oklahoma City	OK	40	73112	1	Metropolitan area core: primary flow within an urbanized area of 50,000 and greater	US	Neurosurgery	Y	22552	Fusion of spine bones with removal of disc at upper spinal column, anterior approach	N	F	11	24	11	751.3	360.245	287.025	305.957
1194949594	Dreyer	Jason	A	DO	M	I	301 W Poplar St		Walla Walla	WA	53	99362	1	Metropolitan area core: primary flow within an urbanized area of 50,000 and greater	US	Neurosurgery	Y	22552	Fusion of spine bones with removal of disc at upper spinal column, anterior approach	N	F	36	69	36	944	375.524	299.198	328.985
1205016250	Little	Andrew	S	MD	M	I	2910 N 3rd Ave		Phoenix	AZ	4	85013	1	Metropolitan area core: primary flow within an urbanized area of 50,000 and greater	US	Neurosurgery	Y	22552	Fusion of spine bones with removal of disc at upper spinal column, anterior approach	N	F	12	19	12	1625	389.38	308.957	328.987
1205825338	Lindley	James	G	MD	M	I	4 E Jackson Blvd		Savannah	GA	13	31405	1	Metropolitan area core: primary flow within an urbanized area of 50,000 and greater	US	Neurosurgery	Y	22552	Fusion of spine bones with removal of disc at upper spinal column, anterior approach	N	F	13	18	13	1860	342.039	273.551	338.119
1205825932	Yalamanchili	Kennedy		MD	M	I	774 Christiana Rd	Ste 202	Newark	DE	10	19713	1	Metropolitan area core: primary flow within an urbanized area of 50,000 and greater	US	Neurosurgery	Y	22552	Fusion of spine bones with removal of disc at upper spinal column, anterior approach	N	F	14	23	14	3050	425.227	338.797	328.984
1205826955	Hisey	Brent	N	M.D.	M	I	14100 Parkway Commons Dr	Suite 201	Oklahoma City	OK	40	73134	1	Metropolitan area core: primary flow within an urbanized area of 50,000 and greater	US	Neurosurgery	Y	22552	Fusion of spine bones with removal of disc at upper spinal column, anterior approach	N	F	15	23	15	2326.74	310.297	247.228	268.91
1205830221	Roy	Ranjan	S	PH.O., M.D.	M	I	330 Jake Alexander Blvd W	Ste 104	Salisbury	NC	37	28147	1	Metropolitan area core: primary flow within an urbanized area of 50,000 and greater	US	Neurosurgery	Y	22552	Fusion of spine bones with removal of disc at upper spinal column, anterior approach	N	F	12	12	12	872	387.99	309.13	328.98
1215018510	Robertson	Daniel	P	M.D.	M	I	1901 S.E.18th Ave	Suite 101	Ocala	FL	12	34471	1	Metropolitan area core: primary flow within an urbanized area of 50,000 and greater	US	Neurosurgery	Y	22552	Fusion of spine bones with removal of disc at upper spinal column, anterior approach	N	F	16	24	17	1771	414.843	330.523	328.983
1215030333	Dorman	John	K	MD	M	I	540 W 5th St Ste 320		Odessa	TX	48	79761	1	Metropolitan area core: primary flow within an urbanized area of 50,000 and greater	US	Neurosurgery	Y	22552	Fusion of spine bones with removal of disc at upper spinal column, anterior approach	N	F	12	14	12	1018.05	356.66	284.17	328.989
1215920855	Kruse	John	J	M.D.	M	I	1520 Gause Blvd		Slidell	LA	22	70458	1	Metropolitan area core: primary flow within an urbanized area of 50,000 and greater	US	Neurosurgery	Y	22552	Fusion of spine bones with removal of disc at upper spinal column, anterior approach	N	F	12	14	12	2468.36	342.874	273.184	334.856
1215931100	Young	Paul	H	M.D.	M	I	10012 Kennerly Rd	Suite 400	Saint Louis	MO	29	63128	1	Metropolitan area core: primary flow within an urbanized area of 50,000 and greater	US	Neurosurgery	Y	22552	Fusion of spine bones with removal of disc at upper spinal column, anterior approach	N	F	13	23	13	838.174	393.943	314.265	332.56
1225021702	Snell	Brian		MD	M	I	4120 W Memorial Rd	Suite 300	Oklahoma City	OK	40	73120	1	Metropolitan area core: primary flow within an urbanized area of 50,000 and greater	US	Neurosurgery	Y	22552	Fusion of spine bones with removal of disc at upper spinal column, anterior approach	N	F	13	19	13	2780	387.36	308.629	328.987
1225048804	Erickson	Robert	K	MD	M	I	712 S Milwaukee Ave		Libertyville	IL	17	60048	1	Metropolitan area core: primary flow within an urbanized area of 50,000 and greater	US	Neurosurgery	Y	22552	Fusion of spine bones with removal of disc at upper spinal column, anterior approach	N	F	14	21	14	10000	459.793	366.34	328.988
1225059025	Dickerson	John	R	M.D.	M	I	3223 N Webb Rd	Suite 1	Wichita	KS	20	67226	1	Metropolitan area core: primary flow within an urbanized area of 50,000 and greater	US	Neurosurgery	Y	22552	Fusion of spine bones with removal of disc at upper spinal column, anterior approach	N	F	27	37	27	1203	366.964	292.376	331.206
1225252042	Anderson	Joshua	R	MD	M	I	705 Orleans Dr		Grand Island	NE	31	68803	1	Metropolitan area core: primary flow within an urbanized area of 50,000 and greater	US	Neurosurgery	Y	22552	Fusion of spine bones with removal of disc at upper spinal column, anterior approach	N	F	16	27	16	689	355.4	283.163	328.984
1225260102	Marcotte	Nicolas		MD.FRCSC.FACS.	M	I	125 Parker Hill Ave		Boston	MA	25	2120	1	Metropolitan area core: primary flow within an urbanized area of 50,000 and greater	US	Neurosurgery	Y	22552	Fusion of spine bones with removal of disc at upper spinal column, anterior approach	N	F	15	20	15	2635	252.656	201.304	204.626
1235106832	Khosrovi	Houman	H	MD	M	I	1212 Garfield Ave	Suite 300	Parkersburg	WV	54	26101	1	Metropolitan area core: primary flow within an urbanized area of 50,000 and greater	US	Neurosurgery	Y	22552	Fusion of spine bones with removal of disc at upper spinal column, anterior approach	N	F	11	23	11	1450	411.56	327.91	328.989
1235346354	Cameron	Brian		MD	M	I	1250 E Marshall St	Neurosurgery	Richmond	VA	51	23298	1	Metropolitan area core: primary flow within an urbanized area of 50,000 and greater	US	Neurosurgery	Y	22552	Fusion of spine bones with removal of disc at upper spinal column, anterior approach	N	F	11	20	11	1596	368.5	295.701	337.211
1245214238	Hunt	Gabriel		M.D.	M	I	8700 Beverly Blvd.		Los Angeles	CA	6	90048	1	Metropolitan area core: primary flow within an urbanized area of 50,000 and greater	US	Neurosurgery	Y	22552	Fusion of spine bones with removal of disc at upper spinal column, anterior approach	N	F	22	38	22	8776.89	271.54	216.35	205.62
1245215409	Afshar	John	K	MD	M	I	509 Se Riverside Dr	Ste 203	Stuart	FL	12	34994	1	Metropolitan area core: primary flow within an urbanized area of 50,000 and greater	US	Neurosurgery	Y	22552	Fusion of spine bones with removal of disc at upper spinal column, anterior approach	N	F	15	18	15	1580	469.35	373.95	328.98
1245251743	Barnett	David	W	M.D.	M	I	3600 Gaston Ave	Suite 907	Dallas	TX	48	75246	1	Metropolitan area core: primary flow within an urbanized area of 50,000 and greater	US	Neurosurgery	Y	22552	Fusion of spine bones with removal of disc at upper spinal column, anterior approach	N	F	13	14	13	4413	401.07	319.55	328.98
1245405661	O'shaughnessy	Brian	A	MD	M	I	2011 Murphy Ave	Suite 301	Nashville	TN	47	37203	1	Metropolitan area core: primary flow within an urbanized area of 50,000 and greater	US	Neurosurgery	Y	22552	Fusion of spine bones with removal of disc at upper spinal column, anterior approach	N	F	16	26	16	967	352.26	280.663	332.153
1265469571	Tobler	William	D	MD	M	I	3825 Edwards Rd Ste 300		Cincinnati	OH	39	45209	1	Metropolitan area core: primary flow within an urbanized area of 50,000 and greater	US	Neurosurgery	Y	22552	Fusion of spine bones with removal of disc at upper spinal column, anterior approach	N	F	14	22	14	2022	403.41	321.418	328.989
1265473516	Dalrymple	Stephen		MD	M	I	722 Newman Rd		New Bern	NC	37	28562	1	Metropolitan area core: primary flow within an urbanized area of 50,000 and greater	US	Neurosurgery	Y	22552	Fusion of spine bones with removal of disc at upper spinal column, anterior approach	N	F	33	44	33	676.432	278.606	221.979	241.06
1265479844	Ulm	Arthur	J	M.D.	M	I	330 22nd Ave N		Nashville	TN	47	37203	1	Metropolitan area core: primary flow within an urbanized area of 50,000 and greater	US	Neurosurgery	Y	22552	Fusion of spine bones with removal of disc at upper spinal column, anterior approach	N	F	12	19	12	6960.74	360.514	286.053	328.987
1265512685	Knego	Robert	S	MD	M	I	5831 Bee Ridge Road	#100 Neurosurgery And Spine Specialists	Sarasota	FL	12	34233	1	Metropolitan area core: primary flow within an urbanized area of 50,000 and greater	US	Neurosurgery	Y	22552	Fusion of spine bones with removal of disc at upper spinal column, anterior approach	N	F	15	22	15	439.144	423.307	337.267	328.983
1265520027	Oliver	Mark	D	M.D.	M	I	1901 Se 18th Ave	Suite 101	Ocala	FL	12	34471	1	Metropolitan area core: primary flow within an urbanized area of 50,000 and greater	US	Neurosurgery	Y	22552	Fusion of spine bones with removal of disc at upper spinal column, anterior approach	N	F	14	24	14	1771	414.844	330.524	328.985
1265551485	Hoover	Jason	M	M.D.	M	I	8441 State Highway 47	Suite 4300	Bryan	TX	48	77807	1	Metropolitan area core: primary flow within an urbanized area of 50,000 and greater	US	Neurosurgery	Y	22552	Fusion of spine bones with removal of disc at upper spinal column, anterior approach	N	F	11	14	11	2765	390.912	311.46	328.988
1265684518	Rosen	David	S	M.D.	M	I	1605 W Fairbanks Ave		Winter Park	FL	12	32789	1	Metropolitan area core: primary flow within an urbanized area of 50,000 and greater	US	Neurosurgery	Y	22552	Fusion of spine bones with removal of disc at upper spinal column, anterior approach	N	F	14	22	14	1650	431.946	344.153	328.986
1275526584	Kaye	Thomas	S	MD	M	I	2 Medical Center Dr	Suite 503	Springfield	MA	25	1107	1	Metropolitan area core: primary flow within an urbanized area of 50,000 and greater	US	Neurosurgery	Y	22552	Fusion of spine bones with removal of disc at upper spinal column, anterior approach	N	F	11	15	11	771.2	329.114	262.221	273.713
1275542516	Kim	Daniel	H	MD	M	I	6400 Fannin St	Ste 2800	Houston	TX	48	77030	1	Metropolitan area core: primary flow within an urbanized area of 50,000 and greater	US	Neurosurgery	Y	22552	Fusion of spine bones with removal of disc at upper spinal column, anterior approach	N	F	13	19	13	1572.96	414.58	330.317	328.987
1275568297	Juneau	Patrick Alton		M.D.	M	I	1103 Kaliste Saloom Rd	Suite 206	Lafayette	LA	22	70508	1	Metropolitan area core: primary flow within an urbanized area of 50,000 and greater	US	Neurosurgery	Y	22552	Fusion of spine bones with removal of disc at upper spinal column, anterior approach	N	F	15	19	15	2933	383.546	305.589	315.996
1275578205	Winters	Charles	J	MD	M	I	206 S Hays St		Bel Air	MD	24	21014	1.1	Secondary flow 30% to <50% to a larger urbanized area of 50,000 and greater	US	Neurosurgery	Y	22552	Fusion of spine bones with removal of disc at upper spinal column, anterior approach	N	F	14	20	14	2000	293.66	233.974	218.445
1275609489	Anderson	Thomas	S	MD	M	I	1106 Chuck Dawley Blvd	Suite 200	Mt Pleasant	SC	45	29464	1	Metropolitan area core: primary flow within an urbanized area of 50,000 and greater	US	Neurosurgery	Y	22552	Fusion of spine bones with removal of disc at upper spinal column, anterior approach	N	F	40	58	40	1034.48	284.014	226.973	248.723
1275707689	Zavala	Gerardo		MD	M	I	4611 Centerview		San Antonio	TX	48	78228	1	Metropolitan area core: primary flow within an urbanized area of 50,000 and greater	US	Neurosurgery	Y	22552	Fusion of spine bones with removal of disc at upper spinal column, anterior approach	N	F	11	18	11	2257	390.913	311.46	328.987
1275736365	Whisenhunt	Thomas	R	M.D. PHD	M	I	1510 Forest Ave		Montgomery	AL	1	36106	1	Metropolitan area core: primary flow within an urbanized area of 50,000 and greater	US	Neurosurgery	Y	22552	Fusion of spine bones with removal of disc at upper spinal column, anterior approach	N	F	14	18	14	2500	364.07	290.07	328.98
1285700369	Sharma	Mudit		MD	M	I	8650 Sudley Rd Ste 315		Manassas	VA	51	20110	1	Metropolitan area core: primary flow within an urbanized area of 50,000 and greater	US	Neurosurgery	Y	22552	Fusion of spine bones with removal of disc at upper spinal column, anterior approach	N	F	11	14	11	708.714	382.208	304.526	328.988
1285897991	Yusupov	Igor	R	M.D.	M	I	7649 E Pinnacle Peak Rd	Suite 100	Scottsdale	AZ	4	85255	1	Metropolitan area core: primary flow within an urbanized area of 50,000 and greater	US	Neurosurgery	Y	22552	Fusion of spine bones with removal of disc at upper spinal column, anterior approach	N	F	15	21	15	3097.9	387.772	308.954	328.983
1306010707	Wong	Cyrus	C	M.D.	M	I	1325 Pennsylvania Ave Ste 890		Fort Worth	TX	48	76104	1	Metropolitan area core: primary flow within an urbanized area of 50,000 and greater	US	Neurosurgery	Y	22552	Fusion of spine bones with removal of disc at upper spinal column, anterior approach	N	F	15	25	15	1014	396.56	315.96	328.986
1306036876	Musacchio	Michael	J	M.D.	M	I	2650 Ridge Ave	Kellogg 3rd Floor	Evanston	IL	17	60201	1	Metropolitan area core: primary flow within an urbanized area of 50,000 and greater	US	Neurosurgery	Y	22552	Fusion of spine bones with removal of disc at upper spinal column, anterior approach	N	F	11	15	11	1420	496.38	395.49	328.983
1306808191	Sarzier	John	S	M.D.	M	I	1146 E.G. Miles Pkwy	Suite 102	Hinesville	GA	13	31313	1	Metropolitan area core: primary flow within an urbanized area of 50,000 and greater	US	Neurosurgery	Y	22552	Fusion of spine bones with removal of disc at upper spinal column, anterior approach	N	F	13	22	13	1980	386.82	308.2	328.99
1306849575	Clark	Shawn	B	M.D.	M	I	6701 Airport Blvd Ste D146		Mobile	AL	1	36608	1	Metropolitan area core: primary flow within an urbanized area of 50,000 and greater	US	Neurosurgery	Y	22552	Fusion of spine bones with removal of disc at upper spinal column, anterior approach	N	F	20	29	20	1500	364.07	290.07	328.98
1306876172	Bohinski	Robert	J	M.D., PHD.	M	I	3825 Edwards Rd	Suite 300	Cincinnati	OH	39	45209	1	Metropolitan area core: primary flow within an urbanized area of 50,000 and greater	US	Neurosurgery	Y	22552	Fusion of spine bones with removal of disc at upper spinal column, anterior approach	N	F	12	21	12	2022	351.613	281.332	340.736
1306950654	Zubay	Geoffrey		M.D	M	I	9200 Pinecroft Dr	Ste. 130	Shenandoah	TX	48	77380	1.1	Secondary flow 30% to <50% to a larger urbanized area of 50,000 and greater	US	Neurosurgery	Y	22552	Fusion of spine bones with removal of disc at upper spinal column, anterior approach	N	F	16	26	16	1572.96	364.043	290.702	335.314
1316048911	Lee	David	C	MD	M	I	3688 Veterans Memorial Dr	Ste 200	Hattiesburg	MS	28	39401	1	Metropolitan area core: primary flow within an urbanized area of 50,000 and greater	US	Neurosurgery	Y	22552	Fusion of spine bones with removal of disc at upper spinal column, anterior approach	N	F	18	20	18	1967	356.09	282.54	328.98
1316975832	Prall	John Adair		M.D.	M	I	7780 S Broadway	Suite 350	Littleton	CO	8	80122	1	Metropolitan area core: primary flow within an urbanized area of 50,000 and greater	US	Neurosurgery	Y	22552	Fusion of spine bones with removal of disc at upper spinal column, anterior approach	N	F	11	14	11	2145	404.15	322.009	328.989
1326010562	Bejjani	Ghassan	K	MD	M	I	2101 Jacob St	Suite 401	Wheeling	WV	54	26003	1	Metropolitan area core: primary flow within an urbanized area of 50,000 and greater	US	Neurosurgery	Y	22552	Fusion of spine bones with removal of disc at upper spinal column, anterior approach	N	F	15	20	15	1294	380.945	304.463	333.095
1326046186	Cowan	Michael	A	MD	M	I	225 Baldwin Ave		Charlotte	NC	37	28204	1	Metropolitan area core: primary flow within an urbanized area of 50,000 and greater	US	Neurosurgery	Y	22552	Fusion of spine bones with removal of disc at upper spinal column, anterior approach	N	F	18	24	18	1930	380.507	304.933	332.41
1326046236	Adamson	Tim	E	MD	M	I	225 Baldwin Ave		Charlotte	NC	37	28204	1	Metropolitan area core: primary flow within an urbanized area of 50,000 and greater	US	Neurosurgery	Y	22552	Fusion of spine bones with removal of disc at upper spinal column, anterior approach	N	F	11	18	11	1930	387.99	309.13	328.984
1326236324	Guthikonda	Bharat			M	I	1501 Kings Hwy	Department Of Neurosurgery	Shreveport	LA	22	71103	1	Metropolitan area core: primary flow within an urbanized area of 50,000 and greater	US	Neurosurgery	Y	22552	Fusion of spine bones with removal of disc at upper spinal column, anterior approach	N	F	16	19	16	2187	415.77	331.261	328.982
1326246836	Phillips	Gabriel		MD	M	I	1401 Harrodsburg Rd	Suite A-540	Lexington	KY	21	40504	1	Metropolitan area core: primary flow within an urbanized area of 50,000 and greater	US	Neurosurgery	Y	22552	Fusion of spine bones with removal of disc at upper spinal column, anterior approach	N	F	13	16	13	1054	383.65	305.67	328.982
1326257015	Pannu	Tejpaul	S	M.D.	M	I	18181 Oakwood Blvd	Ste 403	Dearborn	MI	26	48124	1	Metropolitan area core: primary flow within an urbanized area of 50,000 and greater	US	Neurosurgery	Y	22552	Fusion of spine bones with removal of disc at upper spinal column, anterior approach	N	F	14	20	14	8144.6	422.454	335.481	328.988
1336106764	Greene	George	M	M.D.	M	I	4242 Farnam St	Suite 363	Omaha	NE	31	68131	1	Metropolitan area core: primary flow within an urbanized area of 50,000 and greater	US	Neurosurgery	Y	22552	Fusion of spine bones with removal of disc at upper spinal column, anterior approach	N	F	12	14	12	708	348.299	277.509	328.989
1336198209	Chahlavi	Ali		M.D.	M	I	4205 Belfort Rd	Joe Adams Building Suite 1100	Jacksonville	FL	12	32216	1	Metropolitan area core: primary flow within an urbanized area of 50,000 and greater	US	Neurosurgery	Y	22552	Fusion of spine bones with removal of disc at upper spinal column, anterior approach	N	F	23	39	23	1287	420.87	335.327	331.095
1346225984	Robinson	John	R	MD	M	I	509 Se Riverside Dr	Ste 203	Stuart	FL	12	34994	1	Metropolitan area core: primary flow within an urbanized area of 50,000 and greater	US	Neurosurgery	Y	22552	Fusion of spine bones with removal of disc at upper spinal column, anterior approach	N	F	27	38	27	1545.07	458.975	365.684	321.708
1346241817	Vardiman	Arnold	B	MD	M	I	4410 Medical Dr	Suite 610	San Antonio	TX	48	78229	1	Metropolitan area core: primary flow within an urbanized area of 50,000 and greater	US	Neurosurgery	Y	22552	Fusion of spine bones with removal of disc at upper spinal column, anterior approach	N	F	15	26	15	1500	390.913	311.46	328.987
1346253689	Alberstone	Cary	D	MD	M	I	1700 N Rose Ave	Suite 250	Oxnard	CA	6	93030	1	Metropolitan area core: primary flow within an urbanized area of 50,000 and greater	US	Neurosurgery	Y	22552	Fusion of spine bones with removal of disc at upper spinal column, anterior approach	N	F	15	21	15	3154	410.25	326.87	328.99
1346270832	Ritland	Stephen	L	MD	M	I	1150 N San Francisco St		Flagstaff	AZ	4	86001	1	Metropolitan area core: primary flow within an urbanized area of 50,000 and greater	US	Neurosurgery	Y	22552	Fusion of spine bones with removal of disc at upper spinal column, anterior approach	N	F	13	18	13	4800	387.773	308.956	328.983
1346276961	Grundmeyer	Raymond	W	M.D.	M	I	3223 N Webb Rd	Suite 1	Wichita	KS	20	67226	1	Metropolitan area core: primary flow within an urbanized area of 50,000 and greater	US	Neurosurgery	Y	22552	Fusion of spine bones with removal of disc at upper spinal column, anterior approach	N	F	19	32	19	1203	377.157	300.497	328.985
1346311552	Ramos	Marco	A	M.D.	M	I	2800 Hearne Ave		Shreveport	LA	22	71103	1	Metropolitan area core: primary flow within an urbanized area of 50,000 and greater	US	Neurosurgery	Y	22552	Fusion of spine bones with removal of disc at upper spinal column, anterior approach	N	F	12	16	12	2000	415.77	331.262	328.983
1346367190	Bagan	Bradley	T	M.D.	M	I	712 S Milwaukee Ave		Libertyville	IL	17	60048	1	Metropolitan area core: primary flow within an urbanized area of 50,000 and greater	US	Neurosurgery	Y	22552	Fusion of spine bones with removal of disc at upper spinal column, anterior approach	N	F	16	28	16	9928.57	459.794	366.34	328.987
1356394423	Robertson	Scott	C	MD	M	I	9060 Harmony Dr	Ste E	Midwest City	OK	40	73130	1	Metropolitan area core: primary flow within an urbanized area of 50,000 and greater	US	Neurosurgery	Y	22552	Fusion of spine bones with removal of disc at upper spinal column, anterior approach	N	F	25	33	25	2046	459.96	366.47	328.983
1366470544	Gardon	Mark	A	MD	M	I	2845 Greenbrier Rd Ste 330		Green Bay	WI	55	54311	1	Metropolitan area core: primary flow within an urbanized area of 50,000 and greater	US	Neurosurgery	Y	22552	Fusion of spine bones with removal of disc at upper spinal column, anterior approach	N	F	12	15	12	5077	375.72	299.352	328.982
1366480972	Benalcazar	Hugo	E	MD	M	I	206 S Hays St		Bel Air	MD	24	21014	1.1	Secondary flow 30% to <50% to a larger urbanized area of 50,000 and greater	US	Neurosurgery	Y	22552	Fusion of spine bones with removal of disc at upper spinal column, anterior approach	N	F	13	22	13	2000	391.601	312.008	291.301
1376603209	Cone	Jeffrey	D	M.D.	M	I	6822 Plum Creek Dr		Amarillo	TX	48	79124	1	Metropolitan area core: primary flow within an urbanized area of 50,000 and greater	US	Neurosurgery	Y	22552	Fusion of spine bones with removal of disc at upper spinal column, anterior approach	N	F	16	24	16	1500	369.138	296.306	335.841
1386602092	Sertich	Mario	M	M.D.	M	I	5319 Hoag Dr	Suite 100	Sheffield Village	OH	39	44035	1.1	Secondary flow 30% to <50% to a larger urbanized area of 50,000 and greater	US	Neurosurgery	Y	22552	Fusion of spine bones with removal of disc at upper spinal column, anterior approach	N	F	11	14	11	1610	403.41	321.419	328.989
1386633402	Ragland	Joel	B	MD	M	I	9314 Park West Blvd	200 Medical Arts Bldg	Knoxville	TN	47	37923	1	Metropolitan area core: primary flow within an urbanized area of 50,000 and greater	US	Neurosurgery	Y	22552	Fusion of spine bones with removal of disc at upper spinal column, anterior approach	N	F	11	11	11	2026.73	312.861	253.158	343.943
1386643468	Partington	Jonathan	P	M.D.	M	I	6261 E Virginia Beach Blvd	Ste 200	Norfolk	VA	51	23502	1	Metropolitan area core: primary flow within an urbanized area of 50,000 and greater	US	Neurosurgery	Y	22552	Fusion of spine bones with removal of disc at upper spinal column, anterior approach	N	F	12	20	12	3896	397.97	317.08	328.985
1386671790	Armstrong	Larry	A	DO	M	I	3336 N Futrall Drive		Fayetteville	AR	5	72703	1	Metropolitan area core: primary flow within an urbanized area of 50,000 and greater	US	Neurosurgery	Y	22552	Fusion of spine bones with removal of disc at upper spinal column, anterior approach	N	F	19	33	19	760	349.034	278.785	331.478
1386695625	Uchiyama	Christopher	M	M.D.	M	I	10666 N Torrey Pines Rd		La Jolla	CA	6	92037	1	Metropolitan area core: primary flow within an urbanized area of 50,000 and greater	US	Neurosurgery	Y	22552	Fusion of spine bones with removal of disc at upper spinal column, anterior approach	N	F	14	32	14	1007.19	402.77	320.907	328.989
1386832970	Cole	Chad	D	MD	M	I	100 Woods Rd		Valhalla	NY	36	10595	1	Metropolitan area core: primary flow within an urbanized area of 50,000 and greater	US	Neurosurgery	Y	22552	Fusion of spine bones with removal of disc at upper spinal column, anterior approach	N	F	20	37	21	1275	416.93	332.189	328.987
1396712170	Naff	Neal	J	MD	M	I	2700 Quarry Lake Dr	Ste 360	Baltimore	MD	24	21209	1	Metropolitan area core: primary flow within an urbanized area of 50,000 and greater	US	Neurosurgery	Y	22552	Fusion of spine bones with removal of disc at upper spinal column, anterior approach	N	F	13	20	13	1591.8	436.95	348.14	328.987
1396725511	Arendall	Rex	E	M.D.	M	I	2400 Patterson St	Suite 319	Nashville	TN	47	37203	1	Metropolitan area core: primary flow within an urbanized area of 50,000 and greater	US	Neurosurgery	Y	22552	Fusion of spine bones with removal of disc at upper spinal column, anterior approach	N	F	18	44	18	6960.74	346.233	274.721	328.987
1396744397	Gerber	Mark	B	M.D.	M	I	6101 Pine Ridge Rd	Desk 23/24	Naples	FL	12	34119	1	Metropolitan area core: primary flow within an urbanized area of 50,000 and greater	US	Neurosurgery	Y	22552	Fusion of spine bones with removal of disc at upper spinal column, anterior approach	N	F	11	13	11	5532	469.35	373.952	328.982
1396768693	Rawal	Harish		MD	M	I	900 E Michigan Ave	Suite 109	Jackson	MI	26	49201	1	Metropolitan area core: primary flow within an urbanized area of 50,000 and greater	US	Neurosurgery	Y	22552	Fusion of spine bones with removal of disc at upper spinal column, anterior approach	N	F	11	14	11	2300	400.722	319.272	328.982
1396787479	Rifai	Mohammad	H	MD	M	I	200 E 89th Ave	Suite 3a	Merrillville	IN	18	46410	1	Metropolitan area core: primary flow within an urbanized area of 50,000 and greater	US	Neurosurgery	Y	22552	Fusion of spine bones with removal of disc at upper spinal column, anterior approach	N	F	14	19	14	12431	375.79	299.41	328.983
1396829735	Reichwage	Brett	D		M	I	1717 N E St	Suite 422	Pensacola	FL	12	32501	1	Metropolitan area core: primary flow within an urbanized area of 50,000 and greater	US	Neurosurgery	Y	22552	Fusion of spine bones with removal of disc at upper spinal column, anterior approach	N	F	13	18	13	860	419.469	334.213	328.987
1396947776	Brown	Steven	W	MD	M	I	1850 Hickory St	Suite 101	Abilene	TX	48	79601	1	Metropolitan area core: primary flow within an urbanized area of 50,000 and greater	US	Neurosurgery	Y	22552	Fusion of spine bones with removal of disc at upper spinal column, anterior approach	N	F	26	30	26	1000	375.429	299.12	328.981
1396996385	Anaizi	Amjad	N	MD	M	I	10401 Hospital Dr	Suite 101	Clinton	MD	24	20735	1	Metropolitan area core: primary flow within an urbanized area of 50,000 and greater	US	Neurosurgery	Y	22552	Fusion of spine bones with removal of disc at upper spinal column, anterior approach	N	F	11	17	11	1007	464.146	369.05	328.984
1407830110	Kent	Christopher	S	MD	M	I	305 Memorial Medical Pkwy	Suite 206	Daytona Beach	FL	12	32117	1	Metropolitan area core: primary flow within an urbanized area of 50,000 and greater	US	Neurosurgery	Y	22552	Fusion of spine bones with removal of disc at upper spinal column, anterior approach	N	F	14	19	14	1393.11	336.466	268.079	256.264
1407874068	Zimmerman	Christian	G	MD	M	I	6140 Curtisian Ave	Suite 400	Boise	ID	16	83704	1	Metropolitan area core: primary flow within an urbanized area of 50,000 and greater	US	Neurosurgery	Y	22552	Fusion of spine bones with removal of disc at upper spinal column, anterior approach	N	F	20	23	20	1656	352.159	279.42	328.981
1407875016	Ronderos	Juan	F	M.D.	M	I	5153 N 9th Ave Ste 302		Pensacola	FL	12	32504	1	Metropolitan area core: primary flow within an urbanized area of 50,000 and greater	US	Neurosurgery	Y	22552	Fusion of spine bones with removal of disc at upper spinal column, anterior approach	N	F	11	16	11	1482	431.947	344.155	328.988
1407918352	Martin	Robert	J	M.D.	M	I	873 Sterthaus Ave	#303	Ormond Beach	FL	12	32174	1	Metropolitan area core: primary flow within an urbanized area of 50,000 and greater	US	Neurosurgery	Y	22552	Fusion of spine bones with removal of disc at upper spinal column, anterior approach	N	F	11	15	11	1228.53	286.815	228.52	218.447
1417085978	Leary	Scott	P	MD	M	I	6645 Alvarado Rd	Suite 4000	San Diego	CA	6	92120	1	Metropolitan area core: primary flow within an urbanized area of 50,000 and greater	US	Neurosurgery	Y	22552	Fusion of spine bones with removal of disc at upper spinal column, anterior approach	N	F	11	16	11	3000	394.711	314.483	328.983
1417093329	Moody	James	A	MD	M	I	1411 N Beckley Ave	Pav Iii Ste#152	Dallas	TX	48	75203	1	Metropolitan area core: primary flow within an urbanized area of 50,000 and greater	US	Neurosurgery	Y	22552	Fusion of spine bones with removal of disc at upper spinal column, anterior approach	N	F	13	19	13	1621	393.05	313.161	328.984
1417924143	White	Benjamin	T	MD	M	I	4120 W Memorial Rd	Suite 300	Oklahoma City	OK	40	73120	1	Metropolitan area core: primary flow within an urbanized area of 50,000 and greater	US	Neurosurgery	Y	22552	Fusion of spine bones with removal of disc at upper spinal column, anterior approach	N	F	13	19	13	2450.79	315.33	251.475	273.752
1417933706	Lewis	P Jeffrey		MD	M	I	550 Orchard Park Rd	Suite A105	West Seneca	NY	36	14224	1	Metropolitan area core: primary flow within an urbanized area of 50,000 and greater	US	Neurosurgery	Y	22552	Fusion of spine bones with removal of disc at upper spinal column, anterior approach	N	F	16	24	16	1666.71	381.26	303.769	328.988
1417981804	Kingman	Thomas	A	M.D.	M	I	4410 Medical Dr	Suite 600	San Antonio	TX	48	78229	1	Metropolitan area core: primary flow within an urbanized area of 50,000 and greater	US	Neurosurgery	Y	22552	Fusion of spine bones with removal of disc at upper spinal column, anterior approach	N	F	14	30	14	2500	350.342	281.666	337.21
1417983032	Mellion	B	T	PH.D, M.D.	M	I	3223 N Webb Rd	Suite 1	Wichita	KS	20	67226	1	Metropolitan area core: primary flow within an urbanized area of 50,000 and greater	US	Neurosurgery	Y	22552	Fusion of spine bones with removal of disc at upper spinal column, anterior approach	N	F	11	13	11	1203	377.158	300.498	328.982
1427005420	Hunter	William	D	M.D.	M	I	2555 Court Dr	Suite 400	Gastonia	NC	37	28054	1	Metropolitan area core: primary flow within an urbanized area of 50,000 and greater	US	Neurosurgery	Y	22552	Fusion of spine bones with removal of disc at upper spinal column, anterior approach	N	F	11	13	11	3042	387.99	309.13	328.982
1427044924	Fox	Douglas	J	MD	M	I	1015 E. 32nd St	Ste 411	Austin	TX	48	78705	1	Metropolitan area core: primary flow within an urbanized area of 50,000 and greater	US	Neurosurgery	Y	22552	Fusion of spine bones with removal of disc at upper spinal column, anterior approach	N	F	12	25	12	826	264.003	210.344	218.447
1427080894	Peterson	Brent	P	D.O.	M	I	802 N Riverside Rd	Suite 150	Saint Joseph	MO	29	64507	1	Metropolitan area core: primary flow within an urbanized area of 50,000 and greater	US	Neurosurgery	Y	22552	Fusion of spine bones with removal of disc at upper spinal column, anterior approach	N	F	14	20	14	592	392.24	312.517	328.987
1427099035	Marouk	John	S	D.O.	M	I	2128 S Atlanta Pl		Tulsa	OK	40	74114	1	Metropolitan area core: primary flow within an urbanized area of 50,000 and greater	US	Neurosurgery	Y	22552	Fusion of spine bones with removal of disc at upper spinal column, anterior approach	N	F	13	14	13	1250	372.02	296.409	328.989
1427252147	Atteberry	Dave	S	MD	M	I	111 S 11th Ave	Suite 223	Yakima	WA	53	98902	1	Metropolitan area core: primary flow within an urbanized area of 50,000 and greater	US	Neurosurgery	Y	22552	Fusion of spine bones with removal of disc at upper spinal column, anterior approach	N	F	16	20	16	1091.85	352.245	280.651	333.094
1437152519	Spatola	Mark	A	M.D.	M	I	2021 Kingsley Ave	Ste 101	Orange Park	FL	12	32073	1	Metropolitan area core: primary flow within an urbanized area of 50,000 and greater	US	Neurosurgery	Y	22552	Fusion of spine bones with removal of disc at upper spinal column, anterior approach	N	F	11	17	11	2150	423.307	337.268	328.984
1437487188	Oh	Michael	C	M.D. PHD.	M	I	1411 N Beckley Ave	Pav Iii Ste#152	Dallas	TX	48	75203	1	Metropolitan area core: primary flow within an urbanized area of 50,000 and greater	US	Neurosurgery	Y	22552	Fusion of spine bones with removal of disc at upper spinal column, anterior approach	N	F	18	22	18	1621	377.401	301.467	332.726
1447290861	Dimitrov	Dragan	F	M.D.	M	I	12 Upper Ragsdale Dr		Monterey	CA	6	93940	1	Metropolitan area core: primary flow within an urbanized area of 50,000 and greater	US	Neurosurgery	Y	22552	Fusion of spine bones with removal of disc at upper spinal column, anterior approach	N	F	11	14	11	809.571	295.316	235.294	241.22
1457306821	Shaver	Ellen	G	M.D.	F	I	840 Stevens Creek Rd		Augusta	GA	13	30907	1	Metropolitan area core: primary flow within an urbanized area of 50,000 and greater	US	Neurosurgery	Y	22552	Fusion of spine bones with removal of disc at upper spinal column, anterior approach	N	F	14	24	14	1277	394.711	314.484	328.984
1457322406	Esce	Phillip	G	M.D.	M	I	1075 Boiling Springs Rd		Spartanburg	SC	45	29303	1	Metropolitan area core: primary flow within an urbanized area of 50,000 and greater	US	Neurosurgery	Y	22552	Fusion of spine bones with removal of disc at upper spinal column, anterior approach	N	F	16	22	16	1100	359.005	288.405	336.46
1457325466	Rodrigue	Tina	C	MD	F	I	301 Riverview Avenue	Suite 400	Norfolk	VA	51	23510	1	Metropolitan area core: primary flow within an urbanized area of 50,000 and greater	US	Neurosurgery	Y	22552	Fusion of spine bones with removal of disc at upper spinal column, anterior approach	N	F	18	35	19	3575	388.514	309.937	331.336
1457338949	Villalobos	Hunaldo	J	M.D.	M	I	801 N. Orange Avenue	Suite 720	Orlando	FL	12	32801	1	Metropolitan area core: primary flow within an urbanized area of 50,000 and greater	US	Neurosurgery	Y	22552	Fusion of spine bones with removal of disc at upper spinal column, anterior approach	N	F	16	23	16	2621.74	403.66	321.613	328.983
1457356255	Hamilton	Harold	B	M.D.	M	I	205 Woodhew Dr	Ste 200	Waco	TX	48	76712	1	Metropolitan area core: primary flow within an urbanized area of 50,000 and greater	US	Neurosurgery	Y	22552	Fusion of spine bones with removal of disc at upper spinal column, anterior approach	N	F	30	46	30	1500	367.29	294.301	332.56
1457460370	Randle	James	M	M.D.	M	I	5500 North St		Nacogdoches	TX	48	75965	5	Micropolitan high commuting: primary flow 30% or more to a urban cluster of 10,000 to 49,999	US	Neurosurgery	Y	22552	Fusion of spine bones with removal of disc at upper spinal column, anterior approach	N	F	11	21	11	2000	390.913	311.46	328.988
1457563587	Sweaney	Joshua	C	D.O.	M	I	1905 W 32nd St	Suite 403	Joplin	MO	29	64804	1	Metropolitan area core: primary flow within an urbanized area of 50,000 and greater	US	Neurosurgery	Y	22552	Fusion of spine bones with removal of disc at upper spinal column, anterior approach	N	F	16	28	16	1068.29	390.84	311.4	328.986
1467405233	Main	John	T	DO	M	I	7702 E 91st St	Suite 220	Tulsa	OK	40	74133	1	Metropolitan area core: primary flow within an urbanized area of 50,000 and greater	US	Neurosurgery	Y	22552	Fusion of spine bones with removal of disc at upper spinal column, anterior approach	N	F	29	38	29	930.505	366.378	291.512	325.741
1467424333	Baker	David	E	MD	M	I	710 Birchwood Ave	Suite 101	Bellingham	WA	53	98225	1	Metropolitan area core: primary flow within an urbanized area of 50,000 and greater	US	Neurosurgery	Y	22552	Fusion of spine bones with removal of disc at upper spinal column, anterior approach	N	F	11	21	11	1416.29	375.524	299.198	328.985
1467441766	Eppley	Matthew	J	MD	M	I	774 Christiana Rd	Suite 202	Newark	DE	10	19713	1	Metropolitan area core: primary flow within an urbanized area of 50,000 and greater	US	Neurosurgery	Y	22552	Fusion of spine bones with removal of disc at upper spinal column, anterior approach	N	F	13	17	13	3050	425.228	338.798	328.982
1467453886	Tao	Cheng	W	MD	M	I	201 Governors Drive	1st Floor	Huntsville	AL	1	35801	1	Metropolitan area core: primary flow within an urbanized area of 50,000 and greater	US	Neurosurgery	Y	22552	Fusion of spine bones with removal of disc at upper spinal column, anterior approach	N	F	14	25	14	1565	367.339	292.675	328.98
1467488288	Alford	Brent	T	M.D.	M	I	1900 Mistletoe Blvd	Suite 200	Fort Worth	TX	48	76104	1	Metropolitan area core: primary flow within an urbanized area of 50,000 and greater	US	Neurosurgery	Y	22552	Fusion of spine bones with removal of disc at upper spinal column, anterior approach	N	F	11	16	11	1500	380.858	303.447	328.983
1467618025	Halpin	Ryan	J	M.D.	M	I	3901 Capital Mall Dr Sw	Ste A	Olympia	WA	53	98502	1	Metropolitan area core: primary flow within an urbanized area of 50,000 and greater	US	Neurosurgery	Y	22552	Fusion of spine bones with removal of disc at upper spinal column, anterior approach	N	F	19	33	19	1168	331.428	264.065	315.277
1477536100	Gallo	Catherine	J	MD	F	I	74b Centennial Loop	Suite 100	Eugene	OR	41	97401	1	Metropolitan area core: primary flow within an urbanized area of 50,000 and greater	US	Neurosurgery	Y	22552	Fusion of spine bones with removal of disc at upper spinal column, anterior approach	N	F	12	17	12	1145.01	364.79	290.645	333.822
1477554517	Johnson	John	D	MD	M	I	4715 Whitesburg Dr Se		Huntsville	AL	1	35802	1	Metropolitan area core: primary flow within an urbanized area of 50,000 and greater	US	Neurosurgery	Y	22552	Fusion of spine bones with removal of disc at upper spinal column, anterior approach	N	F	22	26	22	1520	364.07	290.07	328.98
1477661114	Elskens	Daniel	P	MD	M	I	22201 Moross	Suite 352	Grosse Pointe	MI	26	48236	1	Metropolitan area core: primary flow within an urbanized area of 50,000 and greater	US	Neurosurgery	Y	22552	Fusion of spine bones with removal of disc at upper spinal column, anterior approach	N	F	14	27	14	720.237	282.06	224.731	247.104
1477754513	Petr	Michael		MD, PHD	M	I	7807 Baymeadows Rd E Ste 208		Jacksonville	FL	12	32256	1	Metropolitan area core: primary flow within an urbanized area of 50,000 and greater	US	Neurosurgery	Y	22552	Fusion of spine bones with removal of disc at upper spinal column, anterior approach	N	F	25	39	25	2698.77	408.769	324.935	331.089
1487647517	Traynelis	Vincent	C	MD	M	I	1725 W Harrison St	Suite 970	Chicago	IL	17	60612	1	Metropolitan area core: primary flow within an urbanized area of 50,000 and greater	US	Neurosurgery	Y	22552	Fusion of spine bones with removal of disc at upper spinal column, anterior approach	N	F	12	26	13	1522	484.543	386.059	328.985
1487647616	Reiss	Steven	J	MD	M	I	3900 Kresge Way	Ste 51	Louisville	KY	21	40207	1	Metropolitan area core: primary flow within an urbanized area of 50,000 and greater	US	Neurosurgery	Y	22552	Fusion of spine bones with removal of disc at upper spinal column, anterior approach	N	F	23	28	23	880	383.65	305.67	328.982
1487658019	Barnett	Florence	C	MD	F	I	6335 Hospital Pkwy 210		Johns Creek	GA	13	30097	1	Metropolitan area core: primary flow within an urbanized area of 50,000 and greater	US	Neurosurgery	Y	22552	Fusion of spine bones with removal of disc at upper spinal column, anterior approach	N	F	14	16	14	1325	369.504	298.183	339.27
1487826079	Bruner	Harlan	J	M.D.	M	I	2142 W Broad St	Building 100, Ste 200	Athens	GA	13	30606	1	Metropolitan area core: primary flow within an urbanized area of 50,000 and greater	US	Neurosurgery	Y	22552	Fusion of spine bones with removal of disc at upper spinal column, anterior approach	N	F	11	13	11	2200	394.71	314.48	328.98
1487862926	Oberlander	Eric	K	MD	M	I	10101 Park Rowe Ave Ste 200		Baton Rouge	LA	22	70810	1	Metropolitan area core: primary flow within an urbanized area of 50,000 and greater	US	Neurosurgery	Y	22552	Fusion of spine bones with removal of disc at upper spinal column, anterior approach	N	F	35	88	35	2533.05	415.77	331.263	328.986
1497748693	Pool	Henry	A	M.D.	M	I	1130 N Church St	Suite 200	Greensboro	NC	37	27401	1	Metropolitan area core: primary flow within an urbanized area of 50,000 and greater	US	Neurosurgery	Y	22552	Fusion of spine bones with removal of disc at upper spinal column, anterior approach	N	F	12	15	12	1254.73	235.899	187.951	200.021
1497755391	Kubala	Mark	J	MD	M	I	2965 Harrison St	Suite 111	Beaumont	TX	48	77702	1	Metropolitan area core: primary flow within an urbanized area of 50,000 and greater	US	Neurosurgery	Y	22552	Fusion of spine bones with removal of disc at upper spinal column, anterior approach	N	F	15	26	15	1226	63.8112	50.8412	52.6381
1497756951	Swann	Karl	W	MD	M	I	4410 Medical Dr	Suite 610	San Antonio	TX	48	78229	1	Metropolitan area core: primary flow within an urbanized area of 50,000 and greater	US	Neurosurgery	Y	22552	Fusion of spine bones with removal of disc at upper spinal column, anterior approach	N	F	16	31	16	1500	325.993	261.917	344.905
1497770457	Khoo	Larry	T	MD	M	I	1245 Wilshire Blvd	Suite 717	Los Angeles	CA	6	90017	1	Metropolitan area core: primary flow within an urbanized area of 50,000 and greater	US	Neurosurgery	Y	22552	Fusion of spine bones with removal of disc at upper spinal column, anterior approach	N	F	11	14	11	2010	425.789	339.249	328.989
1497836282	Hedeman	Lynn	S	M.D.	M	I	245 Cherry St Se	Suite 300	Grand Rapids	MI	26	49503	1	Metropolitan area core: primary flow within an urbanized area of 50,000 and greater	US	Neurosurgery	Y	22552	Fusion of spine bones with removal of disc at upper spinal column, anterior approach	N	F	11	11	11	603	392.71	312.89	328.98
1497956403	Bowie	Charles	R	M.D.	M	I	10101 Park Rowe Ave	Ste. 200	Baton Rouge	LA	22	70810	1	Metropolitan area core: primary flow within an urbanized area of 50,000 and greater	US	Neurosurgery	Y	22552	Fusion of spine bones with removal of disc at upper spinal column, anterior approach	N	F	18	33	18	2495.46	406.321	323.735	321.508
1508077884	Connor	David	E	D.O.	M	I	9601 Baptist Health Dr		Little Rock	AR	5	72205	1	Metropolitan area core: primary flow within an urbanized area of 50,000 and greater	US	Neurosurgery	Y	22552	Fusion of spine bones with removal of disc at upper spinal column, anterior approach	N	F	17	22	17	853	363.698	289.778	328.988
1518067727	Cassidy	John	R	M.D.	M	I	842 Sunset Lake Blvd	Suite 302	Venice	FL	12	34292	1	Metropolitan area core: primary flow within an urbanized area of 50,000 and greater	US	Neurosurgery	Y	22552	Fusion of spine bones with removal of disc at upper spinal column, anterior approach	N	F	18	21	18	387.964	353.111	281.341	279.166
1518946615	Abel	Todd		MD	M	I	1932 Alcoa Hwy	Ste 255	Knoxville	TN	47	37920	1	Metropolitan area core: primary flow within an urbanized area of 50,000 and greater	US	Neurosurgery	Y	22552	Fusion of spine bones with removal of disc at upper spinal column, anterior approach	N	F	29	62	29	1181	346.234	274.723	328.986
1518960483	Eggers	David	M	MD	M	I	2200 E Parrish Ave	Bldg D Suite 100	Owensboro	KY	21	42303	1	Metropolitan area core: primary flow within an urbanized area of 50,000 and greater	US	Neurosurgery	Y	22552	Fusion of spine bones with removal of disc at upper spinal column, anterior approach	N	F	13	14	13	1434.64	372.676	296.929	328.984
1528018785	Rahimifar	Majid		M.D.	M	I	2601 Oswell St	Ste 101	Bakersfield	CA	6	93306	1	Metropolitan area core: primary flow within an urbanized area of 50,000 and greater	US	Neurosurgery	Y	22552	Fusion of spine bones with removal of disc at upper spinal column, anterior approach	N	F	15	19	15	750	394.71	314.48	328.98
1528033651	Rajjoub	Rodwan	K	M.D.	M	I	904 Campbell St	Suite 104	Williamsport	PA	42	17701	1	Metropolitan area core: primary flow within an urbanized area of 50,000 and greater	US	Neurosurgery	Y	22552	Fusion of spine bones with removal of disc at upper spinal column, anterior approach	N	F	22	30	24	3025	404.17	322.02	328.982
1528069127	Ruiz	Henry		M.D.	M	I	300 Medical Center Dr	Suite 303	Gadsden	AL	1	35903	1	Metropolitan area core: primary flow within an urbanized area of 50,000 and greater	US	Neurosurgery	Y	22552	Fusion of spine bones with removal of disc at upper spinal column, anterior approach	N	F	13	27	13	1703	364.07	290.07	328.98
1528094851	Ilercil	Orhan		M.D.	M	I	1 Layfair Dr	Suite 120	Flowood	MS	28	39232	1	Metropolitan area core: primary flow within an urbanized area of 50,000 and greater	US	Neurosurgery	Y	22552	Fusion of spine bones with removal of disc at upper spinal column, anterior approach	N	F	12	17	12	2600	361.859	288.309	328.98
1528160686	Boyd	Scott	B	M.D.	M	I	146 N Hospital Dr	Suite 350	West Columbia	SC	45	29169	1	Metropolitan area core: primary flow within an urbanized area of 50,000 and greater	US	Neurosurgery	Y	22552	Fusion of spine bones with removal of disc at upper spinal column, anterior approach	N	F	18	18	18	1343	382.09	304.43	328.98
1528195252	Cochran	Daniel	C	M.D.	M	I	620 24th Ave Sw		Norman	OK	40	73069	1.1	Secondary flow 30% to <50% to a larger urbanized area of 50,000 and greater	US	Neurosurgery	Y	22552	Fusion of spine bones with removal of disc at upper spinal column, anterior approach	N	F	15	28	15	2089.29	379.618	302.459	328.985
1538195920	Nardone	Emilio	M	M.D.	M	I	1015 S Mercer Ave		Bloomington	IL	17	61701	1	Metropolitan area core: primary flow within an urbanized area of 50,000 and greater	US	Neurosurgery	Y	22552	Fusion of spine bones with removal of disc at upper spinal column, anterior approach	N	F	18	23	18	2381.3	416.252	331.647	328.984
1548243389	Levy	Mark		MD	M	I	45 E River Park Pl W	Suite 104	Fresno	CA	6	93720	1	Metropolitan area core: primary flow within an urbanized area of 50,000 and greater	US	Neurosurgery	Y	22552	Fusion of spine bones with removal of disc at upper spinal column, anterior approach	N	F	11	16	11	964	402.77	320.908	328.988
1548253503	Loftus	Thomas	S	M.D.	M	I	2200 Park Bend Dr.	Bldg. 2, Suite 202	Austin	TX	48	78758	1	Metropolitan area core: primary flow within an urbanized area of 50,000 and greater	US	Neurosurgery	Y	22552	Fusion of spine bones with removal of disc at upper spinal column, anterior approach	N	F	31	49	31	1919	348.909	277.992	339.059
1548281363	Barnes	Bryan	B	M.D.	M	I	2142 W Broad St	Bldg 100 Suite 200	Athens	GA	13	30606	1	Metropolitan area core: primary flow within an urbanized area of 50,000 and greater	US	Neurosurgery	Y	22552	Fusion of spine bones with removal of disc at upper spinal column, anterior approach	N	F	12	13	12	2200	394.71	314.48	328.98
1548358385	Kaplan	Barry	J	M.D.	M	I	1740 Se 18th St	Suite 1201	Ocala	FL	12	34471	1	Metropolitan area core: primary flow within an urbanized area of 50,000 and greater	US	Neurosurgery	Y	22552	Fusion of spine bones with removal of disc at upper spinal column, anterior approach	N	F	16	22	16	1602	423.308	337.268	328.983
1558457572	Marano	Stephen	R	MD	M	I	1975 Martha Ave	Ste A	Idaho Falls	ID	16	83404	1	Metropolitan area core: primary flow within an urbanized area of 50,000 and greater	US	Neurosurgery	Y	22552	Fusion of spine bones with removal of disc at upper spinal column, anterior approach	N	F	11	25	11	2217	350.707	279.425	328.987
1558578708	Jagannathan	Jayant		MD	M	I	30775 Stephenson Hwy		Madison Heights	MI	26	48071	1	Metropolitan area core: primary flow within an urbanized area of 50,000 and greater	US	Neurosurgery	Y	22552	Fusion of spine bones with removal of disc at upper spinal column, anterior approach	N	F	16	27	16	2448.15	391.891	312.236	318.749
1568439172	Gold	Rammy	S	MD	M	I	1212 Garfield Ave	Suite 300	Parkersburg	WV	54	26101	1	Metropolitan area core: primary flow within an urbanized area of 50,000 and greater	US	Neurosurgery	Y	22552	Fusion of spine bones with removal of disc at upper spinal column, anterior approach	N	F	13	20	13	1450	409.034	325.899	328.988
1568445476	Kim	Kee	D	M.D.	M	I	4860 Y St	Suite 3740 Acc	Sacramento	CA	6	95817	1	Metropolitan area core: primary flow within an urbanized area of 50,000 and greater	US	Neurosurgery	Y	22552	Fusion of spine bones with removal of disc at upper spinal column, anterior approach	N	F	12	15	12	5627	392.701	312.885	320.763
1568452506	Sanders	Steven	A	MD	M	I	9314 Park West Blvd	200 Medical Arts Bldg	Knoxville	TN	47	37923	1	Metropolitan area core: primary flow within an urbanized area of 50,000 and greater	US	Neurosurgery	Y	22552	Fusion of spine bones with removal of disc at upper spinal column, anterior approach	N	F	20	26	20	2023.58	359.02	286.05	328.988
1568469609	Zerick	William	R	M.D.	M	I	955 Eastwind Dr		Westerville	OH	39	43081	1	Metropolitan area core: primary flow within an urbanized area of 50,000 and greater	US	Neurosurgery	Y	22552	Fusion of spine bones with removal of disc at upper spinal column, anterior approach	N	F	13	15	13	688	392.199	311.848	328.989
1568546612	Haglund	Michael	M	MD	M	I	2100 Erwin Rd		Durham	NC	37	27710	1	Metropolitan area core: primary flow within an urbanized area of 50,000 and greater	US	Neurosurgery	Y	22552	Fusion of spine bones with removal of disc at upper spinal column, anterior approach	N	F	76	132	76	2500	377.323	302.048	332.723
1578543187	Baldwin	Hillel	Z	M.D.	M	I	6567 E Carondelet Dr Ste 305		Tucson	AZ	4	85710	1	Metropolitan area core: primary flow within an urbanized area of 50,000 and greater	US	Neurosurgery	Y	22552	Fusion of spine bones with removal of disc at upper spinal column, anterior approach	N	F	17	33	17	1500	403.763	321.696	328.985
1578564662	Montgomery	Craig	T	MD	M	I	104 Union Ave	Ste. 908	Syracuse	NY	36	13203	1	Metropolitan area core: primary flow within an urbanized area of 50,000 and greater	US	Neurosurgery	Y	22552	Fusion of spine bones with removal of disc at upper spinal column, anterior approach	N	F	19	37	19	950	365.803	291.454	315.649
1578588901	Wright	Kim	B	MD	M	I	3851 Piper St	Suite U431	Anchorage	AK	2	99508	1	Metropolitan area core: primary flow within an urbanized area of 50,000 and greater	US	Neurosurgery	Y	22552	Fusion of spine bones with removal of disc at upper spinal column, anterior approach	N	F	11	26	11	3425	517.73	412.5	328.986
1578666780	Stefanis	George	S	M.D.	M	I	310 Hospital Dr Ste 205		Macon	GA	13	31217	1	Metropolitan area core: primary flow within an urbanized area of 50,000 and greater	US	Neurosurgery	Y	22552	Fusion of spine bones with removal of disc at upper spinal column, anterior approach	N	F	32	38	32	3000	330.256	263.798	316.264
1588665319	Dietze	John	B	MD	M	I	1002 Texas Blvd	Suite 406	Texarkana	TX	48	75501	1	Metropolitan area core: primary flow within an urbanized area of 50,000 and greater	US	Neurosurgery	Y	22552	Fusion of spine bones with removal of disc at upper spinal column, anterior approach	N	F	11	16	11	1420.63	381.622	304.06	328.99
1598728826	Eichert	Stephen	J	DO	M	I	823 Sw Mulvane St		Topeka	KS	20	66606	1	Metropolitan area core: primary flow within an urbanized area of 50,000 and greater	US	Neurosurgery	Y	22552	Fusion of spine bones with removal of disc at upper spinal column, anterior approach	N	F	20	28	20	829	377.158	300.499	328.984
1598744484	Rodriguez-Cruz	Leonardo	R	M.D.	M	I	105 S Willow Ave	Suite 200	Cookeville	TN	47	38501	4	Micropolitan area core: primary flow within an urban cluster of 10,000 to 49,999	US	Neurosurgery	Y	22552	Fusion of spine bones with removal of disc at upper spinal column, anterior approach	N	F	16	23	16	1760	366.353	291.893	328.987
1598934903	Orozco	Ludwig	D	M.D.	M	I	7501 Lakeview Pkwy	Ste 245	Rowlett	TX	48	75088	1	Metropolitan area core: primary flow within an urbanized area of 50,000 and greater	US	Neurosurgery	Y	22552	Fusion of spine bones with removal of disc at upper spinal column, anterior approach	N	F	14	26	14	1048.46	377.256	304.648	335.314
1598942609	Lee	Anthony	W	MD	M	I	1900 Mistletoe Blvd Ste 200		Fort Worth	TX	48	76104	1	Metropolitan area core: primary flow within an urbanized area of 50,000 and greater	US	Neurosurgery	Y	22552	Fusion of spine bones with removal of disc at upper spinal column, anterior approach	N	F	11	16	11	1500	370.63	296.577	334.124
1609056647	Kakarla	Udaya	K	MD	M	I	2910 N 3rd Ave		Phoenix	AZ	4	85013	1	Metropolitan area core: primary flow within an urbanized area of 50,000 and greater	US	Neurosurgery	Y	22552	Fusion of spine bones with removal of disc at upper spinal column, anterior approach	N	F	12	21	12	1625	389.38	308.958	328.988
1609821545	Gabriel	Eric	M	M.D.	M	I	3 Shircliff Way	Suite 714	Jacksonville	FL	12	32204	1	Metropolitan area core: primary flow within an urbanized area of 50,000 and greater	US	Neurosurgery	Y	22552	Fusion of spine bones with removal of disc at upper spinal column, anterior approach	N	F	11	14	11	1287	408.579	327.057	334.862
1609840941	Paine	Jonathan	T	M.D.	M	I	1305 Valentine St		Melbourne	FL	12	32901	1	Metropolitan area core: primary flow within an urbanized area of 50,000 and greater	US	Neurosurgery	Y	22552	Fusion of spine bones with removal of disc at upper spinal column, anterior approach	N	F	13	19	13	1500	431.947	344.154	328.987
1609861392	Boyer	Kevin	L	MD	M	I	7005 Cortez Rd W		Bradenton	FL	12	34210	1	Metropolitan area core: primary flow within an urbanized area of 50,000 and greater	US	Neurosurgery	Y	22552	Fusion of spine bones with removal of disc at upper spinal column, anterior approach	N	F	12	13	12	1602	431.95	344.16	328.99
1619030996	Wilson	Gregory	L	D.O.	M	I	9709 E 79th St S		Tulsa	OK	40	74133	1	Metropolitan area core: primary flow within an urbanized area of 50,000 and greater	US	Neurosurgery	Y	22552	Fusion of spine bones with removal of disc at upper spinal column, anterior approach	N	F	19	24	19	918	379.62	302.46	328.98
1619161221	De Castro	Igor		M.D.	M	I	1 Mercy Ln	Suite 502	Hot Springs	AR	5	71913	1	Metropolitan area core: primary flow within an urbanized area of 50,000 and greater	US	Neurosurgery	Y	22552	Fusion of spine bones with removal of disc at upper spinal column, anterior approach	N	F	16	24	16	1400	356.423	283.98	328.988
1629015375	Kamath	Yogish	D	M.D.	M	I	1400 Vfw Parkway Ste 1c118a	Va Medical Center	W. Roxbury	MA	25	2132	1	Metropolitan area core: primary flow within an urbanized area of 50,000 and greater	US	Neurosurgery	Y	22552	Fusion of spine bones with removal of disc at upper spinal column, anterior approach	N	F	58	83	58	1027.91	377.886	301.306	331.961
1629056908	Patrick	Todd	A	MD PHD	M	I	910 E Houston St	Ste 330	Tyler	TX	48	75702	1	Metropolitan area core: primary flow within an urbanized area of 50,000 and greater	US	Neurosurgery	Y	22552	Fusion of spine bones with removal of disc at upper spinal column, anterior approach	N	F	25	37	25	985	390.913	311.46	328.988
1639222706	Giri	Bala	K	M.D.	M	I	1411 N Beckley Ave	Pavillion Iii, Suite 474	Dallas	TX	48	75203	1	Metropolitan area core: primary flow within an urbanized area of 50,000 and greater	US	Neurosurgery	Y	22552	Fusion of spine bones with removal of disc at upper spinal column, anterior approach	N	F	17	39	17	4413	378.1	302.851	335.307
1639497563	Eddleman	Christopher	S	MD, PHD	M	I	1924 Pine St	Suite 504	Abilene	TX	48	79601	1	Metropolitan area core: primary flow within an urbanized area of 50,000 and greater	US	Neurosurgery	Y	22552	Fusion of spine bones with removal of disc at upper spinal column, anterior approach	N	F	16	22	16	1000	358.434	282.006	329.204
1649204983	Vokshoor	Amir		M.D.	M	I	13160 Mindanao Way	Suite 300	Marina Del Rey	CA	6	90292	1	Metropolitan area core: primary flow within an urbanized area of 50,000 and greater	US	Neurosurgery	Y	22552	Fusion of spine bones with removal of disc at upper spinal column, anterior approach	N	F	11	15	11	3900	417.271	332.461	328.989
1649214354	Elliott	John	P	M.D.	M	I	499 E Hampden Ave	Suite 220	Englewood	CO	8	80113	1	Metropolitan area core: primary flow within an urbanized area of 50,000 and greater	US	Neurosurgery	Y	22552	Fusion of spine bones with removal of disc at upper spinal column, anterior approach	N	F	14	23	14	1725	420.81	335.28	328.983
1649254855	Wolff	Charles	L	MD	M	I	2301 N 9th Ave		Pensacola	FL	12	32503	1	Metropolitan area core: primary flow within an urbanized area of 50,000 and greater	US	Neurosurgery	Y	22552	Fusion of spine bones with removal of disc at upper spinal column, anterior approach	N	F	18	30	18	1482	409.196	326.025	331.726
1649346784	Ryan	Patrick	G	M.D.	M	I	1510 Forest Ave		Montgomery	AL	1	36106	1	Metropolitan area core: primary flow within an urbanized area of 50,000 and greater	US	Neurosurgery	Y	22552	Fusion of spine bones with removal of disc at upper spinal column, anterior approach	N	F	15	17	15	2500	364.07	290.07	328.98
1649473000	Chi	John	H	MD	M	I	75 Francis St		Boston	MA	25	2115	1	Metropolitan area core: primary flow within an urbanized area of 50,000 and greater	US	Neurosurgery	Y	22552	Fusion of spine bones with removal of disc at upper spinal column, anterior approach	N	F	11	11	11	1501.18	406.2	323.64	328.98
1649495896	Yam	David	A	M.D.	M	I	301 W Poplar St		Walla Walla	WA	53	99362	1	Metropolitan area core: primary flow within an urbanized area of 50,000 and greater	US	Neurosurgery	Y	22552	Fusion of spine bones with removal of disc at upper spinal column, anterior approach	N	F	36	71	36	880.18	348.867	277.958	305.632
1659328029	Cannestra	Andrew	F	MD	M	I	800 Prudential Dr	Tower B, 11th Floor	Jacksonville	FL	12	32207	1	Metropolitan area core: primary flow within an urbanized area of 50,000 and greater	US	Neurosurgery	Y	22552	Fusion of spine bones with removal of disc at upper spinal column, anterior approach	N	F	14	15	14	2732.27	425.07	337.28	328.99
1659378123	Kachmann	Jeffrey	K	M.D.	M	I	7956 W Jefferson Blvd		Fort Wayne	IN	18	46804	1	Metropolitan area core: primary flow within an urbanized area of 50,000 and greater	US	Neurosurgery	Y	22552	Fusion of spine bones with removal of disc at upper spinal column, anterior approach	N	F	14	23	14	1965	352.61	281.013	332.563
1659581601	Stanger	Richard	A	M.D.	M	I	10101 Park Rowe Ave	Suite 200	Baton Rouge	LA	22	70810	1	Metropolitan area core: primary flow within an urbanized area of 50,000 and greater	US	Neurosurgery	Y	22552	Fusion of spine bones with removal of disc at upper spinal column, anterior approach	N	F	21	48	21	2531.56	377.214	303.271	339.266
1669451753	Snyder	William	E	MD	M	I	1932 Alcoa Hwy	Ste 255	Knoxville	TN	47	37920	1	Metropolitan area core: primary flow within an urbanized area of 50,000 and greater	US	Neurosurgery	Y	22552	Fusion of spine bones with removal of disc at upper spinal column, anterior approach	N	F	17	28	17	1181	346.233	274.722	328.987
1669465811	Smithson	John	R	MD	M	I	1120 Neo Loop		Grove	OK	40	74344	7	Small town core: primary flow within an urban cluster of 2,500 to 9,999	US	Neurosurgery	Y	22552	Fusion of spine bones with removal of disc at upper spinal column, anterior approach	N	F	13	17	13	846	56.1765	45.0588	54.1859
1669652699	Garrett	Mark	P	MD	M	I	485 S Dobson Rd	Suite 101	Chandler	AZ	4	85224	1	Metropolitan area core: primary flow within an urbanized area of 50,000 and greater	US	Neurosurgery	Y	22552	Fusion of spine bones with removal of disc at upper spinal column, anterior approach	N	F	14	20	14	1625	389.38	308.958	328.988
1669672960	Nalbach	Stephen	V	M.D.	M	I	700 Olympic Plaza Cir Ste 850		Tyler	TX	48	75701	1	Metropolitan area core: primary flow within an urbanized area of 50,000 and greater	US	Neurosurgery	Y	22552	Fusion of spine bones with removal of disc at upper spinal column, anterior approach	N	F	12	14	12	1068.86	320.546	255.397	269.771
1669675641	Benglis	David	M	M.D.	M	I	2001 Peachtree Rd Ne	Suite 575	Atlanta	GA	13	30309	1	Metropolitan area core: primary flow within an urbanized area of 50,000 and greater	US	Neurosurgery	Y	22552	Fusion of spine bones with removal of disc at upper spinal column, anterior approach	N	F	23	38	23	2639.82	393.125	313.223	322.493
1679510705	Emadian	Seyed	M	MD PH D	M	I	730 Kings Lane	Premier Neurosurgery & Spine Center Pc	Tullahoma	TN	47	37388	4	Micropolitan area core: primary flow within an urban cluster of 10,000 to 49,999	US	Neurosurgery	Y	22552	Fusion of spine bones with removal of disc at upper spinal column, anterior approach	N	F	32	59	32	1707	358.655	285.759	328.99
1679515944	Mcpherson	Christopher	M	M.D.	M	I	6350 Glenway Ave	Suite 201	Cincinnati	OH	39	45211	1	Metropolitan area core: primary flow within an urbanized area of 50,000 and greater	US	Neurosurgery	Y	22552	Fusion of spine bones with removal of disc at upper spinal column, anterior approach	N	F	12	14	12	2022	403.41	321.419	328.989
1679532329	Melisi	James	W	M.D.	M	I	1651 N Parham Rd		Richmond	VA	51	23229	1	Metropolitan area core: primary flow within an urbanized area of 50,000 and greater	US	Neurosurgery	Y	22552	Fusion of spine bones with removal of disc at upper spinal column, anterior approach	N	F	16	19	16	1192	377.024	300.392	333.311
1679552772	Toussaint	Leonide	G	M.D.	M	I	3201 University Dr E	Suite 410	Bryan	TX	48	77802	1	Metropolitan area core: primary flow within an urbanized area of 50,000 and greater	US	Neurosurgery	Y	22552	Fusion of spine bones with removal of disc at upper spinal column, anterior approach	N	F	11	17	11	2765	383.09	305.228	328.988
1679580096	Misra	Mukesh		MD	M	I	42135 10th St W	Suite 301	Lancaster	CA	6	93534	1	Metropolitan area core: primary flow within an urbanized area of 50,000 and greater	US	Neurosurgery	Y	22552	Fusion of spine bones with removal of disc at upper spinal column, anterior approach	N	F	36	71	36	2500	417.27	332.46	328.99
1689669905	Pagnanelli	David	M	MD	M	I	5604 Sw Lee Blvd	Suite 357	Lawton	OK	40	73505	1	Metropolitan area core: primary flow within an urbanized area of 50,000 and greater	US	Neurosurgery	Y	22552	Fusion of spine bones with removal of disc at upper spinal column, anterior approach	N	F	12	18	12	1128	387.36	308.629	328.987
1689672446	Dowd	Gregory	C	M.D.	M	I	3704 North Blvd	Suite C	Alexandria	LA	22	71301	1	Metropolitan area core: primary flow within an urbanized area of 50,000 and greater	US	Neurosurgery	Y	22552	Fusion of spine bones with removal of disc at upper spinal column, anterior approach	N	F	16	24	16	2040.92	415.77	331.262	328.982
1689876005	Trammell	James	T	MD	M	I	1850 Hickory St	Suite 101	Abilene	TX	48	79601	1	Metropolitan area core: primary flow within an urbanized area of 50,000 and greater	US	Neurosurgery	Y	22552	Fusion of spine bones with removal of disc at upper spinal column, anterior approach	N	F	14	21	14	1000	390.911	311.46	328.989
1699752048	Sethi	Khalid		M.D.	M	I	46 Harrison St		Johnson City	NY	36	13790	1	Metropolitan area core: primary flow within an urbanized area of 50,000 and greater	US	Neurosurgery	Y	22552	Fusion of spine bones with removal of disc at upper spinal column, anterior approach	N	F	13	18	13	1500	389.042	309.97	328.988
1700066321	Stevens	Edwin	A	M.D.	M	I	550 Redmond Rd Nw		Rome	GA	13	30165	1	Metropolitan area core: primary flow within an urbanized area of 50,000 and greater	US	Neurosurgery	Y	22552	Fusion of spine bones with removal of disc at upper spinal column, anterior approach	N	F	17	21	17	1800	394.71	314.48	328.98
1700831914	Massey	Clinton	E	M.D.	M	I	625 Country Day Rd	Goldsboro Neurological Surgery	Goldsboro	NC	37	27530	1	Metropolitan area core: primary flow within an urbanized area of 50,000 and greater	US	Neurosurgery	Y	22552	Fusion of spine bones with removal of disc at upper spinal column, anterior approach	N	F	11	18	12	954	379.804	302.609	328.987
1700856994	Lanford	Gregory	B	M.D.	M	I	2011 Murphy Ave	Suite 301	Nashville	TN	47	37203	1	Metropolitan area core: primary flow within an urbanized area of 50,000 and greater	US	Neurosurgery	Y	22552	Fusion of spine bones with removal of disc at upper spinal column, anterior approach	N	F	29	44	29	967	323.441	259.135	340.205
1700867348	Duarte	Luis	E	MD	M	I	120 E Beauregard Ave		San Angelo	TX	48	76903	1	Metropolitan area core: primary flow within an urbanized area of 50,000 and greater	US	Neurosurgery	Y	22552	Fusion of spine bones with removal of disc at upper spinal column, anterior approach	N	F	29	64	29	445.819	365.992	291.604	334.129
1710927694	Mckenzie	Rick	L	MD	M	I	701 University Blvd E	Suite 702	Tuscaloosa	AL	1	35401	1	Metropolitan area core: primary flow within an urbanized area of 50,000 and greater	US	Neurosurgery	Y	22552	Fusion of spine bones with removal of disc at upper spinal column, anterior approach	N	F	24	25	24	790.4	164.982	131.45	152.128
1710939889	Oetting	Gregory	M	M.D.	M	I	840 Stevens Creek Road		Augusta	GA	13	30907	1	Metropolitan area core: primary flow within an urbanized area of 50,000 and greater	US	Neurosurgery	Y	22552	Fusion of spine bones with removal of disc at upper spinal column, anterior approach	N	F	31	55	31	1277	257.464	205.135	214.591
1720044415	Yeh	David	J	MD	M	I	1531 Higuera St		San Luis Obispo	CA	6	93401	1	Metropolitan area core: primary flow within an urbanized area of 50,000 and greater	US	Neurosurgery	Y	22552	Fusion of spine bones with removal of disc at upper spinal column, anterior approach	N	F	15	17	15	2579	394.71	314.481	328.981
1730101148	Johans	Timothy	J	MD	M	I	6140 Curtisian Ave	Suite 400	Boise	ID	16	83704	1	Metropolitan area core: primary flow within an urbanized area of 50,000 and greater	US	Neurosurgery	Y	22552	Fusion of spine bones with removal of disc at upper spinal column, anterior approach	N	F	11	22	11	4745.71	357.86	285.124	328.985
1740281880	Murray	Rhett	B	MD	M	I	201 Governors Drive 1st Floor		Huntsville	AL	1	35801	1	Metropolitan area core: primary flow within an urbanized area of 50,000 and greater	US	Neurosurgery	Y	22552	Fusion of spine bones with removal of disc at upper spinal column, anterior approach	N	F	14	15	14	1587	365.556	291.254	328.98
1750331104	Fulmer	Benjamin	B	MD	M	I	806 Saint Vincents Dr		Birmingham	AL	1	35205	1	Metropolitan area core: primary flow within an urbanized area of 50,000 and greater	US	Neurosurgery	Y	22552	Fusion of spine bones with removal of disc at upper spinal column, anterior approach	N	F	26	29	26	1637.93	291.583	233.988	265.113
1750354437	Silver	Mark	V	MD	M	I	300 N Highland Ave Ste 310		Sherman	TX	48	75092	1	Metropolitan area core: primary flow within an urbanized area of 50,000 and greater	US	Neurosurgery	Y	22552	Fusion of spine bones with removal of disc at upper spinal column, anterior approach	N	F	14	18	14	678.611	390.912	311.46	328.988
1750367876	Chow	Thomas		M.D.	M	I	703 E Marshall Ave	Suite 3004	Longview	TX	48	75601	1	Metropolitan area core: primary flow within an urbanized area of 50,000 and greater	US	Neurosurgery	Y	22552	Fusion of spine bones with removal of disc at upper spinal column, anterior approach	N	F	20	21	20	4000	375.43	299.12	328.98
1750399275	Wahl	Melvin	M	MD	M	I	512 N Young St		Kennewick	WA	53	99336	1	Metropolitan area core: primary flow within an urbanized area of 50,000 and greater	US	Neurosurgery	Y	22552	Fusion of spine bones with removal of disc at upper spinal column, anterior approach	N	F	16	20	16	1222	368.481	293.584	322.814
1750587838	Kelley	Brian	C	D.O.	M	I	1614 Wolf Cir		Lake Charles	LA	22	70605	1	Metropolitan area core: primary flow within an urbanized area of 50,000 and greater	US	Neurosurgery	Y	22552	Fusion of spine bones with removal of disc at upper spinal column, anterior approach	N	F	11	11	11	985	415.77	331.26	328.98
1760432090	Baker	Christopher	J	M.D.	M	I	1605 W Fairbanks Ave		Winter Park	FL	12	32789	1	Metropolitan area core: primary flow within an urbanized area of 50,000 and greater	US	Neurosurgery	Y	22552	Fusion of spine bones with removal of disc at upper spinal column, anterior approach	N	F	12	14	12	1650	431.949	344.157	328.989
1760445167	Alvarez	Jaime	A	M.D.	M	I	12700 Creekside Ln	Suite 101	Fort Myers	FL	12	33919	1	Metropolitan area core: primary flow within an urbanized area of 50,000 and greater	US	Neurosurgery	Y	22552	Fusion of spine bones with removal of disc at upper spinal column, anterior approach	N	F	11	15	11	2950	469.35	373.953	328.983
1760482640	Lo	Erwin		DR	M	I	6025 Metropolitan Dr	Suite 205	Beaumont	TX	48	77706	1	Metropolitan area core: primary flow within an urbanized area of 50,000 and greater	US	Neurosurgery	Y	22552	Fusion of spine bones with removal of disc at upper spinal column, anterior approach	N	F	11	17	11	3079.36	391.751	312.126	328.984
1760589576	Lin	Dean	D	MD	M	I	2780 Cleveland Avenue	Suite 819	Fort Myers	FL	12	33901	1	Metropolitan area core: primary flow within an urbanized area of 50,000 and greater	US	Neurosurgery	Y	22552	Fusion of spine bones with removal of disc at upper spinal column, anterior approach	N	F	13	16	13	1881	469.35	373.95	328.98
1760598999	Kendrick	F.	D	M.D.	M	I	2065 E South Blvd	Suite 204	Montgomery	AL	1	36116	1	Metropolitan area core: primary flow within an urbanized area of 50,000 and greater	US	Neurosurgery	Y	22552	Fusion of spine bones with removal of disc at upper spinal column, anterior approach	N	F	18	28	18	1257	364.07	290.07	328.98
1770500209	Wright	Neill	M	MD	M	I	4921 Parkview Pl	Spine Center 6b	Saint Louis	MO	29	63110	1	Metropolitan area core: primary flow within an urbanized area of 50,000 and greater	US	Neurosurgery	Y	22552	Fusion of spine bones with removal of disc at upper spinal column, anterior approach	N	F	15	22	15	1459.32	409.837	326.537	328.983
1770572133	Nottmeier	Eric	W	MD	M	I	4205 Belfort Road	Suite 1100	Jacksonville	FL	12	32216	1	Metropolitan area core: primary flow within an urbanized area of 50,000 and greater	US	Neurosurgery	Y	22552	Fusion of spine bones with removal of disc at upper spinal column, anterior approach	N	F	14	23	14	1287	431.947	344.154	328.988
1770584203	Negron	Roberto	A	MD	M	I	4410 Medical Dr	Suite 610	San Antonio	TX	48	78229	1	Metropolitan area core: primary flow within an urbanized area of 50,000 and greater	US	Neurosurgery	Y	22552	Fusion of spine bones with removal of disc at upper spinal column, anterior approach	N	F	16	28	16	375	54.4404	43.7604	54.5157
1770673766	D'agostino	Sabino	J	DO	M	I	9313 Medical Plaza Dr.	Suite 305	N. Charleston	SC	45	29406	1	Metropolitan area core: primary flow within an urbanized area of 50,000 and greater	US	Neurosurgery	Y	22552	Fusion of spine bones with removal of disc at upper spinal column, anterior approach	N	F	12	15	12	2303	356.616	284.133	334.465
1770740516	Scott	Brandon	J	DO	M	I	3250 Gordonville Rd	Suite 450	Cape Girardeau	MO	29	63703	1	Metropolitan area core: primary flow within an urbanized area of 50,000 and greater	US	Neurosurgery	Y	22552	Fusion of spine bones with removal of disc at upper spinal column, anterior approach	N	F	12	15	12	1221.9	380.723	302.593	328.982
1780620765	Soloniuk	Donald	S	M.D.	M	I	324 5th St	Suite 101	Lewiston	ID	16	83501	1	Metropolitan area core: primary flow within an urbanized area of 50,000 and greater	US	Neurosurgery	Y	22552	Fusion of spine bones with removal of disc at upper spinal column, anterior approach	N	F	14	19	14	619.474	199.649	159.067	183.535
1780673814	Flotte	Edward	R	M.D.	M	I	3280 Dauphin St	Building A	Mobile	AL	1	36606	1	Metropolitan area core: primary flow within an urbanized area of 50,000 and greater	US	Neurosurgery	Y	22552	Fusion of spine bones with removal of disc at upper spinal column, anterior approach	N	F	13	17	13	2662	364.07	290.07	328.98
1780679126	Allen	Clark	H	M.D.	M	I	3345 Potomac Way		Idaho Falls	ID	16	83404	1	Metropolitan area core: primary flow within an urbanized area of 50,000 and greater	US	Neurosurgery	Y	22552	Fusion of spine bones with removal of disc at upper spinal column, anterior approach	N	F	11	25	11	3182	357.86	285.122	328.984
1780680504	Stevenson	John	C	M.D.	M	I	4500 W Newberry Rd		Gainesville	FL	12	32607	1	Metropolitan area core: primary flow within an urbanized area of 50,000 and greater	US	Neurosurgery	Y	22552	Fusion of spine bones with removal of disc at upper spinal column, anterior approach	N	F	14	24	14	1100	431.95	344.16	328.99
1780710822	Iguchi	Mark	H	MD	M	I	6535 N Charles St	Suite 600	Baltimore	MD	24	21204	1	Metropolitan area core: primary flow within an urbanized area of 50,000 and greater	US	Neurosurgery	Y	22552	Fusion of spine bones with removal of disc at upper spinal column, anterior approach	N	F	11	19	11	901.684	442.26	352.37	328.984
1780835769	Thomas	John	A	MD	M	I	2208 S 17th St	Suite 201	Wilmington	NC	37	28401	1	Metropolitan area core: primary flow within an urbanized area of 50,000 and greater	US	Neurosurgery	Y	22552	Fusion of spine bones with removal of disc at upper spinal column, anterior approach	N	F	19	32	19	3696	380.226	302.946	328.986
1790734242	Miller	Joshua	A	MD	M	I	1932 Alcoa Hwy	Suite 255	Knoxville	TN	47	37920	1	Metropolitan area core: primary flow within an urbanized area of 50,000 and greater	US	Neurosurgery	Y	22552	Fusion of spine bones with removal of disc at upper spinal column, anterior approach	N	F	13	19	13	1181	346.233	274.723	328.987
1790764850	Underwood	Bill	D	M.D., PH.D.	M	I	527 Medical Park Dr	Suite 401	Bridgeport	WV	54	26330	4	Micropolitan area core: primary flow within an urban cluster of 10,000 to 49,999	US	Neurosurgery	Y	22552	Fusion of spine bones with removal of disc at upper spinal column, anterior approach	N	F	12	14	12	1169	415.909	331.377	328.989
1790771095	Duncan	Johnny	D	DO	M	I	4417 W Gore Blvd	Suite 9	Lawton	OK	40	73505	1	Metropolitan area core: primary flow within an urbanized area of 50,000 and greater	US	Neurosurgery	Y	22552	Fusion of spine bones with removal of disc at upper spinal column, anterior approach	N	F	12	12	12	1946.38	387.36	308.63	328.99
1801807649	Preston	Joseph	K	MD	M	I	4015 Lamar Ave		Paris	TX	48	75462	4	Micropolitan area core: primary flow within an urban cluster of 10,000 to 49,999	US	Neurosurgery	Y	22552	Fusion of spine bones with removal of disc at upper spinal column, anterior approach	N	F	15	24	15	2147.18	375.428	299.12	328.983
1801859723	D'alise	Mark	D	MD	M	I	4408 6th St		Lubbock	TX	48	79416	1	Metropolitan area core: primary flow within an urbanized area of 50,000 and greater	US	Neurosurgery	Y	22552	Fusion of spine bones with removal of disc at upper spinal column, anterior approach	N	F	17	21	17	1320	370.78	296.628	332.906
1801899554	Weaver	Charles	E	MD PHD	M	I	2500 Hospital Blvd	Ste 310	Roswell	GA	13	30076	1	Metropolitan area core: primary flow within an urbanized area of 50,000 and greater	US	Neurosurgery	Y	22552	Fusion of spine bones with removal of disc at upper spinal column, anterior approach	N	F	12	27	12	781.348	256.448	204.324	206.163
1801992516	Jimenez	Juan	C	MD	M	I	400 N Wall St	Suite 402	Kankakee	IL	17	60901	1	Metropolitan area core: primary flow within an urbanized area of 50,000 and greater	US	Neurosurgery	Y	22552	Fusion of spine bones with removal of disc at upper spinal column, anterior approach	N	F	11	15	11	2208.67	415.03	329.31	328.987
1801998844	Bradley	Robert	H	M.D.	M	I	2065 E South Blvd	Suite 204	Montgomery	AL	1	36116	1	Metropolitan area core: primary flow within an urbanized area of 50,000 and greater	US	Neurosurgery	Y	22552	Fusion of spine bones with removal of disc at upper spinal column, anterior approach	N	F	20	33	20	1257	353.038	281.28	331.472
1811943996	Summers	Lori	E	MD	F	I	15770 Paul Vega Md Dr	Suite 206	Hammond	LA	22	70403	1	Metropolitan area core: primary flow within an urbanized area of 50,000 and greater	US	Neurosurgery	Y	22552	Fusion of spine bones with removal of disc at upper spinal column, anterior approach	N	F	20	28	20	1500	415.77	331.263	328.983
1811998248	Brant	Adam		M.D.	M	I	7130 N Sharon Ave	Ste 100	Fresno	CA	6	93720	1	Metropolitan area core: primary flow within an urbanized area of 50,000 and greater	US	Neurosurgery	Y	22552	Fusion of spine bones with removal of disc at upper spinal column, anterior approach	N	F	17	26	17	1809.85	394.71	314.483	328.983
1821034950	Nichols	Margaret	E	MD	F	I	1905 W 32nd Street	Ste 403	Joplin	MO	29	64804	1	Metropolitan area core: primary flow within an urbanized area of 50,000 and greater	US	Neurosurgery	Y	22552	Fusion of spine bones with removal of disc at upper spinal column, anterior approach	N	F	14	20	14	1058	377.531	300.798	316.65
1821048752	Colon	Gary	P	MD	M	I	730 Goodlette Rd N	Suite 100b	Naples	FL	12	34102	1	Metropolitan area core: primary flow within an urbanized area of 50,000 and greater	US	Neurosurgery	Y	22552	Fusion of spine bones with removal of disc at upper spinal column, anterior approach	N	F	14	19	14	1435	469.349	373.952	328.983
1821064957	Henn	Jeffrey	S	M.D.	M	I	2780 Cleveland Ave	Suite 819	Fort Myers	FL	12	33901	1	Metropolitan area core: primary flow within an urbanized area of 50,000 and greater	US	Neurosurgery	Y	22552	Fusion of spine bones with removal of disc at upper spinal column, anterior approach	N	F	14	16	14	1881	469.35	373.95	328.98
1821071895	Schmitz	Marcus	P	MD	M	I	4300 W Main St Ste 21	Neuroscience Center	Dothan	AL	1	36305	1	Metropolitan area core: primary flow within an urbanized area of 50,000 and greater	US	Neurosurgery	Y	22552	Fusion of spine bones with removal of disc at upper spinal column, anterior approach	N	F	16	35	16	1418	339.657	270.621	336.035
1821073438	Parra	Rafael		M.D.	M	I	1303 Mccullough Ave	Suite 440	San Antonio	TX	48	78212	1	Metropolitan area core: primary flow within an urbanized area of 50,000 and greater	US	Neurosurgery	Y	22552	Fusion of spine bones with removal of disc at upper spinal column, anterior approach	N	F	11	13	11	744.195	352.606	280.935	308.498
1821101395	Cindrich	Patrick	J	M.D.	M	I	1701 N Us Highway 75	Suite 300	Sherman	TX	48	75090	1	Metropolitan area core: primary flow within an urbanized area of 50,000 and greater	US	Neurosurgery	Y	22552	Fusion of spine bones with removal of disc at upper spinal column, anterior approach	N	F	13	21	13	2502	376.573	300.907	332.906
1821189408	Khalil	Hitham	H	M.D.	M	I	2109 N Patterson St Ste B		Valdosta	GA	13	31602	1	Metropolitan area core: primary flow within an urbanized area of 50,000 and greater	US	Neurosurgery	Y	22552	Fusion of spine bones with removal of disc at upper spinal column, anterior approach	N	F	24	30	24	2000	377.752	301.753	331.731
1831136605	Frankel	Bruce	M	MD	M	I	171 Ashley Ave		Charleston	SC	45	29425	1	Metropolitan area core: primary flow within an urbanized area of 50,000 and greater	US	Neurosurgery	Y	22552	Fusion of spine bones with removal of disc at upper spinal column, anterior approach	N	F	14	21	14	3548	382.087	304.427	328.983
1831373042	Redmond	Andy	J	M.D.	M	I	1814 Roseland Blvd	Ste # 200	Tyler	TX	48	75701	1	Metropolitan area core: primary flow within an urbanized area of 50,000 and greater	US	Neurosurgery	Y	22552	Fusion of spine bones with removal of disc at upper spinal column, anterior approach	N	F	20	27	20	1750	390.913	311.46	328.987
1841210515	Africk	Cynthia	Z	MD	F	I	10 Aviemore Dr		Pinehurst	NC	37	28374	4	Micropolitan area core: primary flow within an urban cluster of 10,000 to 49,999	US	Neurosurgery	Y	22552	Fusion of spine bones with removal of disc at upper spinal column, anterior approach	N	F	15	23	15	2491	365.207	289.776	332.558
1841286390	Marciano	Frederick	F	MD PHD	M	I	7301 E 2nd St	#106	Scottsdale	AZ	4	85251	1	Metropolitan area core: primary flow within an urbanized area of 50,000 and greater	US	Neurosurgery	Y	22552	Fusion of spine bones with removal of disc at upper spinal column, anterior approach	N	F	11	12	11	1625	389.38	308.96	328.99
1841289964	Suh	Daniel	V	MD	M	I	4 E Jackson Blvd		Savannah	GA	13	31405	1	Metropolitan area core: primary flow within an urbanized area of 50,000 and greater	US	Neurosurgery	Y	22552	Fusion of spine bones with removal of disc at upper spinal column, anterior approach	N	F	11	18	11	1860	379.088	302.038	328.983
1841297041	Phuong	Loi	K	M.D.	M	I	7956 W Jefferson Blvd		Fort Wayne	IN	18	46804	1	Metropolitan area core: primary flow within an urbanized area of 50,000 and greater	US	Neurosurgery	Y	22552	Fusion of spine bones with removal of disc at upper spinal column, anterior approach	N	F	25	29	25	1965	362.4	287.55	328.989
1851331698	Robinson	Robert	D	MD	M	I	513 Brookwood Blvd	Ste 75	Birmingham	AL	1	35209	1	Metropolitan area core: primary flow within an urbanized area of 50,000 and greater	US	Neurosurgery	Y	22552	Fusion of spine bones with removal of disc at upper spinal column, anterior approach	N	F	11	14	11	1702	344.964	274.848	334.855
1851341226	Morris	Enoch	C	MD	M	I	3125 Independence Dr	Suite 200	Birmingham	AL	1	35209	1	Metropolitan area core: primary flow within an urbanized area of 50,000 and greater	US	Neurosurgery	Y	22552	Fusion of spine bones with removal of disc at upper spinal column, anterior approach	N	F	24	28	24	928.571	145.627	116.027	131.594
1851354179	Moyer	Donald	J	M.D.	M	I	632 Del Prado Blvd N	Suite 101	Cape Coral	FL	12	33909	1	Metropolitan area core: primary flow within an urbanized area of 50,000 and greater	US	Neurosurgery	Y	22552	Fusion of spine bones with removal of disc at upper spinal column, anterior approach	N	F	11	17	11	2859.76	460.568	366.956	328.984
1851599880	Spomar	Daniel	G	M.D.	M	I	8051 S Emerson Ave	Ste. 300	Indianapolis	IN	18	46237	1	Metropolitan area core: primary flow within an urbanized area of 50,000 and greater	US	Neurosurgery	Y	22552	Fusion of spine bones with removal of disc at upper spinal column, anterior approach	N	F	11	16	11	960	375.79	299.41	328.983
1861438517	Park	Charles	C	MD	M	I	301 St. Paul Place	Pob # 310	Baltimore	MD	24	21202	1	Metropolitan area core: primary flow within an urbanized area of 50,000 and greater	US	Neurosurgery	Y	22552	Fusion of spine bones with removal of disc at upper spinal column, anterior approach	N	F	26	38	27	1303	442.26	352.37	328.983
1861486318	Hlavin	Mary	L	M.D.	F	I	1026 A Avenue Ne	Suite 5000	Cedar Rapids	IA	19	52402	1	Metropolitan area core: primary flow within an urbanized area of 50,000 and greater	US	Neurosurgery	Y	22552	Fusion of spine bones with removal of disc at upper spinal column, anterior approach	N	F	12	13	12	812	356.55	284.08	328.981
1871561167	Capocelli	Anthony	L	M.D.	M	I	10301 Kanis Rd		Little Rock	AR	5	72205	1	Metropolitan area core: primary flow within an urbanized area of 50,000 and greater	US	Neurosurgery	Y	22552	Fusion of spine bones with removal of disc at upper spinal column, anterior approach	N	F	13	20	13	1080	363.699	289.777	328.988
1871579235	Javed	Tariq		M.D.	M	I	631 Campbell Hill St Nw	100	Marietta	GA	13	30060	1	Metropolitan area core: primary flow within an urbanized area of 50,000 and greater	US	Neurosurgery	Y	22552	Fusion of spine bones with removal of disc at upper spinal column, anterior approach	N	F	11	19	11	2915	401.04	319.529	328.988
1871582213	Tibbs	Robert	E	M.D.	M	I	4120 W Memorial Rd	Ste 300	Oklahoma City	OK	40	73120	1	Metropolitan area core: primary flow within an urbanized area of 50,000 and greater	US	Neurosurgery	Y	22552	Fusion of spine bones with removal of disc at upper spinal column, anterior approach	N	F	18	30	18	2571.5	316.214	254.594	312.319
1871584011	Schell	Gerald	R	M.D.	M	I	3160 Cabaret Trl S		Saginaw	MI	26	48603	1	Metropolitan area core: primary flow within an urbanized area of 50,000 and greater	US	Neurosurgery	Y	22552	Fusion of spine bones with removal of disc at upper spinal column, anterior approach	N	F	19	31	19	1200	389.415	310.593	331.637
1871747469	Mumert	Michael	L	M.D.	M	I	3801 S National Ave	West Tower, Suite 700	Springfield	MO	29	65807	1	Metropolitan area core: primary flow within an urbanized area of 50,000 and greater	US	Neurosurgery	Y	22552	Fusion of spine bones with removal of disc at upper spinal column, anterior approach	N	F	13	16	13	1659.67	392.241	312.519	328.989
1881661791	Lyerly	Mark	A	MD	M	I	145 Kimel Park Dr	Suite 220	Winston-Salem	NC	37	27103	1	Metropolitan area core: primary flow within an urbanized area of 50,000 and greater	US	Neurosurgery	Y	22552	Fusion of spine bones with removal of disc at upper spinal column, anterior approach	N	F	11	20	11	890	350.581	281.028	337.212
1881672962	Palavali	Vivekanand		MD	M	I	G3239 Beecher Rd		Flint	MI	26	48532	1	Metropolitan area core: primary flow within an urbanized area of 50,000 and greater	US	Neurosurgery	Y	22552	Fusion of spine bones with removal of disc at upper spinal column, anterior approach	N	F	18	33	18	1000	400.722	319.274	328.985
1881824860	Tutt	Matthew		M.D.	M	I	1401 Harrodsburg Rd	Ste A540	Lexington	KY	21	40504	1	Metropolitan area core: primary flow within an urbanized area of 50,000 and greater	US	Neurosurgery	Y	22552	Fusion of spine bones with removal of disc at upper spinal column, anterior approach	N	F	13	16	13	1054	343.473	275.241	339.264
1891735684	Lapsiwala	Samir	B	MD	M	I	1900 Mistletoe Blvd	Suite 200	Fort Worth	TX	48	76104	1	Metropolitan area core: primary flow within an urbanized area of 50,000 and greater	US	Neurosurgery	Y	22552	Fusion of spine bones with removal of disc at upper spinal column, anterior approach	N	F	15	18	15	1500	388.63	309.64	328.982
1891752176	Anson	John	A	M.D.	M	I	8530 W Sunset Rd	Suite 250	Las Vegas	NV	32	89113	1	Metropolitan area core: primary flow within an urbanized area of 50,000 and greater	US	Neurosurgery	Y	22552	Fusion of spine bones with removal of disc at upper spinal column, anterior approach	N	F	11	13	11	3923.08	418.31	333.29	328.988
1891784237	Hahn	Michael	R	M.D.	M	I	4120 W Memorial Rd	Ste 300	Oklahoma City	OK	40	73120	1	Metropolitan area core: primary flow within an urbanized area of 50,000 and greater	US	Neurosurgery	Y	22552	Fusion of spine bones with removal of disc at upper spinal column, anterior approach	N	F	19	30	19	2571.5	354.822	282.704	301.352
1902000599	Angeles	Carmina	F	MD	F	I	74b Centennial Loop Ste 100		Eugene	OR	41	97401	1	Metropolitan area core: primary flow within an urbanized area of 50,000 and greater	US	Neurosurgery	Y	22552	Fusion of spine bones with removal of disc at upper spinal column, anterior approach	N	F	17	20	17	1145.01	387.59	308.81	328.981
1912050980	Green	K Douglas		MD	M	I	1115 Alaska St	Suite 212	West Plains	MO	29	65775	4	Micropolitan area core: primary flow within an urban cluster of 10,000 to 49,999	US	Neurosurgery	Y	22552	Fusion of spine bones with removal of disc at upper spinal column, anterior approach	N	F	15	19	15	765	378.272	300.142	328.982
1912926643	Nanda	Anil		MBBS	M	I	1501 Kings Hwy	Department Of Neurosurgery	Shreveport	LA	22	71130	99	Unknown	US	Neurosurgery	Y	22552	Fusion of spine bones with removal of disc at upper spinal column, anterior approach	N	F	14	14	14	2187	407.45	324.63	328.98
1912956293	Held	Mark	C	MD	M	I	722 Newman Rd		New Bern	NC	37	28562	1	Metropolitan area core: primary flow within an urbanized area of 50,000 and greater	US	Neurosurgery	Y	22552	Fusion of spine bones with removal of disc at upper spinal column, anterior approach	N	F	28	35	28	679.029	279.85	222.971	242.137
1922054998	Smisson	Hugh	F		M	I	840 Pine St	Suite 880	Macon	GA	13	31201	1	Metropolitan area core: primary flow within an urbanized area of 50,000 and greater	US	Neurosurgery	Y	22552	Fusion of spine bones with removal of disc at upper spinal column, anterior approach	N	F	11	16	11	3700	373.048	295.998	328.983
1922115385	Anderson	James	S	MD	M	I	6701 Rockside Rd	Suite 103	Cleveland	OH	39	44131	1	Metropolitan area core: primary flow within an urbanized area of 50,000 and greater	US	Neurosurgery	Y	22552	Fusion of spine bones with removal of disc at upper spinal column, anterior approach	N	F	11	12	11	2012	403.41	321.419	328.989
1922157486	Benae	Jean Louis		M.D	M	I	8865 Synergy Dr	Suite 100	Mckinney	TX	48	75070	1	Metropolitan area core: primary flow within an urbanized area of 50,000 and greater	US	Neurosurgery	Y	22552	Fusion of spine bones with removal of disc at upper spinal column, anterior approach	N	F	14	26	14	775	384.452	306.312	328.987
1922243682	Hargett	Christopher	D	D.O.	M	I	1812 E Main St		Dothan	AL	1	36301	1	Metropolitan area core: primary flow within an urbanized area of 50,000 and greater	US	Neurosurgery	Y	22552	Fusion of spine bones with removal of disc at upper spinal column, anterior approach	N	F	12	23	12	1581	295.962	234.833	343.289
1922286517	Amini	Aminullah		M.D.	M	I	1400 Forest Glen Rd	Suite 225	Silver Spring	MD	24	20910	1	Metropolitan area core: primary flow within an urbanized area of 50,000 and greater	US	Neurosurgery	Y	22552	Fusion of spine bones with removal of disc at upper spinal column, anterior approach	N	F	15	35	15	2259.54	449.343	358.013	328.984
1932100112	Faircloth	William	B	M.D.	M	I	3280 Dauphin St	Building A	Mobile	AL	1	36606	1	Metropolitan area core: primary flow within an urbanized area of 50,000 and greater	US	Neurosurgery	Y	22552	Fusion of spine bones with removal of disc at upper spinal column, anterior approach	N	F	21	35	21	2662	317.553	255.393	340.731
1932123940	Reichman	Howard	R	M.D.	M	I	1055 N 300 W Ste 400		Provo	UT	49	84604	1	Metropolitan area core: primary flow within an urbanized area of 50,000 and greater	US	Neurosurgery	Y	22552	Fusion of spine bones with removal of disc at upper spinal column, anterior approach	N	F	31	46	31	1288.65	409.141	325.981	328.984
1932165891	Mcgillicuddy	Gerald	T	M.D.	M	I	10 Winthrop St		Worcester	MA	25	1604	1	Metropolitan area core: primary flow within an urbanized area of 50,000 and greater	US	Neurosurgery	Y	22552	Fusion of spine bones with removal of disc at upper spinal column, anterior approach	N	F	19	23	19	2030.15	395.57	315.17	328.982
1932168986	Giddens	Eugene	M	MD	M	I	849 82nd Pkwy		Myrtle Beach	SC	45	29572	1	Metropolitan area core: primary flow within an urbanized area of 50,000 and greater	US	Neurosurgery	Y	22552	Fusion of spine bones with removal of disc at upper spinal column, anterior approach	N	F	14	18	14	1104	322.02	256.567	282.926
1932196128	Ty	Henry	Y	M.D.	M	I	354 Merrimack St		Lawrence	MA	25	1843	1	Metropolitan area core: primary flow within an urbanized area of 50,000 and greater	US	Neurosurgery	Y	22552	Fusion of spine bones with removal of disc at upper spinal column, anterior approach	N	F	17	29	17	1166.9	386.369	307.839	319.455
1932301678	Dorbish	Ronald	J	D.O.	M	I	3555 Olentangy River Rd	Suite 2001	Columbus	OH	39	43214	1	Metropolitan area core: primary flow within an urbanized area of 50,000 and greater	US	Neurosurgery	Y	22552	Fusion of spine bones with removal of disc at upper spinal column, anterior approach	N	F	14	24	14	1242	403.41	321.417	328.988
1942231501	Graham	Robert	S	M.D.	M	I	1250 E Marshall Street	Neurosurgery	Richmond	VA	51	23298	1	Metropolitan area core: primary flow within an urbanized area of 50,000 and greater	US	Neurosurgery	Y	22552	Fusion of spine bones with removal of disc at upper spinal column, anterior approach	N	F	14	29	14	1581.93	388.73	310.631	331.823
1942240783	Givhan	Bryan	S	M.D.	M	I	701 University Blvd E	Suite 702	Tuscaloosa	AL	1	35401	1	Metropolitan area core: primary flow within an urbanized area of 50,000 and greater	US	Neurosurgery	Y	22552	Fusion of spine bones with removal of disc at upper spinal column, anterior approach	N	F	25	27	25	1182.22	268.02	212.034	245.619
1942290739	Olinger	Rodney	G	M.D.	M	I	6325 Humphreys Blvd		Memphis	TN	47	38120	1	Metropolitan area core: primary flow within an urbanized area of 50,000 and greater	US	Neurosurgery	Y	22552	Fusion of spine bones with removal of disc at upper spinal column, anterior approach	N	F	16	30	16	1187.5	149.534	119.653	136.429
1942291133	Jenkins	Jeffrey	D	MD	M	I	1130 N Church St	Suite 200	Greensboro	NC	37	27401	1	Metropolitan area core: primary flow within an urbanized area of 50,000 and greater	US	Neurosurgery	Y	22552	Fusion of spine bones with removal of disc at upper spinal column, anterior approach	N	F	13	15	13	1544.13	301.081	239.885	255.291
1942385703	Fautheree	Gregory	L	MD	M	I	10101 Park Rowe Ave Ste 200		Baton Rouge	LA	22	70810	1	Metropolitan area core: primary flow within an urbanized area of 50,000 and greater	US	Neurosurgery	Y	22552	Fusion of spine bones with removal of disc at upper spinal column, anterior approach	N	F	11	17	11	2537	415.77	331.262	328.984
1952308413	Canavati	Isa	S	M.D.	M	I	7956 W Jefferson Blvd		Fort Wayne	IN	18	46804	1	Metropolitan area core: primary flow within an urbanized area of 50,000 and greater	US	Neurosurgery	Y	22552	Fusion of spine bones with removal of disc at upper spinal column, anterior approach	N	F	17	23	17	1965	369.8	293.42	328.983
1952335655	Kowalski	Robert	J	MD	M	I	2250 Drew St		Clearwater	FL	12	33765	1	Metropolitan area core: primary flow within an urbanized area of 50,000 and greater	US	Neurosurgery	Y	22552	Fusion of spine bones with removal of disc at upper spinal column, anterior approach	N	F	17	30	17	2569.62	390.499	310.196	334.468
1952394157	Raque	George	H	MD	M	I	210 E Gray St	Ste 1105	Louisville	KY	21	40202	1	Metropolitan area core: primary flow within an urbanized area of 50,000 and greater	US	Neurosurgery	Y	22552	Fusion of spine bones with removal of disc at upper spinal column, anterior approach	N	F	11	12	11	1178	336.401	268.738	325.555
[truncated: 2,957 more rows]
