# Supplementary material for: Economic Trends in Commonly Used Drugs for Spinal Fusion and Brain Tumor Resection: An Analysis of the Medicare Part D Database
Source: Biomedicines. 2023 Aug 3;11(8):2185. doi: 10.3390/biomedicines11082185 (PMC10452193; doi:10.3390/biomedicines11082185)
Supplement: Supplementary file 1 [file biomedicines-11-02185-s001.zip › Drug Data, Pearson's and Linear Regression/procedural data/Medicare Physician_Provider_Service 2017 Overall.xlsx]

## Sheet: Sheet1
Rndrng_NPI	Rndrng_Prvdr_Last_Org_Name	Rndrng_Prvdr_First_Name	Rndrng_Prvdr_MI	Rndrng_Prvdr_Crdntls	Rndrng_Prvdr_Gndr	Rndrng_Prvdr_Ent_Cd	Rndrng_Prvdr_St1	Rndrng_Prvdr_St2	Rndrng_Prvdr_City	Rndrng_Prvdr_State_Abrvtn	Rndrng_Prvdr_State_FIPS	Rndrng_Prvdr_Zip5	Rndrng_Prvdr_RUCA	Rndrng_Prvdr_RUCA_Desc	Rndrng_Prvdr_Cntry	Rndrng_Prvdr_Type	Rndrng_Prvdr_Mdcr_Prtcptg_Ind	HCPCS_Cd	HCPCS_Desc	HCPCS_Drug_Ind	Place_Of_Srvc	Tot_Benes	Tot_Srvcs	Tot_Bene_Day_Srvcs	Avg_Sbmtd_Chrg	Avg_Mdcr_Alowd_Amt	Avg_Mdcr_Pymt_Amt	Avg_Mdcr_Stdzd_Amt
1003018748	Thomas	Brad	A	MD	M	I	5 Saint Vincent Cir Ste 502		Little Rock	AR	5	72205	1	Metropolitan area core: primary flow within an urbanized area of 50,000 and greater	US	Neurosurgery	Y	22551	Fusion of spine bones with removal of disc at upper spinal column, anterior approach	N	F	29	29	29	3400	1379.17	1101.1	1383.82
1003027392	Curt	Bradford		MD	M	I	9075 Centre Pointe Dr Ste 200		West Chester	OH	39	45069	1	Metropolitan area core: primary flow within an urbanized area of 50,000 and greater	US	Neurosurgery	Y	22551	Fusion of spine bones with removal of disc at upper spinal column, anterior approach	N	F	21	21	21	8712	1559.35	1242.41	1277.9
1003050493	Auschwitz	Tyler	S		M	I	2000 South Wheeling, Ste 200	St. Johns Neuroscience Institute	Tulsa	OK	40	74104	1	Metropolitan area core: primary flow within an urbanized area of 50,000 and greater	US	Neurosurgery	Y	22551	Fusion of spine bones with removal of disc at upper spinal column, anterior approach	N	F	19	19	19	3615	1586.34	1266.94	1344.19
1003059114	Kalra	Ricky	R	M.D.	M	I	5899 Preston Rd Ste 1303		Frisco	TX	48	75034	1	Metropolitan area core: primary flow within an urbanized area of 50,000 and greater	US	Neurosurgery	Y	22551	Fusion of spine bones with removal of disc at upper spinal column, anterior approach	N	F	12	12	12	10000	1485.31	1190.7	1432.41
1003819913	Renfro	Mark	B	MD	M	I	700 Olympic Plaza Cir	Ste 850	Tyler	TX	48	75701	1	Metropolitan area core: primary flow within an urbanized area of 50,000 and greater	US	Neurosurgery	Y	22551	Fusion of spine bones with removal of disc at upper spinal column, anterior approach	N	F	29	29	29	4309.59	1278.85	1017.4	1045.56
1003847484	Stoffman	Michael	R	M.D.	M	I	400 International Dr.		Williamsville	NY	36	14221	1	Metropolitan area core: primary flow within an urbanized area of 50,000 and greater	US	Neurosurgery	Y	22551	Fusion of spine bones with removal of disc at upper spinal column, anterior approach	N	F	14	14	14	3550.07	1586.2	1253.19	1403.18
1003850736	Owen	Robert	D	M.D.	M	I	1401 Harrodsburg Rd	Suite A540	Lexington	KY	21	40504	1	Metropolitan area core: primary flow within an urbanized area of 50,000 and greater	US	Neurosurgery	Y	22551	Fusion of spine bones with removal of disc at upper spinal column, anterior approach	N	F	14	14	14	6100	1552.79	1230.94	1414.77
1003860495	Martz	Robert	D	M.D.	M	I	105 W 8th Ave	Ste 200	Spokane	WA	53	99204	1	Metropolitan area core: primary flow within an urbanized area of 50,000 and greater	US	Neurosurgery	Y	22551	Fusion of spine bones with removal of disc at upper spinal column, anterior approach	N	F	12	12	12	4149	1519.66	1219.62	1446.48
1003878877	Faunce	Wesley	H	M.D.	M	I	632 Del Prado Blvd N	Suite 101	Cape Coral	FL	12	33909	1	Metropolitan area core: primary flow within an urbanized area of 50,000 and greater	US	Neurosurgery	Y	22551	Fusion of spine bones with removal of disc at upper spinal column, anterior approach	N	F	41	42	42	11535.7	1975.6	1577.98	1396.03
1003920224	Friedman	Jonathan	A	M.D.	M	I	3201 University Dr E	Ste 410	Bryan	TX	48	77802	1	Metropolitan area core: primary flow within an urbanized area of 50,000 and greater	US	Neurosurgery	Y	22551	Fusion of spine bones with removal of disc at upper spinal column, anterior approach	N	F	33	33	33	6158.45	1664.68	1318.65	1395.62
1013061084	Sherr	Gregory	T	M.D.	M	I	1121 Nw 64th Ter	Suite A	Gainesville	FL	12	32605	1	Metropolitan area core: primary flow within an urbanized area of 50,000 and greater	US	Neurosurgery	Y	22551	Fusion of spine bones with removal of disc at upper spinal column, anterior approach	N	F	18	18	18	6635.33	1809.36	1441.6	1403.17
1013074558	Tredway	Trent	L	M.D.	M	I	737 Olive Way Apt 2502		Seattle	WA	53	98101	1	Metropolitan area core: primary flow within an urbanized area of 50,000 and greater	US	Neurosurgery	Y	22551	Fusion of spine bones with removal of disc at upper spinal column, anterior approach	N	F	11	11	11	5349.75	1362.67	1097.78	1498.81
1013097427	Fine	Andrew	D	MD	M	I	5831 Bee Ridge Road	#100 Neurosurgery And Spine Specialists	Sarasota	FL	12	34233	1	Metropolitan area core: primary flow within an urbanized area of 50,000 and greater	US	Neurosurgery	Y	22551	Fusion of spine bones with removal of disc at upper spinal column, anterior approach	N	F	27	27	27	3170.17	1831.42	1448.37	1392.54
1013114735	Lozanne	Karl	A	MD	M	I	1910 Blanding St		Columbia	SC	45	29201	1	Metropolitan area core: primary flow within an urbanized area of 50,000 and greater	US	Neurosurgery	Y	22551	Fusion of spine bones with removal of disc at upper spinal column, anterior approach	N	F	15	15	15	5807.33	1615.52	1272.28	1388.54
1013117688	Cox	Joseph	B	MD	M	I	4120 W Memorial Rd	Suite 300	Oklahoma City	OK	40	73120	1	Metropolitan area core: primary flow within an urbanized area of 50,000 and greater	US	Neurosurgery	Y	22551	Fusion of spine bones with removal of disc at upper spinal column, anterior approach	N	F	14	14	14	9584.82	1463.12	1165.74	1218.76
1013160209	Rubin	David		M.D.	M	I	1110 E State Highway 114 Ste 100		Southlake	TX	48	76092	1	Metropolitan area core: primary flow within an urbanized area of 50,000 and greater	US	Neurosurgery	Y	22551	Fusion of spine bones with removal of disc at upper spinal column, anterior approach	N	F	16	16	16	5819.38	1477.84	1158.54	1394.2
1013900216	Cram	Gary	P	M.D.	M	I	1130 N Church St	Suite 200	Greensboro	NC	37	27401	1	Metropolitan area core: primary flow within an urbanized area of 50,000 and greater	US	Neurosurgery	Y	22551	Fusion of spine bones with removal of disc at upper spinal column, anterior approach	N	F	20	21	21	5456.29	998.673	796.758	869.475
1013930296	Brophy	John	D	MD	M	I	6325 Humphreys Blvd		Memphis	TN	47	38120	1	Metropolitan area core: primary flow within an urbanized area of 50,000 and greater	US	Neurosurgery	Y	22551	Fusion of spine bones with removal of disc at upper spinal column, anterior approach	N	F	17	17	17	5300	1407.17	1120.86	1439.14
1013962935	Strang	Robert	D	M.D.	M	I	3801 S National Ave	West Tower, Suite 700	Springfield	MO	29	65807	1	Metropolitan area core: primary flow within an urbanized area of 50,000 and greater	US	Neurosurgery	Y	22551	Fusion of spine bones with removal of disc at upper spinal column, anterior approach	N	F	13	13	13	7438.13	1624.84	1308.14	1430.16
1013964493	Morgan	Chad	J	M.D.	M	I	3801 S National Ave	West Tower, Suite 700	Springfield	MO	29	65807	1	Metropolitan area core: primary flow within an urbanized area of 50,000 and greater	US	Neurosurgery	Y	22551	Fusion of spine bones with removal of disc at upper spinal column, anterior approach	N	F	14	14	14	6785.66	1667.19	1328.33	1403.18
1013980036	Miller	Charles	J	M.D.	M	I	1651 N Parham Rd		Richmond	VA	51	23229	1	Metropolitan area core: primary flow within an urbanized area of 50,000 and greater	US	Neurosurgery	Y	22551	Fusion of spine bones with removal of disc at upper spinal column, anterior approach	N	F	14	14	14	5114	1570.33	1246.84	1428.24
1023001468	Bindal	Ajay	K	MD	M	I	7737 Southwest Fwy	230	Houston	TX	48	77074	1	Metropolitan area core: primary flow within an urbanized area of 50,000 and greater	US	Neurosurgery	Y	22551	Fusion of spine bones with removal of disc at upper spinal column, anterior approach	N	F	11	11	11	13230	1749.78	1394.13	1403.17
1023019445	Pickett	Joel	D	MD	M	I	201 Governors Drive 1st Floor		Huntsville	AL	1	35801	1	Metropolitan area core: primary flow within an urbanized area of 50,000 and greater	US	Neurosurgery	Y	22551	Fusion of spine bones with removal of disc at upper spinal column, anterior approach	N	F	18	18	18	4739	1567.32	1227.5	1382.26
1023025996	Carver	Christopher	C	MD	M	I	220 San Jose Street		Salinas	CA	6	93901	1	Metropolitan area core: primary flow within an urbanized area of 50,000 and greater	US	Neurosurgery	Y	22551	Fusion of spine bones with removal of disc at upper spinal column, anterior approach	N	F	14	15	15	4209	1720.25	1370.61	1403.18
1023067261	Tolentino	Paul	J	MD PHD	M	I	1723 Broadway	Suite 410	Cape Girardeau	MO	29	63701	1	Metropolitan area core: primary flow within an urbanized area of 50,000 and greater	US	Neurosurgery	Y	22551	Fusion of spine bones with removal of disc at upper spinal column, anterior approach	N	F	24	24	24	10716.5	1654.29	1312.61	1403.18
1023074689	Lazar	Daniel	A	MD	M	I	1560 N 115th St	209	Seattle	WA	53	98133	1	Metropolitan area core: primary flow within an urbanized area of 50,000 and greater	US	Neurosurgery	Y	22551	Fusion of spine bones with removal of disc at upper spinal column, anterior approach	N	F	16	16	16	3316.45	1646.73	1312.02	1329.5
1023081254	Kutz	Scott		MD	M	I	6020 W Parker Rd	Suite 200	Plano	TX	48	75093	1	Metropolitan area core: primary flow within an urbanized area of 50,000 and greater	US	Neurosurgery	Y	22551	Fusion of spine bones with removal of disc at upper spinal column, anterior approach	N	F	14	14	14	1743.76	1664.53	1326.21	1403.18
1023102159	Miller	Matthew	L	M.D.	M	I	2900 State St		Medford	OR	41	97504	1	Metropolitan area core: primary flow within an urbanized area of 50,000 and greater	US	Neurosurgery	Y	22551	Fusion of spine bones with removal of disc at upper spinal column, anterior approach	N	F	16	16	16	7165.2	1559.27	1233.4	1416.13
1023123932	Ammar	Kevin	N	MD	M	I	4 E Jackson Blvd		Savannah	GA	13	31405	1	Metropolitan area core: primary flow within an urbanized area of 50,000 and greater	US	Neurosurgery	Y	22551	Fusion of spine bones with removal of disc at upper spinal column, anterior approach	N	F	23	23	23	8150	1520.3	1218.82	1403.18
1023244506	Miller	Joseph	H	M.D.	M	I	1010 E 3rd St	Suite 202	Chattanooga	TN	47	37403	1	Metropolitan area core: primary flow within an urbanized area of 50,000 and greater	US	Neurosurgery	Y	22551	Fusion of spine bones with removal of disc at upper spinal column, anterior approach	N	F	16	16	16	3079.8	1393.75	1110.47	1241.81
1023270386	Neal	Matthew	T	MD	M	I	13400 E Shea Blvd		Scottsdale	AZ	4	85259	1	Metropolitan area core: primary flow within an urbanized area of 50,000 and greater	US	Neurosurgery	Y	22551	Fusion of spine bones with removal of disc at upper spinal column, anterior approach	N	F	17	17	17	3730.22	1251.05	996.771	1060.43
1023276466	Muns	James	A	MD	M	I	1814 Roseland Blvd	Suite 200	Tyler	TX	48	75701	1	Metropolitan area core: primary flow within an urbanized area of 50,000 and greater	US	Neurosurgery	Y	22551	Fusion of spine bones with removal of disc at upper spinal column, anterior approach	N	F	13	13	13	4000	1664.53	1326.21	1403.18
1033113949	Rhoton	Eric	L	MD	M	I	7 Vanderbilt Park Dr		Asheville	NC	37	28803	1	Metropolitan area core: primary flow within an urbanized area of 50,000 and greater	US	Neurosurgery	Y	22551	Fusion of spine bones with removal of disc at upper spinal column, anterior approach	N	F	14	14	14	5691	1599.72	1274.57	1365.59
1033140868	Klafeta	Steve	R	MD	M	I	245 Cherry St Se	Suite 207	Grand Rapids	MI	26	49503	1	Metropolitan area core: primary flow within an urbanized area of 50,000 and greater	US	Neurosurgery	Y	22551	Fusion of spine bones with removal of disc at upper spinal column, anterior approach	N	F	13	13	13	3246	1578.18	1257.42	1427.01
1033180757	El-Naggar	Amr	O	M.D.	M	I	350 Hospital Way	Suite 270	Somerset	KY	21	42503	4	Micropolitan area core: primary flow within an urban cluster of 10,000 to 49,999	US	Neurosurgery	Y	22551	Fusion of spine bones with removal of disc at upper spinal column, anterior approach	N	F	19	19	19	3628.37	1580.94	1245.03	1352.66
1033189154	Salotto	Arnold	G	M.D.	M	I	228 Saint Charles Way Ste 300		York	PA	42	17402	1	Metropolitan area core: primary flow within an urbanized area of 50,000 and greater	US	Neurosurgery	Y	22551	Fusion of spine bones with removal of disc at upper spinal column, anterior approach	N	F	11	11	11	3688	1724.26	1373.8	1403.18
1033206065	Clark	Charles	H	MD	M	I	800 St Vincents Drive	#700	Birmingham	AL	1	35205	1	Metropolitan area core: primary flow within an urbanized area of 50,000 and greater	US	Neurosurgery	Y	22551	Fusion of spine bones with removal of disc at upper spinal column, anterior approach	N	F	12	12	12	9000	1567.08	1239.1	1393.86
1033284773	Seyfried	Donald	M	M.D.	M	I	Henry Ford Health System	2799 West Grand Boulevard	Detroit	MI	26	48202	1	Metropolitan area core: primary flow within an urbanized area of 50,000 and greater	US	Neurosurgery	Y	22551	Fusion of spine bones with removal of disc at upper spinal column, anterior approach	N	F	12	12	12	12500	1779.59	1425.23	1432.4
1043203177	Hitchon	Patrick	W	MD	M	I	200 Hawkins Dr		Iowa City	IA	19	52242	1	Metropolitan area core: primary flow within an urbanized area of 50,000 and greater	US	Neurosurgery	Y	22551	Fusion of spine bones with removal of disc at upper spinal column, anterior approach	N	F	18	18	18	12298	1516.19	1204.23	1345.86
1043203706	Han	Patrick		MD	M	I	2000 S Wheeling Ave	Suite 200	Tulsa	OK	40	74104	1	Metropolitan area core: primary flow within an urbanized area of 50,000 and greater	US	Neurosurgery	Y	22551	Fusion of spine bones with removal of disc at upper spinal column, anterior approach	N	F	24	24	24	3615	1662.77	1318.53	1397
1043210727	Shannon	Michael	B	MD	M	I	2809 Bell St		Zanesville	OH	39	43701	4	Micropolitan area core: primary flow within an urban cluster of 10,000 to 49,999	US	Neurosurgery	Y	22551	Fusion of spine bones with removal of disc at upper spinal column, anterior approach	N	F	28	28	28	7464.29	1465.6	1162.48	1255.97
1043216724	Balturshot	Gregory	W	M.D.	M	I	3525 Olentangy River Rd	Suite 5310	Columbus	OH	39	43214	1	Metropolitan area core: primary flow within an urbanized area of 50,000 and greater	US	Neurosurgery	Y	22551	Fusion of spine bones with removal of disc at upper spinal column, anterior approach	N	F	18	18	18	5316	1712.23	1364.22	1403.18
1043228141	King	Christopher		D.O.	M	I	1111 Delafield St Ste 105		Waukesha	WI	55	53188	1	Metropolitan area core: primary flow within an urbanized area of 50,000 and greater	US	Neurosurgery	Y	22551	Fusion of spine bones with removal of disc at upper spinal column, anterior approach	N	F	18	18	18	6093	1580.11	1258.95	1403.18
1043256613	Coester	Hans	C	MD	M	I	1107 S Lemay Ave	Suite 240	Fort Collins	CO	8	80524	1	Metropolitan area core: primary flow within an urbanized area of 50,000 and greater	US	Neurosurgery	Y	22551	Fusion of spine bones with removal of disc at upper spinal column, anterior approach	N	F	25	25	25	3483.08	1789.11	1413.04	1390.95
1043261597	George	Richard	E	MD	M	I	4515 Marsha Sharp Fwy		Lubbock	TX	48	79407	1	Metropolitan area core: primary flow within an urbanized area of 50,000 and greater	US	Neurosurgery	Y	22551	Fusion of spine bones with removal of disc at upper spinal column, anterior approach	N	F	32	32	32	3791.54	1583.45	1266.27	1425.1
1043262363	Baldwin	Nevan	G	MD	M	I	15195 Heathcote Blvd Ste 150		Haymarket	VA	51	20169	2	Metropolitan area high commuting: primary flow 30% or more to a urbanized area of 50,000 and greater	US	Neurosurgery	Y	22551	Fusion of spine bones with removal of disc at upper spinal column, anterior approach	N	F	19	19	19	5664	1620.73	1291.31	1366.25
1043263536	Haynes	Walter	G	M.D.	M	I	513 Brookwood Blvd	Ste. 75	Birmingham	AL	1	35209	1	Metropolitan area core: primary flow within an urbanized area of 50,000 and greater	US	Neurosurgery	Y	22551	Fusion of spine bones with removal of disc at upper spinal column, anterior approach	N	F	29	29	29	1547	243.237	191.47	113.831
1043286727	Choudhri	Tanvir	F	M.D.	M	I	5 E 98th St	7th Floor	New York	NY	36	10029	1	Metropolitan area core: primary flow within an urbanized area of 50,000 and greater	US	Neurosurgery	Y	22551	Fusion of spine bones with removal of disc at upper spinal column, anterior approach	N	F	19	19	19	11571.6	2057.8	1652.07	1421.64
1043356314	Conway	James	E	MD	M	I	5051 Greenspring Ave	Suite 101	Baltimore	MD	24	21209	1	Metropolitan area core: primary flow within an urbanized area of 50,000 and greater	US	Neurosurgery	Y	22551	Fusion of spine bones with removal of disc at upper spinal column, anterior approach	N	F	13	13	13	5115.38	1244.44	987.408	906.668
1043385784	Junn	Fredrick	S	M.D.	M	I	18181 Oakwood Blvd	Ste 403	Dearborn	MI	26	48124	1	Metropolitan area core: primary flow within an urbanized area of 50,000 and greater	US	Neurosurgery	Y	22551	Fusion of spine bones with removal of disc at upper spinal column, anterior approach	N	F	31	31	31	28891	1822.89	1440.18	1389.14
1053347906	Wang	Michael	Y	MD	M	I	1475 Nw 12th Ave		Miami	FL	12	33136	1	Metropolitan area core: primary flow within an urbanized area of 50,000 and greater	US	Neurosurgery	Y	22551	Fusion of spine bones with removal of disc at upper spinal column, anterior approach	N	F	13	13	13	7958	2176.05	1726.6	1403.17
1053351783	Kramer	Michael	J	M.D.	M	I	9250 Blue Ash Rd		Cincinnati	OH	39	45242	1	Metropolitan area core: primary flow within an urbanized area of 50,000 and greater	US	Neurosurgery	Y	22551	Fusion of spine bones with removal of disc at upper spinal column, anterior approach	N	F	13	13	13	4375	1465.5	1156.42	1156.03
1053352492	Abdo	Hatem	S	MD	M	I	19 Fontana Ln	Ste 206	Baltimore	MD	24	21237	1	Metropolitan area core: primary flow within an urbanized area of 50,000 and greater	US	Neurosurgery	Y	22551	Fusion of spine bones with removal of disc at upper spinal column, anterior approach	N	F	17	17	17	5753	1868.88	1489.03	1403.18
1053354118	Mitchell	Paul	B	M.D.	M	I	301 Riverview Ave	Suite 400	Norfolk	VA	51	23510	1	Metropolitan area core: primary flow within an urbanized area of 50,000 and greater	US	Neurosurgery	Y	22551	Fusion of spine bones with removal of disc at upper spinal column, anterior approach	N	F	15	15	15	10275	1656.93	1317.2	1353.5
1053356378	Yalamanchili	Ravi		M.D.	M	I	141 Thomas Johnson Dr	Suite 200	Frederick	MD	24	21702	1.1	Secondary flow 30% to <50% to a larger urbanized area of 50,000 and greater	US	Neurosurgery	Y	22551	Fusion of spine bones with removal of disc at upper spinal column, anterior approach	N	F	23	24	24	8721	1790.33	1426.45	1403.18
1053361386	Sawin	Paul	D	M.D.	M	I	1605 W Fairbanks Ave		Winter Park	FL	12	32789	1	Metropolitan area core: primary flow within an urbanized area of 50,000 and greater	US	Neurosurgery	Y	22551	Fusion of spine bones with removal of disc at upper spinal column, anterior approach	N	F	34	34	34	5500	1791.82	1430.57	1413.49
1053375758	Spencer	Timothy	E	DO	M	I	14250 Beadle Lake Rd	Ste 160	Battle Creek	MI	26	49014	1	Metropolitan area core: primary flow within an urbanized area of 50,000 and greater	US	Neurosurgery	Y	22551	Fusion of spine bones with removal of disc at upper spinal column, anterior approach	N	F	48	49	49	8276	1657.7	1320.14	1365.04
1053382671	Landau	Barry	J	MD	M	I	710 Birchwood Ave	Suite 101	Bellingham	WA	53	98225	1	Metropolitan area core: primary flow within an urbanized area of 50,000 and greater	US	Neurosurgery	Y	22551	Fusion of spine bones with removal of disc at upper spinal column, anterior approach	N	F	13	13	13	7256.15	1610.79	1292.8	1427.44
1053533919	Fonn	Sonjay	J	DO	M	I	65 Doctors Park Ste A		Cape Girardeau	MO	29	63703	1	Metropolitan area core: primary flow within an urbanized area of 50,000 and greater	US	Neurosurgery	Y	22551	Fusion of spine bones with removal of disc at upper spinal column, anterior approach	N	F	19	19	19	10307	1559.58	1237.46	1403.18
1063414803	Walker	David	H	MD	M	I	2900 State St		Medford	OR	41	97504	1	Metropolitan area core: primary flow within an urbanized area of 50,000 and greater	US	Neurosurgery	Y	22551	Fusion of spine bones with removal of disc at upper spinal column, anterior approach	N	F	21	21	21	6557.01	1665.74	1325.65	1401.67
1063415826	Cannon	Harold	C	MD	M	I	2200 E Parrish Ave	Bldg D Suite 100	Owensboro	KY	21	42303	1	Metropolitan area core: primary flow within an urbanized area of 50,000 and greater	US	Neurosurgery	Y	22551	Fusion of spine bones with removal of disc at upper spinal column, anterior approach	N	F	16	16	16	7324.02	1536.97	1219.53	1403.18
1063456523	Thibodeau	Lee	L	MD	M	I	195 Fore River Pkwy	Suite 490	Portland	ME	23	4102	1	Metropolitan area core: primary flow within an urbanized area of 50,000 and greater	US	Neurosurgery	Y	22551	Fusion of spine bones with removal of disc at upper spinal column, anterior approach	N	F	17	17	17	3263.58	1667.12	1328.27	1403.17
1063481588	Tang	Gordon		M.D.	M	I	2999 Regent St	Suite 715	Berkeley	CA	6	94705	1	Metropolitan area core: primary flow within an urbanized area of 50,000 and greater	US	Neurosurgery	Y	22551	Fusion of spine bones with removal of disc at upper spinal column, anterior approach	N	F	18	18	18	7403.23	1834.88	1458.99	1400.28
1063482289	Winer	Joel	W	M.D.	M	I	228 Saint Charles Way Ste 300		York	PA	42	17402	1	Metropolitan area core: primary flow within an urbanized area of 50,000 and greater	US	Neurosurgery	Y	22551	Fusion of spine bones with removal of disc at upper spinal column, anterior approach	N	F	13	13	13	3739.69	1724.26	1373.8	1403.18
1063549715	Peitersen	Stig	E	MD PA	M	I	1111 West Frank Street		Lufkin	TX	48	75904	4	Micropolitan area core: primary flow within an urban cluster of 10,000 to 49,999	US	Neurosurgery	Y	22551	Fusion of spine bones with removal of disc at upper spinal column, anterior approach	N	F	12	12	12	5000	1547.33	1232.83	1339.85
1063587830	Chou	Mike	W	M.D.	M	I	1110 Professional Blvd		Evansville	IN	18	47714	1	Metropolitan area core: primary flow within an urbanized area of 50,000 and greater	US	Neurosurgery	Y	22551	Fusion of spine bones with removal of disc at upper spinal column, anterior approach	N	F	16	16	16	7028	1430.46	1135.01	1329.51
1063675502	Goebel	Eric	A	MD	M	I	2200 E Parrish Ave	Bldg D Suite 100	Owensboro	KY	21	42303	1	Metropolitan area core: primary flow within an urbanized area of 50,000 and greater	US	Neurosurgery	Y	22551	Fusion of spine bones with removal of disc at upper spinal column, anterior approach	N	F	19	20	20	7256	1521.47	1207.21	1381.42
1063687184	Kurtom	Khalid	H	MD	M	I	403 Purdy St	Suite 204	Easton	MD	24	21601	4	Micropolitan area core: primary flow within an urban cluster of 10,000 to 49,999	US	Neurosurgery	Y	22551	Fusion of spine bones with removal of disc at upper spinal column, anterior approach	N	F	26	26	26	4061.14	1873.72	1488.61	1398.97
1063699833	Gamadia	Kaywan	D	D.O	M	I	150 S Mount Auburn Rd	Suite 342	Cape Girardeau	MO	29	63703	1	Metropolitan area core: primary flow within an urbanized area of 50,000 and greater	US	Neurosurgery	Y	22551	Fusion of spine bones with removal of disc at upper spinal column, anterior approach	N	F	16	16	16	5458.44	1667.19	1328.33	1403.18
1073585477	Utter	Philip	A	M.D.	M	I	1500 Line Avenue	Ste 200	Shreveport	LA	22	71101	1	Metropolitan area core: primary flow within an urbanized area of 50,000 and greater	US	Neurosurgery	Y	22551	Fusion of spine bones with removal of disc at upper spinal column, anterior approach	N	F	12	12	12	11252.1	1492.23	1222.22	1052.38
1073611968	Rastogi	Pawan		MD	M	I	774 Christiana Road	Suite 202	Newark	DE	10	19713	1	Metropolitan area core: primary flow within an urbanized area of 50,000 and greater	US	Neurosurgery	Y	22551	Fusion of spine bones with removal of disc at upper spinal column, anterior approach	N	F	31	32	32	8500	1720.12	1355.19	1399.4
1073738613	Sin	Anthony	H	M.D.	M	I	1501 Kings Hwy		Shreveport	LA	22	71103	1	Metropolitan area core: primary flow within an urbanized area of 50,000 and greater	US	Neurosurgery	Y	22551	Fusion of spine bones with removal of disc at upper spinal column, anterior approach	N	F	25	25	25	9216	1751.84	1392.56	1400.01
1073828794	Sandquist	Lee		D.O.	M	I	820 N Chelan Ave		Wenatchee	WA	53	98801	1	Metropolitan area core: primary flow within an urbanized area of 50,000 and greater	US	Neurosurgery	Y	22551	Fusion of spine bones with removal of disc at upper spinal column, anterior approach	N	F	17	17	17	4572.3	1510.2	1211.29	1444.45
1083603641	Muhlbauer	Michael	S	MD	M	I	6325 Humphreys Blvd		Memphis	TN	47	38120	1	Metropolitan area core: primary flow within an urbanized area of 50,000 and greater	US	Neurosurgery	Y	22551	Fusion of spine bones with removal of disc at upper spinal column, anterior approach	N	F	16	16	16	5300	1486.05	1174.06	1388.85
1083615744	Papavasiliou	Achilles	K	MD	M	I	46 North St		Hyannis	MA	25	2601	1	Metropolitan area core: primary flow within an urbanized area of 50,000 and greater	US	Neurosurgery	Y	22551	Fusion of spine bones with removal of disc at upper spinal column, anterior approach	N	F	13	13	13	4121.26	1696.91	1343.22	1394.52
1083620942	Boulos	Paul	T	MD	M	I	774 Christiana Rd	Ste 202	Newark	DE	10	19713	1	Metropolitan area core: primary flow within an urbanized area of 50,000 and greater	US	Neurosurgery	Y	22551	Fusion of spine bones with removal of disc at upper spinal column, anterior approach	N	F	23	23	23	8500	1644.22	1299.02	1418.42
1083621957	Halamandaris	Gus	G	MD	M	I	220 San Jose St		Salinas	CA	6	93901	1	Metropolitan area core: primary flow within an urbanized area of 50,000 and greater	US	Neurosurgery	Y	22551	Fusion of spine bones with removal of disc at upper spinal column, anterior approach	N	F	21	21	21	4209	1720.39	1363.59	1396.16
1083640403	Vrionis	Fotios		MD	M	I	12902 Usf Magnolia Dr	Mdc 44	Tampa	FL	12	33612	1	Metropolitan area core: primary flow within an urbanized area of 50,000 and greater	US	Neurosurgery	Y	22551	Fusion of spine bones with removal of disc at upper spinal column, anterior approach	N	F	16	16	16	8098.38	1802.81	1436.38	1244.44
1083804694	Kimball	Brent	Y	M.D.	M	I	10099 Ridgegate Pkwy	Suite 310	Lone Tree	CO	8	80124	1	Metropolitan area core: primary flow within an urbanized area of 50,000 and greater	US	Neurosurgery	Y	22551	Fusion of spine bones with removal of disc at upper spinal column, anterior approach	N	F	13	13	13	7361.29	1720.06	1370.45	1349.21
1093032542	Vanlandingham	Matthew	A	M.D.	M	I	2470 Flowood Dr		Flowood	MS	28	39232	1	Metropolitan area core: primary flow within an urbanized area of 50,000 and greater	US	Neurosurgery	Y	22551	Fusion of spine bones with removal of disc at upper spinal column, anterior approach	N	F	22	22	22	11060	1488.33	1175.87	1403.18
1093701898	Oneill	Oisin	R	MD	M	I	9155 Sw Barnes Rd	Ste 440	Portland	OR	41	97225	1	Metropolitan area core: primary flow within an urbanized area of 50,000 and greater	US	Neurosurgery	Y	22551	Fusion of spine bones with removal of disc at upper spinal column, anterior approach	N	F	12	12	12	5236	1616.11	1294.42	1432.4
1093703571	Citow	Jonathan	S	MD	M	I	712 S Milwaukee Ave		Libertyville	IL	17	60048	1	Metropolitan area core: primary flow within an urbanized area of 50,000 and greater	US	Neurosurgery	Y	22551	Fusion of spine bones with removal of disc at upper spinal column, anterior approach	N	F	53	54	54	15000	1855.62	1484.1	1401.14
1093732653	Keiper	Glenn	L	MD	M	I	1410 Oak St	Suite 200	Eugene	OR	41	97401	1	Metropolitan area core: primary flow within an urbanized area of 50,000 and greater	US	Neurosurgery	Y	22551	Fusion of spine bones with removal of disc at upper spinal column, anterior approach	N	F	13	13	13	4860	1610.09	1266.36	1392.14
1093782864	Dorai	Zeena		MD	F	I	3333 N. Calvert Street	Suite 400	Baltimore	MD	24	21218	1	Metropolitan area core: primary flow within an urbanized area of 50,000 and greater	US	Neurosurgery	Y	22551	Fusion of spine bones with removal of disc at upper spinal column, anterior approach	N	F	28	29	29	3864.39	1667.42	1330.33	1259.81
1093811028	Choi	William		MD	M	I	6825 S Galena St	Suite 314	Centennial	CO	8	80112	1	Metropolitan area core: primary flow within an urbanized area of 50,000 and greater	US	Neurosurgery	Y	22551	Fusion of spine bones with removal of disc at upper spinal column, anterior approach	N	F	15	15	15	5337	1725.14	1368.82	1403.17
1093929150	Smith	Marcus	A	M.D.	M	I	1002 Texas Blvd	Suite 406	Texarkana	TX	48	75501	1	Metropolitan area core: primary flow within an urbanized area of 50,000 and greater	US	Neurosurgery	Y	22551	Fusion of spine bones with removal of disc at upper spinal column, anterior approach	N	F	45	45	45	2045.27	1624.27	1301.75	1418.77
1093930216	Helms	Jody	B	M.D.	M	I	1 Medical Park Blvd	Suite 400 East	Bristol	TN	47	37620	1	Metropolitan area core: primary flow within an urbanized area of 50,000 and greater	US	Neurosurgery	Y	22551	Fusion of spine bones with removal of disc at upper spinal column, anterior approach	N	F	11	11	11	8692.45	1566.3	1247.95	1403.18
1093938482	Houseman	Clifford	M	D.O.	M	I	22250 Providence Dr Ste 601		Southfield	MI	26	48075	1	Metropolitan area core: primary flow within an urbanized area of 50,000 and greater	US	Neurosurgery	Y	22551	Fusion of spine bones with removal of disc at upper spinal column, anterior approach	N	F	12	12	12	13855	1901.91	1515.34	1403.17
1093959108	Udani	Vikram		MD	M	I	2100 5th Ave	Suite 200	San Diego	CA	6	92101	1	Metropolitan area core: primary flow within an urbanized area of 50,000 and greater	US	Neurosurgery	Y	22551	Fusion of spine bones with removal of disc at upper spinal column, anterior approach	N	F	12	12	12	10456.2	813.612	647.142	701.6
1093976995	Cheatle	Joseph	T	MD	M	I	849 82nd Pkwy		Myrtle Beach	SC	45	29572	1	Metropolitan area core: primary flow within an urbanized area of 50,000 and greater	US	Neurosurgery	Y	22551	Fusion of spine bones with removal of disc at upper spinal column, anterior approach	N	F	21	22	22	4723	1160.36	924.51	786.857
1104040732	Kachmann	Michael	C	MD	M	I	3825 Edwards Rd	Suite 300	Cincinnati	OH	39	45209	1	Metropolitan area core: primary flow within an urbanized area of 50,000 and greater	US	Neurosurgery	Y	22551	Fusion of spine bones with removal of disc at upper spinal column, anterior approach	N	F	19	19	19	8712	1568.97	1266.75	1403.18
1104824671	Chavis	Tamerla	D	MD	F	I	755 N 11th Street	Suite P5500	Beaumont	TX	48	77702	1	Metropolitan area core: primary flow within an urbanized area of 50,000 and greater	US	Neurosurgery	Y	22551	Fusion of spine bones with removal of disc at upper spinal column, anterior approach	N	F	16	16	16	4500	1571.71	1247.08	1403.17
1104833524	Giovanini	Mark	A	M.D.	M	I	1040 Gulf Breeze Pkwy	Suite 209	Gulf Breeze	FL	12	32561	1	Metropolitan area core: primary flow within an urbanized area of 50,000 and greater	US	Neurosurgery	Y	22551	Fusion of spine bones with removal of disc at upper spinal column, anterior approach	N	F	18	18	18	11250	1713.01	1359.2	1403.18
1104861103	Yarosh	Cherylon	A	MD	F	I	1905 W 32nd St Ste 403		Joplin	MO	29	64804	1	Metropolitan area core: primary flow within an urbanized area of 50,000 and greater	US	Neurosurgery	Y	22551	Fusion of spine bones with removal of disc at upper spinal column, anterior approach	N	F	13	13	13	4782.62	1126.33	901.506	947.822
1104864073	Morgan	Jay	K	M.D.	M	I	5590 Kietzke Ln		Reno	NV	32	89511	1	Metropolitan area core: primary flow within an urbanized area of 50,000 and greater	US	Neurosurgery	Y	22551	Fusion of spine bones with removal of disc at upper spinal column, anterior approach	N	F	13	13	13	12854	1420.82	1117.12	1181.93
1104870088	Amann	John	C	MD	M	I	50 2nd St Se		Winter Haven	FL	12	33880	1	Metropolitan area core: primary flow within an urbanized area of 50,000 and greater	US	Neurosurgery	Y	22551	Fusion of spine bones with removal of disc at upper spinal column, anterior approach	N	F	15	15	15	7500	1742.58	1378.9	1393.83
1104894781	Garonzik	Ira	M	M.D.	M	I	5051 Greenspring Ave	Suite 101	Baltimore	MD	24	21209	1	Metropolitan area core: primary flow within an urbanized area of 50,000 and greater	US	Neurosurgery	Y	22551	Fusion of spine bones with removal of disc at upper spinal column, anterior approach	N	F	12	12	12	4141.67	937.569	743.923	650.138
1104911759	Barrett-Tuck	Rebecca		MD	F	I	4802e Johnson Ave		Jonesboro	AR	5	72401	1	Metropolitan area core: primary flow within an urbanized area of 50,000 and greater	US	Neurosurgery	Y	22551	Fusion of spine bones with removal of disc at upper spinal column, anterior approach	N	F	22	22	22	3152	1521.68	1212.39	1371.28
1104927458	Shutack	John	M	MD	M	I	300 Medical Pkwy Ste 206		Chesapeake	VA	51	23320	1	Metropolitan area core: primary flow within an urbanized area of 50,000 and greater	US	Neurosurgery	Y	22551	Fusion of spine bones with removal of disc at upper spinal column, anterior approach	N	F	18	18	18	6174	1619.09	1274.26	1405.09
1104961010	Voyadzis	Jean-Marc		M.D.	M	I	10401 Hospital Dr	Suite 101	Clinton	MD	24	20735	1	Metropolitan area core: primary flow within an urbanized area of 50,000 and greater	US	Neurosurgery	Y	22551	Fusion of spine bones with removal of disc at upper spinal column, anterior approach	N	F	15	15	15	4358	1921.51	1530.96	1403.18
1114196466	Heller	Allan	C	M.D.	M	I	801 W 5th Ave	Suite #525	Spokane	WA	53	99204	1	Metropolitan area core: primary flow within an urbanized area of 50,000 and greater	US	Neurosurgery	Y	22551	Fusion of spine bones with removal of disc at upper spinal column, anterior approach	N	F	13	13	13	4159	1552.59	1245.52	1396.7
1114913605	Webb	Kristopher	M	MD	M	I	3000 N Ih 35	Suite 600	Austin	TX	48	78705	1	Metropolitan area core: primary flow within an urbanized area of 50,000 and greater	US	Neurosurgery	Y	22551	Fusion of spine bones with removal of disc at upper spinal column, anterior approach	N	F	24	24	24	5045	1644.03	1309.88	1349.39
1114919230	Rothschild	Cheslovas		MD, PHD, FACS	M	I	1887 Kingsley Ave	Suite1900	Orange Park	FL	12	32073	1	Metropolitan area core: primary flow within an urbanized area of 50,000 and greater	US	Neurosurgery	Y	22551	Fusion of spine bones with removal of disc at upper spinal column, anterior approach	N	F	12	12	12	6880	1827.91	1456.38	1403.17
1114965928	Wang	Jeremy	C	M.D.	M	I	18333 Egret Bay Blvd	Suite 200	Houston	TX	48	77058	1	Metropolitan area core: primary flow within an urbanized area of 50,000 and greater	US	Neurosurgery	Y	22551	Fusion of spine bones with removal of disc at upper spinal column, anterior approach	N	F	12	12	12	7800	1227.79	978.242	993.921
1114971264	Mace	John	C	M.D.	M	I	3801 S National Ave	West Tower, Suite 700	Springfield	MO	29	65807	1	Metropolitan area core: primary flow within an urbanized area of 50,000 and greater	US	Neurosurgery	Y	22551	Fusion of spine bones with removal of disc at upper spinal column, anterior approach	N	F	20	20	20	6785.66	1667.19	1328.33	1403.18
1114977600	Frizzell	Roy	T	MD	M	I	222 N 2nd St	Ste 307	Boise	ID	16	83702	1	Metropolitan area core: primary flow within an urbanized area of 50,000 and greater	US	Neurosurgery	Y	22551	Fusion of spine bones with removal of disc at upper spinal column, anterior approach	N	F	18	18	18	7141	1562.02	1244.54	1403.18
1114979242	Guitton	Jean	M	MD	M	I	840 Stevens Creek Road		Augusta	GA	13	30907	1	Metropolitan area core: primary flow within an urbanized area of 50,000 and greater	US	Neurosurgery	Y	22551	Fusion of spine bones with removal of disc at upper spinal column, anterior approach	N	F	18	18	18	5930	1601.93	1278.14	1388.52
1124017868	Berlad	Lee		M.D.	M	I	1101 Sam Perry Blvd	Suite 321	Fredericksburg	VA	51	22401	1.1	Secondary flow 30% to <50% to a larger urbanized area of 50,000 and greater	US	Neurosurgery	Y	22551	Fusion of spine bones with removal of disc at upper spinal column, anterior approach	N	F	11	11	11	1895	1603.83	1261.07	1391.81
1124029210	Eng	David	Y	MD	M	I	101 Union Ave	Suite 608	Syracuse	NY	36	13203	1	Metropolitan area core: primary flow within an urbanized area of 50,000 and greater	US	Neurosurgery	Y	22551	Fusion of spine bones with removal of disc at upper spinal column, anterior approach	N	F	20	20	20	4900	1454.1	1158.55	1245.32
1124050851	Smith	Stephen	M	M.D.	M	I	100 Navarre Pl	Suite 6600	South Bend	IN	18	46601	1	Metropolitan area core: primary flow within an urbanized area of 50,000 and greater	US	Neurosurgery	Y	22551	Fusion of spine bones with removal of disc at upper spinal column, anterior approach	N	F	11	12	12	5717	1529.88	1218.93	1366.92
1124053392	Blacklock	Jerry		M.D.	M	I	6560 Fannin St	Suite 900	Houston	TX	48	77030	1	Metropolitan area core: primary flow within an urbanized area of 50,000 and greater	US	Neurosurgery	Y	22551	Fusion of spine bones with removal of disc at upper spinal column, anterior approach	N	F	11	11	11	8882	1319.63	1058.17	1498.84
1124064795	Marcotte	Paul	J	MD	M	I	3400 Spruce Street	3 Silverstein Bldg	Philadelphia	PA	42	19104	1	Metropolitan area core: primary flow within an urbanized area of 50,000 and greater	US	Neurosurgery	Y	22551	Fusion of spine bones with removal of disc at upper spinal column, anterior approach	N	F	16	17	17	5888	1832.29	1450.73	1357.39
1124065305	Patel	Sunil	J	MD	M	I	171 Ashley Ave		Charleston	SC	45	29425	1	Metropolitan area core: primary flow within an urbanized area of 50,000 and greater	US	Neurosurgery	Y	22551	Fusion of spine bones with removal of disc at upper spinal column, anterior approach	N	F	26	26	26	11441	1547.13	1232.67	1352.99
1124067491	Song	Michael	H	M.D.	M	I	343 Elm St	Suite 202	Reno	NV	32	89503	1	Metropolitan area core: primary flow within an urbanized area of 50,000 and greater	US	Neurosurgery	Y	22551	Fusion of spine bones with removal of disc at upper spinal column, anterior approach	N	F	14	14	14	20990.1	1741.22	1381.58	1403.17
1124097381	Gibbons	Kevin	J	M.D.	M	I	100 High St	Suite B4	Buffalo	NY	36	14203	1	Metropolitan area core: primary flow within an urbanized area of 50,000 and greater	US	Neurosurgery	Y	22551	Fusion of spine bones with removal of disc at upper spinal column, anterior approach	N	F	13	13	13	3550.07	1554.48	1228.13	1403.18
1124129473	Najafi	Ali		MD	M	I	7130 N Sharon Ave	#100	Fresno	CA	6	93720	1	Metropolitan area core: primary flow within an urbanized area of 50,000 and greater	US	Neurosurgery	Y	22551	Fusion of spine bones with removal of disc at upper spinal column, anterior approach	N	F	23	23	23	4235	891.464	710.273	732.103
1124250907	Miller	Robert	A	MD	M	I	354 Merrimack St	Ste 1	Lawrence	MA	25	1843	1	Metropolitan area core: primary flow within an urbanized area of 50,000 and greater	US	Neurosurgery	Y	22551	Fusion of spine bones with removal of disc at upper spinal column, anterior approach	N	F	16	16	16	4987.5	1587.78	1254.44	1278.65
1134106016	Grabel	Jordan	C	M.D.	M	I	1411 N Flagler Dr	Suite 5900	West Palm Beach	FL	12	33401	1	Metropolitan area core: primary flow within an urbanized area of 50,000 and greater	US	Neurosurgery	Y	22551	Fusion of spine bones with removal of disc at upper spinal column, anterior approach	N	F	11	11	11	12000	1765.85	1401.13	1251.7
1134118789	Arnautovic	Kenan		MD	M	I	6325 Humphreys Blvd	Semmes-Murphey Clinic	Memphis	TN	47	38120	1	Metropolitan area core: primary flow within an urbanized area of 50,000 and greater	US	Neurosurgery	Y	22551	Fusion of spine bones with removal of disc at upper spinal column, anterior approach	N	F	16	16	16	4057.81	944.335	763.59	1058.52
1134120272	Tyler	Donald	R	M. D.	M	I	3280 Dauphin St	Building A	Mobile	AL	1	36606	1	Metropolitan area core: primary flow within an urbanized area of 50,000 and greater	US	Neurosurgery	Y	22551	Fusion of spine bones with removal of disc at upper spinal column, anterior approach	N	F	14	14	14	4692.3	640.599	510.873	592.499
1134140932	Henry	Matthew	N	M.D.	M	I	3223 N Webb Rd	Suite 1	Wichita	KS	20	67226	1	Metropolitan area core: primary flow within an urbanized area of 50,000 and greater	US	Neurosurgery	Y	22551	Fusion of spine bones with removal of disc at upper spinal column, anterior approach	N	F	24	24	24	5146	1603.12	1270.73	1396.73
1134153505	Ryu	Stephen		MD	M	I	795 El Camino Real		Palo Alto	CA	6	94301	1	Metropolitan area core: primary flow within an urbanized area of 50,000 and greater	US	Neurosurgery	Y	22551	Fusion of spine bones with removal of disc at upper spinal column, anterior approach	N	F	14	14	14	4286.4	1759.57	1401.94	1310.97
1134155666	Greenwald	Brent	H	M.D.	M	I	3155 Channing Way	Suite B	Idaho Falls	ID	16	83404	1	Metropolitan area core: primary flow within an urbanized area of 50,000 and greater	US	Neurosurgery	Y	22551	Fusion of spine bones with removal of disc at upper spinal column, anterior approach	N	F	12	12	12	7144	1361.12	1084.47	1286.25
1134157340	Spence	Caple	A	MD	M	I	8121 National Ave	Suite 210	Midwest City	OK	40	73110	1	Metropolitan area core: primary flow within an urbanized area of 50,000 and greater	US	Neurosurgery	Y	22551	Fusion of spine bones with removal of disc at upper spinal column, anterior approach	N	F	18	18	18	4075	1481.29	1175.34	1286.24
1134160161	Wallace	Bradley	A	MD	M	I	800 Prudential Dr	Tower B, 11th Floor	Jacksonville	FL	12	32207	1	Metropolitan area core: primary flow within an urbanized area of 50,000 and greater	US	Neurosurgery	Y	22551	Fusion of spine bones with removal of disc at upper spinal column, anterior approach	N	F	43	43	43	5578.88	1632.03	1289.47	1424.46
1134174550	Garcia-Bengochea	Javier		MD	M	I	800 Prudential Dr	Tower B, 11th Floor	Jacksonville	FL	12	32207	1	Metropolitan area core: primary flow within an urbanized area of 50,000 and greater	US	Neurosurgery	Y	22551	Fusion of spine bones with removal of disc at upper spinal column, anterior approach	N	F	19	20	20	5927.15	1676.61	1303.38	1198.28
1134177108	Jackson	Thad		MD	M	I	1700 Ring Rd		Elizabethtown	KY	21	42701	2	Metropolitan area high commuting: primary flow 30% or more to a urbanized area of 50,000 and greater	US	Neurosurgery	Y	22551	Fusion of spine bones with removal of disc at upper spinal column, anterior approach	N	F	16	16	16	3236	1606.52	1274.7	1403.17
1134181571	Gerdes	Jeffrey	S	MD	M	I	1200 Sixth Ave N	Centracare Clinic River Campus/Nerosurgery	St Cloud	MN	27	56303	1	Metropolitan area core: primary flow within an urbanized area of 50,000 and greater	US	Neurosurgery	Y	22551	Fusion of spine bones with removal of disc at upper spinal column, anterior approach	N	F	14	14	14	5086.36	1469.54	1170.85	1302.95
1134268139	Phelps	Jeremy		MD	M	I	3366 Nw Expressway Ste 250		Oklahoma City	OK	40	73112	1	Metropolitan area core: primary flow within an urbanized area of 50,000 and greater	US	Neurosurgery	Y	22551	Fusion of spine bones with removal of disc at upper spinal column, anterior approach	N	F	21	21	21	3017.38	1317.53	1045.65	1099.81
1134369556	Thambuswamy	Michael		M.D.	M	I	6802 S Olympia Ave W	Suite 300	Tulsa	OK	40	74132	1	Metropolitan area core: primary flow within an urbanized area of 50,000 and greater	US	Neurosurgery	Y	22551	Fusion of spine bones with removal of disc at upper spinal column, anterior approach	N	F	20	20	20	7048.5	1587.82	1265.1	1297.94
1144246075	Moskowitz	Nathan	C	M.D., PH.D.	M	I	212 N Adams St		Rockville	MD	24	20850	1	Metropolitan area core: primary flow within an urbanized area of 50,000 and greater	US	Neurosurgery	Y	22551	Fusion of spine bones with removal of disc at upper spinal column, anterior approach	N	F	12	12	12	5875	1942.32	1547.54	1403.18
1144285677	Molleston	Michael	C	MD	M	I	4616 Us Hwy 75 Ste 203		Denison	TX	48	75020	1	Metropolitan area core: primary flow within an urbanized area of 50,000 and greater	US	Neurosurgery	Y	22551	Fusion of spine bones with removal of disc at upper spinal column, anterior approach	N	F	17	17	17	3380	1468.7	1170.19	1238.1
1144436585	Haque	Atif		M.D.	M	I	1900 Mistletoe Blvd	Suite 200	Fort Worth	TX	48	76104	1	Metropolitan area core: primary flow within an urbanized area of 50,000 and greater	US	Neurosurgery	Y	22551	Fusion of spine bones with removal of disc at upper spinal column, anterior approach	N	F	14	14	14	5171.43	1585.69	1258.17	1353.06
1144487174	Aryan	Saeid	E	D.O	M	I	1110 E State Highway 114 Ste 100		Southlake	TX	48	76092	1	Metropolitan area core: primary flow within an urbanized area of 50,000 and greater	US	Neurosurgery	Y	22551	Fusion of spine bones with removal of disc at upper spinal column, anterior approach	N	F	23	23	23	8501	1511.52	1203.72	1296.07
1144531161	Crabtree-Wilson	Kelli	L	M.D.	F	I	823 Sw Mulvane St		Topeka	KS	20	66606	1	Metropolitan area core: primary flow within an urbanized area of 50,000 and greater	US	Neurosurgery	Y	22551	Fusion of spine bones with removal of disc at upper spinal column, anterior approach	N	F	12	12	12	2401.75	1536.2	1223.96	1344.71
1154315695	Brewington	Kenneth	C	MD	M	I	500 West Broadway Street	Suite 310	Missoula	MT	30	59802	1	Metropolitan area core: primary flow within an urbanized area of 50,000 and greater	US	Neurosurgery	Y	22551	Fusion of spine bones with removal of disc at upper spinal column, anterior approach	N	F	17	17	17	3990	1645.63	1317.97	1444.44
1154343309	Hajjar	Michael	V	MD	M	I	6140 W Curtisian Ave Ste 400		Boise	ID	16	83704	1	Metropolitan area core: primary flow within an urbanized area of 50,000 and greater	US	Neurosurgery	Y	22551	Fusion of spine bones with removal of disc at upper spinal column, anterior approach	N	F	18	18	18	18162.8	1381.18	1087.84	1278.28
1154359297	Shahid	Syed	J	MD	M	I	148 East Ave	Suite 3d	Norwalk	CT	9	6851	1	Metropolitan area core: primary flow within an urbanized area of 50,000 and greater	US	Neurosurgery	Y	22551	Fusion of spine bones with removal of disc at upper spinal column, anterior approach	N	F	12	12	12	28154.2	1872.62	1492	1403.17
1154399590	Johnson	Arthur	M	M.D.	M	I	3501 We Knight Dr		Fort Smith	AR	5	72903	1	Metropolitan area core: primary flow within an urbanized area of 50,000 and greater	US	Neurosurgery	Y	22551	Fusion of spine bones with removal of disc at upper spinal column, anterior approach	N	F	13	13	13	3341	1480.43	1172.46	1414.63
1154501294	Chang	Steve	W	MD	M	I	1875 W Frye Rd Ste 300		Chandler	AZ	4	85224	1	Metropolitan area core: primary flow within an urbanized area of 50,000 and greater	US	Neurosurgery	Y	22551	Fusion of spine bones with removal of disc at upper spinal column, anterior approach	N	F	28	28	28	7187.5	1624.05	1283.09	1403.17
1154528776	Kostov	Dean	B	MD	M	I	12200 Warwick Blvd	Suite 410	Newport News	VA	51	23601	1	Metropolitan area core: primary flow within an urbanized area of 50,000 and greater	US	Neurosurgery	Y	22551	Fusion of spine bones with removal of disc at upper spinal column, anterior approach	N	F	31	31	31	3300	1502.21	1201.42	1422.88
1154542181	Shanks	Todd	S	MD	M	I	1850 State St		New Albany	IN	18	47150	1	Metropolitan area core: primary flow within an urbanized area of 50,000 and greater	US	Neurosurgery	Y	22551	Fusion of spine bones with removal of disc at upper spinal column, anterior approach	N	F	16	16	16	3500	1479.48	1178.77	1271.62
1154596609	Whitson	Wesley	J	MD	M	I	820 N Chelan Ave		Wenatchee	WA	53	98801	1	Metropolitan area core: primary flow within an urbanized area of 50,000 and greater	US	Neurosurgery	Y	22551	Fusion of spine bones with removal of disc at upper spinal column, anterior approach	N	F	17	17	17	4343.68	1636.59	1303.95	1372.23
1154632057	Brindle	Ted	I	M.D.	M	I	2 Medical Plaza Dr	Suite 205	Roseville	CA	6	95661	1	Metropolitan area core: primary flow within an urbanized area of 50,000 and greater	US	Neurosurgery	Y	22551	Fusion of spine bones with removal of disc at upper spinal column, anterior approach	N	F	12	12	12	4665.6	1357.6	1081.67	1080.45
1154651867	Smithason	Saksith		M.D.	M	I	4901 Dawn Dr	Suite 3400	Lumberton	NC	37	28360	5.1	Secondary flow 30% to <50% to a urbanized area of 50,000 and greater	US	Neurosurgery	Y	22551	Fusion of spine bones with removal of disc at upper spinal column, anterior approach	N	F	22	22	22	2762	1643.75	1309.65	1398.92
1164414884	Scott	Eric	W	MEDICAL DOCTOR	M	I	6440 W Newberry Rd	Suite 401	Gainesville	FL	12	32605	1	Metropolitan area core: primary flow within an urbanized area of 50,000 and greater	US	Neurosurgery	Y	22551	Fusion of spine bones with removal of disc at upper spinal column, anterior approach	N	F	20	20	20	6500	1677.75	1329.61	1419.13
1164420915	Vaughn	Troy	M	M.D.	M	I	3704 North Blvd	Suite C	Alexandria	LA	22	71301	1	Metropolitan area core: primary flow within an urbanized area of 50,000 and greater	US	Neurosurgery	Y	22551	Fusion of spine bones with removal of disc at upper spinal column, anterior approach	N	F	25	25	25	3819	1751.78	1395.73	1403.18
1164429718	Bonasso	Christian	L	M.D.	M	I	3525 Olentangy River Rd	Suite 5310	Columbus	OH	39	43214	1	Metropolitan area core: primary flow within an urbanized area of 50,000 and greater	US	Neurosurgery	Y	22551	Fusion of spine bones with removal of disc at upper spinal column, anterior approach	N	F	16	17	17	5316	1681.01	1339.34	1377.59
1164457008	Rawson	Raymond	B	MD	M	I	2390 Mitchell Park Dr Ste B		Petoskey	MI	26	49770	7	Small town core: primary flow within an urban cluster of 2,500 to 9,999	US	Neurosurgery	Y	22551	Fusion of spine bones with removal of disc at upper spinal column, anterior approach	N	F	26	26	26	5100	1599.46	1265.96	1400.07
1164489480	Garber	Jason	E	M.D.	M	I	2471 Professional Ct		Las Vegas	NV	32	89128	1	Metropolitan area core: primary flow within an urbanized area of 50,000 and greater	US	Neurosurgery	Y	22551	Fusion of spine bones with removal of disc at upper spinal column, anterior approach	N	F	26	26	26	17500	1659.63	1324.19	1416.66
1164492021	Samuels	Victoria	R	M.D.	F	I	625 Country Day Rd	Goldsboro Neurological Surgery	Goldsboro	NC	37	27530	1	Metropolitan area core: primary flow within an urbanized area of 50,000 and greater	US	Neurosurgery	Y	22551	Fusion of spine bones with removal of disc at upper spinal column, anterior approach	N	F	15	15	15	4116	1315	1047.72	1122.54
1164496139	Spangler	Wendy	J	M.D.	F	I	8005 Farnam Dr	Suite 305	Omaha	NE	31	68114	1	Metropolitan area core: primary flow within an urbanized area of 50,000 and greater	US	Neurosurgery	Y	22551	Fusion of spine bones with removal of disc at upper spinal column, anterior approach	N	F	21	21	21	8190.48	1518.85	1210.14	1403.18
1164622908	Wogu	Elijah	U	DO	M	I	620 California Blvd	J	San Luis Obispo	CA	6	93401	1	Metropolitan area core: primary flow within an urbanized area of 50,000 and greater	US	Neurosurgery	Y	22551	Fusion of spine bones with removal of disc at upper spinal column, anterior approach	N	F	11	13	13	4473	1648.81	1308.26	1403.17
1164624516	Lothes	Christian	S	MD	M	I	3223 N Webb Rd	Suite 1	Wichita	KS	20	67226	1	Metropolitan area core: primary flow within an urbanized area of 50,000 and greater	US	Neurosurgery	Y	22551	Fusion of spine bones with removal of disc at upper spinal column, anterior approach	N	F	19	19	19	5146	1518.62	1209.96	1421.64
1164624573	Mcgowan	John	B	MD	M	I	7777 Forest Ln	Suite A-337	Dallas	TX	48	75230	1	Metropolitan area core: primary flow within an urbanized area of 50,000 and greater	US	Neurosurgery	Y	22551	Fusion of spine bones with removal of disc at upper spinal column, anterior approach	N	F	12	12	12	5485.46	997.487	794.747	767.07
1164670345	Mcneal	Jonathan	E	DO	M	I	1030 S Jefferson St Ste 106		Roanoke	VA	51	24016	1	Metropolitan area core: primary flow within an urbanized area of 50,000 and greater	US	Neurosurgery	Y	22551	Fusion of spine bones with removal of disc at upper spinal column, anterior approach	N	F	12	12	12	4434.08	1385.59	1127.08	1424.08
1174505887	Alexander	Mathew	T	MD	M	I	1227 3rd St		Corpus Christi	TX	48	78404	1	Metropolitan area core: primary flow within an urbanized area of 50,000 and greater	US	Neurosurgery	Y	22551	Fusion of spine bones with removal of disc at upper spinal column, anterior approach	N	F	28	28	28	6740	1582.3	1260.69	1403.17
1174514327	Roy	Mark	W	MD	M	I	518 S Van Buren Rd	Suite 6	Eden	NC	37	27288	4	Micropolitan area core: primary flow within an urban cluster of 10,000 to 49,999	US	Neurosurgery	Y	22551	Fusion of spine bones with removal of disc at upper spinal column, anterior approach	N	F	11	11	11	4194.36	1644.03	1296.04	1389.56
1174523872	Pakzaban	Peyman		MDPA	M	I	3801 Vista Rd Ste 440		Pasadena	TX	48	77504	1	Metropolitan area core: primary flow within an urbanized area of 50,000 and greater	US	Neurosurgery	Y	22551	Fusion of spine bones with removal of disc at upper spinal column, anterior approach	N	F	39	39	39	1735.8	1696.96	1348.31	1399.5
1174546949	Hope	Donald	G	M.D.	M	I	3016 Williams Dr		Fairfax	VA	51	22031	1	Metropolitan area core: primary flow within an urbanized area of 50,000 and greater	US	Neurosurgery	Y	22551	Fusion of spine bones with removal of disc at upper spinal column, anterior approach	N	F	14	14	14	11500	1931.07	1532.22	1403.18
1174551949	Viola	John	J	MD	M	I	509 Se Riverside Dr	Ste 203	Stuart	FL	12	34994	1	Metropolitan area core: primary flow within an urbanized area of 50,000 and greater	US	Neurosurgery	Y	22551	Fusion of spine bones with removal of disc at upper spinal column, anterior approach	N	F	26	26	26	6781	1989.3	1584.77	1409.97
1174564157	Olson	Ty	J	M.D.	M	I	121 Highway 36	Suite 330	West Long Branch	NJ	34	7764	1	Metropolitan area core: primary flow within an urbanized area of 50,000 and greater	US	Neurosurgery	Y	22551	Fusion of spine bones with removal of disc at upper spinal column, anterior approach	N	F	11	11	11	4545.45	1078.5	852.081	816.395
1174581409	Alberico	Anthony	M	MD	M	I	1600 Medical Center Dr	Suite B500	Huntington	WV	54	25701	1	Metropolitan area core: primary flow within an urbanized area of 50,000 and greater	US	Neurosurgery	Y	22551	Fusion of spine bones with removal of disc at upper spinal column, anterior approach	N	F	13	13	13	5270	1752.88	1396.6	1403.17
1174585640	Mangels	Kyle	J	MD	M	I	6802 S Olympia Ave	Ste300	Tulsa	OK	40	74132	1	Metropolitan area core: primary flow within an urbanized area of 50,000 and greater	US	Neurosurgery	Y	22551	Fusion of spine bones with removal of disc at upper spinal column, anterior approach	N	F	25	25	25	6273.32	1613.43	1285.5	1356.03
1174593164	Salvant	Jackson	B	M.D.	M	I	12200 Warwick Blvd	Suite 410	Newport News	VA	51	23601	1	Metropolitan area core: primary flow within an urbanized area of 50,000 and greater	US	Neurosurgery	Y	22551	Fusion of spine bones with removal of disc at upper spinal column, anterior approach	N	F	14	14	14	3300	1714	1365.63	1403.18
1174622831	Mohit	Abdi	A	M.D.	M	I	Cleveland Clinic Spine Institute	9500 Euclid Ave-A41	Cleveland	OH	39	44195	1	Metropolitan area core: primary flow within an urbanized area of 50,000 and greater	US	Neurosurgery	Y	22551	Fusion of spine bones with removal of disc at upper spinal column, anterior approach	N	F	22	22	22	4801.64	1604.13	1258.21	1319.84
1174685101	Gorum	Michael	W	M.D.	M	I	1538 13th. Ave.	Suite B300	Columbus	GA	13	31901	1	Metropolitan area core: primary flow within an urbanized area of 50,000 and greater	US	Neurosurgery	Y	22551	Fusion of spine bones with removal of disc at upper spinal column, anterior approach	N	F	13	13	13	7000	1427.1	1140.9	1457.15
1174685192	Goldman	Marc	S	M.D.	M	I	1538 13th. Ave	Suite B300	Columbus	GA	13	31901	1	Metropolitan area core: primary flow within an urbanized area of 50,000 and greater	US	Neurosurgery	Y	22551	Fusion of spine bones with removal of disc at upper spinal column, anterior approach	N	F	15	15	15	7000	1637.7	1297.6	1401.36
1174775993	Thurmond	James	C	M.D.	M	I	1671 Crooked Oak Dr		Lancaster	PA	42	17601	1	Metropolitan area core: primary flow within an urbanized area of 50,000 and greater	US	Neurosurgery	Y	22551	Fusion of spine bones with removal of disc at upper spinal column, anterior approach	N	F	11	11	11	9500	1724.26	1373.8	1403.18
1184601304	Vinas	Federico	C	MD	M	I	311 N Clyde Morris Blvd	Ste 560	Daytona Beach	FL	12	32114	1	Metropolitan area core: primary flow within an urbanized area of 50,000 and greater	US	Neurosurgery	Y	22551	Fusion of spine bones with removal of disc at upper spinal column, anterior approach	N	F	15	16	16	7535	1802.02	1429.82	1375.98
1184624330	Houle	Paul	J	MD	M	I	46 North St		Hyannis	MA	25	2601	1	Metropolitan area core: primary flow within an urbanized area of 50,000 and greater	US	Neurosurgery	Y	22551	Fusion of spine bones with removal of disc at upper spinal column, anterior approach	N	F	17	17	17	4121.26	1703.95	1357.62	1403.17
1184642175	Lee	Sunghoon		M.D.	M	I	1229 E Seminole St	Suite 220	Springfield	MO	29	65804	1	Metropolitan area core: primary flow within an urbanized area of 50,000 and greater	US	Neurosurgery	Y	22551	Fusion of spine bones with removal of disc at upper spinal column, anterior approach	N	F	19	19	19	6411.74	1310.43	1042.56	1078.19
1184666737	Naftalis	Richard	C	M.D.	M	I	3600 Gaston Ave	Suite 1158	Dallas	TX	48	75246	1	Metropolitan area core: primary flow within an urbanized area of 50,000 and greater	US	Neurosurgery	Y	22551	Fusion of spine bones with removal of disc at upper spinal column, anterior approach	N	F	12	12	12	5647.69	1043.82	831.659	803.821
1184714180	Kueter	Daniel	B	MD	M	I	1010 E 3rd St	Suite 202	Chattanooga	TN	47	37403	1	Metropolitan area core: primary flow within an urbanized area of 50,000 and greater	US	Neurosurgery	Y	22551	Fusion of spine bones with removal of disc at upper spinal column, anterior approach	N	F	30	31	30	2803.83	1156.14	923.843	1062.34
1184733008	Kaakaji	Wayel		MD	M	I	801 Macarthur Blvd	Ste 405	Munster	IN	18	46321	1	Metropolitan area core: primary flow within an urbanized area of 50,000 and greater	US	Neurosurgery	Y	22551	Fusion of spine bones with removal of disc at upper spinal column, anterior approach	N	F	12	12	12	3587	1564.73	1246.69	1403.17
1184734030	Sillay	Karl	A	M.D.	M	I	2400 Patterson St	Suite 319	Nashville	TN	47	37203	1	Metropolitan area core: primary flow within an urbanized area of 50,000 and greater	US	Neurosurgery	Y	22551	Fusion of spine bones with removal of disc at upper spinal column, anterior approach	N	F	14	14	14	6050.66	1152.45	910.501	1034.34
1184782070	Salame	Camille	G	M.D., M.S.	M	I	1 Towne Park Plz		Norwich	CT	9	6360	1	Metropolitan area core: primary flow within an urbanized area of 50,000 and greater	US	Neurosurgery	Y	22551	Fusion of spine bones with removal of disc at upper spinal column, anterior approach	N	F	11	11	11	3992.73	1799.31	1433.6	1315.48
1194703025	White	James	B	M.D.	M	I	200 1st St Sw		Rochester	MN	27	55905	1	Metropolitan area core: primary flow within an urbanized area of 50,000 and greater	US	Neurosurgery	Y	22551	Fusion of spine bones with removal of disc at upper spinal column, anterior approach	N	F	32	33	33	6158.45	1576.26	1255.88	1328.77
1194706754	Asfora	Wilson	T	MD	M	I	1210 W 18th St	Suite 100	Sioux Falls	SD	46	57104	1	Metropolitan area core: primary flow within an urbanized area of 50,000 and greater	US	Neurosurgery	Y	22551	Fusion of spine bones with removal of disc at upper spinal column, anterior approach	N	F	14	14	14	7384.21	1531.77	1220.43	1353.06
1194726216	Paramore	Christopher	G	MD	M	I	1 Guthrie Sq		Sayre	PA	42	18840	4	Micropolitan area core: primary flow within an urban cluster of 10,000 to 49,999	US	Neurosurgery	Y	22551	Fusion of spine bones with removal of disc at upper spinal column, anterior approach	N	F	18	18	18	4996	1515.62	1213.77	1355.77
1194737726	Mina	Christie	B	M.D.	F	I	3 Saint Francis Dr	Suite 490	Greenville	SC	45	29601	1	Metropolitan area core: primary flow within an urbanized area of 50,000 and greater	US	Neurosurgery	Y	22551	Fusion of spine bones with removal of disc at upper spinal column, anterior approach	N	F	13	13	13	5120	1469.38	1177.38	1430.15
1194743773	Parrish	Rob		M.D.	M	I	6560 Fannin St	Scurlock Tower, Suite 900	Houston	TX	48	77030	1	Metropolitan area core: primary flow within an urbanized area of 50,000 and greater	US	Neurosurgery	Y	22551	Fusion of spine bones with removal of disc at upper spinal column, anterior approach	N	F	14	14	14	8882	1728.71	1377.34	1403.17
1194758508	Rami	Bimal		M.D.	M	I	6535 N Charles St	Ste 600	Baltimore	MD	24	21204	1	Metropolitan area core: primary flow within an urbanized area of 50,000 and greater	US	Neurosurgery	Y	22551	Fusion of spine bones with removal of disc at upper spinal column, anterior approach	N	F	26	26	26	3870.38	1832.95	1460.4	1349.21
1194761791	Burson	George	T	M.D.	M	I	9601 Lile Dr	Suite 310	Little Rock	AR	5	72205	1	Metropolitan area core: primary flow within an urbanized area of 50,000 and greater	US	Neurosurgery	Y	22551	Fusion of spine bones with removal of disc at upper spinal column, anterior approach	N	F	18	18	18	3657	1478.58	1179.69	1422.66
1194792317	Chung	Richard	Y	M.D. PH.D.	M	I	2410 Fletcher Ave	3rd Floor	Santa Barbara	CA	6	93105	1	Metropolitan area core: primary flow within an urbanized area of 50,000 and greater	US	Neurosurgery	Y	22551	Fusion of spine bones with removal of disc at upper spinal column, anterior approach	N	F	12	12	12	1747.82	1613.65	1280.36	1403.17
1194799056	Holliday, Iii	Peter	O	M.D.	M	I	420 Charter Blvd	Ste. 402	Macon	GA	13	31210	1	Metropolitan area core: primary flow within an urbanized area of 50,000 and greater	US	Neurosurgery	Y	22551	Fusion of spine bones with removal of disc at upper spinal column, anterior approach	N	F	15	15	15	8311.2	1698.11	1352.97	1399.83
1194894709	Helm	Gregory	A	MD	M	I	1 Hospital Dr Fl 3		Charlottesville	VA	51	22908	1	Metropolitan area core: primary flow within an urbanized area of 50,000 and greater	US	Neurosurgery	Y	22551	Fusion of spine bones with removal of disc at upper spinal column, anterior approach	N	F	15	15	15	9249.4	1714.17	1357.07	1394.62
1194930727	Stetson	Nathaniel	D	DO	M	I	3366 Nw Expressway Ste 250		Oklahoma City	OK	40	73112	1	Metropolitan area core: primary flow within an urbanized area of 50,000 and greater	US	Neurosurgery	Y	22551	Fusion of spine bones with removal of disc at upper spinal column, anterior approach	N	F	25	25	25	3228.28	1417.9	1129.71	1327.97
1194949594	Dreyer	Jason	A	DO	M	I	301 W Poplar St		Walla Walla	WA	53	99362	1	Metropolitan area core: primary flow within an urbanized area of 50,000 and greater	US	Neurosurgery	Y	22551	Fusion of spine bones with removal of disc at upper spinal column, anterior approach	N	F	56	56	56	4171.23	1630.27	1297	1380.48
1205016250	Little	Andrew	S	MD	M	I	2910 N 3rd Ave		Phoenix	AZ	4	85013	1	Metropolitan area core: primary flow within an urbanized area of 50,000 and greater	US	Neurosurgery	Y	22551	Fusion of spine bones with removal of disc at upper spinal column, anterior approach	N	F	15	15	15	7000	1624.05	1283.09	1403.17
1205017605	Coppa	Nicholas	D	M.D.	M	I	46 North St		Hyannis	MA	25	2601	1	Metropolitan area core: primary flow within an urbanized area of 50,000 and greater	US	Neurosurgery	Y	22551	Fusion of spine bones with removal of disc at upper spinal column, anterior approach	N	F	16	16	16	4121.26	1641.59	1307.93	1359.32
1205821147	Das	Kaushik		M.D.	M	I	19 Bradhurst Ave	Suite 2800	Hawthorne	NY	36	10532	1	Metropolitan area core: primary flow within an urbanized area of 50,000 and greater	US	Neurosurgery	Y	22551	Fusion of spine bones with removal of disc at upper spinal column, anterior approach	N	F	11	11	11	51502.3	1591.25	1257.18	980.63
1205822103	Kager	Christopher	D	MD	M	I	1671 Crooked Oak Dr		Lancaster	PA	42	17601	1	Metropolitan area core: primary flow within an urbanized area of 50,000 and greater	US	Neurosurgery	Y	22551	Fusion of spine bones with removal of disc at upper spinal column, anterior approach	N	F	13	13	13	9500	1724.26	1373.8	1403.18
1205825338	Lindley	James	G	MD	M	I	4 E Jackson Blvd		Savannah	GA	13	31405	1	Metropolitan area core: primary flow within an urbanized area of 50,000 and greater	US	Neurosurgery	Y	22551	Fusion of spine bones with removal of disc at upper spinal column, anterior approach	N	F	23	24	24	8150	1588.72	1262.84	1393.69
1205825932	Yalamanchili	Kennedy		MD	M	I	774 Christiana Rd	Ste 202	Newark	DE	10	19713	1	Metropolitan area core: primary flow within an urbanized area of 50,000 and greater	US	Neurosurgery	Y	22551	Fusion of spine bones with removal of disc at upper spinal column, anterior approach	N	F	23	23	23	8500	1751.71	1377.66	1396.93
1205826955	Hisey	Brent	N	M.D.	M	I	14100 Parkway Commons Dr	Suite 201	Oklahoma City	OK	40	73134	1	Metropolitan area core: primary flow within an urbanized area of 50,000 and greater	US	Neurosurgery	Y	22551	Fusion of spine bones with removal of disc at upper spinal column, anterior approach	N	F	17	17	17	9314.19	1302.25	1042.32	1196
1205830221	Roy	Ranjan	S	PH.O., M.D.	M	I	330 Jake Alexander Blvd W	Ste 104	Salisbury	NC	37	28147	1	Metropolitan area core: primary flow within an urbanized area of 50,000 and greater	US	Neurosurgery	Y	22551	Fusion of spine bones with removal of disc at upper spinal column, anterior approach	N	F	29	30	30	3544	1586.49	1266.97	1400.36
1205864345	Rosenblum	Bruce	R	M.D.	M	I	160 Avenue At The Commons		Shrewsbury	NJ	34	7702	1	Metropolitan area core: primary flow within an urbanized area of 50,000 and greater	US	Neurosurgery	Y	22551	Fusion of spine bones with removal of disc at upper spinal column, anterior approach	N	F	16	16	16	68361	1162.95	926.58	465.896
1205877651	Ozgur	Burak	M	M.D.	M	I	361 Hospital Rd	Suite 224	Newport Beach	CA	6	92663	1	Metropolitan area core: primary flow within an urbanized area of 50,000 and greater	US	Neurosurgery	Y	22551	Fusion of spine bones with removal of disc at upper spinal column, anterior approach	N	F	15	15	15	19000	1857.36	1479.85	1403.18
1205887338	Clatterbuck	Richard	E	M.D.	M	I	415 S 28th Ave		Hattiesburg	MS	28	39401	1	Metropolitan area core: primary flow within an urbanized area of 50,000 and greater	US	Neurosurgery	Y	22551	Fusion of spine bones with removal of disc at upper spinal column, anterior approach	N	F	14	14	14	9652	1482.42	1181.12	1353.07
1205902442	Fassett	Daniel	R	M.D., M.B.A.	M	I	200 E Pennsylvania Ave		Peoria	IL	17	61603	1	Metropolitan area core: primary flow within an urbanized area of 50,000 and greater	US	Neurosurgery	Y	22551	Fusion of spine bones with removal of disc at upper spinal column, anterior approach	N	F	12	12	12	8021.33	1776.05	1415.06	1403.17
1215017637	Glasser	Ryan	S	MD	M	I	5831 Bee Ridge Rd #100	Neurosurgery And Spine Specialists	Sarasota	FL	12	34233	1	Metropolitan area core: primary flow within an urbanized area of 50,000 and greater	US	Neurosurgery	Y	22551	Fusion of spine bones with removal of disc at upper spinal column, anterior approach	N	F	25	25	25	2567.94	1831.2	1459	1403.17
1215018510	Robertson	Daniel	P	M.D.	M	I	1901 S.E.18th Ave	Suite 101	Ocala	FL	12	34471	1	Metropolitan area core: primary flow within an urbanized area of 50,000 and greater	US	Neurosurgery	Y	22551	Fusion of spine bones with removal of disc at upper spinal column, anterior approach	N	F	17	17	17	7480.88	1763.79	1399.49	1401.33
1215030333	Dorman	John	K	MD	M	I	540 W 5th St Ste 320		Odessa	TX	48	79761	1	Metropolitan area core: primary flow within an urbanized area of 50,000 and greater	US	Neurosurgery	Y	22551	Fusion of spine bones with removal of disc at upper spinal column, anterior approach	N	F	20	20	20	3978.88	1454.8	1148.5	1404.99
1215062518	Colle	Kyle	O	D.O.	M	I	1723 Broadway St	Suite 410	Cape Girardeau	MO	29	63701	1	Metropolitan area core: primary flow within an urbanized area of 50,000 and greater	US	Neurosurgery	Y	22551	Fusion of spine bones with removal of disc at upper spinal column, anterior approach	N	F	20	21	20	10201.9	1505.8	1190.38	1281.23
1215163795	Ditty	Benjamin	J	M.D.	M	I	225 Baldwin Ave		Charlotte	NC	37	28204	1	Metropolitan area core: primary flow within an urbanized area of 50,000 and greater	US	Neurosurgery	Y	22551	Fusion of spine bones with removal of disc at upper spinal column, anterior approach	N	F	21	21	21	2871.57	460.25	366.699	307.358
1215195615	Saulle	Dwight		MD	M	I	2860 3rd Ave	Suite 10	Huntington	WV	54	25702	1	Metropolitan area core: primary flow within an urbanized area of 50,000 and greater	US	Neurosurgery	Y	22551	Fusion of spine bones with removal of disc at upper spinal column, anterior approach	N	F	13	13	13	8545	1752.88	1396.6	1403.17
1215909171	Bevering	Carl	G	MD	M	I	4381 S Eason Blvd Ste 602		Tupelo	MS	28	38801	4	Micropolitan area core: primary flow within an urban cluster of 10,000 to 49,999	US	Neurosurgery	Y	22551	Fusion of spine bones with removal of disc at upper spinal column, anterior approach	N	F	13	13	13	4680	1537.32	1224.86	1403.18
1215917075	Simpson	P	B	MD	M	I	1609 W 40th Ave	Suite 501	Pine Bluff	AR	5	71603	1	Metropolitan area core: primary flow within an urbanized area of 50,000 and greater	US	Neurosurgery	Y	22551	Fusion of spine bones with removal of disc at upper spinal column, anterior approach	N	F	12	13	13	3398.77	1355.91	1077.42	1186.54
1215930250	Page	Kimberly	A	M.D.	F	I	1388 Court St	Suite H	Redding	CA	6	96001	1	Metropolitan area core: primary flow within an urbanized area of 50,000 and greater	US	Neurosurgery	Y	22551	Fusion of spine bones with removal of disc at upper spinal column, anterior approach	N	F	19	19	19	8600	1569.5	1245.33	1329.32
1215931100	Young	Paul	H	M.D.	M	I	10012 Kennerly Rd	Suite 400	Saint Louis	MO	29	63128	1	Metropolitan area core: primary flow within an urbanized area of 50,000 and greater	US	Neurosurgery	Y	22551	Fusion of spine bones with removal of disc at upper spinal column, anterior approach	N	F	15	15	15	3606.85	1567.71	1261.87	1442.72
1215948799	Bangerter	Kurt	D	MD	M	I	4403 Harrison Blvd	Ste 1815	Ogden	UT	49	84403	1	Metropolitan area core: primary flow within an urbanized area of 50,000 and greater	US	Neurosurgery	Y	22551	Fusion of spine bones with removal of disc at upper spinal column, anterior approach	N	F	11	11	11	7494	1701.48	1350.05	1403.17
1225018096	Wilson	Matthew	P	M.D.	M	I	6567 E Carondelet Dr Ste 305		Tucson	AZ	4	85710	1	Metropolitan area core: primary flow within an urbanized area of 50,000 and greater	US	Neurosurgery	Y	22551	Fusion of spine bones with removal of disc at upper spinal column, anterior approach	N	F	11	11	11	5500	1624.05	1283.09	1403.17
1225020555	Soo	Teck	M	MD	M	I	22250 Providence Dr	Suite 601	Southfield	MI	26	48075	1	Metropolitan area core: primary flow within an urbanized area of 50,000 and greater	US	Neurosurgery	Y	22551	Fusion of spine bones with removal of disc at upper spinal column, anterior approach	N	F	30	30	30	13855	1877.35	1495.77	1392.41
1225021702	Snell	Brian		MD	M	I	4120 W Memorial Rd	Suite 300	Oklahoma City	OK	40	73120	1	Metropolitan area core: primary flow within an urbanized area of 50,000 and greater	US	Neurosurgery	Y	22551	Fusion of spine bones with removal of disc at upper spinal column, anterior approach	N	F	23	23	23	9684.84	1480.47	1179.57	1234.8
1225022023	Beck	Carter	E	MD	M	I	500 West Broadway Street	Suite 310	Missoula	MT	30	59802	1	Metropolitan area core: primary flow within an urbanized area of 50,000 and greater	US	Neurosurgery	Y	22551	Fusion of spine bones with removal of disc at upper spinal column, anterior approach	N	F	13	14	14	3990	1827.03	1455.68	1403.17
1225027956	Sugarman	Michael	G	MD	M	I	774 Christiana Rd	Suite 202	Newark	DE	10	19713	1	Metropolitan area core: primary flow within an urbanized area of 50,000 and greater	US	Neurosurgery	Y	22551	Fusion of spine bones with removal of disc at upper spinal column, anterior approach	N	F	20	20	20	8500	1756.19	1380.96	1396.69
1225048804	Erickson	Robert	K	MD	M	I	712 S Milwaukee Ave		Libertyville	IL	17	60048	1	Metropolitan area core: primary flow within an urbanized area of 50,000 and greater	US	Neurosurgery	Y	22551	Fusion of spine bones with removal of disc at upper spinal column, anterior approach	N	F	21	22	22	15000	1816.27	1449.71	1387.23
1225059025	Dickerson	John	R	M.D.	M	I	3223 N Webb Rd	Suite 1	Wichita	KS	20	67226	1	Metropolitan area core: primary flow within an urbanized area of 50,000 and greater	US	Neurosurgery	Y	22551	Fusion of spine bones with removal of disc at upper spinal column, anterior approach	N	F	39	39	39	5146	1552.68	1232.11	1401.8
1225086945	Boedeker	Daniel	J	MD	M	I	6767 S Yale Ave	Suite A	Tulsa	OK	40	74136	1	Metropolitan area core: primary flow within an urbanized area of 50,000 and greater	US	Neurosurgery	Y	22551	Fusion of spine bones with removal of disc at upper spinal column, anterior approach	N	F	14	14	14	1689.67	1662.85	1314.46	1392.93
1225103963	Chedid	Mokbel	K	M.D.	M	I	Henry Ford Health System	2799 West Grand Boulevard	Detroit	MI	26	48202	1	Metropolitan area core: primary flow within an urbanized area of 50,000 and greater	US	Neurosurgery	Y	22551	Fusion of spine bones with removal of disc at upper spinal column, anterior approach	N	F	11	11	11	12500	1901.91	1515.34	1403.17
1225111511	Oh	Dennis	S	MD	M	I	2 Medical Center Dr	Suite 503	Springfield	MA	25	1107	1	Metropolitan area core: primary flow within an urbanized area of 50,000 and greater	US	Neurosurgery	Y	22551	Fusion of spine bones with removal of disc at upper spinal column, anterior approach	N	F	26	26	26	3938	1771.87	1402.86	1394.45
1225217920	Rezaiamiri	Shahram		M.D.	M	I	900 Eagles Landing Pkwy	South Atlanta Neurosurgery	Stockbridge	GA	13	30281	1	Metropolitan area core: primary flow within an urbanized area of 50,000 and greater	US	Neurosurgery	Y	22551	Fusion of spine bones with removal of disc at upper spinal column, anterior approach	N	F	15	15	15	10198	1550.73	1231.32	1219.41
1225252042	Anderson	Joshua	R	MD	M	I	705 Orleans Dr		Grand Island	NE	31	68803	1	Metropolitan area core: primary flow within an urbanized area of 50,000 and greater	US	Neurosurgery	Y	22551	Fusion of spine bones with removal of disc at upper spinal column, anterior approach	N	F	12	12	12	3221.65	1455.57	1159.72	1344.71
1225260102	Marcotte	Nicolas		MD.FRCSC.FACS.	M	I	125 Parker Hill Ave		Boston	MA	25	2120	1	Metropolitan area core: primary flow within an urbanized area of 50,000 and greater	US	Neurosurgery	Y	22551	Fusion of spine bones with removal of disc at upper spinal column, anterior approach	N	F	11	11	11	13700	1660.47	1322.98	1339.4
1225299589	Gordon	Amber	S	M.D.	F	I	1717 N E St	Suite 422	Pensacola	FL	12	32501	1	Metropolitan area core: primary flow within an urbanized area of 50,000 and greater	US	Neurosurgery	Y	22551	Fusion of spine bones with removal of disc at upper spinal column, anterior approach	N	F	13	13	13	3720	1831.25	1456.33	1400.5
1235106832	Khosrovi	Houman	H	MD	M	I	1212 Garfield Ave	Suite 300	Parkersburg	WV	54	26101	1	Metropolitan area core: primary flow within an urbanized area of 50,000 and greater	US	Neurosurgery	Y	22551	Fusion of spine bones with removal of disc at upper spinal column, anterior approach	N	F	20	20	20	6202	1663.92	1325.73	1333.02
1235109463	Hampf	Carl	R	M.D.	M	I	2011 Murphy Ave	Suite 301	Nashville	TN	47	37203	1	Metropolitan area core: primary flow within an urbanized area of 50,000 and greater	US	Neurosurgery	Y	22551	Fusion of spine bones with removal of disc at upper spinal column, anterior approach	N	F	19	19	19	4136	1531.23	1227.65	1419.7
1235122359	Ryken	Timothy	C	MD	M	I	1 Medical Center Dr	Neurosurgery	Lebanon	NH	33	3756	4	Micropolitan area core: primary flow within an urban cluster of 10,000 to 49,999	US	Neurosurgery	Y	22551	Fusion of spine bones with removal of disc at upper spinal column, anterior approach	N	F	12	12	12	12857.8	1643.88	1313.07	1432.4
1235165705	Markey	Sean	E	M.D.	M	I	9399 Crown Crest Blvd	Suite 240	Parker	CO	8	80138	1	Metropolitan area core: primary flow within an urbanized area of 50,000 and greater	US	Neurosurgery	Y	22551	Fusion of spine bones with removal of disc at upper spinal column, anterior approach	N	F	16	16	16	5454	1529.58	1213.66	1282.59
1235170341	Criscuolo	Gregory	R	M.D.	M	I	330 Washington St	Suite 540	Norwich	CT	9	6360	1	Metropolitan area core: primary flow within an urbanized area of 50,000 and greater	US	Neurosurgery	Y	22551	Fusion of spine bones with removal of disc at upper spinal column, anterior approach	N	F	19	19	19	12000	1714.75	1356.57	1415.11
1235190943	Covington	Christopher	G	MD	M	I	6802 S Olympia Ave	Ste300	Tulsa	OK	40	74132	1	Metropolitan area core: primary flow within an urbanized area of 50,000 and greater	US	Neurosurgery	Y	22551	Fusion of spine bones with removal of disc at upper spinal column, anterior approach	N	F	14	14	14	6860.36	1679.2	1337.9	1403.18
1235194028	Deutsch	Harel		MD	M	I	1725 W Harrison St	Ste 1115	Chicago	IL	17	60612	1	Metropolitan area core: primary flow within an urbanized area of 50,000 and greater	US	Neurosurgery	Y	22551	Fusion of spine bones with removal of disc at upper spinal column, anterior approach	N	F	13	13	13	6228.98	1892	1501.22	1308.73
1235330432	Campbell	Peter	G	M.D.	M	I	1500 Line Ave Ste 200		Shreveport	LA	22	71101	1	Metropolitan area core: primary flow within an urbanized area of 50,000 and greater	US	Neurosurgery	Y	22551	Fusion of spine bones with removal of disc at upper spinal column, anterior approach	N	F	15	15	15	11522.1	1877.92	1540.86	1426.56
1235346354	Cameron	Brian		MD	M	I	1250 E Marshall St	Neurosurgery	Richmond	VA	51	23298	1	Metropolitan area core: primary flow within an urbanized area of 50,000 and greater	US	Neurosurgery	Y	22551	Fusion of spine bones with removal of disc at upper spinal column, anterior approach	N	F	14	14	14	6945	1668.16	1325.33	1361.88
1235475476	Gorman	Richard	J	D.O.	M	I	3533 Southern Blvd	Suite 5350	Kettering	OH	39	45429	1	Metropolitan area core: primary flow within an urbanized area of 50,000 and greater	US	Neurosurgery	Y	22551	Fusion of spine bones with removal of disc at upper spinal column, anterior approach	N	F	11	11	11	4080	1219.04	958.805	906.816
1245203801	Lu	James	J	MD	M	I	12255 De Paul Dr	Suite 830	Bridgeton	MO	29	63044	1	Metropolitan area core: primary flow within an urbanized area of 50,000 and greater	US	Neurosurgery	Y	22551	Fusion of spine bones with removal of disc at upper spinal column, anterior approach	N	F	15	15	15	6000	1746.89	1385.89	1397.33
1245214238	Hunt	Gabriel		M.D.	M	I	8700 Beverly Blvd.		Los Angeles	CA	6	90048	1	Metropolitan area core: primary flow within an urbanized area of 50,000 and greater	US	Neurosurgery	Y	22551	Fusion of spine bones with removal of disc at upper spinal column, anterior approach	N	F	24	24	24	37823.8	1145.56	910.078	679.665
1245215409	Afshar	John	K	MD	M	I	509 Se Riverside Dr	Ste 203	Stuart	FL	12	34994	1	Metropolitan area core: primary flow within an urbanized area of 50,000 and greater	US	Neurosurgery	Y	22551	Fusion of spine bones with removal of disc at upper spinal column, anterior approach	N	F	19	19	19	6781	1989.3	1584.97	1403.18
1245231729	Atkins	Donald	P	MD	M	I	4410 Medical Dr	Ste 610	San Antonio	TX	48	78229	1	Metropolitan area core: primary flow within an urbanized area of 50,000 and greater	US	Neurosurgery	Y	22551	Fusion of spine bones with removal of disc at upper spinal column, anterior approach	N	F	15	15	15	5000	1664.53	1326.21	1403.18
1245251743	Barnett	David	W	M.D.	M	I	3600 Gaston Ave	Suite 907	Dallas	TX	48	75246	1	Metropolitan area core: primary flow within an urbanized area of 50,000 and greater	US	Neurosurgery	Y	22551	Fusion of spine bones with removal of disc at upper spinal column, anterior approach	N	F	17	17	17	10117	1715.86	1367.11	1403.18
1245313253	Obasi	Chinyere	N	MD	M	I	3219 Central Ave	Suite 200	Kearney	NE	31	68847	4	Micropolitan area core: primary flow within an urban cluster of 10,000 to 49,999	US	Neurosurgery	Y	22551	Fusion of spine bones with removal of disc at upper spinal column, anterior approach	N	F	16	16	16	3172.5	1403.15	1122.42	1337.42
1245405661	O'shaughnessy	Brian	A	MD	M	I	2011 Murphy Ave	Suite 301	Nashville	TN	47	37203	1	Metropolitan area core: primary flow within an urbanized area of 50,000 and greater	US	Neurosurgery	Y	22551	Fusion of spine bones with removal of disc at upper spinal column, anterior approach	N	F	20	20	20	4136	1512.54	1210.11	1420.72
1255472940	Lustgarten	Jonathan	H	M.D.	M	I	121 State Route 36	Suite 330	West Long Branch	NJ	34	7764	1	Metropolitan area core: primary flow within an urbanized area of 50,000 and greater	US	Neurosurgery	Y	22551	Fusion of spine bones with removal of disc at upper spinal column, anterior approach	N	F	15	15	15	4266.67	677.918	535.597	456.498
1255512539	Galvan	George	M	MD	M	I	24165 W Ih 10	Ste 123	San Antonio	TX	48	78257	1	Metropolitan area core: primary flow within an urbanized area of 50,000 and greater	US	Neurosurgery	Y	22551	Fusion of spine bones with removal of disc at upper spinal column, anterior approach	N	F	12	12	12	8000	1671.38	1331.67	1403.18
1255548269	Colen	Chaim	B	M.D., PH.D.	M	I	560 W Mitchell St	Suite 360	Petoskey	MI	26	49770	7	Small town core: primary flow within an urban cluster of 2,500 to 9,999	US	Neurosurgery	Y	22551	Fusion of spine bones with removal of disc at upper spinal column, anterior approach	N	F	11	11	11	3606.01	1703.48	1348	1394.08
1265411151	Jestus	Joseph	A	M.D.	M	I	105 S Willow Ave	Suite 200	Cookeville	TN	47	38501	4	Micropolitan area core: primary flow within an urban cluster of 10,000 to 49,999	US	Neurosurgery	Y	22551	Fusion of spine bones with removal of disc at upper spinal column, anterior approach	N	F	15	15	15	6600	1541.34	1222.99	1403.18
1265435440	Mccrary	Morris	E	M.D.	M	I	2138 Langhorne Rd		Lynchburg	VA	51	24501	1	Metropolitan area core: primary flow within an urbanized area of 50,000 and greater	US	Neurosurgery	Y	22551	Fusion of spine bones with removal of disc at upper spinal column, anterior approach	N	F	15	15	15	2713.35	1714.19	1356.32	1393.87
1265469571	Tobler	William	D	MD	M	I	3825 Edwards Rd Ste 300		Cincinnati	OH	39	45209	1	Metropolitan area core: primary flow within an urbanized area of 50,000 and greater	US	Neurosurgery	Y	22551	Fusion of spine bones with removal of disc at upper spinal column, anterior approach	N	F	11	11	11	8712	1712.23	1364.22	1403.18
1265473516	Dalrymple	Stephen		MD	M	I	722 Newman Rd		New Bern	NC	37	28562	1	Metropolitan area core: primary flow within an urbanized area of 50,000 and greater	US	Neurosurgery	Y	22551	Fusion of spine bones with removal of disc at upper spinal column, anterior approach	N	F	46	47	47	6258.02	1555.04	1272.79	1204.78
1265479844	Ulm	Arthur	J	M.D.	M	I	330 22nd Ave N		Nashville	TN	47	37203	1	Metropolitan area core: primary flow within an urbanized area of 50,000 and greater	US	Neurosurgery	Y	22551	Fusion of spine bones with removal of disc at upper spinal column, anterior approach	N	F	16	16	16	7160.54	1426.6	1127.09	1359.32
1265495014	Soumekh	M	H	M.D.	M	I	8008 Frost St	Suite 401	San Diego	CA	6	92123	1	Metropolitan area core: primary flow within an urbanized area of 50,000 and greater	US	Neurosurgery	Y	22551	Fusion of spine bones with removal of disc at upper spinal column, anterior approach	N	F	14	14	14	6098.71	1566.95	1242.92	1365.59
1265507024	Kern	Matthew	B	M.D.	M	I	2120 E Johnson Ave Ste 106		Pensacola	FL	12	32514	1	Metropolitan area core: primary flow within an urbanized area of 50,000 and greater	US	Neurosurgery	Y	22551	Fusion of spine bones with removal of disc at upper spinal column, anterior approach	N	F	20	20	20	4195.2	1739.64	1386.05	1423.5
1265512685	Knego	Robert	S	MD	M	I	5831 Bee Ridge Road	#100 Neurosurgery And Spine Specialists	Sarasota	FL	12	34233	1	Metropolitan area core: primary flow within an urbanized area of 50,000 and greater	US	Neurosurgery	Y	22551	Fusion of spine bones with removal of disc at upper spinal column, anterior approach	N	F	18	18	18	2842.87	1769.99	1418.47	1422.66
1265520027	Oliver	Mark	D	M.D.	M	I	1901 Se 18th Ave	Suite 101	Ocala	FL	12	34471	1	Metropolitan area core: primary flow within an urbanized area of 50,000 and greater	US	Neurosurgery	Y	22551	Fusion of spine bones with removal of disc at upper spinal column, anterior approach	N	F	24	24	24	7493.88	1680.75	1338.79	1388.56
1265606644	Grunch	Betsy	H	MD	F	I	1240 Jesse Jewell Pkwy Se	Ste 300	Gainesville	GA	13	30501	1	Metropolitan area core: primary flow within an urbanized area of 50,000 and greater	US	Neurosurgery	Y	22551	Fusion of spine bones with removal of disc at upper spinal column, anterior approach	N	F	21	21	21	7045	1657.68	1320.76	1369.77
1265684518	Rosen	David	S	M.D.	M	I	1605 W Fairbanks Ave		Winter Park	FL	12	32789	1	Metropolitan area core: primary flow within an urbanized area of 50,000 and greater	US	Neurosurgery	Y	22551	Fusion of spine bones with removal of disc at upper spinal column, anterior approach	N	F	15	17	17	5500	1831.2	1459	1349.11
1275504730	El-Kalliny	Magdy	M	M.D.	M	I	75 Hail Knob Rd		Somerset	KY	21	42503	4	Micropolitan area core: primary flow within an urban cluster of 10,000 to 49,999	US	Neurosurgery	Y	22551	Fusion of spine bones with removal of disc at upper spinal column, anterior approach	N	F	18	18	18	3786.94	1553.7	1240.08	1420.62
1275513038	Sipos	Eric	P	M.D.	M	I	6567 E Carondelet Dr Ste 305		Tucson	AZ	4	85710	1	Metropolitan area core: primary flow within an urbanized area of 50,000 and greater	US	Neurosurgery	Y	22551	Fusion of spine bones with removal of disc at upper spinal column, anterior approach	N	F	16	16	16	5500	1624.05	1283.09	1403.17
1275518797	Yundt	Kent	D	MD	M	I	2275 Ne Doctors Dr		Bend	OR	41	97701	1	Metropolitan area core: primary flow within an urbanized area of 50,000 and greater	US	Neurosurgery	Y	22551	Fusion of spine bones with removal of disc at upper spinal column, anterior approach	N	F	17	17	17	4849.32	1669.28	1320.42	1393.75
1275524605	Botero	Ernesto	M	MD	M	I	1130 N Church St	Suite 200	Greensboro	NC	37	27401	1	Metropolitan area core: primary flow within an urbanized area of 50,000 and greater	US	Neurosurgery	Y	22551	Fusion of spine bones with removal of disc at upper spinal column, anterior approach	N	F	15	15	15	7236.87	1329.84	1073.48	1225.44
1275526584	Kaye	Thomas	S	MD	M	I	2 Medical Center Dr	Suite 503	Springfield	MA	25	1107	1	Metropolitan area core: primary flow within an urbanized area of 50,000 and greater	US	Neurosurgery	Y	22551	Fusion of spine bones with removal of disc at upper spinal column, anterior approach	N	F	17	17	17	3938	1771.69	1411.59	1403.18
1275533119	Bellotte	Jonathan	B	MD	M	I	300 State St Ste 401		Erie	PA	42	16507	1	Metropolitan area core: primary flow within an urbanized area of 50,000 and greater	US	Neurosurgery	Y	22551	Fusion of spine bones with removal of disc at upper spinal column, anterior approach	N	F	11	11	11	3600	1724.26	1373.8	1403.18
1275534539	Banks	Jason	T	MD	M	I	201 Governors Drive	1st Floor	Huntsville	AL	1	35801	1	Metropolitan area core: primary flow within an urbanized area of 50,000 and greater	US	Neurosurgery	Y	22551	Fusion of spine bones with removal of disc at upper spinal column, anterior approach	N	F	12	12	12	4739	1566.89	1248.42	1403.18
1275542516	Kim	Daniel	H	MD	M	I	6400 Fannin St	Ste 2800	Houston	TX	48	77030	1	Metropolitan area core: primary flow within an urbanized area of 50,000 and greater	US	Neurosurgery	Y	22551	Fusion of spine bones with removal of disc at upper spinal column, anterior approach	N	F	21	21	21	6890.2	1768.8	1405.18	1399.13
1275568297	Juneau	Patrick Alton		M.D.	M	I	1103 Kaliste Saloom Rd	Suite 206	Lafayette	LA	22	70508	1	Metropolitan area core: primary flow within an urbanized area of 50,000 and greater	US	Neurosurgery	Y	22551	Fusion of spine bones with removal of disc at upper spinal column, anterior approach	N	F	11	11	11	12606	1438.15	1145.85	1132.11
1275609489	Anderson	Thomas	S	MD	M	I	1106 Chuck Dawley Blvd	Suite 200	Mt Pleasant	SC	45	29464	1	Metropolitan area core: primary flow within an urbanized area of 50,000 and greater	US	Neurosurgery	Y	22551	Fusion of spine bones with removal of disc at upper spinal column, anterior approach	N	F	84	84	84	5771.43	1382.08	1107.35	1218.3
1275704223	Weicker	Michael	A	M.D.	M	I	617 23rd St Ste 6		Ashland	KY	21	41101	1	Metropolitan area core: primary flow within an urbanized area of 50,000 and greater	US	Neurosurgery	Y	22551	Fusion of spine bones with removal of disc at upper spinal column, anterior approach	N	F	12	12	12	4767	1428.46	1138.12	1227.78
1275707689	Zavala	Gerardo		MD	M	I	4611 Centerview		San Antonio	TX	48	78228	1	Metropolitan area core: primary flow within an urbanized area of 50,000 and greater	US	Neurosurgery	Y	22551	Fusion of spine bones with removal of disc at upper spinal column, anterior approach	N	F	13	13	13	9776	1560.99	1248.7	1430.16
1275736365	Whisenhunt	Thomas	R	M.D. PHD	M	I	1510 Forest Ave		Montgomery	AL	1	36106	1	Metropolitan area core: primary flow within an urbanized area of 50,000 and greater	US	Neurosurgery	Y	22551	Fusion of spine bones with removal of disc at upper spinal column, anterior approach	N	F	25	25	25	5400	1465.75	1163.01	1403.18
1275738023	Caron	Michael	J	MD	M	I	120 Spalding Dr	Suite 207	Naperville	IL	17	60540	1	Metropolitan area core: primary flow within an urbanized area of 50,000 and greater	US	Neurosurgery	Y	22551	Fusion of spine bones with removal of disc at upper spinal column, anterior approach	N	F	12	12	12	3971	1974.95	1573.54	1403.18
1275748212	Edgar	Rick	L	M.D.	M	I	1675 Leahy St	Suite 401a	Muskegon	MI	26	49442	1	Metropolitan area core: primary flow within an urbanized area of 50,000 and greater	US	Neurosurgery	Y	22551	Fusion of spine bones with removal of disc at upper spinal column, anterior approach	N	F	18	18	18	2947.44	1591.11	1272.57	1383.69
1285654632	Caruso	John	R	M.D.	M	I	17 Western Maryland Pkwy		Hagerstown	MD	24	21740	1	Metropolitan area core: primary flow within an urbanized area of 50,000 and greater	US	Neurosurgery	Y	22551	Fusion of spine bones with removal of disc at upper spinal column, anterior approach	N	F	17	17	17	4660.09	1700.48	1355.09	1423.81
1285700369	Sharma	Mudit		MD	M	I	8650 Sudley Rd Ste 315		Manassas	VA	51	20110	1	Metropolitan area core: primary flow within an urbanized area of 50,000 and greater	US	Neurosurgery	Y	22551	Fusion of spine bones with removal of disc at upper spinal column, anterior approach	N	F	27	27	27	4003.22	1653.16	1306.33	1391.07
1285721225	Harsh	Carter	S	MD	M	I	800 St Vincents Drive	#700	Birmingham	AL	1	35205	1	Metropolitan area core: primary flow within an urbanized area of 50,000 and greater	US	Neurosurgery	Y	22551	Fusion of spine bones with removal of disc at upper spinal column, anterior approach	N	F	13	13	13	8480.77	1465.87	1156.72	1292.84
1285771543	Szentirmai	Oszkar		MD	M	I	509 Se Riverside Dr	Suite 203	Stuart	FL	12	34994	1	Metropolitan area core: primary flow within an urbanized area of 50,000 and greater	US	Neurosurgery	Y	22551	Fusion of spine bones with removal of disc at upper spinal column, anterior approach	N	F	11	11	11	6781	1976.3	1574.61	1319.63
1285851303	Gorsen	Robert	M	M.D., PH.D.	M	I	3301 Woodburn Rd	Suite 211	Annandale	VA	51	22003	1	Metropolitan area core: primary flow within an urbanized area of 50,000 and greater	US	Neurosurgery	Y	22551	Fusion of spine bones with removal of disc at upper spinal column, anterior approach	N	F	11	11	11	5350	1157.09	920.749	772.34
1285876946	Ahmad	Faiz	U	MD	M	I	1611 Nw 12th Ave		Miami	FL	12	33136	1	Metropolitan area core: primary flow within an urbanized area of 50,000 and greater	US	Neurosurgery	Y	22551	Fusion of spine bones with removal of disc at upper spinal column, anterior approach	N	F	12	12	12	5136.67	1692.69	1348.65	1344.71
1295056802	Tan	Lee	A	M.D.	M	I	400 Parnassus Ave		San Francisco	CA	6	94143	1	Metropolitan area core: primary flow within an urbanized area of 50,000 and greater	US	Neurosurgery	Y	22551	Fusion of spine bones with removal of disc at upper spinal column, anterior approach	N	F	12	12	12	25838.3	1072.33	854.375	762.977
1295702017	Powers	Alexandros	D	MD	M	I	18109 Prince Phillip Dr.	Suite 300	Olney	MD	24	20832	1	Metropolitan area core: primary flow within an urbanized area of 50,000 and greater	US	Neurosurgery	Y	22551	Fusion of spine bones with removal of disc at upper spinal column, anterior approach	N	F	14	14	14	4358	2102.51	1675.17	1416.91
1295782670	Rahman	Salim		M.D.	M	I	3801 S National Ave	West Tower, Suite 700	Springfield	MO	29	65807	1	Metropolitan area core: primary flow within an urbanized area of 50,000 and greater	US	Neurosurgery	Y	22551	Fusion of spine bones with removal of disc at upper spinal column, anterior approach	N	F	20	27	20	5277.74	1242.09	978.83	1014.21
1295811982	Frankel	Roger	H	MD	M	I	2001 Peachtree Rd Ne	Suite 575	Atlanta	GA	13	30309	1	Metropolitan area core: primary flow within an urbanized area of 50,000 and greater	US	Neurosurgery	Y	22551	Fusion of spine bones with removal of disc at upper spinal column, anterior approach	N	F	12	12	12	12804	1679.15	1332.21	1397.61
1295861342	Johnson	Michele	M	M.D.	F	I	2001 Peachtree Rd Ne	Suite 575	Atlanta	GA	13	30309	1	Metropolitan area core: primary flow within an urbanized area of 50,000 and greater	US	Neurosurgery	Y	22551	Fusion of spine bones with removal of disc at upper spinal column, anterior approach	N	F	15	15	15	12804	1434.18	1142.68	1081.61
1295894731	Macdonald	Bart	A	M.D.	M	I	2500 Hospital Blvd	Suite 310	Roswell	GA	13	30076	1	Metropolitan area core: primary flow within an urbanized area of 50,000 and greater	US	Neurosurgery	Y	22551	Fusion of spine bones with removal of disc at upper spinal column, anterior approach	N	F	11	11	11	3620.41	1686	1343.32	1339.4
1295942142	Kelly	Brandon	R	M.D.	M	I	3345 Potomac Way		Idaho Falls	ID	16	83404	1	Metropolitan area core: primary flow within an urbanized area of 50,000 and greater	US	Neurosurgery	Y	22551	Fusion of spine bones with removal of disc at upper spinal column, anterior approach	N	F	18	18	18	9300	1388.46	1106.26	1247.27
1295998011	Jones	Jeffery	M	D.O.	M	I	510 Lincoln Drive		Herrin	IL	17	62948	1	Metropolitan area core: primary flow within an urbanized area of 50,000 and greater	US	Neurosurgery	Y	22551	Fusion of spine bones with removal of disc at upper spinal column, anterior approach	N	F	14	14	14	8285.71	1695.07	1337.02	1408.37
1306010707	Wong	Cyrus	C	M.D.	M	I	1325 Pennsylvania Ave Ste 890		Fort Worth	TX	48	76104	1	Metropolitan area core: primary flow within an urbanized area of 50,000 and greater	US	Neurosurgery	Y	22551	Fusion of spine bones with removal of disc at upper spinal column, anterior approach	N	F	14	15	15	5154.2	1581.58	1267.59	1397.56
1306036876	Musacchio	Michael	J	M.D.	M	I	2650 Ridge Ave	Kellogg 3rd Floor	Evanston	IL	17	60201	1	Metropolitan area core: primary flow within an urbanized area of 50,000 and greater	US	Neurosurgery	Y	22551	Fusion of spine bones with removal of disc at upper spinal column, anterior approach	N	F	23	23	23	6205	2079.04	1656.46	1403.17
1306055074	Hartzfeld	Paul	W	MD	M	I	3562 Ridge Park Dr	Suite A	Fairlawn	OH	39	44333	1	Metropolitan area core: primary flow within an urbanized area of 50,000 and greater	US	Neurosurgery	Y	22551	Fusion of spine bones with removal of disc at upper spinal column, anterior approach	N	F	17	17	17	5316.3	1712.23	1364.22	1403.18
1306171608	Molloy	Seth	S	D.O., M.S.	M	I	3 Richland Medical Park Dr	Suite 310	Columbia	SC	45	29203	1	Metropolitan area core: primary flow within an urbanized area of 50,000 and greater	US	Neurosurgery	Y	22551	Fusion of spine bones with removal of disc at upper spinal column, anterior approach	N	F	11	11	11	4009	1604.52	1278.4	1403.18
1306808191	Sarzier	John	S	M.D.	M	I	1146 E.G. Miles Pkwy	Suite 102	Hinesville	GA	13	31313	1	Metropolitan area core: primary flow within an urbanized area of 50,000 and greater	US	Neurosurgery	Y	22551	Fusion of spine bones with removal of disc at upper spinal column, anterior approach	N	F	16	16	16	8495	1698.11	1352.97	1403.18
1306830674	Harpring	John	E	MD	M	I	210 E Gray St	Suite 1105	Louisville	KY	21	40202	1	Metropolitan area core: primary flow within an urbanized area of 50,000 and greater	US	Neurosurgery	Y	22551	Fusion of spine bones with removal of disc at upper spinal column, anterior approach	N	F	37	37	37	4996	1519.44	1206.91	1323.69
1306849575	Clark	Shawn	B	M.D.	M	I	6701 Airport Blvd Ste D146		Mobile	AL	1	36608	1	Metropolitan area core: primary flow within an urbanized area of 50,000 and greater	US	Neurosurgery	Y	22551	Fusion of spine bones with removal of disc at upper spinal column, anterior approach	N	F	26	26	26	4566	1427.58	1138.81	1334.31
1306876172	Bohinski	Robert	J	M.D., PHD.	M	I	3825 Edwards Rd	Suite 300	Cincinnati	OH	39	45209	1	Metropolitan area core: primary flow within an urbanized area of 50,000 and greater	US	Neurosurgery	Y	22551	Fusion of spine bones with removal of disc at upper spinal column, anterior approach	N	F	22	22	22	8712	1634.75	1285.17	1322.36
1306950654	Zubay	Geoffrey		M.D	M	I	9200 Pinecroft Dr	Ste. 130	Shenandoah	TX	48	77380	1.1	Secondary flow 30% to <50% to a larger urbanized area of 50,000 and greater	US	Neurosurgery	Y	22551	Fusion of spine bones with removal of disc at upper spinal column, anterior approach	N	F	18	18	18	6890.2	1618.46	1281.4	1356.23
1316008071	Dones Vazquez	Jose	G	M.D.	M	I	597 W Sesame Dr	Suite D	Harlingen	TX	48	78550	1	Metropolitan area core: primary flow within an urbanized area of 50,000 and greater	US	Neurosurgery	Y	22551	Fusion of spine bones with removal of disc at upper spinal column, anterior approach	N	F	13	14	14	2541.09	1560.5	1243.32	1315.48
1316020126	Bhasin	Rohit	R	MD	M	I	6101 Pine Ridge Rd	Desk 23/24	Naples	FL	12	34119	1	Metropolitan area core: primary flow within an urbanized area of 50,000 and greater	US	Neurosurgery	Y	22551	Fusion of spine bones with removal of disc at upper spinal column, anterior approach	N	F	11	11	11	24220	1989.3	1584.97	1403.18
1316048911	Lee	David	C	MD	M	I	3688 Veterans Memorial Dr	Ste 200	Hattiesburg	MS	28	39401	1	Metropolitan area core: primary flow within an urbanized area of 50,000 and greater	US	Neurosurgery	Y	22551	Fusion of spine bones with removal of disc at upper spinal column, anterior approach	N	F	37	37	37	9000	1441.64	1141.16	1393.02
1316136377	Le	Tien	V	M.D.	M	I	1007 Professional Park Dr		Brandon	FL	12	33511	1	Metropolitan area core: primary flow within an urbanized area of 50,000 and greater	US	Neurosurgery	Y	22551	Fusion of spine bones with removal of disc at upper spinal column, anterior approach	N	F	13	13	13	5450	1955.38	1601.57	1418.44
1316901838	Smith	Stewart	C	MD	M	I	3366 Nw Expressway Ste 250		Oklahoma City	OK	40	73112	1	Metropolitan area core: primary flow within an urbanized area of 50,000 and greater	US	Neurosurgery	Y	22551	Fusion of spine bones with removal of disc at upper spinal column, anterior approach	N	F	20	20	20	3335	1579.51	1258.47	1420.72
1316975832	Prall	John Adair		M.D.	M	I	7780 S Broadway	Suite 350	Littleton	CO	8	80122	1	Metropolitan area core: primary flow within an urbanized area of 50,000 and greater	US	Neurosurgery	Y	22551	Fusion of spine bones with removal of disc at upper spinal column, anterior approach	N	F	13	13	13	9146	1673.39	1327.76	1403.17
1326010562	Bejjani	Ghassan	K	MD	M	I	2101 Jacob St	Suite 401	Wheeling	WV	54	26003	1	Metropolitan area core: primary flow within an urbanized area of 50,000 and greater	US	Neurosurgery	Y	22551	Fusion of spine bones with removal of disc at upper spinal column, anterior approach	N	F	17	17	17	7619.71	1672.53	1332.58	1403.17
1326032889	Donich	Dane	J	MD	M	I	3378 West Market Street		Fairlawn	OH	39	44333	1	Metropolitan area core: primary flow within an urbanized area of 50,000 and greater	US	Neurosurgery	Y	22551	Fusion of spine bones with removal of disc at upper spinal column, anterior approach	N	F	20	20	20	5316.3	1640.34	1305.81	1416.87
1326046186	Cowan	Michael	A	MD	M	I	225 Baldwin Ave		Charlotte	NC	37	28204	1	Metropolitan area core: primary flow within an urbanized area of 50,000 and greater	US	Neurosurgery	Y	22551	Fusion of spine bones with removal of disc at upper spinal column, anterior approach	N	F	23	23	23	8530.39	1642.04	1308.29	1403.17
1326046327	Dix	Gary	A	MD	M	I	1000 Bestgate Rd Ste 400		Annapolis	MD	24	21401	1	Metropolitan area core: primary flow within an urbanized area of 50,000 and greater	US	Neurosurgery	Y	22551	Fusion of spine bones with removal of disc at upper spinal column, anterior approach	N	F	17	17	17	5830.53	1838.99	1465.21	1320.64
1326048935	Wetherington	Charles	A	M.D.	M	I	6725 Chippewa St		Saint Louis	MO	29	63109	1	Metropolitan area core: primary flow within an urbanized area of 50,000 and greater	US	Neurosurgery	Y	22551	Fusion of spine bones with removal of disc at upper spinal column, anterior approach	N	F	12	13	13	6000	1680.02	1316.82	1327.82
1326236324	Guthikonda	Bharat			M	I	1501 Kings Hwy	Department Of Neurosurgery	Shreveport	LA	22	71103	1	Metropolitan area core: primary flow within an urbanized area of 50,000 and greater	US	Neurosurgery	Y	22551	Fusion of spine bones with removal of disc at upper spinal column, anterior approach	N	F	17	17	17	9216	1700.58	1338.69	1345.92
1326246836	Phillips	Gabriel		MD	M	I	1401 Harrodsburg Rd	Suite A-540	Lexington	KY	21	40504	1	Metropolitan area core: primary flow within an urbanized area of 50,000 and greater	US	Neurosurgery	Y	22551	Fusion of spine bones with removal of disc at upper spinal column, anterior approach	N	F	17	17	17	6100	1632.53	1300.71	1391.12
1326257015	Pannu	Tejpaul	S	M.D.	M	I	18181 Oakwood Blvd	Ste 403	Dearborn	MI	26	48124	1	Metropolitan area core: primary flow within an urbanized area of 50,000 and greater	US	Neurosurgery	Y	22551	Fusion of spine bones with removal of disc at upper spinal column, anterior approach	N	F	16	16	16	28891	1742.06	1379.65	1383.99
1336106764	Greene	George	M	M.D.	M	I	4242 Farnam St	Suite 363	Omaha	NE	31	68131	1	Metropolitan area core: primary flow within an urbanized area of 50,000 and greater	US	Neurosurgery	Y	22551	Fusion of spine bones with removal of disc at upper spinal column, anterior approach	N	F	13	13	13	4132.69	1491.83	1184.53	1401.76
1336127745	Weil	Stuart	M	M.D.	M	I	6624 Fannin St	Suite 2360	Houston	TX	48	77030	1	Metropolitan area core: primary flow within an urbanized area of 50,000 and greater	US	Neurosurgery	Y	22551	Fusion of spine bones with removal of disc at upper spinal column, anterior approach	N	F	12	12	12	7100	1618.35	1295.39	1432.4
1336132430	Jones	David	S	M.D.	M	I	1130 N Church St	Suite 200	Greensboro	NC	37	27401	1	Metropolitan area core: primary flow within an urbanized area of 50,000 and greater	US	Neurosurgery	Y	22551	Fusion of spine bones with removal of disc at upper spinal column, anterior approach	N	F	15	15	15	4422.4	815.329	648.174	633.694
1336198209	Chahlavi	Ali		M.D.	M	I	4205 Belfort Rd	Joe Adams Building Suite 1100	Jacksonville	FL	12	32216	1	Metropolitan area core: primary flow within an urbanized area of 50,000 and greater	US	Neurosurgery	Y	22551	Fusion of spine bones with removal of disc at upper spinal column, anterior approach	N	F	21	21	21	5550	1831.2	1459	1403.17
1336283795	Brown	Adam	P	F.A.C.S.	M	I	2800 Ashton Dr Ste 200		Wilmington	NC	37	28412	1	Metropolitan area core: primary flow within an urbanized area of 50,000 and greater	US	Neurosurgery	Y	22551	Fusion of spine bones with removal of disc at upper spinal column, anterior approach	N	F	13	13	13	10964.6	1607.73	1277.74	1403.18
1336319623	Gonugunta	Vivekananda		MD.,	M	I	1000 N Oak Ave	Marshfiedl Clinic,4k3,dept Of Neurosurgery	Marshfield	WI	55	54449	4	Micropolitan area core: primary flow within an urban cluster of 10,000 to 49,999	US	Neurosurgery	Y	22551	Fusion of spine bones with removal of disc at upper spinal column, anterior approach	N	F	11	11	11	13655	1382.6	1101.58	1387.23
1336330463	Owen	Justin	L	MD	M	I	1111 Medical Center Blvd	Ste S750	Marrero	LA	22	70072	1	Metropolitan area core: primary flow within an urbanized area of 50,000 and greater	US	Neurosurgery	Y	22551	Fusion of spine bones with removal of disc at upper spinal column, anterior approach	N	F	13	13	13	3473.08	1585.61	1265.16	1373.47
1346225984	Robinson	John	R	MD	M	I	509 Se Riverside Dr	Ste 203	Stuart	FL	12	34994	1	Metropolitan area core: primary flow within an urbanized area of 50,000 and greater	US	Neurosurgery	Y	22551	Fusion of spine bones with removal of disc at upper spinal column, anterior approach	N	F	32	32	32	6781	1946.09	1555.09	1414.14
1346241817	Vardiman	Arnold	B	MD	M	I	4410 Medical Dr	Suite 610	San Antonio	TX	48	78229	1	Metropolitan area core: primary flow within an urbanized area of 50,000 and greater	US	Neurosurgery	Y	22551	Fusion of spine bones with removal of disc at upper spinal column, anterior approach	N	F	17	17	17	5000	1664.91	1307.6	1384.57
1346245966	Woodham	David	B	MD	M	I	4300 W Main St Ste 405		Dothan	AL	1	36305	1	Metropolitan area core: primary flow within an urbanized area of 50,000 and greater	US	Neurosurgery	Y	22551	Fusion of spine bones with removal of disc at upper spinal column, anterior approach	N	F	18	18	18	4442.5	1432.9	1149.4	1441.76
1346250073	Fineman	Igor		M.D.	M	I	630 S Raymond Ave	Suite 301	Pasadena	CA	6	91105	1	Metropolitan area core: primary flow within an urbanized area of 50,000 and greater	US	Neurosurgery	Y	22551	Fusion of spine bones with removal of disc at upper spinal column, anterior approach	N	F	11	11	11	7552.27	1644.66	1310.38	1275.62
1346270832	Ritland	Stephen	L	MD	M	I	1150 N San Francisco St		Flagstaff	AZ	4	86001	1	Metropolitan area core: primary flow within an urbanized area of 50,000 and greater	US	Neurosurgery	Y	22551	Fusion of spine bones with removal of disc at upper spinal column, anterior approach	N	F	28	28	28	10440	1623.92	1295.14	1415.7
1346276961	Grundmeyer	Raymond	W	M.D.	M	I	3223 N Webb Rd	Suite 1	Wichita	KS	20	67226	1	Metropolitan area core: primary flow within an urbanized area of 50,000 and greater	US	Neurosurgery	Y	22551	Fusion of spine bones with removal of disc at upper spinal column, anterior approach	N	F	22	22	22	5146	1603.04	1274.6	1400.6
1346296258	Doorly	Terence	P	MD	M	I	4 Centennial Dr	Suite 204	Peabody	MA	25	1960	1	Metropolitan area core: primary flow within an urbanized area of 50,000 and greater	US	Neurosurgery	Y	22551	Fusion of spine bones with removal of disc at upper spinal column, anterior approach	N	F	15	15	15	6100.55	1672.6	1326.6	1311.18
1346365871	Hutton	Daniel	S	D.O.	M	I	3355 Riverbend Dr	Suite 400	Springfield	OR	41	97477	1	Metropolitan area core: primary flow within an urbanized area of 50,000 and greater	US	Neurosurgery	Y	22551	Fusion of spine bones with removal of disc at upper spinal column, anterior approach	N	F	11	11	11	4503.62	1536.1	1222.47	1429.94
1346368701	Doss	Kimathi	W	MD	M	I	210 E Gray St Ste 1105		Louisville	KY	21	40202	1	Metropolitan area core: primary flow within an urbanized area of 50,000 and greater	US	Neurosurgery	Y	22551	Fusion of spine bones with removal of disc at upper spinal column, anterior approach	N	F	18	18	18	4996	1553.17	1237.48	1334.96
1356383806	Foroohar	Mina		M.D.	F	I	880 W Central Rd	Suite 3200	Arlington Heights	IL	17	60005	1	Metropolitan area core: primary flow within an urbanized area of 50,000 and greater	US	Neurosurgery	Y	22551	Fusion of spine bones with removal of disc at upper spinal column, anterior approach	N	F	11	11	11	11000	2070.42	1649.6	1403.17
1356445712	Aaronson	Oran	S	MD	M	I	501 Great Circle Rd	Ste. 200	Nashville	TN	47	37228	1	Metropolitan area core: primary flow within an urbanized area of 50,000 and greater	US	Neurosurgery	Y	22551	Fusion of spine bones with removal of disc at upper spinal column, anterior approach	N	F	16	16	16	4136	1419.46	1130.95	1381.26
1356521389	Germain	Rasha	S	MD	F	I	525 Doyle Park Dr	Suite 102	Santa Rosa	CA	6	95405	1	Metropolitan area core: primary flow within an urbanized area of 50,000 and greater	US	Neurosurgery	Y	22551	Fusion of spine bones with removal of disc at upper spinal column, anterior approach	N	F	14	14	14	4246.43	1193.09	950.594	950.151
1356559199	Cho	Derrick	H	M.D.	M	I	201 Governors Dr Sw	Floor 1	Huntsville	AL	1	35801	1	Metropolitan area core: primary flow within an urbanized area of 50,000 and greater	US	Neurosurgery	Y	22551	Fusion of spine bones with removal of disc at upper spinal column, anterior approach	N	F	15	15	15	4739	1566.89	1248.42	1403.18
1366465346	Lobel	Jeffrey	S	M.D.	M	I	1005 Bellefontaine Ave Ste 225		Lima	OH	39	45804	1	Metropolitan area core: primary flow within an urbanized area of 50,000 and greater	US	Neurosurgery	Y	22551	Fusion of spine bones with removal of disc at upper spinal column, anterior approach	N	F	12	12	12	2939	1712.23	1364.22	1403.18
1366470544	Gardon	Mark	A	MD	M	I	2845 Greenbrier Rd Ste 330		Green Bay	WI	55	54311	1	Metropolitan area core: primary flow within an urbanized area of 50,000 and greater	US	Neurosurgery	Y	22551	Fusion of spine bones with removal of disc at upper spinal column, anterior approach	N	F	18	19	19	15079	1580.11	1258.95	1403.18
1366480972	Benalcazar	Hugo	E	MD	M	I	206 S Hays St		Bel Air	MD	24	21014	1.1	Secondary flow 30% to <50% to a larger urbanized area of 50,000 and greater	US	Neurosurgery	Y	22551	Fusion of spine bones with removal of disc at upper spinal column, anterior approach	N	F	28	28	28	5000	1804.17	1436.43	1326.98
1366488462	Steck	John	C	MD	M	I	1111 Medical Center Blvd.	Suite S750	Marrero	LA	22	70072	1	Metropolitan area core: primary flow within an urbanized area of 50,000 and greater	US	Neurosurgery	Y	22551	Fusion of spine bones with removal of disc at upper spinal column, anterior approach	N	F	11	11	11	3500	1811.7	1437.5	1403.17
1366649840	Chang	Jason	J	MD	M	I	3303 Sw Bond Ave		Portland	OR	41	97239	1	Metropolitan area core: primary flow within an urbanized area of 50,000 and greater	US	Neurosurgery	Y	22551	Fusion of spine bones with removal of disc at upper spinal column, anterior approach	N	F	11	12	12	5265.43	1583.04	1261.28	1286.53
1366694895	Luther	Neal		M.D.	M	I	4 Hawthorne Dr		Bedford	NH	33	3110	1	Metropolitan area core: primary flow within an urbanized area of 50,000 and greater	US	Neurosurgery	Y	22551	Fusion of spine bones with removal of disc at upper spinal column, anterior approach	N	F	12	13	13	9075	1690.54	1324.49	1392.13
1376504332	Corradino	Gregory		MD	M	I	444 Clinchfield St	Suite 103	Kingsport	TN	47	37660	1	Metropolitan area core: primary flow within an urbanized area of 50,000 and greater	US	Neurosurgery	Y	22551	Fusion of spine bones with removal of disc at upper spinal column, anterior approach	N	F	14	14	14	4774	1536.04	1240.43	1428.24
1376531814	Calhoun	James	M	MD	M	I	4020 Richards Rd	Suite I	North Little Rock	AR	5	72117	1	Metropolitan area core: primary flow within an urbanized area of 50,000 and greater	US	Neurosurgery	Y	22551	Fusion of spine bones with removal of disc at upper spinal column, anterior approach	N	F	36	36	36	3200	1501.69	1189.58	1401.25
1376603209	Cone	Jeffrey	D	M.D.	M	I	6822 Plum Creek Dr		Amarillo	TX	48	79124	1	Metropolitan area core: primary flow within an urbanized area of 50,000 and greater	US	Neurosurgery	Y	22551	Fusion of spine bones with removal of disc at upper spinal column, anterior approach	N	F	11	11	11	5500	1664.53	1326.21	1403.18
1376611988	Salerni	Anthony	A	MD	M	I	14 Maple St	Suite 100	Gilford	NH	33	3249	4	Micropolitan area core: primary flow within an urban cluster of 10,000 to 49,999	US	Neurosurgery	Y	22551	Fusion of spine bones with removal of disc at upper spinal column, anterior approach	N	F	15	15	15	3815	894.123	712.391	682.876
1376643619	Salibi	Naman		MD	M	I	4677 Towne Centre Rd	Suite 301	Saginaw	MI	26	48604	1	Metropolitan area core: primary flow within an urbanized area of 50,000 and greater	US	Neurosurgery	Y	22551	Fusion of spine bones with removal of disc at upper spinal column, anterior approach	N	F	22	22	22	4300	1282.28	1021.65	1052.38
1376667741	Densler	Duane	W	M.D.	M	I	908 Bypass Rd		Pikeville	KY	21	41501	7	Small town core: primary flow within an urban cluster of 2,500 to 9,999	US	Neurosurgery	Y	22551	Fusion of spine bones with removal of disc at upper spinal column, anterior approach	N	F	17	17	17	4051	1504.81	1193.66	1374.1
1376713917	Meyrat	Richard	B	MD	M	I	1411 N Beckley Ave	Pav Iii Ste#152	Dallas	TX	48	75203	1	Metropolitan area core: primary flow within an urbanized area of 50,000 and greater	US	Neurosurgery	Y	22551	Fusion of spine bones with removal of disc at upper spinal column, anterior approach	N	F	18	18	18	6951	1657.71	1324.66	1417.78
1386633402	Ragland	Joel	B	MD	M	I	9314 Park West Blvd	200 Medical Arts Bldg	Knoxville	TN	47	37923	1	Metropolitan area core: primary flow within an urbanized area of 50,000 and greater	US	Neurosurgery	Y	22551	Fusion of spine bones with removal of disc at upper spinal column, anterior approach	N	F	20	20	20	7796.75	1475.91	1160.84	1325.85
1386643468	Partington	Jonathan	P	M.D.	M	I	6261 E Virginia Beach Blvd	Ste 200	Norfolk	VA	51	23502	1	Metropolitan area core: primary flow within an urbanized area of 50,000 and greater	US	Neurosurgery	Y	22551	Fusion of spine bones with removal of disc at upper spinal column, anterior approach	N	F	13	13	13	11996	1714.14	1359	1396.55
1386671790	Armstrong	Larry	A	DO	M	I	3336 N Futrall Drive		Fayetteville	AR	5	72703	1	Metropolitan area core: primary flow within an urbanized area of 50,000 and greater	US	Neurosurgery	Y	22551	Fusion of spine bones with removal of disc at upper spinal column, anterior approach	N	F	32	32	32	3247	1491.48	1193.47	1423.81
1386686897	Chozick	Bruce	S	M.D.	M	I	1000 Asylum Ave	Suite 2107a	Hartford	CT	9	6105	1	Metropolitan area core: primary flow within an urbanized area of 50,000 and greater	US	Neurosurgery	Y	22551	Fusion of spine bones with removal of disc at upper spinal column, anterior approach	N	F	11	11	11	5474.57	1350.42	1075.95	963.412
1386695625	Uchiyama	Christopher	M	M.D.	M	I	10666 N Torrey Pines Rd		La Jolla	CA	6	92037	1	Metropolitan area core: primary flow within an urbanized area of 50,000 and greater	US	Neurosurgery	Y	22551	Fusion of spine bones with removal of disc at upper spinal column, anterior approach	N	F	13	13	13	4378	1656.94	1320.16	1349.2
1386745321	Paullus	Wayne	C	MD	M	I	11 Medical Dr		Amarillo	TX	48	79106	1	Metropolitan area core: primary flow within an urbanized area of 50,000 and greater	US	Neurosurgery	Y	22551	Fusion of spine bones with removal of disc at upper spinal column, anterior approach	N	F	14	14	14	1998.58	1447.56	1157.67	1328.01
1396712170	Naff	Neal	J	MD	M	I	2700 Quarry Lake Dr	Ste 360	Baltimore	MD	24	21209	1	Metropolitan area core: primary flow within an urbanized area of 50,000 and greater	US	Neurosurgery	Y	22551	Fusion of spine bones with removal of disc at upper spinal column, anterior approach	N	F	19	19	19	6950	1755.78	1398.91	1292.4
1396725511	Arendall	Rex	E	M.D.	M	I	2400 Patterson St	Suite 319	Nashville	TN	47	37203	1	Metropolitan area core: primary flow within an urbanized area of 50,000 and greater	US	Neurosurgery	Y	22551	Fusion of spine bones with removal of disc at upper spinal column, anterior approach	N	F	24	25	25	7160.54	1106.48	874.184	1077.08
1396744397	Gerber	Mark	B	M.D.	M	I	6101 Pine Ridge Rd	Desk 23/24	Naples	FL	12	34119	1	Metropolitan area core: primary flow within an urbanized area of 50,000 and greater	US	Neurosurgery	Y	22551	Fusion of spine bones with removal of disc at upper spinal column, anterior approach	N	F	13	13	13	24220	1989.3	1584.97	1369.72
1396784690	Amadeo	Javier		MD	M	I	12200 Warwick Blvd	Ste 410	Newport News	VA	51	23601	1	Metropolitan area core: primary flow within an urbanized area of 50,000 and greater	US	Neurosurgery	Y	22551	Fusion of spine bones with removal of disc at upper spinal column, anterior approach	N	F	14	14	14	3300	1530.55	1209.69	1368.5
1396796819	Kralick	Louis	L	MD	M	I	3831 Piper St	Suite S450	Anchorage	AK	2	99508	1	Metropolitan area core: primary flow within an urbanized area of 50,000 and greater	US	Neurosurgery	Y	22551	Fusion of spine bones with removal of disc at upper spinal column, anterior approach	N	F	12	12	12	22500	1932.65	1533.47	1286.24
1396798732	Sweasey	Thomas	A	MD	M	I	185 Kimel Park Dr Ste 201		Winston Salem	NC	37	27103	1	Metropolitan area core: primary flow within an urbanized area of 50,000 and greater	US	Neurosurgery	Y	22551	Fusion of spine bones with removal of disc at upper spinal column, anterior approach	N	F	15	15	15	4472	1643.75	1309.65	1403.17
1396819371	Kern	Richard	L	M.D.	M	I	1722 9th St		Wichita Falls	TX	48	76301	1	Metropolitan area core: primary flow within an urbanized area of 50,000 and greater	US	Neurosurgery	Y	22551	Fusion of spine bones with removal of disc at upper spinal column, anterior approach	N	F	34	34	34	4842.53	1557.95	1241.29	1320.64
1396829735	Reichwage	Brett	D		M	I	1717 N E St	Suite 422	Pensacola	FL	12	32501	1	Metropolitan area core: primary flow within an urbanized area of 50,000 and greater	US	Neurosurgery	Y	22551	Fusion of spine bones with removal of disc at upper spinal column, anterior approach	N	F	29	29	29	3720	1831.2	1459	1403.17
1396858049	Rodgers	James	A	M. D.	M	I	6565 South Yale	Suite 709	Tulsa	OK	40	74136	1	Metropolitan area core: primary flow within an urbanized area of 50,000 and greater	US	Neurosurgery	Y	22551	Fusion of spine bones with removal of disc at upper spinal column, anterior approach	N	F	16	16	16	2037.5	1299.13	1035.68	1144.44
1396947776	Brown	Steven	W	MD	M	I	1850 Hickory St	Suite 101	Abilene	TX	48	79601	1	Metropolitan area core: primary flow within an urbanized area of 50,000 and greater	US	Neurosurgery	Y	22551	Fusion of spine bones with removal of disc at upper spinal column, anterior approach	N	F	23	23	23	4235	1605.51	1267.6	1396.94
1396996385	Anaizi	Amjad	N	MD	M	I	10401 Hospital Dr	Suite 101	Clinton	MD	24	20735	1	Metropolitan area core: primary flow within an urbanized area of 50,000 and greater	US	Neurosurgery	Y	22551	Fusion of spine bones with removal of disc at upper spinal column, anterior approach	N	F	12	12	12	4358	2002.39	1595.4	1403.18
1407016082	Marvin	Eric		D.O.	M	I	1030 S Jefferson St		Roanoke	VA	51	24016	1	Metropolitan area core: primary flow within an urbanized area of 50,000 and greater	US	Neurosurgery	Y	22551	Fusion of spine bones with removal of disc at upper spinal column, anterior approach	N	F	12	12	12	3700	1642.58	1308.73	1344.71
1407830110	Kent	Christopher	S	MD	M	I	305 Memorial Medical Pkwy	Suite 206	Daytona Beach	FL	12	32117	1	Metropolitan area core: primary flow within an urbanized area of 50,000 and greater	US	Neurosurgery	Y	22551	Fusion of spine bones with removal of disc at upper spinal column, anterior approach	N	F	16	16	16	4996.88	1639.04	1300.37	1236.37
1407849086	Sartorius	Carl	J	MD	M	I	8333 Naab Rd	Ste 250	Indianapolis	IN	18	46260	1	Metropolitan area core: primary flow within an urbanized area of 50,000 and greater	US	Neurosurgery	Y	22551	Fusion of spine bones with removal of disc at upper spinal column, anterior approach	N	F	12	12	12	7367.67	1457.06	1151.16	1344.7
1407850233	Silver	Jon	M	MD	M	I	7 Vanderbilt Park Dr		Asheville	NC	37	28803	1	Metropolitan area core: primary flow within an urbanized area of 50,000 and greater	US	Neurosurgery	Y	22551	Fusion of spine bones with removal of disc at upper spinal column, anterior approach	N	F	16	16	16	5691	1643.75	1309.65	1403.17
1407858830	Dirisio	Darryl	J	M.D.	M	I	47 New Scotland Ave		Albany	NY	36	12208	1	Metropolitan area core: primary flow within an urbanized area of 50,000 and greater	US	Neurosurgery	Y	22551	Fusion of spine bones with removal of disc at upper spinal column, anterior approach	N	F	17	18	18	4753	1365.35	1087.84	1169.32
1407867708	Wakefield	Andrew	E	M.D.	M	I	360 Bloomfield Ave	Suite 209	Windsor	CT	9	6095	1	Metropolitan area core: primary flow within an urbanized area of 50,000 and greater	US	Neurosurgery	Y	22551	Fusion of spine bones with removal of disc at upper spinal column, anterior approach	N	F	14	14	14	8500	1852.04	1469.51	1403.17
1407874068	Zimmerman	Christian	G	MD	M	I	6140 Curtisian Ave	Suite 400	Boise	ID	16	83704	1	Metropolitan area core: primary flow within an urbanized area of 50,000 and greater	US	Neurosurgery	Y	22551	Fusion of spine bones with removal of disc at upper spinal column, anterior approach	N	F	35	35	35	7082	1515.16	1207.2	1403.18
1407875016	Ronderos	Juan	F	M.D.	M	I	5153 N 9th Ave Ste 302		Pensacola	FL	12	32504	1	Metropolitan area core: primary flow within an urbanized area of 50,000 and greater	US	Neurosurgery	Y	22551	Fusion of spine bones with removal of disc at upper spinal column, anterior approach	N	F	21	21	21	5706.71	1744.58	1389.99	1369.77
1407936115	Johnson	Ian	T	MD	M	I	45 E River Park Pl W	Suite 104	Fresno	CA	6	93720	1	Metropolitan area core: primary flow within an urbanized area of 50,000 and greater	US	Neurosurgery	Y	22551	Fusion of spine bones with removal of disc at upper spinal column, anterior approach	N	F	35	35	35	4235	1644.26	1310.06	1393.16
1407960099	Mummaneni	Praveen	V	M.D.	M	I	400 Parnassus Ave		San Francisco	CA	6	94143	1	Metropolitan area core: primary flow within an urbanized area of 50,000 and greater	US	Neurosurgery	Y	22551	Fusion of spine bones with removal of disc at upper spinal column, anterior approach	N	F	11	11	11	8055	1624.45	1284.36	1202.07
1417923541	Dusseau	John	J	M.D.	M	I	2780 Cleveland Ave	Suite 819	Fort Myers	FL	12	33901	1	Metropolitan area core: primary flow within an urbanized area of 50,000 and greater	US	Neurosurgery	Y	22551	Fusion of spine bones with removal of disc at upper spinal column, anterior approach	N	F	15	15	15	8209	1908.46	1520.56	1403.18
1417924143	White	Benjamin	T	MD	M	I	4120 W Memorial Rd	Suite 300	Oklahoma City	OK	40	73120	1	Metropolitan area core: primary flow within an urbanized area of 50,000 and greater	US	Neurosurgery	Y	22551	Fusion of spine bones with removal of disc at upper spinal column, anterior approach	N	F	26	26	26	10425.3	1460.54	1166.02	1252.34
1417933706	Lewis	P Jeffrey		MD	M	I	550 Orchard Park Rd	Suite A105	West Seneca	NY	36	14224	1	Metropolitan area core: primary flow within an urbanized area of 50,000 and greater	US	Neurosurgery	Y	22551	Fusion of spine bones with removal of disc at upper spinal column, anterior approach	N	F	38	38	38	5897.28	1573.14	1252.52	1402.84
1417978016	Michael	Christopher	B	M.D.	M	I	3600 Gaston Ave	Suite 907	Dallas	TX	48	75246	1	Metropolitan area core: primary flow within an urbanized area of 50,000 and greater	US	Neurosurgery	Y	22551	Fusion of spine bones with removal of disc at upper spinal column, anterior approach	N	F	15	15	15	10117	1715.86	1367.11	1403.18
1417981804	Kingman	Thomas	A	M.D.	M	I	4410 Medical Dr	Suite 600	San Antonio	TX	48	78229	1	Metropolitan area core: primary flow within an urbanized area of 50,000 and greater	US	Neurosurgery	Y	22551	Fusion of spine bones with removal of disc at upper spinal column, anterior approach	N	F	25	25	25	7000	1610.6	1283.24	1335.27
1417983032	Mellion	B	T	PH.D, M.D.	M	I	3223 N Webb Rd	Suite 1	Wichita	KS	20	67226	1	Metropolitan area core: primary flow within an urbanized area of 50,000 and greater	US	Neurosurgery	Y	22551	Fusion of spine bones with removal of disc at upper spinal column, anterior approach	N	F	20	20	20	5146	1602.99	1277.18	1396.88
1417994096	Johnston	Kim	W	M.D.	M	I	840 Pine St	Suite 880	Macon	GA	13	31201	1	Metropolitan area core: primary flow within an urbanized area of 50,000 and greater	US	Neurosurgery	Y	22551	Fusion of spine bones with removal of disc at upper spinal column, anterior approach	N	F	11	11	11	11688	1638.16	1286.61	1390.14
1427005420	Hunter	William	D	M.D.	M	I	2555 Court Dr	Suite 400	Gastonia	NC	37	28054	1	Metropolitan area core: primary flow within an urbanized area of 50,000 and greater	US	Neurosurgery	Y	22551	Fusion of spine bones with removal of disc at upper spinal column, anterior approach	N	F	40	40	40	10814	1643.75	1309.65	1403.17
1427016146	Tibbs	Phillip	A		M	I	800 Rose St	Ms 106	Lexington	KY	21	40536	1	Metropolitan area core: primary flow within an urbanized area of 50,000 and greater	US	Neurosurgery	Y	22551	Fusion of spine bones with removal of disc at upper spinal column, anterior approach	N	F	13	13	13	5562.52	1632.53	1300.71	1403.17
1427020452	Shah	Jawad	A	MD	M	I	4800 S Saginaw St	Ste1800	Flint	MI	26	48507	1	Metropolitan area core: primary flow within an urbanized area of 50,000 and greater	US	Neurosurgery	Y	22551	Fusion of spine bones with removal of disc at upper spinal column, anterior approach	N	F	14	15	14	17325	1526.74	1206.21	1317.12
1427028695	Hubbard	Jason	R	MD	M	I	2011 Murphy Avenue	Ste 301	Nashville	TN	47	37203	1	Metropolitan area core: primary flow within an urbanized area of 50,000 and greater	US	Neurosurgery	Y	22551	Fusion of spine bones with removal of disc at upper spinal column, anterior approach	N	F	18	19	19	4136	1479.71	1187.33	1384.72
1427044924	Fox	Douglas	J	MD	M	I	1015 E. 32nd St	Ste 411	Austin	TX	48	78705	1	Metropolitan area core: primary flow within an urbanized area of 50,000 and greater	US	Neurosurgery	Y	22551	Fusion of spine bones with removal of disc at upper spinal column, anterior approach	N	F	23	23	23	4643.3	1268.13	1009.61	1009.53
1427045772	Kuhlengel	Keith	R	MD	M	I	1671 Crooked Oak Dr	Lancaster Neuroscience & Spine Associates	Lancaster	PA	42	17601	1	Metropolitan area core: primary flow within an urbanized area of 50,000 and greater	US	Neurosurgery	Y	22551	Fusion of spine bones with removal of disc at upper spinal column, anterior approach	N	F	13	13	13	9500	1724.26	1373.8	1403.18
1427079789	Akeyson	Edward	W	M.D.	M	I	266 Joule St		Alcoa	TN	47	37701	1	Metropolitan area core: primary flow within an urbanized area of 50,000 and greater	US	Neurosurgery	Y	22551	Fusion of spine bones with removal of disc at upper spinal column, anterior approach	N	F	17	17	17	2325	1433.72	1143.45	1382.54
1427080894	Peterson	Brent	P	D.O.	M	I	802 N Riverside Rd	Suite 150	Saint Joseph	MO	29	64507	1	Metropolitan area core: primary flow within an urbanized area of 50,000 and greater	US	Neurosurgery	Y	22551	Fusion of spine bones with removal of disc at upper spinal column, anterior approach	N	F	17	17	17	2574.24	1618.16	1289.26	1357.51
1427090448	Adams	Mark		M.D	M	I	5400 Mackinaw Rd	Suite 2300	Saginaw	MI	26	48604	1	Metropolitan area core: primary flow within an urbanized area of 50,000 and greater	US	Neurosurgery	Y	22551	Fusion of spine bones with removal of disc at upper spinal column, anterior approach	N	F	16	16	16	3320	1709.7	1362.2	1403.18
1427099035	Marouk	John	S	D.O.	M	I	2128 S Atlanta Pl		Tulsa	OK	40	74114	1	Metropolitan area core: primary flow within an urbanized area of 50,000 and greater	US	Neurosurgery	Y	22551	Fusion of spine bones with removal of disc at upper spinal column, anterior approach	N	F	20	20	20	4950	1551.04	1227.15	1368.37
1427252147	Atteberry	Dave	S	MD	M	I	111 S 11th Ave	Suite 223	Yakima	WA	53	98902	1	Metropolitan area core: primary flow within an urbanized area of 50,000 and greater	US	Neurosurgery	Y	22551	Fusion of spine bones with removal of disc at upper spinal column, anterior approach	N	F	17	17	17	4848.12	1574.55	1249.34	1361.91
1427261429	Boehm	Peter	E	MD	M	I	1010 E 3rd St Ste 202		Chattanooga	TN	47	37403	1	Metropolitan area core: primary flow within an urbanized area of 50,000 and greater	US	Neurosurgery	Y	22551	Fusion of spine bones with removal of disc at upper spinal column, anterior approach	N	F	18	18	18	3422	1566.3	1247.95	1403.18
1427294651	Desilva	Cyril	C	M.D.	M	I	801 E 6th St Ste 302		Panama City	FL	12	32401	1	Metropolitan area core: primary flow within an urbanized area of 50,000 and greater	US	Neurosurgery	Y	22551	Fusion of spine bones with removal of disc at upper spinal column, anterior approach	N	F	13	13	13	5574.69	1617.3	1274.52	1426.94
1427373265	Rivkin	Mark	A	D.O.	M	I	1055 Bowles Ave	Suite 200	Fenton	MO	29	63026	1	Metropolitan area core: primary flow within an urbanized area of 50,000 and greater	US	Neurosurgery	Y	22551	Fusion of spine bones with removal of disc at upper spinal column, anterior approach	N	F	13	13	13	6000	1746.78	1391.38	1402.82
1437101185	Swaid	Swaid	N	M.D.	M	I	513 Brookwood Blvd	Suite 372	Birmingham	AL	1	35209	1	Metropolitan area core: primary flow within an urbanized area of 50,000 and greater	US	Neurosurgery	Y	22551	Fusion of spine bones with removal of disc at upper spinal column, anterior approach	N	F	21	23	23	5000	1479.47	1185.15	1399.52
1437152519	Spatola	Mark	A	M.D.	M	I	2021 Kingsley Ave	Ste 101	Orange Park	FL	12	32073	1	Metropolitan area core: primary flow within an urbanized area of 50,000 and greater	US	Neurosurgery	Y	22551	Fusion of spine bones with removal of disc at upper spinal column, anterior approach	N	F	13	13	13	5769.23	1760.77	1402.89	1403.17
1437217049	Calvin	Travis	H	MD	M	I	1505 Ross Ave	1505 Ross Ave	El Centro	CA	6	92243	1	Metropolitan area core: primary flow within an urbanized area of 50,000 and greater	US	Neurosurgery	Y	22551	Fusion of spine bones with removal of disc at upper spinal column, anterior approach	N	F	22	23	23	7847.83	1529.44	1213.54	1300.68
1437487188	Oh	Michael	C	M.D. PHD.	M	I	1411 N Beckley Ave	Pav Iii Ste#152	Dallas	TX	48	75203	1	Metropolitan area core: primary flow within an urbanized area of 50,000 and greater	US	Neurosurgery	Y	22551	Fusion of spine bones with removal of disc at upper spinal column, anterior approach	N	F	21	21	21	6951	1681.64	1339.84	1403.18
1437487709	Shaw	Andrew	B	M.D.	M	I	800 Prudential Dr Ste 1100		Jacksonville	FL	12	32207	1	Metropolitan area core: primary flow within an urbanized area of 50,000 and greater	US	Neurosurgery	Y	22551	Fusion of spine bones with removal of disc at upper spinal column, anterior approach	N	F	14	14	14	6880	1823.63	1452.97	1403.17
1447217666	Brennan	James	J	MD	M	I	1204 E Cheves St		Florence	SC	45	29506	1	Metropolitan area core: primary flow within an urbanized area of 50,000 and greater	US	Neurosurgery	Y	22551	Fusion of spine bones with removal of disc at upper spinal column, anterior approach	N	F	12	12	12	3838.75	1686.63	1343.82	1403.18
1447236187	Hipp	Stephen	W	MD	M	I	2801 Randolph Rd	Suite 100	Charlotte	NC	37	28211	1	Metropolitan area core: primary flow within an urbanized area of 50,000 and greater	US	Neurosurgery	Y	22551	Fusion of spine bones with removal of disc at upper spinal column, anterior approach	N	F	11	11	11	4472	1587.71	1265	1315.47
1447253356	Detwiler	Paul	W	MD	M	I	700 Olympic Plaza Cir	Ste 850	Tyler	TX	48	75701	1	Metropolitan area core: primary flow within an urbanized area of 50,000 and greater	US	Neurosurgery	Y	22551	Fusion of spine bones with removal of disc at upper spinal column, anterior approach	N	F	33	33	33	4415.62	1306.75	1036.73	1070.88
1447275854	Day	Richard	A	MD	M	I	1190 Westwood Dr		Hamilton	MT	30	59840	7	Small town core: primary flow within an urban cluster of 2,500 to 9,999	US	Neurosurgery	Y	22551	Fusion of spine bones with removal of disc at upper spinal column, anterior approach	N	F	12	12	12	7582.84	1853.53	1470.7	1403.18
1447290861	Dimitrov	Dragan	F	M.D.	M	I	12 Upper Ragsdale Dr		Monterey	CA	6	93940	1	Metropolitan area core: primary flow within an urbanized area of 50,000 and greater	US	Neurosurgery	Y	22551	Fusion of spine bones with removal of disc at upper spinal column, anterior approach	N	F	15	15	15	4209	1720.25	1370.61	1403.18
1447298591	Skerhut	Holger	E	MD	M	I	2130 Ne Loop 410	Ste 230	San Antonio	TX	48	78217	1	Metropolitan area core: primary flow within an urbanized area of 50,000 and greater	US	Neurosurgery	Y	22551	Fusion of spine bones with removal of disc at upper spinal column, anterior approach	N	F	13	13	13	4400	1479.51	1167.08	1396.41
1447397708	Widdel	Lars		MD	M	I	2500 Rocky Mountain Ave	Smob Suite 340	Loveland	CO	8	80538	1	Metropolitan area core: primary flow within an urbanized area of 50,000 and greater	US	Neurosurgery	Y	22551	Fusion of spine bones with removal of disc at upper spinal column, anterior approach	N	F	16	16	16	3489.62	1587.52	1269.38	1337.41
1457306821	Shaver	Ellen	G	M.D.	F	I	840 Stevens Creek Rd		Augusta	GA	13	30907	1	Metropolitan area core: primary flow within an urbanized area of 50,000 and greater	US	Neurosurgery	Y	22551	Fusion of spine bones with removal of disc at upper spinal column, anterior approach	N	F	14	14	14	5930	1587.41	1266.92	1428.24
1457317901	Houston	Stephen	C	MD	M	I	1560 N 115th St	209	Seattle	WA	53	98133	1	Metropolitan area core: primary flow within an urbanized area of 50,000 and greater	US	Neurosurgery	Y	22551	Fusion of spine bones with removal of disc at upper spinal column, anterior approach	N	F	13	13	13	3491	1737.97	1384.72	1403.17
1457322406	Esce	Phillip	G	M.D.	M	I	1075 Boiling Springs Rd		Spartanburg	SC	45	29303	1	Metropolitan area core: primary flow within an urbanized area of 50,000 and greater	US	Neurosurgery	Y	22551	Fusion of spine bones with removal of disc at upper spinal column, anterior approach	N	F	35	35	35	6755.74	1496.56	1191.24	1416.3
1457325466	Rodrigue	Tina	C	MD	F	I	301 Riverview Avenue	Suite 400	Norfolk	VA	51	23510	1	Metropolitan area core: primary flow within an urbanized area of 50,000 and greater	US	Neurosurgery	Y	22551	Fusion of spine bones with removal of disc at upper spinal column, anterior approach	N	F	29	29	29	10275	1719.91	1370.34	1403.18
1457328155	Aulisi	Edward	F	MD	M	I	110 Irving St Nw	Suite G019	Washington	DC	11	20010	1	Metropolitan area core: primary flow within an urbanized area of 50,000 and greater	US	Neurosurgery	Y	22551	Fusion of spine bones with removal of disc at upper spinal column, anterior approach	N	F	18	18	18	4358	971.16	773.77	701.59
1457338949	Villalobos	Hunaldo	J	M.D.	M	I	801 N. Orange Avenue	Suite 720	Orlando	FL	12	32801	1	Metropolitan area core: primary flow within an urbanized area of 50,000 and greater	US	Neurosurgery	Y	22551	Fusion of spine bones with removal of disc at upper spinal column, anterior approach	N	F	21	21	21	11200	1765.98	1401.23	1403.18
1457356255	Hamilton	Harold	B	M.D.	M	I	205 Woodhew Dr	Ste 200	Waco	TX	48	76712	1	Metropolitan area core: primary flow within an urbanized area of 50,000 and greater	US	Neurosurgery	Y	22551	Fusion of spine bones with removal of disc at upper spinal column, anterior approach	N	F	38	39	39	6520	1509.28	1199.64	1426.64
1457415754	Yeh	Peter	J	M.D.	M	I	4888 Loop Central Dr	Ste 540	Houston	TX	48	77081	1	Metropolitan area core: primary flow within an urbanized area of 50,000 and greater	US	Neurosurgery	Y	22551	Fusion of spine bones with removal of disc at upper spinal column, anterior approach	N	F	24	24	24	18000	1681.35	1339.61	1403.17
1457460370	Randle	James	M	M.D.	M	I	5500 North St		Nacogdoches	TX	48	75965	5	Micropolitan high commuting: primary flow 30% or more to a urban cluster of 10,000 to 49,999	US	Neurosurgery	Y	22551	Fusion of spine bones with removal of disc at upper spinal column, anterior approach	N	F	15	15	15	7000	1664.53	1326.21	1403.18
1457513749	Hartley	Chad	E	MD	M	I	297 Lake Havasu Ave S	Suite 204	Lake Havasu City	AZ	4	86403	1	Metropolitan area core: primary flow within an urbanized area of 50,000 and greater	US	Neurosurgery	Y	22551	Fusion of spine bones with removal of disc at upper spinal column, anterior approach	N	F	19	20	20	3699.99	1711.8	1361.23	1400.57
1457553836	Beshay	Joseph	E	MD	M	I	7777 Forest Ln Ste A337		Dallas	TX	48	75230	1	Metropolitan area core: primary flow within an urbanized area of 50,000 and greater	US	Neurosurgery	Y	22551	Fusion of spine bones with removal of disc at upper spinal column, anterior approach	N	F	18	18	18	5433.64	1182.93	947.333	992.357
1457563587	Sweaney	Joshua	C	D.O.	M	I	1905 W 32nd St	Suite 403	Joplin	MO	29	64804	1	Metropolitan area core: primary flow within an urbanized area of 50,000 and greater	US	Neurosurgery	Y	22551	Fusion of spine bones with removal of disc at upper spinal column, anterior approach	N	F	13	13	13	4818.31	1330.55	1060.11	1052.39
1457594012	Mickler	Christopher	R	D.O.	M	I	400 Pinellas St	Suite 325	Clearwater	FL	12	33756	1	Metropolitan area core: primary flow within an urbanized area of 50,000 and greater	US	Neurosurgery	Y	22551	Fusion of spine bones with removal of disc at upper spinal column, anterior approach	N	F	20	20	20	3558.95	1232.45	981.946	947.143
1467405233	Main	John	T	DO	M	I	7702 E 91st St	Suite 220	Tulsa	OK	40	74133	1	Metropolitan area core: primary flow within an urbanized area of 50,000 and greater	US	Neurosurgery	Y	22551	Fusion of spine bones with removal of disc at upper spinal column, anterior approach	N	F	22	22	22	3940	1542.72	1221.48	1385.52
1467408641	Katz	Barry	I	M.D.	M	I	100 Mercy Way	Suite 520	Joplin	MO	29	64804	1	Metropolitan area core: primary flow within an urbanized area of 50,000 and greater	US	Neurosurgery	Y	22551	Fusion of spine bones with removal of disc at upper spinal column, anterior approach	N	F	13	13	13	4209	1617.17	1288.48	1394.36
1467417444	Kaibara	Taro		MD	M	I	1875 W Frye Rd Ste 300		Chandler	AZ	4	85224	1	Metropolitan area core: primary flow within an urbanized area of 50,000 and greater	US	Neurosurgery	Y	22551	Fusion of spine bones with removal of disc at upper spinal column, anterior approach	N	F	17	17	17	7000	1620.04	1279.92	1403.17
1467441766	Eppley	Matthew	J	MD	M	I	774 Christiana Rd	Suite 202	Newark	DE	10	19713	1	Metropolitan area core: primary flow within an urbanized area of 50,000 and greater	US	Neurosurgery	Y	22551	Fusion of spine bones with removal of disc at upper spinal column, anterior approach	N	F	16	16	16	8500	1755.8	1387.18	1403.17
1467453886	Tao	Cheng	W	MD	M	I	201 Governors Drive	1st Floor	Huntsville	AL	1	35801	1	Metropolitan area core: primary flow within an urbanized area of 50,000 and greater	US	Neurosurgery	Y	22551	Fusion of spine bones with removal of disc at upper spinal column, anterior approach	N	F	27	27	27	4739	1537.87	1225.3	1374.33
1467477463	Elshihabi	Said		MD	M	I	718 Cherokee St Ne		Marietta	GA	13	30060	1	Metropolitan area core: primary flow within an urbanized area of 50,000 and greater	US	Neurosurgery	Y	22551	Fusion of spine bones with removal of disc at upper spinal column, anterior approach	N	F	15	15	15	13243.1	1754.52	1397.91	1398.76
1467488288	Alford	Brent	T	M.D.	M	I	1900 Mistletoe Blvd Ste 200		Fort Worth	TX	48	76104	1	Metropolitan area core: primary flow within an urbanized area of 50,000 and greater	US	Neurosurgery	Y	22551	Fusion of spine bones with removal of disc at upper spinal column, anterior approach	N	F	12	12	12	5100	1632.33	1295.18	1403.17
1467542449	Boehm	Peter	E	M.D.	M	I	1010 E 3rd St Ste 202		Chattanooga	TN	47	37403	1	Metropolitan area core: primary flow within an urbanized area of 50,000 and greater	US	Neurosurgery	Y	22551	Fusion of spine bones with removal of disc at upper spinal column, anterior approach	N	F	23	23	23	684.4	234.273	186.238	116.721
1467547547	Ball	Bret	G	MD	M	I	200 1st St Sw		Rochester	MN	27	55905	1	Metropolitan area core: primary flow within an urbanized area of 50,000 and greater	US	Neurosurgery	Y	22551	Fusion of spine bones with removal of disc at upper spinal column, anterior approach	N	F	11	11	11	9990	1692.03	1348.12	1403.17
1467615344	Christiano	Lana	D	MD	F	I	415 Morris St	Suite 400	Charleston	WV	54	25301	1	Metropolitan area core: primary flow within an urbanized area of 50,000 and greater	US	Neurosurgery	Y	22551	Fusion of spine bones with removal of disc at upper spinal column, anterior approach	N	F	11	11	11	8129	1752.88	1396.6	1403.17
1467616672	Schapiro	Robert	N	M.D.	M	I	2 Medical Center Dr	Suite 503	Springfield	MA	25	1107	1	Metropolitan area core: primary flow within an urbanized area of 50,000 and greater	US	Neurosurgery	Y	22551	Fusion of spine bones with removal of disc at upper spinal column, anterior approach	N	F	11	11	11	3651.64	1636.4	1303.8	1285.82
1467618025	Halpin	Ryan	J	M.D.	M	I	3901 Capital Mall Dr Sw	Ste A	Olympia	WA	53	98502	1	Metropolitan area core: primary flow within an urbanized area of 50,000 and greater	US	Neurosurgery	Y	22551	Fusion of spine bones with removal of disc at upper spinal column, anterior approach	N	F	23	23	23	5166.26	1652.83	1310.56	1355
1467650663	Jarrell	Stuart	T	MD	M	I	225 Baldwin Ave		Charlotte	NC	37	28204	1	Metropolitan area core: primary flow within an urbanized area of 50,000 and greater	US	Neurosurgery	Y	22551	Fusion of spine bones with removal of disc at upper spinal column, anterior approach	N	F	27	27	27	8041	1578.58	1254.1	1407.97
1467656728	Reames	Davis	L	M.D.	M	I	4 Jackson Blvd.		Savannah	GA	13	31405	1	Metropolitan area core: primary flow within an urbanized area of 50,000 and greater	US	Neurosurgery	Y	22551	Fusion of spine bones with removal of disc at upper spinal column, anterior approach	N	F	11	11	11	8150	1535.2	1227.71	1435.07
1467663757	Depowell	John		MD	M	I	355 W 16th St	Suite 5100	Indianapolis	IN	18	46202	1	Metropolitan area core: primary flow within an urbanized area of 50,000 and greater	US	Neurosurgery	Y	22551	Fusion of spine bones with removal of disc at upper spinal column, anterior approach	N	F	14	14	14	7188	1463.93	1173.47	1412.09
1477512762	Watt	Tim	J	M.D.	M	I	4141 5th St		Rapid City	SD	46	57701	1	Metropolitan area core: primary flow within an urbanized area of 50,000 and greater	US	Neurosurgery	Y	22551	Fusion of spine bones with removal of disc at upper spinal column, anterior approach	N	F	12	12	12	6912	1588.5	1265.63	1403.17
1477521573	Crecelius	Jeffrey	L	MD	M	I	721 American Ave Ste 108		Waukesha	WI	55	53188	1	Metropolitan area core: primary flow within an urbanized area of 50,000 and greater	US	Neurosurgery	Y	22551	Fusion of spine bones with removal of disc at upper spinal column, anterior approach	N	F	24	24	24	7188	1435.86	1152.02	1425.43
1477533081	Velimirovic	Bratislav	M	MD	M	I	1700 N Oregon St	Suite 660	El Paso	TX	48	79902	1	Metropolitan area core: primary flow within an urbanized area of 50,000 and greater	US	Neurosurgery	Y	22551	Fusion of spine bones with removal of disc at upper spinal column, anterior approach	N	F	11	11	11	6140.91	1612.23	1284.06	1363.64
1477536100	Gallo	Catherine	J	MD	F	I	74b Centennial Loop	Suite 100	Eugene	OR	41	97401	1	Metropolitan area core: primary flow within an urbanized area of 50,000 and greater	US	Neurosurgery	Y	22551	Fusion of spine bones with removal of disc at upper spinal column, anterior approach	N	F	27	27	27	5038.49	1669.18	1325.28	1398.61
1477539161	Jenkins	Nigel	R	MD	M	I	4 Hawthorne Dr		Bedford	NH	33	3110	1	Metropolitan area core: primary flow within an urbanized area of 50,000 and greater	US	Neurosurgery	Y	22551	Fusion of spine bones with removal of disc at upper spinal column, anterior approach	N	F	16	16	16	9075	1689.87	1335.09	1403.17
1477554517	Johnson	John	D	MD	M	I	4715 Whitesburg Dr Se		Huntsville	AL	1	35802	1	Metropolitan area core: primary flow within an urbanized area of 50,000 and greater	US	Neurosurgery	Y	22551	Fusion of spine bones with removal of disc at upper spinal column, anterior approach	N	F	20	20	20	4600	1560.15	1241.95	1331.94
1477564441	Harron	Raymond	V	D.O.	M	I	5304 Indian Grave Rd Sw	Suite A	Roanoke	VA	51	24018	1	Metropolitan area core: primary flow within an urbanized area of 50,000 and greater	US	Neurosurgery	Y	22551	Fusion of spine bones with removal of disc at upper spinal column, anterior approach	N	F	27	27	27	5500	1682.35	1335.68	1372.53
1477754513	Petr	Michael	J	MD, PHD	M	I	7807 Baymeadows Rd E Ste 208		Jacksonville	FL	12	32256	1	Metropolitan area core: primary flow within an urbanized area of 50,000 and greater	US	Neurosurgery	Y	22551	Fusion of spine bones with removal of disc at upper spinal column, anterior approach	N	F	27	27	27	5747.44	1713.78	1353.99	1377.2
1477767705	Link	Timothy	E	M.D.	M	I	121 Highway 36	Suite 330	West Long Branch	NJ	34	7764	1	Metropolitan area core: primary flow within an urbanized area of 50,000 and greater	US	Neurosurgery	Y	22551	Fusion of spine bones with removal of disc at upper spinal column, anterior approach	N	F	12	12	12	4666.67	1271.09	1004.24	972.87
1477780906	Reding	Jonathan	A	M.D.	M	I	9601 Baptist Health Dr	#310	Little Rock	AR	5	72205	1	Metropolitan area core: primary flow within an urbanized area of 50,000 and greater	US	Neurosurgery	Y	22551	Fusion of spine bones with removal of disc at upper spinal column, anterior approach	N	F	13	13	13	3657	1497.18	1192.88	1349.2
1477796365	Dowdy	Justin	T	M.D.	M	I	1 Mercy Ln	Suite 502	Hot Springs	AR	5	71913	1	Metropolitan area core: primary flow within an urbanized area of 50,000 and greater	US	Neurosurgery	Y	22551	Fusion of spine bones with removal of disc at upper spinal column, anterior approach	N	F	23	23	23	3395.65	920.702	733.564	857.153
1477862969	Gardner	Lars	B	D.O.	M	I	5838 Six Forks Rd	Suite 100	Raleigh	NC	37	27609	1	Metropolitan area core: primary flow within an urbanized area of 50,000 and greater	US	Neurosurgery	Y	22551	Fusion of spine bones with removal of disc at upper spinal column, anterior approach	N	F	11	11	11	6263.64	1372.57	1099.93	1317.71
1487625489	Bell	William	O	M.D.	M	I	152 E Kinderton Way Ste 101		Advance	NC	37	27006	1	Metropolitan area core: primary flow within an urbanized area of 50,000 and greater	US	Neurosurgery	Y	22551	Fusion of spine bones with removal of disc at upper spinal column, anterior approach	N	F	11	11	11	5388.36	1601.18	1271.94	1403.18
1487626560	Huffmon	George	V	MD	M	I	2208 S 17th St	Suite 201	Wilmington	NC	37	28401	1	Metropolitan area core: primary flow within an urbanized area of 50,000 and greater	US	Neurosurgery	Y	22551	Fusion of spine bones with removal of disc at upper spinal column, anterior approach	N	F	21	21	21	12890	1540.53	1222.34	1316.4
1487647517	Traynelis	Vincent	C	MD	M	I	1725 W Harrison St	Suite 970	Chicago	IL	17	60612	1	Metropolitan area core: primary flow within an urbanized area of 50,000 and greater	US	Neurosurgery	Y	22551	Fusion of spine bones with removal of disc at upper spinal column, anterior approach	N	F	28	31	31	6414	1851.37	1472.85	1355.19
1487647616	Reiss	Steven	J	MD	M	I	3900 Kresge Way	Ste 51	Louisville	KY	21	40207	1	Metropolitan area core: primary flow within an urbanized area of 50,000 and greater	US	Neurosurgery	Y	22551	Fusion of spine bones with removal of disc at upper spinal column, anterior approach	N	F	17	17	17	3729	1567.03	1254.73	1423.81
1487655015	Yoo	Bo	H	M.D.	M	I	5319 Hoag Dr Ste 100		Sheffield Village	OH	39	44035	1.1	Secondary flow 30% to <50% to a larger urbanized area of 50,000 and greater	US	Neurosurgery	Y	22551	Fusion of spine bones with removal of disc at upper spinal column, anterior approach	N	F	16	16	16	1794.38	1605.15	1278.9	1425.1
1487658019	Barnett	Florence	C	MD	F	I	1295 Hembree Rd Ste B200		Roswell	GA	13	30076	1	Metropolitan area core: primary flow within an urbanized area of 50,000 and greater	US	Neurosurgery	Y	22551	Fusion of spine bones with removal of disc at upper spinal column, anterior approach	N	F	33	34	34	5655	1731.17	1368.94	1392.98
1487826079	Bruner	Harlan	J	M.D.	M	I	2142 W Broad St	Building 100, Ste 200	Athens	GA	13	30606	1	Metropolitan area core: primary flow within an urbanized area of 50,000 and greater	US	Neurosurgery	Y	22551	Fusion of spine bones with removal of disc at upper spinal column, anterior approach	N	F	17	17	17	10500	1575.32	1252.96	1419.88
1487862926	Oberlander	Eric	K	MD	M	I	10101 Park Rowe Ave Ste 200		Baton Rouge	LA	22	70810	1	Metropolitan area core: primary flow within an urbanized area of 50,000 and greater	US	Neurosurgery	Y	22551	Fusion of spine bones with removal of disc at upper spinal column, anterior approach	N	F	61	62	62	8204.54	1635.21	1291.91	1380.55
1497748693	Pool	Henry	A	M.D.	M	I	1130 N Church St	Suite 200	Greensboro	NC	37	27401	1	Metropolitan area core: primary flow within an urbanized area of 50,000 and greater	US	Neurosurgery	Y	22551	Fusion of spine bones with removal of disc at upper spinal column, anterior approach	N	F	23	23	23	5156.61	983.519	777.273	785.773
1497750012	Voss	Nicholas	F	MD	M	I	4300 W Main St Ste 405		Dothan	AL	1	36305	1	Metropolitan area core: primary flow within an urbanized area of 50,000 and greater	US	Neurosurgery	Y	22551	Fusion of spine bones with removal of disc at upper spinal column, anterior approach	N	F	20	20	20	4461.3	1480.45	1180.01	1350.56
1497755391	Kubala	Mark	J	MD	M	I	2965 Harrison St	Suite 111	Beaumont	TX	48	77702	1	Metropolitan area core: primary flow within an urbanized area of 50,000 and greater	US	Neurosurgery	Y	22551	Fusion of spine bones with removal of disc at upper spinal column, anterior approach	N	F	18	18	18	5600	253.894	202.29	112.25
1497756951	Swann	Karl	W	MD	M	I	4410 Medical Dr	Suite 610	San Antonio	TX	48	78229	1	Metropolitan area core: primary flow within an urbanized area of 50,000 and greater	US	Neurosurgery	Y	22551	Fusion of spine bones with removal of disc at upper spinal column, anterior approach	N	F	12	12	12	5000	1305.34	1051.6	1490.88
1497770457	Khoo	Larry	T	MD	M	I	1245 Wilshire Blvd	Suite 717	Los Angeles	CA	6	90017	1	Metropolitan area core: primary flow within an urbanized area of 50,000 and greater	US	Neurosurgery	Y	22551	Fusion of spine bones with removal of disc at upper spinal column, anterior approach	N	F	18	18	18	8900	1634.86	1296.98	1249.28
1497788160	Ganz	William	F	M.D.	M	I	2236 N Merrit Creek Loop	Suite A	Coeur D Alene	ID	16	83814	1	Metropolitan area core: primary flow within an urbanized area of 50,000 and greater	US	Neurosurgery	Y	22551	Fusion of spine bones with removal of disc at upper spinal column, anterior approach	N	F	17	17	17	7200	1516.24	1200	1353.98
1497808505	Nakata	Gordon	K	M.D.	M	I	46 North St		Hyannis	MA	25	2601	1	Metropolitan area core: primary flow within an urbanized area of 50,000 and greater	US	Neurosurgery	Y	22551	Fusion of spine bones with removal of disc at upper spinal column, anterior approach	N	F	14	14	14	4121.26	1690.76	1347.1	1403.17
1497843254	Disclafani	Antonio		MD	M	I	1901 Se 18th Ave	Suite 101	Ocala	FL	12	34471	1	Metropolitan area core: primary flow within an urbanized area of 50,000 and greater	US	Neurosurgery	Y	22551	Fusion of spine bones with removal of disc at upper spinal column, anterior approach	N	F	12	12	12	7496.25	1765.98	1401.23	1403.18
1497856959	Doyle	Michael	J	MD	M	I	4001 Kresge Way	Suite 238	Louisville	KY	21	40207	1	Metropolitan area core: primary flow within an urbanized area of 50,000 and greater	US	Neurosurgery	Y	22551	Fusion of spine bones with removal of disc at upper spinal column, anterior approach	N	F	19	19	19	4825	1364.78	1089.93	1401.96
1497919310	Andrade	Nicholas	S	M.D.	M	I	700 Olympic Plaza Cir Ste 850		Tyler	TX	48	75701	1	Metropolitan area core: primary flow within an urbanized area of 50,000 and greater	US	Neurosurgery	Y	22551	Fusion of spine bones with removal of disc at upper spinal column, anterior approach	N	F	23	23	23	3012.43	935.034	744.987	734.532
1497956403	Bowie	Charles	R	M.D.	M	I	10101 Park Rowe Ave	Ste. 200	Baton Rouge	LA	22	70810	1	Metropolitan area core: primary flow within an urbanized area of 50,000 and greater	US	Neurosurgery	Y	22551	Fusion of spine bones with removal of disc at upper spinal column, anterior approach	N	F	24	24	24	8131.98	1627.39	1285.73	1373.95
1508077884	Connor	David	E	D.O.	M	I	9601 Baptist Health Dr		Little Rock	AR	5	72205	1	Metropolitan area core: primary flow within an urbanized area of 50,000 and greater	US	Neurosurgery	Y	22551	Fusion of spine bones with removal of disc at upper spinal column, anterior approach	N	F	22	22	22	3657	1553.71	1237.92	1403.17
1508804857	Bailey	Byron	N	MD	M	I	2145 Henry Tecklenburg Dr	Ste 200	Charleston	SC	45	29414	1	Metropolitan area core: primary flow within an urbanized area of 50,000 and greater	US	Neurosurgery	Y	22551	Fusion of spine bones with removal of disc at upper spinal column, anterior approach	N	F	21	21	21	4893	1458.19	1160.87	1354.01
1508807462	Kunwar	Sandeep		M.D.	M	I	2500 Mowry Ave	Suite 222	Fremont	CA	6	94538	1	Metropolitan area core: primary flow within an urbanized area of 50,000 and greater	US	Neurosurgery	Y	22551	Fusion of spine bones with removal of disc at upper spinal column, anterior approach	N	F	11	11	11	3754.64	1834.82	1461.89	1403.18
1508823386	Rhea	Andrew	H	MD	M	I	1204 E Cheves St		Florence	SC	45	29506	1	Metropolitan area core: primary flow within an urbanized area of 50,000 and greater	US	Neurosurgery	Y	22551	Fusion of spine bones with removal of disc at upper spinal column, anterior approach	N	F	16	16	16	4996	1604.52	1278.4	1403.18
1508843053	Mcallister	William	H	MD	M	I	12200 Warwick Blvd	Ste 410	Newport News	VA	51	23601	1	Metropolitan area core: primary flow within an urbanized area of 50,000 and greater	US	Neurosurgery	Y	22551	Fusion of spine bones with removal of disc at upper spinal column, anterior approach	N	F	17	17	17	3300	1714.17	1357.19	1394.74
1508857749	Elsner	Henry	J	MD	M	I	1130 N Church St	Suite 200	Greensboro	NC	37	27401	1	Metropolitan area core: primary flow within an urbanized area of 50,000 and greater	US	Neurosurgery	Y	22551	Fusion of spine bones with removal of disc at upper spinal column, anterior approach	N	F	15	15	15	5628.6	1091.45	869.606	886.802
1508868647	Miller	Peter	D	MD, PHD	M	I	915 Tate Blvd Se	Ste 120	Hickory	NC	37	28602	1	Metropolitan area core: primary flow within an urbanized area of 50,000 and greater	US	Neurosurgery	Y	22551	Fusion of spine bones with removal of disc at upper spinal column, anterior approach	N	F	12	12	12	3357	1449.73	1145.37	1344.71
1518067727	Cassidy	John	R	M.D.	M	I	842 Sunset Lake Blvd	Suite 302	Venice	FL	12	34292	1	Metropolitan area core: primary flow within an urbanized area of 50,000 and greater	US	Neurosurgery	Y	22551	Fusion of spine bones with removal of disc at upper spinal column, anterior approach	N	F	17	18	18	1860.98	1761.26	1403.27	1325.41
1518908896	Buchanan	Russell	I	M.D.	M	I	2413 W Ridgeway Ave		Waterloo	IA	19	50701	1	Metropolitan area core: primary flow within an urbanized area of 50,000 and greater	US	Neurosurgery	Y	22551	Fusion of spine bones with removal of disc at upper spinal column, anterior approach	N	F	11	11	11	9246.04	1548.37	1233.66	1403.18
1518946615	Abel	Todd		MD	M	I	1932 Alcoa Hwy	Ste 255	Knoxville	TN	47	37920	1	Metropolitan area core: primary flow within an urbanized area of 50,000 and greater	US	Neurosurgery	Y	22551	Fusion of spine bones with removal of disc at upper spinal column, anterior approach	N	F	34	34	34	7269.74	1441.48	1138.85	1403.17
1518960483	Eggers	David	M	MD	M	I	2200 E Parrish Ave	Bldg D Suite 100	Owensboro	KY	21	42303	1	Metropolitan area core: primary flow within an urbanized area of 50,000 and greater	US	Neurosurgery	Y	22551	Fusion of spine bones with removal of disc at upper spinal column, anterior approach	N	F	28	28	28	7294.87	1537.82	1220.2	1403.18
1528009198	Dulebohn	Scott	C	M. D.	M	I	410 N State Of Franklin Rd	Suite 120	Johnson City	TN	47	37604	1	Metropolitan area core: primary flow within an urbanized area of 50,000 and greater	US	Neurosurgery	Y	22551	Fusion of spine bones with removal of disc at upper spinal column, anterior approach	N	F	15	15	15	5054	1090.07	871.197	1023.15
1528018785	Rahimifar	Majid		M.D.	M	I	2601 Oswell St	Ste 101	Bakersfield	CA	6	93306	1	Metropolitan area core: primary flow within an urbanized area of 50,000 and greater	US	Neurosurgery	Y	22551	Fusion of spine bones with removal of disc at upper spinal column, anterior approach	N	F	12	12	12	3000	1249.76	995.74	1052.38
1528033651	Rajjoub	Rodwan	K	M.D.	M	I	904 Campbell St	Suite 104	Williamsport	PA	42	17701	1	Metropolitan area core: primary flow within an urbanized area of 50,000 and greater	US	Neurosurgery	Y	22551	Fusion of spine bones with removal of disc at upper spinal column, anterior approach	N	F	24	24	24	4107.21	1724.31	1371.26	1400.63
1528038676	Mathews	Douglas	C	M.D.	M	I	330 22nd Ave N		Nashville	TN	47	37203	1	Metropolitan area core: primary flow within an urbanized area of 50,000 and greater	US	Neurosurgery	Y	22551	Fusion of spine bones with removal of disc at upper spinal column, anterior approach	N	F	15	15	15	7160.54	1425.5	1132.66	1424.95
1528094851	Ilercil	Orhan		M.D.	M	I	1 Layfair Dr	Suite 120	Flowood	MS	28	39232	1	Metropolitan area core: primary flow within an urbanized area of 50,000 and greater	US	Neurosurgery	Y	22551	Fusion of spine bones with removal of disc at upper spinal column, anterior approach	N	F	17	17	17	8500	1491.2	1188.11	1403.18
1528129228	Betancourt	Alejandro	J	MD	M	I	597 W. Sesame Dr.	Suite D.	Harlingen	TX	48	78550	1	Metropolitan area core: primary flow within an urbanized area of 50,000 and greater	US	Neurosurgery	Y	22551	Fusion of spine bones with removal of disc at upper spinal column, anterior approach	N	F	22	22	22	5063	1664.6	1322.6	1399.57
1528160686	Boyd	Scott	B	M.D.	M	I	146 N Hospital Dr	Suite 350	West Columbia	SC	45	29169	1	Metropolitan area core: primary flow within an urbanized area of 50,000 and greater	US	Neurosurgery	Y	22551	Fusion of spine bones with removal of disc at upper spinal column, anterior approach	N	F	32	32	32	5765	1538.84	1226.07	1400.55
1528195252	Cochran	Daniel	C	M.D.	M	I	620 24th Ave Sw		Norman	OK	40	73069	1.1	Secondary flow 30% to <50% to a larger urbanized area of 50,000 and greater	US	Neurosurgery	Y	22551	Fusion of spine bones with removal of disc at upper spinal column, anterior approach	N	F	31	33	33	3400	1662.81	1316.27	1394.74
1528201092	Zhang	Shihao		MD	M	I	6767a S Yale Ave		Tulsa	OK	40	74136	1	Metropolitan area core: primary flow within an urbanized area of 50,000 and greater	US	Neurosurgery	Y	22551	Fusion of spine bones with removal of disc at upper spinal column, anterior approach	N	F	11	11	11	1720.39	1677.75	1336.75	1403.18
1528262110	Salinas	Paul		M.D.	M	I	8350 Dallas Pkwy	Suite 200	Frisco	TX	48	75034	1	Metropolitan area core: primary flow within an urbanized area of 50,000 and greater	US	Neurosurgery	Y	22551	Fusion of spine bones with removal of disc at upper spinal column, anterior approach	N	F	15	15	15	4330.53	1605.26	1273.71	1403.18
1538152400	Wilson	Diana	E	M.D.	F	I	1325 Pennsylvania Ave Ste 890		Fort Worth	TX	48	76104	1	Metropolitan area core: primary flow within an urbanized area of 50,000 and greater	US	Neurosurgery	Y	22551	Fusion of spine bones with removal of disc at upper spinal column, anterior approach	N	F	15	15	15	10117	1550.64	1230.37	1374.18
1538155122	Duncan	Mark	O	DO	M	I	110 Nw 31st St Fl 2		Lawton	OK	40	73505	1	Metropolitan area core: primary flow within an urbanized area of 50,000 and greater	US	Neurosurgery	Y	22551	Fusion of spine bones with removal of disc at upper spinal column, anterior approach	N	F	12	12	12	8584.5	1593.36	1269.51	1341.44
1538195920	Nardone	Emilio	M	M.D.	M	I	1015 S Mercer Ave		Bloomington	IL	17	61701	1	Metropolitan area core: primary flow within an urbanized area of 50,000 and greater	US	Neurosurgery	Y	22551	Fusion of spine bones with removal of disc at upper spinal column, anterior approach	N	F	12	12	12	12027.8	1767.17	1407.98	1403.17
1538196548	Koebbe	Christopher	J	MD	M	I	4502 Medical Dr Fl 2		San Antonio	TX	48	78229	1	Metropolitan area core: primary flow within an urbanized area of 50,000 and greater	US	Neurosurgery	Y	22551	Fusion of spine bones with removal of disc at upper spinal column, anterior approach	N	F	13	13	13	11152	1794.62	1427.88	1401.23
1538261615	Gunter	Brett	C	M.D.	M	I	146 N Hospital Dr	Suite 350	West Columbia	SC	45	29169	1	Metropolitan area core: primary flow within an urbanized area of 50,000 and greater	US	Neurosurgery	Y	22551	Fusion of spine bones with removal of disc at upper spinal column, anterior approach	N	F	12	12	12	5765	1403.95	1118.6	1227.79
1538364914	Miele	Vincent	J	MD	M	I	527 Medical Park Drive, Suite 401	Uhc Neurosurgery & Spine Center	Bridgeport	WV		26300			US	Neurosurgery	Y	22551	Fusion of spine bones with removal of disc at upper spinal column, anterior approach	N	F	14	14	14	7031.9	1066.58	849.794	833.89
1548210107	Errington	Bret	D	M.D.	M	I	7120 W 9th Ave		Amarillo	TX	48	79106	1	Metropolitan area core: primary flow within an urbanized area of 50,000 and greater	US	Neurosurgery	Y	22551	Fusion of spine bones with removal of disc at upper spinal column, anterior approach	N	F	11	11	11	3300	1557.09	1235.48	1403.17
1548243389	Levy	Mark		MD	M	I	45 E River Park Pl W	Suite 104	Fresno	CA	6	93720	1	Metropolitan area core: primary flow within an urbanized area of 50,000 and greater	US	Neurosurgery	Y	22551	Fusion of spine bones with removal of disc at upper spinal column, anterior approach	N	F	17	17	17	4235	1717.88	1368.72	1403.18
1548253503	Loftus	Thomas	S	M.D.	M	I	2200 Park Bend Dr.	Bldg. 2, Suite 202	Austin	TX	48	78758	1	Metropolitan area core: primary flow within an urbanized area of 50,000 and greater	US	Neurosurgery	Y	22551	Fusion of spine bones with removal of disc at upper spinal column, anterior approach	N	F	44	44	44	8392	1665.01	1323.28	1407.89
1548270788	Goodman	Michael	L	MD	M	I	2870 Cleveland Ave	Suite #819	Fort Myers	FL	12	33901	1	Metropolitan area core: primary flow within an urbanized area of 50,000 and greater	US	Neurosurgery	Y	22551	Fusion of spine bones with removal of disc at upper spinal column, anterior approach	N	F	12	12	12	8209	1787.06	1423.84	1444.92
1548281363	Barnes	Bryan	B	M.D.	M	I	2142 W Broad St	Bldg 100 Suite 200	Athens	GA	13	30606	1	Metropolitan area core: primary flow within an urbanized area of 50,000 and greater	US	Neurosurgery	Y	22551	Fusion of spine bones with removal of disc at upper spinal column, anterior approach	N	F	20	20	20	10500	1637.63	1299.39	1403.18
1548286412	Chittum	Christopher		M.D.	M	I	1075 Boiling Springs Rd		Spartanburg	SC	45	29303	1	Metropolitan area core: primary flow within an urbanized area of 50,000 and greater	US	Neurosurgery	Y	22551	Fusion of spine bones with removal of disc at upper spinal column, anterior approach	N	F	20	20	20	7122.34	1587.65	1257.67	1396
1548290158	Stroink	Ann	R	M.D.	F	I	1015 S Mercer Ave		Bloomington	IL	17	61701	1	Metropolitan area core: primary flow within an urbanized area of 50,000 and greater	US	Neurosurgery	Y	22551	Fusion of spine bones with removal of disc at upper spinal column, anterior approach	N	F	12	12	12	13752	1776.19	1408.13	1396.24
1548358385	Kaplan	Barry	J	M.D.	M	I	1740 Se 18th St	Suite 1201	Ocala	FL	12	34471	1	Metropolitan area core: primary flow within an urbanized area of 50,000 and greater	US	Neurosurgery	Y	22551	Fusion of spine bones with removal of disc at upper spinal column, anterior approach	N	F	20	20	20	6880	1794.77	1420.36	1393.71
1548365802	El-Kadi	Hikmat		MD	M	I	200 Lothrop Street	Suite 5c	Pittsburgh	PA	42	15213	1	Metropolitan area core: primary flow within an urbanized area of 50,000 and greater	US	Neurosurgery	Y	22551	Fusion of spine bones with removal of disc at upper spinal column, anterior approach	N	F	13	13	13	7686.69	941.712	750.306	755.558
1548463102	Smith	Justin	S	MD	M	I	Uva Hospital	Lee Street	Charlottesville	VA	51	22908	1	Metropolitan area core: primary flow within an urbanized area of 50,000 and greater	US	Neurosurgery	Y	22551	Fusion of spine bones with removal of disc at upper spinal column, anterior approach	N	F	12	12	12	9481	1714	1365.63	1400.05
1558345264	Tomes	Daniel	J	M.D.	M	I	6041 Village Dr	Suite # 110	Lincoln	NE	31	68516	1	Metropolitan area core: primary flow within an urbanized area of 50,000 and greater	US	Neurosurgery	Y	22551	Fusion of spine bones with removal of disc at upper spinal column, anterior approach	N	F	12	12	12	7115	1488.48	1185.94	1403.17
1558352831	Stern	Joseph	D	MD	M	I	1130 N Church St	Suite 200	Greensboro	NC	37	27401	1	Metropolitan area core: primary flow within an urbanized area of 50,000 and greater	US	Neurosurgery	Y	22551	Fusion of spine bones with removal of disc at upper spinal column, anterior approach	N	F	20	20	20	6834.8	1278.84	1018.91	1162.53
1558457572	Marano	Stephen	R	MD	M	I	1975 Martha Ave	Ste A	Idaho Falls	ID	16	83404	1	Metropolitan area core: primary flow within an urbanized area of 50,000 and greater	US	Neurosurgery	Y	22551	Fusion of spine bones with removal of disc at upper spinal column, anterior approach	N	F	14	14	14	5500	1461.2	1159.4	1403.18
1558505172	Gandhi	Gautam	K	M.D., PH.D.	M	I	4301 W Markham St	Slot #783	Little Rock	AR	5	72205	1	Metropolitan area core: primary flow within an urbanized area of 50,000 and greater	US	Neurosurgery	Y	22551	Fusion of spine bones with removal of disc at upper spinal column, anterior approach	N	F	13	14	14	3657	1497.47	1203.6	1428.23
1558568279	Pirris	Stephen		MD	M	I	4205 Belfort Rd Ste 1100		Jacksonville	FL	12	32216	1	Metropolitan area core: primary flow within an urbanized area of 50,000 and greater	US	Neurosurgery	Y	22551	Fusion of spine bones with removal of disc at upper spinal column, anterior approach	N	F	20	20	20	5619.4	1769.37	1415.78	1398.96
1558578344	Karanth	Kota	S	M.D.	M	I	354 Merrimack St	Bldg. 1	Lawrence	MA	25	1843	1	Metropolitan area core: primary flow within an urbanized area of 50,000 and greater	US	Neurosurgery	Y	22551	Fusion of spine bones with removal of disc at upper spinal column, anterior approach	N	F	16	16	16	5250	1747.64	1380.73	1403.18
1558578708	Jagannathan	Jayant		MD	M	I	30775 Stephenson Hwy		Madison Heights	MI	26	48071	1	Metropolitan area core: primary flow within an urbanized area of 50,000 and greater	US	Neurosurgery	Y	22551	Fusion of spine bones with removal of disc at upper spinal column, anterior approach	N	F	16	16	16	13200	1745.74	1390.91	1403.18
1568438489	Rumana	Christopher		M.D.	M	I	1401 Centerville Rd	Suite 300	Tallahassee	FL	12	32308	1	Metropolitan area core: primary flow within an urbanized area of 50,000 and greater	US	Neurosurgery	Y	22551	Fusion of spine bones with removal of disc at upper spinal column, anterior approach	N	F	11	11	11	13000	1831.2	1459	1403.17
1568439172	Gold	Rammy	S	MD	M	I	1212 Garfield Ave	Suite 300	Parkersburg	WV	54	26101	1	Metropolitan area core: primary flow within an urbanized area of 50,000 and greater	US	Neurosurgery	Y	22551	Fusion of spine bones with removal of disc at upper spinal column, anterior approach	N	F	17	21	21	6040	1457.73	1160.47	1325.58
1568445476	Kim	Kee	D	M.D.	M	I	4860 Y St	Suite 3740 Acc	Sacramento	CA	6	95817	1	Metropolitan area core: primary flow within an urbanized area of 50,000 and greater	US	Neurosurgery	Y	22551	Fusion of spine bones with removal of disc at upper spinal column, anterior approach	N	F	18	18	18	5929.56	1670.74	1331.17	1364.2
1568451607	Horn	Louis	G	MD	M	I	4 E Jackson Blvd		Savannah	GA	13	31405	1	Metropolitan area core: primary flow within an urbanized area of 50,000 and greater	US	Neurosurgery	Y	22551	Fusion of spine bones with removal of disc at upper spinal column, anterior approach	N	F	15	15	15	8150	1442.26	1149.12	1391.49
1568452506	Sanders	Steven	A	MD	M	I	9314 Park West Blvd	200 Medical Arts Bldg	Knoxville	TN	47	37923	1	Metropolitan area core: primary flow within an urbanized area of 50,000 and greater	US	Neurosurgery	Y	22551	Fusion of spine bones with removal of disc at upper spinal column, anterior approach	N	F	20	20	20	7938.2	1471.04	1159.34	1410.29
1568465474	Grahm	Thomas	W	MD	M	I	700 Olympic Plaza Cir	Ste 850	Tyler	TX	48	75701	1	Metropolitan area core: primary flow within an urbanized area of 50,000 and greater	US	Neurosurgery	Y	22551	Fusion of spine bones with removal of disc at upper spinal column, anterior approach	N	F	22	22	22	4122.36	1219.78	965.499	986.176
1568469609	Zerick	William	R	M.D.	M	I	955 Eastwind Dr		Westerville	OH	39	43081	1	Metropolitan area core: primary flow within an urbanized area of 50,000 and greater	US	Neurosurgery	Y	22551	Fusion of spine bones with removal of disc at upper spinal column, anterior approach	N	F	19	19	19	3544	1712.23	1364.22	1403.18
1568470904	Bucci	Michael	N	M.D.	M	I	3 Saint Francis Dr	Suite 490	Greenville	SC	45	29601	1	Metropolitan area core: primary flow within an urbanized area of 50,000 and greater	US	Neurosurgery	Y	22551	Fusion of spine bones with removal of disc at upper spinal column, anterior approach	N	F	13	13	13	5120	1478.95	1186.94	1430.15
1568494771	Olson	John	P	M.D.	M	I	802 N Riverside Rd	Suite 150	Saint Joseph	MO	29	64507	1	Metropolitan area core: primary flow within an urbanized area of 50,000 and greater	US	Neurosurgery	Y	22551	Fusion of spine bones with removal of disc at upper spinal column, anterior approach	N	F	14	14	14	2588.29	1667.19	1328.33	1403.18
1568546612	Haglund	Michael	M	MD	M	I	2100 Erwin Rd		Durham	NC	37	27710	1	Metropolitan area core: primary flow within an urbanized area of 50,000 and greater	US	Neurosurgery	Y	22551	Fusion of spine bones with removal of disc at upper spinal column, anterior approach	N	F	84	84	84	9000	1552.33	1239.38	1424.45
1568637296	Kanaly	Charles	W	M.D.	M	I	277 Pleasant St Ste 101		Fall River	MA	25	2721	1	Metropolitan area core: primary flow within an urbanized area of 50,000 and greater	US	Neurosurgery	Y	22551	Fusion of spine bones with removal of disc at upper spinal column, anterior approach	N	F	12	12	12	5000	1683.35	1329.05	1391.21
1578513925	Woodall	William	C	MD	M	I	3125 Independence Dr	Suite 200	Birmingham	AL	1	35209	1	Metropolitan area core: primary flow within an urbanized area of 50,000 and greater	US	Neurosurgery	Y	22551	Fusion of spine bones with removal of disc at upper spinal column, anterior approach	N	F	28	28	28	4819.71	798.144	635.785	666.508
1578543096	Pacheco-Serrant	Helson		MD	M	I	1700 N Oregon St	Ste 660	El Paso	TX	48	79902	1	Metropolitan area core: primary flow within an urbanized area of 50,000 and greater	US	Neurosurgery	Y	22551	Fusion of spine bones with removal of disc at upper spinal column, anterior approach	N	F	11	11	11	5330	1531.03	1223.46	1435.07
1578554903	Nudelman	Robert	W	MD	M	I	1130 N Church St	Suite 200	Greensboro	NC	37	27401	1	Metropolitan area core: primary flow within an urbanized area of 50,000 and greater	US	Neurosurgery	Y	22551	Fusion of spine bones with removal of disc at upper spinal column, anterior approach	N	F	14	14	14	6748.64	1347.88	1073.91	1126.54
1578557377	Mack	Chriss	A	MD	M	I	500 W Broadway St	Suite 310	Missoula	MT	30	59802	1	Metropolitan area core: primary flow within an urbanized area of 50,000 and greater	US	Neurosurgery	Y	22551	Fusion of spine bones with removal of disc at upper spinal column, anterior approach	N	F	13	13	13	3990	1827.03	1455.68	1403.17
1578562062	Koen	Joseph	L	M.D.	M	I	6261 E Virginia Beach Blvd	Ste 200	Norfolk	VA	51	23502	1	Metropolitan area core: primary flow within an urbanized area of 50,000 and greater	US	Neurosurgery	Y	22551	Fusion of spine bones with removal of disc at upper spinal column, anterior approach	N	F	11	11	11	11259.6	1636.09	1303.56	1339.4
1578564662	Montgomery	Craig	T	MD	M	I	104 Union Ave	Ste. 908	Syracuse	NY	36	13203	1	Metropolitan area core: primary flow within an urbanized area of 50,000 and greater	US	Neurosurgery	Y	22551	Fusion of spine bones with removal of disc at upper spinal column, anterior approach	N	F	19	19	19	4900	1444.4	1150.82	1237.01
1578610457	Lebow	Richard	L	MD	M	I	2011 Murphy Ave	Ste 301	Nashville	TN	47	37203	1	Metropolitan area core: primary flow within an urbanized area of 50,000 and greater	US	Neurosurgery	Y	22551	Fusion of spine bones with removal of disc at upper spinal column, anterior approach	N	F	12	12	12	4136	1566.3	1247.95	1403.18
1578616686	Aryanpur	John		M.D.	M	I	2752 Harrison Ave	Suite A	Eureka	CA	6	95501	4	Micropolitan area core: primary flow within an urban cluster of 10,000 to 49,999	US	Neurosurgery	Y	22551	Fusion of spine bones with removal of disc at upper spinal column, anterior approach	N	F	11	11	11	5800	1545.46	1231.34	1275.62
1578620282	Doherty	Patrick	F	M.D.	M	I	50 Fair Harbour Pl	Suite 2a	New London	CT	9	6320	1	Metropolitan area core: primary flow within an urbanized area of 50,000 and greater	US	Neurosurgery	Y	22551	Fusion of spine bones with removal of disc at upper spinal column, anterior approach	N	F	11	11	11	10300	1855.2	1466.06	1303.61
1578666780	Stefanis	George	S	M.D.	M	I	310 Hospital Dr Ste 205		Macon	GA	13	31217	1	Metropolitan area core: primary flow within an urbanized area of 50,000 and greater	US	Neurosurgery	Y	22551	Fusion of spine bones with removal of disc at upper spinal column, anterior approach	N	F	44	44	44	6000	1296.6	1034.05	1134.59
1578671186	Warren	Wayne	L	MD	M	I	419 S Washington St Ste 201		Casper	WY	56	82601	1	Metropolitan area core: primary flow within an urbanized area of 50,000 and greater	US	Neurosurgery	Y	22551	Fusion of spine bones with removal of disc at upper spinal column, anterior approach	N	F	25	25	25	5714	1738.18	1384.89	1403.17
1578773990	Thankachan Jacob	Arun		M.B.B.S.	M	I	1315 Jesse Jewell Pkwy Ne	Suite 300	Gainesville	GA	13	30501	1	Metropolitan area core: primary flow within an urbanized area of 50,000 and greater	US	Neurosurgery	Y	22551	Fusion of spine bones with removal of disc at upper spinal column, anterior approach	N	F	13	13	13	6511.75	1553.95	1238.11	1254.77
1588625313	Wanebo	John	E	M.D.	M	I	7301 E 2nd St	#106	Scottsdale	AZ	4	85251	1	Metropolitan area core: primary flow within an urbanized area of 50,000 and greater	US	Neurosurgery	Y	22551	Fusion of spine bones with removal of disc at upper spinal column, anterior approach	N	F	17	17	17	7000	1624.05	1283.09	1403.17
1588629943	Barry	Christopher	J	M.D.	M	I	4600 Se 29th St	760	Del City	OK	40	73115	1	Metropolitan area core: primary flow within an urbanized area of 50,000 and greater	US	Neurosurgery	Y	22551	Fusion of spine bones with removal of disc at upper spinal column, anterior approach	N	F	26	26	26	4000	1572.59	1247.78	1376.19
1588633291	Beer	Steven	J	MD	M	I	1950 Bluegrass Circle	Ste 170	Cheyenne	WY	56	82009	1	Metropolitan area core: primary flow within an urbanized area of 50,000 and greater	US	Neurosurgery	Y	22551	Fusion of spine bones with removal of disc at upper spinal column, anterior approach	N	F	13	13	13	1870.6	1712.16	1358.52	1403.17
1588665319	Dietze	John	B	MD	M	I	1002 Texas Blvd	Suite 406	Texarkana	TX	48	75501	1	Metropolitan area core: primary flow within an urbanized area of 50,000 and greater	US	Neurosurgery	Y	22551	Fusion of spine bones with removal of disc at upper spinal column, anterior approach	N	F	18	18	18	3028.84	1538.78	1232.49	1387.33
1588786669	Cowan	John	A	M.D.	M	I	550 Redmond Rd Nw		Rome	GA	13	30165	1	Metropolitan area core: primary flow within an urbanized area of 50,000 and greater	US	Neurosurgery	Y	22551	Fusion of spine bones with removal of disc at upper spinal column, anterior approach	N	F	26	26	26	8700	1698.11	1352.97	1401.25
1598703910	Lippman	Caleb	R	MD	M	I	3805b Spring St	Suite 320	Mount Pleasant	WI	55	53405	1	Metropolitan area core: primary flow within an urbanized area of 50,000 and greater	US	Neurosurgery	Y	22551	Fusion of spine bones with removal of disc at upper spinal column, anterior approach	N	F	11	11	11	7920.69	1614.09	1286.02	1403.18
1598726283	Estin	David		MD	M	I	121 Route 36	Suite 330	West Long Branch	NJ	34	7764	1	Metropolitan area core: primary flow within an urbanized area of 50,000 and greater	US	Neurosurgery	Y	22551	Fusion of spine bones with removal of disc at upper spinal column, anterior approach	N	F	16	16	16	4625	1154.13	911.833	875.232
1598728826	Eichert	Stephen	J	DO	M	I	823 Sw Mulvane St		Topeka	KS	20	66606	1	Metropolitan area core: primary flow within an urbanized area of 50,000 and greater	US	Neurosurgery	Y	22551	Fusion of spine bones with removal of disc at upper spinal column, anterior approach	N	F	13	13	13	2708.9	1621.34	1291.8	1403.18
1598738882	Reynolds	Arden	F	MD	M	I	1025 Maine St		Quincy	IL	17	62301	4	Micropolitan area core: primary flow within an urban cluster of 10,000 to 49,999	US	Neurosurgery	Y	22551	Fusion of spine bones with removal of disc at upper spinal column, anterior approach	N	F	14	14	14	9484.4	1776.05	1415.06	1403.17
1598744484	Rodriguez-Cruz	Leonardo	R	M.D.	M	I	105 S Willow Ave	Suite 200	Cookeville	TN	47	38501	4	Micropolitan area core: primary flow within an urban cluster of 10,000 to 49,999	US	Neurosurgery	Y	22551	Fusion of spine bones with removal of disc at upper spinal column, anterior approach	N	F	29	30	30	6600	1541.34	1222.99	1403.18
1598756934	Cabbell	Kyle	L	MD	M	I	1130 N Church St	Suite 200	Greensboro	NC	37	27401	1	Metropolitan area core: primary flow within an urbanized area of 50,000 and greater	US	Neurosurgery	Y	22551	Fusion of spine bones with removal of disc at upper spinal column, anterior approach	N	F	17	17	17	4848.12	912.765	727.239	719.742
1598768772	Hurt	George	A	M.D.	M	I	2138 Langhorne Rd		Lynchburg	VA	51	24501	1	Metropolitan area core: primary flow within an urbanized area of 50,000 and greater	US	Neurosurgery	Y	22551	Fusion of spine bones with removal of disc at upper spinal column, anterior approach	N	F	11	11	11	2713.35	274.24	218.5	112.25
1598788655	Walpert	Kimberly	P	M.D.	F	I	242 King Avenue	Msb Second Floor	Athens	GA	13	30606	1	Metropolitan area core: primary flow within an urbanized area of 50,000 and greater	US	Neurosurgery	Y	22551	Fusion of spine bones with removal of disc at upper spinal column, anterior approach	N	F	19	19	19	4427.42	1647.46	1298.15	1388.95
1598932154	Lu	Yi		M.D., PH.D.	M	I	75 Francis St, Ca455	Department Of Neurosurgery, Brigham & Women's Hospital	Boston	MA	25	2115	1	Metropolitan area core: primary flow within an urbanized area of 50,000 and greater	US	Neurosurgery	Y	22551	Fusion of spine bones with removal of disc at upper spinal column, anterior approach	N	F	14	14	14	6430.43	1838.65	1464.94	1403.18
1598932162	Subbaiah	Sathish	J	M.D.	M	I	6 Technology Dr	Suite 100	East Setauket	NY	36	11733	1	Metropolitan area core: primary flow within an urbanized area of 50,000 and greater	US	Neurosurgery	Y	22551	Fusion of spine bones with removal of disc at upper spinal column, anterior approach	N	F	15	15	15	6890.22	1299.92	1027.01	467.723
1598934903	Orozco	Ludwig	D	M.D.	M	I	7501 Lakeview Pkwy	Ste 245	Rowlett	TX	48	75088	1	Metropolitan area core: primary flow within an urbanized area of 50,000 and greater	US	Neurosurgery	Y	22551	Fusion of spine bones with removal of disc at upper spinal column, anterior approach	N	F	22	22	22	3012.81	1666.86	1328.07	1403.18
1598940686	Walker	James	B	MD	M	I	10 Aviemore Dr		Pinehurst	NC	37	28374	4	Micropolitan area core: primary flow within an urban cluster of 10,000 to 49,999	US	Neurosurgery	Y	22551	Fusion of spine bones with removal of disc at upper spinal column, anterior approach	N	F	16	16	16	4387	1489.28	1186.58	1348.19
1598942609	Lee	Anthony	W	MD	M	I	1900 Mistletoe Blvd Ste 200		Fort Worth	TX	48	76104	1	Metropolitan area core: primary flow within an urbanized area of 50,000 and greater	US	Neurosurgery	Y	22551	Fusion of spine bones with removal of disc at upper spinal column, anterior approach	N	F	35	35	35	5100	1515.73	1202.67	1353.06
1598962094	Singleton	Richard		MD, PHD	M	I	1651 N Parham Rd		Richmond	VA	51	23229	1	Metropolitan area core: primary flow within an urbanized area of 50,000 and greater	US	Neurosurgery	Y	22551	Fusion of spine bones with removal of disc at upper spinal column, anterior approach	N	F	19	19	19	5181.32	1695.57	1345.36	1403.18
1609056647	Kakarla	Udaya	K	MD	M	I	2910 N 3rd Ave		Phoenix	AZ	4	85013	1	Metropolitan area core: primary flow within an urbanized area of 50,000 and greater	US	Neurosurgery	Y	22551	Fusion of spine bones with removal of disc at upper spinal column, anterior approach	N	F	18	18	18	7097.22	1624.05	1283.09	1403.17
1609809698	Ward	Peter		MD	M	I	820 N Chelan Ave		Wenatchee	WA	53	98801	1	Metropolitan area core: primary flow within an urbanized area of 50,000 and greater	US	Neurosurgery	Y	22551	Fusion of spine bones with removal of disc at upper spinal column, anterior approach	N	F	11	11	11	4441.66	1465.65	1169.62	1450.66
1609821545	Gabriel	Eric	M	M.D.	M	I	3 Shircliff Way	Suite 714	Jacksonville	FL	12	32204	1	Metropolitan area core: primary flow within an urbanized area of 50,000 and greater	US	Neurosurgery	Y	22551	Fusion of spine bones with removal of disc at upper spinal column, anterior approach	N	F	16	16	16	5550	1831.2	1459	1403.17
1609840941	Paine	Jonathan	T	M.D.	M	I	1305 Valentine St		Melbourne	FL	12	32901	1	Metropolitan area core: primary flow within an urbanized area of 50,000 and greater	US	Neurosurgery	Y	22551	Fusion of spine bones with removal of disc at upper spinal column, anterior approach	N	F	15	15	15	6500	1831.26	1456.06	1400.23
1609867803	Hirsch	James	R	MD	M	I	6701 Airport Blvd Ste D146		Mobile	AL	1	36608	1	Metropolitan area core: primary flow within an urbanized area of 50,000 and greater	US	Neurosurgery	Y	22551	Fusion of spine bones with removal of disc at upper spinal column, anterior approach	N	F	13	13	13	4566	1453.97	1158.45	1369.72
1609875137	Kalhorn	Christopher			M	I	3800 Reservoir Rd Nw		Washington	DC	11	20007	1	Metropolitan area core: primary flow within an urbanized area of 50,000 and greater	US	Neurosurgery	Y	22551	Fusion of spine bones with removal of disc at upper spinal column, anterior approach	N	F	13	13	13	4232.29	1944.63	1549.38	1362.7
1609918416	Nasr	Fadi	F	MD	M	I	4120 W Memorial Rd	Suite 300	Oklahoma City	OK	40	73120	1	Metropolitan area core: primary flow within an urbanized area of 50,000 and greater	US	Neurosurgery	Y	22551	Fusion of spine bones with removal of disc at upper spinal column, anterior approach	N	F	18	18	18	10287.7	1585.2	1255.27	1323.84
1619030996	Wilson	Gregory	L	D.O.	M	I	9709 E 79th St S		Tulsa	OK	40	74133	1	Metropolitan area core: primary flow within an urbanized area of 50,000 and greater	US	Neurosurgery	Y	22551	Fusion of spine bones with removal of disc at upper spinal column, anterior approach	N	F	28	28	28	5124.75	1378.91	1095.04	1390.64
1619040177	Steege	Timothy	D	MD	M	I	801 Broadway Ste 617		Seattle	WA	53	98122	1	Metropolitan area core: primary flow within an urbanized area of 50,000 and greater	US	Neurosurgery	Y	22551	Fusion of spine bones with removal of disc at upper spinal column, anterior approach	N	F	14	14	14	4570	1792.04	1412.29	1387.91
1619079753	Rambo	William	M	M.D.	M	I	1910 Blanding St		Columbia	SC	45	29201	1	Metropolitan area core: primary flow within an urbanized area of 50,000 and greater	US	Neurosurgery	Y	22551	Fusion of spine bones with removal of disc at upper spinal column, anterior approach	N	F	16	17	17	5620	1461.28	1173.52	1444.45
1619089125	Mark	Edward	K	M.D.	M	I	4274 N Valdosta Rd		Valdosta	GA	13	31602	1	Metropolitan area core: primary flow within an urbanized area of 50,000 and greater	US	Neurosurgery	Y	22551	Fusion of spine bones with removal of disc at upper spinal column, anterior approach	N	F	16	17	17	4500	1614.4	1277.4	1394.45
1619161221	De Castro	Igor		M.D.	M	I	1 Mercy Ln	Suite 502	Hot Springs	AR	5	71913	1	Metropolitan area core: primary flow within an urbanized area of 50,000 and greater	US	Neurosurgery	Y	22551	Fusion of spine bones with removal of disc at upper spinal column, anterior approach	N	F	37	37	37	4248.65	1132.97	897.815	982.73
1619187697	Cardenas	Raul	J	MD	M	I	6325 Humphreys Blvd		Memphis	TN	47	38120	1	Metropolitan area core: primary flow within an urbanized area of 50,000 and greater	US	Neurosurgery	Y	22551	Fusion of spine bones with removal of disc at upper spinal column, anterior approach	N	F	12	12	12	4968.75	1247.43	1009.27	1354.06
1619926581	Wachhorst	Scott	P	M.D.	M	I	701 E El Camino Real		Mountain View	CA	6	94040	1	Metropolitan area core: primary flow within an urbanized area of 50,000 and greater	US	Neurosurgery	Y	22551	Fusion of spine bones with removal of disc at upper spinal column, anterior approach	N	F	18	18	18	5036.27	1874.54	1493.54	1403.18
1619934916	Duke	Derek	A	M.D.	M	I	861 Coronado Center Dr	Suite 200	Henderson	NV	32	89052	1	Metropolitan area core: primary flow within an urbanized area of 50,000 and greater	US	Neurosurgery	Y	22551	Fusion of spine bones with removal of disc at upper spinal column, anterior approach	N	F	13	13	13	17800	1761.56	1403.52	1403.68
1629015375	Kamath	Yogish	D	M.D.	M	I	1400 Vfw Parkway Ste 1c118a	Va Medical Center	W. Roxbury	MA	25	2132	1	Metropolitan area core: primary flow within an urbanized area of 50,000 and greater	US	Neurosurgery	Y	22551	Fusion of spine bones with removal of disc at upper spinal column, anterior approach	N	F	130	131	131	2013.45	1651.82	1316.09	1404.68
1629024401	Stringer	Walton	L	M.D.	M	I	2470 Flowood Drive		Flowood	MS	28	39232	1	Metropolitan area core: primary flow within an urbanized area of 50,000 and greater	US	Neurosurgery	Y	22551	Fusion of spine bones with removal of disc at upper spinal column, anterior approach	N	F	12	12	12	11060	1369.91	1096.15	1357.7
1629025663	Hersonskey	Tamir	Y	M.D.	M	I	301 Madison St Ste 300		Joliet	IL	17	60435	1	Metropolitan area core: primary flow within an urbanized area of 50,000 and greater	US	Neurosurgery	Y	22551	Fusion of spine bones with removal of disc at upper spinal column, anterior approach	N	F	15	15	15	5590	1382.46	1101.48	748.361
1629043930	Sikorski	Christian	W	M.D.	M	I	3950 Hollywood Rd	Suite 210	Saint Joseph	MI	26	49085	1	Metropolitan area core: primary flow within an urbanized area of 50,000 and greater	US	Neurosurgery	Y	22551	Fusion of spine bones with removal of disc at upper spinal column, anterior approach	N	F	11	13	11	3737.73	1442.94	1171.99	1236.18
1629046180	Azzam	Charles	J	M.D.	M	I	1916 Opitz Blvd		Woodbridge	VA	51	22191	1	Metropolitan area core: primary flow within an urbanized area of 50,000 and greater	US	Neurosurgery	Y	22551	Fusion of spine bones with removal of disc at upper spinal column, anterior approach	N	F	11	11	11	6000	2002.66	1582.36	1390.14
1629052782	Chen	Ying	H	D.O.	M	I	70 S Cleveland Ave		Westerville	OH	39	43081	1	Metropolitan area core: primary flow within an urbanized area of 50,000 and greater	US	Neurosurgery	Y	22551	Fusion of spine bones with removal of disc at upper spinal column, anterior approach	N	F	19	19	19	4962	1395.93	1102.86	1089.31
1629056908	Patrick	Todd	A	MD PHD	M	I	910 E Houston St	Ste 330	Tyler	TX	48	75702	1	Metropolitan area core: primary flow within an urbanized area of 50,000 and greater	US	Neurosurgery	Y	22551	Fusion of spine bones with removal of disc at upper spinal column, anterior approach	N	F	29	29	29	4326	1607.13	1280.48	1354.79
1629060660	Cook	Shon	W	MD	M	I	3400 W Tecumseh Rd		Norman	OK	40	73072	1.1	Secondary flow 30% to <50% to a larger urbanized area of 50,000 and greater	US	Neurosurgery	Y	22551	Fusion of spine bones with removal of disc at upper spinal column, anterior approach	N	F	13	14	14	4000	1580.5	1259.26	1403.18
1629099445	Six	Eric	G	M.D.	M	I	2121 Pease St Ste 607		Harlingen	TX	48	78550	1	Metropolitan area core: primary flow within an urbanized area of 50,000 and greater	US	Neurosurgery	Y	22551	Fusion of spine bones with removal of disc at upper spinal column, anterior approach	N	F	13	13	13	4511	1605.43	1269.6	1398.99
1629115308	Hollis	Peter			M	I	4500 Parsons Blvd		Flushing	NY	36	11355	1	Metropolitan area core: primary flow within an urbanized area of 50,000 and greater	US	Neurosurgery	Y	22551	Fusion of spine bones with removal of disc at upper spinal column, anterior approach	N	F	12	12	12	18511	2189.44	1740.64	1355.6
1639149792	Schoettle	Timothy	P	M.D.	M	I	2011 Murphy Ave	Suite 301	Nashville	TN	47	37203	1	Metropolitan area core: primary flow within an urbanized area of 50,000 and greater	US	Neurosurgery	Y	22551	Fusion of spine bones with removal of disc at upper spinal column, anterior approach	N	F	11	11	11	4136	1495.11	1191.23	1339.4
1639216997	Vansickle	David	P	M.D.	M	I	7750 S Broadway	Suite 350	Littleton	CO	8	80122	1	Metropolitan area core: primary flow within an urbanized area of 50,000 and greater	US	Neurosurgery	Y	22551	Fusion of spine bones with removal of disc at upper spinal column, anterior approach	N	F	16	16	16	9146	1673.39	1327.76	1403.17
1639222706	Giri	Bala	K	M.D.	M	I	1411 N Beckley Ave	Pavillion Iii, Suite 474	Dallas	TX	48	75203	1	Metropolitan area core: primary flow within an urbanized area of 50,000 and greater	US	Neurosurgery	Y	22551	Fusion of spine bones with removal of disc at upper spinal column, anterior approach	N	F	21	21	21	10117	1655.08	1322.93	1419.88
1639497563	Eddleman	Christopher	S	MD, PHD	M	I	1924 Pine St	Suite 504	Abilene	TX	48	79601	1	Metropolitan area core: primary flow within an urbanized area of 50,000 and greater	US	Neurosurgery	Y	22551	Fusion of spine bones with removal of disc at upper spinal column, anterior approach	N	F	16	16	16	4235	1605.92	1257.74	1386.89
1649204983	Vokshoor	Amir		M.D.	M	I	2811 Wilshire Blvd Ste 850		Santa Monica	CA	6	90403	1	Metropolitan area core: primary flow within an urbanized area of 50,000 and greater	US	Neurosurgery	Y	22551	Fusion of spine bones with removal of disc at upper spinal column, anterior approach	N	F	25	26	26	20000	1652.57	1316.68	1264.89
1649205394	King	Wesley	A	M.D.	M	I	450 N Roxbury Dr	Floor 3	Beverly Hills	CA	6	90210	1	Metropolitan area core: primary flow within an urbanized area of 50,000 and greater	US	Neurosurgery	Y	22551	Fusion of spine bones with removal of disc at upper spinal column, anterior approach	N	F	12	12	12	3528.77	265.507	192.641	113.15
1649214354	Elliott	John	P	M.D.	M	I	499 E Hampden Ave	Suite 220	Englewood	CO	8	80113	1	Metropolitan area core: primary flow within an urbanized area of 50,000 and greater	US	Neurosurgery	Y	22551	Fusion of spine bones with removal of disc at upper spinal column, anterior approach	N	F	14	14	14	7312	1724.97	1374.37	1353.07
1649254855	Wolff	Charles	L	MD	M	I	8333 N Davis Hwy Fl 10		Pensacola	FL	12	32514	1	Metropolitan area core: primary flow within an urbanized area of 50,000 and greater	US	Neurosurgery	Y	22551	Fusion of spine bones with removal of disc at upper spinal column, anterior approach	N	F	15	15	15	5574	1770.16	1410.37	1360.12
1649346784	Ryan	Patrick	G	M.D.	M	I	1510 Forest Ave		Montgomery	AL	1	36106	1	Metropolitan area core: primary flow within an urbanized area of 50,000 and greater	US	Neurosurgery	Y	22551	Fusion of spine bones with removal of disc at upper spinal column, anterior approach	N	F	21	21	21	5400	1407.92	1120.22	1419.88
1649353947	Larson	Jeffrey	J	MD	M	I	3320 N Grand Mill Ln		Coeur D Alene	ID	16	83814	1	Metropolitan area core: primary flow within an urbanized area of 50,000 and greater	US	Neurosurgery	Y	22551	Fusion of spine bones with removal of disc at upper spinal column, anterior approach	N	F	12	12	12	8659.5	1376.6	1100.56	1396.16
1649473000	Chi	John	H	MD	M	I	75 Francis St		Boston	MA	25	2115	1	Metropolitan area core: primary flow within an urbanized area of 50,000 and greater	US	Neurosurgery	Y	22551	Fusion of spine bones with removal of disc at upper spinal column, anterior approach	N	F	14	14	14	6898.5	1838.65	1464.94	1403.18
1649495896	Yam	David	A	M.D.	M	I	301 W Poplar St		Walla Walla	WA	53	99362	1	Metropolitan area core: primary flow within an urbanized area of 50,000 and greater	US	Neurosurgery	Y	22551	Fusion of spine bones with removal of disc at upper spinal column, anterior approach	N	F	43	43	43	4071.81	1622.9	1285.97	1367.49
1659325785	Crabtree	Herbert	M	M.D.	M	I	3801 S National Ave	West Tower, Suite 700	Springfield	MO	29	65807	1	Metropolitan area core: primary flow within an urbanized area of 50,000 and greater	US	Neurosurgery	Y	22551	Fusion of spine bones with removal of disc at upper spinal column, anterior approach	N	F	16	16	16	6785.66	1667.19	1328.33	1403.18
1659328029	Cannestra	Andrew	F	MD	M	I	800 Prudential Dr	Tower B, 11th Floor	Jacksonville	FL	12	32207	1	Metropolitan area core: primary flow within an urbanized area of 50,000 and greater	US	Neurosurgery	Y	22551	Fusion of spine bones with removal of disc at upper spinal column, anterior approach	N	F	20	20	20	5579	1613.15	1287.47	1403.17
1659355931	Haddad	Souheil	F	M.D.	M	I	700 S College Ave	Suite A	Bloomington	IN	18	47403	1	Metropolitan area core: primary flow within an urbanized area of 50,000 and greater	US	Neurosurgery	Y	22551	Fusion of spine bones with removal of disc at upper spinal column, anterior approach	N	F	15	15	15	7350	1764.09	1444.89	1403.17
1659360600	Bishop	Randolph	C	MD	M	I	4 E Jackson Blvd		Savannah	GA	13	31405	1	Metropolitan area core: primary flow within an urbanized area of 50,000 and greater	US	Neurosurgery	Y	22551	Fusion of spine bones with removal of disc at upper spinal column, anterior approach	N	F	20	20	20	8150	1599.96	1275.37	1417.52
1659374007	Clark	Leo	J	M.D.	M	I	5705 Monclova Rd	Suite 204	Maumee	OH	39	43537	1	Metropolitan area core: primary flow within an urbanized area of 50,000 and greater	US	Neurosurgery	Y	22551	Fusion of spine bones with removal of disc at upper spinal column, anterior approach	N	F	13	13	13	5300	1602.43	1273.67	1422.8
1659377620	Hartman	Michael	G	M.D.	M	I	1600 Medical Way	Suite 140	Snellville	GA	13	30078	1	Metropolitan area core: primary flow within an urbanized area of 50,000 and greater	US	Neurosurgery	Y	22551	Fusion of spine bones with removal of disc at upper spinal column, anterior approach	N	F	18	18	18	5308	1713.3	1365.07	1403.18
1659378123	Kachmann	Jeffrey	K	M.D.	M	I	7956 W Jefferson Blvd		Fort Wayne	IN	18	46804	1	Metropolitan area core: primary flow within an urbanized area of 50,000 and greater	US	Neurosurgery	Y	22551	Fusion of spine bones with removal of disc at upper spinal column, anterior approach	N	F	20	21	21	7609	1432.53	1131.78	1349.06
1659581601	Stanger	Richard	A	M.D.	M	I	10101 Park Rowe Ave	Suite 200	Baton Rouge	LA	22	70810	1	Metropolitan area core: primary flow within an urbanized area of 50,000 and greater	US	Neurosurgery	Y	22551	Fusion of spine bones with removal of disc at upper spinal column, anterior approach	N	F	11	11	11	8305	1662.02	1313.09	1403.18
1669403200	Paul	Michael	D	M.D	M	I	1701 Se Hillmoor Dr		Port St Lucie	FL	12	34952	1	Metropolitan area core: primary flow within an urbanized area of 50,000 and greater	US	Neurosurgery	Y	22551	Fusion of spine bones with removal of disc at upper spinal column, anterior approach	N	F	12	13	13	6500	1704.08	1362.14	1447.27
1669415071	Cooper	Martin		M.D.	M	I	8436 W 3rd St	Ste 800	Los Angeles	CA	6	90048	1	Metropolitan area core: primary flow within an urbanized area of 50,000 and greater	US	Neurosurgery	Y	22551	Fusion of spine bones with removal of disc at upper spinal column, anterior approach	N	F	14	14	14	9107.14	483.529	383.657	319.969
1669451753	Snyder	William	E	MD	M	I	1932 Alcoa Hwy	Ste 255	Knoxville	TN	47	37920	1	Metropolitan area core: primary flow within an urbanized area of 50,000 and greater	US	Neurosurgery	Y	22551	Fusion of spine bones with removal of disc at upper spinal column, anterior approach	N	F	23	23	23	7325.22	1441.91	1131.98	1396.01
1669461000	Wienecke	Robert	J	M.D.	M	I	4120 W Memorial Rd	Ste 300	Oklahoma City	OK	40	73120	1	Metropolitan area core: primary flow within an urbanized area of 50,000 and greater	US	Neurosurgery	Y	22551	Fusion of spine bones with removal of disc at upper spinal column, anterior approach	N	F	20	20	20	10366	1561.63	1244.23	1317.94
1669469227	Poffenbarger	Glen	J	MD	M	I	720 Lindsay Ln	Suite C	Cody	WY	56	82414	7	Small town core: primary flow within an urban cluster of 2,500 to 9,999	US	Neurosurgery	Y	22551	Fusion of spine bones with removal of disc at upper spinal column, anterior approach	N	F	26	26	26	18681.6	1775.63	1403.51	1392.14
1669472577	Silva	Marco		MD	M	I	2965 Harrison St	Suite 111	Beaumont	TX	48	77702	1	Metropolitan area core: primary flow within an urbanized area of 50,000 and greater	US	Neurosurgery	Y	22551	Fusion of spine bones with removal of disc at upper spinal column, anterior approach	N	F	12	12	12	5600	1540.15	1227.11	1286.24
1669503108	Hain	John	D	M.D.	M	I	13616 California St	Ste 100	Omaha	NE	31	68154	1	Metropolitan area core: primary flow within an urbanized area of 50,000 and greater	US	Neurosurgery	Y	22551	Fusion of spine bones with removal of disc at upper spinal column, anterior approach	N	F	13	13	13	5945	1367.07	1089.47	1396.7
1669530390	Haworth	Charles	S	MD	M	I	1219 Walter Reed Rd		Fayetteville	NC	37	28304	1	Metropolitan area core: primary flow within an urbanized area of 50,000 and greater	US	Neurosurgery	Y	22551	Fusion of spine bones with removal of disc at upper spinal column, anterior approach	N	F	18	18	18	4031	1643.75	1309.65	1403.17
1669548640	Summa	Christopher		M.D.	M	I	3035 N. Main Street		Soquel	CA	6	95073	1	Metropolitan area core: primary flow within an urbanized area of 50,000 and greater	US	Neurosurgery	Y	22551	Fusion of spine bones with removal of disc at upper spinal column, anterior approach	N	F	12	12	12	4256	1732.36	1368.1	1391.21
1669638078	Patel	Nimesh	H	MD	M	I	1411 N Beckley Ave	Pav Iii Ste#152	Dallas	TX	48	75203	1	Metropolitan area core: primary flow within an urbanized area of 50,000 and greater	US	Neurosurgery	Y	22551	Fusion of spine bones with removal of disc at upper spinal column, anterior approach	N	F	19	19	19	6951	1636.7	1306.81	1421.64
1669652699	Garrett	Mark	P	M.D.	M	I	1875 W Frye Rd Ste 300		Chandler	AZ	4	85224	1	Metropolitan area core: primary flow within an urbanized area of 50,000 and greater	US	Neurosurgery	Y	22551	Fusion of spine bones with removal of disc at upper spinal column, anterior approach	N	F	11	11	11	7000	1624.84	1270.57	1390.13
1669672960	Nalbach	Stephen	V	M.D.	M	I	700 Olympic Plaza Cir Ste 850		Tyler	TX	48	75701	1	Metropolitan area core: primary flow within an urbanized area of 50,000 and greater	US	Neurosurgery	Y	22551	Fusion of spine bones with removal of disc at upper spinal column, anterior approach	N	F	25	25	25	3583.44	1049.32	836.046	835.171
1669675641	Benglis	David	M	M.D.	M	I	2001 Peachtree Rd Ne	Suite 575	Atlanta	GA	13	30309	1	Metropolitan area core: primary flow within an urbanized area of 50,000 and greater	US	Neurosurgery	Y	22551	Fusion of spine bones with removal of disc at upper spinal column, anterior approach	N	F	26	26	26	12804	1452.65	1148.31	1222.39
1669891180	Gillis	Christopher	C	M.D.	M	I	988102 Nebraska Medical Ctr		Omaha	NE	31	68198	1	Metropolitan area core: primary flow within an urbanized area of 50,000 and greater	US	Neurosurgery	Y	22551	Fusion of spine bones with removal of disc at upper spinal column, anterior approach	N	F	17	17	17	3980.6	1502.82	1197.37	1403.18
1679510705	Emadian	Seyed	M	MD PH D	M	I	730 Kings Lane	Premier Neurosurgery & Spine Center Pc	Tullahoma	TN	47	37388	4	Micropolitan area core: primary flow within an urban cluster of 10,000 to 49,999	US	Neurosurgery	Y	22551	Fusion of spine bones with removal of disc at upper spinal column, anterior approach	N	F	26	26	26	5691	1566.3	1247.95	1403.18
1679515944	Mcpherson	Christopher	M	M.D.	M	I	6130 Harrison Ave		Cincinnati	OH	39	45247	1	Metropolitan area core: primary flow within an urbanized area of 50,000 and greater	US	Neurosurgery	Y	22551	Fusion of spine bones with removal of disc at upper spinal column, anterior approach	N	F	17	17	17	8712	1674.63	1325.69	1363.79
1679532329	Melisi	James	W	M.D.	M	I	1651 N Parham Rd		Richmond	VA	51	23229	1	Metropolitan area core: primary flow within an urbanized area of 50,000 and greater	US	Neurosurgery	Y	22551	Fusion of spine bones with removal of disc at upper spinal column, anterior approach	N	F	20	20	20	5114	1687.14	1327.39	1392.03
1679533343	Macfarlane	John	R	M.D.	M	I	5171 Cottonwood St	Suite 950	Murray	UT	49	84107	1	Metropolitan area core: primary flow within an urbanized area of 50,000 and greater	US	Neurosurgery	Y	22551	Fusion of spine bones with removal of disc at upper spinal column, anterior approach	N	F	11	11	11	8665.09	1441.62	1143.86	1168.46
1679552772	Toussaint	Leonide	G	M.D.	M	I	3201 University Dr E	Suite 410	Bryan	TX	48	77802	1	Metropolitan area core: primary flow within an urbanized area of 50,000 and greater	US	Neurosurgery	Y	22551	Fusion of spine bones with removal of disc at upper spinal column, anterior approach	N	F	11	11	11	7605.55	1664.53	1326.21	1403.18
1679580096	Misra	Mukesh		MD	M	I	42135 10th St W	Suite 301	Lancaster	CA	6	93534	1	Metropolitan area core: primary flow within an urbanized area of 50,000 and greater	US	Neurosurgery	Y	22551	Fusion of spine bones with removal of disc at upper spinal column, anterior approach	N	F	29	29	29	7000	1754.86	1398.18	1403.17
1679675565	Kader	Abraham		MD	M	I	1625 N George Mason Dr	Suite 445	Arlington	VA	51	22205	1	Metropolitan area core: primary flow within an urbanized area of 50,000 and greater	US	Neurosurgery	Y	22551	Fusion of spine bones with removal of disc at upper spinal column, anterior approach	N	F	13	13	13	1720.93	1650.3	1314.88	1303.88
1679728133	Manwaring	Jotham	C	MD	M	I	652 S Medical Center Dr Ste 420		St George	UT	49	84790	1	Metropolitan area core: primary flow within an urbanized area of 50,000 and greater	US	Neurosurgery	Y	22551	Fusion of spine bones with removal of disc at upper spinal column, anterior approach	N	F	14	14	14	4772	1764.31	1405.71	1403.18
1689605974	Morris	David	L	MD	M	I	515 W Jefferson St		Petoskey	MI	26	49770	7	Small town core: primary flow within an urban cluster of 2,500 to 9,999	US	Neurosurgery	Y	22551	Fusion of spine bones with removal of disc at upper spinal column, anterior approach	N	F	13	13	13	11288	1648.81	1308.26	1403.18
1689620775	Swartzbaugh	Joanna	R	M.D.	F	I	498 Essex St	Suite 104	Bangor	ME	23	4401	1	Metropolitan area core: primary flow within an urbanized area of 50,000 and greater	US	Neurosurgery	Y	22551	Fusion of spine bones with removal of disc at upper spinal column, anterior approach	N	F	16	16	16	7748.06	1499.35	1180.59	1394.21
1689623811	Vaught	Kevin	A	MD	M	I	1723 Broadway	Suite 410	Cape Girardeau	MO	29	63701	1	Metropolitan area core: primary flow within an urbanized area of 50,000 and greater	US	Neurosurgery	Y	22551	Fusion of spine bones with removal of disc at upper spinal column, anterior approach	N	F	15	15	15	10606	1640.62	1301.76	1403.18
1689657306	Sampath	Prakash		MD	M	I	120 Dudley St		Providence	RI	44	2905	1	Metropolitan area core: primary flow within an urbanized area of 50,000 and greater	US	Neurosurgery	Y	22551	Fusion of spine bones with removal of disc at upper spinal column, anterior approach	N	F	11	11	11	5000	1536.85	1224.48	1211.84
1689663544	Nguyen	Tung	T		M	I	17 Prospect St		Nashua	NH	33	3060	1	Metropolitan area core: primary flow within an urbanized area of 50,000 and greater	US	Neurosurgery	Y	22551	Fusion of spine bones with removal of disc at upper spinal column, anterior approach	N	F	15	15	15	4948	1721.75	1371.8	1356.4
1689669905	Pagnanelli	David	M	MD	M	I	5604 Sw Lee Blvd	Suite 357	Lawton	OK	40	73505	1	Metropolitan area core: primary flow within an urbanized area of 50,000 and greater	US	Neurosurgery	Y	22551	Fusion of spine bones with removal of disc at upper spinal column, anterior approach	N	F	26	27	27	4821	1519.04	1200.12	1416.16
1689672446	Dowd	Gregory	C	M.D.	M	I	3704 North Blvd	Suite C	Alexandria	LA	22	71301	1	Metropolitan area core: primary flow within an urbanized area of 50,000 and greater	US	Neurosurgery	Y	22551	Fusion of spine bones with removal of disc at upper spinal column, anterior approach	N	F	26	26	26	3819	1751.81	1394.44	1401.89
1689679219	Wray	Steven	D	M.D.	M	I	2001 Peachtree Rd Ne Ste 575		Atlanta	GA	13	30309	1	Metropolitan area core: primary flow within an urbanized area of 50,000 and greater	US	Neurosurgery	Y	22551	Fusion of spine bones with removal of disc at upper spinal column, anterior approach	N	F	15	15	15	12804	1623.07	1293.18	1356.4
1689806465	Richard	Paul	S	MD	M	I	6101 Pine Ridge Rd	Desk 24	Naples	FL	12	34119	1	Metropolitan area core: primary flow within an urbanized area of 50,000 and greater	US	Neurosurgery	Y	22551	Fusion of spine bones with removal of disc at upper spinal column, anterior approach	N	F	11	11	11	24220	1808.46	1440.88	1275.62
1689833329	Gary	Matthew	F	M.D.	M	I	1365b Clifton Rd Ne	Suite 6200	Atlanta	GA	13	30322	1	Metropolitan area core: primary flow within an urbanized area of 50,000 and greater	US	Neurosurgery	Y	22551	Fusion of spine bones with removal of disc at upper spinal column, anterior approach	N	F	11	11	11	6550.82	1766.29	1407.29	1403.18
1689864506	Hsieh	Kevin	E	M.D.	M	I	1430 22nd St		Sacramento	CA	6	95816	1	Metropolitan area core: primary flow within an urbanized area of 50,000 and greater	US	Neurosurgery	Y	22551	Fusion of spine bones with removal of disc at upper spinal column, anterior approach	N	F	17	17	17	5082	1684.11	1341.81	1403.17
1689876005	Trammell	James	T	MD	M	I	1850 Hickory St	Suite 101	Abilene	TX	48	79601	1	Metropolitan area core: primary flow within an urbanized area of 50,000 and greater	US	Neurosurgery	Y	22551	Fusion of spine bones with removal of disc at upper spinal column, anterior approach	N	F	33	33	33	4235	1605.49	1268.22	1393.66
1699730986	Rajpal	Sharad		M.D.	M	I	4743 Arapahoe Ave Ste 202		Boulder	CO	8	80303	1	Metropolitan area core: primary flow within an urbanized area of 50,000 and greater	US	Neurosurgery	Y	22551	Fusion of spine bones with removal of disc at upper spinal column, anterior approach	N	F	18	18	18	7823.24	1689.48	1346.09	1325.23
1699732917	Forage	James	S	M.D.	M	I	861 Coronado Center Dr	Suite 200	Henderson	NV	32	89052	1	Metropolitan area core: primary flow within an urbanized area of 50,000 and greater	US	Neurosurgery	Y	22551	Fusion of spine bones with removal of disc at upper spinal column, anterior approach	N	F	19	19	19	17800	1644.66	1310.39	1381.74
1699752048	Sethi	Khalid		M.D.	M	I	46 Harrison St		Johnson City	NY	36	13790	1	Metropolitan area core: primary flow within an urbanized area of 50,000 and greater	US	Neurosurgery	Y	22551	Fusion of spine bones with removal of disc at upper spinal column, anterior approach	N	F	28	28	28	4792.34	1561.77	1244.34	1337.53
1699756825	Berkman	Richard	A	M.D.	M	I	3601 The Vanderbilt Clinic		Nashville	TN	47	37232	1	Metropolitan area core: primary flow within an urbanized area of 50,000 and greater	US	Neurosurgery	Y	22551	Fusion of spine bones with removal of disc at upper spinal column, anterior approach	N	F	13	13	13	7962	1344.11	1065.94	1371.29
1700066321	Stevens	Edwin	A	M.D.	M	I	2341 Lewisville Clemmons Rd		Clemmons	NC	37	27012	1	Metropolitan area core: primary flow within an urbanized area of 50,000 and greater	US	Neurosurgery	Y	22551	Fusion of spine bones with removal of disc at upper spinal column, anterior approach	N	F	26	26	26	8700	1622.42	1298.2	1424.65
1700081395	Terry	Anna	R	M.D.	F	I	2150 Pennsylvania Ave Nw	Suite 7-420	Washington	DC	11	20037	1	Metropolitan area core: primary flow within an urbanized area of 50,000 and greater	US	Neurosurgery	Y	22551	Fusion of spine bones with removal of disc at upper spinal column, anterior approach	N	F	15	15	15	9000	1643.93	1300.67	1394.19
1700856994	Lanford	Gregory	B	M.D.	M	I	2011 Murphy Ave	Suite 301	Nashville	TN	47	37203	1	Metropolitan area core: primary flow within an urbanized area of 50,000 and greater	US	Neurosurgery	Y	22551	Fusion of spine bones with removal of disc at upper spinal column, anterior approach	N	F	35	35	35	4136	1541.12	1227.9	1409.32
1700863123	Galyon	Daniel	D	M.D.	M	I	46 Harrison St		Johnson City	NY	36	13790	1	Metropolitan area core: primary flow within an urbanized area of 50,000 and greater	US	Neurosurgery	Y	22551	Fusion of spine bones with removal of disc at upper spinal column, anterior approach	N	F	13	13	13	4787.65	1638.42	1305.41	1403.18
1700867348	Duarte	Luis	E	MD	M	I	120 E Beauregard Ave		San Angelo	TX	48	76903	1	Metropolitan area core: primary flow within an urbanized area of 50,000 and greater	US	Neurosurgery	Y	22551	Fusion of spine bones with removal of disc at upper spinal column, anterior approach	N	F	36	36	36	2719.31	1618.29	1289.37	1364.2
1710051305	Delasotta	Fernando	J	M.D.	M	I	598 New Rd		Linwood	NJ	34	8221	1	Metropolitan area core: primary flow within an urbanized area of 50,000 and greater	US	Neurosurgery	Y	22551	Fusion of spine bones with removal of disc at upper spinal column, anterior approach	N	F	27	27	27	15879.6	1823.51	1452.88	1403.18
1710057377	Lowry	Michael	W	M.D.	M	I	8101 W 135th St Ste 200	The Headache & Pain Center, P.A.	Overland Park	KS	20	66223	1	Metropolitan area core: primary flow within an urbanized area of 50,000 and greater	US	Neurosurgery	Y	22551	Fusion of spine bones with removal of disc at upper spinal column, anterior approach	N	F	21	21	21	4084	1520.86	1201.57	1383.98
1710084744	Wohns	Richard	N	M.D.	M	I	1519 3rd St Se	Suite 101	Puyallup	WA	53	98372	1	Metropolitan area core: primary flow within an urbanized area of 50,000 and greater	US	Neurosurgery	Y	22551	Fusion of spine bones with removal of disc at upper spinal column, anterior approach	N	F	15	15	15	5078.02	1688.86	1345.6	1403.18
1710099809	Beck	David	W	MD	M	I	1010 4th St Sw	Suite 105	Mason City	IA	19	50401	4	Micropolitan area core: primary flow within an urban cluster of 10,000 to 49,999	US	Neurosurgery	Y	22551	Fusion of spine bones with removal of disc at upper spinal column, anterior approach	N	F	15	16	15	6195.31	1553.91	1259.79	1322.49
1710927694	Mckenzie	Rick	L	MD	M	I	701 University Blvd E	Suite 702	Tuscaloosa	AL	1	35401	1	Metropolitan area core: primary flow within an urbanized area of 50,000 and greater	US	Neurosurgery	Y	22551	Fusion of spine bones with removal of disc at upper spinal column, anterior approach	N	F	54	55	55	2469.04	673.443	534.461	614.723
1710939889	Oetting	Gregory	M	M.D.	M	I	840 Stevens Creek Road		Augusta	GA	13	30907	1	Metropolitan area core: primary flow within an urbanized area of 50,000 and greater	US	Neurosurgery	Y	22551	Fusion of spine bones with removal of disc at upper spinal column, anterior approach	N	F	31	32	32	5930	1053.5	834.445	817.754
1710945415	Mayr	Matthew	T	M.D.	M	I	1651 N Parham Rd		Richmond	VA	51	23229	1	Metropolitan area core: primary flow within an urbanized area of 50,000 and greater	US	Neurosurgery	Y	22551	Fusion of spine bones with removal of disc at upper spinal column, anterior approach	N	F	14	14	14	5114	1687.29	1323.79	1388.36
1710980370	Groff	Michael	W	M.D.	M	I	75 Francis St	Neurosurgery	Boston	MA	25	2115	1	Metropolitan area core: primary flow within an urbanized area of 50,000 and greater	US	Neurosurgery	Y	22551	Fusion of spine bones with removal of disc at upper spinal column, anterior approach	N	F	11	11	11	6453.73	1755.08	1398.35	1339.4
1720030273	Masson	Robert	L	M.D.	M	I	2706 Rew Cir		Ocoee	FL	12	34761	1	Metropolitan area core: primary flow within an urbanized area of 50,000 and greater	US	Neurosurgery	Y	22551	Fusion of spine bones with removal of disc at upper spinal column, anterior approach	N	F	23	25	25	29200	1766.08	1398.81	1365.91
1720033939	Villavicencio	Alan	T	MD	M	I	4743 Arapahoe Ave	Suite 202	Boulder	CO	8	80303	1	Metropolitan area core: primary flow within an urbanized area of 50,000 and greater	US	Neurosurgery	Y	22551	Fusion of spine bones with removal of disc at upper spinal column, anterior approach	N	F	21	21	21	7823.24	1149.99	916.249	902.044
1720044415	Yeh	David	J	MD	M	I	1531 Higuera St		San Luis Obispo	CA	6	93401	1	Metropolitan area core: primary flow within an urbanized area of 50,000 and greater	US	Neurosurgery	Y	22551	Fusion of spine bones with removal of disc at upper spinal column, anterior approach	N	F	26	27	27	8681.81	1712.58	1354.04	1391.62
1720076706	Jallo	Jack	I	MD	M	I	909 Walnut St	2nd Floor	Philadelphia	PA	42	19107	1	Metropolitan area core: primary flow within an urbanized area of 50,000 and greater	US	Neurosurgery	Y	22551	Fusion of spine bones with removal of disc at upper spinal column, anterior approach	N	F	13	13	13	4905	1920.6	1523.09	1396.14
1720098023	Pollard	Barry	L	MD	M	I	102 S Van Buren		Enid	OK	40	73703	4	Micropolitan area core: primary flow within an urban cluster of 10,000 to 49,999	US	Neurosurgery	Y	22551	Fusion of spine bones with removal of disc at upper spinal column, anterior approach	N	F	17	17	17	1689.67	1603.43	1272.25	1403.17
1720228331	Ray	Pulak		M.D.	M	I	3401 N Broad St	Suite C540	Philadelphia	PA	42	19140	1	Metropolitan area core: primary flow within an urbanized area of 50,000 and greater	US	Neurosurgery	Y	22551	Fusion of spine bones with removal of disc at upper spinal column, anterior approach	N	F	14	14	14	8500	1713.64	1353.87	1403.17
1720390412	Huynh	Katie		DO	F	I	105 W 8th Ave Ste 200		Spokane	WA	53	99204	1	Metropolitan area core: primary flow within an urbanized area of 50,000 and greater	US	Neurosurgery	Y	22551	Fusion of spine bones with removal of disc at upper spinal column, anterior approach	N	F	12	12	12	3616	1559.59	1242.6	1403.18
1730101148	Johans	Timothy	J	MD	M	I	6140 Curtisian Ave	Suite 400	Boise	ID	16	83704	1	Metropolitan area core: primary flow within an urbanized area of 50,000 and greater	US	Neurosurgery	Y	22551	Fusion of spine bones with removal of disc at upper spinal column, anterior approach	N	F	13	13	13	18162.8	1448.45	1149.29	1349.21
1730127382	Lantner	Howard		M.D.	M	I	1000 Asylum Ave	Suite 3208	Hartford	CT	9	6105	1	Metropolitan area core: primary flow within an urbanized area of 50,000 and greater	US	Neurosurgery	Y	22551	Fusion of spine bones with removal of disc at upper spinal column, anterior approach	N	F	11	11	11	17250	1672.3	1332.41	1140.08
1730150913	Pacult	Artur		MD	M	I	125 Doughty St	Suite 570	Charleston	SC	45	29403	1	Metropolitan area core: primary flow within an urbanized area of 50,000 and greater	US	Neurosurgery	Y	22551	Fusion of spine bones with removal of disc at upper spinal column, anterior approach	N	F	15	15	15	4893	1556.38	1240.04	1403.17
1730176389	Porter	Randall	W	MD	M	I	2910 N 3rd Ave		Phoenix	AZ	4	85013	1	Metropolitan area core: primary flow within an urbanized area of 50,000 and greater	US	Neurosurgery	Y	22551	Fusion of spine bones with removal of disc at upper spinal column, anterior approach	N	F	16	17	17	7000	1576.28	1245.35	1361.9
1730217704	Yost	Ann-Marie		MD	F	I	9155 Sw Barnes Rd	Suite 440	Portland	OR	41	97225	1	Metropolitan area core: primary flow within an urbanized area of 50,000 and greater	US	Neurosurgery	Y	22551	Fusion of spine bones with removal of disc at upper spinal column, anterior approach	N	F	11	12	12	5236	1635.83	1314.15	1432.4
1730256876	Omsberg	Eric	P	M.D.	M	I	325c Kennedy Memorial Dr		Waterville	ME	23	4901	4	Micropolitan area core: primary flow within an urban cluster of 10,000 to 49,999	US	Neurosurgery	Y	22551	Fusion of spine bones with removal of disc at upper spinal column, anterior approach	N	F	15	15	15	5000	1567.28	1239.01	1393.62
1730272550	Yocom	Steven	S	D.O.	M	I	3 Cooper Plz	Suite 104	Camden	NJ	34	8103	1	Metropolitan area core: primary flow within an urbanized area of 50,000 and greater	US	Neurosurgery	Y	22551	Fusion of spine bones with removal of disc at upper spinal column, anterior approach	N	F	11	11	11	3725	1860.72	1482.52	1403.17
1730300716	Gibbons	Beth	A	M.D.	F	I	1800 15th St Ste 130		Greeley	CO	8	80631	1	Metropolitan area core: primary flow within an urbanized area of 50,000 and greater	US	Neurosurgery	Y	22551	Fusion of spine bones with removal of disc at upper spinal column, anterior approach	N	F	12	12	12	3581	1788.86	1425.27	1403.18
1730347899	Phillips	Blake		M.D.	M	I	9601 Baptist Health Dr	Suite 310	Little Rock	AR	5	72205	1	Metropolitan area core: primary flow within an urbanized area of 50,000 and greater	US	Neurosurgery	Y	22551	Fusion of spine bones with removal of disc at upper spinal column, anterior approach	N	F	20	20	20	3657	1557.22	1233.42	1396
1740281880	Murray	Rhett	B	MD	M	I	201 Governors Drive 1st Floor		Huntsville	AL	1	35801	1	Metropolitan area core: primary flow within an urbanized area of 50,000 and greater	US	Neurosurgery	Y	22551	Fusion of spine bones with removal of disc at upper spinal column, anterior approach	N	F	22	22	22	4739	1567.35	1225.95	1380.71
1740414895	Mannas	Jonathan	P	M.D.	M	I	4408 6th St		Lubbock	TX	48	79416	1	Metropolitan area core: primary flow within an urbanized area of 50,000 and greater	US	Neurosurgery	Y	22551	Fusion of spine bones with removal of disc at upper spinal column, anterior approach	N	F	12	12	12	5664	1571.08	1248.76	1414.04
1750311098	Callahan	James	D	M.D.	M	I	1210 B Medical Arts Blvd	#217	Anderson	IN	18	46011	1	Metropolitan area core: primary flow within an urbanized area of 50,000 and greater	US	Neurosurgery	Y	22551	Fusion of spine bones with removal of disc at upper spinal column, anterior approach	N	F	15	15	15	3938.67	1492.62	1192.16	1424.07
1750331104	Fulmer	Benjamin	B	MD	M	I	806 Saint Vincents Dr		Birmingham	AL	1	35205	1	Metropolitan area core: primary flow within an urbanized area of 50,000 and greater	US	Neurosurgery	Y	22551	Fusion of spine bones with removal of disc at upper spinal column, anterior approach	N	F	30	30	30	6958.17	1189.16	932.967	1102.15
1750354437	Silver	Mark	V	MD	M	I	300 N Highland Ave Ste 310		Sherman	TX	48	75092	1	Metropolitan area core: primary flow within an urbanized area of 50,000 and greater	US	Neurosurgery	Y	22551	Fusion of spine bones with removal of disc at upper spinal column, anterior approach	N	F	23	23	23	2704	1664.66	1319.97	1396.94
1750367876	Chow	Thomas		M.D.	M	I	703 E Marshall Ave	Suite 3004	Longview	TX	48	75601	1	Metropolitan area core: primary flow within an urbanized area of 50,000 and greater	US	Neurosurgery	Y	22551	Fusion of spine bones with removal of disc at upper spinal column, anterior approach	N	F	13	13	13	6500	1557.09	1235.48	1403.17
1750380580	Smith	Mark	D	MD	M	I	225 Baldwin Ave		Charlotte	NC	37	28204	1	Metropolitan area core: primary flow within an urbanized area of 50,000 and greater	US	Neurosurgery	Y	22551	Fusion of spine bones with removal of disc at upper spinal column, anterior approach	N	F	12	12	12	8041	1577.48	1271.23	1432.4
1750388229	Gilman	Steven	A	MD	M	I	120 E 2nd St	Suite 401	Erie	PA	42	16507	1	Metropolitan area core: primary flow within an urbanized area of 50,000 and greater	US	Neurosurgery	Y	22551	Fusion of spine bones with removal of disc at upper spinal column, anterior approach	N	F	13	14	14	5500	1663.25	1309.35	1392.93
1750389151	Angel	Ian	F	M.D.	M	I	2965 Harrison St	Suite 111	Beaumont	TX	48	77702	1	Metropolitan area core: primary flow within an urbanized area of 50,000 and greater	US	Neurosurgery	Y	22551	Fusion of spine bones with removal of disc at upper spinal column, anterior approach	N	F	11	11	11	5600	1680.16	1338.66	1403.17
1750389268	Bovis	George	K	MD	M	I	1875 Dempster St	Ste 605	Park Ridge	IL	17	60068	1	Metropolitan area core: primary flow within an urbanized area of 50,000 and greater	US	Neurosurgery	Y	22551	Fusion of spine bones with removal of disc at upper spinal column, anterior approach	N	F	12	12	12	37432.9	1153.5	919.053	667.095
1750399275	Wahl	Melvin	M	MD	M	I	512 N Young St		Kennewick	WA	53	99336	1	Metropolitan area core: primary flow within an urbanized area of 50,000 and greater	US	Neurosurgery	Y	22551	Fusion of spine bones with removal of disc at upper spinal column, anterior approach	N	F	21	21	21	3928.13	1680.1	1338.62	1403.18
1750409520	Bisson	Erica	F	M.D.	F	I	41 Mall Rd	Lahey Clinic- Department Of Neurosurgery	Burlington	MA	25	1805	1	Metropolitan area core: primary flow within an urbanized area of 50,000 and greater	US	Neurosurgery	Y	22551	Fusion of spine bones with removal of disc at upper spinal column, anterior approach	N	F	13	13	13	7619.93	1758.84	1401.35	1403.18
1750484200	Radwan	Tarek	A	MB, BCHIR	M	I	12 High St	Ste. 401	Lewiston	ME	23	4240	1	Metropolitan area core: primary flow within an urbanized area of 50,000 and greater	US	Neurosurgery	Y	22551	Fusion of spine bones with removal of disc at upper spinal column, anterior approach	N	F	13	13	13	5664.19	1491.27	1188.17	1295.24
1750562260	Magnadottir	Hulda	B	M.D.	F	I	106 Hanover St		Lebanon	NH	33	3766	4	Micropolitan area core: primary flow within an urban cluster of 10,000 to 49,999	US	Neurosurgery	Y	22551	Fusion of spine bones with removal of disc at upper spinal column, anterior approach	N	F	19	19	19	3442.1	1608.78	1274.47	1260.09
1750587838	Kelley	Brian	C	D.O.	M	I	1614 Wolf Cir		Lake Charles	LA	22	70605	1	Metropolitan area core: primary flow within an urbanized area of 50,000 and greater	US	Neurosurgery	Y	22551	Fusion of spine bones with removal of disc at upper spinal column, anterior approach	N	F	16	16	16	3875	1665.23	1326.77	1403.18
1750592051	Losiniecki	Andrew		MD	M	I	230 E Day Rd Ste 180		Mishawaka	IN	18	46545	1	Metropolitan area core: primary flow within an urbanized area of 50,000 and greater	US	Neurosurgery	Y	22551	Fusion of spine bones with removal of disc at upper spinal column, anterior approach	N	F	12	12	12	6301.83	1501.09	1191.47	1403.18
1760402614	Ratliff	John	K	M.D.	M	I	300 Pasteur Dr		Stanford	CA	6	94305	1	Metropolitan area core: primary flow within an urbanized area of 50,000 and greater	US	Neurosurgery	Y	22551	Fusion of spine bones with removal of disc at upper spinal column, anterior approach	N	F	16	16	16	7197.25	1735.77	1365.23	1281.58
1760432090	Baker	Christopher	J	M.D.	M	I	1605 W Fairbanks Ave		Winter Park	FL	12	32789	1	Metropolitan area core: primary flow within an urbanized area of 50,000 and greater	US	Neurosurgery	Y	22551	Fusion of spine bones with removal of disc at upper spinal column, anterior approach	N	F	24	24	24	5500	1767.42	1410.73	1417.79
1760447882	Scrantz	Kelly	J	MD	M	I	10101 Park Rowe Ave., Suite 200		Baton Rouge	LA	22	70810	1	Metropolitan area core: primary flow within an urbanized area of 50,000 and greater	US	Neurosurgery	Y	22551	Fusion of spine bones with removal of disc at upper spinal column, anterior approach	N	F	16	16	16	8305	1662.02	1313.09	1403.18
1760462121	Fabi	Alain	Y	MD	M	I	601 John St	Suite M124	Kalamazoo	MI	26	49007	1	Metropolitan area core: primary flow within an urbanized area of 50,000 and greater	US	Neurosurgery	Y	22551	Fusion of spine bones with removal of disc at upper spinal column, anterior approach	N	F	17	17	17	4329	1707.66	1462.36	1503.94
1760482640	Lo	Erwin		DR	M	I	6025 Metropolitan Dr	Suite 205	Beaumont	TX	48	77706	1	Metropolitan area core: primary flow within an urbanized area of 50,000 and greater	US	Neurosurgery	Y	22551	Fusion of spine bones with removal of disc at upper spinal column, anterior approach	N	F	16	16	16	13177.5	1577.88	1257.18	1359.33
1760487128	Sandhu	Faheem	A	M.D.	M	I	10401 Hospital Dr	Ste 101	Clinton	MD	24	20735	1	Metropolitan area core: primary flow within an urbanized area of 50,000 and greater	US	Neurosurgery	Y	22551	Fusion of spine bones with removal of disc at upper spinal column, anterior approach	N	F	14	14	14	4358	1930.88	1538.42	1353.07
1760489967	Rich	Kenneth	J	MD	M	I	1100 Dresser Court	Suite 100	Raleigh	NC	37	27609	1	Metropolitan area core: primary flow within an urbanized area of 50,000 and greater	US	Neurosurgery	Y	22551	Fusion of spine bones with removal of disc at upper spinal column, anterior approach	N	F	11	11	11	5081.82	833.125	661.051	699.042
1760494496	Sebastian	Cyril	T	MD	M	I	111 Vision Park Blvd Ste 260		Shenandoah	TX	48	77384	1.1	Secondary flow 30% to <50% to a larger urbanized area of 50,000 and greater	US	Neurosurgery	Y	22551	Fusion of spine bones with removal of disc at upper spinal column, anterior approach	N	F	16	16	16	17313	1655.49	1313.57	1403.17
1760589576	Lin	Dean	D	MD	M	I	2780 Cleveland Avenue	Suite 819	Fort Myers	FL	12	33901	1	Metropolitan area core: primary flow within an urbanized area of 50,000 and greater	US	Neurosurgery	Y	22551	Fusion of spine bones with removal of disc at upper spinal column, anterior approach	N	F	22	22	22	8209	1944.09	1548.95	1371.29
1760598999	Kendrick	F.	D	M.D.	M	I	2065 E South Blvd	Suite 204	Montgomery	AL	1	36116	1	Metropolitan area core: primary flow within an urbanized area of 50,000 and greater	US	Neurosurgery	Y	22551	Fusion of spine bones with removal of disc at upper spinal column, anterior approach	N	F	20	21	21	4957	1473.72	1148.65	1373.23
1760662720	Uschold	Timothy	D	MD	M	I	2900 State St		Medford	OR	41	97504	1	Metropolitan area core: primary flow within an urbanized area of 50,000 and greater	US	Neurosurgery	Y	22551	Fusion of spine bones with removal of disc at upper spinal column, anterior approach	N	F	11	11	11	6405.1	1669.09	1329.84	1403.17
1770500209	Wright	Neill	M	MD	M	I	4921 Parkview Pl Ste 6a6b	Ste 6a/6b	Saint Louis	MO	29	63110	1	Metropolitan area core: primary flow within an urbanized area of 50,000 and greater	US	Neurosurgery	Y	22551	Fusion of spine bones with removal of disc at upper spinal column, anterior approach	N	F	27	27	27	6437.04	1714.42	1365.97	1377.2
1770553075	Norvill	Keith	A	D.O.	M	I	1600 N. Grand Avenue	Suite 508	Pueblo	CO	8	81003	1	Metropolitan area core: primary flow within an urbanized area of 50,000 and greater	US	Neurosurgery	Y	22551	Fusion of spine bones with removal of disc at upper spinal column, anterior approach	N	F	15	15	15	2727	1482.07	1180.83	1122.54
1770572133	Nottmeier	Eric	W	MD	M	I	4205 Belfort Road	Suite 1100	Jacksonville	FL	12	32216	1	Metropolitan area core: primary flow within an urbanized area of 50,000 and greater	US	Neurosurgery	Y	22551	Fusion of spine bones with removal of disc at upper spinal column, anterior approach	N	F	21	21	21	5550	1831.2	1459	1403.17
1770584203	Negron	Roberto	A	MD	M	I	4410 Medical Dr	Suite 610	San Antonio	TX	48	78229	1	Metropolitan area core: primary flow within an urbanized area of 50,000 and greater	US	Neurosurgery	Y	22551	Fusion of spine bones with removal of disc at upper spinal column, anterior approach	N	F	16	16	16	1250	239.591	191.889	124.529
1770673766	D'agostino	Sabino	J	DO	M	I	9313 Medical Plaza Dr.	Suite 305	N. Charleston	SC	45	29406	1	Metropolitan area core: primary flow within an urbanized area of 50,000 and greater	US	Neurosurgery	Y	22551	Fusion of spine bones with removal of disc at upper spinal column, anterior approach	N	F	22	22	22	7657	1604.52	1278.4	1403.18
1770740516	Scott	Brandon	J	DO	M	I	3250 Gordonville Rd	Suite 450	Cape Girardeau	MO	29	63703	1	Metropolitan area core: primary flow within an urbanized area of 50,000 and greater	US	Neurosurgery	Y	22551	Fusion of spine bones with removal of disc at upper spinal column, anterior approach	N	F	17	17	17	5512.2	1664.97	1326.56	1403.18
1780611251	White	James		MD	M	I	100 Medical Center Dr	Ste 401	Gadsden	AL	1	35903	1	Metropolitan area core: primary flow within an urbanized area of 50,000 and greater	US	Neurosurgery	Y	22551	Fusion of spine bones with removal of disc at upper spinal column, anterior approach	N	F	20	20	20	6945	1477.27	1177.01	1368.1
1780620765	Soloniuk	Donald	S	M.D.	M	I	324 5th St	Suite 101	Lewiston	ID	16	83501	1	Metropolitan area core: primary flow within an urbanized area of 50,000 and greater	US	Neurosurgery	Y	22551	Fusion of spine bones with removal of disc at upper spinal column, anterior approach	N	F	16	16	16	4642.09	1224.07	971.271	1167.85
1780641563	Abraham	Robert		M.D.	M	I	4802e Johnson Ave		Jonesboro	AR	5	72401	1	Metropolitan area core: primary flow within an urbanized area of 50,000 and greater	US	Neurosurgery	Y	22551	Fusion of spine bones with removal of disc at upper spinal column, anterior approach	N	F	12	12	12	3152	1557.07	1240.59	1403.17
1780673814	Flotte	Edward	R	M.D.	M	I	3280 Dauphin St	Building A	Mobile	AL	1	36606	1	Metropolitan area core: primary flow within an urbanized area of 50,000 and greater	US	Neurosurgery	Y	22551	Fusion of spine bones with removal of disc at upper spinal column, anterior approach	N	F	21	21	21	7442.96	1216.26	966.243	1098.39
1780679126	Allen	Clark	H	M.D.	M	I	3345 Potomac Way		Idaho Falls	ID	16	83404	1	Metropolitan area core: primary flow within an urbanized area of 50,000 and greater	US	Neurosurgery	Y	22551	Fusion of spine bones with removal of disc at upper spinal column, anterior approach	N	F	14	15	15	9300	1391.83	1108.94	1233.86
1780680504	Stevenson	John	C	M.D.	M	I	4500 W Newberry Rd		Gainesville	FL	12	32607	1	Metropolitan area core: primary flow within an urbanized area of 50,000 and greater	US	Neurosurgery	Y	22551	Fusion of spine bones with removal of disc at upper spinal column, anterior approach	N	F	14	14	14	4750	1635	1302.68	1382.1
1780685818	Khairi	Saad		MD	M	I	355 W 16th St	Suite 5100	Indianapolis	IN	18	46202	1	Metropolitan area core: primary flow within an urbanized area of 50,000 and greater	US	Neurosurgery	Y	22551	Fusion of spine bones with removal of disc at upper spinal column, anterior approach	N	F	11	11	11	7188	1401.41	1111.23	1355.34
1780710822	Iguchi	Mark	H	MD	M	I	6535 N Charles St	Suite 600	Baltimore	MD	24	21204	1	Metropolitan area core: primary flow within an urbanized area of 50,000 and greater	US	Neurosurgery	Y	22551	Fusion of spine bones with removal of disc at upper spinal column, anterior approach	N	F	13	13	13	3870.38	1759.86	1390.95	1284.21
1780835769	Thomas	John	A	MD	M	I	2208 S 17th St	Suite 201	Wilmington	NC	37	28401	1	Metropolitan area core: primary flow within an urbanized area of 50,000 and greater	US	Neurosurgery	Y	22551	Fusion of spine bones with removal of disc at upper spinal column, anterior approach	N	F	29	30	30	12890	1585.21	1257.8	1378.95
1780847947	Whitlow	Justin	S	MD	M	I	501 S. Santa Fe	Suite 300	Salina	KS	20	67401	4	Micropolitan area core: primary flow within an urban cluster of 10,000 to 49,999	US	Neurosurgery	Y	22551	Fusion of spine bones with removal of disc at upper spinal column, anterior approach	N	F	11	11	11	6839	1530.48	1202.02	1322.29
1790702363	Lien	George	H	MD	M	I	1800 Medical Center Pkwy	Suite 300	Murfreesboro	TN	47	37129	1.1	Secondary flow 30% to <50% to a larger urbanized area of 50,000 and greater	US	Neurosurgery	Y	22551	Fusion of spine bones with removal of disc at upper spinal column, anterior approach	N	F	11	11	11	7160.54	1566.3	1247.95	1403.18
1790728798	Marquart	Christopher	L	M.D.	M	I	1675 Leahy St	Suite 401a	Muskegon	MI	26	49442	1	Metropolitan area core: primary flow within an urbanized area of 50,000 and greater	US	Neurosurgery	Y	22551	Fusion of spine bones with removal of disc at upper spinal column, anterior approach	N	F	12	12	12	2941.83	1638.46	1305.44	1341.3
1790729051	Wahlig	John	B	MD	M	I	195 Fore River Pkwy	Suite 490	Portland	ME	23	4102	1	Metropolitan area core: primary flow within an urbanized area of 50,000 and greater	US	Neurosurgery	Y	22551	Fusion of spine bones with removal of disc at upper spinal column, anterior approach	N	F	20	20	20	3260.14	1529.71	1209.07	1422.89
1790734226	Bowen	Samuel	R	MD	M	I	806 Saint Vincents Dr		Birmingham	AL	1	35205	1	Metropolitan area core: primary flow within an urbanized area of 50,000 and greater	US	Neurosurgery	Y	22551	Fusion of spine bones with removal of disc at upper spinal column, anterior approach	N	F	31	31	31	4761.42	758.822	593.076	654.061
1790734242	Miller	Joshua	A	MD	M	I	1932 Alcoa Hwy	Suite 255	Knoxville	TN	47	37920	1	Metropolitan area core: primary flow within an urbanized area of 50,000 and greater	US	Neurosurgery	Y	22551	Fusion of spine bones with removal of disc at upper spinal column, anterior approach	N	F	17	17	17	7186.53	1345.16	1062.94	1388.87
1790758712	Malik	Jacek	M	MD PHD	M	I	540 Snow Hill Rd		Salisbury	MD	24	21804	1	Metropolitan area core: primary flow within an urbanized area of 50,000 and greater	US	Neurosurgery	Y	22551	Fusion of spine bones with removal of disc at upper spinal column, anterior approach	N	F	11	11	11	8276	1472.88	1173.52	1307.51
1790764850	Underwood	Bill	D	M.D., PH.D.	M	I	527 Medical Park Dr	Suite 401	Bridgeport	WV	54	26330	4	Micropolitan area core: primary flow within an urban cluster of 10,000 to 49,999	US	Neurosurgery	Y	22551	Fusion of spine bones with removal of disc at upper spinal column, anterior approach	N	F	16	16	16	5103	1753.25	1378.67	1384.83
1790771095	Duncan	Johnny	D	DO	M	I	4417 W Gore Blvd	Suite 9	Lawton	OK	40	73505	1	Metropolitan area core: primary flow within an urbanized area of 50,000 and greater	US	Neurosurgery	Y	22551	Fusion of spine bones with removal of disc at upper spinal column, anterior approach	N	F	18	18	18	8584.5	1582.2	1263.04	1418.31
1790965325	Scibelli	Stephen	S	M.D.	M	I	3627 University Blvd S Suite 355	Memorial Neurosurgery Group	Jacksonville	FL	12	32216	1	Metropolitan area core: primary flow within an urbanized area of 50,000 and greater	US	Neurosurgery	Y	22551	Fusion of spine bones with removal of disc at upper spinal column, anterior approach	N	F	13	13	13	6880	1839.22	1465.39	1403.17
1801019781	Buttram	John	G	M.D.	M	I	5838 Six Forks Rd	Suite 100	Raleigh	NC	37	27609	1	Metropolitan area core: primary flow within an urbanized area of 50,000 and greater	US	Neurosurgery	Y	22551	Fusion of spine bones with removal of disc at upper spinal column, anterior approach	N	F	13	13	13	5029.23	1643.75	1309.65	1403.17
1801039052	Branch	Byron	C	M.D.	M	I	225 Baldwin Ave		Charlotte	NC	37	28204	1	Metropolitan area core: primary flow within an urbanized area of 50,000 and greater	US	Neurosurgery	Y	22551	Fusion of spine bones with removal of disc at upper spinal column, anterior approach	N	F	15	15	15	7344.07	1450.91	1154.76	1229.83
1801074661	Howes	Gregory	A	MD	M	I	10550 Montgomery Rd		Cincinnati	OH	39	45242	1	Metropolitan area core: primary flow within an urbanized area of 50,000 and greater	US	Neurosurgery	Y	22551	Fusion of spine bones with removal of disc at upper spinal column, anterior approach	N	F	15	15	15	3700	1542.6	1229.07	1262.86
1801807649	Preston	Joseph	K	MD	M	I	4015 Lamar Ave		Paris	TX	48	75462	4	Micropolitan area core: primary flow within an urban cluster of 10,000 to 49,999	US	Neurosurgery	Y	22551	Fusion of spine bones with removal of disc at upper spinal column, anterior approach	N	F	17	17	17	9230.7	1631.25	1299.7	1403.18
1801831292	Baek	Paul	N	MD	M	I	2845 Greenbrier Rd Ste 330		Green Bay	WI	55	54311	1	Metropolitan area core: primary flow within an urbanized area of 50,000 and greater	US	Neurosurgery	Y	22551	Fusion of spine bones with removal of disc at upper spinal column, anterior approach	N	F	13	13	13	15079	1580.34	1247.91	1392.14
1801859723	D'alise	Mark	D	MD	M	I	4408 6th St		Lubbock	TX	48	79416	1	Metropolitan area core: primary flow within an urbanized area of 50,000 and greater	US	Neurosurgery	Y	22551	Fusion of spine bones with removal of disc at upper spinal column, anterior approach	N	F	21	21	21	5664	1664.59	1323.47	1400.44
1801861406	Margraf	Russell	R	MD PHD	M	I	5838 Six Forks Rd	Suite 100	Raleigh	NC	37	27609	1	Metropolitan area core: primary flow within an urbanized area of 50,000 and greater	US	Neurosurgery	Y	22551	Fusion of spine bones with removal of disc at upper spinal column, anterior approach	N	F	12	12	12	6283.33	1390.29	1103.14	1259.35
1801880380	Abdolvahabi	Ramin	M	MD	M	I	3319 State Rd 7	Suite 313	Wellington	FL	12	33449	1	Metropolitan area core: primary flow within an urbanized area of 50,000 and greater	US	Neurosurgery	Y	22551	Fusion of spine bones with removal of disc at upper spinal column, anterior approach	N	F	13	14	14	15211	1065.71	849.096	686.055
1801899554	Weaver	Charles	E	MD PHD	M	I	2500 Hospital Blvd	Ste 310	Roswell	GA	13	30076	1	Metropolitan area core: primary flow within an urbanized area of 50,000 and greater	US	Neurosurgery	Y	22551	Fusion of spine bones with removal of disc at upper spinal column, anterior approach	N	F	17	17	17	2811.14	1417.19	1129.14	1106.04
1801939947	Bagley	Carlos	A	M.D.	M	I	2100 Erwin Road		Durham	NC	37	27710	1	Metropolitan area core: primary flow within an urbanized area of 50,000 and greater	US	Neurosurgery	Y	22551	Fusion of spine bones with removal of disc at upper spinal column, anterior approach	N	F	11	11	11	5188.36	1637.93	1302.08	1336.51
1801972161	Belanger	Eric		M.D.	M	I	900 E Broadway Ave		Bismarck	ND	38	58501	1	Metropolitan area core: primary flow within an urbanized area of 50,000 and greater	US	Neurosurgery	Y	22551	Fusion of spine bones with removal of disc at upper spinal column, anterior approach	N	F	16	16	16	3754.5	1580.88	1259.57	1359.33
1801992516	Jimenez	Juan	C	MD	M	I	400 N Wall St	Suite 402	Kankakee	IL	17	60901	1	Metropolitan area core: primary flow within an urbanized area of 50,000 and greater	US	Neurosurgery	Y	22551	Fusion of spine bones with removal of disc at upper spinal column, anterior approach	N	F	19	19	19	5258	2155.77	1804.28	1403.17
1801998844	Bradley	Robert	H	M.D.	M	I	2065 E South Blvd	Suite 204	Montgomery	AL	1	36116	1	Metropolitan area core: primary flow within an urbanized area of 50,000 and greater	US	Neurosurgery	Y	22551	Fusion of spine bones with removal of disc at upper spinal column, anterior approach	N	F	25	25	25	4957	1501.63	1190.59	1383.41
1811159254	Capua	John	K	D.O.	M	I	1401 Spanos Ct	Suite 130	Modesto	CA	6	95355	1	Metropolitan area core: primary flow within an urbanized area of 50,000 and greater	US	Neurosurgery	Y	22551	Fusion of spine bones with removal of disc at upper spinal column, anterior approach	N	F	18	19	19	5832	1571.16	1242.7	1283.43
1811192156	Elliott	Robert	E	M.D.	M	I	3855 W Chester Pike	Suite 245	Newtown Square	PA	42	19073	1	Metropolitan area core: primary flow within an urbanized area of 50,000 and greater	US	Neurosurgery	Y	22551	Fusion of spine bones with removal of disc at upper spinal column, anterior approach	N	F	11	11	11	3675	1686.51	1343.72	1232.24
1811946080	Weiner	Mark	A	M.D.	M	I	2600 Tuscarawas St W	Ste. 520	Canton	OH	39	44708	1	Metropolitan area core: primary flow within an urbanized area of 50,000 and greater	US	Neurosurgery	Y	22551	Fusion of spine bones with removal of disc at upper spinal column, anterior approach	N	F	15	15	15	2610.8	1831.91	1487.58	1407.44
1811954035	Naso	William	B	MD	M	I	1204 E Cheves St		Florence	SC	45	29506	1	Metropolitan area core: primary flow within an urbanized area of 50,000 and greater	US	Neurosurgery	Y	22551	Fusion of spine bones with removal of disc at upper spinal column, anterior approach	N	F	25	25	25	4996	1584.74	1256.81	1380.04
1811983661	Grillo	Peter	J	M.D.	M	I	354 Merrimack St		Lawrence	MA	25	1843	1	Metropolitan area core: primary flow within an urbanized area of 50,000 and greater	US	Neurosurgery	Y	22551	Fusion of spine bones with removal of disc at upper spinal column, anterior approach	N	F	17	17	17	1050	263.43	208.127	118.861
1811998248	Brant	Adam		M.D.	M	I	7130 N Sharon Ave	Ste 100	Fresno	CA	6	93720	1	Metropolitan area core: primary flow within an urbanized area of 50,000 and greater	US	Neurosurgery	Y	22551	Fusion of spine bones with removal of disc at upper spinal column, anterior approach	N	F	28	28	28	4235	854.98	681.205	701.6
1821014648	Willis	Brian	K	M.D.	M	I	1002 Texas Blvd Ste 406		Texarkana	TX	48	75501	1	Metropolitan area core: primary flow within an urbanized area of 50,000 and greater	US	Neurosurgery	Y	22551	Fusion of spine bones with removal of disc at upper spinal column, anterior approach	N	F	13	13	13	1687.61	1660.61	1323.09	1403.18
1821030479	Doughty	Kyle	E	M.D.	M	I	3600 Gaston Ave	Suite 1158	Dallas	TX	48	75246	1	Metropolitan area core: primary flow within an urbanized area of 50,000 and greater	US	Neurosurgery	Y	22551	Fusion of spine bones with removal of disc at upper spinal column, anterior approach	N	F	18	18	18	4537.46	987.574	786.849	763.952
1821034950	Nichols	Margaret	E	MD	F	I	1905 W 32nd Street	Ste 403	Joplin	MO	29	64804	1	Metropolitan area core: primary flow within an urbanized area of 50,000 and greater	US	Neurosurgery	Y	22551	Fusion of spine bones with removal of disc at upper spinal column, anterior approach	N	F	14	14	14	4804.29	1533.22	1221.59	1290.42
1821048752	Colon	Gary	P	MD	M	I	3200 Bailey Ln Ste 200		Naples	FL	12	34105	1	Metropolitan area core: primary flow within an urbanized area of 50,000 and greater	US	Neurosurgery	Y	22551	Fusion of spine bones with removal of disc at upper spinal column, anterior approach	N	F	25	25	25	5010	1842.42	1470.44	1326.01
1821071895	Schmitz	Marcus	P	MD	M	I	811 Cox Rd		Gastonia	NC	37	28054	1	Metropolitan area core: primary flow within an urbanized area of 50,000 and greater	US	Neurosurgery	Y	22551	Fusion of spine bones with removal of disc at upper spinal column, anterior approach	N	F	13	13	13	4682	1578.93	1247.45	1392.78
1821097775	Lusk	Michael	D	M.D.	M	I	6101 Pine Ridge Rd	Desk 23/24	Naples	FL	12	34119	1	Metropolitan area core: primary flow within an urbanized area of 50,000 and greater	US	Neurosurgery	Y	22551	Fusion of spine bones with removal of disc at upper spinal column, anterior approach	N	F	21	22	22	24220	1989.3	1584.97	1403.18
1821109786	Narotam	Pradeep	K	M.D., FACS	M	I	1530 N 7th St	Suite 106	Terre Haute	IN	18	47807	1	Metropolitan area core: primary flow within an urbanized area of 50,000 and greater	US	Neurosurgery	Y	22551	Fusion of spine bones with removal of disc at upper spinal column, anterior approach	N	F	12	12	12	4000	1570.45	1251.25	1390.51
1821189408	Khalil	Hitham	H	M.D.	M	I	2109 N Patterson St Ste B		Valdosta	GA	13	31602	1	Metropolitan area core: primary flow within an urbanized area of 50,000 and greater	US	Neurosurgery	Y	22551	Fusion of spine bones with removal of disc at upper spinal column, anterior approach	N	F	29	29	29	4500	1614.46	1274.19	1391.24
1821249277	Karuppiah	Saravanan		M.D	M	I	1500 Se Magnolia Ext	Suite 204	Ocala	FL	12	34471	1	Metropolitan area core: primary flow within an urbanized area of 50,000 and greater	US	Neurosurgery	Y	22551	Fusion of spine bones with removal of disc at upper spinal column, anterior approach	N	F	14	15	15	6880	1831.2	1459	1403.17
1831154004	Arthur	James	M	M.D.	M	I	1 Mercy Ln	Suite 502	Hot Springs	AR	5	71913	1	Metropolitan area core: primary flow within an urbanized area of 50,000 and greater	US	Neurosurgery	Y	22551	Fusion of spine bones with removal of disc at upper spinal column, anterior approach	N	F	13	13	13	5392.31	1557.07	1240.59	1403.17
1831161926	Alsina	George	A	M.D.	M	I	1025 Medical Center Dr	Suite 201	Wilmington	NC	37	28401	1	Metropolitan area core: primary flow within an urbanized area of 50,000 and greater	US	Neurosurgery	Y	22551	Fusion of spine bones with removal of disc at upper spinal column, anterior approach	N	F	14	14	14	14716	1526.54	1206.48	1418.61
1831190024	Middleton	Troy	H	M.D.	M	I	3280 Dauphin St	Building A	Mobile	AL	1	36606	1	Metropolitan area core: primary flow within an urbanized area of 50,000 and greater	US	Neurosurgery	Y	22551	Fusion of spine bones with removal of disc at upper spinal column, anterior approach	N	F	20	20	20	6002.91	974.605	776.514	822.261
1831197698	Henegar	Martin	M	MD	M	I	225 Baldwin Ave		Charlotte	NC	37	28204	1	Metropolitan area core: primary flow within an urbanized area of 50,000 and greater	US	Neurosurgery	Y	22551	Fusion of spine bones with removal of disc at upper spinal column, anterior approach	N	F	13	13	13	8041	1643.78	1308.21	1380.15
1831286863	Maher	Philip	C	MD	M	I	1717 N E St	Suite 422	Pensacola	FL	12	32501	1	Metropolitan area core: primary flow within an urbanized area of 50,000 and greater	US	Neurosurgery	Y	22551	Fusion of spine bones with removal of disc at upper spinal column, anterior approach	N	F	16	16	16	3720	1707.75	1360.64	1318.96
1831366392	Altstadt	Thomas	J	M.D.	M	I	220 Abraham Flexner Way Ste 1200		Louisville	KY	21	40202	1	Metropolitan area core: primary flow within an urbanized area of 50,000 and greater	US	Neurosurgery	Y	22551	Fusion of spine bones with removal of disc at upper spinal column, anterior approach	N	F	12	12	12	4147.58	1632.53	1300.71	1403.17
1831373042	Redmond	Andy	J	M.D.	M	I	1814 Roseland Blvd	Ste # 200	Tyler	TX	48	75701	1	Metropolitan area core: primary flow within an urbanized area of 50,000 and greater	US	Neurosurgery	Y	22551	Fusion of spine bones with removal of disc at upper spinal column, anterior approach	N	F	32	32	32	4000	1664.53	1326.21	1403.18
1831373117	Cain	Marshall	A	MD	M	I	2485 Tower Dr	Suite 9	Monroe	LA	22	71201	1	Metropolitan area core: primary flow within an urbanized area of 50,000 and greater	US	Neurosurgery	Y	22551	Fusion of spine bones with removal of disc at upper spinal column, anterior approach	N	F	17	17	17	7685	1639.02	1292.34	1395.13
1841210515	Africk	Cynthia	Z	MD	F	I	10 Aviemore Dr		Pinehurst	NC	37	28374	4	Micropolitan area core: primary flow within an urban cluster of 10,000 to 49,999	US	Neurosurgery	Y	22551	Fusion of spine bones with removal of disc at upper spinal column, anterior approach	N	F	24	24	24	8692	1540.83	1220.65	1405.63
1841231958	Lee	Max	C	MD	M	I	960 N 12th St	Suite 1800	Milwaukee	WI	55	53233	1	Metropolitan area core: primary flow within an urbanized area of 50,000 and greater	US	Neurosurgery	Y	22551	Fusion of spine bones with removal of disc at upper spinal column, anterior approach	N	F	18	18	18	6386	1505.49	1199.49	1364.19
1841249711	Behrmann	Donald	L	MD	M	I	1605 W Fairbanks Ave		Winter Park	FL	12	32789	1	Metropolitan area core: primary flow within an urbanized area of 50,000 and greater	US	Neurosurgery	Y	22551	Fusion of spine bones with removal of disc at upper spinal column, anterior approach	N	F	14	14	14	5500	1831.2	1459	1403.17
1841286390	Marciano	Frederick	F	MD PHD	M	I	7301 E 2nd St	#106	Scottsdale	AZ	4	85251	1	Metropolitan area core: primary flow within an urbanized area of 50,000 and greater	US	Neurosurgery	Y	22551	Fusion of spine bones with removal of disc at upper spinal column, anterior approach	N	F	26	26	26	7000	1624.05	1283.09	1403.17
1841289964	Suh	Daniel	V	MD	M	I	4 E Jackson Blvd		Savannah	GA	13	31405	1	Metropolitan area core: primary flow within an urbanized area of 50,000 and greater	US	Neurosurgery	Y	22551	Fusion of spine bones with removal of disc at upper spinal column, anterior approach	N	F	20	20	20	8150	1632.95	1301.05	1376.87
1841297041	Phuong	Loi	K	M.D.	M	I	7956 W Jefferson Blvd		Fort Wayne	IN	18	46804	1	Metropolitan area core: primary flow within an urbanized area of 50,000 and greater	US	Neurosurgery	Y	22551	Fusion of spine bones with removal of disc at upper spinal column, anterior approach	N	F	19	19	19	7609	1450.79	1146.21	1366.25
1841429586	Wong	Albert		M.D.	M	I	444 S San Vicente Blvd Ste 800		Los Angeles	CA	6	90048	1	Metropolitan area core: primary flow within an urbanized area of 50,000 and greater	US	Neurosurgery	Y	22551	Fusion of spine bones with removal of disc at upper spinal column, anterior approach	N	F	13	13	13	7269.23	535.779	426.883	295.482
1841491925	Evans	Brandon		MD	M	I	3336 N Futrall Dr		Fayetteville	AR	5	72703	1	Metropolitan area core: primary flow within an urbanized area of 50,000 and greater	US	Neurosurgery	Y	22551	Fusion of spine bones with removal of disc at upper spinal column, anterior approach	N	F	12	12	12	3247	1557.07	1240.59	1403.17
1851331698	Robinson	Robert	D	MD	M	I	513 Brookwood Blvd	Ste 75	Birmingham	AL	1	35209	1	Metropolitan area core: primary flow within an urbanized area of 50,000 and greater	US	Neurosurgery	Y	22551	Fusion of spine bones with removal of disc at upper spinal column, anterior approach	N	F	24	24	24	5156	1566.89	1248.42	1403.18
1851333728	Killeffer	James	A	MD	M	I	1932 Alcoa Hwy	Suite 360	Knoxville	TN	47	37920	1	Metropolitan area core: primary flow within an urbanized area of 50,000 and greater	US	Neurosurgery	Y	22551	Fusion of spine bones with removal of disc at upper spinal column, anterior approach	N	F	15	15	15	7270.2	1441.48	1138.85	1403.17
1851338628	Wiles	David	A	MD	M	I	701 Med Tech Pkwy	Suite 300	Johnson City	TN	47	37604	1	Metropolitan area core: primary flow within an urbanized area of 50,000 and greater	US	Neurosurgery	Y	22551	Fusion of spine bones with removal of disc at upper spinal column, anterior approach	N	F	11	13	13	4774	1400.88	1108	1365.16
1851341226	Morris	Enoch	C	MD	M	I	3125 Independence Dr	Suite 200	Birmingham	AL	1	35209	1	Metropolitan area core: primary flow within an urbanized area of 50,000 and greater	US	Neurosurgery	Y	22551	Fusion of spine bones with removal of disc at upper spinal column, anterior approach	N	F	11	11	11	4409	703.337	558.066	581.679
1851351530	Rich	Charles	C	M.D.	M	I	5171 Cottonwood St	Ste 950	Murray	UT	49	84107	1	Metropolitan area core: primary flow within an urbanized area of 50,000 and greater	US	Neurosurgery	Y	22551	Fusion of spine bones with removal of disc at upper spinal column, anterior approach	N	F	14	14	14	8938.57	1427.17	1132.43	1168.64
1851354179	Moyer	Donald	J	M.D.	M	I	632 Del Prado Blvd N	Suite 101	Cape Coral	FL	12	33909	1	Metropolitan area core: primary flow within an urbanized area of 50,000 and greater	US	Neurosurgery	Y	22551	Fusion of spine bones with removal of disc at upper spinal column, anterior approach	N	F	14	14	14	11140.7	1968.5	1568.4	1403.18
1851378772	Khan	Ahmed	M	MD	M	I	40 Hart St	Building A Floor 3	New Britain	CT	9	6052	1	Metropolitan area core: primary flow within an urbanized area of 50,000 and greater	US	Neurosurgery	Y	22551	Fusion of spine bones with removal of disc at upper spinal column, anterior approach	N	F	12	12	12	8525	1920.43	1530.1	1403.18
1851385181	Buster	Ward	P	DO	M	I	931 Chatham Ln		Columbus	OH	39	43221	1	Metropolitan area core: primary flow within an urbanized area of 50,000 and greater	US	Neurosurgery	Y	22551	Fusion of spine bones with removal of disc at upper spinal column, anterior approach	N	F	18	18	18	5316	1572.24	1253.23	1383.69
1851493571	Atassi	Inad	B	M.D.	M	I	1219 Walter Reed Rd		Fayetteville	NC	37	28304	1	Metropolitan area core: primary flow within an urbanized area of 50,000 and greater	US	Neurosurgery	Y	22551	Fusion of spine bones with removal of disc at upper spinal column, anterior approach	N	F	15	15	15	4031	1397.32	1113.31	1162.69
1851566855	Strom	Russell	G	M.D.	M	I	1000 East Mountain Blvd		Danville	PA	42	17822	1	Metropolitan area core: primary flow within an urbanized area of 50,000 and greater	US	Neurosurgery	Y	22551	Fusion of spine bones with removal of disc at upper spinal column, anterior approach	N	F	15	16	16	13798.1	1529.28	1214.66	1210.46
1861438517	Park	Charles	C	MD	M	I	301 St. Paul Place	Pob # 310	Baltimore	MD	24	21202	1	Metropolitan area core: primary flow within an urbanized area of 50,000 and greater	US	Neurosurgery	Y	22551	Fusion of spine bones with removal of disc at upper spinal column, anterior approach	N	F	47	48	48	5812	1836.02	1461.24	1414.4
1861453318	Rustamzadeh	Edward		M.D.	M	I	11190 Warner Ave	Suite 306	Fountain Valley	CA	6	92708	1	Metropolitan area core: primary flow within an urbanized area of 50,000 and greater	US	Neurosurgery	Y	22551	Fusion of spine bones with removal of disc at upper spinal column, anterior approach	N	F	16	16	16	9500	1691.31	1341.98	1359.33
1861454324	Oboynick	Paul	L	MD	M	I	9119 W 74th St	Suite 260	Shawnee Mission	KS	20	66204	1	Metropolitan area core: primary flow within an urbanized area of 50,000 and greater	US	Neurosurgery	Y	22551	Fusion of spine bones with removal of disc at upper spinal column, anterior approach	N	F	21	21	21	5583	1555.03	1232.72	1397.03
1861459802	Price	Kenneth	O	M.D.	M	I	3901 N Roxboro St	Suite 101	Durham	NC	37	27704	1	Metropolitan area core: primary flow within an urbanized area of 50,000 and greater	US	Neurosurgery	Y	22551	Fusion of spine bones with removal of disc at upper spinal column, anterior approach	N	F	11	11	11	5027.27	1643.83	1305.88	1390.9
1861486318	Hlavin	Mary	L	M.D.	F	I	1026 A Avenue Ne	Suite 5000	Cedar Rapids	IA	19	52402	1	Metropolitan area core: primary flow within an urbanized area of 50,000 and greater	US	Neurosurgery	Y	22551	Fusion of spine bones with removal of disc at upper spinal column, anterior approach	N	F	16	16	16	3637	1482.08	1180.84	1315.7
1861487514	Haroun	Raymond	I	M.D.	M	I	3407 Wilkens Ave	Suite 250	Baltimore	MD	24	21229	1	Metropolitan area core: primary flow within an urbanized area of 50,000 and greater	US	Neurosurgery	Y	22551	Fusion of spine bones with removal of disc at upper spinal column, anterior approach	N	F	11	11	11	16891.8	1868.14	1488.44	1403.18
1861495905	Bullard	Dennis	E	M.D.	M	I	1540 Sunday Dr	Ste 214	Raleigh	NC	37	27607	1	Metropolitan area core: primary flow within an urbanized area of 50,000 and greater	US	Neurosurgery	Y	22551	Fusion of spine bones with removal of disc at upper spinal column, anterior approach	N	F	11	12	12	4647.92	1592.38	1268.72	1359.32
1861603466	Qureshi	Shahnawaz		D.O	M	I	24 Canal St Ste 8		Big Flats	NY	36	14814	1	Metropolitan area core: primary flow within an urbanized area of 50,000 and greater	US	Neurosurgery	Y	22551	Fusion of spine bones with removal of disc at upper spinal column, anterior approach	N	F	11	11	11	5600	1638.42	1305.41	1403.18
1861678591	Tumialan	Luis	M	M.D.	M	I	7301 E 2nd St	Suite 106	Scottsdale	AZ	4	85251	1	Metropolitan area core: primary flow within an urbanized area of 50,000 and greater	US	Neurosurgery	Y	22551	Fusion of spine bones with removal of disc at upper spinal column, anterior approach	N	F	17	17	17	7000	1624.05	1283.09	1403.17
1861724064	Farhat	Hamad	I	M.D.	M	I	601 Gateway Blvd N		Chesterton	IN	18	46304	1	Metropolitan area core: primary flow within an urbanized area of 50,000 and greater	US	Neurosurgery	Y	22551	Fusion of spine bones with removal of disc at upper spinal column, anterior approach	N	F	12	13	12	10255.4	807.632	643.477	585.261
1861773889	Al Shamy	George		MD	M	I	9200 Pinecroft Dr	Ste 130	Shenandoah	TX	48	77380	1.1	Secondary flow 30% to <50% to a larger urbanized area of 50,000 and greater	US	Neurosurgery	Y	22551	Fusion of spine bones with removal of disc at upper spinal column, anterior approach	N	F	17	17	17	6890.2	1633.96	1301.85	1361.91
1871533752	Smith	Gregory	H	DO	M	I	1325 Pennsylvania Ave Ste 890		Fort Worth	TX	48	76104	1	Metropolitan area core: primary flow within an urbanized area of 50,000 and greater	US	Neurosurgery	Y	22551	Fusion of spine bones with removal of disc at upper spinal column, anterior approach	N	F	16	16	16	5100.44	1692.61	1348.58	1399.76
1871545186	Wills	Matthew	J	MD	M	I	2660 Sw 3rd St		Topeka	KS	20	66606	1	Metropolitan area core: primary flow within an urbanized area of 50,000 and greater	US	Neurosurgery	Y	22551	Fusion of spine bones with removal of disc at upper spinal column, anterior approach	N	F	12	12	12	2121.58	1367.88	1089.86	1188.03
1871553370	Miller	Jimmy		MD	M	I	405 River Rd		Greenwood	MS	28	38930	4	Micropolitan area core: primary flow within an urban cluster of 10,000 to 49,999	US	Neurosurgery	Y	22551	Fusion of spine bones with removal of disc at upper spinal column, anterior approach	N	F	11	12	12	6536	1482.56	1176.35	1403.18
1871561167	Capocelli	Anthony	L	M.D.	M	I	800 Fair Park Blvd		Little Rock	AR	5	72204	1	Metropolitan area core: primary flow within an urbanized area of 50,000 and greater	US	Neurosurgery	Y	22551	Fusion of spine bones with removal of disc at upper spinal column, anterior approach	N	F	11	11	11	4640	1290.39	1025.31	1460.93
1871563254	Krzeminski	Joseph	P	M.D.	M	I	228 Saint Charles Way Ste 300		York	PA	42	17402	1	Metropolitan area core: primary flow within an urbanized area of 50,000 and greater	US	Neurosurgery	Y	22551	Fusion of spine bones with removal of disc at upper spinal column, anterior approach	N	F	13	13	13	3722.46	1724.49	1362.76	1392.14
1871579235	Javed	Tariq		M.D.	M	I	631 Campbell Hill St Nw	100	Marietta	GA	13	30060	1	Metropolitan area core: primary flow within an urbanized area of 50,000 and greater	US	Neurosurgery	Y	22551	Fusion of spine bones with removal of disc at upper spinal column, anterior approach	N	F	14	14	14	7475	1697.6	1352.56	1302.95
1871582213	Tibbs	Robert	E	M.D.	M	I	4120 W Memorial Rd	Ste 300	Oklahoma City	OK	40	73120	1	Metropolitan area core: primary flow within an urbanized area of 50,000 and greater	US	Neurosurgery	Y	22551	Fusion of spine bones with removal of disc at upper spinal column, anterior approach	N	F	16	16	16	10231.8	1492.82	1193.75	1344.42
1871584011	Schell	Gerald	R	M.D.	M	I	3160 Cabaret Trl S		Saginaw	MI	26	48603	1	Metropolitan area core: primary flow within an urbanized area of 50,000 and greater	US	Neurosurgery	Y	22551	Fusion of spine bones with removal of disc at upper spinal column, anterior approach	N	F	22	22	22	5201.09	1649.07	1301.87	1396.66
1871590646	Moufarrij	Nazih		MD	M	I	818 N Emporia St	Suite 200	Wichita	KS	20	67214	1	Metropolitan area core: primary flow within an urbanized area of 50,000 and greater	US	Neurosurgery	Y	22551	Fusion of spine bones with removal of disc at upper spinal column, anterior approach	N	F	14	14	14	3784	1524.92	1222.38	1428.24
1871747469	Mumert	Michael	L	M.D.	M	I	3801 S National Ave	West Tower, Suite 700	Springfield	MO	29	65807	1	Metropolitan area core: primary flow within an urbanized area of 50,000 and greater	US	Neurosurgery	Y	22551	Fusion of spine bones with removal of disc at upper spinal column, anterior approach	N	F	13	13	13	6785.66	1542.12	1230.85	1430.16
1871778316	Jatavallabhula	Narasimha	S	MD	M	I	701 E Marshall Ave	Suite 400	Longview	TX	48	75601	1	Metropolitan area core: primary flow within an urbanized area of 50,000 and greater	US	Neurosurgery	Y	22551	Fusion of spine bones with removal of disc at upper spinal column, anterior approach	N	F	21	21	21	5137	1624.9	1294.63	1369.77
1881672962	Palavali	Vivekanand		MD	M	I	G3239 Beecher Rd		Flint	MI	26	48532	1	Metropolitan area core: primary flow within an urbanized area of 50,000 and greater	US	Neurosurgery	Y	22551	Fusion of spine bones with removal of disc at upper spinal column, anterior approach	N	F	13	13	13	2900	1658.4	1321.33	1403.18
1881824860	Tutt	Matthew		M.D.	M	I	1401 Harrodsburg Rd	Ste A540	Lexington	KY	21	40504	1	Metropolitan area core: primary flow within an urbanized area of 50,000 and greater	US	Neurosurgery	Y	22551	Fusion of spine bones with removal of disc at upper spinal column, anterior approach	N	F	17	17	17	6100	1591.34	1276.08	1420.9
1881863744	Grossi	Peter	M	MD	M	I	3480 Wake Forest Rd	Suite 500	Raleigh	NC	37	27609	1	Metropolitan area core: primary flow within an urbanized area of 50,000 and greater	US	Neurosurgery	Y	22551	Fusion of spine bones with removal of disc at upper spinal column, anterior approach	N	F	17	17	17	9000	1643.97	1298.96	1392.48
1891735684	Lapsiwala	Samir	B	MD	M	I	1900 Mistletoe Blvd	Suite 200	Fort Worth	TX	48	76104	1	Metropolitan area core: primary flow within an urbanized area of 50,000 and greater	US	Neurosurgery	Y	22551	Fusion of spine bones with removal of disc at upper spinal column, anterior approach	N	F	18	18	18	5100	1558.22	1236.37	1325.22
1891752176	Anson	John	A	M.D.	M	I	8530 W Sunset Rd	Suite 250	Las Vegas	NV	32	89113	1	Metropolitan area core: primary flow within an urbanized area of 50,000 and greater	US	Neurosurgery	Y	22551	Fusion of spine bones with removal of disc at upper spinal column, anterior approach	N	F	19	19	19	17800	1769.57	1402.23	1395.97
1891768883	Gerszten	Peter	C	MD	M	I	200 Lothrop St	Puh Suite B-400	Pittsburgh	PA	42	15213	1	Metropolitan area core: primary flow within an urbanized area of 50,000 and greater	US	Neurosurgery	Y	22551	Fusion of spine bones with removal of disc at upper spinal column, anterior approach	N	F	16	16	16	7402	1683.85	1341.6	1370.29
1891783254	Weitman	David	M	M.D., PH.D.	M	I	498 Essex St	Suite 104	Bangor	ME	23	4401	1	Metropolitan area core: primary flow within an urbanized area of 50,000 and greater	US	Neurosurgery	Y	22551	Fusion of spine bones with removal of disc at upper spinal column, anterior approach	N	F	13	13	13	7643	1511.65	1189.92	1393.79
1891784237	Hahn	Michael	R	M.D.	M	I	4120 W Memorial Rd	Ste 300	Oklahoma City	OK	40	73120	1	Metropolitan area core: primary flow within an urbanized area of 50,000 and greater	US	Neurosurgery	Y	22551	Fusion of spine bones with removal of disc at upper spinal column, anterior approach	N	F	23	23	23	10618.3	1620.12	1284.49	1340.81
1891969713	Bate	Berkeley	G	MD	M	I	652 S Medical Center Dr Ste 420		St George	UT	49	84790	1	Metropolitan area core: primary flow within an urbanized area of 50,000 and greater	US	Neurosurgery	Y	22551	Fusion of spine bones with removal of disc at upper spinal column, anterior approach	N	F	13	13	13	4863.77	1764.31	1405.71	1403.37
1902000599	Angeles	Carmina	F	MD	F	I	74b Centennial Loop Ste 100		Eugene	OR	41	97401	1	Metropolitan area core: primary flow within an urbanized area of 50,000 and greater	US	Neurosurgery	Y	22551	Fusion of spine bones with removal of disc at upper spinal column, anterior approach	N	F	30	30	30	5159.85	1646.86	1318.92	1414.86
1902023146	Belknap	Thomas			M	I	2500 Hospital Blvd	Suite 310	Roswell	GA	13	30076	1	Metropolitan area core: primary flow within an urbanized area of 50,000 and greater	US	Neurosurgery	Y	22551	Fusion of spine bones with removal of disc at upper spinal column, anterior approach	N	F	14	14	14	1879.91	918.467	731.787	681.543
1902095664	Johnson	Daryl	A	M.D.	M	I	415 S 28th Ave		Hattiesburg	MS	28	39401	1	Metropolitan area core: primary flow within an urbanized area of 50,000 and greater	US	Neurosurgery	Y	22551	Fusion of spine bones with removal of disc at upper spinal column, anterior approach	N	F	26	26	26	9652	1478.19	1177.75	1416.67
1902854482	Doran	Stephen	E	MD	M	I	8005 Farnam Dr	Suite 305	Omaha	NE	31	68114	1	Metropolitan area core: primary flow within an urbanized area of 50,000 and greater	US	Neurosurgery	Y	22551	Fusion of spine bones with removal of disc at upper spinal column, anterior approach	N	F	14	14	14	7928.57	1425.12	1135.46	1310.97
1902856503	Critides	Samuel	D	MD	M	I	1107 Memorial Dr Ste 100		Dalton	GA	13	30720	1	Metropolitan area core: primary flow within an urbanized area of 50,000 and greater	US	Neurosurgery	Y	22551	Fusion of spine bones with removal of disc at upper spinal column, anterior approach	N	F	11	11	11	5574	1831.2	1459	1363.63
1902885098	Boyer	Richard		MD	M	I	501 20th St	Ste 601	Knoxville	TN	47	37916	1	Metropolitan area core: primary flow within an urbanized area of 50,000 and greater	US	Neurosurgery	Y	22551	Fusion of spine bones with removal of disc at upper spinal column, anterior approach	N	F	13	13	13	7152.92	1438.81	1101.07	1367.78
1902887821	Tuffaha	Hani	J	M.D.	M	I	904 Campbell St		Williamsport	PA	42	17701	1	Metropolitan area core: primary flow within an urbanized area of 50,000 and greater	US	Neurosurgery	Y	22551	Fusion of spine bones with removal of disc at upper spinal column, anterior approach	N	F	17	17	17	3100	1613.29	1272.08	1395.27
1902911704	Zeidman	Seth	M	M.D.	M	I	400 Red Creek Dr	Suite 120	Rochester	NY	36	14623	1	Metropolitan area core: primary flow within an urbanized area of 50,000 and greater	US	Neurosurgery	Y	22551	Fusion of spine bones with removal of disc at upper spinal column, anterior approach	N	F	14	15	15	6500	1583.81	1261.9	1356.41
1902947732	Rauzzino	Michael	J	MD, FACS	M	I	10099 Ridgegate Pkwy	Suite 480	Lonetree	CO	8	80124	1	Metropolitan area core: primary flow within an urbanized area of 50,000 and greater	US	Neurosurgery	Y	22551	Fusion of spine bones with removal of disc at upper spinal column, anterior approach	N	F	15	15	15	6000	1673.39	1327.76	1403.17
1912092800	Refai	Daniel		M.D.	M	I	59 Executive Park S	Suite 3000	Atlanta	GA	13	30329	1	Metropolitan area core: primary flow within an urbanized area of 50,000 and greater	US	Neurosurgery	Y	22551	Fusion of spine bones with removal of disc at upper spinal column, anterior approach	N	F	15	15	15	6493.93	1413.03	1125.83	1122.54
1912133570	Werthammer	Matthew	C	MD	M	I	2900 1st Ave	Opc Suite 10	Huntington	WV	54	25702	1	Metropolitan area core: primary flow within an urbanized area of 50,000 and greater	US	Neurosurgery	Y	22551	Fusion of spine bones with removal of disc at upper spinal column, anterior approach	N	F	15	15	15	8545	1752.88	1396.6	1402.73
1912160409	Manjila	Sunil		M.D	M	I	11100 Euclid Ave	University Hospitals Case Medical Center	Cleveland	OH	39	44106	1	Metropolitan area core: primary flow within an urbanized area of 50,000 and greater	US	Neurosurgery	Y	22551	Fusion of spine bones with removal of disc at upper spinal column, anterior approach	N	F	17	17	17	5492.24	1703.16	1356.99	1403.18
1912926643	Nanda	Anil		MBBS	M	I	1501 Kings Hwy	Department Of Neurosurgery	Shreveport	LA	22	71130	99	Unknown	US	Neurosurgery	Y	22551	Fusion of spine bones with removal of disc at upper spinal column, anterior approach	N	F	26	26	26	9216	1651.15	1315.16	1422.98
1912935115	Harrison	Richard	L	MD	M	I	2845 Greenbrier Rd Ste 330		Green Bay	WI	55	54311	1	Metropolitan area core: primary flow within an urbanized area of 50,000 and greater	US	Neurosurgery	Y	22551	Fusion of spine bones with removal of disc at upper spinal column, anterior approach	N	F	19	19	19	15079	1505.8	1201.54	1421.64
1912956293	Held	Mark	C	MD	M	I	722 Newman Rd		New Bern	NC	37	28562	1	Metropolitan area core: primary flow within an urbanized area of 50,000 and greater	US	Neurosurgery	Y	22551	Fusion of spine bones with removal of disc at upper spinal column, anterior approach	N	F	31	31	31	4317.77	982.008	804.87	720.704
1912964008	Knightly	John	J	MD	M	I	310 Madison Ave	Suite 200	Morristown	NJ	34	7960	1	Metropolitan area core: primary flow within an urbanized area of 50,000 and greater	US	Neurosurgery	Y	22551	Fusion of spine bones with removal of disc at upper spinal column, anterior approach	N	F	11	11	11	1939.68	1847.82	1459.88	1403.17
1922004936	Ray	Joel	W	MD	M	I	150 S Mount Auburn Rd	Ste 320	Cape Girardeau	MO	29	63703	1	Metropolitan area core: primary flow within an urbanized area of 50,000 and greater	US	Neurosurgery	Y	22551	Fusion of spine bones with removal of disc at upper spinal column, anterior approach	N	F	11	11	11	5494.04	1611.22	1283.74	1361.47
1922054998	Smisson	Hugh	F		M	I	840 Pine St	Suite 880	Macon	GA	13	31201	1	Metropolitan area core: primary flow within an urbanized area of 50,000 and greater	US	Neurosurgery	Y	22551	Fusion of spine bones with removal of disc at upper spinal column, anterior approach	N	F	25	25	25	11688	1458.56	1150.67	1418.89
1922068782	Donner	Thomas	R	MD	M	I	604 N Acadia Rd	Suite 410	Thibodaux	LA	22	70301	1	Metropolitan area core: primary flow within an urbanized area of 50,000 and greater	US	Neurosurgery	Y	22551	Fusion of spine bones with removal of disc at upper spinal column, anterior approach	N	F	11	11	11	2751.45	1027.43	811.726	826.599
1922091339	Hnilica	Mark	A	MD	M	I	185 Kimel Park Dr	Suite 201	Winston Salem	NC	37	27103	1	Metropolitan area core: primary flow within an urbanized area of 50,000 and greater	US	Neurosurgery	Y	22551	Fusion of spine bones with removal of disc at upper spinal column, anterior approach	N	F	12	12	12	4472	1465.92	1151.89	1352.68
1922113869	Baron	Eli	M	MD	M	I	444 S San Vicente Blvd	Suite 800	Los Angeles	CA	6	90048	1	Metropolitan area core: primary flow within an urbanized area of 50,000 and greater	US	Neurosurgery	Y	22551	Fusion of spine bones with removal of disc at upper spinal column, anterior approach	N	F	12	13	13	12256	1474.51	1169.96	1189.46
1922115385	Anderson	James	S	MD	M	I	6701 Rockside Rd	Suite 103	Cleveland	OH	39	44131	1	Metropolitan area core: primary flow within an urbanized area of 50,000 and greater	US	Neurosurgery	Y	22551	Fusion of spine bones with removal of disc at upper spinal column, anterior approach	N	F	13	13	13	7150	1661.02	1315.67	1395.56
1922157486	Benae	Jean Louis		M.D	M	I	8000 Eldorado Parkway	Building E, Suite A	Mckinney	TX	48	75070	1	Metropolitan area core: primary flow within an urbanized area of 50,000 and greater	US	Neurosurgery	Y	22551	Fusion of spine bones with removal of disc at upper spinal column, anterior approach	N	F	12	12	12	3320.24	1404.6	1114.49	1227.78
1922243682	Hargett	Christopher	D	D.O.	M	I	1812 E Main St		Dothan	AL	1	36301	1	Metropolitan area core: primary flow within an urbanized area of 50,000 and greater	US	Neurosurgery	Y	22551	Fusion of spine bones with removal of disc at upper spinal column, anterior approach	N	F	15	15	15	4455.2	1430.05	1139.39	1397.57
1922272830	Alzate	Juan	C	MD	M	I	712 S Milwaukee Ave		Libertyville	IL	17	60048	1	Metropolitan area core: primary flow within an urbanized area of 50,000 and greater	US	Neurosurgery	Y	22551	Fusion of spine bones with removal of disc at upper spinal column, anterior approach	N	F	11	11	11	15000	1935.45	1542.07	1403.18
1922286517	Amini	Aminullah		M.D.	M	I	1400 Forest Glen Rd	Suite 225	Silver Spring	MD	24	20910	1	Metropolitan area core: primary flow within an urbanized area of 50,000 and greater	US	Neurosurgery	Y	22551	Fusion of spine bones with removal of disc at upper spinal column, anterior approach	N	F	41	41	41	10190	1745.65	1392.93	1322.07
1932100112	Faircloth	William	B	M.D.	M	I	3280 Dauphin St	Building A	Mobile	AL	1	36606	1	Metropolitan area core: primary flow within an urbanized area of 50,000 and greater	US	Neurosurgery	Y	22551	Fusion of spine bones with removal of disc at upper spinal column, anterior approach	N	F	23	23	23	8174.6	1395.38	1103.7	1228.22
1932101433	Woodard	Eric	J	M.D.	M	I	125 Parker Hill Ave	Converse 4	Roxbury Crossing	MA	25	2120	1	Metropolitan area core: primary flow within an urbanized area of 50,000 and greater	US	Neurosurgery	Y	22551	Fusion of spine bones with removal of disc at upper spinal column, anterior approach	N	F	17	17	17	13700	1773.17	1406.93	1403.17
1932123940	Reichman	Howard	R	M.D.	M	I	1055 N 300 W Ste 400		Provo	UT	49	84604	1	Metropolitan area core: primary flow within an urbanized area of 50,000 and greater	US	Neurosurgery	Y	22551	Fusion of spine bones with removal of disc at upper spinal column, anterior approach	N	F	35	35	35	5364.11	1674.88	1325.63	1405.89
1932135266	Farrukh	Abdallah	S	MD	M	I	42135 10th St W	Suite # 301	Lancaster	CA	6	93534	1	Metropolitan area core: primary flow within an urbanized area of 50,000 and greater	US	Neurosurgery	Y	22551	Fusion of spine bones with removal of disc at upper spinal column, anterior approach	N	F	21	21	21	7000	1729.04	1373.23	1378.15
1932159886	Ulloth	Joel	E	MD	M	I	2135 Airpark Dr Ste B		Redding	CA	6	96001	1	Metropolitan area core: primary flow within an urbanized area of 50,000 and greater	US	Neurosurgery	Y	22551	Fusion of spine bones with removal of disc at upper spinal column, anterior approach	N	F	14	14	14	7985	1642.51	1302.88	1402.8
1932165891	Mcgillicuddy	Gerald	T	M.D.	M	I	67 Belmont St		Worcester	MA	25	1605	1	Metropolitan area core: primary flow within an urbanized area of 50,000 and greater	US	Neurosurgery	Y	22551	Fusion of spine bones with removal of disc at upper spinal column, anterior approach	N	F	11	11	11	8554.24	1771.69	1411.59	1403.18
1932168986	Giddens	Eugene	M	MD	M	I	849 82nd Pkwy		Myrtle Beach	SC	45	29572	1	Metropolitan area core: primary flow within an urbanized area of 50,000 and greater	US	Neurosurgery	Y	22551	Fusion of spine bones with removal of disc at upper spinal column, anterior approach	N	F	16	16	16	4723	1538.62	1231.93	1380.32
1932174372	Koeleveld	Robin	F	MD	M	I	5838 Six Forks Rd	Suite 100	Raleigh	NC	37	27609	1	Metropolitan area core: primary flow within an urbanized area of 50,000 and greater	US	Neurosurgery	Y	22551	Fusion of spine bones with removal of disc at upper spinal column, anterior approach	N	F	16	16	16	4977.35	1612.09	1275.31	1367.02
1932195427	Burnett	Mark	G	MD	M	I	1015 E 32nd St	Ste 411	Austin	TX	48	78705	1	Metropolitan area core: primary flow within an urbanized area of 50,000 and greater	US	Neurosurgery	Y	22551	Fusion of spine bones with removal of disc at upper spinal column, anterior approach	N	F	14	14	14	4727.36	1499.37	1187.16	1219.44
1932196128	Ty	Henry	Y	M.D.	M	I	354 Merrimack St		Lawrence	MA	25	1843	1	Metropolitan area core: primary flow within an urbanized area of 50,000 and greater	US	Neurosurgery	Y	22551	Fusion of spine bones with removal of disc at upper spinal column, anterior approach	N	F	13	13	13	4926.92	1522.96	1203.22	1249.9
1932241742	Rahhal	Ryan	C	MD	M	I	6767 South Yale Avenue	Suite A	Tulsa	OK	40	74136	1	Metropolitan area core: primary flow within an urbanized area of 50,000 and greater	US	Neurosurgery	Y	22551	Fusion of spine bones with removal of disc at upper spinal column, anterior approach	N	F	19	19	19	1689.67	1334.48	1063.25	918.527
1932343324	Spiro	David		D.O.	M	I	1000 Asylum Ave	Suite 4320	Hartford	CT	9	6105	1	Metropolitan area core: primary flow within an urbanized area of 50,000 and greater	US	Neurosurgery	Y	22551	Fusion of spine bones with removal of disc at upper spinal column, anterior approach	N	F	13	13	13	4528.9	1796.34	1431.23	1303.88
1942205406	Bean	James	R	M.D.	M	I	1760 Nicholasville Rd	Suite 301	Lexington	KY	21	40503	1	Metropolitan area core: primary flow within an urbanized area of 50,000 and greater	US	Neurosurgery	Y	22551	Fusion of spine bones with removal of disc at upper spinal column, anterior approach	N	F	11	11	11	3729	1583.93	1243.84	1385.32
1942206727	Wolf	Erich	W	M.D, PH.D	M	I	1614 Wolf Cir		Lake Charles	LA	22	70605	1	Metropolitan area core: primary flow within an urbanized area of 50,000 and greater	US	Neurosurgery	Y	22551	Fusion of spine bones with removal of disc at upper spinal column, anterior approach	N	F	20	20	20	3900	1608.51	1280.41	1420.72
1942231501	Graham	Robert	S	M.D.	M	I	1250 E Marshall Street	Neurosurgery	Richmond	VA	51	23298	1	Metropolitan area core: primary flow within an urbanized area of 50,000 and greater	US	Neurosurgery	Y	22551	Fusion of spine bones with removal of disc at upper spinal column, anterior approach	N	F	15	15	15	6945	1599.73	1274.59	1309.63
1942240783	Givhan	Bryan	S	M.D.	M	I	701 University Blvd E	Suite 702	Tuscaloosa	AL	1	35401	1	Metropolitan area core: primary flow within an urbanized area of 50,000 and greater	US	Neurosurgery	Y	22551	Fusion of spine bones with removal of disc at upper spinal column, anterior approach	N	F	60	61	61	3754.15	1191.8	941.992	1088.03
1942290739	Olinger	Rodney	G	M.D.	M	I	6325 Humphreys Blvd		Memphis	TN	47	38120	1	Metropolitan area core: primary flow within an urbanized area of 50,000 and greater	US	Neurosurgery	Y	22551	Fusion of spine bones with removal of disc at upper spinal column, anterior approach	N	F	13	13	13	4076.92	1091.97	864.462	1016.76
1942291133	Jenkins	Jeffrey	D	MD	M	I	1130 N Church St	Suite 200	Greensboro	NC	37	27401	1	Metropolitan area core: primary flow within an urbanized area of 50,000 and greater	US	Neurosurgery	Y	22551	Fusion of spine bones with removal of disc at upper spinal column, anterior approach	N	F	22	22	22	5299.64	954.868	767.126	800.444
1942375688	Taylor	Sherry	L	M.D., PH.D	F	I	1860 Pennsylvania Ave	Suite 320	Fairfield	CA	6	94533	1	Metropolitan area core: primary flow within an urbanized area of 50,000 and greater	US	Neurosurgery	Y	22551	Fusion of spine bones with removal of disc at upper spinal column, anterior approach	N	F	12	12	12	4409.75	1695.37	1347.85	1292.72
1942385703	Fautheree	Gregory	L	MD	M	I	10101 Park Rowe Ave Ste 200		Baton Rouge	LA	22	70810	1	Metropolitan area core: primary flow within an urbanized area of 50,000 and greater	US	Neurosurgery	Y	22551	Fusion of spine bones with removal of disc at upper spinal column, anterior approach	N	F	24	24	24	8391.51	1588.55	1258.81	1417.8
1952308413	Canavati	Isa	S	M.D.	M	I	7956 W Jefferson Blvd		Fort Wayne	IN	18	46804	1	Metropolitan area core: primary flow within an urbanized area of 50,000 and greater	US	Neurosurgery	Y	22551	Fusion of spine bones with removal of disc at upper spinal column, anterior approach	N	F	40	40	40	7609	1455.71	1151.14	1393.46
1952335655	Kowalski	Robert	J	MD	M	I	2250 Drew St		Clearwater	FL	12	33765	1	Metropolitan area core: primary flow within an urbanized area of 50,000 and greater	US	Neurosurgery	Y	22551	Fusion of spine bones with removal of disc at upper spinal column, anterior approach	N	F	13	13	13	10959.7	1408.62	1122.31	1079.36
1952363152	Picker	Selwyn		MD	M	I	621 S New Ballas Rd	Suite 310a	Saint Louis	MO	29	63141	1	Metropolitan area core: primary flow within an urbanized area of 50,000 and greater	US	Neurosurgery	Y	22551	Fusion of spine bones with removal of disc at upper spinal column, anterior approach	N	F	13	13	13	5653.55	194.922	157.538	140.315
1952371098	Mccombs	Paul	R	MD	M	I	2011 Murphy Ave	Suite 401	Nashville	TN	47	37203	1	Metropolitan area core: primary flow within an urbanized area of 50,000 and greater	US	Neurosurgery	Y	22551	Fusion of spine bones with removal of disc at upper spinal column, anterior approach	N	F	23	24	24	4136	1480.89	1175.49	1395.33
1952372138	Worthington	Ward	C	MD	M	I	125 Doughty St	Suite 570	Charleston	SC	45	29403	1	Metropolitan area core: primary flow within an urbanized area of 50,000 and greater	US	Neurosurgery	Y	22551	Fusion of spine bones with removal of disc at upper spinal column, anterior approach	N	F	11	11	11	4893	1495.12	1191.23	1300.42
1952394157	Raque	George	H	MD	M	I	210 E Gray St	Ste 1105	Louisville	KY	21	40202	1	Metropolitan area core: primary flow within an urbanized area of 50,000 and greater	US	Neurosurgery	Y	22551	Fusion of spine bones with removal of disc at upper spinal column, anterior approach	N	F	20	20	20	4996	1460.41	1163.57	1262.85
1952397671	Rosner	Michael	K	MD	M	I	2150 Pennsylvania Ave Nw	Suite 7-420	Washington	DC	11	20037	1	Metropolitan area core: primary flow within an urbanized area of 50,000 and greater	US	Neurosurgery	Y	22551	Fusion of spine bones with removal of disc at upper spinal column, anterior approach	N	F	18	18	18	4965	1946.77	1551.08	1364.2
1952438269	Richards	Boyd		DO	M	I	22250 Providence Dr Ste 601		Southfield	MI	26	48075	1	Metropolitan area core: primary flow within an urbanized area of 50,000 and greater	US	Neurosurgery	Y	22551	Fusion of spine bones with removal of disc at upper spinal column, anterior approach	N	F	12	12	12	13855	1755.69	1402.59	1432.4
1952487241	Monroe	Timothy	R	M.D.	M	I	1075 Boiling Springs Rd		Spartanburg	SC	45	29303	1	Metropolitan area core: primary flow within an urbanized area of 50,000 and greater	US	Neurosurgery	Y	22551	Fusion of spine bones with removal of disc at upper spinal column, anterior approach	N	F	23	23	23	6914.99	1496.61	1192.42	1348.46
1962408930	Dagnew	Elias		M.D.	M	I	4385 Johns Creek Pkwy	Suite 200	Suwanee	GA	13	30024	1	Metropolitan area core: primary flow within an urbanized area of 50,000 and greater	US	Neurosurgery	Y	22551	Fusion of spine bones with removal of disc at upper spinal column, anterior approach	N	F	15	15	15	2833.42	1609.3	1280.93	1329.11
1962424747	Dickerman	Rob	D	D.O., PH.D.	M	I	6130 W. Parker Rd	Mob-1, Ste 502	Plano	TX	48	75093	1	Metropolitan area core: primary flow within an urbanized area of 50,000 and greater	US	Neurosurgery	Y	22551	Fusion of spine bones with removal of disc at upper spinal column, anterior approach	N	F	11	11	11	3000	1465.79	1167.86	1299.85
1962450023	Roberti	Fabio		MD	M	I	3450 11th Ct Ste 301		Vero Beach	FL	12	32960	1	Metropolitan area core: primary flow within an urbanized area of 50,000 and greater	US	Neurosurgery	Y	22551	Fusion of spine bones with removal of disc at upper spinal column, anterior approach	N	F	11	11	11	4044	1898.88	1512.93	1339.4
1962508366	Dirks	Bret	A	MD	M	I	850 W Ironwood Dr Suite 300		Coeur Dalene	ID	16	83814	1	Metropolitan area core: primary flow within an urbanized area of 50,000 and greater	US	Neurosurgery	Y	22551	Fusion of spine bones with removal of disc at upper spinal column, anterior approach	N	F	16	16	16	7200	1401.95	1110.28	1416.54
1962516310	Greenwald	David	L	M.D.	M	I	100 Whetstone Pl	Ste 310	St Augustine	FL	12	32086	1	Metropolitan area core: primary flow within an urbanized area of 50,000 and greater	US	Neurosurgery	Y	22551	Fusion of spine bones with removal of disc at upper spinal column, anterior approach	N	F	24	24	24	8250	1793.05	1428.6	1373.94
1972522191	Henkin	Philip		M.D.	M	I	1007 Professional Park Dr		Brandon	FL	12	33511	1	Metropolitan area core: primary flow within an urbanized area of 50,000 and greater	US	Neurosurgery	Y	22551	Fusion of spine bones with removal of disc at upper spinal column, anterior approach	N	F	13	13	13	5450	1995.26	1634.01	1402.96
1972547750	Hillard	Virany	H	M.D.	F	I	4 Westchester Park Dr	Fl 4	White Plains	NY	36	10604	1	Metropolitan area core: primary flow within an urbanized area of 50,000 and greater	US	Neurosurgery	Y	22551	Fusion of spine bones with removal of disc at upper spinal column, anterior approach	N	F	14	14	14	46428.5	1619.94	1279.84	876.986
1972573962	Alexander	Peter	A	M.D.	M	I	1651 N Parham Rd		Richmond	VA	51	23229	1	Metropolitan area core: primary flow within an urbanized area of 50,000 and greater	US	Neurosurgery	Y	22551	Fusion of spine bones with removal of disc at upper spinal column, anterior approach	N	F	14	14	14	5114	1686.79	1335.94	1400.76
1972588416	Muhanna	Nabil	L	M.D.	M	I	1240 Jesse Jewell Pkwy Se	Ste 300	Gainesville	GA	13	30501	1	Metropolitan area core: primary flow within an urbanized area of 50,000 and greater	US	Neurosurgery	Y	22551	Fusion of spine bones with removal of disc at upper spinal column, anterior approach	N	F	12	12	12	7045	1556.6	1240.22	1286.25
1972596179	Mayer	Norman	W	MD	M	I	911 Bypass Rd		Pikeville	KY	21	41501	7	Small town core: primary flow within an urban cluster of 2,500 to 9,999	US	Neurosurgery	Y	22551	Fusion of spine bones with removal of disc at upper spinal column, anterior approach	N	F	12	12	12	4051	1496.56	1188.54	1282.46
1972656908	Baird	Clinton	J	M.D.	M	I	6802 S Olympia Ave	Suite 300	Tulsa	OK	40	74132	1	Metropolitan area core: primary flow within an urbanized area of 50,000 and greater	US	Neurosurgery	Y	22551	Fusion of spine bones with removal of disc at upper spinal column, anterior approach	N	F	22	22	22	6589.55	1573.81	1257.39	1387.23
1972710044	Oskouian	Rod	J	MD	M	I	Seattle Neuroscience Specialists	550 1th Ave 5th Floor	Seattle	WA	53	98122	1	Metropolitan area core: primary flow within an urbanized area of 50,000 and greater	US	Neurosurgery	Y	22551	Fusion of spine bones with removal of disc at upper spinal column, anterior approach	N	F	15	15	15	4341.5	1443	1149.72	1246.96
1982637831	Lewis	Adam	I	M.D.	M	I	1080 River Oaks Dr	Suite B-103	Flowood	MS	28	39232	1	Metropolitan area core: primary flow within an urbanized area of 50,000 and greater	US	Neurosurgery	Y	22551	Fusion of spine bones with removal of disc at upper spinal column, anterior approach	N	F	27	27	27	8000	1445.53	1146.32	1292.78
1982648432	Pradhan	Ashutosh	A	MD	M	I	3 Shircliff Way	Dillion Building, Suite 714	Jacksonville	FL	12	32204	1	Metropolitan area core: primary flow within an urbanized area of 50,000 and greater	US	Neurosurgery	Y	22551	Fusion of spine bones with removal of disc at upper spinal column, anterior approach	N	F	25	25	25	5550.04	1796.46	1431.32	1375.11
1982663340	Awasthi	Deepak		MD	M	I	604 N Acadia Rd	Suite 410	Thibodaux	LA	22	70301	1	Metropolitan area core: primary flow within an urbanized area of 50,000 and greater	US	Neurosurgery	Y	22551	Fusion of spine bones with removal of disc at upper spinal column, anterior approach	N	F	26	26	26	4163.38	1394.82	1101.99	1303.88
1982699567	Theodore	Nicholas		MD	M	I	600 N Wolfe St	Meyer 7109	Baltimore	MD	24	21287	1	Metropolitan area core: primary flow within an urbanized area of 50,000 and greater	US	Neurosurgery	Y	22551	Fusion of spine bones with removal of disc at upper spinal column, anterior approach	N	F	11	11	11	10647.4	1871.61	1491.2	1339.4
1982704128	Guerin	Christopher		M.D.	M	I	842 Sunset Lake Blvd	Suite 302	Venice	FL	12	34292	1	Metropolitan area core: primary flow within an urbanized area of 50,000 and greater	US	Neurosurgery	Y	22551	Fusion of spine bones with removal of disc at upper spinal column, anterior approach	N	F	16	16	16	883.967	870.008	684.064	587.378
1982751772	Reig	Adam		MD	M	I	2011 Murphy Ave	Suite 301	Nashville	TN	47	37203	1	Metropolitan area core: primary flow within an urbanized area of 50,000 and greater	US	Neurosurgery	Y	22551	Fusion of spine bones with removal of disc at upper spinal column, anterior approach	N	F	22	23	23	4136	1498.2	1193.69	1418.43
1982813622	Bhangoo	Sandeep	S	M.D. M.S.	M	I	1010 4th St Sw	Suite 105	Mason City	IA	19	50401	4	Micropolitan area core: primary flow within an urban cluster of 10,000 to 49,999	US	Neurosurgery	Y	22551	Fusion of spine bones with removal of disc at upper spinal column, anterior approach	N	F	15	16	15	6195.31	1544.15	1249.64	1322.49
1992708663	Arias	Jose	M	MD	M	I	2200 E Parrish Ave	Bldg D Suite 100	Owensboro	KY	21	42303	1	Metropolitan area core: primary flow within an urbanized area of 50,000 and greater	US	Neurosurgery	Y	22551	Fusion of spine bones with removal of disc at upper spinal column, anterior approach	N	F	18	18	18	7376.93	1460.35	1162.85	1422.67
1992746689	Wainschel	Larry		MD	M	I	251 Cohasset Rd	Suite 370	Chico	CA	6	95926	1	Metropolitan area core: primary flow within an urbanized area of 50,000 and greater	US	Neurosurgery	Y	22551	Fusion of spine bones with removal of disc at upper spinal column, anterior approach	N	F	12	12	12	3720.92	1597.63	1272.91	1304.96
1992867329	Aryan	Henry	E	MD, FACS, FAANS	M	I	1630 E Herndon Ave		Fresno	CA	6	93720	1	Metropolitan area core: primary flow within an urbanized area of 50,000 and greater	US	Neurosurgery	Y	22551	Fusion of spine bones with removal of disc at upper spinal column, anterior approach	N	F	57	57	57	4630	1717.89	1368.11	1401.96
1992884753	Kilburn	Michael	P	MD	M	I	115 Academy Ave		Greenwood	SC	45	29646	4	Micropolitan area core: primary flow within an urban cluster of 10,000 to 49,999	US	Neurosurgery	Y	22551	Fusion of spine bones with removal of disc at upper spinal column, anterior approach	N	F	26	26	26	6500	1556.49	1234.52	1397.65
1992968218	Mesfin	Fassil	B	M.D., PH.D.	M	I	1 Hospital Dr		Columbia	MO	29	65212	1	Metropolitan area core: primary flow within an urbanized area of 50,000 and greater	US	Neurosurgery	Y	22551	Fusion of spine bones with removal of disc at upper spinal column, anterior approach	N	F	28	28	28	5404.93	1645.43	1312.04	1409.21
1003027392	Curt	Bradford		MD	M	I	9075 Centre Pointe Dr Ste 200		West Chester	OH	39	45069	1	Metropolitan area core: primary flow within an urbanized area of 50,000 and greater	US	Neurosurgery	Y	22552	Fusion of spine bones with removal of disc at upper spinal column, anterior approach	N	F	17	24	17	2022	397.087	316.378	323.501
1003050493	Auschwitz	Tyler	S		M	I	2000 South Wheeling, Ste 200	St. Johns Neuroscience Institute	Tulsa	OK	40	74104	1	Metropolitan area core: primary flow within an urbanized area of 50,000 and greater	US	Neurosurgery	Y	22552	Fusion of spine bones with removal of disc at upper spinal column, anterior approach	N	F	11	19	11	846	371.561	296.04	311.34
1003059114	Kalra	Ricky	R	M.D.	M	I	5899 Preston Rd Ste 1303		Frisco	TX	48	75034	1	Metropolitan area core: primary flow within an urbanized area of 50,000 and greater	US	Neurosurgery	Y	22552	Fusion of spine bones with removal of disc at upper spinal column, anterior approach	N	F	11	21	11	2200	345.417	277.158	336.464
1003819913	Renfro	Mark	B	MD	M	I	700 Olympic Plaza Cir	Ste 850	Tyler	TX	48	75701	1	Metropolitan area core: primary flow within an urbanized area of 50,000 and greater	US	Neurosurgery	Y	22552	Fusion of spine bones with removal of disc at upper spinal column, anterior approach	N	F	17	21	17	1142.57	343.831	273.948	289.203
1003878877	Faunce	Wesley	H	M.D.	M	I	632 Del Prado Blvd N	Suite 101	Cape Coral	FL	12	33909	1	Metropolitan area core: primary flow within an urbanized area of 50,000 and greater	US	Neurosurgery	Y	22552	Fusion of spine bones with removal of disc at upper spinal column, anterior approach	N	F	26	35	27	2950	459.063	367.099	333.602
1003920224	Friedman	Jonathan	A	M.D.	M	I	3201 University Dr E	Ste 410	Bryan	TX	48	77802	1	Metropolitan area core: primary flow within an urbanized area of 50,000 and greater	US	Neurosurgery	Y	22552	Fusion of spine bones with removal of disc at upper spinal column, anterior approach	N	F	21	27	21	1714.93	390.72	311.31	328.64
1013061084	Sherr	Gregory	T	M.D.	M	I	1121 Nw 64th Ter	Suite A	Gainesville	FL	12	32605	1	Metropolitan area core: primary flow within an urbanized area of 50,000 and greater	US	Neurosurgery	Y	22552	Fusion of spine bones with removal of disc at upper spinal column, anterior approach	N	F	11	17	11	1562.35	405.234	322.869	333.469
1013097427	Fine	Andrew	D	MD	M	I	5831 Bee Ridge Road	#100 Neurosurgery And Spine Specialists	Sarasota	FL	12	34233	1	Metropolitan area core: primary flow within an urbanized area of 50,000 and greater	US	Neurosurgery	Y	22552	Fusion of spine bones with removal of disc at upper spinal column, anterior approach	N	F	17	22	17	673.741	432.27	344.41	328.635
1013900216	Cram	Gary	P	M.D.	M	I	1130 N Church St	Suite 200	Greensboro	NC	37	27401	1	Metropolitan area core: primary flow within an urbanized area of 50,000 and greater	US	Neurosurgery	Y	22552	Fusion of spine bones with removal of disc at upper spinal column, anterior approach	N	F	14	24	14	1387.38	262.616	209.493	225.377
1013930296	Brophy	John	D	MD	M	I	6325 Humphreys Blvd		Memphis	TN	47	38120	1	Metropolitan area core: primary flow within an urbanized area of 50,000 and greater	US	Neurosurgery	Y	22552	Fusion of spine bones with removal of disc at upper spinal column, anterior approach	N	F	12	18	12	2500	326.658	264.533	342.325
1023067261	Tolentino	Paul	J	MD PHD	M	I	1723 Broadway	Suite 410	Cape Girardeau	MO	29	63701	1	Metropolitan area core: primary flow within an urbanized area of 50,000 and greater	US	Neurosurgery	Y	22552	Fusion of spine bones with removal of disc at upper spinal column, anterior approach	N	F	20	35	20	3039	388.18	308.003	328.637
1023081254	Kutz	Scott		MD	M	I	6020 W Parker Rd	Suite 200	Plano	TX	48	75093	1	Metropolitan area core: primary flow within an urbanized area of 50,000 and greater	US	Neurosurgery	Y	22552	Fusion of spine bones with removal of disc at upper spinal column, anterior approach	N	F	11	14	11	406.93	390.718	311.306	328.64
1023244506	Miller	Joseph	H	M.D.	M	I	1010 E 3rd St	Suite 202	Chattanooga	TN	47	37403	1	Metropolitan area core: primary flow within an urbanized area of 50,000 and greater	US	Neurosurgery	Y	22552	Fusion of spine bones with removal of disc at upper spinal column, anterior approach	N	F	13	18	13	730.711	332.537	264.946	297.961
1033180757	El-Naggar	Amr	O	M.D.	M	I	350 Hospital Way	Suite 270	Somerset	KY	21	42503	4	Micropolitan area core: primary flow within an urban cluster of 10,000 to 49,999	US	Neurosurgery	Y	22552	Fusion of spine bones with removal of disc at upper spinal column, anterior approach	N	F	11	11	11	770.253	383.495	305.436	328.63
1043203177	Hitchon	Patrick	W	MD	M	I	200 Hawkins Dr		Iowa City	IA	19	52242	1	Metropolitan area core: primary flow within an urbanized area of 50,000 and greater	US	Neurosurgery	Y	22552	Fusion of spine bones with removal of disc at upper spinal column, anterior approach	N	F	13	19	13	2904.63	362.091	288.493	328.634
1043203706	Han	Patrick		MD	M	I	2000 S Wheeling Ave	Suite 200	Tulsa	OK	40	74104	1	Metropolitan area core: primary flow within an urbanized area of 50,000 and greater	US	Neurosurgery	Y	22552	Fusion of spine bones with removal of disc at upper spinal column, anterior approach	N	F	17	29	17	846	392.203	312.486	328.636
1043210727	Shannon	Michael	B	MD	M	I	2809 Bell St		Zanesville	OH	39	43701	4	Micropolitan area core: primary flow within an urban cluster of 10,000 to 49,999	US	Neurosurgery	Y	22552	Fusion of spine bones with removal of disc at upper spinal column, anterior approach	N	F	17	21	17	2833.33	356.067	282.352	305.16
1043228141	King	Christopher		D.O.	M	I	1111 Delafield St Ste 105		Waukesha	WI	55	53188	1	Metropolitan area core: primary flow within an urbanized area of 50,000 and greater	US	Neurosurgery	Y	22552	Fusion of spine bones with removal of disc at upper spinal column, anterior approach	N	F	12	19	12	1419	367.947	293.16	328.636
1043256613	Coester	Hans	C	MD	M	I	1107 S Lemay Ave	Suite 240	Fort Collins	CO	8	80524	1	Metropolitan area core: primary flow within an urbanized area of 50,000 and greater	US	Neurosurgery	Y	22552	Fusion of spine bones with removal of disc at upper spinal column, anterior approach	N	F	14	16	14	812.562	418.95	333.8	328.64
1043261597	George	Richard	E	MD	M	I	4515 Marsha Sharp Fwy		Lubbock	TX	48	79407	1	Metropolitan area core: primary flow within an urbanized area of 50,000 and greater	US	Neurosurgery	Y	22552	Fusion of spine bones with removal of disc at upper spinal column, anterior approach	N	F	19	25	19	886.68	380.136	303.901	331.926
1043262363	Baldwin	Nevan	G	MD	M	I	15195 Heathcote Blvd Ste 150		Haymarket	VA	51	20169	2	Metropolitan area high commuting: primary flow 30% or more to a urbanized area of 50,000 and greater	US	Neurosurgery	Y	22552	Fusion of spine bones with removal of disc at upper spinal column, anterior approach	N	F	14	20	14	1320	390.718	311.306	328.639
1043263536	Haynes	Walter	G	M.D.	M	I	513 Brookwood Blvd	Ste. 75	Birmingham	AL	1	35209	1	Metropolitan area core: primary flow within an urbanized area of 50,000 and greater	US	Neurosurgery	Y	22552	Fusion of spine bones with removal of disc at upper spinal column, anterior approach	N	F	16	18	16	511	57.02	45.43	52.59
1043286727	Choudhri	Tanvir	F	M.D.	M	I	5 E 98th St	7th Floor	New York	NY	36	10029	1	Metropolitan area core: primary flow within an urbanized area of 50,000 and greater	US	Neurosurgery	Y	22552	Fusion of spine bones with removal of disc at upper spinal column, anterior approach	N	F	11	18	11	3056.67	493.959	393.56	328.635
1043385784	Junn	Fredrick	S	M.D.	M	I	18181 Oakwood Blvd	Ste 403	Dearborn	MI	26	48124	1	Metropolitan area core: primary flow within an urbanized area of 50,000 and greater	US	Neurosurgery	Y	22552	Fusion of spine bones with removal of disc at upper spinal column, anterior approach	N	F	22	39	22	10338	434.566	343.333	328.639
1053347906	Wang	Michael	Y	MD	M	I	1475 Nw 12th Ave		Miami	FL	12	33136	1	Metropolitan area core: primary flow within an urbanized area of 50,000 and greater	US	Neurosurgery	Y	22552	Fusion of spine bones with removal of disc at upper spinal column, anterior approach	N	F	12	22	12	1896	519.163	411.933	328.636
1053356378	Yalamanchili	Ravi		M.D.	M	I	141 Thomas Johnson Dr	Suite 200	Frederick	MD	24	21702	1.1	Secondary flow 30% to <50% to a larger urbanized area of 50,000 and greater	US	Neurosurgery	Y	22552	Fusion of spine bones with removal of disc at upper spinal column, anterior approach	N	F	11	13	11	4225	419.405	334.16	328.634
1053361386	Sawin	Paul	D	M.D.	M	I	1605 W Fairbanks Ave		Winter Park	FL	12	32789	1	Metropolitan area core: primary flow within an urbanized area of 50,000 and greater	US	Neurosurgery	Y	22552	Fusion of spine bones with removal of disc at upper spinal column, anterior approach	N	F	30	48	30	1650	414.259	330.06	332.06
1053375758	Spencer	Timothy	E	DO	M	I	14250 Beadle Lake Rd	Ste 160	Battle Creek	MI	26	49014	1	Metropolitan area core: primary flow within an urbanized area of 50,000 and greater	US	Neurosurgery	Y	22552	Fusion of spine bones with removal of disc at upper spinal column, anterior approach	N	F	39	64	40	1929	402.66	320.82	328.64
1063414803	Walker	David	H	MD	M	I	2900 State St		Medford	OR	41	97504	1	Metropolitan area core: primary flow within an urbanized area of 50,000 and greater	US	Neurosurgery	Y	22552	Fusion of spine bones with removal of disc at upper spinal column, anterior approach	N	F	14	27	14	1207.73	390.283	310.956	328.636
1063456523	Thibodeau	Lee	L	MD	M	I	195 Fore River Pkwy	Suite 490	Portland	ME	23	4102	1	Metropolitan area core: primary flow within an urbanized area of 50,000 and greater	US	Neurosurgery	Y	22552	Fusion of spine bones with removal of disc at upper spinal column, anterior approach	N	F	13	18	13	1035.97	388.1	309.22	328.64
1063687184	Kurtom	Khalid	H	MD	M	I	403 Purdy St	Suite 204	Easton	MD	24	21601	4	Micropolitan area core: primary flow within an urban cluster of 10,000 to 49,999	US	Neurosurgery	Y	22552	Fusion of spine bones with removal of disc at upper spinal column, anterior approach	N	F	18	25	18	933.143	436.818	348.032	328.633
1063699833	Gamadia	Kaywan	D	D.O	M	I	150 S Mount Auburn Rd	Suite 342	Cape Girardeau	MO	29	63703	1	Metropolitan area core: primary flow within an urbanized area of 50,000 and greater	US	Neurosurgery	Y	22552	Fusion of spine bones with removal of disc at upper spinal column, anterior approach	N	F	11	12	11	1265.44	394.469	314.29	328.632
1073611968	Rastogi	Pawan		MD	M	I	774 Christiana Road	Suite 202	Newark	DE	10	19713	1	Metropolitan area core: primary flow within an urbanized area of 50,000 and greater	US	Neurosurgery	Y	22552	Fusion of spine bones with removal of disc at upper spinal column, anterior approach	N	F	18	28	18	3050	403.13	318.497	328.64
1073738613	Sin	Anthony	H	M.D.	M	I	1501 Kings Hwy		Shreveport	LA	22	71103	1	Metropolitan area core: primary flow within an urbanized area of 50,000 and greater	US	Neurosurgery	Y	22552	Fusion of spine bones with removal of disc at upper spinal column, anterior approach	N	F	16	23	16	2187	414.823	330.51	328.64
1073828794	Sandquist	Lee		D.O.	M	I	820 N Chelan Ave		Wenatchee	WA	53	98801	1	Metropolitan area core: primary flow within an urbanized area of 50,000 and greater	US	Neurosurgery	Y	22552	Fusion of spine bones with removal of disc at upper spinal column, anterior approach	N	F	16	30	16	1025.14	365.092	290.886	334.114
1083620942	Boulos	Paul	T	MD	M	I	774 Christiana Rd	Ste 202	Newark	DE	10	19713	1	Metropolitan area core: primary flow within an urbanized area of 50,000 and greater	US	Neurosurgery	Y	22552	Fusion of spine bones with removal of disc at upper spinal column, anterior approach	N	F	14	20	14	3050	382.791	302.428	332.747
1083621957	Halamandaris	Gus	G	MD	M	I	220 San Jose St		Salinas	CA	6	93901	1	Metropolitan area core: primary flow within an urbanized area of 50,000 and greater	US	Neurosurgery	Y	22552	Fusion of spine bones with removal of disc at upper spinal column, anterior approach	N	F	17	26	17	977	398.59	317.579	328.64
1083640403	Vrionis	Fotios		MD	M	I	12902 Usf Magnolia Dr	Mdc 44	Tampa	FL	12	33612	1	Metropolitan area core: primary flow within an urbanized area of 50,000 and greater	US	Neurosurgery	Y	22552	Fusion of spine bones with removal of disc at upper spinal column, anterior approach	N	F	14	24	14	1913.29	470.048	374.508	328.632
1093703571	Citow	Jonathan	S	MD	M	I	712 S Milwaukee Ave		Libertyville	IL	17	60048	1	Metropolitan area core: primary flow within an urbanized area of 50,000 and greater	US	Neurosurgery	Y	22552	Fusion of spine bones with removal of disc at upper spinal column, anterior approach	N	F	49	113	50	10000	428.486	342.427	323.547
1093782864	Dorai	Zeena		MD	F	I	3333 N. Calvert Street	Suite 400	Baltimore	MD	24	21218	1	Metropolitan area core: primary flow within an urbanized area of 50,000 and greater	US	Neurosurgery	Y	22552	Fusion of spine bones with removal of disc at upper spinal column, anterior approach	N	F	20	35	21	918.871	406.935	324.757	309.856
1093929150	Smith	Marcus	A	M.D.	M	I	1002 Texas Blvd	Suite 406	Texarkana	TX	48	75501	1	Metropolitan area core: primary flow within an urbanized area of 50,000 and greater	US	Neurosurgery	Y	22552	Fusion of spine bones with removal of disc at upper spinal column, anterior approach	N	F	25	35	25	455.308	372.356	297.234	330.987
1093976995	Cheatle	Joseph	T	MD	M	I	849 82nd Pkwy		Myrtle Beach	SC	45	29572	1	Metropolitan area core: primary flow within an urbanized area of 50,000 and greater	US	Neurosurgery	Y	22552	Fusion of spine bones with removal of disc at upper spinal column, anterior approach	N	F	13	14	13	1104	252.768	201.395	219.599
1104040732	Kachmann	Michael	C	MD	M	I	3825 Edwards Rd	Suite 300	Cincinnati	OH	39	45209	1	Metropolitan area core: primary flow within an urbanized area of 50,000 and greater	US	Neurosurgery	Y	22552	Fusion of spine bones with removal of disc at upper spinal column, anterior approach	N	F	11	17	11	2022	379.661	302.494	333.468
1104824671	Chavis	Tamerla	D	MD	F	I	755 N 11th Street	Suite P5500	Beaumont	TX	48	77702	1	Metropolitan area core: primary flow within an urbanized area of 50,000 and greater	US	Neurosurgery	Y	22552	Fusion of spine bones with removal of disc at upper spinal column, anterior approach	N	F	16	23	16	1800	369.87	293.477	328.64
1104833524	Giovanini	Mark	A	M.D.	M	I	1040 Gulf Breeze Pkwy	Suite 209	Gulf Breeze	FL	12	32561	1	Metropolitan area core: primary flow within an urbanized area of 50,000 and greater	US	Neurosurgery	Y	22552	Fusion of spine bones with removal of disc at upper spinal column, anterior approach	N	F	12	15	12	2883	404.37	320.85	328.634
1104861103	Yarosh	Cherylon	A	MD	F	I	1905 W 32nd St Ste 403		Joplin	MO	29	64804	1	Metropolitan area core: primary flow within an urbanized area of 50,000 and greater	US	Neurosurgery	Y	22552	Fusion of spine bones with removal of disc at upper spinal column, anterior approach	N	F	11	18	11	1112	361.443	290.175	337.765
1104911759	Barrett-Tuck	Rebecca		MD	F	I	4802e Johnson Ave		Jonesboro	AR	5	72401	1	Metropolitan area core: primary flow within an urbanized area of 50,000 and greater	US	Neurosurgery	Y	22552	Fusion of spine bones with removal of disc at upper spinal column, anterior approach	N	F	11	12	11	741	365.66	291.34	328.64
1104927458	Shutack	John	M	MD	M	I	300 Medical Pkwy Ste 206		Chesapeake	VA	51	23320	1	Metropolitan area core: primary flow within an urbanized area of 50,000 and greater	US	Neurosurgery	Y	22552	Fusion of spine bones with removal of disc at upper spinal column, anterior approach	N	F	11	15	11	5917	401.03	319.52	328.633
1104961010	Voyadzis	Jean-Marc		M.D.	M	I	10401 Hospital Dr	Suite 101	Clinton	MD	24	20735	1	Metropolitan area core: primary flow within an urbanized area of 50,000 and greater	US	Neurosurgery	Y	22552	Fusion of spine bones with removal of disc at upper spinal column, anterior approach	N	F	11	17	11	1007	444.747	354.349	328.634
1114913605	Webb	Kristopher	M	MD	M	I	3000 N Ih 35	Suite 600	Austin	TX	48	78705	1	Metropolitan area core: primary flow within an urbanized area of 50,000 and greater	US	Neurosurgery	Y	22552	Fusion of spine bones with removal of disc at upper spinal column, anterior approach	N	F	16	24	16	1166.75	383.015	305.168	317.137
1114919230	Rothschild	Cheslovas		MD, PHD, FACS	M	I	1887 Kingsley Ave	Suite1900	Orange Park	FL	12	32073	1	Metropolitan area core: primary flow within an urbanized area of 50,000 and greater	US	Neurosurgery	Y	22552	Fusion of spine bones with removal of disc at upper spinal column, anterior approach	N	F	11	23	11	1602	432.27	344.41	328.63
1114977600	Frizzell	Roy	T	MD	M	I	222 N 2nd St	Ste 307	Boise	ID	16	83702	1	Metropolitan area core: primary flow within an urbanized area of 50,000 and greater	US	Neurosurgery	Y	22552	Fusion of spine bones with removal of disc at upper spinal column, anterior approach	N	F	11	22	11	1646	365.673	291.35	328.638
1124029210	Eng	David	Y	MD	M	I	101 Union Ave	Suite 608	Syracuse	NY	36	13203	1	Metropolitan area core: primary flow within an urbanized area of 50,000 and greater	US	Neurosurgery	Y	22552	Fusion of spine bones with removal of disc at upper spinal column, anterior approach	N	F	13	17	13	950	374.767	298.595	321.386
1124065305	Patel	Sunil	J	MD	M	I	171 Ashley Ave		Charleston	SC	45	29425	1	Metropolitan area core: primary flow within an urbanized area of 50,000 and greater	US	Neurosurgery	Y	22552	Fusion of spine bones with removal of disc at upper spinal column, anterior approach	N	F	17	21	17	3548	376.058	299.626	328.64
1124067491	Song	Michael	H	M.D.	M	I	343 Elm St	Suite 202	Reno	NV	32	89503	1	Metropolitan area core: primary flow within an urbanized area of 50,000 and greater	US	Neurosurgery	Y	22552	Fusion of spine bones with removal of disc at upper spinal column, anterior approach	N	F	13	19	13	6281.11	406.597	322.617	328.636
1124250907	Miller	Robert	A	MD	M	I	354 Merrimack St	Ste 1	Lawrence	MA	25	1843	1	Metropolitan area core: primary flow within an urbanized area of 50,000 and greater	US	Neurosurgery	Y	22552	Fusion of spine bones with removal of disc at upper spinal column, anterior approach	N	F	12	17	12	1087.06	364.195	287.733	296.158
1134140932	Henry	Matthew	N	M.D.	M	I	3223 N Webb Rd	Suite 1	Wichita	KS	20	67226	1	Metropolitan area core: primary flow within an urbanized area of 50,000 and greater	US	Neurosurgery	Y	22552	Fusion of spine bones with removal of disc at upper spinal column, anterior approach	N	F	12	14	12	1203	337.381	271.896	340.369
1134157340	Spence	Caple	A	MD	M	I	8121 National Ave	Suite 210	Midwest City	OK	40	73110	1	Metropolitan area core: primary flow within an urbanized area of 50,000 and greater	US	Neurosurgery	Y	22552	Fusion of spine bones with removal of disc at upper spinal column, anterior approach	N	F	16	27	16	950	378.237	300.116	328.639
1134160161	Wallace	Bradley	A	MD	M	I	800 Prudential Dr	Tower B, 11th Floor	Jacksonville	FL	12	32207	1	Metropolitan area core: primary flow within an urbanized area of 50,000 and greater	US	Neurosurgery	Y	22552	Fusion of spine bones with removal of disc at upper spinal column, anterior approach	N	F	32	55	32	1376.38	388.245	306.841	333.121
1134174550	Garcia-Bengochea	Javier		MD	M	I	800 Prudential Dr	Tower B, 11th Floor	Jacksonville	FL	12	32207	1	Metropolitan area core: primary flow within an urbanized area of 50,000 and greater	US	Neurosurgery	Y	22552	Fusion of spine bones with removal of disc at upper spinal column, anterior approach	N	F	14	27	15	1437.96	404.076	319.243	328.632
1134268139	Phelps	Jeremy		MD	M	I	3366 Nw Expressway Ste 250		Oklahoma City	OK	40	73112	1	Metropolitan area core: primary flow within an urbanized area of 50,000 and greater	US	Neurosurgery	Y	22552	Fusion of spine bones with removal of disc at upper spinal column, anterior approach	N	F	12	24	12	642.717	235.975	188.013	203.208
1134369556	Thambuswamy	Michael		M.D.	M	I	6802 S Olympia Ave W	Suite 300	Tulsa	OK	40	74132	1	Metropolitan area core: primary flow within an urbanized area of 50,000 and greater	US	Neurosurgery	Y	22552	Fusion of spine bones with removal of disc at upper spinal column, anterior approach	N	F	13	25	13	1639	400.047	318.737	328.637
1144285677	Molleston	Michael	C	MD	M	I	4616 Us Hwy 75 Ste 203		Denison	TX	48	75020	1	Metropolitan area core: primary flow within an urbanized area of 50,000 and greater	US	Neurosurgery	Y	22552	Fusion of spine bones with removal of disc at upper spinal column, anterior approach	N	F	13	22	13	795	390.716	311.303	328.64
1144436585	Haque	Atif		M.D.	M	I	1900 Mistletoe Blvd	Suite 200	Fort Worth	TX	48	76104	1	Metropolitan area core: primary flow within an urbanized area of 50,000 and greater	US	Neurosurgery	Y	22552	Fusion of spine bones with removal of disc at upper spinal column, anterior approach	N	F	13	24	13	1500	381.236	302.495	328.639
1144487174	Aryan	Saeid	E	D.O	M	I	1110 E State Highway 114 Ste 100		Southlake	TX	48	76092	1	Metropolitan area core: primary flow within an urbanized area of 50,000 and greater	US	Neurosurgery	Y	22552	Fusion of spine bones with removal of disc at upper spinal column, anterior approach	N	F	17	28	17	1961	329.209	261.214	303.908
1154315695	Brewington	Kenneth	C	MD	M	I	500 West Broadway Street	Suite 310	Missoula	MT	30	59802	1	Metropolitan area core: primary flow within an urbanized area of 50,000 and greater	US	Neurosurgery	Y	22552	Fusion of spine bones with removal of disc at upper spinal column, anterior approach	N	F	11	16	11	934	411.959	329.926	333.774
1154343309	Hajjar	Michael	V	MD	M	I	6140 W Curtisian Ave Ste 400		Boise	ID	16	83704	1	Metropolitan area core: primary flow within an urbanized area of 50,000 and greater	US	Neurosurgery	Y	22552	Fusion of spine bones with removal of disc at upper spinal column, anterior approach	N	F	12	20	12	4833.59	352.653	279.814	328.635
1154501294	Chang	Steve	W	MD	M	I	1875 W Frye Rd Ste 300		Chandler	AZ	4	85224	1	Metropolitan area core: primary flow within an urbanized area of 50,000 and greater	US	Neurosurgery	Y	22552	Fusion of spine bones with removal of disc at upper spinal column, anterior approach	N	F	24	46	24	1625	379.893	300.137	328.637
1154528776	Kostov	Dean	B	MD	M	I	12200 Warwick Blvd	Suite 410	Newport News	VA	51	23601	1	Metropolitan area core: primary flow within an urbanized area of 50,000 and greater	US	Neurosurgery	Y	22552	Fusion of spine bones with removal of disc at upper spinal column, anterior approach	N	F	22	30	22	775	366.895	293.536	336.851
1154651867	Smithason	Saksith		M.D.	M	I	4901 Dawn Dr	Suite 3400	Lumberton	NC	37	28360	5.1	Secondary flow 30% to <50% to a urbanized area of 50,000 and greater	US	Neurosurgery	Y	22552	Fusion of spine bones with removal of disc at upper spinal column, anterior approach	N	F	14	14	14	647.493	385.3	306.99	327.094
1164414884	Scott	Eric	W	MEDICAL DOCTOR	M	I	6440 W Newberry Rd	Suite 401	Gainesville	FL	12	32605	1	Metropolitan area core: primary flow within an urbanized area of 50,000 and greater	US	Neurosurgery	Y	22552	Fusion of spine bones with removal of disc at upper spinal column, anterior approach	N	F	14	16	14	1700	416.87	330.77	328.64
1164420915	Vaughn	Troy	M	M.D.	M	I	3704 North Blvd	Suite C	Alexandria	LA	22	71301	1	Metropolitan area core: primary flow within an urbanized area of 50,000 and greater	US	Neurosurgery	Y	22552	Fusion of spine bones with removal of disc at upper spinal column, anterior approach	N	F	18	27	18	874	414.82	330.51	328.64
1164457008	Rawson	Raymond	B	MD	M	I	2390 Mitchell Park Dr Ste B		Petoskey	MI	26	49770	7	Small town core: primary flow within an urban cluster of 2,500 to 9,999	US	Neurosurgery	Y	22552	Fusion of spine bones with removal of disc at upper spinal column, anterior approach	N	F	21	40	21	1200	376.667	298.869	328.637
1164489480	Garber	Jason	E	M.D.	M	I	2471 Professional Ct		Las Vegas	NV	32	89128	1	Metropolitan area core: primary flow within an urbanized area of 50,000 and greater	US	Neurosurgery	Y	22552	Fusion of spine bones with removal of disc at upper spinal column, anterior approach	N	F	16	22	16	5000	369.355	295.3	336.103
1164492021	Samuels	Victoria	R	M.D.	F	I	625 Country Day Rd	Goldsboro Neurological Surgery	Goldsboro	NC	37	27530	1	Metropolitan area core: primary flow within an urbanized area of 50,000 and greater	US	Neurosurgery	Y	22552	Fusion of spine bones with removal of disc at upper spinal column, anterior approach	N	F	11	16	11	954	385.303	306.99	328.639
1164496139	Spangler	Wendy	J	M.D.	F	I	8005 Farnam Dr	Suite 305	Omaha	NE	31	68114	1	Metropolitan area core: primary flow within an urbanized area of 50,000 and greater	US	Neurosurgery	Y	22552	Fusion of spine bones with removal of disc at upper spinal column, anterior approach	N	F	14	16	14	4125	354.23	282.23	328.631
1174505887	Alexander	Mathew	T	MD	M	I	1227 3rd St		Corpus Christi	TX	48	78404	1	Metropolitan area core: primary flow within an urbanized area of 50,000 and greater	US	Neurosurgery	Y	22552	Fusion of spine bones with removal of disc at upper spinal column, anterior approach	N	F	22	47	22	1576	371.42	295.928	328.638
1174523872	Pakzaban	Peyman		MDPA	M	I	3801 Vista Rd Ste 440		Pasadena	TX	48	77504	1	Metropolitan area core: primary flow within an urbanized area of 50,000 and greater	US	Neurosurgery	Y	22552	Fusion of spine bones with removal of disc at upper spinal column, anterior approach	N	F	11	14	11	393.24	386.95	308.3	328.63
1174551949	Viola	John	J	MD	M	I	509 Se Riverside Dr	Ste 203	Stuart	FL	12	34994	1	Metropolitan area core: primary flow within an urbanized area of 50,000 and greater	US	Neurosurgery	Y	22552	Fusion of spine bones with removal of disc at upper spinal column, anterior approach	N	F	17	20	17	1580	470.05	374.51	330.924
1174585640	Mangels	Kyle	J	MD	M	I	6802 S Olympia Ave	Ste300	Tulsa	OK	40	74132	1	Metropolitan area core: primary flow within an urbanized area of 50,000 and greater	US	Neurosurgery	Y	22552	Fusion of spine bones with removal of disc at upper spinal column, anterior approach	N	F	22	35	22	1477.23	382.79	304.986	320.748
1174622831	Mohit	Abdi	A	M.D.	M	I	Cleveland Clinic Spine Institute	9500 Euclid Ave-A41	Cleveland	OH	39	44195	1	Metropolitan area core: primary flow within an urbanized area of 50,000 and greater	US	Neurosurgery	Y	22552	Fusion of spine bones with removal of disc at upper spinal column, anterior approach	N	F	20	30	20	1101.47	391.17	311.663	328.636
1184642175	Lee	Sunghoon		M.D.	M	I	1229 E Seminole St	Suite 220	Springfield	MO	29	65804	1	Metropolitan area core: primary flow within an urbanized area of 50,000 and greater	US	Neurosurgery	Y	22552	Fusion of spine bones with removal of disc at upper spinal column, anterior approach	N	F	12	14	12	1397.7	274.335	220.243	250.028
1184714180	Kueter	Daniel	B	MD	M	I	1010 E 3rd St	Suite 202	Chattanooga	TN	47	37403	1	Metropolitan area core: primary flow within an urbanized area of 50,000 and greater	US	Neurosurgery	Y	22552	Fusion of spine bones with removal of disc at upper spinal column, anterior approach	N	F	24	42	24	679.79	295.161	236.09	279.965
1194703025	White	James	B	M.D.	M	I	200 1st St Sw		Rochester	MN	27	55905	1	Metropolitan area core: primary flow within an urbanized area of 50,000 and greater	US	Neurosurgery	Y	22552	Fusion of spine bones with removal of disc at upper spinal column, anterior approach	N	F	18	19	18	1832.37	390.72	311.31	328.64
1194706754	Asfora	Wilson	T	MD	M	I	1210 W 18th St	Suite 100	Sioux Falls	SD	46	57104	1	Metropolitan area core: primary flow within an urbanized area of 50,000 and greater	US	Neurosurgery	Y	22552	Fusion of spine bones with removal of disc at upper spinal column, anterior approach	N	F	11	18	11	1727.17	368.24	293.39	328.63
1194743773	Parrish	Rob		M.D.	M	I	6560 Fannin St	Scurlock Tower, Suite 900	Houston	TX	48	77030	1	Metropolitan area core: primary flow within an urbanized area of 50,000 and greater	US	Neurosurgery	Y	22552	Fusion of spine bones with removal of disc at upper spinal column, anterior approach	N	F	14	22	14	2073	414.108	329.939	328.634
1194758508	Rami	Bimal		M.D.	M	I	6535 N Charles St	Ste 600	Baltimore	MD	24	21204	1	Metropolitan area core: primary flow within an urbanized area of 50,000 and greater	US	Neurosurgery	Y	22552	Fusion of spine bones with removal of disc at upper spinal column, anterior approach	N	F	18	27	18	904.963	445.693	355.103	328.634
1194930727	Stetson	Nathaniel	D	DO	M	I	3366 Nw Expressway Ste 250		Oklahoma City	OK	40	73112	1	Metropolitan area core: primary flow within an urbanized area of 50,000 and greater	US	Neurosurgery	Y	22552	Fusion of spine bones with removal of disc at upper spinal column, anterior approach	N	F	19	38	19	778.716	362.892	289.133	325.697
1194949594	Dreyer	Jason	A	DO	M	I	301 W Poplar St		Walla Walla	WA	53	99362	1	Metropolitan area core: primary flow within an urbanized area of 50,000 and greater	US	Neurosurgery	Y	22552	Fusion of spine bones with removal of disc at upper spinal column, anterior approach	N	F	48	100	48	972	383.347	305.43	330.28
1205017605	Coppa	Nicholas	D	M.D.	M	I	46 North St		Hyannis	MA	25	2601	1	Metropolitan area core: primary flow within an urbanized area of 50,000 and greater	US	Neurosurgery	Y	22552	Fusion of spine bones with removal of disc at upper spinal column, anterior approach	N	F	14	20	14	966.03	393.863	313.81	328.64
1205825338	Lindley	James	G	MD	M	I	4 E Jackson Blvd		Savannah	GA	13	31405	1	Metropolitan area core: primary flow within an urbanized area of 50,000 and greater	US	Neurosurgery	Y	22552	Fusion of spine bones with removal of disc at upper spinal column, anterior approach	N	F	14	19	15	1860	376.407	300.817	332.955
1205825932	Yalamanchili	Kennedy		MD	M	I	774 Christiana Rd	Ste 202	Newark	DE	10	19713	1	Metropolitan area core: primary flow within an urbanized area of 50,000 and greater	US	Neurosurgery	Y	22552	Fusion of spine bones with removal of disc at upper spinal column, anterior approach	N	F	12	22	12	3050	411.358	324.997	328.639
1205826955	Hisey	Brent	N	M.D.	M	I	14100 Parkway Commons Dr	Suite 201	Oklahoma City	OK	40	73134	1	Metropolitan area core: primary flow within an urbanized area of 50,000 and greater	US	Neurosurgery	Y	22552	Fusion of spine bones with removal of disc at upper spinal column, anterior approach	N	F	13	24	13	2606.25	341.778	273.089	309.058
1205830221	Roy	Ranjan	S	PH.O., M.D.	M	I	330 Jake Alexander Blvd W	Ste 104	Salisbury	NC	37	28147	1	Metropolitan area core: primary flow within an urbanized area of 50,000 and greater	US	Neurosurgery	Y	22552	Fusion of spine bones with removal of disc at upper spinal column, anterior approach	N	F	17	24	17	872	385.303	306.99	328.64
1205877651	Ozgur	Burak	M	M.D.	M	I	361 Hospital Rd	Suite 224	Newport Beach	CA	6	92663	1	Metropolitan area core: primary flow within an urbanized area of 50,000 and greater	US	Neurosurgery	Y	22552	Fusion of spine bones with removal of disc at upper spinal column, anterior approach	N	F	13	23	13	4108.7	428.973	341.783	328.637
1215017637	Glasser	Ryan	S	MD	M	I	5831 Bee Ridge Rd #100	Neurosurgery And Spine Specialists	Sarasota	FL	12	34233	1	Metropolitan area core: primary flow within an urbanized area of 50,000 and greater	US	Neurosurgery	Y	22552	Fusion of spine bones with removal of disc at upper spinal column, anterior approach	N	F	16	18	16	725.839	432.27	344.41	328.632
1215018510	Robertson	Daniel	P	M.D.	M	I	1901 S.E.18th Ave	Suite 101	Ocala	FL	12	34471	1	Metropolitan area core: primary flow within an urbanized area of 50,000 and greater	US	Neurosurgery	Y	22552	Fusion of spine bones with removal of disc at upper spinal column, anterior approach	N	F	12	21	12	1765.67	416.87	330.77	328.843
1215030333	Dorman	John	K	MD	M	I	540 W 5th St Ste 320		Odessa	TX	48	79761	1	Metropolitan area core: primary flow within an urbanized area of 50,000 and greater	US	Neurosurgery	Y	22552	Fusion of spine bones with removal of disc at upper spinal column, anterior approach	N	F	12	13	12	1003.89	330.798	264.596	334.952
1215062518	Colle	Kyle	O	D.O.	M	I	1723 Broadway St	Suite 410	Cape Girardeau	MO	29	63701	1	Metropolitan area core: primary flow within an urbanized area of 50,000 and greater	US	Neurosurgery	Y	22552	Fusion of spine bones with removal of disc at upper spinal column, anterior approach	N	F	12	17	12	2895.99	349.773	277.528	312.397
1215163795	Ditty	Benjamin	J	M.D.	M	I	225 Baldwin Ave		Charlotte	NC	37	28204	1	Metropolitan area core: primary flow within an urbanized area of 50,000 and greater	US	Neurosurgery	Y	22552	Fusion of spine bones with removal of disc at upper spinal column, anterior approach	N	F	12	19	12	939.947	163.857	130.553	139.759
1225020555	Soo	Teck	M	MD	M	I	22250 Providence Dr	Suite 601	Southfield	MI	26	48075	1	Metropolitan area core: primary flow within an urbanized area of 50,000 and greater	US	Neurosurgery	Y	22552	Fusion of spine bones with removal of disc at upper spinal column, anterior approach	N	F	17	26	17	3180	448.87	357.637	328.64
1225021702	Snell	Brian		MD	M	I	4120 W Memorial Rd	Suite 300	Oklahoma City	OK	40	73120	1	Metropolitan area core: primary flow within an urbanized area of 50,000 and greater	US	Neurosurgery	Y	22552	Fusion of spine bones with removal of disc at upper spinal column, anterior approach	N	F	13	21	13	2581.43	360.827	287.489	302.347
1225027956	Sugarman	Michael	G	MD	M	I	774 Christiana Rd	Suite 202	Newark	DE	10	19713	1	Metropolitan area core: primary flow within an urbanized area of 50,000 and greater	US	Neurosurgery	Y	22552	Fusion of spine bones with removal of disc at upper spinal column, anterior approach	N	F	14	22	14	3050	411.358	324.997	328.639
1225048804	Erickson	Robert	K	MD	M	I	712 S Milwaukee Ave		Libertyville	IL	17	60048	1	Metropolitan area core: primary flow within an urbanized area of 50,000 and greater	US	Neurosurgery	Y	22552	Fusion of spine bones with removal of disc at upper spinal column, anterior approach	N	F	12	13	12	10000	455.67	363.051	328.632
1225059025	Dickerson	John	R	M.D.	M	I	3223 N Webb Rd	Suite 1	Wichita	KS	20	67226	1	Metropolitan area core: primary flow within an urbanized area of 50,000 and greater	US	Neurosurgery	Y	22552	Fusion of spine bones with removal of disc at upper spinal column, anterior approach	N	F	27	43	27	1203	363.133	290.29	331.102
1225111511	Oh	Dennis	S	MD	M	I	2 Medical Center Dr	Suite 503	Springfield	MA	25	1107	1	Metropolitan area core: primary flow within an urbanized area of 50,000 and greater	US	Neurosurgery	Y	22552	Fusion of spine bones with removal of disc at upper spinal column, anterior approach	N	F	20	23	20	918	412.421	328.593	328.633
1235106832	Khosrovi	Houman	H	MD	M	I	1212 Garfield Ave	Suite 300	Parkersburg	WV	54	26101	1	Metropolitan area core: primary flow within an urbanized area of 50,000 and greater	US	Neurosurgery	Y	22552	Fusion of spine bones with removal of disc at upper spinal column, anterior approach	N	F	17	33	17	1450	405.275	322.902	328.637
1235109463	Hampf	Carl	R	M.D.	M	I	2011 Murphy Ave	Suite 301	Nashville	TN	47	37203	1	Metropolitan area core: primary flow within an urbanized area of 50,000 and greater	US	Neurosurgery	Y	22552	Fusion of spine bones with removal of disc at upper spinal column, anterior approach	N	F	17	24	17	967	354.075	282.632	332.054
1235165705	Markey	Sean	E	M.D.	M	I	9399 Crown Crest Blvd	Suite 240	Parker	CO	8	80138	1	Metropolitan area core: primary flow within an urbanized area of 50,000 and greater	US	Neurosurgery	Y	22552	Fusion of spine bones with removal of disc at upper spinal column, anterior approach	N	F	14	30	14	1278	377.211	299.299	316.313
1235346354	Cameron	Brian		MD	M	I	1250 E Marshall St	Neurosurgery	Richmond	VA	51	23298	1	Metropolitan area core: primary flow within an urbanized area of 50,000 and greater	US	Neurosurgery	Y	22552	Fusion of spine bones with removal of disc at upper spinal column, anterior approach	N	F	11	16	11	1620	401.03	319.52	328.634
1245214238	Hunt	Gabriel		M.D.	M	I	8700 Beverly Blvd.		Los Angeles	CA	6	90048	1	Metropolitan area core: primary flow within an urbanized area of 50,000 and greater	US	Neurosurgery	Y	22552	Fusion of spine bones with removal of disc at upper spinal column, anterior approach	N	F	19	34	19	8644.03	263.796	209.516	205.4
1245215409	Afshar	John	K	MD	M	I	509 Se Riverside Dr	Ste 203	Stuart	FL	12	34994	1	Metropolitan area core: primary flow within an urbanized area of 50,000 and greater	US	Neurosurgery	Y	22552	Fusion of spine bones with removal of disc at upper spinal column, anterior approach	N	F	16	26	16	1580	470.05	374.51	328.63
1245313253	Obasi	Chinyere	N	MD	M	I	3219 Central Ave	Suite 200	Kearney	NE	31	68847	4	Micropolitan area core: primary flow within an urban cluster of 10,000 to 49,999	US	Neurosurgery	Y	22552	Fusion of spine bones with removal of disc at upper spinal column, anterior approach	N	F	12	21	12	711.143	343.604	273.764	328.635
1245405661	O'shaughnessy	Brian	A	MD	M	I	2011 Murphy Ave	Suite 301	Nashville	TN	47	37203	1	Metropolitan area core: primary flow within an urbanized area of 50,000 and greater	US	Neurosurgery	Y	22552	Fusion of spine bones with removal of disc at upper spinal column, anterior approach	N	F	16	25	16	967	356.61	285.042	331.917
1265473516	Dalrymple	Stephen		MD	M	I	722 Newman Rd		New Bern	NC	37	28562	1	Metropolitan area core: primary flow within an urbanized area of 50,000 and greater	US	Neurosurgery	Y	22552	Fusion of spine bones with removal of disc at upper spinal column, anterior approach	N	F	31	43	32	842	395.217	323.708	309.381
1265479844	Ulm	Arthur	J	M.D.	M	I	330 22nd Ave N		Nashville	TN	47	37203	1	Metropolitan area core: primary flow within an urbanized area of 50,000 and greater	US	Neurosurgery	Y	22552	Fusion of spine bones with removal of disc at upper spinal column, anterior approach	N	F	12	21	12	6960.74	347.98	274.924	328.638
1265495014	Soumekh	M	H	M.D.	M	I	8008 Frost St	Suite 401	San Diego	CA	6	92123	1	Metropolitan area core: primary flow within an urbanized area of 50,000 and greater	US	Neurosurgery	Y	22552	Fusion of spine bones with removal of disc at upper spinal column, anterior approach	N	F	13	27	13	868.815	362.778	287.802	319.508
1265507024	Kern	Matthew	B	M.D.	M	I	2120 E Johnson Ave Ste 106		Pensacola	FL	12	32514	1	Metropolitan area core: primary flow within an urbanized area of 50,000 and greater	US	Neurosurgery	Y	22552	Fusion of spine bones with removal of disc at upper spinal column, anterior approach	N	F	11	15	11	927.133	403.452	321.449	335.16
1265512685	Knego	Robert	S	MD	M	I	5831 Bee Ridge Road	#100 Neurosurgery And Spine Specialists	Sarasota	FL	12	34233	1	Metropolitan area core: primary flow within an urbanized area of 50,000 and greater	US	Neurosurgery	Y	22552	Fusion of spine bones with removal of disc at upper spinal column, anterior approach	N	F	11	15	11	783.147	432.27	344.41	328.635
1265520027	Oliver	Mark	D	M.D.	M	I	1901 Se 18th Ave	Suite 101	Ocala	FL	12	34471	1	Metropolitan area core: primary flow within an urbanized area of 50,000 and greater	US	Neurosurgery	Y	22552	Fusion of spine bones with removal of disc at upper spinal column, anterior approach	N	F	16	26	16	1767.23	405.033	322.244	331.799
1265606644	Grunch	Betsy	H	MD	F	I	1240 Jesse Jewell Pkwy Se	Ste 300	Gainesville	GA	13	30501	1	Metropolitan area core: primary flow within an urbanized area of 50,000 and greater	US	Neurosurgery	Y	22552	Fusion of spine bones with removal of disc at upper spinal column, anterior approach	N	F	15	23	15	1980	400.577	319.158	328.634
1275513038	Sipos	Eric	P	M.D.	M	I	6567 E Carondelet Dr Ste 305		Tucson	AZ	4	85710	1	Metropolitan area core: primary flow within an urbanized area of 50,000 and greater	US	Neurosurgery	Y	22552	Fusion of spine bones with removal of disc at upper spinal column, anterior approach	N	F	13	29	13	1500	379.894	300.138	328.638
1275609489	Anderson	Thomas	S	MD	M	I	1106 Chuck Dawley Blvd	Suite 200	Mt Pleasant	SC	45	29464	1	Metropolitan area core: primary flow within an urbanized area of 50,000 and greater	US	Neurosurgery	Y	22552	Fusion of spine bones with removal of disc at upper spinal column, anterior approach	N	F	35	48	35	1180	327.959	262.419	307.484
1275736365	Whisenhunt	Thomas	R	M.D. PHD	M	I	1510 Forest Ave		Montgomery	AL	1	36106	1	Metropolitan area core: primary flow within an urbanized area of 50,000 and greater	US	Neurosurgery	Y	22552	Fusion of spine bones with removal of disc at upper spinal column, anterior approach	N	F	20	24	20	2500	343.712	272.722	328.64
1275738023	Caron	Michael	J	MD	M	I	120 Spalding Dr	Suite 207	Naperville	IL	17	60540	1	Metropolitan area core: primary flow within an urbanized area of 50,000 and greater	US	Neurosurgery	Y	22552	Fusion of spine bones with removal of disc at upper spinal column, anterior approach	N	F	11	22	11	909	464.97	370.463	328.636
1285700369	Sharma	Mudit		MD	M	I	8650 Sudley Rd Ste 315		Manassas	VA	51	20110	1	Metropolitan area core: primary flow within an urbanized area of 50,000 and greater	US	Neurosurgery	Y	22552	Fusion of spine bones with removal of disc at upper spinal column, anterior approach	N	F	17	23	17	842.348	386.748	306.868	328.633
1295942142	Kelly	Brandon	R	M.D.	M	I	3345 Potomac Way		Idaho Falls	ID	16	83404	1	Metropolitan area core: primary flow within an urbanized area of 50,000 and greater	US	Neurosurgery	Y	22552	Fusion of spine bones with removal of disc at upper spinal column, anterior approach	N	F	14	27	14	3182	365.671	291.35	328.64
1306010707	Wong	Cyrus	C	M.D.	M	I	1325 Pennsylvania Ave Ste 890		Fort Worth	TX	48	76104	1	Metropolitan area core: primary flow within an urbanized area of 50,000 and greater	US	Neurosurgery	Y	22552	Fusion of spine bones with removal of disc at upper spinal column, anterior approach	N	F	11	17	11	1213.59	363.95	293.053	338.302
1306036876	Musacchio	Michael	J	M.D.	M	I	2650 Ridge Ave	Kellogg 3rd Floor	Evanston	IL	17	60201	1	Metropolitan area core: primary flow within an urbanized area of 50,000 and greater	US	Neurosurgery	Y	22552	Fusion of spine bones with removal of disc at upper spinal column, anterior approach	N	F	16	25	16	1420	490.24	390.599	328.639
1306055074	Hartzfeld	Paul	W	MD	M	I	3562 Ridge Park Dr	Suite A	Fairlawn	OH	39	44333	1	Metropolitan area core: primary flow within an urbanized area of 50,000 and greater	US	Neurosurgery	Y	22552	Fusion of spine bones with removal of disc at upper spinal column, anterior approach	N	F	12	18	12	1242.27	403.39	321.4	328.637
1306808191	Sarzier	John	S	M.D.	M	I	1146 E.G. Miles Pkwy	Suite 102	Hinesville	GA	13	31313	1	Metropolitan area core: primary flow within an urbanized area of 50,000 and greater	US	Neurosurgery	Y	22552	Fusion of spine bones with removal of disc at upper spinal column, anterior approach	N	F	14	27	14	1980	377.944	302.556	334.717
1306830674	Harpring	John	E	MD	M	I	210 E Gray St	Suite 1105	Louisville	KY	21	40202	1	Metropolitan area core: primary flow within an urbanized area of 50,000 and greater	US	Neurosurgery	Y	22552	Fusion of spine bones with removal of disc at upper spinal column, anterior approach	N	F	20	23	20	1178	373.2	297.349	328.64
1306849575	Clark	Shawn	B	M.D.	M	I	6701 Airport Blvd Ste D146		Mobile	AL	1	36608	1	Metropolitan area core: primary flow within an urbanized area of 50,000 and greater	US	Neurosurgery	Y	22552	Fusion of spine bones with removal of disc at upper spinal column, anterior approach	N	F	15	24	15	1500	337.108	270.02	335.481
1306876172	Bohinski	Robert	J	M.D., PHD.	M	I	3825 Edwards Rd	Suite 300	Cincinnati	OH	39	45209	1	Metropolitan area core: primary flow within an urbanized area of 50,000 and greater	US	Neurosurgery	Y	22552	Fusion of spine bones with removal of disc at upper spinal column, anterior approach	N	F	15	25	15	2022	403.39	321.4	328.636
1306950654	Zubay	Geoffrey		M.D	M	I	9200 Pinecroft Dr	Ste. 130	Shenandoah	TX	48	77380	1.1	Secondary flow 30% to <50% to a larger urbanized area of 50,000 and greater	US	Neurosurgery	Y	22552	Fusion of spine bones with removal of disc at upper spinal column, anterior approach	N	F	14	20	14	1572.96	390.717	311.305	328.639
1316048911	Lee	David	C	MD	M	I	3688 Veterans Memorial Dr	Ste 200	Hattiesburg	MS	28	39401	1	Metropolitan area core: primary flow within an urbanized area of 50,000 and greater	US	Neurosurgery	Y	22552	Fusion of spine bones with removal of disc at upper spinal column, anterior approach	N	F	21	27	21	1700	349.24	275.92	328.63
1316901838	Smith	Stewart	C	MD	M	I	3366 Nw Expressway Ste 250		Oklahoma City	OK	40	73112	1	Metropolitan area core: primary flow within an urbanized area of 50,000 and greater	US	Neurosurgery	Y	22552	Fusion of spine bones with removal of disc at upper spinal column, anterior approach	N	F	15	25	15	787	376.515	299.986	331.922
1316975832	Prall	John Adair		M.D.	M	I	7780 S Broadway	Suite 350	Littleton	CO	8	80122	1	Metropolitan area core: primary flow within an urbanized area of 50,000 and greater	US	Neurosurgery	Y	22552	Fusion of spine bones with removal of disc at upper spinal column, anterior approach	N	F	12	16	12	2145	391.905	310.957	328.635
1326010562	Bejjani	Ghassan	K	MD	M	I	2101 Jacob St	Suite 401	Wheeling	WV	54	26003	1	Metropolitan area core: primary flow within an urbanized area of 50,000 and greater	US	Neurosurgery	Y	22552	Fusion of spine bones with removal of disc at upper spinal column, anterior approach	N	F	11	12	11	1294	393.67	313.659	328.64
1326046327	Dix	Gary	A	MD	M	I	1000 Bestgate Rd Ste 400		Annapolis	MD	24	21401	1	Metropolitan area core: primary flow within an urbanized area of 50,000 and greater	US	Neurosurgery	Y	22552	Fusion of spine bones with removal of disc at upper spinal column, anterior approach	N	F	12	21	12	1346.19	449.938	358.487	328.636
1326048935	Wetherington	Charles	A	M.D.	M	I	6725 Chippewa St		Saint Louis	MO	29	63109	1	Metropolitan area core: primary flow within an urbanized area of 50,000 and greater	US	Neurosurgery	Y	22552	Fusion of spine bones with removal of disc at upper spinal column, anterior approach	N	F	11	19	11	1400	410.603	327.146	328.636
1326246836	Phillips	Gabriel		MD	M	I	1401 Harrodsburg Rd	Suite A-540	Lexington	KY	21	40504	1	Metropolitan area core: primary flow within an urbanized area of 50,000 and greater	US	Neurosurgery	Y	22552	Fusion of spine bones with removal of disc at upper spinal column, anterior approach	N	F	14	14	14	1054	384.74	306.54	327.052
1326257015	Pannu	Tejpaul	S	M.D.	M	I	18181 Oakwood Blvd	Ste 403	Dearborn	MI	26	48124	1	Metropolitan area core: primary flow within an urbanized area of 50,000 and greater	US	Neurosurgery	Y	22552	Fusion of spine bones with removal of disc at upper spinal column, anterior approach	N	F	12	14	12	10338	434.563	343.331	328.64
1336198209	Chahlavi	Ali		M.D.	M	I	4205 Belfort Rd	Joe Adams Building Suite 1100	Jacksonville	FL	12	32216	1	Metropolitan area core: primary flow within an urbanized area of 50,000 and greater	US	Neurosurgery	Y	22552	Fusion of spine bones with removal of disc at upper spinal column, anterior approach	N	F	15	20	15	1287	432.27	344.41	328.635
1346225984	Robinson	John	R	MD	M	I	509 Se Riverside Dr	Ste 203	Stuart	FL	12	34994	1	Metropolitan area core: primary flow within an urbanized area of 50,000 and greater	US	Neurosurgery	Y	22552	Fusion of spine bones with removal of disc at upper spinal column, anterior approach	N	F	26	38	26	1580	460.496	367.471	330.792
1346241817	Vardiman	Arnold	B	MD	M	I	4410 Medical Dr	Suite 610	San Antonio	TX	48	78229	1	Metropolitan area core: primary flow within an urbanized area of 50,000 and greater	US	Neurosurgery	Y	22552	Fusion of spine bones with removal of disc at upper spinal column, anterior approach	N	F	13	23	13	1500	390.717	311.304	328.64
1346270832	Ritland	Stephen	L	MD	M	I	1150 N San Francisco St		Flagstaff	AZ	4	86001	1	Metropolitan area core: primary flow within an urbanized area of 50,000 and greater	US	Neurosurgery	Y	22552	Fusion of spine bones with removal of disc at upper spinal column, anterior approach	N	F	14	21	14	4800	386.147	306.39	328.637
1346276961	Grundmeyer	Raymond	W	M.D.	M	I	3223 N Webb Rd	Suite 1	Wichita	KS	20	67226	1	Metropolitan area core: primary flow within an urbanized area of 50,000 and greater	US	Neurosurgery	Y	22552	Fusion of spine bones with removal of disc at upper spinal column, anterior approach	N	F	14	28	14	1203	375.869	299.472	328.637
1356445712	Aaronson	Oran	S	MD	M	I	501 Great Circle Rd	Ste. 200	Nashville	TN	47	37228	1	Metropolitan area core: primary flow within an urbanized area of 50,000 and greater	US	Neurosurgery	Y	22552	Fusion of spine bones with removal of disc at upper spinal column, anterior approach	N	F	15	23	15	967	350.823	279.515	332.203
1356559199	Cho	Derrick	H	M.D.	M	I	201 Governors Dr Sw	Floor 1	Huntsville	AL	1	35801	1	Metropolitan area core: primary flow within an urbanized area of 50,000 and greater	US	Neurosurgery	Y	22552	Fusion of spine bones with removal of disc at upper spinal column, anterior approach	N	F	12	14	12	1565	367.43	292.75	328.63
1366480972	Benalcazar	Hugo	E	MD	M	I	206 S Hays St		Bel Air	MD	24	21014	1.1	Secondary flow 30% to <50% to a larger urbanized area of 50,000 and greater	US	Neurosurgery	Y	22552	Fusion of spine bones with removal of disc at upper spinal column, anterior approach	N	F	24	41	24	2000	445.693	355.104	328.635
1376531814	Calhoun	James	M	MD	M	I	4020 Richards Rd	Suite I	North Little Rock	AR	5	72117	1	Metropolitan area core: primary flow within an urbanized area of 50,000 and greater	US	Neurosurgery	Y	22552	Fusion of spine bones with removal of disc at upper spinal column, anterior approach	N	F	18	25	18	900	352.643	279.806	328.636
1376643619	Salibi	Naman		MD	M	I	4677 Towne Centre Rd	Suite 301	Saginaw	MI	26	48604	1	Metropolitan area core: primary flow within an urbanized area of 50,000 and greater	US	Neurosurgery	Y	22552	Fusion of spine bones with removal of disc at upper spinal column, anterior approach	N	F	12	19	12	1100	402.663	320.822	328.639
1376713917	Meyrat	Richard	B	MD	M	I	1411 N Beckley Ave	Pav Iii Ste#152	Dallas	TX	48	75203	1	Metropolitan area core: primary flow within an urbanized area of 50,000 and greater	US	Neurosurgery	Y	22552	Fusion of spine bones with removal of disc at upper spinal column, anterior approach	N	F	11	18	11	1621	400.137	318.807	328.636
1386671790	Armstrong	Larry	A	DO	M	I	3336 N Futrall Drive		Fayetteville	AR	5	72703	1	Metropolitan area core: primary flow within an urbanized area of 50,000 and greater	US	Neurosurgery	Y	22552	Fusion of spine bones with removal of disc at upper spinal column, anterior approach	N	F	23	35	23	760	360.079	287.881	330.987
1386695625	Uchiyama	Christopher	M	M.D.	M	I	10666 N Torrey Pines Rd		La Jolla	CA	6	92037	1	Metropolitan area core: primary flow within an urbanized area of 50,000 and greater	US	Neurosurgery	Y	22552	Fusion of spine bones with removal of disc at upper spinal column, anterior approach	N	F	11	23	11	1014	399.14	318.013	328.637
1396712170	Naff	Neal	J	MD	M	I	2700 Quarry Lake Dr	Ste 360	Baltimore	MD	24	21209	1	Metropolitan area core: primary flow within an urbanized area of 50,000 and greater	US	Neurosurgery	Y	22552	Fusion of spine bones with removal of disc at upper spinal column, anterior approach	N	F	11	17	11	1950	445.694	355.104	328.634
1396725511	Arendall	Rex	E	M.D.	M	I	2400 Patterson St	Suite 319	Nashville	TN	47	37203	1	Metropolitan area core: primary flow within an urbanized area of 50,000 and greater	US	Neurosurgery	Y	22552	Fusion of spine bones with removal of disc at upper spinal column, anterior approach	N	F	22	51	23	6960.74	337.54	266.676	328.638
1396798732	Sweasey	Thomas	A	MD	M	I	185 Kimel Park Dr Ste 201		Winston Salem	NC	37	27103	1	Metropolitan area core: primary flow within an urbanized area of 50,000 and greater	US	Neurosurgery	Y	22552	Fusion of spine bones with removal of disc at upper spinal column, anterior approach	N	F	15	30	15	1045	385.303	306.99	328.638
1396819371	Kern	Richard	L	M.D.	M	I	1722 9th St		Wichita Falls	TX	48	76301	1	Metropolitan area core: primary flow within an urbanized area of 50,000 and greater	US	Neurosurgery	Y	22552	Fusion of spine bones with removal of disc at upper spinal column, anterior approach	N	F	18	21	18	1162.1	388.439	309.492	328.64
1396829735	Reichwage	Brett	D		M	I	1717 N E St	Suite 422	Pensacola	FL	12	32501	1	Metropolitan area core: primary flow within an urbanized area of 50,000 and greater	US	Neurosurgery	Y	22552	Fusion of spine bones with removal of disc at upper spinal column, anterior approach	N	F	15	21	15	860	432.27	344.41	328.635
1396858049	Rodgers	James	A	M. D.	M	I	6565 South Yale	Suite 709	Tulsa	OK	40	74136	1	Metropolitan area core: primary flow within an urbanized area of 50,000 and greater	US	Neurosurgery	Y	22552	Fusion of spine bones with removal of disc at upper spinal column, anterior approach	N	F	11	15	11	466.667	311.857	247.445	277.777
1396947776	Brown	Steven	W	MD	M	I	1850 Hickory St	Suite 101	Abilene	TX	48	79601	1	Metropolitan area core: primary flow within an urbanized area of 50,000 and greater	US	Neurosurgery	Y	22552	Fusion of spine bones with removal of disc at upper spinal column, anterior approach	N	F	15	21	15	1000	376.801	298.972	328.632
1396996385	Anaizi	Amjad	N	MD	M	I	10401 Hospital Dr	Suite 101	Clinton	MD	24	20735	1	Metropolitan area core: primary flow within an urbanized area of 50,000 and greater	US	Neurosurgery	Y	22552	Fusion of spine bones with removal of disc at upper spinal column, anterior approach	N	F	11	20	11	1007	465.816	371.137	328.635
1407874068	Zimmerman	Christian	G	MD	M	I	6140 Curtisian Ave	Suite 400	Boise	ID	16	83704	1	Metropolitan area core: primary flow within an urbanized area of 50,000 and greater	US	Neurosurgery	Y	22552	Fusion of spine bones with removal of disc at upper spinal column, anterior approach	N	F	18	27	18	1656	354.701	282.608	328.639
1407875016	Ronderos	Juan	F	M.D.	M	I	5153 N 9th Ave Ste 302		Pensacola	FL	12	32504	1	Metropolitan area core: primary flow within an urbanized area of 50,000 and greater	US	Neurosurgery	Y	22552	Fusion of spine bones with removal of disc at upper spinal column, anterior approach	N	F	14	22	14	1482	419.3	334.076	328.64
1417924143	White	Benjamin	T	MD	M	I	4120 W Memorial Rd	Suite 300	Oklahoma City	OK	40	73120	1	Metropolitan area core: primary flow within an urbanized area of 50,000 and greater	US	Neurosurgery	Y	22552	Fusion of spine bones with removal of disc at upper spinal column, anterior approach	N	F	14	21	14	2581.43	330.032	264.284	310.168
1417933706	Lewis	P Jeffrey		MD	M	I	550 Orchard Park Rd	Suite A105	West Seneca	NY	36	14224	1	Metropolitan area core: primary flow within an urbanized area of 50,000 and greater	US	Neurosurgery	Y	22552	Fusion of spine bones with removal of disc at upper spinal column, anterior approach	N	F	21	32	21	1729.85	371.727	296.174	328.639
1417981804	Kingman	Thomas	A	M.D.	M	I	4410 Medical Dr	Suite 600	San Antonio	TX	48	78229	1	Metropolitan area core: primary flow within an urbanized area of 50,000 and greater	US	Neurosurgery	Y	22552	Fusion of spine bones with removal of disc at upper spinal column, anterior approach	N	F	22	46	22	2500	390.716	311.303	328.262
1417983032	Mellion	B	T	PH.D, M.D.	M	I	3223 N Webb Rd	Suite 1	Wichita	KS	20	67226	1	Metropolitan area core: primary flow within an urbanized area of 50,000 and greater	US	Neurosurgery	Y	22552	Fusion of spine bones with removal of disc at upper spinal column, anterior approach	N	F	12	15	12	1203	375.87	299.472	326.69
1427005420	Hunter	William	D	M.D.	M	I	2555 Court Dr	Suite 400	Gastonia	NC	37	28054	1	Metropolitan area core: primary flow within an urbanized area of 50,000 and greater	US	Neurosurgery	Y	22552	Fusion of spine bones with removal of disc at upper spinal column, anterior approach	N	F	29	46	29	3042	385.303	306.99	328.639
1427028695	Hubbard	Jason	R	MD	M	I	2011 Murphy Avenue	Ste 301	Nashville	TN	47	37203	1	Metropolitan area core: primary flow within an urbanized area of 50,000 and greater	US	Neurosurgery	Y	22552	Fusion of spine bones with removal of disc at upper spinal column, anterior approach	N	F	11	20	11	967	338.7	271.978	336.847
1427044924	Fox	Douglas	J	MD	M	I	1015 E. 32nd St	Ste 411	Austin	TX	48	78705	1	Metropolitan area core: primary flow within an urbanized area of 50,000 and greater	US	Neurosurgery	Y	22552	Fusion of spine bones with removal of disc at upper spinal column, anterior approach	N	F	20	32	20	1032.91	261.463	208.32	216.49
1427099035	Marouk	John	S	D.O.	M	I	2128 S Atlanta Pl		Tulsa	OK	40	74114	1	Metropolitan area core: primary flow within an urbanized area of 50,000 and greater	US	Neurosurgery	Y	22552	Fusion of spine bones with removal of disc at upper spinal column, anterior approach	N	F	13	13	13	1250	372.83	297.05	328.63
1427252147	Atteberry	Dave	S	MD	M	I	111 S 11th Ave	Suite 223	Yakima	WA	53	98902	1	Metropolitan area core: primary flow within an urbanized area of 50,000 and greater	US	Neurosurgery	Y	22552	Fusion of spine bones with removal of disc at upper spinal column, anterior approach	N	F	11	20	11	1214.1	378.01	299.931	328.631
1427294651	Desilva	Cyril	C	M.D.	M	I	801 E 6th St Ste 302		Panama City	FL	12	32401	1	Metropolitan area core: primary flow within an urbanized area of 50,000 and greater	US	Neurosurgery	Y	22552	Fusion of spine bones with removal of disc at upper spinal column, anterior approach	N	F	11	17	11	1293.06	337.746	266.839	343.138
1437101185	Swaid	Swaid	N	M.D.	M	I	513 Brookwood Blvd	Suite 372	Birmingham	AL	1	35209	1	Metropolitan area core: primary flow within an urbanized area of 50,000 and greater	US	Neurosurgery	Y	22552	Fusion of spine bones with removal of disc at upper spinal column, anterior approach	N	F	16	18	17	3000	360.08	286.89	328.63
1437217049	Calvin	Travis	H	MD	M	I	1505 Ross Ave	1505 Ross Ave	El Centro	CA	6	92243	1	Metropolitan area core: primary flow within an urbanized area of 50,000 and greater	US	Neurosurgery	Y	22552	Fusion of spine bones with removal of disc at upper spinal column, anterior approach	N	F	13	22	14	1784.09	354.647	281.396	303.541
1437487188	Oh	Michael	C	M.D. PHD.	M	I	1411 N Beckley Ave	Pav Iii Ste#152	Dallas	TX	48	75203	1	Metropolitan area core: primary flow within an urbanized area of 50,000 and greater	US	Neurosurgery	Y	22552	Fusion of spine bones with removal of disc at upper spinal column, anterior approach	N	F	17	24	17	1621	393.548	313.559	328.639
1447253356	Detwiler	Paul	W	MD	M	I	700 Olympic Plaza Cir	Ste 850	Tyler	TX	48	75701	1	Metropolitan area core: primary flow within an urbanized area of 50,000 and greater	US	Neurosurgery	Y	22552	Fusion of spine bones with removal of disc at upper spinal column, anterior approach	N	F	11	11	11	914.727	253.593	205.656	235.724
1457306821	Shaver	Ellen	G	M.D.	F	I	840 Stevens Creek Rd		Augusta	GA	13	30907	1	Metropolitan area core: primary flow within an urbanized area of 50,000 and greater	US	Neurosurgery	Y	22552	Fusion of spine bones with removal of disc at upper spinal column, anterior approach	N	F	11	14	11	1277	400.579	319.159	328.633
1457322406	Esce	Phillip	G	M.D.	M	I	1075 Boiling Springs Rd		Spartanburg	SC	45	29303	1	Metropolitan area core: primary flow within an urbanized area of 50,000 and greater	US	Neurosurgery	Y	22552	Fusion of spine bones with removal of disc at upper spinal column, anterior approach	N	F	19	28	19	2095.43	364.77	290.63	328.636
1457325466	Rodrigue	Tina	C	MD	F	I	301 Riverview Avenue	Suite 400	Norfolk	VA	51	23510	1	Metropolitan area core: primary flow within an urbanized area of 50,000 and greater	US	Neurosurgery	Y	22552	Fusion of spine bones with removal of disc at upper spinal column, anterior approach	N	F	21	31	21	3575	401.03	319.52	328.635
1457328155	Aulisi	Edward	F	MD	M	I	110 Irving St Nw	Suite G019	Washington	DC	11	20010	1	Metropolitan area core: primary flow within an urbanized area of 50,000 and greater	US	Neurosurgery	Y	22552	Fusion of spine bones with removal of disc at upper spinal column, anterior approach	N	F	15	17	15	1007	451.84	360	328.63
1457338949	Villalobos	Hunaldo	J	M.D.	M	I	801 N. Orange Avenue	Suite 720	Orlando	FL	12	32801	1	Metropolitan area core: primary flow within an urbanized area of 50,000 and greater	US	Neurosurgery	Y	22552	Fusion of spine bones with removal of disc at upper spinal column, anterior approach	N	F	13	20	13	2650	416.87	330.77	328.64
1457356255	Hamilton	Harold	B	M.D.	M	I	205 Woodhew Dr	Ste 200	Waco	TX	48	76712	1	Metropolitan area core: primary flow within an urbanized area of 50,000 and greater	US	Neurosurgery	Y	22552	Fusion of spine bones with removal of disc at upper spinal column, anterior approach	N	F	25	37	26	1500	376.803	298.975	328.635
1457415754	Yeh	Peter	J	M.D.	M	I	4888 Loop Central Dr	Ste 540	Houston	TX	48	77081	1	Metropolitan area core: primary flow within an urbanized area of 50,000 and greater	US	Neurosurgery	Y	22552	Fusion of spine bones with removal of disc at upper spinal column, anterior approach	N	F	22	37	22	4500	393.65	313.64	328.636
1457460370	Randle	James	M	M.D.	M	I	5500 North St		Nacogdoches	TX	48	75965	5	Micropolitan high commuting: primary flow 30% or more to a urban cluster of 10,000 to 49,999	US	Neurosurgery	Y	22552	Fusion of spine bones with removal of disc at upper spinal column, anterior approach	N	F	13	18	13	2000	390.717	311.304	328.64
1457513749	Hartley	Chad	E	MD	M	I	297 Lake Havasu Ave S	Suite 204	Lake Havasu City	AZ	4	86403	1	Metropolitan area core: primary flow within an urbanized area of 50,000 and greater	US	Neurosurgery	Y	22552	Fusion of spine bones with removal of disc at upper spinal column, anterior approach	N	F	15	32	15	802.647	400.41	319.027	328.637
1457563587	Sweaney	Joshua	C	D.O.	M	I	1905 W 32nd St	Suite 403	Joplin	MO	29	64804	1	Metropolitan area core: primary flow within an urbanized area of 50,000 and greater	US	Neurosurgery	Y	22552	Fusion of spine bones with removal of disc at upper spinal column, anterior approach	N	F	12	17	12	1126.65	394.468	314.29	328.635
1457594012	Mickler	Christopher	R	D.O.	M	I	400 Pinellas St	Suite 325	Clearwater	FL	12	33756	1	Metropolitan area core: primary flow within an urbanized area of 50,000 and greater	US	Neurosurgery	Y	22552	Fusion of spine bones with removal of disc at upper spinal column, anterior approach	N	F	16	20	16	988	432.27	344.41	328.634
1467405233	Main	John	T	DO	M	I	7702 E 91st St	Suite 220	Tulsa	OK	40	74133	1	Metropolitan area core: primary flow within an urbanized area of 50,000 and greater	US	Neurosurgery	Y	22552	Fusion of spine bones with removal of disc at upper spinal column, anterior approach	N	F	17	24	17	921	364.909	289.13	326.822
1467408641	Katz	Barry	I	M.D.	M	I	100 Mercy Way	Suite 520	Joplin	MO	29	64804	1	Metropolitan area core: primary flow within an urbanized area of 50,000 and greater	US	Neurosurgery	Y	22552	Fusion of spine bones with removal of disc at upper spinal column, anterior approach	N	F	12	17	12	986	382.63	304.86	327.236
1467453886	Tao	Cheng	W	MD	M	I	201 Governors Drive	1st Floor	Huntsville	AL	1	35801	1	Metropolitan area core: primary flow within an urbanized area of 50,000 and greater	US	Neurosurgery	Y	22552	Fusion of spine bones with removal of disc at upper spinal column, anterior approach	N	F	13	16	13	1565	367.43	292.75	328.63
1467542449	Boehm	Peter	E	M.D.	M	I	1010 E 3rd St Ste 202		Chattanooga	TN	47	37403	1	Metropolitan area core: primary flow within an urbanized area of 50,000 and greater	US	Neurosurgery	Y	22552	Fusion of spine bones with removal of disc at upper spinal column, anterior approach	N	F	15	23	15	160.4	58.6883	46.7591	52.5809
1467618025	Halpin	Ryan	J	M.D.	M	I	3901 Capital Mall Dr Sw	Ste A	Olympia	WA	53	98502	1	Metropolitan area core: primary flow within an urbanized area of 50,000 and greater	US	Neurosurgery	Y	22552	Fusion of spine bones with removal of disc at upper spinal column, anterior approach	N	F	15	28	15	1191.46	375.454	299.141	315.432
1467650663	Jarrell	Stuart	T	MD	M	I	225 Baldwin Ave		Charlotte	NC	37	28204	1	Metropolitan area core: primary flow within an urbanized area of 50,000 and greater	US	Neurosurgery	Y	22552	Fusion of spine bones with removal of disc at upper spinal column, anterior approach	N	F	11	12	11	1930	384.531	306.377	328.64
1477521573	Crecelius	Jeffrey	L	MD	M	I	721 American Ave Ste 108		Waukesha	WI	55	53188	1	Metropolitan area core: primary flow within an urbanized area of 50,000 and greater	US	Neurosurgery	Y	22552	Fusion of spine bones with removal of disc at upper spinal column, anterior approach	N	F	11	15	11	1869	328.947	264.302	336.399
1477536100	Gallo	Catherine	J	MD	F	I	74b Centennial Loop	Suite 100	Eugene	OR	41	97401	1	Metropolitan area core: primary flow within an urbanized area of 50,000 and greater	US	Neurosurgery	Y	22552	Fusion of spine bones with removal of disc at upper spinal column, anterior approach	N	F	14	14	14	1170.66	390.28	310.95	328.63
1477554517	Johnson	John	D	MD	M	I	4715 Whitesburg Dr Se		Huntsville	AL	1	35802	1	Metropolitan area core: primary flow within an urbanized area of 50,000 and greater	US	Neurosurgery	Y	22552	Fusion of spine bones with removal of disc at upper spinal column, anterior approach	N	F	14	17	14	1520	367.43	292.75	328.63
1477564441	Harron	Raymond	V	D.O.	M	I	5304 Indian Grave Rd Sw	Suite A	Roanoke	VA	51	24018	1	Metropolitan area core: primary flow within an urbanized area of 50,000 and greater	US	Neurosurgery	Y	22552	Fusion of spine bones with removal of disc at upper spinal column, anterior approach	N	F	13	16	13	1300	401.03	319.52	328.63
1477754513	Petr	Michael	J	MD, PHD	M	I	7807 Baymeadows Rd E Ste 208		Jacksonville	FL	12	32256	1	Metropolitan area core: primary flow within an urbanized area of 50,000 and greater	US	Neurosurgery	Y	22552	Fusion of spine bones with removal of disc at upper spinal column, anterior approach	N	F	24	38	24	1402.95	410.12	324.02	328.64
1477796365	Dowdy	Justin	T	M.D.	M	I	1 Mercy Ln	Suite 502	Hot Springs	AR	5	71913	1	Metropolitan area core: primary flow within an urbanized area of 50,000 and greater	US	Neurosurgery	Y	22552	Fusion of spine bones with removal of disc at upper spinal column, anterior approach	N	F	18	24	18	852.083	184.052	146.645	182.534
1487626560	Huffmon	George	V	MD	M	I	2208 S 17th St	Suite 201	Wilmington	NC	37	28401	1	Metropolitan area core: primary flow within an urbanized area of 50,000 and greater	US	Neurosurgery	Y	22552	Fusion of spine bones with removal of disc at upper spinal column, anterior approach	N	F	12	18	12	3696	379.163	300.85	327.096
1487647517	Traynelis	Vincent	C	MD	M	I	1725 W Harrison St	Suite 970	Chicago	IL	17	60612	1	Metropolitan area core: primary flow within an urbanized area of 50,000 and greater	US	Neurosurgery	Y	22552	Fusion of spine bones with removal of disc at upper spinal column, anterior approach	N	F	16	34	18	1522	482.429	382.788	328.639
1487658019	Barnett	Florence	C	MD	F	I	1295 Hembree Rd Ste B200		Roswell	GA	13	30076	1	Metropolitan area core: primary flow within an urbanized area of 50,000 and greater	US	Neurosurgery	Y	22552	Fusion of spine bones with removal of disc at upper spinal column, anterior approach	N	F	14	18	14	1325	405.478	323.066	328.64
1487862926	Oberlander	Eric	K	MD	M	I	10101 Park Rowe Ave Ste 200		Baton Rouge	LA	22	70810	1	Metropolitan area core: primary flow within an urbanized area of 50,000 and greater	US	Neurosurgery	Y	22552	Fusion of spine bones with removal of disc at upper spinal column, anterior approach	N	F	55	129	55	2537	393.573	310.946	328.638
1497748693	Pool	Henry	A	M.D.	M	I	1130 N Church St	Suite 200	Greensboro	NC	37	27401	1	Metropolitan area core: primary flow within an urbanized area of 50,000 and greater	US	Neurosurgery	Y	22552	Fusion of spine bones with removal of disc at upper spinal column, anterior approach	N	F	15	19	15	1244.58	231.994	184.841	197.878
1497755391	Kubala	Mark	J	MD	M	I	2965 Harrison St	Suite 111	Beaumont	TX	48	77702	1	Metropolitan area core: primary flow within an urbanized area of 50,000 and greater	US	Neurosurgery	Y	22552	Fusion of spine bones with removal of disc at upper spinal column, anterior approach	N	F	15	19	15	1226	63.26	50.4005	52.5805
1497770457	Khoo	Larry	T	MD	M	I	1245 Wilshire Blvd	Suite 717	Los Angeles	CA	6	90017	1	Metropolitan area core: primary flow within an urbanized area of 50,000 and greater	US	Neurosurgery	Y	22552	Fusion of spine bones with removal of disc at upper spinal column, anterior approach	N	F	13	19	13	2010	427.27	340.427	329.261
1497956403	Bowie	Charles	R	M.D.	M	I	10101 Park Rowe Ave	Ste. 200	Baton Rouge	LA	22	70810	1	Metropolitan area core: primary flow within an urbanized area of 50,000 and greater	US	Neurosurgery	Y	22552	Fusion of spine bones with removal of disc at upper spinal column, anterior approach	N	F	20	35	20	2537	393.573	310.944	328.636
1508077884	Connor	David	E	D.O.	M	I	9601 Baptist Health Dr		Little Rock	AR	5	72205	1	Metropolitan area core: primary flow within an urbanized area of 50,000 and greater	US	Neurosurgery	Y	22552	Fusion of spine bones with removal of disc at upper spinal column, anterior approach	N	F	17	17	17	853	365.66	291.34	328.64
1508804857	Bailey	Byron	N	MD	M	I	2145 Henry Tecklenburg Dr	Ste 200	Charleston	SC	45	29414	1	Metropolitan area core: primary flow within an urbanized area of 50,000 and greater	US	Neurosurgery	Y	22552	Fusion of spine bones with removal of disc at upper spinal column, anterior approach	N	F	16	28	16	1140	335.765	267.522	337.442
1518946615	Abel	Todd		MD	M	I	1932 Alcoa Hwy	Ste 255	Knoxville	TN	47	37920	1	Metropolitan area core: primary flow within an urbanized area of 50,000 and greater	US	Neurosurgery	Y	22552	Fusion of spine bones with removal of disc at upper spinal column, anterior approach	N	F	23	50	23	1596.5	337.54	266.677	328.638
1518960483	Eggers	David	M	MD	M	I	2200 E Parrish Ave	Bldg D Suite 100	Owensboro	KY	21	42303	1	Metropolitan area core: primary flow within an urbanized area of 50,000 and greater	US	Neurosurgery	Y	22552	Fusion of spine bones with removal of disc at upper spinal column, anterior approach	N	F	13	18	13	1677	358.676	284.593	328.636
1528160686	Boyd	Scott	B	M.D.	M	I	146 N Hospital Dr	Suite 350	West Columbia	SC	45	29169	1	Metropolitan area core: primary flow within an urbanized area of 50,000 and greater	US	Neurosurgery	Y	22552	Fusion of spine bones with removal of disc at upper spinal column, anterior approach	N	F	17	22	17	1343	376.058	299.625	328.64
1528195252	Cochran	Daniel	C	M.D.	M	I	620 24th Ave Sw		Norman	OK	40	73069	1.1	Secondary flow 30% to <50% to a larger urbanized area of 50,000 and greater	US	Neurosurgery	Y	22552	Fusion of spine bones with removal of disc at upper spinal column, anterior approach	N	F	20	32	20	700	392.2	312.48	328.63
1538196548	Koebbe	Christopher	J	MD	M	I	4502 Medical Dr Fl 2		San Antonio	TX	48	78229	1	Metropolitan area core: primary flow within an urbanized area of 50,000 and greater	US	Neurosurgery	Y	22552	Fusion of spine bones with removal of disc at upper spinal column, anterior approach	N	F	11	18	11	2569.62	423.621	337.52	328.639
1548243389	Levy	Mark		MD	M	I	45 E River Park Pl W	Suite 104	Fresno	CA	6	93720	1	Metropolitan area core: primary flow within an urbanized area of 50,000 and greater	US	Neurosurgery	Y	22552	Fusion of spine bones with removal of disc at upper spinal column, anterior approach	N	F	12	16	12	964	398.147	317.225	328.64
1548253503	Loftus	Thomas	S	M.D.	M	I	2200 Park Bend Dr.	Bldg. 2, Suite 202	Austin	TX	48	78758	1	Metropolitan area core: primary flow within an urbanized area of 50,000 and greater	US	Neurosurgery	Y	22552	Fusion of spine bones with removal of disc at upper spinal column, anterior approach	N	F	33	60	33	1919	383.677	305.694	331.377
1548281363	Barnes	Bryan	B	M.D.	M	I	2142 W Broad St	Bldg 100 Suite 200	Athens	GA	13	30606	1	Metropolitan area core: primary flow within an urbanized area of 50,000 and greater	US	Neurosurgery	Y	22552	Fusion of spine bones with removal of disc at upper spinal column, anterior approach	N	F	12	13	12	2200	386.31	306.52	328.63
1548286412	Chittum	Christopher		M.D.	M	I	1075 Boiling Springs Rd		Spartanburg	SC	45	29303	1	Metropolitan area core: primary flow within an urbanized area of 50,000 and greater	US	Neurosurgery	Y	22552	Fusion of spine bones with removal of disc at upper spinal column, anterior approach	N	F	14	26	14	2223.74	343.726	273.863	328.638
1548358385	Kaplan	Barry	J	M.D.	M	I	1740 Se 18th St	Suite 1201	Ocala	FL	12	34471	1	Metropolitan area core: primary flow within an urbanized area of 50,000 and greater	US	Neurosurgery	Y	22552	Fusion of spine bones with removal of disc at upper spinal column, anterior approach	N	F	15	19	15	1602	423.62	337.52	328.64
1558352831	Stern	Joseph	D	MD	M	I	1130 N Church St	Suite 200	Greensboro	NC	37	27401	1	Metropolitan area core: primary flow within an urbanized area of 50,000 and greater	US	Neurosurgery	Y	22552	Fusion of spine bones with removal of disc at upper spinal column, anterior approach	N	F	12	19	12	1549.21	300.132	239.129	255.994
1558568279	Pirris	Stephen		MD	M	I	4205 Belfort Rd Ste 1100		Jacksonville	FL	12	32216	1	Metropolitan area core: primary flow within an urbanized area of 50,000 and greater	US	Neurosurgery	Y	22552	Fusion of spine bones with removal of disc at upper spinal column, anterior approach	N	F	12	15	12	1287	389.129	312.984	339.587
1558578344	Karanth	Kota	S	M.D.	M	I	354 Merrimack St	Bldg. 1	Lawrence	MA	25	1843	1	Metropolitan area core: primary flow within an urbanized area of 50,000 and greater	US	Neurosurgery	Y	22552	Fusion of spine bones with removal of disc at upper spinal column, anterior approach	N	F	11	17	11	1200	405.111	320.06	328.636
1558578708	Jagannathan	Jayant		MD	M	I	30775 Stephenson Hwy		Madison Heights	MI	26	48071	1	Metropolitan area core: primary flow within an urbanized area of 50,000 and greater	US	Neurosurgery	Y	22552	Fusion of spine bones with removal of disc at upper spinal column, anterior approach	N	F	15	25	15	3100	411.905	328.186	328.64
1568439172	Gold	Rammy	S	MD	M	I	1212 Garfield Ave	Suite 300	Parkersburg	WV	54	26101	1	Metropolitan area core: primary flow within an urbanized area of 50,000 and greater	US	Neurosurgery	Y	22552	Fusion of spine bones with removal of disc at upper spinal column, anterior approach	N	F	11	18	11	1450	335.273	267.128	342.33
1568445476	Kim	Kee	D	M.D.	M	I	4860 Y St	Suite 3740 Acc	Sacramento	CA	6	95817	1	Metropolitan area core: primary flow within an urbanized area of 50,000 and greater	US	Neurosurgery	Y	22552	Fusion of spine bones with removal of disc at upper spinal column, anterior approach	N	F	14	20	14	5627	398.252	317.305	328.635
1568469609	Zerick	William	R	M.D.	M	I	955 Eastwind Dr		Westerville	OH	39	43081	1	Metropolitan area core: primary flow within an urbanized area of 50,000 and greater	US	Neurosurgery	Y	22552	Fusion of spine bones with removal of disc at upper spinal column, anterior approach	N	F	12	16	12	688	403.39	321.4	328.635
1568546612	Haglund	Michael	M	MD	M	I	2100 Erwin Rd		Durham	NC	37	27710	1	Metropolitan area core: primary flow within an urbanized area of 50,000 and greater	US	Neurosurgery	Y	22552	Fusion of spine bones with removal of disc at upper spinal column, anterior approach	N	F	68	118	68	2500	352.465	282.116	336.81
1578513925	Woodall	William	C	MD	M	I	3125 Independence Dr	Suite 200	Birmingham	AL	1	35209	1	Metropolitan area core: primary flow within an urbanized area of 50,000 and greater	US	Neurosurgery	Y	22552	Fusion of spine bones with removal of disc at upper spinal column, anterior approach	N	F	12	13	12	1076.92	173.988	138.311	158.755
1578564662	Montgomery	Craig	T	MD	M	I	104 Union Ave	Ste. 908	Syracuse	NY	36	13203	1	Metropolitan area core: primary flow within an urbanized area of 50,000 and greater	US	Neurosurgery	Y	22552	Fusion of spine bones with removal of disc at upper spinal column, anterior approach	N	F	19	31	19	950	355.407	283.171	304.785
1578666780	Stefanis	George	S	M.D.	M	I	310 Hospital Dr Ste 205		Macon	GA	13	31217	1	Metropolitan area core: primary flow within an urbanized area of 50,000 and greater	US	Neurosurgery	Y	22552	Fusion of spine bones with removal of disc at upper spinal column, anterior approach	N	F	29	30	29	3000	325.584	259.406	295.769
1578671186	Warren	Wayne	L	MD	M	I	419 S Washington St Ste 201		Casper	WY	56	82601	1	Metropolitan area core: primary flow within an urbanized area of 50,000 and greater	US	Neurosurgery	Y	22552	Fusion of spine bones with removal of disc at upper spinal column, anterior approach	N	F	21	37	21	2762.7	407.839	322.997	326.72
1588625313	Wanebo	John	E	M.D.	M	I	7301 E 2nd St	#106	Scottsdale	AZ	4	85251	1	Metropolitan area core: primary flow within an urbanized area of 50,000 and greater	US	Neurosurgery	Y	22552	Fusion of spine bones with removal of disc at upper spinal column, anterior approach	N	F	13	15	13	1625	379.891	300.133	328.633
1588629943	Barry	Christopher	J	M.D.	M	I	4600 Se 29th St	760	Del City	OK	40	73115	1	Metropolitan area core: primary flow within an urbanized area of 50,000 and greater	US	Neurosurgery	Y	22552	Fusion of spine bones with removal of disc at upper spinal column, anterior approach	N	F	19	32	19	1500	378.239	300.119	328.64
1588665319	Dietze	John	B	MD	M	I	1002 Texas Blvd	Suite 406	Texarkana	TX	48	75501	1	Metropolitan area core: primary flow within an urbanized area of 50,000 and greater	US	Neurosurgery	Y	22552	Fusion of spine bones with removal of disc at upper spinal column, anterior approach	N	F	15	22	15	932.654	360.027	293.052	339.843
1588786669	Cowan	John	A	M.D.	M	I	550 Redmond Rd Nw		Rome	GA	13	30165	1	Metropolitan area core: primary flow within an urbanized area of 50,000 and greater	US	Neurosurgery	Y	22552	Fusion of spine bones with removal of disc at upper spinal column, anterior approach	N	F	20	31	20	1800	400.58	319.16	327.714
1598744484	Rodriguez-Cruz	Leonardo	R	M.D.	M	I	105 S Willow Ave	Suite 200	Cookeville	TN	47	38501	4	Micropolitan area core: primary flow within an urban cluster of 10,000 to 49,999	US	Neurosurgery	Y	22552	Fusion of spine bones with removal of disc at upper spinal column, anterior approach	N	F	20	29	20	1760	360.924	286.377	328.636
1598932162	Subbaiah	Sathish	J	M.D.	M	I	6 Technology Dr	Suite 100	East Setauket	NY	36	11733	1	Metropolitan area core: primary flow within an urbanized area of 50,000 and greater	US	Neurosurgery	Y	22552	Fusion of spine bones with removal of disc at upper spinal column, anterior approach	N	F	12	16	12	1621.08	305.838	241.629	205.399
1598934903	Orozco	Ludwig	D	M.D.	M	I	7501 Lakeview Pkwy	Ste 245	Rowlett	TX	48	75088	1	Metropolitan area core: primary flow within an urbanized area of 50,000 and greater	US	Neurosurgery	Y	22552	Fusion of spine bones with removal of disc at upper spinal column, anterior approach	N	F	19	34	19	734	390.716	311.303	328.639
1598942609	Lee	Anthony	W	MD	M	I	1900 Mistletoe Blvd Ste 200		Fort Worth	TX	48	76104	1	Metropolitan area core: primary flow within an urbanized area of 50,000 and greater	US	Neurosurgery	Y	22552	Fusion of spine bones with removal of disc at upper spinal column, anterior approach	N	F	19	25	19	1500	381.238	302.498	328.64
1598962094	Singleton	Richard		MD, PHD	M	I	1651 N Parham Rd		Richmond	VA	51	23229	1	Metropolitan area core: primary flow within an urbanized area of 50,000 and greater	US	Neurosurgery	Y	22552	Fusion of spine bones with removal of disc at upper spinal column, anterior approach	N	F	16	28	16	1192	394.64	313.13	328.637
1609840941	Paine	Jonathan	T	M.D.	M	I	1305 Valentine St		Melbourne	FL	12	32901	1	Metropolitan area core: primary flow within an urbanized area of 50,000 and greater	US	Neurosurgery	Y	22552	Fusion of spine bones with removal of disc at upper spinal column, anterior approach	N	F	12	19	12	1500	432.27	344.41	328.636
1609918416	Nasr	Fadi	F	MD	M	I	4120 W Memorial Rd	Suite 300	Oklahoma City	OK	40	73120	1	Metropolitan area core: primary flow within an urbanized area of 50,000 and greater	US	Neurosurgery	Y	22552	Fusion of spine bones with removal of disc at upper spinal column, anterior approach	N	F	11	18	11	2780	392.203	312.487	328.637
1619030996	Wilson	Gregory	L	D.O.	M	I	9709 E 79th St S		Tulsa	OK	40	74133	1	Metropolitan area core: primary flow within an urbanized area of 50,000 and greater	US	Neurosurgery	Y	22552	Fusion of spine bones with removal of disc at upper spinal column, anterior approach	N	F	14	15	15	1204.67	302.592	240.096	317.685
1619161221	De Castro	Igor		M.D.	M	I	1 Mercy Ln	Suite 502	Hot Springs	AR	5	71913	1	Metropolitan area core: primary flow within an urbanized area of 50,000 and greater	US	Neurosurgery	Y	22552	Fusion of spine bones with removal of disc at upper spinal column, anterior approach	N	F	25	37	25	1337.84	307.553	245.044	276.414
1619926581	Wachhorst	Scott	P	M.D.	M	I	701 E El Camino Real		Mountain View	CA	6	94040	1	Metropolitan area core: primary flow within an urbanized area of 50,000 and greater	US	Neurosurgery	Y	22552	Fusion of spine bones with removal of disc at upper spinal column, anterior approach	N	F	12	19	12	978	427.046	340.246	328.634
1629015375	Kamath	Yogish	D	M.D.	M	I	1400 Vfw Parkway Ste 1c118a	Va Medical Center	W. Roxbury	MA	25	2132	1	Metropolitan area core: primary flow within an urbanized area of 50,000 and greater	US	Neurosurgery	Y	22552	Fusion of spine bones with removal of disc at upper spinal column, anterior approach	N	F	95	166	95	469.407	388.363	309.429	328.716
1629025663	Hersonskey	Tamir	Y	M.D.	M	I	301 Madison St Ste 300		Joliet	IL	17	60435	1	Metropolitan area core: primary flow within an urbanized area of 50,000 and greater	US	Neurosurgery	Y	22552	Fusion of spine bones with removal of disc at upper spinal column, anterior approach	N	F	11	15	11	1189	302.227	240.796	213.615
1629052782	Chen	Ying	H	D.O.	M	I	70 S Cleveland Ave		Westerville	OH	39	43081	1	Metropolitan area core: primary flow within an urbanized area of 50,000 and greater	US	Neurosurgery	Y	22552	Fusion of spine bones with removal of disc at upper spinal column, anterior approach	N	F	15	19	15	1158	344.285	272.005	289.723
1629056908	Patrick	Todd	A	MD PHD	M	I	910 E Houston St	Ste 330	Tyler	TX	48	75702	1	Metropolitan area core: primary flow within an urbanized area of 50,000 and greater	US	Neurosurgery	Y	22552	Fusion of spine bones with removal of disc at upper spinal column, anterior approach	N	F	21	27	21	1015	390.718	311.306	328.64
1639216997	Vansickle	David	P	M.D.	M	I	7750 S Broadway	Suite 350	Littleton	CO	8	80122	1	Metropolitan area core: primary flow within an urbanized area of 50,000 and greater	US	Neurosurgery	Y	22552	Fusion of spine bones with removal of disc at upper spinal column, anterior approach	N	F	14	30	14	2145	391.907	310.961	328.637
1639222706	Giri	Bala	K	M.D.	M	I	1411 N Beckley Ave	Pavillion Iii, Suite 474	Dallas	TX	48	75203	1	Metropolitan area core: primary flow within an urbanized area of 50,000 and greater	US	Neurosurgery	Y	22552	Fusion of spine bones with removal of disc at upper spinal column, anterior approach	N	F	18	35	18	4413	400.42	319.03	328.63
1649204983	Vokshoor	Amir		M.D.	M	I	2811 Wilshire Blvd Ste 850		Santa Monica	CA	6	90403	1	Metropolitan area core: primary flow within an urbanized area of 50,000 and greater	US	Neurosurgery	Y	22552	Fusion of spine bones with removal of disc at upper spinal column, anterior approach	N	F	18	31	18	4500	398.469	317.478	312.733
1649254855	Wolff	Charles	L	MD	M	I	8333 N Davis Hwy Fl 10		Pensacola	FL	12	32514	1	Metropolitan area core: primary flow within an urbanized area of 50,000 and greater	US	Neurosurgery	Y	22552	Fusion of spine bones with removal of disc at upper spinal column, anterior approach	N	F	12	22	12	1482	432.27	344.41	329.355
1649473000	Chi	John	H	MD	M	I	75 Francis St		Boston	MA	25	2115	1	Metropolitan area core: primary flow within an urbanized area of 50,000 and greater	US	Neurosurgery	Y	22552	Fusion of spine bones with removal of disc at upper spinal column, anterior approach	N	F	11	14	11	1482.5	425.228	338.798	328.632
1649495896	Yam	David	A	M.D.	M	I	301 W Poplar St		Walla Walla	WA	53	99362	1	Metropolitan area core: primary flow within an urbanized area of 50,000 and greater	US	Neurosurgery	Y	22552	Fusion of spine bones with removal of disc at upper spinal column, anterior approach	N	F	38	74	38	961.492	380.777	304.322	327.127
1659328029	Cannestra	Andrew	F	MD	M	I	800 Prudential Dr	Tower B, 11th Floor	Jacksonville	FL	12	32207	1	Metropolitan area core: primary flow within an urbanized area of 50,000 and greater	US	Neurosurgery	Y	22552	Fusion of spine bones with removal of disc at upper spinal column, anterior approach	N	F	15	18	15	1317	395.241	312.262	333.197
1659360600	Bishop	Randolph	C	MD	M	I	4 E Jackson Blvd		Savannah	GA	13	31405	1	Metropolitan area core: primary flow within an urbanized area of 50,000 and greater	US	Neurosurgery	Y	22552	Fusion of spine bones with removal of disc at upper spinal column, anterior approach	N	F	12	18	12	1860	392.57	312.78	328.63
1659378123	Kachmann	Jeffrey	K	M.D.	M	I	7956 W Jefferson Blvd		Fort Wayne	IN	18	46804	1	Metropolitan area core: primary flow within an urbanized area of 50,000 and greater	US	Neurosurgery	Y	22552	Fusion of spine bones with removal of disc at upper spinal column, anterior approach	N	F	12	23	13	1965	338.805	267.675	328.63
1669451753	Snyder	William	E	MD	M	I	1932 Alcoa Hwy	Ste 255	Knoxville	TN	47	37920	1	Metropolitan area core: primary flow within an urbanized area of 50,000 and greater	US	Neurosurgery	Y	22552	Fusion of spine bones with removal of disc at upper spinal column, anterior approach	N	F	11	17	11	1527.47	337.54	266.677	328.639
1669469227	Poffenbarger	Glen	J	MD	M	I	720 Lindsay Ln	Suite C	Cody	WY	56	82414	7	Small town core: primary flow within an urban cluster of 2,500 to 9,999	US	Neurosurgery	Y	22552	Fusion of spine bones with removal of disc at upper spinal column, anterior approach	N	F	13	13	13	3387.72	416.12	331.54	328.63
1669530390	Haworth	Charles	S	MD	M	I	1219 Walter Reed Rd		Fayetteville	NC	37	28304	1	Metropolitan area core: primary flow within an urbanized area of 50,000 and greater	US	Neurosurgery	Y	22552	Fusion of spine bones with removal of disc at upper spinal column, anterior approach	N	F	11	17	11	927	385.304	306.99	328.64
1669638078	Patel	Nimesh	H	MD	M	I	1411 N Beckley Ave	Pav Iii Ste#152	Dallas	TX	48	75203	1	Metropolitan area core: primary flow within an urbanized area of 50,000 and greater	US	Neurosurgery	Y	22552	Fusion of spine bones with removal of disc at upper spinal column, anterior approach	N	F	19	39	19	1621	382.714	305.556	332.852
1669672960	Nalbach	Stephen	V	M.D.	M	I	700 Olympic Plaza Cir Ste 850		Tyler	TX	48	75701	1	Metropolitan area core: primary flow within an urbanized area of 50,000 and greater	US	Neurosurgery	Y	22552	Fusion of spine bones with removal of disc at upper spinal column, anterior approach	N	F	15	19	15	814.737	217.979	173.675	183.345
1669675641	Benglis	David	M	M.D.	M	I	2001 Peachtree Rd Ne	Suite 575	Atlanta	GA	13	30309	1	Metropolitan area core: primary flow within an urbanized area of 50,000 and greater	US	Neurosurgery	Y	22552	Fusion of spine bones with removal of disc at upper spinal column, anterior approach	N	F	22	40	22	3101	356.441	283.995	297.83
1669891180	Gillis	Christopher	C	M.D.	M	I	988102 Nebraska Medical Ctr		Omaha	NE	31	68198	1	Metropolitan area core: primary flow within an urbanized area of 50,000 and greater	US	Neurosurgery	Y	22552	Fusion of spine bones with removal of disc at upper spinal column, anterior approach	N	F	15	26	15	966.081	354.23	282.231	328.635
1679510705	Emadian	Seyed	M	MD PH D	M	I	730 Kings Lane	Premier Neurosurgery & Spine Center Pc	Tullahoma	TN	47	37388	4	Micropolitan area core: primary flow within an urban cluster of 10,000 to 49,999	US	Neurosurgery	Y	22552	Fusion of spine bones with removal of disc at upper spinal column, anterior approach	N	F	24	50	24	1707	355.909	284.341	331.917
1679515944	Mcpherson	Christopher	M	M.D.	M	I	6130 Harrison Ave		Cincinnati	OH	39	45247	1	Metropolitan area core: primary flow within an urbanized area of 50,000 and greater	US	Neurosurgery	Y	22552	Fusion of spine bones with removal of disc at upper spinal column, anterior approach	N	F	12	21	12	2022	403.39	321.4	328.638
1679532329	Melisi	James	W	M.D.	M	I	1651 N Parham Rd		Richmond	VA	51	23229	1	Metropolitan area core: primary flow within an urbanized area of 50,000 and greater	US	Neurosurgery	Y	22552	Fusion of spine bones with removal of disc at upper spinal column, anterior approach	N	F	11	11	11	1192	394.64	313.13	328.63
1679580096	Misra	Mukesh		MD	M	I	42135 10th St W	Suite 301	Lancaster	CA	6	93534	1	Metropolitan area core: primary flow within an urbanized area of 50,000 and greater	US	Neurosurgery	Y	22552	Fusion of spine bones with removal of disc at upper spinal column, anterior approach	N	F	30	73	30	2500	406.168	323.616	328.639
1689623811	Vaught	Kevin	A	MD	M	I	1723 Broadway	Suite 410	Cape Girardeau	MO	29	63701	1	Metropolitan area core: primary flow within an urbanized area of 50,000 and greater	US	Neurosurgery	Y	22552	Fusion of spine bones with removal of disc at upper spinal column, anterior approach	N	F	11	15	11	3039	388.18	308.003	328.635
1689669905	Pagnanelli	David	M	MD	M	I	5604 Sw Lee Blvd	Suite 357	Lawton	OK	40	73505	1	Metropolitan area core: primary flow within an urbanized area of 50,000 and greater	US	Neurosurgery	Y	22552	Fusion of spine bones with removal of disc at upper spinal column, anterior approach	N	F	14	19	14	1128	352.525	278.516	332.964
1689672446	Dowd	Gregory	C	M.D.	M	I	3704 North Blvd	Suite C	Alexandria	LA	22	71301	1	Metropolitan area core: primary flow within an urbanized area of 50,000 and greater	US	Neurosurgery	Y	22552	Fusion of spine bones with removal of disc at upper spinal column, anterior approach	N	F	17	21	17	874	414.82	330.51	328.64
1689679219	Wray	Steven	D	M.D.	M	I	2001 Peachtree Rd Ne Ste 575		Atlanta	GA	13	30309	1	Metropolitan area core: primary flow within an urbanized area of 50,000 and greater	US	Neurosurgery	Y	22552	Fusion of spine bones with removal of disc at upper spinal column, anterior approach	N	F	11	16	11	3101	393.313	313.373	328.64
1689864506	Hsieh	Kevin	E	M.D.	M	I	1430 22nd St		Sacramento	CA	6	95816	1	Metropolitan area core: primary flow within an urbanized area of 50,000 and greater	US	Neurosurgery	Y	22552	Fusion of spine bones with removal of disc at upper spinal column, anterior approach	N	F	15	21	15	1157	390.292	310.963	328.633
1689876005	Trammell	James	T	MD	M	I	1850 Hickory St	Suite 101	Abilene	TX	48	79601	1	Metropolitan area core: primary flow within an urbanized area of 50,000 and greater	US	Neurosurgery	Y	22552	Fusion of spine bones with removal of disc at upper spinal column, anterior approach	N	F	19	26	19	1000	376.8	298.97	326.348
1699730986	Rajpal	Sharad		M.D.	M	I	4743 Arapahoe Ave Ste 202		Boulder	CO	8	80303	1	Metropolitan area core: primary flow within an urbanized area of 50,000 and greater	US	Neurosurgery	Y	22552	Fusion of spine bones with removal of disc at upper spinal column, anterior approach	N	F	11	14	11	1833.77	418.95	333.8	328.64
1699752048	Sethi	Khalid		M.D.	M	I	46 Harrison St		Johnson City	NY	36	13790	1	Metropolitan area core: primary flow within an urbanized area of 50,000 and greater	US	Neurosurgery	Y	22552	Fusion of spine bones with removal of disc at upper spinal column, anterior approach	N	F	13	18	13	1500	383.22	305.33	328.636
1700066321	Stevens	Edwin	A	M.D.	M	I	2341 Lewisville Clemmons Rd		Clemmons	NC	37	27012	1	Metropolitan area core: primary flow within an urbanized area of 50,000 and greater	US	Neurosurgery	Y	22552	Fusion of spine bones with removal of disc at upper spinal column, anterior approach	N	F	12	19	12	1800	388.781	311.646	332.955
1700856994	Lanford	Gregory	B	M.D.	M	I	2011 Murphy Ave	Suite 301	Nashville	TN	47	37203	1	Metropolitan area core: primary flow within an urbanized area of 50,000 and greater	US	Neurosurgery	Y	22552	Fusion of spine bones with removal of disc at upper spinal column, anterior approach	N	F	19	29	19	967	349.253	279.844	334.297
1700867348	Duarte	Luis	E	MD	M	I	120 E Beauregard Ave		San Angelo	TX	48	76903	1	Metropolitan area core: primary flow within an urbanized area of 50,000 and greater	US	Neurosurgery	Y	22552	Fusion of spine bones with removal of disc at upper spinal column, anterior approach	N	F	29	61	29	590.086	390.717	311.303	328.638
1710051305	Delasotta	Fernando	J	M.D.	M	I	598 New Rd		Linwood	NJ	34	8221	1	Metropolitan area core: primary flow within an urbanized area of 50,000 and greater	US	Neurosurgery	Y	22552	Fusion of spine bones with removal of disc at upper spinal column, anterior approach	N	F	21	29	21	4786.21	424.193	337.973	328.633
1710927694	Mckenzie	Rick	L	MD	M	I	701 University Blvd E	Suite 702	Tuscaloosa	AL	1	35401	1	Metropolitan area core: primary flow within an urbanized area of 50,000 and greater	US	Neurosurgery	Y	22552	Fusion of spine bones with removal of disc at upper spinal column, anterior approach	N	F	19	20	19	893	181.192	145.476	178.542
1710939889	Oetting	Gregory	M	M.D.	M	I	840 Stevens Creek Road		Augusta	GA	13	30907	1	Metropolitan area core: primary flow within an urbanized area of 50,000 and greater	US	Neurosurgery	Y	22552	Fusion of spine bones with removal of disc at upper spinal column, anterior approach	N	F	23	40	23	1277	257.545	205.641	215.926
1720030273	Masson	Robert	L	M.D.	M	I	2706 Rew Cir		Ocoee	FL	12	34761	1	Metropolitan area core: primary flow within an urbanized area of 50,000 and greater	US	Neurosurgery	Y	22552	Fusion of spine bones with removal of disc at upper spinal column, anterior approach	N	F	16	24	17	13416.7	394.116	312.715	332.063
1720033939	Villavicencio	Alan	T	MD	M	I	4743 Arapahoe Ave	Suite 202	Boulder	CO	8	80303	1	Metropolitan area core: primary flow within an urbanized area of 50,000 and greater	US	Neurosurgery	Y	22552	Fusion of spine bones with removal of disc at upper spinal column, anterior approach	N	F	13	18	13	1833.77	418.95	333.8	328.64
1720044415	Yeh	David	J	MD	M	I	1531 Higuera St		San Luis Obispo	CA	6	93401	1	Metropolitan area core: primary flow within an urbanized area of 50,000 and greater	US	Neurosurgery	Y	22552	Fusion of spine bones with removal of disc at upper spinal column, anterior approach	N	F	15	23	16	2633.26	369.066	294.054	304.139
1730150913	Pacult	Artur		MD	M	I	125 Doughty St	Suite 570	Charleston	SC	45	29403	1	Metropolitan area core: primary flow within an urbanized area of 50,000 and greater	US	Neurosurgery	Y	22552	Fusion of spine bones with removal of disc at upper spinal column, anterior approach	N	F	11	13	11	1140	364.77	290.63	328.633
1730347899	Phillips	Blake		M.D.	M	I	9601 Baptist Health Dr	Suite 310	Little Rock	AR	5	72205	1	Metropolitan area core: primary flow within an urbanized area of 50,000 and greater	US	Neurosurgery	Y	22552	Fusion of spine bones with removal of disc at upper spinal column, anterior approach	N	F	11	12	11	853	365.661	291.341	328.64
1750331104	Fulmer	Benjamin	B	MD	M	I	806 Saint Vincents Dr		Birmingham	AL	1	35205	1	Metropolitan area core: primary flow within an urbanized area of 50,000 and greater	US	Neurosurgery	Y	22552	Fusion of spine bones with removal of disc at upper spinal column, anterior approach	N	F	13	14	13	1785.71	291.184	231.472	295.065
1750354437	Silver	Mark	V	MD	M	I	300 N Highland Ave Ste 310		Sherman	TX	48	75092	1	Metropolitan area core: primary flow within an urbanized area of 50,000 and greater	US	Neurosurgery	Y	22552	Fusion of spine bones with removal of disc at upper spinal column, anterior approach	N	F	16	16	16	636	390.72	311.31	328.64
1750399275	Wahl	Melvin	M	MD	M	I	512 N Young St		Kennewick	WA	53	99336	1	Metropolitan area core: primary flow within an urbanized area of 50,000 and greater	US	Neurosurgery	Y	22552	Fusion of spine bones with removal of disc at upper spinal column, anterior approach	N	F	13	19	13	1316.11	391.17	311.663	328.636
1750484200	Radwan	Tarek	A	MB, BCHIR	M	I	12 High St	Ste. 401	Lewiston	ME	23	4240	1	Metropolitan area core: primary flow within an urbanized area of 50,000 and greater	US	Neurosurgery	Y	22552	Fusion of spine bones with removal of disc at upper spinal column, anterior approach	N	F	13	28	13	1328.36	378.544	301.604	328.637
1760402614	Ratliff	John	K	M.D.	M	I	300 Pasteur Dr		Stanford	CA	6	94305	1	Metropolitan area core: primary flow within an urbanized area of 50,000 and greater	US	Neurosurgery	Y	22552	Fusion of spine bones with removal of disc at upper spinal column, anterior approach	N	F	13	18	13	1667.06	400.357	318.982	308.093
1760432090	Baker	Christopher	J	M.D.	M	I	1605 W Fairbanks Ave		Winter Park	FL	12	32789	1	Metropolitan area core: primary flow within an urbanized area of 50,000 and greater	US	Neurosurgery	Y	22552	Fusion of spine bones with removal of disc at upper spinal column, anterior approach	N	F	17	28	17	1650	432.27	344.41	328.636
1760447882	Scrantz	Kelly	J	MD	M	I	10101 Park Rowe Ave., Suite 200		Baton Rouge	LA	22	70810	1	Metropolitan area core: primary flow within an urbanized area of 50,000 and greater	US	Neurosurgery	Y	22552	Fusion of spine bones with removal of disc at upper spinal column, anterior approach	N	F	12	23	12	2537	393.573	310.945	328.636
1760462121	Fabi	Alain	Y	MD	M	I	601 John St	Suite M124	Kalamazoo	MI	26	49007	1	Metropolitan area core: primary flow within an urbanized area of 50,000 and greater	US	Neurosurgery	Y	22552	Fusion of spine bones with removal of disc at upper spinal column, anterior approach	N	F	12	19	12	1011	402.06	350.372	358.085
1760482640	Lo	Erwin		DR	M	I	6025 Metropolitan Dr	Suite 205	Beaumont	TX	48	77706	1	Metropolitan area core: primary flow within an urbanized area of 50,000 and greater	US	Neurosurgery	Y	22552	Fusion of spine bones with removal of disc at upper spinal column, anterior approach	N	F	11	18	11	3079.36	383.029	305.178	328.639
1760494496	Sebastian	Cyril	T	MD	M	I	111 Vision Park Blvd Ste 260		Shenandoah	TX	48	77384	1.1	Secondary flow 30% to <50% to a larger urbanized area of 50,000 and greater	US	Neurosurgery	Y	22552	Fusion of spine bones with removal of disc at upper spinal column, anterior approach	N	F	11	17	11	4068.58	386.089	306.345	328.639
1770500209	Wright	Neill	M	MD	M	I	4921 Parkview Pl Ste 6a6b	Ste 6a/6b	Saint Louis	MO	29	63110	1	Metropolitan area core: primary flow within an urbanized area of 50,000 and greater	US	Neurosurgery	Y	22552	Fusion of spine bones with removal of disc at upper spinal column, anterior approach	N	F	18	29	18	1512.07	410.604	327.148	328.638
1770553075	Norvill	Keith	A	D.O.	M	I	1600 N. Grand Avenue	Suite 508	Pueblo	CO	8	81003	1	Metropolitan area core: primary flow within an urbanized area of 50,000 and greater	US	Neurosurgery	Y	22552	Fusion of spine bones with removal of disc at upper spinal column, anterior approach	N	F	11	13	11	639	418.95	333.8	328.64
1770572133	Nottmeier	Eric	W	MD	M	I	4205 Belfort Road	Suite 1100	Jacksonville	FL	12	32216	1	Metropolitan area core: primary flow within an urbanized area of 50,000 and greater	US	Neurosurgery	Y	22552	Fusion of spine bones with removal of disc at upper spinal column, anterior approach	N	F	17	26	17	1287	432.27	344.41	328.635
1770673766	D'agostino	Sabino	J	DO	M	I	9313 Medical Plaza Dr.	Suite 305	N. Charleston	SC	45	29406	1	Metropolitan area core: primary flow within an urbanized area of 50,000 and greater	US	Neurosurgery	Y	22552	Fusion of spine bones with removal of disc at upper spinal column, anterior approach	N	F	15	27	15	2303	376.056	299.623	328.639
1780620765	Soloniuk	Donald	S	M.D.	M	I	324 5th St	Suite 101	Lewiston	ID	16	83501	1	Metropolitan area core: primary flow within an urbanized area of 50,000 and greater	US	Neurosurgery	Y	22552	Fusion of spine bones with removal of disc at upper spinal column, anterior approach	N	F	12	17	12	730.118	223.757	177.543	214.969
1780673814	Flotte	Edward	R	M.D.	M	I	3280 Dauphin St	Building A	Mobile	AL	1	36606	1	Metropolitan area core: primary flow within an urbanized area of 50,000 and greater	US	Neurosurgery	Y	22552	Fusion of spine bones with removal of disc at upper spinal column, anterior approach	N	F	13	18	13	1885.58	247.4	197.115	221.279
1780679126	Allen	Clark	H	M.D.	M	I	3345 Potomac Way		Idaho Falls	ID	16	83404	1	Metropolitan area core: primary flow within an urbanized area of 50,000 and greater	US	Neurosurgery	Y	22552	Fusion of spine bones with removal of disc at upper spinal column, anterior approach	N	F	11	19	11	3182	365.671	291.35	328.639
1780835769	Thomas	John	A	MD	M	I	2208 S 17th St	Suite 201	Wilmington	NC	37	28401	1	Metropolitan area core: primary flow within an urbanized area of 50,000 and greater	US	Neurosurgery	Y	22552	Fusion of spine bones with removal of disc at upper spinal column, anterior approach	N	F	23	34	23	3696	371.583	294.833	321.675
1790764850	Underwood	Bill	D	M.D., PH.D.	M	I	527 Medical Park Dr	Suite 401	Bridgeport	WV	54	26330	4	Micropolitan area core: primary flow within an urban cluster of 10,000 to 49,999	US	Neurosurgery	Y	22552	Fusion of spine bones with removal of disc at upper spinal column, anterior approach	N	F	11	13	11	1169	416.792	332.08	328.905
1801074661	Howes	Gregory	A	MD	M	I	10550 Montgomery Rd		Cincinnati	OH	39	45242	1	Metropolitan area core: primary flow within an urbanized area of 50,000 and greater	US	Neurosurgery	Y	22552	Fusion of spine bones with removal of disc at upper spinal column, anterior approach	N	F	11	16	11	863	401.03	319.52	328.636
1801807649	Preston	Joseph	K	MD	M	I	4015 Lamar Ave		Paris	TX	48	75462	4	Micropolitan area core: primary flow within an urban cluster of 10,000 to 49,999	US	Neurosurgery	Y	22552	Fusion of spine bones with removal of disc at upper spinal column, anterior approach	N	F	15	22	15	2170.1	382.903	305.075	328.635
1801859723	D'alise	Mark	D	MD	M	I	4408 6th St		Lubbock	TX	48	79416	1	Metropolitan area core: primary flow within an urbanized area of 50,000 and greater	US	Neurosurgery	Y	22552	Fusion of spine bones with removal of disc at upper spinal column, anterior approach	N	F	12	17	12	1320	390.717	311.304	328.64
1801880380	Abdolvahabi	Ramin	M	MD	M	I	3319 State Rd 7	Suite 313	Wellington	FL	12	33449	1	Metropolitan area core: primary flow within an urbanized area of 50,000 and greater	US	Neurosurgery	Y	22552	Fusion of spine bones with removal of disc at upper spinal column, anterior approach	N	F	11	21	12	3594	463.107	368.978	328.635
1801899554	Weaver	Charles	E	MD PHD	M	I	2500 Hospital Blvd	Ste 310	Roswell	GA	13	30076	1	Metropolitan area core: primary flow within an urbanized area of 50,000 and greater	US	Neurosurgery	Y	22552	Fusion of spine bones with removal of disc at upper spinal column, anterior approach	N	F	15	31	15	820.994	335.274	267.128	266.301
1801972161	Belanger	Eric		M.D.	M	I	900 E Broadway Ave		Bismarck	ND	38	58501	1	Metropolitan area core: primary flow within an urbanized area of 50,000 and greater	US	Neurosurgery	Y	22552	Fusion of spine bones with removal of disc at upper spinal column, anterior approach	N	F	11	21	11	880.714	379.36	302.253	328.637
1801998844	Bradley	Robert	H	M.D.	M	I	2065 E South Blvd	Suite 204	Montgomery	AL	1	36116	1	Metropolitan area core: primary flow within an urbanized area of 50,000 and greater	US	Neurosurgery	Y	22552	Fusion of spine bones with removal of disc at upper spinal column, anterior approach	N	F	17	29	17	1257	367.43	292.75	326.156
1811159254	Capua	John	K	D.O.	M	I	1401 Spanos Ct	Suite 130	Modesto	CA	6	95355	1	Metropolitan area core: primary flow within an urbanized area of 50,000 and greater	US	Neurosurgery	Y	22552	Fusion of spine bones with removal of disc at upper spinal column, anterior approach	N	F	12	23	12	1323	398.146	317.221	328.64
1811998248	Brant	Adam		M.D.	M	I	7130 N Sharon Ave	Ste 100	Fresno	CA	6	93720	1	Metropolitan area core: primary flow within an urbanized area of 50,000 and greater	US	Neurosurgery	Y	22552	Fusion of spine bones with removal of disc at upper spinal column, anterior approach	N	F	21	28	21	964	398.148	317.226	328.64
1821030479	Doughty	Kyle	E	M.D.	M	I	3600 Gaston Ave	Suite 1158	Dallas	TX	48	75246	1	Metropolitan area core: primary flow within an urbanized area of 50,000 and greater	US	Neurosurgery	Y	22552	Fusion of spine bones with removal of disc at upper spinal column, anterior approach	N	F	12	18	12	1193.24	269.617	214.817	221.283
1821034950	Nichols	Margaret	E	MD	F	I	1905 W 32nd Street	Ste 403	Joplin	MO	29	64804	1	Metropolitan area core: primary flow within an urbanized area of 50,000 and greater	US	Neurosurgery	Y	22552	Fusion of spine bones with removal of disc at upper spinal column, anterior approach	N	F	12	15	12	1118.6	394.468	314.29	328.634
1821048752	Colon	Gary	P	MD	M	I	3200 Bailey Ln Ste 200		Naples	FL	12	34105	1	Metropolitan area core: primary flow within an urbanized area of 50,000 and greater	US	Neurosurgery	Y	22552	Fusion of spine bones with removal of disc at upper spinal column, anterior approach	N	F	22	30	22	1405.33	470.047	374.507	328.633
1821097775	Lusk	Michael	D	M.D.	M	I	6101 Pine Ridge Rd	Desk 23/24	Naples	FL	12	34119	1	Metropolitan area core: primary flow within an urbanized area of 50,000 and greater	US	Neurosurgery	Y	22552	Fusion of spine bones with removal of disc at upper spinal column, anterior approach	N	F	17	23	18	5532	470.048	374.508	328.632
1821189408	Khalil	Hitham	H	M.D.	M	I	2109 N Patterson St Ste B		Valdosta	GA	13	31602	1	Metropolitan area core: primary flow within an urbanized area of 50,000 and greater	US	Neurosurgery	Y	22552	Fusion of spine bones with removal of disc at upper spinal column, anterior approach	N	F	19	26	19	2000	380.79	303.39	328.63
1831190024	Middleton	Troy	H	M.D.	M	I	3280 Dauphin St	Building A	Mobile	AL	1	36606	1	Metropolitan area core: primary flow within an urbanized area of 50,000 and greater	US	Neurosurgery	Y	22552	Fusion of spine bones with removal of disc at upper spinal column, anterior approach	N	F	12	17	12	1957.35	258.493	205.953	231.205
1831197698	Henegar	Martin	M	MD	M	I	225 Baldwin Ave		Charlotte	NC	37	28204	1	Metropolitan area core: primary flow within an urbanized area of 50,000 and greater	US	Neurosurgery	Y	22552	Fusion of spine bones with removal of disc at upper spinal column, anterior approach	N	F	11	18	11	1930	385.303	306.99	322.626
1831373042	Redmond	Andy	J	M.D.	M	I	1814 Roseland Blvd	Ste # 200	Tyler	TX	48	75701	1	Metropolitan area core: primary flow within an urbanized area of 50,000 and greater	US	Neurosurgery	Y	22552	Fusion of spine bones with removal of disc at upper spinal column, anterior approach	N	F	22	31	22	1750	390.717	311.304	328.64
1841210515	Africk	Cynthia	Z	MD	F	I	10 Aviemore Dr		Pinehurst	NC	37	28374	4	Micropolitan area core: primary flow within an urban cluster of 10,000 to 49,999	US	Neurosurgery	Y	22552	Fusion of spine bones with removal of disc at upper spinal column, anterior approach	N	F	16	23	16	2491	373.03	294.719	324.215
1841231958	Lee	Max	C	MD	M	I	960 N 12th St	Suite 1800	Milwaukee	WI	55	53233	1	Metropolitan area core: primary flow within an urbanized area of 50,000 and greater	US	Neurosurgery	Y	22552	Fusion of spine bones with removal of disc at upper spinal column, anterior approach	N	F	14	22	14	1339	360.587	287.297	328.636
1841249711	Behrmann	Donald	L	MD	M	I	1605 W Fairbanks Ave		Winter Park	FL	12	32789	1	Metropolitan area core: primary flow within an urbanized area of 50,000 and greater	US	Neurosurgery	Y	22552	Fusion of spine bones with removal of disc at upper spinal column, anterior approach	N	F	13	20	13	1650	432.27	344.41	328.636
1841286390	Marciano	Frederick	F	MD PHD	M	I	7301 E 2nd St	#106	Scottsdale	AZ	4	85251	1	Metropolitan area core: primary flow within an urbanized area of 50,000 and greater	US	Neurosurgery	Y	22552	Fusion of spine bones with removal of disc at upper spinal column, anterior approach	N	F	12	16	12	1625	379.892	300.134	328.634
1841289964	Suh	Daniel	V	MD	M	I	4 E Jackson Blvd		Savannah	GA	13	31405	1	Metropolitan area core: primary flow within an urbanized area of 50,000 and greater	US	Neurosurgery	Y	22552	Fusion of spine bones with removal of disc at upper spinal column, anterior approach	N	F	12	18	12	1860	392.57	312.78	328.63
1841297041	Phuong	Loi	K	M.D.	M	I	7956 W Jefferson Blvd		Fort Wayne	IN	18	46804	1	Metropolitan area core: primary flow within an urbanized area of 50,000 and greater	US	Neurosurgery	Y	22552	Fusion of spine bones with removal of disc at upper spinal column, anterior approach	N	F	11	13	11	1965	348.19	275.09	328.63
1841429586	Wong	Albert		M.D.	M	I	444 S San Vicente Blvd Ste 800		Los Angeles	CA	6	90048	1	Metropolitan area core: primary flow within an urbanized area of 50,000 and greater	US	Neurosurgery	Y	22552	Fusion of spine bones with removal of disc at upper spinal column, anterior approach	N	F	12	19	12	2078.95	134.767	107.374	105.768
1851331698	Robinson	Robert	D	MD	M	I	513 Brookwood Blvd	Ste 75	Birmingham	AL	1	35209	1	Metropolitan area core: primary flow within an urbanized area of 50,000 and greater	US	Neurosurgery	Y	22552	Fusion of spine bones with removal of disc at upper spinal column, anterior approach	N	F	12	12	12	1702	367.43	292.75	328.63
1851354179	Moyer	Donald	J	M.D.	M	I	632 Del Prado Blvd N	Suite 101	Cape Coral	FL	12	33909	1	Metropolitan area core: primary flow within an urbanized area of 50,000 and greater	US	Neurosurgery	Y	22552	Fusion of spine bones with removal of disc at upper spinal column, anterior approach	N	F	12	22	12	2880.27	463.732	369.478	328.636
1861438517	Park	Charles	C	MD	M	I	301 St. Paul Place	Pob # 310	Baltimore	MD	24	21202	1	Metropolitan area core: primary flow within an urbanized area of 50,000 and greater	US	Neurosurgery	Y	22552	Fusion of spine bones with removal of disc at upper spinal column, anterior approach	N	F	22	34	22	1359	422.582	337.321	333.467
1861678591	Tumialan	Luis	M	M.D.	M	I	7301 E 2nd St	Suite 106	Scottsdale	AZ	4	85251	1	Metropolitan area core: primary flow within an urbanized area of 50,000 and greater	US	Neurosurgery	Y	22552	Fusion of spine bones with removal of disc at upper spinal column, anterior approach	N	F	15	20	15	1625	379.892	300.134	328.634
1861773889	Al Shamy	George		MD	M	I	9200 Pinecroft Dr	Ste 130	Shenandoah	TX	48	77380	1.1	Secondary flow 30% to <50% to a larger urbanized area of 50,000 and greater	US	Neurosurgery	Y	22552	Fusion of spine bones with removal of disc at upper spinal column, anterior approach	N	F	11	14	11	1572.96	395.73	315.299	328.639
1871584011	Schell	Gerald	R	M.D.	M	I	3160 Cabaret Trl S		Saginaw	MI	26	48603	1	Metropolitan area core: primary flow within an urbanized area of 50,000 and greater	US	Neurosurgery	Y	22552	Fusion of spine bones with removal of disc at upper spinal column, anterior approach	N	F	13	17	13	1203.53	388.322	308.115	328.635
1871778316	Jatavallabhula	Narasimha	S	MD	M	I	701 E Marshall Ave	Suite 400	Longview	TX	48	75601	1	Metropolitan area core: primary flow within an urbanized area of 50,000 and greater	US	Neurosurgery	Y	22552	Fusion of spine bones with removal of disc at upper spinal column, anterior approach	N	F	13	15	13	1086.8	390.719	311.309	328.64
1881824860	Tutt	Matthew		M.D.	M	I	1401 Harrodsburg Rd	Ste A540	Lexington	KY	21	40504	1	Metropolitan area core: primary flow within an urbanized area of 50,000 and greater	US	Neurosurgery	Y	22552	Fusion of spine bones with removal of disc at upper spinal column, anterior approach	N	F	12	12	12	1054	352.678	280.995	335.478
1891735684	Lapsiwala	Samir	B	MD	M	I	1900 Mistletoe Blvd	Suite 200	Fort Worth	TX	48	76104	1	Metropolitan area core: primary flow within an urbanized area of 50,000 and greater	US	Neurosurgery	Y	22552	Fusion of spine bones with removal of disc at upper spinal column, anterior approach	N	F	11	17	11	1500	381.238	302.496	328.639
1891784237	Hahn	Michael	R	M.D.	M	I	4120 W Memorial Rd	Ste 300	Oklahoma City	OK	40	73120	1	Metropolitan area core: primary flow within an urbanized area of 50,000 and greater	US	Neurosurgery	Y	22552	Fusion of spine bones with removal of disc at upper spinal column, anterior approach	N	F	13	18	13	2548.33	355.597	283.319	297.962
1902000599	Angeles	Carmina	F	MD	F	I	74b Centennial Loop Ste 100		Eugene	OR	41	97401	1	Metropolitan area core: primary flow within an urbanized area of 50,000 and greater	US	Neurosurgery	Y	22552	Fusion of spine bones with removal of disc at upper spinal column, anterior approach	N	F	12	14	12	1167.45	379.185	305.523	334.502
1902023146	Belknap	Thomas			M	I	2500 Hospital Blvd	Suite 310	Roswell	GA	13	30076	1	Metropolitan area core: primary flow within an urbanized area of 50,000 and greater	US	Neurosurgery	Y	22552	Fusion of spine bones with removal of disc at upper spinal column, anterior approach	N	F	12	24	12	501	196.534	156.587	156.102
1902095664	Johnson	Daryl	A	M.D.	M	I	415 S 28th Ave		Hattiesburg	MS	28	39401	1	Metropolitan area core: primary flow within an urbanized area of 50,000 and greater	US	Neurosurgery	Y	22552	Fusion of spine bones with removal of disc at upper spinal column, anterior approach	N	F	16	21	16	2711	343.555	273.726	332.548
1902947732	Rauzzino	Michael	J	MD, FACS	M	I	10099 Ridgegate Pkwy	Suite 480	Lonetree	CO	8	80124	1	Metropolitan area core: primary flow within an urbanized area of 50,000 and greater	US	Neurosurgery	Y	22552	Fusion of spine bones with removal of disc at upper spinal column, anterior approach	N	F	13	13	13	1000	391.9	310.95	328.63
1912160409	Manjila	Sunil		M.D	M	I	11100 Euclid Ave	University Hospitals Case Medical Center	Cleveland	OH	39	44106	1	Metropolitan area core: primary flow within an urbanized area of 50,000 and greater	US	Neurosurgery	Y	22552	Fusion of spine bones with removal of disc at upper spinal column, anterior approach	N	F	11	12	11	1280.24	402.66	320.82	328.64
1912926643	Nanda	Anil		MBBS	M	I	1501 Kings Hwy	Department Of Neurosurgery	Shreveport	LA	22	71130	99	Unknown	US	Neurosurgery	Y	22552	Fusion of spine bones with removal of disc at upper spinal column, anterior approach	N	F	16	18	16	2187	397.038	317.411	333.204
1912956293	Held	Mark	C	MD	M	I	722 Newman Rd		New Bern	NC	37	28562	1	Metropolitan area core: primary flow within an urbanized area of 50,000 and greater	US	Neurosurgery	Y	22552	Fusion of spine bones with removal of disc at upper spinal column, anterior approach	N	F	16	21	16	444.167	167.927	137.546	131.461
1922054998	Smisson	Hugh	F		M	I	840 Pine St	Suite 880	Macon	GA	13	31201	1	Metropolitan area core: primary flow within an urbanized area of 50,000 and greater	US	Neurosurgery	Y	22552	Fusion of spine bones with removal of disc at upper spinal column, anterior approach	N	F	13	16	13	3700	361.069	288.509	333.769
1922286517	Amini	Aminullah		M.D.	M	I	1400 Forest Glen Rd	Suite 225	Silver Spring	MD	24	20910	1	Metropolitan area core: primary flow within an urbanized area of 50,000 and greater	US	Neurosurgery	Y	22552	Fusion of spine bones with removal of disc at upper spinal column, anterior approach	N	F	30	45	30	2326	424.481	340.48	334.117
1932100112	Faircloth	William	B	M.D.	M	I	3280 Dauphin St	Building A	Mobile	AL	1	36606	1	Metropolitan area core: primary flow within an urbanized area of 50,000 and greater	US	Neurosurgery	Y	22552	Fusion of spine bones with removal of disc at upper spinal column, anterior approach	N	F	19	33	19	2601.5	335.805	267.552	325.252
1932101433	Woodard	Eric	J	M.D.	M	I	125 Parker Hill Ave	Converse 4	Roxbury Crossing	MA	25	2120	1	Metropolitan area core: primary flow within an urbanized area of 50,000 and greater	US	Neurosurgery	Y	22552	Fusion of spine bones with removal of disc at upper spinal column, anterior approach	N	F	13	23	13	3400	410.083	325.383	328.637
1932123940	Reichman	Howard	R	M.D.	M	I	1055 N 300 W Ste 400		Provo	UT	49	84604	1	Metropolitan area core: primary flow within an urbanized area of 50,000 and greater	US	Neurosurgery	Y	22552	Fusion of spine bones with removal of disc at upper spinal column, anterior approach	N	F	21	30	21	1288.4	392.058	311.76	331.378
1932135266	Farrukh	Abdallah	S	MD	M	I	42135 10th St W	Suite # 301	Lancaster	CA	6	93534	1	Metropolitan area core: primary flow within an urbanized area of 50,000 and greater	US	Neurosurgery	Y	22552	Fusion of spine bones with removal of disc at upper spinal column, anterior approach	N	F	18	28	18	2500	406.169	323.617	328.64
1932168986	Giddens	Eugene	M	MD	M	I	849 82nd Pkwy		Myrtle Beach	SC	45	29572	1	Metropolitan area core: primary flow within an urbanized area of 50,000 and greater	US	Neurosurgery	Y	22552	Fusion of spine bones with removal of disc at upper spinal column, anterior approach	N	F	12	15	12	1104	343.009	276.768	339.594
[truncated: 3,020 more rows]
