# Supplementary material for: Economic Trends in Commonly Used Drugs for Spinal Fusion and Brain Tumor Resection: An Analysis of the Medicare Part D Database
Source: Biomedicines. 2023 Aug 3;11(8):2185. doi: 10.3390/biomedicines11082185 (PMC10452193; doi:10.3390/biomedicines11082185)
Supplement: Supplementary file 1 [file biomedicines-11-02185-s001.zip › Drug Data, Pearson's and Linear Regression/procedural data/Medicare Physician_Provider_Service 2018 Overall.xlsx]

## Sheet: Sheet1
Rndrng_NPI	Rndrng_Prvdr_Last_Org_Name	Rndrng_Prvdr_First_Name	Rndrng_Prvdr_MI	Rndrng_Prvdr_Crdntls	Rndrng_Prvdr_Gndr	Rndrng_Prvdr_Ent_Cd	Rndrng_Prvdr_St1	Rndrng_Prvdr_St2	Rndrng_Prvdr_City	Rndrng_Prvdr_State_Abrvtn	Rndrng_Prvdr_State_FIPS	Rndrng_Prvdr_Zip5	Rndrng_Prvdr_RUCA	Rndrng_Prvdr_RUCA_Desc	Rndrng_Prvdr_Cntry	Rndrng_Prvdr_Type	Rndrng_Prvdr_Mdcr_Prtcptg_Ind	HCPCS_Cd	HCPCS_Desc	HCPCS_Drug_Ind	Place_Of_Srvc	Tot_Benes	Tot_Srvcs	Tot_Bene_Day_Srvcs	Avg_Sbmtd_Chrg	Avg_Mdcr_Alowd_Amt	Avg_Mdcr_Pymt_Amt	Avg_Mdcr_Stdzd_Amt
1003018748	Thomas	Brad	A	MD	M	I	5 Saint Vincent Cir Ste 502		Little Rock	AR	5	72205	1	Metropolitan area core: primary flow within an urbanized area of 50,000 and greater	US	Neurosurgery	Y	22551	Fusion of spine bones with removal of disc at upper spinal column, anterior approach	N	F	31	32	31	3400	1481.73	1178.14	1362.66
1003027905	Patil	Shashikant		M.D	M	I	1199 Prince Ave		Athens	GA	13	30606	1	Metropolitan area core: primary flow within an urbanized area of 50,000 and greater	US	Neurosurgery	Y	22551	Fusion of spine bones with removal of disc at upper spinal column, anterior approach	N	F	18	18	18	5330	1721.69	1371.75	1396.06
1003050493	Auschwitz	Tyler	S		M	I	2000 South Wheeling, Ste 200	St. Johns Neuroscience Institute	Tulsa	OK	40	74104	1	Metropolitan area core: primary flow within an urbanized area of 50,000 and greater	US	Neurosurgery	Y	22551	Fusion of spine bones with removal of disc at upper spinal column, anterior approach	N	F	27	27	27	3615	1585.33	1261.23	1358.43
1003819913	Renfro	Mark	B	MD	M	I	700 Olympic Plaza Cir	Ste 850	Tyler	TX	48	75701	1	Metropolitan area core: primary flow within an urbanized area of 50,000 and greater	US	Neurosurgery	Y	22551	Fusion of spine bones with removal of disc at upper spinal column, anterior approach	N	F	24	24	24	3871	1141.61	906.477	920.095
1003834680	Rose	James		M.D.	M	I	1400 N Ih 35 Ste 300		Austin	TX	48	78701	1	Metropolitan area core: primary flow within an urbanized area of 50,000 and greater	US	Neurosurgery	Y	22551	Fusion of spine bones with removal of disc at upper spinal column, anterior approach	N	F	17	17	17	5130.88	1504.73	1205.85	1358.85
1003847484	Stoffman	Michael	R	M.D.	M	I	6930 Williams Rd Ste 3800		Niagara Falls	NY	36	14304	1	Metropolitan area core: primary flow within an urbanized area of 50,000 and greater	US	Neurosurgery	Y	22551	Fusion of spine bones with removal of disc at upper spinal column, anterior approach	N	F	20	20	20	3566.57	1512.65	1194.71	1387.41
1003850736	Owen	Robert	D	M.D.	M	I	1401 Harrodsburg Rd	Suite A540	Lexington	KY	21	40504	1	Metropolitan area core: primary flow within an urbanized area of 50,000 and greater	US	Neurosurgery	Y	22551	Fusion of spine bones with removal of disc at upper spinal column, anterior approach	N	F	18	18	18	6100	1638.87	1294.04	1380.65
1003878877	Faunce	Wesley	H	M.D.	M	I	632 Del Prado Blvd N	Suite 101	Cape Coral	FL	12	33909	1	Metropolitan area core: primary flow within an urbanized area of 50,000 and greater	US	Neurosurgery	Y	22551	Fusion of spine bones with removal of disc at upper spinal column, anterior approach	N	F	22	22	22	11529.5	1957.19	1553.78	1397.49
1003900051	Mazagri	Rida	S	MD	M	I	1600 Medical Center Drive	Suite B500	Huntington	WV	54	25701	1	Metropolitan area core: primary flow within an urbanized area of 50,000 and greater	US	Neurosurgery	Y	22551	Fusion of spine bones with removal of disc at upper spinal column, anterior approach	N	F	11	11	11	5270	1760	1393.93	1394.79
1003920224	Friedman	Jonathan	A	M.D.	M	I	3201 University Dr E	Ste 410	Bryan	TX	48	77802	1	Metropolitan area core: primary flow within an urbanized area of 50,000 and greater	US	Neurosurgery	Y	22551	Fusion of spine bones with removal of disc at upper spinal column, anterior approach	N	F	41	42	42	4229	1637.95	1298.47	1399.12
1003979261	Smith	Michael	L	MD	M	I	550 1st Ave	Nyu Medical Center Dept Of Neurosurgery	New York	NY	36	10016	1	Metropolitan area core: primary flow within an urbanized area of 50,000 and greater	US	Neurosurgery	Y	22551	Fusion of spine bones with removal of disc at upper spinal column, anterior approach	N	F	12	12	12	25950	1783.06	1420.65	1209.24
1013097427	Fine	Andrew	D	MD	M	I	5831 Bee Ridge Road	#100 Neurosurgery And Spine Specialists	Sarasota	FL	12	34233	1	Metropolitan area core: primary flow within an urbanized area of 50,000 and greater	US	Neurosurgery	Y	22551	Fusion of spine bones with removal of disc at upper spinal column, anterior approach	N	F	27	27	27	3806.98	1813.98	1445.28	1403
1013111624	Park	Michael	S	MD	M	I	7005 Cortez Rd W		Bradenton	FL	12	34210	1	Metropolitan area core: primary flow within an urbanized area of 50,000 and greater	US	Neurosurgery	Y	22551	Fusion of spine bones with removal of disc at upper spinal column, anterior approach	N	F	11	11	11	6880	1833.66	1460.96	1408.27
1013114735	Lozanne	Karl	A	MD	M	I	1910 Blanding St		Columbia	SC	45	29201	1	Metropolitan area core: primary flow within an urbanized area of 50,000 and greater	US	Neurosurgery	Y	22551	Fusion of spine bones with removal of disc at upper spinal column, anterior approach	N	F	15	15	15	5706.33	1581.16	1253.73	1397.04
1013117688	Cox	Joseph	B	MD	M	I	4120 W Memorial Rd	Suite 300	Oklahoma City	OK	40	73120	1	Metropolitan area core: primary flow within an urbanized area of 50,000 and greater	US	Neurosurgery	Y	22551	Fusion of spine bones with removal of disc at upper spinal column, anterior approach	N	F	18	18	18	10287.7	1529.08	1205.2	1326.1
1013176734	Plakas	Constantine	E	MD	M	I	2780 Cleveland Ave	Suite 819	Fort Myers	FL	12	33901	1	Metropolitan area core: primary flow within an urbanized area of 50,000 and greater	US	Neurosurgery	Y	22551	Fusion of spine bones with removal of disc at upper spinal column, anterior approach	N	F	16	16	16	8219.25	1869.36	1488.89	1447.44
1013900216	Cram	Gary	P	M.D.	M	I	1130 N Church St	Suite 200	Greensboro	NC	37	27401	1	Metropolitan area core: primary flow within an urbanized area of 50,000 and greater	US	Neurosurgery	Y	22551	Fusion of spine bones with removal of disc at upper spinal column, anterior approach	N	F	17	17	17	5202.88	976.771	779.092	797.234
1013930296	Brophy	John	D	MD	M	I	6325 Humphreys Blvd		Memphis	TN	47	38120	1	Metropolitan area core: primary flow within an urbanized area of 50,000 and greater	US	Neurosurgery	Y	22551	Fusion of spine bones with removal of disc at upper spinal column, anterior approach	N	F	12	12	12	5300	1521.31	1206.44	1349.68
1013951185	Adderholt	Jerry	G	MD	M	I	426 East Dr.Hicks Blvd		Florence	AL	1	35630	1	Metropolitan area core: primary flow within an urbanized area of 50,000 and greater	US	Neurosurgery	Y	22551	Fusion of spine bones with removal of disc at upper spinal column, anterior approach	N	F	17	18	18	5500	1464.96	1167.84	1337.14
1013962935	Strang	Robert	D	M.D.	M	I	3801 S National Ave	West Tower, Suite 700	Springfield	MO	29	65807	1	Metropolitan area core: primary flow within an urbanized area of 50,000 and greater	US	Neurosurgery	Y	22551	Fusion of spine bones with removal of disc at upper spinal column, anterior approach	N	F	17	17	17	6801.2	1676.82	1335.7	1390.28
1013964493	Morgan	Chad	J	M.D.	M	I	3801 S National Ave	West Tower, Suite 700	Springfield	MO	29	65807	1	Metropolitan area core: primary flow within an urbanized area of 50,000 and greater	US	Neurosurgery	Y	22551	Fusion of spine bones with removal of disc at upper spinal column, anterior approach	N	F	23	24	23	6573.61	1617.34	1288.62	1346.47
1023001468	Bindal	Ajay	K	MD	M	I	7737 Southwest Fwy	230	Houston	TX	48	77074	1	Metropolitan area core: primary flow within an urbanized area of 50,000 and greater	US	Neurosurgery	Y	22551	Fusion of spine bones with removal of disc at upper spinal column, anterior approach	N	F	16	17	17	13230	1675.21	1334.72	1385.64
1023019445	Pickett	Joel	D	MD	M	I	201 Governors Drive 1st Floor		Huntsville	AL	1	35801	1	Metropolitan area core: primary flow within an urbanized area of 50,000 and greater	US	Neurosurgery	Y	22551	Fusion of spine bones with removal of disc at upper spinal column, anterior approach	N	F	15	15	15	4739	1370.36	1109.66	1433.58
1023039468	Little	Kenneth	M	MD	M	I	190 E Bannock St	10th Floor	Boise	ID	16	83712	1	Metropolitan area core: primary flow within an urbanized area of 50,000 and greater	US	Neurosurgery	Y	22551	Fusion of spine bones with removal of disc at upper spinal column, anterior approach	N	F	19	19	19	7141	1523.85	1206.45	1358.53
1023067261	Tolentino	Paul	J	MD PHD	M	I	1723 Broadway	Suite 410	Cape Girardeau	MO	29	63701	1	Metropolitan area core: primary flow within an urbanized area of 50,000 and greater	US	Neurosurgery	Y	22551	Fusion of spine bones with removal of disc at upper spinal column, anterior approach	N	F	18	18	18	10606	1677.74	1336.74	1403.01
1023074689	Lazar	Daniel	A	MD	M	I	1560 N 115th St	209	Seattle	WA	53	98133	1	Metropolitan area core: primary flow within an urbanized area of 50,000 and greater	US	Neurosurgery	Y	22551	Fusion of spine bones with removal of disc at upper spinal column, anterior approach	N	F	22	22	22	3491	1675.96	1331.87	1367.43
1023102159	Miller	Matthew	L	M.D.	M	I	2900 State St		Medford	OR	41	97504	1	Metropolitan area core: primary flow within an urbanized area of 50,000 and greater	US	Neurosurgery	Y	22551	Fusion of spine bones with removal of disc at upper spinal column, anterior approach	N	F	14	14	14	10472.7	1680.01	1338.54	1393.79
1023123932	Ammar	Kevin	N	MD	M	I	4 E Jackson Blvd		Savannah	GA	13	31405	1	Metropolitan area core: primary flow within an urbanized area of 50,000 and greater	US	Neurosurgery	Y	22551	Fusion of spine bones with removal of disc at upper spinal column, anterior approach	N	F	19	19	19	8150	1635.75	1303.28	1403
1023244506	Miller	Joseph	H	M.D.	M	I	1010 E 3rd St	Suite 202	Chattanooga	TN	47	37403	1	Metropolitan area core: primary flow within an urbanized area of 50,000 and greater	US	Neurosurgery	Y	22551	Fusion of spine bones with removal of disc at upper spinal column, anterior approach	N	F	22	23	22	3037.33	1332.77	1061.88	1185.42
1023270477	Volkov	Andrey	A	D.O	M	I	22201 Moross Rd	Suite 352	Detroit	MI	26	48236	1	Metropolitan area core: primary flow within an urbanized area of 50,000 and greater	US	Neurosurgery	Y	22551	Fusion of spine bones with removal of disc at upper spinal column, anterior approach	N	F	15	15	15	3149	1642.85	1308.94	1196.71
1023276466	Muns	James	A	MD	M	I	2737 S Broadway Ave		Tyler	TX	48	75701	1	Metropolitan area core: primary flow within an urbanized area of 50,000 and greater	US	Neurosurgery	Y	22551	Fusion of spine bones with removal of disc at upper spinal column, anterior approach	N	F	14	14	14	4000	1666.49	1327.77	1403
1033105093	Richardson	Robert	R	M.D.	M	I	351 Delnor		Geneva	IL	17	60134	1	Metropolitan area core: primary flow within an urbanized area of 50,000 and greater	US	Neurosurgery	Y	22551	Fusion of spine bones with removal of disc at upper spinal column, anterior approach	N	F	11	11	11	2831.5	304.19	242.36	122.444
1033113949	Rhoton	Eric	L	MD	M	I	7 Vanderbilt Park Dr		Asheville	NC	37	28803	1	Metropolitan area core: primary flow within an urbanized area of 50,000 and greater	US	Neurosurgery	Y	22551	Fusion of spine bones with removal of disc at upper spinal column, anterior approach	N	F	12	12	12	5691	1521.33	1216.93	1432.23
1033180757	El-Naggar	Amr	O	M.D.	M	I	350 Hospital Way	Suite 270	Somerset	KY	21	42503	4	Micropolitan area core: primary flow within an urban cluster of 10,000 to 49,999	US	Neurosurgery	Y	22551	Fusion of spine bones with removal of disc at upper spinal column, anterior approach	N	F	29	29	29	3705	1638.73	1300.83	1384.83
1033189154	Salotto	Arnold	G	M.D.	M	I	228 Saint Charles Way Ste 300		York	PA	42	17402	1	Metropolitan area core: primary flow within an urbanized area of 50,000 and greater	US	Neurosurgery	Y	22551	Fusion of spine bones with removal of disc at upper spinal column, anterior approach	N	F	13	13	13	3912	1732.3	1380.21	1403.01
1033190954	Schooley	William	R	M.D.	M	I	2400 Patterson St	Suite 319	Nashville	TN	47	37203	1	Metropolitan area core: primary flow within an urbanized area of 50,000 and greater	US	Neurosurgery	Y	22551	Fusion of spine bones with removal of disc at upper spinal column, anterior approach	N	F	13	13	13	5079.25	991.572	779.576	899.45
1033192760	Miller	Christopher	G	MD	M	I	74b Centennial Loop	Suite 100	Eugene	OR	41	97401	1	Metropolitan area core: primary flow within an urbanized area of 50,000 and greater	US	Neurosurgery	Y	22551	Fusion of spine bones with removal of disc at upper spinal column, anterior approach	N	F	15	15	15	5088.69	1555.3	1255.04	1233.71
1033206065	Clark	Charles	H	MD	M	I	800 St Vincents Drive	#700	Birmingham	AL	1	35205	1	Metropolitan area core: primary flow within an urbanized area of 50,000 and greater	US	Neurosurgery	Y	22551	Fusion of spine bones with removal of disc at upper spinal column, anterior approach	N	F	13	13	13	9000	1548.19	1215.05	1372.04
1033310552	Webb	Daniel	B	MD	M	I	550 Redmond Rd Nw		Rome	GA	13	30165	1	Metropolitan area core: primary flow within an urbanized area of 50,000 and greater	US	Neurosurgery	Y	22551	Fusion of spine bones with removal of disc at upper spinal column, anterior approach	N	F	17	17	17	8700	1621.49	1313.75	1442.43
1033316542	Ochalski	Pawel	G	MD	M	I	228 Saint Charles Way Ste 300		York	PA	42	17402	1	Metropolitan area core: primary flow within an urbanized area of 50,000 and greater	US	Neurosurgery	Y	22551	Fusion of spine bones with removal of disc at upper spinal column, anterior approach	N	F	16	16	16	3912	1732.3	1380.21	1403.01
1043203177	Hitchon	Patrick	W	MD	M	I	200 Hawkins Dr		Iowa City	IA	19	52242	1	Metropolitan area core: primary flow within an urbanized area of 50,000 and greater	US	Neurosurgery	Y	22551	Fusion of spine bones with removal of disc at upper spinal column, anterior approach	N	F	15	15	15	12528	1496.41	1192.26	1388.95
1043203706	Han	Patrick		MD	M	I	2000 S Wheeling Ave	Suite 200	Tulsa	OK	40	74104	1	Metropolitan area core: primary flow within an urbanized area of 50,000 and greater	US	Neurosurgery	Y	22551	Fusion of spine bones with removal of disc at upper spinal column, anterior approach	N	F	31	31	31	3615	1607.47	1271.42	1327.57
1043210727	Shannon	Michael	B	MD	M	I	2809 Bell St		Zanesville	OH	39	43701	4	Micropolitan area core: primary flow within an urban cluster of 10,000 to 49,999	US	Neurosurgery	Y	22551	Fusion of spine bones with removal of disc at upper spinal column, anterior approach	N	F	20	20	20	11150	1521.02	1201.76	1259.88
1043216724	Balturshot	Gregory	W	M.D.	M	I	3525 Olentangy River Rd	Suite 5310	Columbus	OH	39	43214	1	Metropolitan area core: primary flow within an urbanized area of 50,000 and greater	US	Neurosurgery	Y	22551	Fusion of spine bones with removal of disc at upper spinal column, anterior approach	N	F	12	12	12	5316	1713.13	1364.93	1403
1043227630	Kraljic	Steven	G	M.D.	M	I	900 E Broadway Ave		Bismarck	ND	38	58501	1	Metropolitan area core: primary flow within an urbanized area of 50,000 and greater	US	Neurosurgery	Y	22551	Fusion of spine bones with removal of disc at upper spinal column, anterior approach	N	F	20	20	20	5745.5	1515.28	1210.67	1431.73
1043256613	Coester	Hans	C	MD	M	I	1107 S Lemay Ave	Suite 240	Fort Collins	CO	8	80524	1	Metropolitan area core: primary flow within an urbanized area of 50,000 and greater	US	Neurosurgery	Y	22551	Fusion of spine bones with removal of disc at upper spinal column, anterior approach	N	F	16	17	17	3553.71	1748.8	1377.34	1387.25
1043261597	George	Richard	E	MD	M	I	4515 Marsha Sharp Fwy		Lubbock	TX	48	79407	1	Metropolitan area core: primary flow within an urbanized area of 50,000 and greater	US	Neurosurgery	Y	22551	Fusion of spine bones with removal of disc at upper spinal column, anterior approach	N	F	33	33	33	3699.62	1569.54	1250.04	1320.89
1043262363	Baldwin	Nevan	G	MD	M	I	15195 Heathcote Blvd Ste 150		Haymarket	VA	51	20169	2	Metropolitan area high commuting: primary flow 30% or more to a urbanized area of 50,000 and greater	US	Neurosurgery	Y	22551	Fusion of spine bones with removal of disc at upper spinal column, anterior approach	N	F	19	19	19	5664	1606.89	1279.16	1394.88
1043263536	Haynes	Walter	G	M.D.	M	I	513 Brookwood Blvd	Ste. 75	Birmingham	AL	1	35209	1	Metropolitan area core: primary flow within an urbanized area of 50,000 and greater	US	Neurosurgery	Y	22551	Fusion of spine bones with removal of disc at upper spinal column, anterior approach	N	F	57	58	57	1609.22	261.503	208.986	149.512
1043270408	Levy	Charles	L	MD	M	I	400 Matthew St	Suite 401	Marietta	OH	39	45750	4	Micropolitan area core: primary flow within an urban cluster of 10,000 to 49,999	US	Neurosurgery	Y	22551	Fusion of spine bones with removal of disc at upper spinal column, anterior approach	N	F	16	17	17	3706.32	1492.94	1189.5	1194.2
1043285653	Jamaris	Joseph	K	M.D.	M	I	300 Hospital Dr	Suite 226	Glen Burnie	MD	24	21061	1	Metropolitan area core: primary flow within an urbanized area of 50,000 and greater	US	Neurosurgery	Y	22551	Fusion of spine bones with removal of disc at upper spinal column, anterior approach	N	F	14	15	15	6100	1784.59	1428.58	1452.6
1043286727	Choudhri	Tanvir	F	M.D.	M	I	5 E 98th St	7th Floor	New York	NY	36	10029	1	Metropolitan area core: primary flow within an urbanized area of 50,000 and greater	US	Neurosurgery	Y	22551	Fusion of spine bones with removal of disc at upper spinal column, anterior approach	N	F	13	13	13	9533.85	1944.12	1552.48	1392.36
1043356314	Conway	James	E	MD	M	I	5051 Greenspring Ave	Suite 101	Baltimore	MD	24	21209	1	Metropolitan area core: primary flow within an urbanized area of 50,000 and greater	US	Neurosurgery	Y	22551	Fusion of spine bones with removal of disc at upper spinal column, anterior approach	N	F	15	15	15	4713.33	1135.62	897.713	795.478
1043385784	Junn	Fredrick	S	M.D.	M	I	18181 Oakwood Blvd	Ste 403	Dearborn	MI	26	48124	1	Metropolitan area core: primary flow within an urbanized area of 50,000 and greater	US	Neurosurgery	Y	22551	Fusion of spine bones with removal of disc at upper spinal column, anterior approach	N	F	22	22	22	29758	1848.22	1466.48	1395.25
1053323915	Eichholz	Kurt	M	MD	M	I	4590 S Lindbergh Blvd		Saint Louis	MO	29	63127	1	Metropolitan area core: primary flow within an urbanized area of 50,000 and greater	US	Neurosurgery	Y	22551	Fusion of spine bones with removal of disc at upper spinal column, anterior approach	N	F	11	11	11	5095	1615.75	1302.14	1395.36
1053347906	Wang	Michael	Y	MD	M	I	1475 Nw 12th Ave		Miami	FL	12	33136	1	Metropolitan area core: primary flow within an urbanized area of 50,000 and greater	US	Neurosurgery	Y	22551	Fusion of spine bones with removal of disc at upper spinal column, anterior approach	N	F	14	14	14	7958	2220.77	1769.39	1429.17
1053351783	Kramer	Michael	J	M.D.	M	I	9250 Blue Ash Rd		Cincinnati	OH	39	45242	1	Metropolitan area core: primary flow within an urbanized area of 50,000 and greater	US	Neurosurgery	Y	22551	Fusion of spine bones with removal of disc at upper spinal column, anterior approach	N	F	16	16	16	4375	1311.62	1045.03	963.078
1053352492	Abdo	Hatem	S	MD	M	I	19 Fontana Ln	Ste 206	Baltimore	MD	24	21237	1	Metropolitan area core: primary flow within an urbanized area of 50,000 and greater	US	Neurosurgery	Y	22551	Fusion of spine bones with removal of disc at upper spinal column, anterior approach	N	F	11	11	11	5753	1920.96	1530.52	1403
1053354118	Mitchell	Paul	B	MD	M	I	301 Riverview Avenue	Suite 400	Norfolk	VA	51	23510	1	Metropolitan area core: primary flow within an urbanized area of 50,000 and greater	US	Neurosurgery	Y	22551	Fusion of spine bones with removal of disc at upper spinal column, anterior approach	N	F	14	14	14	10016	1817.06	1461.94	1403.37
1053356378	Yalamanchili	Ravi		M.D.	M	I	141 Thomas Johnson Dr	Suite 200	Frederick	MD	24	21702	1.1	Secondary flow 30% to <50% to a larger urbanized area of 50,000 and greater	US	Neurosurgery	Y	22551	Fusion of spine bones with removal of disc at upper spinal column, anterior approach	N	F	25	25	25	8751	1805.4	1438.45	1407.86
1053361386	Sawin	Paul	D	M.D.	M	I	1605 W Fairbanks Ave		Winter Park	FL	12	32789	1	Metropolitan area core: primary flow within an urbanized area of 50,000 and greater	US	Neurosurgery	Y	22551	Fusion of spine bones with removal of disc at upper spinal column, anterior approach	N	F	24	24	24	5500	1791.02	1426.99	1377.39
1053375758	Spencer	Timothy	E	DO	M	I	14250 Beadle Lake Rd	Ste 160	Battle Creek	MI	26	49014	1	Metropolitan area core: primary flow within an urbanized area of 50,000 and greater	US	Neurosurgery	Y	22551	Fusion of spine bones with removal of disc at upper spinal column, anterior approach	N	F	48	49	49	8276	1666.45	1327.74	1399.93
1053382671	Landau	Barry	J	MD	M	I	710 Birchwood Ave	Suite 101	Bellingham	WA	53	98225	1	Metropolitan area core: primary flow within an urbanized area of 50,000 and greater	US	Neurosurgery	Y	22551	Fusion of spine bones with removal of disc at upper spinal column, anterior approach	N	F	11	11	11	7655	1739.72	1386.12	1403
1053410084	Patterson	Joel	T	M.D.	M	I	301 University Blvd		Galveston	TX	48	77555	4	Micropolitan area core: primary flow within an urban cluster of 10,000 to 49,999	US	Neurosurgery	Y	22551	Fusion of spine bones with removal of disc at upper spinal column, anterior approach	N	F	11	11	11	4338	1581.47	1260.04	1275.45
1053500314	Farley	Chad	W	MD	M	I	15 S 1000 E	Suite 225	Payson	UT	49	84651	1	Metropolitan area core: primary flow within an urbanized area of 50,000 and greater	US	Neurosurgery	Y	22551	Fusion of spine bones with removal of disc at upper spinal column, anterior approach	N	F	15	15	15	6185	1715.22	1363.8	1403
1053519256	Zalatimo	Omar	A	MD	M	I	2700 Quarry Lake Dr	Suite 360	Baltimore	MD	24	21209	1	Metropolitan area core: primary flow within an urbanized area of 50,000 and greater	US	Neurosurgery	Y	22551	Fusion of spine bones with removal of disc at upper spinal column, anterior approach	N	F	13	13	13	6950	1920.96	1530.52	1403
1053536755	Kelkar	Prashant	S	D.O.	M	I	22250 Providence Dr Ste 601		Southfield	MI	26	48075	1	Metropolitan area core: primary flow within an urbanized area of 50,000 and greater	US	Neurosurgery	Y	22551	Fusion of spine bones with removal of disc at upper spinal column, anterior approach	N	F	11	11	11	13855	1949.72	1553.44	1416.69
1063415826	Cannon	Harold	C	MD	M	I	2200 E Parrish Ave	Bldg D Suite 100	Owensboro	KY	21	42303	1	Metropolitan area core: primary flow within an urbanized area of 50,000 and greater	US	Neurosurgery	Y	22551	Fusion of spine bones with removal of disc at upper spinal column, anterior approach	N	F	17	17	17	7405.39	1608.84	1281.85	1403.01
1063481588	Tang	Gordon		M.D.	M	I	2999 Regent St	Suite 715	Berkeley	CA	6	94705	1	Metropolitan area core: primary flow within an urbanized area of 50,000 and greater	US	Neurosurgery	Y	22551	Fusion of spine bones with removal of disc at upper spinal column, anterior approach	N	F	12	12	12	7418.04	1800.57	1434.6	1410.9
1063482289	Winer	Joel	W	M.D.	M	I	228 Saint Charles Way Ste 300		York	PA	42	17402	1	Metropolitan area core: primary flow within an urbanized area of 50,000 and greater	US	Neurosurgery	Y	22551	Fusion of spine bones with removal of disc at upper spinal column, anterior approach	N	F	14	15	15	3912	1732.3	1380.21	1401.49
1063560597	Park	John	J	M.D.	M	I	16605 Southwest Fwy	Suite 285	Sugar Land	TX	48	77479	1	Metropolitan area core: primary flow within an urbanized area of 50,000 and greater	US	Neurosurgery	Y	22551	Fusion of spine bones with removal of disc at upper spinal column, anterior approach	N	F	17	17	17	17568	1524.85	1212.43	1320.48
1063675502	Goebel	Eric	A	MD	M	I	2200 E Parrish Ave	Bldg D Suite 100	Owensboro	KY	21	42303	1	Metropolitan area core: primary flow within an urbanized area of 50,000 and greater	US	Neurosurgery	Y	22551	Fusion of spine bones with removal of disc at upper spinal column, anterior approach	N	F	23	23	23	7256	1419.63	1131.65	1345.27
1063687184	Kurtom	Khalid	H	MD	M	I	403 Purdy St	Suite 204	Easton	MD	24	21601	4	Micropolitan area core: primary flow within an urban cluster of 10,000 to 49,999	US	Neurosurgery	Y	22551	Fusion of spine bones with removal of disc at upper spinal column, anterior approach	N	F	24	24	24	3875	1838.95	1465.18	1411.42
1063699833	Gamadia	Kaywan	D	D.O	M	I	150 S Mount Auburn Rd	Suite 342	Cape Girardeau	MO	29	63703	1	Metropolitan area core: primary flow within an urbanized area of 50,000 and greater	US	Neurosurgery	Y	22551	Fusion of spine bones with removal of disc at upper spinal column, anterior approach	N	F	15	15	15	5589	1565.89	1247.62	1309.48
1073585477	Utter	Philip	A	M.D.	M	I	1500 Line Avenue	Ste 200	Shreveport	LA	22	71101	1	Metropolitan area core: primary flow within an urbanized area of 50,000 and greater	US	Neurosurgery	Y	22551	Fusion of spine bones with removal of disc at upper spinal column, anterior approach	N	F	13	14	14	11187.8	1643.93	1309.8	1316.51
1073588000	St Clair	Samuel	K	MD	M	I	4207 Lake Boone Trl Ste 220		Raleigh	NC	37	27607	1	Metropolitan area core: primary flow within an urbanized area of 50,000 and greater	US	Neurosurgery	Y	22551	Fusion of spine bones with removal of disc at upper spinal column, anterior approach	N	F	12	12	12	8900	1540.71	1225.04	1388.17
1073595989	Alexander	Lon	F	M.D.	M	I	1800 12th St		Meridian	MS	28	39301	5	Micropolitan high commuting: primary flow 30% or more to a urban cluster of 10,000 to 49,999	US	Neurosurgery	Y	22551	Fusion of spine bones with removal of disc at upper spinal column, anterior approach	N	F	16	16	16	4375	1505.78	1199.73	1403
1073611968	Rastogi	Pawan		MD	M	I	774 Christiana Road	Suite 202	Newark	DE	10	19713	1	Metropolitan area core: primary flow within an urbanized area of 50,000 and greater	US	Neurosurgery	Y	22551	Fusion of spine bones with removal of disc at upper spinal column, anterior approach	N	F	22	22	22	8500	1812.26	1430.66	1393.67
1073665550	Mcgirt	Matthew	J	M.D.	M	I	225 Baldwin Ave		Charlotte	NC	37	28204	1	Metropolitan area core: primary flow within an urbanized area of 50,000 and greater	US	Neurosurgery	Y	22551	Fusion of spine bones with removal of disc at upper spinal column, anterior approach	N	F	12	12	12	8041	1561.43	1244.07	1336.1
1073738613	Sin	Anthony	H	M.D.	M	I	1501 Kings Hwy		Shreveport	LA	22	71103	1	Metropolitan area core: primary flow within an urbanized area of 50,000 and greater	US	Neurosurgery	Y	22551	Fusion of spine bones with removal of disc at upper spinal column, anterior approach	N	F	25	25	25	6520.56	1691.12	1343.76	1350.59
1073789335	Ahmadian	Amir	A	M.D.	M	I	2700 Healing Way Ste 300		Wesley Chapel	FL	12	33543	1	Metropolitan area core: primary flow within an urbanized area of 50,000 and greater	US	Neurosurgery	Y	22551	Fusion of spine bones with removal of disc at upper spinal column, anterior approach	N	F	12	12	12	14888	1223.04	966.173	906.143
1073828794	Sandquist	Lee		D.O.	M	I	820 N Chelan Ave		Wenatchee	WA	53	98801	1	Metropolitan area core: primary flow within an urbanized area of 50,000 and greater	US	Neurosurgery	Y	22551	Fusion of spine bones with removal of disc at upper spinal column, anterior approach	N	F	28	28	28	5076.18	1674.78	1334.38	1351.69
1083603641	Muhlbauer	Michael	S	MD	M	I	6325 Humphreys Blvd		Memphis	TN	47	38120	1	Metropolitan area core: primary flow within an urbanized area of 50,000 and greater	US	Neurosurgery	Y	22551	Fusion of spine bones with removal of disc at upper spinal column, anterior approach	N	F	16	16	16	5051.56	1431.81	1149.72	1344.25
1083615744	Papavasiliou	Achilles	K	MD	M	I	46 North St		Hyannis	MA	25	2601	1	Metropolitan area core: primary flow within an urbanized area of 50,000 and greater	US	Neurosurgery	Y	22551	Fusion of spine bones with removal of disc at upper spinal column, anterior approach	N	F	12	12	12	4162.47	1835.57	1462.49	1403.01
1083620942	Boulos	Paul	T	MD	M	I	774 Christiana Rd	Ste 202	Newark	DE	10	19713	1	Metropolitan area core: primary flow within an urbanized area of 50,000 and greater	US	Neurosurgery	Y	22551	Fusion of spine bones with removal of disc at upper spinal column, anterior approach	N	F	21	21	21	8500	1811.97	1443.69	1404.95
1083621957	Halamandaris	Gus	G	MD	M	I	220 San Jose St		Salinas	CA	6	93901	1	Metropolitan area core: primary flow within an urbanized area of 50,000 and greater	US	Neurosurgery	Y	22551	Fusion of spine bones with removal of disc at upper spinal column, anterior approach	N	F	28	29	29	4139.72	1522.09	1212.73	1229.95
1083640403	Vrionis	Fotios		MD	M	I	12902 Usf Magnolia Dr	Mdc 44	Tampa	FL	12	33612	1	Metropolitan area core: primary flow within an urbanized area of 50,000 and greater	US	Neurosurgery	Y	22551	Fusion of spine bones with removal of disc at upper spinal column, anterior approach	N	F	15	15	15	8094.43	1926.88	1535.23	1405.61
1083660732	Davis	John	D	M.D.	M	I	2470 Flowood Drive		Flowood	MS	28	39232	1	Metropolitan area core: primary flow within an urbanized area of 50,000 and greater	US	Neurosurgery	Y	22551	Fusion of spine bones with removal of disc at upper spinal column, anterior approach	N	F	11	11	11	11060	1077.56	854.259	1301.8
1083672703	Troffkin	Neil	A	MD	M	I	2200 E Parrish Ave	Bldg D Suite 100	Owensboro	KY	21	42303	1	Metropolitan area core: primary flow within an urbanized area of 50,000 and greater	US	Neurosurgery	Y	22551	Fusion of spine bones with removal of disc at upper spinal column, anterior approach	N	F	12	12	12	7256	1579.56	1258.51	1394.88
1083704555	Gold	Mark	A	M.D.	M	I	1118 Hampshire St		Quincy	IL	17	62301	4	Micropolitan area core: primary flow within an urban cluster of 10,000 to 49,999	US	Neurosurgery	Y	22551	Fusion of spine bones with removal of disc at upper spinal column, anterior approach	N	F	11	11	11	9639.6	1684.62	1342.22	1339.23
1083863732	Krishna	Chandan		M.D.	M	I	13400 E Shea Blvd		Scottsdale	AZ	4	85259	1	Metropolitan area core: primary flow within an urbanized area of 50,000 and greater	US	Neurosurgery	Y	22551	Fusion of spine bones with removal of disc at upper spinal column, anterior approach	N	F	12	12	12	2879.37	1414.32	1126.86	1378.5
1093032542	Vanlandingham	Matthew	A	M.D.	M	I	2470 Flowood Dr		Flowood	MS	28	39232	1	Metropolitan area core: primary flow within an urbanized area of 50,000 and greater	US	Neurosurgery	Y	22551	Fusion of spine bones with removal of disc at upper spinal column, anterior approach	N	F	12	12	12	11060	1392.01	1095.23	1335.38
1093044216	Soliman	John	S	D.O.	M	I	16541 Pointe Village Dr	Suite 209	Lutz	FL	12	33558	1	Metropolitan area core: primary flow within an urbanized area of 50,000 and greater	US	Neurosurgery	Y	22551	Fusion of spine bones with removal of disc at upper spinal column, anterior approach	N	F	15	15	15	18585.9	1719.13	1366.9	1393.9
1093703571	Citow	Jonathan	S	MD	M	I	712 S Milwaukee Ave		Libertyville	IL	17	60048	1	Metropolitan area core: primary flow within an urbanized area of 50,000 and greater	US	Neurosurgery	Y	22551	Fusion of spine bones with removal of disc at upper spinal column, anterior approach	N	F	50	50	50	15000	1834.72	1463.6	1385.39
1093782864	Dorai	Zeena		MD	F	I	3333 N. Calvert Street	Suite 400	Baltimore	MD	24	21218	1	Metropolitan area core: primary flow within an urbanized area of 50,000 and greater	US	Neurosurgery	Y	22551	Fusion of spine bones with removal of disc at upper spinal column, anterior approach	N	F	26	26	26	3820.02	1675.31	1329.56	1235.81
1093811028	Choi	William		MD	M	I	6825 S Galena St	Suite 314	Centennial	CO	8	80112	1	Metropolitan area core: primary flow within an urbanized area of 50,000 and greater	US	Neurosurgery	Y	22551	Fusion of spine bones with removal of disc at upper spinal column, anterior approach	N	F	20	20	20	4545	1729.95	1378.33	1400.53
1093929150	Smith	Marcus	A	M.D.	M	I	2602 Saint Michael Dr Ste 302b		Texarkana	TX	48	75503	1	Metropolitan area core: primary flow within an urbanized area of 50,000 and greater	US	Neurosurgery	Y	22551	Fusion of spine bones with removal of disc at upper spinal column, anterior approach	N	F	38	38	38	1685.07	1658.21	1316.08	1393.72
1093930216	Helms	Jody	B	M.D.	M	I	1 Medical Park Blvd Ste 400e		Bristol	TN	47	37620	1	Metropolitan area core: primary flow within an urbanized area of 50,000 and greater	US	Neurosurgery	Y	22551	Fusion of spine bones with removal of disc at upper spinal column, anterior approach	N	F	18	18	18	8757	1535.58	1223.47	1365.24
1093938482	Houseman	Clifford	M	D.O.	M	I	22250 Providence Dr Ste 601		Southfield	MI	26	48075	1	Metropolitan area core: primary flow within an urbanized area of 50,000 and greater	US	Neurosurgery	Y	22551	Fusion of spine bones with removal of disc at upper spinal column, anterior approach	N	F	16	16	16	13855	1888.79	1504.89	1373.27
1093976995	Cheatle	Joseph	T	MD	M	I	225 Baldwin Ave		Charlotte	NC	37	28204	1	Metropolitan area core: primary flow within an urbanized area of 50,000 and greater	US	Neurosurgery	Y	22551	Fusion of spine bones with removal of disc at upper spinal column, anterior approach	N	F	22	22	22	4723	1418.83	1124.6	1253.75
1104040732	Kachmann	Michael	C	MD	M	I	3825 Edwards Rd	Suite 300	Cincinnati	OH	39	45209	1	Metropolitan area core: primary flow within an urbanized area of 50,000 and greater	US	Neurosurgery	Y	22551	Fusion of spine bones with removal of disc at upper spinal column, anterior approach	N	F	15	15	15	8712	1656.22	1309.87	1344.13
1104142223	Eggart	Malcolm	D	M.D.	M	I	4040 Highway 17 Ste 306		Murrells Inlet	SC	45	29576	1	Metropolitan area core: primary flow within an urbanized area of 50,000 and greater	US	Neurosurgery	Y	22551	Fusion of spine bones with removal of disc at upper spinal column, anterior approach	N	F	12	12	12	11441	1516.47	1208.24	1344.54
1104833524	Giovanini	Mark	A	M.D.	M	I	9400 University Pkwy Ste 309		Pensacola	FL	12	32514	1	Metropolitan area core: primary flow within an urbanized area of 50,000 and greater	US	Neurosurgery	Y	22551	Fusion of spine bones with removal of disc at upper spinal column, anterior approach	N	F	13	13	13	11250	1651.74	1324.7	1427.82
1104861103	Yarosh	Cherylon	A	MD	F	I	1905 W 32nd St Ste 403		Joplin	MO	29	64804	1	Metropolitan area core: primary flow within an urbanized area of 50,000 and greater	US	Neurosurgery	Y	22551	Fusion of spine bones with removal of disc at upper spinal column, anterior approach	N	F	23	23	23	5001.91	1185.5	937.692	906.46
1104864073	Morgan	Jay	K	M.D.	M	I	5590 Kietzke Ln		Reno	NV	32	89511	1	Metropolitan area core: primary flow within an urbanized area of 50,000 and greater	US	Neurosurgery	Y	22551	Fusion of spine bones with removal of disc at upper spinal column, anterior approach	N	F	19	19	19	12854	1425.21	1135.53	1236.86
1104870088	Amann	John	C	MD	M	I	50 2nd St Se		Winter Haven	FL	12	33880	1	Metropolitan area core: primary flow within an urbanized area of 50,000 and greater	US	Neurosurgery	Y	22551	Fusion of spine bones with removal of disc at upper spinal column, anterior approach	N	F	17	17	17	9117.65	1778.84	1408.34	1394.2
1104893015	Jacobson	Jeff		MD	M	I	4927 Auburn Ave	Ste T50	Bethesda	MD	24	20814	1	Metropolitan area core: primary flow within an urbanized area of 50,000 and greater	US	Neurosurgery	Y	22551	Fusion of spine bones with removal of disc at upper spinal column, anterior approach	N	F	11	11	11	8914.09	1996.02	1590.32	1420.03
1104894781	Garonzik	Ira	M	M.D.	M	I	5051 Greenspring Ave	Suite 101	Baltimore	MD	24	21209	1	Metropolitan area core: primary flow within an urbanized area of 50,000 and greater	US	Neurosurgery	Y	22551	Fusion of spine bones with removal of disc at upper spinal column, anterior approach	N	F	16	16	16	5162.5	1279.27	1017.17	918.965
1104911759	Barrett-Tuck	Rebecca		MD	F	I	4802e Johnson Ave		Jonesboro	AR	5	72401	1	Metropolitan area core: primary flow within an urbanized area of 50,000 and greater	US	Neurosurgery	Y	22551	Fusion of spine bones with removal of disc at upper spinal column, anterior approach	N	F	17	17	17	3152	1519.15	1210.38	1361.74
1104961010	Voyadzis	Jean-Marc		M.D.	M	I	10401 Hospital Dr	Suite 101	Clinton	MD	24	20735	1	Metropolitan area core: primary flow within an urbanized area of 50,000 and greater	US	Neurosurgery	Y	22551	Fusion of spine bones with removal of disc at upper spinal column, anterior approach	N	F	12	12	12	4358	1919.43	1517.15	1406.66
1114196466	Heller	Allan	C	M.D.	M	I	801 W 5th Ave	Suite #525	Spokane	WA	53	99204	1	Metropolitan area core: primary flow within an urbanized area of 50,000 and greater	US	Neurosurgery	Y	22551	Fusion of spine bones with removal of disc at upper spinal column, anterior approach	N	F	15	15	15	4419	1739.72	1386.12	1401.87
1114913605	Webb	Kristopher	M	MD	M	I	3000 N Ih 35	Suite 600	Austin	TX	48	78705	1	Metropolitan area core: primary flow within an urbanized area of 50,000 and greater	US	Neurosurgery	Y	22551	Fusion of spine bones with removal of disc at upper spinal column, anterior approach	N	F	21	21	21	4970	1565.78	1243.39	1273.76
1114940996	Schlesinger	Scott	M	MD	M	I	5800 W 10th St	St 205	Little Rock	AR	5	72204	1	Metropolitan area core: primary flow within an urbanized area of 50,000 and greater	US	Neurosurgery	Y	22551	Fusion of spine bones with removal of disc at upper spinal column, anterior approach	N	F	18	18	18	5825	1504.84	1197.87	1416.1
1114965381	Metzger	Andrew	K	MD	M	I	8080 Academy Rd Ne	Suite B	Albuquerque	NM	35	87111	1	Metropolitan area core: primary flow within an urbanized area of 50,000 and greater	US	Neurosurgery	Y	22551	Fusion of spine bones with removal of disc at upper spinal column, anterior approach	N	F	12	12	12	5630.76	1612.21	1286.49	1432.23
1114971264	Mace	John	C	M.D.	M	I	3801 S National Ave	West Tower, Suite 700	Springfield	MO	29	65807	1	Metropolitan area core: primary flow within an urbanized area of 50,000 and greater	US	Neurosurgery	Y	22551	Fusion of spine bones with removal of disc at upper spinal column, anterior approach	N	F	16	16	16	6785.66	1572.88	1253.19	1311.18
1114979242	Guitton	Jean	M	MD	M	I	840 Stevens Creek Road		Augusta	GA	13	30907	1	Metropolitan area core: primary flow within an urbanized area of 50,000 and greater	US	Neurosurgery	Y	22551	Fusion of spine bones with removal of disc at upper spinal column, anterior approach	N	F	19	19	19	5227.76	1387.55	1101.57	1215.19
1124029210	Eng	David	Y	MD	M	I	101 Union Ave	Suite 608	Syracuse	NY	36	13203	1	Metropolitan area core: primary flow within an urbanized area of 50,000 and greater	US	Neurosurgery	Y	22551	Fusion of spine bones with removal of disc at upper spinal column, anterior approach	N	F	20	20	20	4900	1465.25	1165.66	1242.06
1124064795	Marcotte	Paul	J	MD	M	I	3400 Spruce Street	3 Silverstein Bldg	Philadelphia	PA	42	19104	1	Metropolitan area core: primary flow within an urbanized area of 50,000 and greater	US	Neurosurgery	Y	22551	Fusion of spine bones with removal of disc at upper spinal column, anterior approach	N	F	15	15	15	5888	1931.39	1538.83	1403
1124065305	Patel	Sunil	J	MD	M	I	171 Ashley Ave		Charleston	SC	45	29425	1	Metropolitan area core: primary flow within an urbanized area of 50,000 and greater	US	Neurosurgery	Y	22551	Fusion of spine bones with removal of disc at upper spinal column, anterior approach	N	F	19	20	20	11612.6	1518	1206.7	1397.19
1124067491	Song	Michael	H	M.D.	M	I	343 Elm St	Suite 202	Reno	NV	32	89503	1	Metropolitan area core: primary flow within an urbanized area of 50,000 and greater	US	Neurosurgery	Y	22551	Fusion of spine bones with removal of disc at upper spinal column, anterior approach	N	F	13	13	13	30379	1747.03	1391.94	1400.45
1124088802	Tippets	Richard	H	M.D.	M	I	5171 Cottonwood St	Ste 950	Murray	UT	49	84107	1	Metropolitan area core: primary flow within an urbanized area of 50,000 and greater	US	Neurosurgery	Y	22551	Fusion of spine bones with removal of disc at upper spinal column, anterior approach	N	F	19	19	19	2841.84	340.157	270.488	185.407
1124129473	Najafi	Ali		MD	M	I	7130 N Sharon Ave	#100	Fresno	CA	6	93720	1	Metropolitan area core: primary flow within an urbanized area of 50,000 and greater	US	Neurosurgery	Y	22551	Fusion of spine bones with removal of disc at upper spinal column, anterior approach	N	F	23	24	24	4235	846.195	674.202	700.457
1124279443	Shin	John	H	MD	M	I	15 Parkman St	Wac 745	Boston	MA	25	2114	1	Metropolitan area core: primary flow within an urbanized area of 50,000 and greater	US	Neurosurgery	Y	22551	Fusion of spine bones with removal of disc at upper spinal column, anterior approach	N	F	12	12	12	6686.33	1754.01	1397.5	1306.35
1124294913	Iannotti	Christopher	A	M.D.,PH.D.	M	I	1331 N 7th St	Suite 405	Phoenix	AZ	4	85006	1	Metropolitan area core: primary flow within an urbanized area of 50,000 and greater	US	Neurosurgery	Y	22551	Fusion of spine bones with removal of disc at upper spinal column, anterior approach	N	F	11	11	11	5170.58	1621.04	1278.3	1342.13
1134115595	Stovall	Richard	B	M.D.	M	I	2200 Park Bend Dr	Bldg 2, Ste 201	Austin	TX	48	78758	1	Metropolitan area core: primary flow within an urbanized area of 50,000 and greater	US	Neurosurgery	Y	22551	Fusion of spine bones with removal of disc at upper spinal column, anterior approach	N	F	11	11	11	4735	1654.72	1308.6	1396.01
1134118789	Arnautovic	Kenan		MD	M	I	6325 Humphreys Blvd	Semmes-Murphey Clinic	Memphis	TN	47	38120	1	Metropolitan area core: primary flow within an urbanized area of 50,000 and greater	US	Neurosurgery	Y	22551	Fusion of spine bones with removal of disc at upper spinal column, anterior approach	N	F	14	14	14	5016.07	1422.32	1122.6	1315.03
1134120272	Tyler	Donald	R	M. D.	M	I	3280 Dauphin St	Building A	Mobile	AL	1	36606	1	Metropolitan area core: primary flow within an urbanized area of 50,000 and greater	US	Neurosurgery	Y	22551	Fusion of spine bones with removal of disc at upper spinal column, anterior approach	N	F	22	22	22	4118.64	585.535	466.524	474.47
1134140932	Henry	Matthew	N	M.D.	M	I	3223 N Webb Rd	Suite 1	Wichita	KS	20	67226	1	Metropolitan area core: primary flow within an urbanized area of 50,000 and greater	US	Neurosurgery	Y	22551	Fusion of spine bones with removal of disc at upper spinal column, anterior approach	N	F	23	23	23	5146	1598.02	1273.22	1403
1134155666	Greenwald	Brent	H	M.D.	M	I	3155 Channing Way	Suite B	Idaho Falls	ID	16	83404	1	Metropolitan area core: primary flow within an urbanized area of 50,000 and greater	US	Neurosurgery	Y	22551	Fusion of spine bones with removal of disc at upper spinal column, anterior approach	N	F	11	11	11	7144	1564.88	1246.81	1403
1134160161	Wallace	Bradley	A	MD	M	I	800 Prudential Dr	Tower B, 11th Floor	Jacksonville	FL	12	32207	1	Metropolitan area core: primary flow within an urbanized area of 50,000 and greater	US	Neurosurgery	Y	22551	Fusion of spine bones with removal of disc at upper spinal column, anterior approach	N	F	49	50	50	5528.7	1813.19	1444.65	1391.91
1134163652	Hsu	Gery		MD	M	I	1400 W 4th St		Coffeyville	KS	20	67337	4	Micropolitan area core: primary flow within an urban cluster of 10,000 to 49,999	US	Neurosurgery	Y	22551	Fusion of spine bones with removal of disc at upper spinal column, anterior approach	N	F	11	11	11	3805	1553.69	1237.89	1339.5
1134174550	Garcia-Bengochea	Javier		MD	M	I	800 Prudential Dr	Tower B, 11th Floor	Jacksonville	FL	12	32207	1	Metropolitan area core: primary flow within an urbanized area of 50,000 and greater	US	Neurosurgery	Y	22551	Fusion of spine bones with removal of disc at upper spinal column, anterior approach	N	F	17	17	17	5851.29	1866.07	1484.09	1349.7
1134181571	Gerdes	Jeffrey	S	MD	M	I	1200 Sixth Ave N	Centracare Clinic River Campus/Nerosurgery	St Cloud	MN	27	56303	1	Metropolitan area core: primary flow within an urbanized area of 50,000 and greater	US	Neurosurgery	Y	22551	Fusion of spine bones with removal of disc at upper spinal column, anterior approach	N	F	15	15	15	5213.53	1428.36	1138.04	1253.46
1134369556	Thambuswamy	Michael		M.D.	M	I	6802 S Olympia Ave W	Suite 300	Tulsa	OK	40	74132	1	Metropolitan area core: primary flow within an urbanized area of 50,000 and greater	US	Neurosurgery	Y	22551	Fusion of spine bones with removal of disc at upper spinal column, anterior approach	N	F	25	25	25	7092.4	1631.7	1300.05	1401.02
1134397714	Powers	Alexander	K	M.D.	M	I	Medical Center Blvd		Winston Salem	NC	37	27157	1	Metropolitan area core: primary flow within an urbanized area of 50,000 and greater	US	Neurosurgery	Y	22551	Fusion of spine bones with removal of disc at upper spinal column, anterior approach	N	F	14	14	14	5675	1517.09	1208.74	1428.05
1144258310	Poulos	Nicholas	E	MD	M	I	340 W Lincoln St	Suite 540	Belleville	IL	17	62220	1	Metropolitan area core: primary flow within an urbanized area of 50,000 and greater	US	Neurosurgery	Y	22551	Fusion of spine bones with removal of disc at upper spinal column, anterior approach	N	F	13	13	13	4039	1945.11	1538.55	1414.52
1144458662	Woodall	Michael	N	M.D.	M	I	2142 W Broad St	Bldg 100 Ste 200	Athens	GA	13	30606	1	Metropolitan area core: primary flow within an urbanized area of 50,000 and greater	US	Neurosurgery	Y	22551	Fusion of spine bones with removal of disc at upper spinal column, anterior approach	N	F	13	13	13	10500	1706.62	1356.96	1399.54
1144487174	Aryan	Saeid	E	D.O	M	I	1110 E State Highway 114 Ste 100		Southlake	TX	48	76092	1	Metropolitan area core: primary flow within an urbanized area of 50,000 and greater	US	Neurosurgery	Y	22551	Fusion of spine bones with removal of disc at upper spinal column, anterior approach	N	F	19	19	19	8264.11	1448.61	1154.18	1359.44
1144531161	Crabtree-Wilson	Kelli	L	M.D.	F	I	823 Sw Mulvane St		Topeka	KS	20	66606	1	Metropolitan area core: primary flow within an urbanized area of 50,000 and greater	US	Neurosurgery	Y	22551	Fusion of spine bones with removal of disc at upper spinal column, anterior approach	N	F	34	34	34	2401.75	1407.54	1117.7	1310.94
1154315695	Brewington	Kenneth	C	MD	M	I	500 West Broadway Street	Suite 310	Missoula	MT	30	59802	1	Metropolitan area core: primary flow within an urbanized area of 50,000 and greater	US	Neurosurgery	Y	22551	Fusion of spine bones with removal of disc at upper spinal column, anterior approach	N	F	11	11	11	3977	1774.51	1416.19	1434.89
1154343309	Hajjar	Michael	V	MD	M	I	6140 W Curtisian Ave Ste 400		Boise	ID	16	83704	1	Metropolitan area core: primary flow within an urbanized area of 50,000 and greater	US	Neurosurgery	Y	22551	Fusion of spine bones with removal of disc at upper spinal column, anterior approach	N	F	13	13	13	18512.1	1295.09	1042.1	1282.99
1154359297	Shahid	Syed	J	MD	M	I	148 East Ave	Suite 3d	Norwalk	CT	9	6851	1	Metropolitan area core: primary flow within an urbanized area of 50,000 and greater	US	Neurosurgery	Y	22551	Fusion of spine bones with removal of disc at upper spinal column, anterior approach	N	F	12	12	12	20299.8	1622.73	1292.91	1243.59
1154390482	Rohrer	Daniel	C	M.D.	M	I	9155 Sw Barnes Rd	Suite 210	Portland	OR	41	97225	1	Metropolitan area core: primary flow within an urbanized area of 50,000 and greater	US	Neurosurgery	Y	22551	Fusion of spine bones with removal of disc at upper spinal column, anterior approach	N	F	13	13	13	7600	1740.42	1386.68	1401.75
1154432425	Goodman	Stuart	G	M.D.	M	I	1041 N 29th St		Billings	MT	30	59101	1	Metropolitan area core: primary flow within an urbanized area of 50,000 and greater	US	Neurosurgery	Y	22551	Fusion of spine bones with removal of disc at upper spinal column, anterior approach	N	F	12	12	12	4026.5	1931.53	1538.94	1403
1154501294	Chang	Steve	W	MD	M	I	1875 W Frye Rd Ste 300		Chandler	AZ	4	85224	1	Metropolitan area core: primary flow within an urbanized area of 50,000 and greater	US	Neurosurgery	Y	22551	Fusion of spine bones with removal of disc at upper spinal column, anterior approach	N	F	33	33	33	7000	1644.93	1306.18	1356.14
1154528776	Kostov	Dean	B	MD	M	I	12200 Warwick Blvd	Suite 410	Newport News	VA	51	23601	1	Metropolitan area core: primary flow within an urbanized area of 50,000 and greater	US	Neurosurgery	Y	22551	Fusion of spine bones with removal of disc at upper spinal column, anterior approach	N	F	31	32	32	3300	1679.76	1338.34	1352.36
1154558021	Turner	Jay		MD	M	I	2910 N 3rd Ave		Phoenix	AZ	4	85013	1	Metropolitan area core: primary flow within an urbanized area of 50,000 and greater	US	Neurosurgery	Y	22551	Fusion of spine bones with removal of disc at upper spinal column, anterior approach	N	F	16	16	16	7000	1642.67	1308.79	1359.16
1154587426	Williams	Kim	A	M.D.	M	I	908 N Elm St Ste 202		Hinsdale	IL	17	60521	1	Metropolitan area core: primary flow within an urbanized area of 50,000 and greater	US	Neurosurgery	Y	22551	Fusion of spine bones with removal of disc at upper spinal column, anterior approach	N	F	14	14	14	5257.86	1374.51	1103.67	1046.55
1154596609	Whitson	Wesley	J	MD	M	I	820 N Chelan Ave		Wenatchee	WA	53	98801	1	Metropolitan area core: primary flow within an urbanized area of 50,000 and greater	US	Neurosurgery	Y	22551	Fusion of spine bones with removal of disc at upper spinal column, anterior approach	N	F	16	16	16	4858.07	1739.55	1385.99	1401.94
1154651867	Smithason	Saksith		M.D.	M	I	4901 Dawn Dr	Suite 3400	Lumberton	NC	37	28360	5.1	Secondary flow 30% to <50% to a urbanized area of 50,000 and greater	US	Neurosurgery	Y	22551	Fusion of spine bones with removal of disc at upper spinal column, anterior approach	N	F	17	17	17	2718.3	1633.79	1301.72	1403
1164405643	Poor	Marshall	M	M.D.	M	I	700 S College Ave	Suite A	Bloomington	IN	18	47403	1	Metropolitan area core: primary flow within an urbanized area of 50,000 and greater	US	Neurosurgery	Y	22551	Fusion of spine bones with removal of disc at upper spinal column, anterior approach	N	F	12	12	12	7350	1615.59	1291.39	1374.89
1164414884	Scott	Eric	W	MEDICAL DOCTOR	M	I	6440 W Newberry Rd	Suite 401	Gainesville	FL	12	32605	1	Metropolitan area core: primary flow within an urbanized area of 50,000 and greater	US	Neurosurgery	Y	22551	Fusion of spine bones with removal of disc at upper spinal column, anterior approach	N	F	25	25	25	6500	1708.23	1361.02	1374.94
1164420915	Vaughn	Troy	M	M.D.	M	I	3704 North Blvd	Suite C	Alexandria	LA	22	71301	1	Metropolitan area core: primary flow within an urbanized area of 50,000 and greater	US	Neurosurgery	Y	22551	Fusion of spine bones with removal of disc at upper spinal column, anterior approach	N	F	21	21	21	3819	1680.05	1341.26	1419.7
1164429718	Bonasso	Christian	L	M.D.	M	I	3525 Olentangy River Rd	Suite 5310	Columbus	OH	39	43214	1	Metropolitan area core: primary flow within an urbanized area of 50,000 and greater	US	Neurosurgery	Y	22551	Fusion of spine bones with removal of disc at upper spinal column, anterior approach	N	F	20	20	20	5316	1670.3	1330.81	1365.07
1164457008	Rawson	Raymond	B	MD	M	I	2390 Mitchell Park Dr Ste B		Petoskey	MI	26	49770	7	Small town core: primary flow within an urban cluster of 2,500 to 9,999	US	Neurosurgery	Y	22551	Fusion of spine bones with removal of disc at upper spinal column, anterior approach	N	F	27	27	27	5100	1574.2	1253.09	1414.56
1164489480	Garber	Jason	E	M.D.	M	I	3012 S Durango Dr		Las Vegas	NV	32	89117	1	Metropolitan area core: primary flow within an urbanized area of 50,000 and greater	US	Neurosurgery	Y	22551	Fusion of spine bones with removal of disc at upper spinal column, anterior approach	N	F	22	22	22	17500	1670.91	1323.13	1372.8
1164496139	Spangler	Wendy	J	M.D.	F	I	8005 Farnam Dr	Suite 305	Omaha	NE	31	68114	1	Metropolitan area core: primary flow within an urbanized area of 50,000 and greater	US	Neurosurgery	Y	22551	Fusion of spine bones with removal of disc at upper spinal column, anterior approach	N	F	18	18	18	8666.67	1485.99	1183.96	1331.34
1164622908	Wogu	Elijah	U	DO	M	I	620 California Blvd	J	San Luis Obispo	CA	6	93401	1	Metropolitan area core: primary flow within an urbanized area of 50,000 and greater	US	Neurosurgery	Y	22551	Fusion of spine bones with removal of disc at upper spinal column, anterior approach	N	F	15	15	15	5237	1323.9	1052.66	1122.4
1164624516	Lothes	Christian	S	MD	M	I	3223 N Webb Rd	Suite 1	Wichita	KS	20	67226	1	Metropolitan area core: primary flow within an urbanized area of 50,000 and greater	US	Neurosurgery	Y	22551	Fusion of spine bones with removal of disc at upper spinal column, anterior approach	N	F	22	22	22	5146	1599.33	1274.26	1391.3
1164624573	Mcgowan	John	B	MD	M	I	7777 Forest Ln	Suite A-337	Dallas	TX	48	75230	1	Metropolitan area core: primary flow within an urbanized area of 50,000 and greater	US	Neurosurgery	Y	22551	Fusion of spine bones with removal of disc at upper spinal column, anterior approach	N	F	29	29	29	5330	1168.05	930.647	922.044
1164670345	Mcneal	Jonathan	E	DO	M	I	1030 S Jefferson St Ste 106		Roanoke	VA	51	24016	1	Metropolitan area core: primary flow within an urbanized area of 50,000 and greater	US	Neurosurgery	Y	22551	Fusion of spine bones with removal of disc at upper spinal column, anterior approach	N	F	11	11	11	4600	1409.32	1122.87	1275.45
1164712600	Woods	Rafeek	O	M.D.	M	I	3950 Hollywood Rd Ste 210		Saint Joseph	MI	26	49085	1	Metropolitan area core: primary flow within an urbanized area of 50,000 and greater	US	Neurosurgery	Y	22551	Fusion of spine bones with removal of disc at upper spinal column, anterior approach	N	F	18	26	18	3762.94	1252.88	998.223	1005.84
1174057814	Ajayi	Olaide	O	MD	M	I	1325 Pennsylvania Ave Ste 890		Fort Worth	TX	48	76104	1	Metropolitan area core: primary flow within an urbanized area of 50,000 and greater	US	Neurosurgery	Y	22551	Fusion of spine bones with removal of disc at upper spinal column, anterior approach	N	F	12	12	12	5467	1323.43	1080.51	1112.28
1174505887	Alexander	Mathew	T	MD	M	I	1227 3rd St		Corpus Christi	TX	48	78404	1	Metropolitan area core: primary flow within an urbanized area of 50,000 and greater	US	Neurosurgery	Y	22551	Fusion of spine bones with removal of disc at upper spinal column, anterior approach	N	F	24	24	24	6740	1551.27	1230.27	1362.3
1174523872	Pakzaban	Peyman		MDPA	M	I	3801 Vista Rd Ste 440		Pasadena	TX	48	77504	1	Metropolitan area core: primary flow within an urbanized area of 50,000 and greater	US	Neurosurgery	Y	22551	Fusion of spine bones with removal of disc at upper spinal column, anterior approach	N	F	27	27	27	1722.55	1694.99	1350.48	1399.11
1174540173	Borsellino	Samuel	R	M.D.	M	I	2801 Randolph Rd	Suite 100	Charlotte	NC	37	28211	1	Metropolitan area core: primary flow within an urbanized area of 50,000 and greater	US	Neurosurgery	Y	22551	Fusion of spine bones with removal of disc at upper spinal column, anterior approach	N	F	11	11	11	4573.64	1488.54	1194.65	1318.04
1174546949	Hope	Donald	G	M.D.	M	I	3016 Williams Dr		Fairfax	VA	51	22031	1	Metropolitan area core: primary flow within an urbanized area of 50,000 and greater	US	Neurosurgery	Y	22551	Fusion of spine bones with removal of disc at upper spinal column, anterior approach	N	F	14	14	14	11500	1940.81	1533.49	1403.45
1174551949	Viola	John	J	MD	M	I	509 Se Riverside Dr	Ste 203	Stuart	FL	12	34994	1	Metropolitan area core: primary flow within an urbanized area of 50,000 and greater	US	Neurosurgery	Y	22551	Fusion of spine bones with removal of disc at upper spinal column, anterior approach	N	F	25	25	25	6781	1953.45	1556.41	1389.75
1174585640	Mangels	Kyle	J	MD	M	I	6802 S Olympia Ave	Ste300	Tulsa	OK	40	74132	1	Metropolitan area core: primary flow within an urbanized area of 50,000 and greater	US	Neurosurgery	Y	22551	Fusion of spine bones with removal of disc at upper spinal column, anterior approach	N	F	23	23	23	6358.61	1640.26	1300.53	1337.95
1174593164	Salvant	Jackson	B	M.D.	M	I	12200 Warwick Blvd	Suite 410	Newport News	VA	51	23601	1	Metropolitan area core: primary flow within an urbanized area of 50,000 and greater	US	Neurosurgery	Y	22551	Fusion of spine bones with removal of disc at upper spinal column, anterior approach	N	F	16	16	16	3300	1726.79	1366.7	1390.62
1174685101	Gorum	Michael	W	M.D.	M	I	1538 13th. Ave.	Suite B300	Columbus	GA	13	31901	1	Metropolitan area core: primary flow within an urbanized area of 50,000 and greater	US	Neurosurgery	Y	22551	Fusion of spine bones with removal of disc at upper spinal column, anterior approach	N	F	18	18	18	7000	1669.11	1328.35	1397.5
1174685192	Goldman	Marc	S	M.D.	M	I	1538 13th. Ave	Suite B300	Columbus	GA	13	31901	1	Metropolitan area core: primary flow within an urbanized area of 50,000 and greater	US	Neurosurgery	Y	22551	Fusion of spine bones with removal of disc at upper spinal column, anterior approach	N	F	13	13	13	7000	1631.46	1299.86	1395.38
1174746648	Campbell	James	P	DO	M	I	820 N Chelan Ave		Wenatchee	WA	53	98801	1	Metropolitan area core: primary flow within an urbanized area of 50,000 and greater	US	Neurosurgery	Y	22551	Fusion of spine bones with removal of disc at upper spinal column, anterior approach	N	F	15	16	16	4719.26	1739.39	1385.86	1403
1184601304	Vinas	Federico	C	MD	M	I	311 N Clyde Morris Blvd	Ste 560	Daytona Beach	FL	12	32114	1	Metropolitan area core: primary flow within an urbanized area of 50,000 and greater	US	Neurosurgery	Y	22551	Fusion of spine bones with removal of disc at upper spinal column, anterior approach	N	F	18	18	18	7535	1833.66	1460.96	1422.32
1184624330	Houle	Paul	J	MD	M	I	46 North St		Hyannis	MA	25	2601	1	Metropolitan area core: primary flow within an urbanized area of 50,000 and greater	US	Neurosurgery	Y	22551	Fusion of spine bones with removal of disc at upper spinal column, anterior approach	N	F	15	15	15	4154.23	1835.57	1462.49	1406.98
1184642175	Lee	Sunghoon		M.D.	M	I	1229 E Seminole St	Suite 220	Springfield	MO	29	65804	1	Metropolitan area core: primary flow within an urbanized area of 50,000 and greater	US	Neurosurgery	Y	22551	Fusion of spine bones with removal of disc at upper spinal column, anterior approach	N	F	15	15	15	6657	1551.91	1236.48	1239.32
1184666737	Naftalis	Richard	C	M.D.	M	I	3600 Gaston Ave	Suite 1158	Dallas	TX	48	75246	1	Metropolitan area core: primary flow within an urbanized area of 50,000 and greater	US	Neurosurgery	Y	22551	Fusion of spine bones with removal of disc at upper spinal column, anterior approach	N	F	18	18	18	4054.75	866.648	690.501	688.567
1184670135	Monteiro	Paulo		MD	M	I	800 Prudential Dr	Tower B, 11th Floor	Jacksonville	FL	12	32207	1	Metropolitan area core: primary flow within an urbanized area of 50,000 and greater	US	Neurosurgery	Y	22551	Fusion of spine bones with removal of disc at upper spinal column, anterior approach	N	F	18	18	18	5523	1714.67	1373.23	1424.06
1184714180	Kueter	Daniel	B	MD	M	I	1010 E 3rd St	Suite 202	Chattanooga	TN	47	37403	1	Metropolitan area core: primary flow within an urbanized area of 50,000 and greater	US	Neurosurgery	Y	22551	Fusion of spine bones with removal of disc at upper spinal column, anterior approach	N	F	19	19	19	3038.78	1171.65	936.011	1139.67
1184734030	Sillay	Karl	A	M.D.	M	I	2400 Patterson St	Suite 319	Nashville	TN	47	37203	1	Metropolitan area core: primary flow within an urbanized area of 50,000 and greater	US	Neurosurgery	Y	22551	Fusion of spine bones with removal of disc at upper spinal column, anterior approach	N	F	12	12	12	6026.57	1406.52	1116.02	1278.53
1184858292	Hazzard	Matthew	A	MD	M	I	1270 Friendship Rd		Braselton	GA	13	30517	1	Metropolitan area core: primary flow within an urbanized area of 50,000 and greater	US	Neurosurgery	Y	22551	Fusion of spine bones with removal of disc at upper spinal column, anterior approach	N	F	18	18	18	7045	1673.87	1333.65	1362.29
1184884900	Boah	Akwasi	O	M.D.	M	I	3537 S I 35 E	Suite 308	Denton	TX	48	76210	1.1	Secondary flow 30% to <50% to a larger urbanized area of 50,000 and greater	US	Neurosurgery	Y	22551	Fusion of spine bones with removal of disc at upper spinal column, anterior approach	N	F	13	13	13	2195.42	1554.01	1246.14	1417.2
1194703025	White	James	B	M.D.	M	I	200 1st St Sw		Rochester	MN	27	55905	1	Metropolitan area core: primary flow within an urbanized area of 50,000 and greater	US	Neurosurgery	Y	22551	Fusion of spine bones with removal of disc at upper spinal column, anterior approach	N	F	24	24	24	4229	1515.89	1210.23	1293.91
1194705947	Coccia	Craig	T	MD	M	I	580 W College Ave		Marquette	MI	26	49855	4	Micropolitan area core: primary flow within an urban cluster of 10,000 to 49,999	US	Neurosurgery	Y	22551	Fusion of spine bones with removal of disc at upper spinal column, anterior approach	N	F	15	15	15	5016.96	1548.65	1233.87	1416.34
1194706754	Asfora	Wilson	T	MD	M	I	1210 W 18th St	Suite 100	Sioux Falls	SD	46	57104	1	Metropolitan area core: primary flow within an urbanized area of 50,000 and greater	US	Neurosurgery	Y	22551	Fusion of spine bones with removal of disc at upper spinal column, anterior approach	N	F	13	13	13	7525	1537.96	1225.37	1389.49
1194726216	Paramore	Christopher	G	MD	M	I	1 Guthrie Sq		Sayre	PA	42	18840	4	Micropolitan area core: primary flow within an urban cluster of 10,000 to 49,999	US	Neurosurgery	Y	22551	Fusion of spine bones with removal of disc at upper spinal column, anterior approach	N	F	12	12	12	6452.25	1578.92	1258.01	1342.65
1194743732	Nehls	Daniel	G	MD	M	I	1708 Yakima Ave	Ste 105	Tacoma	WA	53	98405	1	Metropolitan area core: primary flow within an urbanized area of 50,000 and greater	US	Neurosurgery	Y	22551	Fusion of spine bones with removal of disc at upper spinal column, anterior approach	N	F	25	25	25	4829.68	1739.95	1374.64	1390.17
1194758508	Rami	Bimal		M.D.	M	I	6535 N Charles St	Ste 600	Baltimore	MD	24	21204	1	Metropolitan area core: primary flow within an urbanized area of 50,000 and greater	US	Neurosurgery	Y	22551	Fusion of spine bones with removal of disc at upper spinal column, anterior approach	N	F	21	21	21	3904	1734.21	1382.53	1386.3
1194761403	Hadley	Mark	N	MD	M	I	619 19th Street South		Birmingham	AL	1	35233	1	Metropolitan area core: primary flow within an urbanized area of 50,000 and greater	US	Neurosurgery	Y	22551	Fusion of spine bones with removal of disc at upper spinal column, anterior approach	N	F	13	14	14	7541	1101.62	870.591	894.925
1194761791	Burson	George	T	M.D.	M	I	9601 Lile Dr	Suite 310	Little Rock	AR	5	72205	1	Metropolitan area core: primary flow within an urbanized area of 50,000 and greater	US	Neurosurgery	Y	22551	Fusion of spine bones with removal of disc at upper spinal column, anterior approach	N	F	23	23	23	3657	1565.35	1239.2	1395.14
1194778290	Yeh	David	D	M.D.	M	I	2577 Samaritan Dr	Suite 810	San Jose	CA	6	95124	1	Metropolitan area core: primary flow within an urbanized area of 50,000 and greater	US	Neurosurgery	Y	22551	Fusion of spine bones with removal of disc at upper spinal column, anterior approach	N	F	11	11	11	2900.09	1083.4	871.111	917.224
1194792317	Chung	Richard	Y	M.D. PH.D.	M	I	2410 Fletcher Ave	3rd Floor	Santa Barbara	CA	6	93105	1	Metropolitan area core: primary flow within an urbanized area of 50,000 and greater	US	Neurosurgery	Y	22551	Fusion of spine bones with removal of disc at upper spinal column, anterior approach	N	F	14	14	14	2127.39	1627.56	1294.1	1379.66
1194930727	Stetson	Nathaniel	D	DO	M	I	3366 Nw Expressway Ste 250		Oklahoma City	OK	40	73112	1	Metropolitan area core: primary flow within an urbanized area of 50,000 and greater	US	Neurosurgery	Y	22551	Fusion of spine bones with removal of disc at upper spinal column, anterior approach	N	F	16	16	16	3335	1683.31	1341.17	1399.14
1194949594	Dreyer	Jason	A	DO	M	I	301 W Poplar St		Walla Walla	WA	53	99362	1	Metropolitan area core: primary flow within an urbanized area of 50,000 and greater	US	Neurosurgery	Y	22551	Fusion of spine bones with removal of disc at upper spinal column, anterior approach	N	F	25	25	25	4185.63	1602.59	1278.55	1397.26
1194970434	Gist	Taylor	L	M.D.	M	I	6560 Fannin St	Suite 1200	Houston	TX	48	77030	1	Metropolitan area core: primary flow within an urbanized area of 50,000 and greater	US	Neurosurgery	Y	22551	Fusion of spine bones with removal of disc at upper spinal column, anterior approach	N	F	12	12	12	12400	1505.31	1205.91	1461.46
1205803814	Ghodsi	Seyed	A	MD	M	I	807 Farson St Ste 203a		Belpre	OH	39	45714	1	Metropolitan area core: primary flow within an urbanized area of 50,000 and greater	US	Neurosurgery	Y	22551	Fusion of spine bones with removal of disc at upper spinal column, anterior approach	N	F	13	13	13	5088.21	1589.81	1266.68	1295.08
1205811916	Provenza	Louis	J	MD	M	I	4327 Barnett Rd		Wichita Falls	TX	48	76310	1	Metropolitan area core: primary flow within an urbanized area of 50,000 and greater	US	Neurosurgery	Y	22551	Fusion of spine bones with removal of disc at upper spinal column, anterior approach	N	F	13	13	13	5055.39	1569.95	1249.46	1416.19
1205816998	Schopick	Steven		MD	M	I	1818 Amherst St		Winchester	VA	51	22601	1	Metropolitan area core: primary flow within an urbanized area of 50,000 and greater	US	Neurosurgery	Y	22551	Fusion of spine bones with removal of disc at upper spinal column, anterior approach	N	F	12	12	12	4330	1599.06	1277.36	1288.75
1205821147	Das	Kaushik		M.D.	M	I	19 Bradhurst Ave	Suite 2800	Hawthorne	NY	36	10532	1	Metropolitan area core: primary flow within an urbanized area of 50,000 and greater	US	Neurosurgery	Y	22551	Fusion of spine bones with removal of disc at upper spinal column, anterior approach	N	F	11	11	11	34818.2	1511.45	1199.27	1012.17
1205822103	Kager	Christopher	D	MD	M	I	1671 Crooked Oak Dr		Lancaster	PA	42	17601	1	Metropolitan area core: primary flow within an urbanized area of 50,000 and greater	US	Neurosurgery	Y	22551	Fusion of spine bones with removal of disc at upper spinal column, anterior approach	N	F	13	13	13	9500	1627.85	1302.84	1426.48
1205825338	Lindley	James	G	MD	M	I	4 E Jackson Blvd		Savannah	GA	13	31405	1	Metropolitan area core: primary flow within an urbanized area of 50,000 and greater	US	Neurosurgery	Y	22551	Fusion of spine bones with removal of disc at upper spinal column, anterior approach	N	F	32	33	33	8150	1635.71	1298.83	1398.65
1205825932	Yalamanchili	Kennedy		MD	M	I	774 Christiana Rd	Ste 202	Newark	DE	10	19713	1	Metropolitan area core: primary flow within an urbanized area of 50,000 and greater	US	Neurosurgery	Y	22551	Fusion of spine bones with removal of disc at upper spinal column, anterior approach	N	F	20	20	20	8500	1766.78	1404.37	1376.89
1205826955	Hisey	Brent	N	M.D.	M	I	14100 Parkway Commons Dr	Suite 201	Oklahoma City	OK	40	73134	1	Metropolitan area core: primary flow within an urbanized area of 50,000 and greater	US	Neurosurgery	Y	22551	Fusion of spine bones with removal of disc at upper spinal column, anterior approach	N	F	26	26	26	10115.7	1517.03	1207.81	1268.02
1205830221	Roy	Ranjan	S	PH.O., M.D.	M	I	330 Jake Alexander Blvd W	Ste 104	Salisbury	NC	37	28147	1	Metropolitan area core: primary flow within an urbanized area of 50,000 and greater	US	Neurosurgery	Y	22551	Fusion of spine bones with removal of disc at upper spinal column, anterior approach	N	F	29	29	29	3544	1587.32	1264.69	1387.61
1205857158	Gaufin	Lynn	M	M.D.	M	I	1055 N 300 W Ste 400		Provo	UT	49	84604	1	Metropolitan area core: primary flow within an urbanized area of 50,000 and greater	US	Neurosurgery	Y	22551	Fusion of spine bones with removal of disc at upper spinal column, anterior approach	N	F	14	14	14	5228.57	1670.56	1328.68	1394.46
1205864345	Rosenblum	Bruce	R	M.D.	M	I	160 Avenue At The Commons		Shrewsbury	NJ	34	7702	1	Metropolitan area core: primary flow within an urbanized area of 50,000 and greater	US	Neurosurgery	Y	22551	Fusion of spine bones with removal of disc at upper spinal column, anterior approach	N	F	14	14	14	69757.3	1082.83	862.736	644.85
1205877651	Ozgur	Burak	M	M.D.	M	I	361 Hospital Rd	Suite 224	Newport Beach	CA	6	92663	1	Metropolitan area core: primary flow within an urbanized area of 50,000 and greater	US	Neurosurgery	Y	22551	Fusion of spine bones with removal of disc at upper spinal column, anterior approach	N	F	19	19	19	18473.7	1811.61	1443.39	1404.6
1215017637	Glasser	Ryan	S	MD	M	I	5831 Bee Ridge Rd #100	Neurosurgery And Spine Specialists	Sarasota	FL	12	34233	1	Metropolitan area core: primary flow within an urbanized area of 50,000 and greater	US	Neurosurgery	Y	22551	Fusion of spine bones with removal of disc at upper spinal column, anterior approach	N	F	16	16	16	1840.98	1755.6	1398.77	1359.16
1215018510	Robertson	Daniel	P	M.D.	M	I	1901 S.E.18th Ave	Suite 101	Ocala	FL	12	34471	1	Metropolitan area core: primary flow within an urbanized area of 50,000 and greater	US	Neurosurgery	Y	22551	Fusion of spine bones with removal of disc at upper spinal column, anterior approach	N	F	21	21	21	7444	1778.66	1417.14	1404.35
1215030333	Dorman	John	K	MD	M	I	540 W 5th St Ste 320		Odessa	TX	48	79761	1	Metropolitan area core: primary flow within an urbanized area of 50,000 and greater	US	Neurosurgery	Y	22551	Fusion of spine bones with removal of disc at upper spinal column, anterior approach	N	F	20	20	20	4000	1411.87	1122.36	1413.36
1215062518	Colle	Kyle	O	D.O.	M	I	1723 Broadway St	Suite 410	Cape Girardeau	MO	29	63701	1	Metropolitan area core: primary flow within an urbanized area of 50,000 and greater	US	Neurosurgery	Y	22551	Fusion of spine bones with removal of disc at upper spinal column, anterior approach	N	F	17	18	17	10753.2	1426.43	1138.17	1359.47
1215126479	Pennings	Frederik	A	M.D., PHD	M	I	119 Belmont St		Worcester	MA	25	1605	1	Metropolitan area core: primary flow within an urbanized area of 50,000 and greater	US	Neurosurgery	Y	22551	Fusion of spine bones with removal of disc at upper spinal column, anterior approach	N	F	11	11	11	5188	1806.32	1433.24	1408.51
1215163795	Ditty	Benjamin	J	M.D.	M	I	225 Baldwin Ave		Charlotte	NC	37	28204	1	Metropolitan area core: primary flow within an urbanized area of 50,000 and greater	US	Neurosurgery	Y	22551	Fusion of spine bones with removal of disc at upper spinal column, anterior approach	N	F	11	11	11	3654.82	623.813	497.023	474.469
1215195615	Saulle	Dwight		MD	M	I	2860 3rd Ave	Suite 10	Huntington	WV	54	25702	1	Metropolitan area core: primary flow within an urbanized area of 50,000 and greater	US	Neurosurgery	Y	22551	Fusion of spine bones with removal of disc at upper spinal column, anterior approach	N	F	14	14	14	8545	1759.83	1402.14	1402.75
1215909171	Bevering	Carl	G	MD	M	I	4381 S Eason Blvd Ste 602		Tupelo	MS	28	38801	4	Micropolitan area core: primary flow within an urban cluster of 10,000 to 49,999	US	Neurosurgery	Y	22551	Fusion of spine bones with removal of disc at upper spinal column, anterior approach	N	F	16	16	16	5086.88	1505.78	1199.73	1377.59
1215930250	Page	Kimberly	A	M.D.	F	I	1388 Court St	Suite H	Redding	CA	6	96001	1	Metropolitan area core: primary flow within an urbanized area of 50,000 and greater	US	Neurosurgery	Y	22551	Fusion of spine bones with removal of disc at upper spinal column, anterior approach	N	F	17	17	17	6155.09	1605.46	1265.18	1348.57
1215931100	Young	Paul	H	M.D.	M	I	10012 Kennerly Rd	Suite 400	Saint Louis	MO	29	63128	1	Metropolitan area core: primary flow within an urbanized area of 50,000 and greater	US	Neurosurgery	Y	22551	Fusion of spine bones with removal of disc at upper spinal column, anterior approach	N	F	12	12	12	3551	1751.71	1389.62	1397.05
1215957337	Harrop	James	S	M.D.	M	I	909 Walnut St	2nd Floor	Philadelphia	PA	42	19107	1	Metropolitan area core: primary flow within an urbanized area of 50,000 and greater	US	Neurosurgery	Y	22551	Fusion of spine bones with removal of disc at upper spinal column, anterior approach	N	F	19	19	19	4905	1931.39	1538.83	1417.3
1225018096	Wilson	Matthew	P	M.D.	M	I	6567 E Carondelet Dr Ste 305		Tucson	AZ	4	85710	1	Metropolitan area core: primary flow within an urbanized area of 50,000 and greater	US	Neurosurgery	Y	22551	Fusion of spine bones with removal of disc at upper spinal column, anterior approach	N	F	17	17	17	5446.71	1543.16	1224.76	1317.47
1225020555	Soo	Teck	M	MD	M	I	22250 Providence Dr	Suite 601	Southfield	MI	26	48075	1	Metropolitan area core: primary flow within an urbanized area of 50,000 and greater	US	Neurosurgery	Y	22551	Fusion of spine bones with removal of disc at upper spinal column, anterior approach	N	F	24	24	24	13855	1949.72	1553.44	1440.62
1225021702	Snell	Brian		MD	M	I	4120 W Memorial Rd	Suite 300	Oklahoma City	OK	40	73120	1	Metropolitan area core: primary flow within an urbanized area of 50,000 and greater	US	Neurosurgery	Y	22551	Fusion of spine bones with removal of disc at upper spinal column, anterior approach	N	F	27	28	28	9872.37	1531.81	1220.46	1263.94
1225022023	Beck	Carter	E	MD	M	I	500 West Broadway Street	Suite 310	Missoula	MT	30	59802	1	Metropolitan area core: primary flow within an urbanized area of 50,000 and greater	US	Neurosurgery	Y	22551	Fusion of spine bones with removal of disc at upper spinal column, anterior approach	N	F	24	24	24	3977	1937.99	1544.09	1420.77
1225027956	Sugarman	Michael	G	MD	M	I	774 Christiana Rd	Suite 202	Newark	DE	10	19713	1	Metropolitan area core: primary flow within an urbanized area of 50,000 and greater	US	Neurosurgery	Y	22551	Fusion of spine bones with removal of disc at upper spinal column, anterior approach	N	F	19	19	19	8500	1812.01	1443.72	1405.15
1225048804	Erickson	Robert	K	MD	M	I	712 S Milwaukee Ave		Libertyville	IL	17	60048	1	Metropolitan area core: primary flow within an urbanized area of 50,000 and greater	US	Neurosurgery	Y	22551	Fusion of spine bones with removal of disc at upper spinal column, anterior approach	N	F	16	16	16	15000	1591.72	1277.76	1266.94
1225055858	O'malley	Neil	P	M.D.	M	I	17 Western Maryland Pkwy	Suite 100	Hagerstown	MD	24	21740	1	Metropolitan area core: primary flow within an urbanized area of 50,000 and greater	US	Neurosurgery	Y	22551	Fusion of spine bones with removal of disc at upper spinal column, anterior approach	N	F	13	13	13	7045	1805.66	1430.97	1395.44
1225059025	Dickerson	John	R	M.D.	M	I	3223 N Webb Rd	Suite 1	Wichita	KS	20	67226	1	Metropolitan area core: primary flow within an urbanized area of 50,000 and greater	US	Neurosurgery	Y	22551	Fusion of spine bones with removal of disc at upper spinal column, anterior approach	N	F	69	69	69	5146	1598.1	1269.14	1395.19
1225086945	Boedeker	Daniel	J	MD	M	I	6767 S Yale Ave	Suite A	Tulsa	OK	40	74136	1	Metropolitan area core: primary flow within an urbanized area of 50,000 and greater	US	Neurosurgery	Y	22551	Fusion of spine bones with removal of disc at upper spinal column, anterior approach	N	F	13	13	13	1675.32	1648.51	1313.45	1396.1
1225111511	Oh	Dennis	S	MD	M	I	2 Medical Center Dr	Suite 503	Springfield	MA	25	1107	1	Metropolitan area core: primary flow within an urbanized area of 50,000 and greater	US	Neurosurgery	Y	22551	Fusion of spine bones with removal of disc at upper spinal column, anterior approach	N	F	38	39	39	3938	1743.62	1384.62	1369.52
1225252042	Anderson	Joshua	R	MD	M	I	705 Orleans Dr		Grand Island	NE	31	68803	1	Metropolitan area core: primary flow within an urbanized area of 50,000 and greater	US	Neurosurgery	Y	22551	Fusion of spine bones with removal of disc at upper spinal column, anterior approach	N	F	16	16	16	3523.35	1527.57	1217.09	1390.74
1225259997	Baker	Abdul	A	MD	M	I	3000 32nd Ave S		Fargo	ND	38	58103	1	Metropolitan area core: primary flow within an urbanized area of 50,000 and greater	US	Neurosurgery	Y	22551	Fusion of spine bones with removal of disc at upper spinal column, anterior approach	N	F	20	20	20	4408.8	1590.1	1266.91	1336.84
1225260102	Marcotte	Nicolas		MD.FRCSC.FACS.	M	I	125 Parker Hill Ave		Boston	MA	25	2120	1	Metropolitan area core: primary flow within an urbanized area of 50,000 and greater	US	Neurosurgery	Y	22551	Fusion of spine bones with removal of disc at upper spinal column, anterior approach	N	F	13	13	13	13700	1738.92	1404.69	1429.98
1235106832	Khosrovi	Houman	H	MD	M	I	1212 Garfield Ave	Suite 300	Parkersburg	WV	54	26101	1	Metropolitan area core: primary flow within an urbanized area of 50,000 and greater	US	Neurosurgery	Y	22551	Fusion of spine bones with removal of disc at upper spinal column, anterior approach	N	F	11	12	12	6202	1626.81	1296.16	1267.96
1235122359	Ryken	Timothy	C	MD	M	I	One Medical Center Dr	Neurosurgery	Lebanon	NH	33	3756	4	Micropolitan area core: primary flow within an urban cluster of 10,000 to 49,999	US	Neurosurgery	Y	22551	Fusion of spine bones with removal of disc at upper spinal column, anterior approach	N	F	12	12	12	15344.5	1591.35	1259.39	1246.95
1235170341	Criscuolo	Gregory	R	M.D.	M	I	330 Washington St	Suite 540	Norwich	CT	9	6360	1	Metropolitan area core: primary flow within an urbanized area of 50,000 and greater	US	Neurosurgery	Y	22551	Fusion of spine bones with removal of disc at upper spinal column, anterior approach	N	F	16	16	16	12000	1808.8	1434.94	1406.38
1235172396	Singh	Ran Vijai	P	MD	M	I	301 Riverview Avenue	Suite 400	Norfolk	VA	51	23510	1	Metropolitan area core: primary flow within an urbanized area of 50,000 and greater	US	Neurosurgery	Y	22551	Fusion of spine bones with removal of disc at upper spinal column, anterior approach	N	F	13	13	13	10016	1469.88	1198.08	1255.15
1235190943	Covington	Christopher	G	MD	M	I	6802 S Olympia Ave	Ste300	Tulsa	OK	40	74132	1	Metropolitan area core: primary flow within an urbanized area of 50,000 and greater	US	Neurosurgery	Y	22551	Fusion of spine bones with removal of disc at upper spinal column, anterior approach	N	F	15	15	15	6390	1683.31	1341.17	1403
1235191248	Hamilton	John	F	M.D., PHD	M	I	8503 Arlington Blvd	Suite 200	Fairfax	VA	51	22031	1	Metropolitan area core: primary flow within an urbanized area of 50,000 and greater	US	Neurosurgery	Y	22551	Fusion of spine bones with removal of disc at upper spinal column, anterior approach	N	F	14	14	14	4357	1957.53	1559.66	1416.38
1235194028	Deutsch	Harel		MD	M	I	1725 W Harrison St	Ste 1115	Chicago	IL	17	60612	1	Metropolitan area core: primary flow within an urbanized area of 50,000 and greater	US	Neurosurgery	Y	22551	Fusion of spine bones with removal of disc at upper spinal column, anterior approach	N	F	16	16	16	5963.02	1825.44	1454.42	1254.04
1235330432	Campbell	Peter	G	M.D.	M	I	1500 Line Ave Ste 200		Shreveport	LA	22	71101	1	Metropolitan area core: primary flow within an urbanized area of 50,000 and greater	US	Neurosurgery	Y	22551	Fusion of spine bones with removal of disc at upper spinal column, anterior approach	N	F	27	28	28	13116.7	1692.65	1350.04	1394.54
1235346354	Cameron	Brian		MD	M	I	1250 E Marshall St	Neurosurgery	Richmond	VA	51	23298	1	Metropolitan area core: primary flow within an urbanized area of 50,000 and greater	US	Neurosurgery	Y	22551	Fusion of spine bones with removal of disc at upper spinal column, anterior approach	N	F	12	12	12	6945	1674.24	1333.94	1403
1235373218	Holland	Christopher	M	M.D., PH.D.	M	I	225 Baldwin Ave		Charlotte	NC	37	28204	1	Metropolitan area core: primary flow within an urbanized area of 50,000 and greater	US	Neurosurgery	Y	22551	Fusion of spine bones with removal of disc at upper spinal column, anterior approach	N	F	19	19	19	7723.58	1391.8	1118.31	1361.33
1235392945	Bohman	Leif-Erik	S	MD	M	I	774 Christiana Rd	Suite 202	Newark	DE	10	19713	1	Metropolitan area core: primary flow within an urbanized area of 50,000 and greater	US	Neurosurgery	Y	22551	Fusion of spine bones with removal of disc at upper spinal column, anterior approach	N	F	13	13	13	8500	1672.63	1332.66	1295.08
1235396557	Mccanna	Shannon		M.D.	M	I	8333 Naab Rd	Suite 250	Indianapolis	IN	18	46260	1	Metropolitan area core: primary flow within an urbanized area of 50,000 and greater	US	Neurosurgery	Y	22551	Fusion of spine bones with removal of disc at upper spinal column, anterior approach	N	F	15	15	15	7188	1481.16	1180.11	1356.23
1235475476	Gorman	Richard	J	D.O.	M	I	3700 Southern Blvd Ste 300		Kettering	OH	39	45429	1	Metropolitan area core: primary flow within an urbanized area of 50,000 and greater	US	Neurosurgery	Y	22551	Fusion of spine bones with removal of disc at upper spinal column, anterior approach	N	F	11	12	12	4400	1526.52	1218.22	1388.39
1245202274	Blankenship	James	B	MD	M	I	2793 E Millennium	Suite 1	Fayetteville	AR	5	72703	1	Metropolitan area core: primary flow within an urbanized area of 50,000 and greater	US	Neurosurgery	Y	22551	Fusion of spine bones with removal of disc at upper spinal column, anterior approach	N	F	11	11	11	3955	782.59	623.53	701.5
1245203801	Lu	James	J	MD	M	I	12255 De Paul Dr	Suite 830	Bridgeton	MO	29	63044	1	Metropolitan area core: primary flow within an urbanized area of 50,000 and greater	US	Neurosurgery	Y	22551	Fusion of spine bones with removal of disc at upper spinal column, anterior approach	N	F	11	11	11	6000	1592.36	1268.71	1274.11
1245215409	Afshar	John	K	MD	M	I	509 Se Riverside Dr	Ste 203	Stuart	FL	12	34994	1	Metropolitan area core: primary flow within an urbanized area of 50,000 and greater	US	Neurosurgery	Y	22551	Fusion of spine bones with removal of disc at upper spinal column, anterior approach	N	F	27	27	27	6781	1939.88	1549.73	1436.57
1245236157	Yingling	David	G	M.D.	M	I	150 S Mount Auburn Rd	Ste 320	Cape Girardeau	MO	29	63703	1	Metropolitan area core: primary flow within an urbanized area of 50,000 and greater	US	Neurosurgery	Y	22551	Fusion of spine bones with removal of disc at upper spinal column, anterior approach	N	F	14	14	14	5589	1627.41	1296.64	1403.01
1245251743	Barnett	David	W	M.D.	M	I	3600 Gaston Ave	Suite 907	Dallas	TX	48	75246	1	Metropolitan area core: primary flow within an urbanized area of 50,000 and greater	US	Neurosurgery	Y	22551	Fusion of spine bones with removal of disc at upper spinal column, anterior approach	N	F	21	21	21	10117	1714.25	1365.83	1403.01
1245313253	Obasi	Chinyere	N	MD	M	I	3219 Central Ave	Suite 200	Kearney	NE	31	68847	4	Micropolitan area core: primary flow within an urban cluster of 10,000 to 49,999	US	Neurosurgery	Y	22551	Fusion of spine bones with removal of disc at upper spinal column, anterior approach	N	F	19	19	19	3431.75	1517.58	1209.13	1396.02
1245405661	O'shaughnessy	Brian	A	MD	M	I	2011 Murphy Ave	Suite 301	Nashville	TN	47	37203	1	Metropolitan area core: primary flow within an urbanized area of 50,000 and greater	US	Neurosurgery	Y	22551	Fusion of spine bones with removal of disc at upper spinal column, anterior approach	N	F	25	25	25	4136	1433.93	1140.95	1407.1
1245448083	Fleming	James		MD	M	I	931 Chatham Ln		Columbus	OH	39	43221	1	Metropolitan area core: primary flow within an urbanized area of 50,000 and greater	US	Neurosurgery	Y	22551	Fusion of spine bones with removal of disc at upper spinal column, anterior approach	N	F	11	11	11	5316	1569.19	1250.25	1284.86
1255350104	Bidiwala	Shaad	B	M.D	M	I	3600 Gaston Ave	Suite 907	Dallas	TX	48	75246	1	Metropolitan area core: primary flow within an urbanized area of 50,000 and greater	US	Neurosurgery	Y	22551	Fusion of spine bones with removal of disc at upper spinal column, anterior approach	N	F	18	18	18	10005.9	1684.73	1342.31	1377.42
1255400180	Nathan	Swami		MD	M	I	198 Thomas Johnson Dr	Suite 207	Frederick	MD	24	21702	1.1	Secondary flow 30% to <50% to a larger urbanized area of 50,000 and greater	US	Neurosurgery	Y	22551	Fusion of spine bones with removal of disc at upper spinal column, anterior approach	N	F	14	14	14	4250	1530.58	1224.44	1327.63
1255512539	Galvan	George	M	MD	M	I	24165 W Ih 10	Ste 123	San Antonio	TX	48	78257	1	Metropolitan area core: primary flow within an urbanized area of 50,000 and greater	US	Neurosurgery	Y	22551	Fusion of spine bones with removal of disc at upper spinal column, anterior approach	N	F	14	14	14	5288.57	1547.45	1232.93	1406.56
1255533451	Jude	Jordan	J	MD	M	I	4410 Medical Dr	Suite 610	San Antonio	TX	48	78229	1	Metropolitan area core: primary flow within an urbanized area of 50,000 and greater	US	Neurosurgery	Y	22551	Fusion of spine bones with removal of disc at upper spinal column, anterior approach	N	F	11	11	11	5000	1590.74	1267.42	1332.39
1265411151	Jestus	Joseph	A	M.D.	M	I	105 S Willow Ave	Suite 200	Cookeville	TN	47	38501	4	Micropolitan area core: primary flow within an urban cluster of 10,000 to 49,999	US	Neurosurgery	Y	22551	Fusion of spine bones with removal of disc at upper spinal column, anterior approach	N	F	21	21	21	6600	1509.08	1199.89	1364.31
1265424543	Potts	Eric	A	MD	M	I	8333 Naab Rd	Ste 250	Indianapolis	IN	18	46260	1	Metropolitan area core: primary flow within an urbanized area of 50,000 and greater	US	Neurosurgery	Y	22551	Fusion of spine bones with removal of disc at upper spinal column, anterior approach	N	F	13	13	13	7188	1391.46	1115.04	1376.02
1265435440	Mccrary	Morris	E	M.D.	M	I	2138 Langhorne Rd		Lynchburg	VA	51	24501	1	Metropolitan area core: primary flow within an urbanized area of 50,000 and greater	US	Neurosurgery	Y	22551	Fusion of spine bones with removal of disc at upper spinal column, anterior approach	N	F	19	19	19	2713.35	1542.52	1225.59	1356.8
1265469571	Tobler	William	D	MD	M	I	3825 Edwards Rd Ste 300		Cincinnati	OH	39	45209	1	Metropolitan area core: primary flow within an urbanized area of 50,000 and greater	US	Neurosurgery	Y	22551	Fusion of spine bones with removal of disc at upper spinal column, anterior approach	N	F	17	17	17	8712	1712.61	1364.52	1400.76
1265473516	Dalrymple	Stephen		MD	M	I	722 Newman Rd		New Bern	NC	37	28562	1	Metropolitan area core: primary flow within an urbanized area of 50,000 and greater	US	Neurosurgery	Y	22551	Fusion of spine bones with removal of disc at upper spinal column, anterior approach	N	F	64	65	65	6487.7	1307.19	1039.81	1129.64
1265480370	Hazen	Gale	A	M.D.	M	I	5319 Hoag Dr	Suite 100	Sheffield Village	OH	39	44035	1.1	Secondary flow 30% to <50% to a larger urbanized area of 50,000 and greater	US	Neurosurgery	Y	22551	Fusion of spine bones with removal of disc at upper spinal column, anterior approach	N	F	15	15	15	6900	1625.39	1291.22	1324.22
1265495014	Soumekh	M	H	M.D.	M	I	8008 Frost St	Suite 401	San Diego	CA	6	92123	1	Metropolitan area core: primary flow within an urbanized area of 50,000 and greater	US	Neurosurgery	Y	22551	Fusion of spine bones with removal of disc at upper spinal column, anterior approach	N	F	16	16	16	6400	1620.53	1288.51	1388.69
1265512685	Knego	Robert	S	MD	M	I	5831 Bee Ridge Road	#100 Neurosurgery And Spine Specialists	Sarasota	FL	12	34233	1	Metropolitan area core: primary flow within an urbanized area of 50,000 and greater	US	Neurosurgery	Y	22551	Fusion of spine bones with removal of disc at upper spinal column, anterior approach	N	F	28	28	28	1840.98	1787.75	1424.38	1369.99
1265551485	Hoover	Jason	M	M.D.	M	I	8441 State Highway 47	Suite 4300	Bryan	TX	48	77807	1	Metropolitan area core: primary flow within an urbanized area of 50,000 and greater	US	Neurosurgery	Y	22551	Fusion of spine bones with removal of disc at upper spinal column, anterior approach	N	F	16	16	16	4229	1666.49	1327.77	1393.6
1265606644	Grunch	Betsy	H	MD	F	I	1240 Jesse Jewell Pkwy Se	Ste 300	Gainesville	GA	13	30501	1	Metropolitan area core: primary flow within an urbanized area of 50,000 and greater	US	Neurosurgery	Y	22551	Fusion of spine bones with removal of disc at upper spinal column, anterior approach	N	F	17	17	17	7045	1716.66	1358.56	1393.96
1265684518	Rosen	David	S	M.D.	M	I	1605 W Fairbanks Ave		Winter Park	FL	12	32789	1	Metropolitan area core: primary flow within an urbanized area of 50,000 and greater	US	Neurosurgery	Y	22551	Fusion of spine bones with removal of disc at upper spinal column, anterior approach	N	F	15	15	15	5500	1717.97	1372.86	1370.13
1275504730	El-Kalliny	Magdy	M	M.D.	M	I	75 Hail Knob Rd		Somerset	KY	21	42503	4	Micropolitan area core: primary flow within an urban cluster of 10,000 to 49,999	US	Neurosurgery	Y	22551	Fusion of spine bones with removal of disc at upper spinal column, anterior approach	N	F	12	13	13	3705	1589.68	1255.81	1381.91
1275513038	Sipos	Eric	P	M.D.	M	I	6567 E Carondelet Dr Ste 305		Tucson	AZ	4	85710	1	Metropolitan area core: primary flow within an urbanized area of 50,000 and greater	US	Neurosurgery	Y	22551	Fusion of spine bones with removal of disc at upper spinal column, anterior approach	N	F	14	14	14	5631.71	1632.71	1295.88	1399.35
1275534539	Banks	Jason	T	MD	M	I	201 Governors Drive	1st Floor	Huntsville	AL	1	35801	1	Metropolitan area core: primary flow within an urbanized area of 50,000 and greater	US	Neurosurgery	Y	22551	Fusion of spine bones with removal of disc at upper spinal column, anterior approach	N	F	17	17	17	4739	1417.37	1135.13	1423.63
1275554024	Cuff	John	V	M.D.	M	I	2142 W Broad St	Bldg 100 Suite 200	Athens	GA	13	30606	1	Metropolitan area core: primary flow within an urbanized area of 50,000 and greater	US	Neurosurgery	Y	22551	Fusion of spine bones with removal of disc at upper spinal column, anterior approach	N	F	11	11	11	10500	1623.75	1285.81	1397.81
1275568297	Juneau	Patrick Alton		M.D.	M	I	1103 Kaliste Saloom Rd	Suite 206	Lafayette	LA	22	70508	1	Metropolitan area core: primary flow within an urbanized area of 50,000 and greater	US	Neurosurgery	Y	22551	Fusion of spine bones with removal of disc at upper spinal column, anterior approach	N	F	20	20	20	12606	1227	977.607	881.259
1275584922	Smith	Darin	W	MD	M	I	701 10th St Se		Cedar Rapids	IA	19	52403	1	Metropolitan area core: primary flow within an urbanized area of 50,000 and greater	US	Neurosurgery	Y	22551	Fusion of spine bones with removal of disc at upper spinal column, anterior approach	N	F	13	13	13	5700	1503.08	1195.32	1389.63
1275609489	Anderson	Thomas	S	MD	M	I	1106 Chuck Dawley Blvd	Suite 200	Mt Pleasant	SC	45	29464	1	Metropolitan area core: primary flow within an urbanized area of 50,000 and greater	US	Neurosurgery	Y	22551	Fusion of spine bones with removal of disc at upper spinal column, anterior approach	N	F	86	86	86	5776.74	1485.18	1184.89	1308.9
1275707689	Zavala	Gerardo		MD	M	I	4611 Centerview		San Antonio	TX	48	78228	1	Metropolitan area core: primary flow within an urbanized area of 50,000 and greater	US	Neurosurgery	Y	22551	Fusion of spine bones with removal of disc at upper spinal column, anterior approach	N	F	14	14	14	9776	1378.18	1112.04	1472.79
1275724320	Badr	Yaser		M.D.	M	I	1828 E Cesar E Chavez Ave Ste 4500		Los Angeles	CA	6	90033	1	Metropolitan area core: primary flow within an urbanized area of 50,000 and greater	US	Neurosurgery	Y	22551	Fusion of spine bones with removal of disc at upper spinal column, anterior approach	N	F	11	11	11	6780	884.72	703.45	701.49
1275736365	Whisenhunt	Thomas	R	M.D. PHD	M	I	1510 Forest Ave		Montgomery	AL	1	36106	1	Metropolitan area core: primary flow within an urbanized area of 50,000 and greater	US	Neurosurgery	Y	22551	Fusion of spine bones with removal of disc at upper spinal column, anterior approach	N	F	23	23	23	5400	1462.16	1162.58	1403
1275738023	Caron	Michael	J	MD	M	I	120 Spalding Dr	Suite 207	Naperville	IL	17	60540	1	Metropolitan area core: primary flow within an urbanized area of 50,000 and greater	US	Neurosurgery	Y	22551	Fusion of spine bones with removal of disc at upper spinal column, anterior approach	N	F	12	12	12	3971	1960	1561.63	1403.01
1275748212	Edgar	Rick	L	M.D.	M	I	1675 Leahy St	Suite 401a	Muskegon	MI	26	49442	1	Metropolitan area core: primary flow within an urbanized area of 50,000 and greater	US	Neurosurgery	Y	22551	Fusion of spine bones with removal of disc at upper spinal column, anterior approach	N	F	29	29	29	3127	1524.8	1211.65	1389.65
1275762262	Ackerman	Paul	D	M.D.	M	I	7447 W Talcott Ave Ste 340		Chicago	IL	17	60631	1	Metropolitan area core: primary flow within an urbanized area of 50,000 and greater	US	Neurosurgery	Y	22551	Fusion of spine bones with removal of disc at upper spinal column, anterior approach	N	F	13	13	13	11823.1	1434.71	1143.1	1062.16
1275809584	Walsh	Marietta	E	D.O.	F	I	2710 Saint Francis Dr	Suite 110	Waterloo	IA	19	50702	1	Metropolitan area core: primary flow within an urbanized area of 50,000 and greater	US	Neurosurgery	Y	22551	Fusion of spine bones with removal of disc at upper spinal column, anterior approach	N	F	11	11	11	6128.91	1542.69	1229.14	1403.01
1285604454	Abram	Steven	R	M.D.	M	I	2011 Murphy Ave	Suite 301	Nashville	TN	47	37203	1	Metropolitan area core: primary flow within an urbanized area of 50,000 and greater	US	Neurosurgery	Y	22551	Fusion of spine bones with removal of disc at upper spinal column, anterior approach	N	F	12	12	12	4136	1468.55	1165.73	1274.51
1285654632	Caruso	John	R	M.D.	M	I	17 Western Maryland Pkwy		Hagerstown	MD	24	21740	1	Metropolitan area core: primary flow within an urbanized area of 50,000 and greater	US	Neurosurgery	Y	22551	Fusion of spine bones with removal of disc at upper spinal column, anterior approach	N	F	14	14	14	5103	1778.32	1416.88	1402.82
1285700369	Sharma	Mudit		MD	M	I	8650 Sudley Rd Ste 315		Manassas	VA	51	20110	1	Metropolitan area core: primary flow within an urbanized area of 50,000 and greater	US	Neurosurgery	Y	22551	Fusion of spine bones with removal of disc at upper spinal column, anterior approach	N	F	16	16	16	5226	1603.41	1274.9	1357.09
1285721225	Harsh	Carter	S	MD	M	I	800 St Vincents Drive	#700	Birmingham	AL	1	35205	1	Metropolitan area core: primary flow within an urbanized area of 50,000 and greater	US	Neurosurgery	Y	22551	Fusion of spine bones with removal of disc at upper spinal column, anterior approach	N	F	15	15	15	9000	1487.84	1193.4	1415.29
1285771543	Szentirmai	Oszkar		MD	M	I	509 Se Riverside Dr	Suite 203	Stuart	FL	12	34994	1	Metropolitan area core: primary flow within an urbanized area of 50,000 and greater	US	Neurosurgery	Y	22551	Fusion of spine bones with removal of disc at upper spinal column, anterior approach	N	F	19	19	19	7584.01	1951.36	1554.74	1395.32
1285825604	Abdelazeez Khaled	Mohamad	A	MD	M	I	2 Medical Center Drive	Suite 503	Springfield	MA	25	1199	1	Metropolitan area core: primary flow within an urbanized area of 50,000 and greater	US	Neurosurgery	Y	22551	Fusion of spine bones with removal of disc at upper spinal column, anterior approach	N	F	11	11	11	3651.64	1611.88	1272.74	1272
1285851303	Gorsen	Robert	M	M.D., PH.D.	M	I	3301 Woodburn Rd	Suite 211	Annandale	VA	51	22003	1	Metropolitan area core: primary flow within an urbanized area of 50,000 and greater	US	Neurosurgery	Y	22551	Fusion of spine bones with removal of disc at upper spinal column, anterior approach	N	F	11	11	11	5350	1088.72	869.588	878.228
1285876946	Ahmad	Faiz	U	MD	M	I	1611 Nw 12th Ave		Miami	FL	12	33136	1	Metropolitan area core: primary flow within an urbanized area of 50,000 and greater	US	Neurosurgery	Y	22551	Fusion of spine bones with removal of disc at upper spinal column, anterior approach	N	F	20	20	20	6637.95	1687.33	1330.26	1352.83
1295029510	Rossi	Nicholas	B	MD	M	I	375 N Wall St Ste P530		Kankakee	IL	17	60901	1	Metropolitan area core: primary flow within an urbanized area of 50,000 and greater	US	Neurosurgery	Y	22551	Fusion of spine bones with removal of disc at upper spinal column, anterior approach	N	F	14	14	14	4767.43	1616.47	1285.77	1337.62
1295056802	Tan	Lee	A	M.D.	M	I	400 Parnassus Ave		San Francisco	CA	6	94143	1	Metropolitan area core: primary flow within an urbanized area of 50,000 and greater	US	Neurosurgery	Y	22551	Fusion of spine bones with removal of disc at upper spinal column, anterior approach	N	F	11	11	11	8555.18	1856.35	1474.49	1405.43
1295702017	Powers	Alexandros	D	MD	M	I	18109 Prince Phillip Dr.	Suite 300	Olney	MD	24	20832	1	Metropolitan area core: primary flow within an urbanized area of 50,000 and greater	US	Neurosurgery	Y	22551	Fusion of spine bones with removal of disc at upper spinal column, anterior approach	N	F	15	15	15	4358	2044.85	1629.23	1438.87
1295782670	Rahman	Salim		M.D.	M	I	3801 S National Ave	West Tower, Suite 700	Springfield	MO	29	65807	1	Metropolitan area core: primary flow within an urbanized area of 50,000 and greater	US	Neurosurgery	Y	22551	Fusion of spine bones with removal of disc at upper spinal column, anterior approach	N	F	21	38	21	4508.89	1029.49	808.283	813.787
1295811982	Frankel	Roger	H	MD	M	I	2001 Peachtree Rd Ne	Suite 575	Atlanta	GA	13	30309	1	Metropolitan area core: primary flow within an urbanized area of 50,000 and greater	US	Neurosurgery	Y	22551	Fusion of spine bones with removal of disc at upper spinal column, anterior approach	N	F	11	11	11	5330	1784	1421.4	1403
1295861342	Johnson	Michele	M	M.D.	F	I	2001 Peachtree Rd Ne	Suite 575	Atlanta	GA	13	30309	1	Metropolitan area core: primary flow within an urbanized area of 50,000 and greater	US	Neurosurgery	Y	22551	Fusion of spine bones with removal of disc at upper spinal column, anterior approach	N	F	18	18	18	7376.5	1672.34	1325.82	1309.83
1295972305	Roeser	Andrew	C	M.D.	M	I	6560 Fannin St	Suite 1200	Houston	TX	48	77030	1	Metropolitan area core: primary flow within an urbanized area of 50,000 and greater	US	Neurosurgery	Y	22551	Fusion of spine bones with removal of disc at upper spinal column, anterior approach	N	F	14	14	14	12400	1767.64	1408.36	1403
1295998011	Jones	Jeffery	M	D.O.	M	I	510 Lincoln Drive		Herrin	IL	17	62948	1	Metropolitan area core: primary flow within an urbanized area of 50,000 and greater	US	Neurosurgery	Y	22551	Fusion of spine bones with removal of disc at upper spinal column, anterior approach	N	F	17	18	18	8111.11	1682.23	1340.32	1403
1306010707	Wong	Cyrus	C	M.D.	M	I	1325 Pennsylvania Ave Ste 890		Fort Worth	TX	48	76104	1	Metropolitan area core: primary flow within an urbanized area of 50,000 and greater	US	Neurosurgery	Y	22551	Fusion of spine bones with removal of disc at upper spinal column, anterior approach	N	F	13	13	13	5467	1583.46	1261.61	1302.22
1306036876	Musacchio	Michael	J	M.D.	M	I	2650 Ridge Ave	Kellogg 3rd Floor	Evanston	IL	17	60201	1	Metropolitan area core: primary flow within an urbanized area of 50,000 and greater	US	Neurosurgery	Y	22551	Fusion of spine bones with removal of disc at upper spinal column, anterior approach	N	F	16	16	16	6205	2049.62	1633.03	1417.38
1306055074	Hartzfeld	Paul	W	MD	M	I	701 White Pond Dr		Akron	OH	39	44320	1	Metropolitan area core: primary flow within an urbanized area of 50,000 and greater	US	Neurosurgery	Y	22551	Fusion of spine bones with removal of disc at upper spinal column, anterior approach	N	F	13	13	13	5316.3	1702.82	1356.72	1403
1306077854	Woodrow	Sarah	I	M.D.	F	I	3901 Rainbow Blvd	Ms 3021	Kansas City	KS	20	66160	1	Metropolitan area core: primary flow within an urbanized area of 50,000 and greater	US	Neurosurgery	Y	22551	Fusion of spine bones with removal of disc at upper spinal column, anterior approach	N	F	11	11	11	3718	1281.28	1020.86	1123.99
1306808191	Sarzier	John	S	M.D.	M	I	1146 E.G. Miles Pkwy	Suite 102	Hinesville	GA	13	31313	1	Metropolitan area core: primary flow within an urbanized area of 50,000 and greater	US	Neurosurgery	Y	22551	Fusion of spine bones with removal of disc at upper spinal column, anterior approach	N	F	20	20	20	8495	1531.49	1224.89	1441.96
1306830674	Harpring	John	E	MD	M	I	210 E Gray St	Suite 1105	Louisville	KY	21	40202	1	Metropolitan area core: primary flow within an urbanized area of 50,000 and greater	US	Neurosurgery	Y	22551	Fusion of spine bones with removal of disc at upper spinal column, anterior approach	N	F	30	30	30	4996	1474.08	1174.48	1227.37
1306849575	Clark	Shawn	B	M.D.	M	I	6701 Airport Blvd Ste D146		Mobile	AL	1	36608	1	Metropolitan area core: primary flow within an urbanized area of 50,000 and greater	US	Neurosurgery	Y	22551	Fusion of spine bones with removal of disc at upper spinal column, anterior approach	N	F	25	25	25	4566	1552.19	1232.67	1399.03
1306876172	Bohinski	Robert	J	M.D., PHD.	M	I	3825 Edwards Rd	Suite 300	Cincinnati	OH	39	45209	1	Metropolitan area core: primary flow within an urbanized area of 50,000 and greater	US	Neurosurgery	Y	22551	Fusion of spine bones with removal of disc at upper spinal column, anterior approach	N	F	18	18	18	8712	1618.02	1286.17	1321.07
1306950654	Zubay	Geoffrey		M.D	M	I	9200 Pinecroft Dr	Ste. 130	Shenandoah	TX	48	77380	1.1	Secondary flow 30% to <50% to a larger urbanized area of 50,000 and greater	US	Neurosurgery	Y	22551	Fusion of spine bones with removal of disc at upper spinal column, anterior approach	N	F	18	18	18	6890.2	1547.24	1234.23	1378.96
1306992995	Bell	Scott		MD	M	I	1538 13th Ave	Suite B 300	Columbus	GA	13	31901	1	Metropolitan area core: primary flow within an urbanized area of 50,000 and greater	US	Neurosurgery	Y	22551	Fusion of spine bones with removal of disc at upper spinal column, anterior approach	N	F	16	16	16	4894	1387.38	1105.39	1313.68
1316008071	Dones Vazquez	Jose	G	M.D.	M	I	597 W Sesame Dr	Suite D	Harlingen	TX	48	78550	1	Metropolitan area core: primary flow within an urbanized area of 50,000 and greater	US	Neurosurgery	Y	22551	Fusion of spine bones with removal of disc at upper spinal column, anterior approach	N	F	16	16	16	2541.09	1614.41	1286.28	1359.16
1316020126	Bhasin	Rohit	R	MD	M	I	6101 Pine Ridge Rd	Desk 23/24	Naples	FL	12	34119	1	Metropolitan area core: primary flow within an urbanized area of 50,000 and greater	US	Neurosurgery	Y	22551	Fusion of spine bones with removal of disc at upper spinal column, anterior approach	N	F	12	12	12	24220	1993.32	1588.17	1449.29
1316048911	Lee	David	C	MD	M	I	3688 Veterans Memorial Dr	Ste 200	Hattiesburg	MS	28	39401	1	Metropolitan area core: primary flow within an urbanized area of 50,000 and greater	US	Neurosurgery	Y	22551	Fusion of spine bones with removal of disc at upper spinal column, anterior approach	N	F	50	50	50	9108	1447.09	1151.56	1392.9
1316901838	Smith	Stewart	C	MD	M	I	3366 Nw Expressway Ste 250		Oklahoma City	OK	40	73112	1	Metropolitan area core: primary flow within an urbanized area of 50,000 and greater	US	Neurosurgery	Y	22551	Fusion of spine bones with removal of disc at upper spinal column, anterior approach	N	F	13	13	13	3335	1683.34	1339.9	1401.73
1316975022	Turner	Donn	M	MD	M	I	1313 Riverside Ave		Fort Collins	CO	8	80524	1	Metropolitan area core: primary flow within an urbanized area of 50,000 and greater	US	Neurosurgery	Y	22551	Fusion of spine bones with removal of disc at upper spinal column, anterior approach	N	F	15	15	15	5189.38	1580.32	1252.96	1332.38
1316975832	Prall	John Adair		M.D.	M	I	7780 S Broadway	Suite 350	Littleton	CO	8	80122	1	Metropolitan area core: primary flow within an urbanized area of 50,000 and greater	US	Neurosurgery	Y	22551	Fusion of spine bones with removal of disc at upper spinal column, anterior approach	N	F	21	21	21	9088.29	1653.16	1314.46	1373.94
1326032889	Donich	Dane	J	MD	M	I	3378 West Market Street		Fairlawn	OH	39	44333	1	Metropolitan area core: primary flow within an urbanized area of 50,000 and greater	US	Neurosurgery	Y	22551	Fusion of spine bones with removal of disc at upper spinal column, anterior approach	N	F	19	19	19	5316.3	1713.43	1350.18	1388.25
1326046186	Cowan	Michael	A	MD	M	I	225 Baldwin Ave		Charlotte	NC	37	28204	1	Metropolitan area core: primary flow within an urbanized area of 50,000 and greater	US	Neurosurgery	Y	22551	Fusion of spine bones with removal of disc at upper spinal column, anterior approach	N	F	28	28	28	8213.29	1620.94	1291.48	1403
1326046236	Adamson	Tim	E	MD	M	I	225 Baldwin Ave		Charlotte	NC	37	28204	1	Metropolitan area core: primary flow within an urbanized area of 50,000 and greater	US	Neurosurgery	Y	22551	Fusion of spine bones with removal of disc at upper spinal column, anterior approach	N	F	20	20	20	8041	1633.79	1301.72	1392.87
1326046327	Dix	Gary	A	MD	M	I	1000 Bestgate Rd Ste 400		Annapolis	MD	24	21401	1	Metropolitan area core: primary flow within an urbanized area of 50,000 and greater	US	Neurosurgery	Y	22551	Fusion of spine bones with removal of disc at upper spinal column, anterior approach	N	F	11	11	11	5986.55	1647.29	1312.47	1254.58
1326055849	Lycette	Christopher		MD	M	I	1250 S Cedar Crest Blvd	Suite 400	Allentown	PA	42	18103	1	Metropolitan area core: primary flow within an urbanized area of 50,000 and greater	US	Neurosurgery	Y	22551	Fusion of spine bones with removal of disc at upper spinal column, anterior approach	N	F	13	13	13	3635.38	1642.83	1312.4	1310.46
1326246836	Phillips	Gabriel		MD	M	I	1401 Harrodsburg Rd	Suite A-540	Lexington	KY	21	40504	1	Metropolitan area core: primary flow within an urbanized area of 50,000 and greater	US	Neurosurgery	Y	22551	Fusion of spine bones with removal of disc at upper spinal column, anterior approach	N	F	17	17	17	5932.06	1638.63	1305.58	1397.28
1326257015	Pannu	Tejpaul	S	M.D.	M	I	18181 Oakwood Blvd	Ste 403	Dearborn	MI	26	48124	1	Metropolitan area core: primary flow within an urbanized area of 50,000 and greater	US	Neurosurgery	Y	22551	Fusion of spine bones with removal of disc at upper spinal column, anterior approach	N	F	13	13	13	29758	1835.43	1456.33	1394.78
1326465725	Jaffer	Hayder		MD	M	I	200 E 89th Ave Ste 3a		Merrillville	IN	18	46410	1	Metropolitan area core: primary flow within an urbanized area of 50,000 and greater	US	Neurosurgery	Y	22551	Fusion of spine bones with removal of disc at upper spinal column, anterior approach	N	F	11	11	11	19889.6	245.98	195.98	122.444
1336106764	Greene	George	M	M.D.	M	I	4242 Farnam St	Suite 363	Omaha	NE	31	68131	1	Metropolitan area core: primary flow within an urbanized area of 50,000 and greater	US	Neurosurgery	Y	22551	Fusion of spine bones with removal of disc at upper spinal column, anterior approach	N	F	19	19	19	3475	1513.38	1205.79	1392.68
1336132430	Jones	David	S	M.D.	M	I	1130 N Church St	Suite 200	Greensboro	NC	37	27401	1	Metropolitan area core: primary flow within an urbanized area of 50,000 and greater	US	Neurosurgery	Y	22551	Fusion of spine bones with removal of disc at upper spinal column, anterior approach	N	F	18	18	18	4690.44	871.418	691.256	689.149
1336198209	Chahlavi	Ali		M.D.	M	I	4205 Belfort Rd	Joe Adams Building Suite 1100	Jacksonville	FL	12	32216	1	Metropolitan area core: primary flow within an urbanized area of 50,000 and greater	US	Neurosurgery	Y	22551	Fusion of spine bones with removal of disc at upper spinal column, anterior approach	N	F	25	25	25	5583	1635.75	1307.77	1399.39
1336251834	Borden	Jonathan	A	MD	M	I	10550 Montgomery Rd		Cincinnati	OH	39	45242	1	Metropolitan area core: primary flow within an urbanized area of 50,000 and greater	US	Neurosurgery	Y	22551	Fusion of spine bones with removal of disc at upper spinal column, anterior approach	N	F	19	19	19	4751.11	1667.58	1328.64	1366.08
1336283795	Brown	Adam	P	F.A.C.S.	M	I	2800 Ashton Dr Ste 200		Wilmington	NC	37	28412	1	Metropolitan area core: primary flow within an urbanized area of 50,000 and greater	US	Neurosurgery	Y	22551	Fusion of spine bones with removal of disc at upper spinal column, anterior approach	N	F	17	17	17	14716	1585.74	1263.43	1358.76
1336330463	Owen	Justin	L	MD	M	I	1111 Medical Center Blvd	Ste S750	Marrero	LA	22	70072	1	Metropolitan area core: primary flow within an urbanized area of 50,000 and greater	US	Neurosurgery	Y	22551	Fusion of spine bones with removal of disc at upper spinal column, anterior approach	N	F	11	11	11	3563.64	1591.08	1267.69	1273.9
1336381631	Jackson	Garrett	J	M.D.	M	I	3750 Landmark Dr	Suite B	Lafayette	IN	18	47905	1	Metropolitan area core: primary flow within an urbanized area of 50,000 and greater	US	Neurosurgery	Y	22551	Fusion of spine bones with removal of disc at upper spinal column, anterior approach	N	F	15	15	15	7188	1537.5	1218.04	1384.27
1346205622	Pace	John	R	MD	M	I	120 Adcock Rd Ste C		Hot Springs	AR	5	71913	1	Metropolitan area core: primary flow within an urbanized area of 50,000 and greater	US	Neurosurgery	Y	22551	Fusion of spine bones with removal of disc at upper spinal column, anterior approach	N	F	22	22	22	3090.91	1518.23	1209.65	1376.64
1346225984	Robinson	John	R	MD	M	I	509 Se Riverside Dr	Ste 203	Stuart	FL	12	34994	1	Metropolitan area core: primary flow within an urbanized area of 50,000 and greater	US	Neurosurgery	Y	22551	Fusion of spine bones with removal of disc at upper spinal column, anterior approach	N	F	37	37	37	6781	1993.32	1588.17	1423.02
1346241817	Vardiman	Arnold	B	MD	M	I	4410 Medical Dr	Suite 610	San Antonio	TX	48	78229	1	Metropolitan area core: primary flow within an urbanized area of 50,000 and greater	US	Neurosurgery	Y	22551	Fusion of spine bones with removal of disc at upper spinal column, anterior approach	N	F	14	14	14	5000	1603.35	1281.6	1415.22
1346245966	Woodham	David	B	MD	M	I	4300 W Main St Ste 405		Dothan	AL	1	36305	1	Metropolitan area core: primary flow within an urbanized area of 50,000 and greater	US	Neurosurgery	Y	22551	Fusion of spine bones with removal of disc at upper spinal column, anterior approach	N	F	20	20	20	4466	1448.31	1162.94	1427.78
1346247293	Fewel	Matthew	E	MD	M	I	1100 Goethals Drive	1st Floor	Richland	WA	53	99352	1	Metropolitan area core: primary flow within an urbanized area of 50,000 and greater	US	Neurosurgery	Y	22551	Fusion of spine bones with removal of disc at upper spinal column, anterior approach	N	F	12	13	13	3311	1691.34	1347.57	1369.54
1346263514	Lovell	Laverne	R	MD	M	I	6325 Humphreys Blvd		Memphis	TN	47	38120	1	Metropolitan area core: primary flow within an urbanized area of 50,000 and greater	US	Neurosurgery	Y	22551	Fusion of spine bones with removal of disc at upper spinal column, anterior approach	N	F	11	11	11	5300	1522.16	1210.83	1351.92
1346270832	Ritland	Stephen	L	MD	M	I	1150 N San Francisco St		Flagstaff	AZ	4	86001	1	Metropolitan area core: primary flow within an urbanized area of 50,000 and greater	US	Neurosurgery	Y	22551	Fusion of spine bones with removal of disc at upper spinal column, anterior approach	N	F	20	20	20	10440	1595.92	1268.94	1393.78
1346276961	Grundmeyer	Raymond	W	M.D.	M	I	3223 N Webb Rd	Suite 1	Wichita	KS	20	67226	1	Metropolitan area core: primary flow within an urbanized area of 50,000 and greater	US	Neurosurgery	Y	22551	Fusion of spine bones with removal of disc at upper spinal column, anterior approach	N	F	30	30	30	5146	1534.65	1228.1	1410.41
1346284155	Ordonez	Bernardo	J	MD	M	I	301 Riverview Avenue	Suite 400	Norfolk	VA	51	23510	1	Metropolitan area core: primary flow within an urbanized area of 50,000 and greater	US	Neurosurgery	Y	22551	Fusion of spine bones with removal of disc at upper spinal column, anterior approach	N	F	13	13	13	10016	1747.87	1410.42	1353.95
1346320587	Pare	Laura	S	MD	F	I	Uci Medical Center	101 The City Drive South	Orange	CA	6	92868	1	Metropolitan area core: primary flow within an urbanized area of 50,000 and greater	US	Neurosurgery	Y	22551	Fusion of spine bones with removal of disc at upper spinal column, anterior approach	N	F	11	11	11	5404.55	874.037	696.385	711.695
1346365871	Hutton	Daniel	S	D.O.	M	I	3377 Riverbend Dr		Springfield	OR	41	97477	1	Metropolitan area core: primary flow within an urbanized area of 50,000 and greater	US	Neurosurgery	Y	22551	Fusion of spine bones with removal of disc at upper spinal column, anterior approach	N	F	18	18	18	4332.78	1629.9	1293.9	1409.17
1346368701	Doss	Kimathi	W	MD	M	I	210 E Gray St Ste 1105		Louisville	KY	21	40202	1	Metropolitan area core: primary flow within an urbanized area of 50,000 and greater	US	Neurosurgery	Y	22551	Fusion of spine bones with removal of disc at upper spinal column, anterior approach	N	F	16	16	16	4996	1583.58	1261.72	1309.9
1346400405	Cooper	James	K	MD	M	I	1000 N Lincoln Blvd Ste 400		Oklahoma City	OK	40	73104	1	Metropolitan area core: primary flow within an urbanized area of 50,000 and greater	US	Neurosurgery	Y	22551	Fusion of spine bones with removal of disc at upper spinal column, anterior approach	N	F	11	11	11	4970	1666.99	1303.28	1378.51
1356391387	Teal	Kevin	R	M.D.	M	I	611 W. Park St.	Neurosurgery	Urbana	IL	17	61801	1	Metropolitan area core: primary flow within an urbanized area of 50,000 and greater	US	Neurosurgery	Y	22551	Fusion of spine bones with removal of disc at upper spinal column, anterior approach	N	F	11	11	11	17700	1771.7	1411.6	1403
1356394423	Robertson	Scott	C	MD	M	I	9060 Harmony Dr	Ste E	Midwest City	OK	40	73130	1	Metropolitan area core: primary flow within an urbanized area of 50,000 and greater	US	Neurosurgery	Y	22551	Fusion of spine bones with removal of disc at upper spinal column, anterior approach	N	F	19	19	19	4610	1666.49	1327.77	1387.16
1356445712	Aaronson	Oran	S	MD	M	I	2011 Murphy Ave Ste 301		Nashville	TN	47	37203	1	Metropolitan area core: primary flow within an urbanized area of 50,000 and greater	US	Neurosurgery	Y	22551	Fusion of spine bones with removal of disc at upper spinal column, anterior approach	N	F	24	24	24	4136	1538.13	1232.66	1417.61
1356559199	Cho	Derrick	H	M.D.	M	I	201 Governors Dr Sw	Floor 1	Huntsville	AL	1	35801	1	Metropolitan area core: primary flow within an urbanized area of 50,000 and greater	US	Neurosurgery	Y	22551	Fusion of spine bones with removal of disc at upper spinal column, anterior approach	N	F	12	12	12	4739	1400.13	1124.72	1395.98
1356674386	Smith	Timothy	R	M.D., PH.D., M.P.H.	M	I	75 Francis St	Department Of Neurosurgery	Boston	MA	25	2115	1	Metropolitan area core: primary flow within an urbanized area of 50,000 and greater	US	Neurosurgery	Y	22551	Fusion of spine bones with removal of disc at upper spinal column, anterior approach	N	F	15	15	15	6553	1913.46	1524.55	1403.01
1366470544	Gardon	Mark	A	MD	M	I	2845 Greenbrier Rd Ste 330		Green Bay	WI	55	54311	1	Metropolitan area core: primary flow within an urbanized area of 50,000 and greater	US	Neurosurgery	Y	22551	Fusion of spine bones with removal of disc at upper spinal column, anterior approach	N	F	15	15	15	15381	1447.53	1148.79	1410.76
1366480972	Benalcazar	Hugo	E	MD	M	I	206 S Hays St		Bel Air	MD	24	21014	1.1	Secondary flow 30% to <50% to a larger urbanized area of 50,000 and greater	US	Neurosurgery	Y	22551	Fusion of spine bones with removal of disc at upper spinal column, anterior approach	N	F	17	18	18	5000	1280.84	1010.42	939.572
1366745457	Gressot	Loyola			F	I	6560 Fannin St Ste 1200		Houston	TX	48	77030	1	Metropolitan area core: primary flow within an urbanized area of 50,000 and greater	US	Neurosurgery	Y	22551	Fusion of spine bones with removal of disc at upper spinal column, anterior approach	N	F	12	12	12	12400	1712.4	1364.35	1359.6
1376527663	Mallik	Gunwant	S	MD	M	I	450 Alkyre Run	Suite 300	Westerville	OH	39	43082	1	Metropolitan area core: primary flow within an urbanized area of 50,000 and greater	US	Neurosurgery	Y	22551	Fusion of spine bones with removal of disc at upper spinal column, anterior approach	N	F	12	12	12	2029.65	1515.63	1212.21	1320.81
1376531814	Calhoun	James	M	MD	M	I	4020 Richards Rd	Suite I	North Little Rock	AR	5	72117	1	Metropolitan area core: primary flow within an urbanized area of 50,000 and greater	US	Neurosurgery	Y	22551	Fusion of spine bones with removal of disc at upper spinal column, anterior approach	N	F	30	30	30	3200	1437.81	1145.48	1407.05
1376611988	Salerni	Anthony	A	MD	M	I	14 Maple St	Suite 100	Gilford	NH	33	3249	4	Micropolitan area core: primary flow within an urban cluster of 10,000 to 49,999	US	Neurosurgery	Y	22551	Fusion of spine bones with removal of disc at upper spinal column, anterior approach	N	F	18	19	19	3815	813.119	647.851	605.507
1376667741	Densler	Duane	W	M.D.	M	I	3 Audubon Plaza Dr Ste 330		Louisville	KY	21	40217	1	Metropolitan area core: primary flow within an urbanized area of 50,000 and greater	US	Neurosurgery	Y	22551	Fusion of spine bones with removal of disc at upper spinal column, anterior approach	N	F	23	23	23	4051	1412.21	1118.28	1188.2
1376713917	Meyrat	Richard	B	MD	M	I	1411 N Beckley Ave	Pav Iii Ste#152	Dallas	TX	48	75203	1	Metropolitan area core: primary flow within an urbanized area of 50,000 and greater	US	Neurosurgery	Y	22551	Fusion of spine bones with removal of disc at upper spinal column, anterior approach	N	F	19	19	19	6951	1456.62	1173.42	1312.38
1376727354	Wilson	Jonathan	L	M.D.	M	I	4141 5th St		Rapid City	SD	46	57701	1	Metropolitan area core: primary flow within an urbanized area of 50,000 and greater	US	Neurosurgery	Y	22551	Fusion of spine bones with removal of disc at upper spinal column, anterior approach	N	F	14	14	14	5675	1633.79	1301.72	1381.3
1386602092	Sertich	Mario	M	M.D.	M	I	5319 Hoag Dr	Suite 100	Sheffield Village	OH	39	44035	1.1	Secondary flow 30% to <50% to a larger urbanized area of 50,000 and greater	US	Neurosurgery	Y	22551	Fusion of spine bones with removal of disc at upper spinal column, anterior approach	N	F	12	12	12	6900	1516.88	1196.96	1230.27
1386608016	Levi	Allan	D	M.D., PH.D.	M	I	1475 Nw 12th Avenue		Miami	FL	12	33136	1	Metropolitan area core: primary flow within an urbanized area of 50,000 and greater	US	Neurosurgery	Y	22551	Fusion of spine bones with removal of disc at upper spinal column, anterior approach	N	F	15	15	15	7958	2029.75	1623.51	1379.62
1386615177	Ricca	Gregory	F	M.D., FAANS, FACS	M	I	4802 E Johnson Ave		Jonesboro	AR	5	72401	1	Metropolitan area core: primary flow within an urbanized area of 50,000 and greater	US	Neurosurgery	Y	22551	Fusion of spine bones with removal of disc at upper spinal column, anterior approach	N	F	11	11	11	3152	1579.42	1258.4	1388.82
1386633402	Ragland	Joel	B	MD	M	I	9314 Park West Blvd	200 Medical Arts Bldg	Knoxville	TN	47	37923	1	Metropolitan area core: primary flow within an urbanized area of 50,000 and greater	US	Neurosurgery	Y	22551	Fusion of spine bones with removal of disc at upper spinal column, anterior approach	N	F	18	18	18	7561	1501.02	1175.19	1338.49
1386643468	Partington	Jonathan	P	M.D.	M	I	6261 E Virginia Beach Blvd	Ste 200	Norfolk	VA	51	23502	1	Metropolitan area core: primary flow within an urbanized area of 50,000 and greater	US	Neurosurgery	Y	22551	Fusion of spine bones with removal of disc at upper spinal column, anterior approach	N	F	15	15	15	11996	1421.78	1119.19	1329.88
1386671790	Armstrong	Larry	A	DO	M	I	3336 N Futrall Drive		Fayetteville	AR	5	72703	1	Metropolitan area core: primary flow within an urbanized area of 50,000 and greater	US	Neurosurgery	Y	22551	Fusion of spine bones with removal of disc at upper spinal column, anterior approach	N	F	46	46	46	3247	1565.28	1242.53	1391.69
1396073813	Rahman	Mohammed	A	D.O	M	I	1750 E Lake Shore Dr	110	Decatur	IL	17	62521	1	Metropolitan area core: primary flow within an urbanized area of 50,000 and greater	US	Neurosurgery	Y	22551	Fusion of spine bones with removal of disc at upper spinal column, anterior approach	N	F	13	13	13	4039	1769.25	1409.65	1403
1396712170	Naff	Neal	J	MD	M	I	2700 Quarry Lake Dr	Ste 360	Baltimore	MD	24	21209	1	Metropolitan area core: primary flow within an urbanized area of 50,000 and greater	US	Neurosurgery	Y	22551	Fusion of spine bones with removal of disc at upper spinal column, anterior approach	N	F	25	25	25	6950	1863.33	1484.6	1406.26
1396744397	Gerber	Mark	B	M.D.	M	I	6101 Pine Ridge Rd	Desk 23/24	Naples	FL	12	34119	1	Metropolitan area core: primary flow within an urbanized area of 50,000 and greater	US	Neurosurgery	Y	22551	Fusion of spine bones with removal of disc at upper spinal column, anterior approach	N	F	12	12	12	24220	1993.32	1588.17	1433.86
1396763728	Stewart	Todd	J	MD	M	I	4921 Parkview Pl	Ste 6c	Saint Louis	MO	29	63110	1	Metropolitan area core: primary flow within an urbanized area of 50,000 and greater	US	Neurosurgery	Y	22551	Fusion of spine bones with removal of disc at upper spinal column, anterior approach	N	F	18	18	18	19592.3	1200.37	958.071	947.224
1396784690	Amadeo	Javier		MD	M	I	12200 Warwick Blvd	Ste 410	Newport News	VA	51	23601	1	Metropolitan area core: primary flow within an urbanized area of 50,000 and greater	US	Neurosurgery	Y	22551	Fusion of spine bones with removal of disc at upper spinal column, anterior approach	N	F	11	12	12	3300	1644.18	1310	1309.02
1396787479	Rifai	Mohammad	H	MD	M	I	200 E 89th Ave	Suite 3a	Merrillville	IN	18	46410	1	Metropolitan area core: primary flow within an urbanized area of 50,000 and greater	US	Neurosurgery	Y	22551	Fusion of spine bones with removal of disc at upper spinal column, anterior approach	N	F	17	17	17	24862	1537.52	1216.93	1384.57
1396819371	Kern	Richard	L	M.D.	M	I	3808 Kemp Blvd Ste A		Wichita Falls	TX	48	76308	1	Metropolitan area core: primary flow within an urbanized area of 50,000 and greater	US	Neurosurgery	Y	22551	Fusion of spine bones with removal of disc at upper spinal column, anterior approach	N	F	49	49	49	5188.16	1615.54	1284.2	1350.98
1396829735	Reichwage	Brett	D		M	I	1717 N E St	Suite 422	Pensacola	FL	12	32501	1	Metropolitan area core: primary flow within an urbanized area of 50,000 and greater	US	Neurosurgery	Y	22551	Fusion of spine bones with removal of disc at upper spinal column, anterior approach	N	F	25	26	26	3720	1779.12	1415.13	1386.15
1396947776	Brown	Steven	W	MD	M	I	1850 Hickory St	Suite 101	Abilene	TX	48	79601	1	Metropolitan area core: primary flow within an urbanized area of 50,000 and greater	US	Neurosurgery	Y	22551	Fusion of spine bones with removal of disc at upper spinal column, anterior approach	N	F	25	26	26	4235	1585.41	1263.17	1362.74
1396996385	Anaizi	Amjad	N	MD	M	I	10401 Hospital Dr	Suite 101	Clinton	MD	24	20735	1	Metropolitan area core: primary flow within an urbanized area of 50,000 and greater	US	Neurosurgery	Y	22551	Fusion of spine bones with removal of disc at upper spinal column, anterior approach	N	F	15	15	15	4358	1929.49	1537.31	1368.72
1407849086	Sartorius	Carl	J	MD	M	I	8333 Naab Rd	Ste 250	Indianapolis	IN	18	46260	1	Metropolitan area core: primary flow within an urbanized area of 50,000 and greater	US	Neurosurgery	Y	22551	Fusion of spine bones with removal of disc at upper spinal column, anterior approach	N	F	12	12	12	7547.33	1537.36	1224.89	1403
1407850233	Silver	Jon	M	MD	M	I	7 Vanderbilt Park Dr		Asheville	NC	37	28803	1	Metropolitan area core: primary flow within an urbanized area of 50,000 and greater	US	Neurosurgery	Y	22551	Fusion of spine bones with removal of disc at upper spinal column, anterior approach	N	F	16	16	16	5691	1633.79	1301.72	1396.67
1407858830	Dirisio	Darryl	J	M.D.	M	I	47 New Scotland Ave		Albany	NY	36	12208	1	Metropolitan area core: primary flow within an urbanized area of 50,000 and greater	US	Neurosurgery	Y	22551	Fusion of spine bones with removal of disc at upper spinal column, anterior approach	N	F	14	14	14	4996	1559.05	1242.16	1344.69
1407867708	Wakefield	Andrew	E	M.D.	M	I	360 Bloomfield Ave	Suite 209	Windsor	CT	9	6095	1	Metropolitan area core: primary flow within an urbanized area of 50,000 and greater	US	Neurosurgery	Y	22551	Fusion of spine bones with removal of disc at upper spinal column, anterior approach	N	F	11	11	11	8500	1694.24	1357.57	1371.11
1407874068	Zimmerman	Christian	G	MD	M	I	6140 Curtisian Ave	Suite 400	Boise	ID	16	83704	1	Metropolitan area core: primary flow within an urbanized area of 50,000 and greater	US	Neurosurgery	Y	22551	Fusion of spine bones with removal of disc at upper spinal column, anterior approach	N	F	22	22	22	7082	1474.9	1181.01	1370.29
1407875016	Ronderos	Juan	F	M.D.	M	I	5153 N 9th Ave Ste 302		Pensacola	FL	12	32504	1	Metropolitan area core: primary flow within an urbanized area of 50,000 and greater	US	Neurosurgery	Y	22551	Fusion of spine bones with removal of disc at upper spinal column, anterior approach	N	F	13	13	13	5574	1763.13	1404.77	1357.95
1407936115	Johnson	Ian	T	MD	M	I	45 E River Park Pl W	Suite 104	Fresno	CA	6	93720	1	Metropolitan area core: primary flow within an urbanized area of 50,000 and greater	US	Neurosurgery	Y	22551	Fusion of spine bones with removal of disc at upper spinal column, anterior approach	N	F	17	17	17	4332.94	1698.66	1353.4	1403
1417085978	Leary	Scott	P	MD	M	I	6645 Alvarado Rd	Suite 4000	San Diego	CA	6	92120	1	Metropolitan area core: primary flow within an urbanized area of 50,000 and greater	US	Neurosurgery	Y	22551	Fusion of spine bones with removal of disc at upper spinal column, anterior approach	N	F	12	12	12	10833.3	784.949	624.127	679.577
1417923541	Dusseau	John	J	M.D.	M	I	2780 Cleveland Ave	Suite 819	Fort Myers	FL	12	33901	1	Metropolitan area core: primary flow within an urbanized area of 50,000 and greater	US	Neurosurgery	Y	22551	Fusion of spine bones with removal of disc at upper spinal column, anterior approach	N	F	14	14	14	8211.93	1836.54	1471.41	1424.73
1417924143	White	Benjamin	T	MD	M	I	4120 W Memorial Rd	Suite 300	Oklahoma City	OK	40	73120	1	Metropolitan area core: primary flow within an urbanized area of 50,000 and greater	US	Neurosurgery	Y	22551	Fusion of spine bones with removal of disc at upper spinal column, anterior approach	N	F	24	24	24	10735	1542.25	1232.18	1341.96
1417933706	Lewis	P Jeffrey		MD	M	I	550 Orchard Park Rd	Suite A105	West Seneca	NY	36	14224	1	Metropolitan area core: primary flow within an urbanized area of 50,000 and greater	US	Neurosurgery	Y	22551	Fusion of spine bones with removal of disc at upper spinal column, anterior approach	N	F	30	30	30	5965	1475.62	1164.39	1407.83
1417978016	Michael	Christopher	B	M.D.	M	I	3600 Gaston Ave	Suite 907	Dallas	TX	48	75246	1	Metropolitan area core: primary flow within an urbanized area of 50,000 and greater	US	Neurosurgery	Y	22551	Fusion of spine bones with removal of disc at upper spinal column, anterior approach	N	F	11	11	11	10117	1714.25	1365.83	1403.01
1417981804	Kingman	Thomas	A	M.D.	M	I	4410 Medical Dr	Suite 600	San Antonio	TX	48	78229	1	Metropolitan area core: primary flow within an urbanized area of 50,000 and greater	US	Neurosurgery	Y	22551	Fusion of spine bones with removal of disc at upper spinal column, anterior approach	N	F	11	11	11	5231.82	1543.02	1229.4	1339.23
1417983032	Mellion	B	T	PH.D, M.D.	M	I	3223 N Webb Rd	Suite 1	Wichita	KS	20	67226	1	Metropolitan area core: primary flow within an urbanized area of 50,000 and greater	US	Neurosurgery	Y	22551	Fusion of spine bones with removal of disc at upper spinal column, anterior approach	N	F	18	18	18	5146	1599.46	1268	1382.43
1427005420	Hunter	William	D	M.D.	M	I	2555 Court Dr	Suite 400	Gastonia	NC	37	28054	1	Metropolitan area core: primary flow within an urbanized area of 50,000 and greater	US	Neurosurgery	Y	22551	Fusion of spine bones with removal of disc at upper spinal column, anterior approach	N	F	31	32	32	10814	1617.27	1288.56	1373.58
1427016146	Tibbs	Phillip	A		M	I	800 Rose St	Ms 106	Lexington	KY	21	40536	1	Metropolitan area core: primary flow within an urbanized area of 50,000 and greater	US	Neurosurgery	Y	22551	Fusion of spine bones with removal of disc at upper spinal column, anterior approach	N	F	12	12	12	5028.67	1638.63	1305.58	1403.01
1427020452	Shah	Jawad	A	MD	M	I	4800 S Saginaw St	Ste1800	Flint	MI	26	48507	1	Metropolitan area core: primary flow within an urbanized area of 50,000 and greater	US	Neurosurgery	Y	22551	Fusion of spine bones with removal of disc at upper spinal column, anterior approach	N	F	12	12	12	17325	1597.02	1272.42	1403
1427044924	Fox	Douglas	J	MD	M	I	5625 Eiger Rd Ste 115		Austin	TX	48	78735	1	Metropolitan area core: primary flow within an urbanized area of 50,000 and greater	US	Neurosurgery	Y	22551	Fusion of spine bones with removal of disc at upper spinal column, anterior approach	N	F	17	17	17	4970	1567.69	1249.06	1285.81
1427045772	Kuhlengel	Keith	R	MD	M	I	1671 Crooked Oak Dr	Lancaster Neuroscience & Spine Associates	Lancaster	PA	42	17601	1	Metropolitan area core: primary flow within an urbanized area of 50,000 and greater	US	Neurosurgery	Y	22551	Fusion of spine bones with removal of disc at upper spinal column, anterior approach	N	F	18	18	18	9500	1646.5	1313.97	1421.23
1427079789	Akeyson	Edward	W	M.D.	M	I	266 Joule St		Alcoa	TN	47	37701	1	Metropolitan area core: primary flow within an urbanized area of 50,000 and greater	US	Neurosurgery	Y	22551	Fusion of spine bones with removal of disc at upper spinal column, anterior approach	N	F	14	14	14	2325	1358.21	1082.15	1239.04
1427090448	Adams	Mark		M.D	M	I	5400 Mackinaw Rd	Suite 2300	Saginaw	MI	26	48604	1	Metropolitan area core: primary flow within an urbanized area of 50,000 and greater	US	Neurosurgery	Y	22551	Fusion of spine bones with removal of disc at upper spinal column, anterior approach	N	F	24	24	24	3320	1718	1368.81	1397.3
1427099035	Marouk	John	S	D.O.	M	I	2128 S Atlanta Pl		Tulsa	OK	40	74114	1	Metropolitan area core: primary flow within an urbanized area of 50,000 and greater	US	Neurosurgery	Y	22551	Fusion of spine bones with removal of disc at upper spinal column, anterior approach	N	F	21	22	22	4950	1600.3	1267.36	1395.45
1427261429	Boehm	Peter	E	MD	M	I	1010 E 3rd St Ste 202		Chattanooga	TN	47	37403	1	Metropolitan area core: primary flow within an urbanized area of 50,000 and greater	US	Neurosurgery	Y	22551	Fusion of spine bones with removal of disc at upper spinal column, anterior approach	N	F	24	24	24	3521.75	1489.51	1186.76	1357.86
1427275676	Demers	Christopher		MD	M	I	5590 Kietzke Ln		Reno	NV	32	89511	1	Metropolitan area core: primary flow within an urbanized area of 50,000 and greater	US	Neurosurgery	Y	22551	Fusion of spine bones with removal of disc at upper spinal column, anterior approach	N	F	16	16	16	12854	1744.63	1387.13	1400.15
1427373265	Rivkin	Mark	A	D.O.	M	I	1055 Bowles Ave	Suite 200	Fenton	MO	29	63026	1	Metropolitan area core: primary flow within an urbanized area of 50,000 and greater	US	Neurosurgery	Y	22551	Fusion of spine bones with removal of disc at upper spinal column, anterior approach	N	F	14	14	14	6000	1751.8	1385.33	1391.17
1437101185	Swaid	Swaid	N	M.D.	M	I	513 Brookwood Blvd	Suite 372	Birmingham	AL	1	35209	1	Metropolitan area core: primary flow within an urbanized area of 50,000 and greater	US	Neurosurgery	Y	22551	Fusion of spine bones with removal of disc at upper spinal column, anterior approach	N	F	21	21	21	5000	1425.91	1141.33	1408.87
1437102597	Amundson	Eric	W	M.D.	M	I	2470 Flowood Drive		Flowood	MS	28	39232	1	Metropolitan area core: primary flow within an urbanized area of 50,000 and greater	US	Neurosurgery	Y	22551	Fusion of spine bones with removal of disc at upper spinal column, anterior approach	N	F	16	16	16	11060	1452.15	1152.22	1387.33
1437105194	Moriarity	John	L	M.D.	M	I	2470 Flowood Drive		Flowood	MS	28	39232	1	Metropolitan area core: primary flow within an urbanized area of 50,000 and greater	US	Neurosurgery	Y	22551	Fusion of spine bones with removal of disc at upper spinal column, anterior approach	N	F	11	12	12	11060	1408.58	1117.65	1379.22
1437152519	Spatola	Mark	A	M.D.	M	I	2021 Kingsley Ave	Ste 101	Orange Park	FL	12	32073	1	Metropolitan area core: primary flow within an urbanized area of 50,000 and greater	US	Neurosurgery	Y	22551	Fusion of spine bones with removal of disc at upper spinal column, anterior approach	N	F	19	19	19	6000	1735.43	1380.38	1367.47
1437157286	Drerup	Michael	L	M.D.	M	I	3704 North Blvd	Suite C	Alexandria	LA	22	71301	1	Metropolitan area core: primary flow within an urbanized area of 50,000 and greater	US	Neurosurgery	Y	22551	Fusion of spine bones with removal of disc at upper spinal column, anterior approach	N	F	11	11	11	3819	1750.19	1394.46	1403
1437440757	Patel	Prayash	G		M	I	1010 E 3rd St	Suite 202	Chattanooga	TN	47	37403	1	Metropolitan area core: primary flow within an urbanized area of 50,000 and greater	US	Neurosurgery	Y	22551	Fusion of spine bones with removal of disc at upper spinal column, anterior approach	N	F	11	11	11	3250.85	1397.1	1113.13	1221.88
1437487188	Oh	Michael	C	M.D. PHD.	M	I	1411 N Beckley Ave	Pav Iii Ste#152	Dallas	TX	48	75203	1	Metropolitan area core: primary flow within an urbanized area of 50,000 and greater	US	Neurosurgery	Y	22551	Fusion of spine bones with removal of disc at upper spinal column, anterior approach	N	F	22	22	22	6951	1702.85	1354.08	1393.58
1437487709	Shaw	Andrew	B	M.D.	M	I	800 Prudential Dr Ste 1100		Jacksonville	FL	12	32207	1	Metropolitan area core: primary flow within an urbanized area of 50,000 and greater	US	Neurosurgery	Y	22551	Fusion of spine bones with removal of disc at upper spinal column, anterior approach	N	F	13	13	13	5523	1833.66	1460.96	1374
1447235577	Feldman	Robert	P	M.D.	M	I	1032 Mar Walt Dr	Suite 250	Fort Walton Beach	FL	12	32547	1	Metropolitan area core: primary flow within an urbanized area of 50,000 and greater	US	Neurosurgery	Y	22551	Fusion of spine bones with removal of disc at upper spinal column, anterior approach	N	F	14	14	14	9429	1833.86	1451.15	1405.61
1447253356	Detwiler	Paul	W	MD	M	I	700 Olympic Plaza Cir	Ste 850	Tyler	TX	48	75701	1	Metropolitan area core: primary flow within an urbanized area of 50,000 and greater	US	Neurosurgery	Y	22551	Fusion of spine bones with removal of disc at upper spinal column, anterior approach	N	F	14	14	14	3318	966.56	770.105	752.246
1447290861	Dimitrov	Dragan	F	M.D.	M	I	12 Upper Ragsdale Dr		Monterey	CA	6	93940	1	Metropolitan area core: primary flow within an urbanized area of 50,000 and greater	US	Neurosurgery	Y	22551	Fusion of spine bones with removal of disc at upper spinal column, anterior approach	N	F	18	18	18	4209	1502.09	1196.79	1224.13
1447298591	Skerhut	Holger	E	MD	M	I	2130 Ne Loop 410	Ste 230	San Antonio	TX	48	78217	1	Metropolitan area core: primary flow within an urbanized area of 50,000 and greater	US	Neurosurgery	Y	22551	Fusion of spine bones with removal of disc at upper spinal column, anterior approach	N	F	13	13	13	4400	1492.96	1187.07	1403
1447397708	Widdel	Lars		MD	M	I	2500 Rocky Mountain Ave	Smob Suite 340	Loveland	CO	8	80538	1	Metropolitan area core: primary flow within an urbanized area of 50,000 and greater	US	Neurosurgery	Y	22551	Fusion of spine bones with removal of disc at upper spinal column, anterior approach	N	F	13	13	13	3552.08	1783.45	1420.96	1403
1457317901	Houston	Stephen	C	MD	M	I	1560 N 115th St	209	Seattle	WA	53	98133	1	Metropolitan area core: primary flow within an urbanized area of 50,000 and greater	US	Neurosurgery	Y	22551	Fusion of spine bones with removal of disc at upper spinal column, anterior approach	N	F	15	15	15	3491	1692.4	1351.64	1426.38
1457322406	Esce	Phillip	G	M.D.	M	I	1075 Boiling Springs Rd		Spartanburg	SC	45	29303	1	Metropolitan area core: primary flow within an urbanized area of 50,000 and greater	US	Neurosurgery	Y	22551	Fusion of spine bones with removal of disc at upper spinal column, anterior approach	N	F	19	19	19	7119	1538.08	1210.46	1369.28
1457325466	Rodrigue	Tina	C	MD	F	I	301 Riverview Avenue	Suite 400	Norfolk	VA	51	23510	1	Metropolitan area core: primary flow within an urbanized area of 50,000 and greater	US	Neurosurgery	Y	22551	Fusion of spine bones with removal of disc at upper spinal column, anterior approach	N	F	13	13	13	10016	1726.61	1393.03	1348.8
1457328155	Aulisi	Edward	F	MD	M	I	110 Irving St Nw	Suite G019	Washington	DC	11	20010	1	Metropolitan area core: primary flow within an urbanized area of 50,000 and greater	US	Neurosurgery	Y	22551	Fusion of spine bones with removal of disc at upper spinal column, anterior approach	N	F	26	26	26	4358	865.488	691.431	724.42
1457338949	Villalobos	Hunaldo	J	M.D.	M	I	801 N. Orange Avenue	Suite 720	Orlando	FL	12	32801	1	Metropolitan area core: primary flow within an urbanized area of 50,000 and greater	US	Neurosurgery	Y	22551	Fusion of spine bones with removal of disc at upper spinal column, anterior approach	N	F	16	16	16	11200	1737.88	1388.48	1348.63
1457352080	Braun	Dale	E	M.D.	M	I	703 Tyler St	Suite 350	Sandusky	OH	39	44870	4	Micropolitan area core: primary flow within an urban cluster of 10,000 to 49,999	US	Neurosurgery	Y	22551	Fusion of spine bones with removal of disc at upper spinal column, anterior approach	N	F	13	13	13	4800	1581.35	1259.94	1429.98
1457354383	Durward	Quentin	J	MD	M	I	575 N Sioux Point Rd		Dakota Dunes	SD	46	57049	1	Metropolitan area core: primary flow within an urbanized area of 50,000 and greater	US	Neurosurgery	Y	22551	Fusion of spine bones with removal of disc at upper spinal column, anterior approach	N	F	11	11	11	6110.73	1556.76	1239.47	1380.83
1457356255	Hamilton	Harold	B	M.D.	M	I	205 Woodhew Dr	Ste 200	Waco	TX	48	76712	1	Metropolitan area core: primary flow within an urbanized area of 50,000 and greater	US	Neurosurgery	Y	22551	Fusion of spine bones with removal of disc at upper spinal column, anterior approach	N	F	36	36	36	6520	1489.19	1177.86	1346.17
1457553836	Beshay	Joseph	E	MD	M	I	7777 Forest Ln Ste A337		Dallas	TX	48	75230	1	Metropolitan area core: primary flow within an urbanized area of 50,000 and greater	US	Neurosurgery	Y	22551	Fusion of spine bones with removal of disc at upper spinal column, anterior approach	N	F	34	34	34	5330	1079.05	855.881	841.352
1457563587	Sweaney	Joshua	C	D.O.	M	I	1905 W 32nd St	Suite 403	Joplin	MO	29	64804	1	Metropolitan area core: primary flow within an urbanized area of 50,000 and greater	US	Neurosurgery	Y	22551	Fusion of spine bones with removal of disc at upper spinal column, anterior approach	N	F	30	31	31	5010.77	1362.83	1085.83	1045.04
1457594012	Mickler	Christopher	R	D.O.	M	I	400 Pinellas St	Suite 325	Clearwater	FL	12	33756	1	Metropolitan area core: primary flow within an urbanized area of 50,000 and greater	US	Neurosurgery	Y	22551	Fusion of spine bones with removal of disc at upper spinal column, anterior approach	N	F	16	16	16	3393.5	1086.04	865.294	833.024
1467417444	Kaibara	Taro		MD	M	I	1875 W Frye Rd Ste 300		Chandler	AZ	4	85224	1	Metropolitan area core: primary flow within an urbanized area of 50,000 and greater	US	Neurosurgery	Y	22551	Fusion of spine bones with removal of disc at upper spinal column, anterior approach	N	F	11	11	11	7000	1696.8	1351.92	1403
1467424333	Baker	David	E	MD	M	I	710 Birchwood Ave	Suite 101	Bellingham	WA	53	98225	1	Metropolitan area core: primary flow within an urbanized area of 50,000 and greater	US	Neurosurgery	Y	22551	Fusion of spine bones with removal of disc at upper spinal column, anterior approach	N	F	15	15	15	7655	1739.92	1376.56	1393.44
1467441766	Eppley	Matthew	J	MD	M	I	774 Christiana Rd	Suite 202	Newark	DE	10	19713	1	Metropolitan area core: primary flow within an urbanized area of 50,000 and greater	US	Neurosurgery	Y	22551	Fusion of spine bones with removal of disc at upper spinal column, anterior approach	N	F	22	22	22	8500	1770.83	1410.91	1378.52
1467453886	Tao	Cheng	W	MD	M	I	201 Governors Drive	1st Floor	Huntsville	AL	1	35801	1	Metropolitan area core: primary flow within an urbanized area of 50,000 and greater	US	Neurosurgery	Y	22551	Fusion of spine bones with removal of disc at upper spinal column, anterior approach	N	F	36	36	36	4739	1369.78	1090.95	1391.63
1467477463	Elshihabi	Said		MD	M	I	718 Cherokee St Ne		Marietta	GA	13	30060	1	Metropolitan area core: primary flow within an urbanized area of 50,000 and greater	US	Neurosurgery	Y	22551	Fusion of spine bones with removal of disc at upper spinal column, anterior approach	N	F	28	28	28	22515.4	1784.14	1414.7	1397.62
1467542449	Boehm	Peter	E	M.D.	M	I	1010 E 3rd St Ste 202		Chattanooga	TN	47	37403	1	Metropolitan area core: primary flow within an urbanized area of 50,000 and greater	US	Neurosurgery	Y	22551	Fusion of spine bones with removal of disc at upper spinal column, anterior approach	N	F	28	28	28	589.064	243.39	193.92	151.234
1467615344	Christiano	Lana	D	MD	F	I	415 Morris St	Suite 400	Charleston	WV	54	25301	1	Metropolitan area core: primary flow within an urbanized area of 50,000 and greater	US	Neurosurgery	Y	22551	Fusion of spine bones with removal of disc at upper spinal column, anterior approach	N	F	11	12	12	8103	1759.83	1402.14	1402.86
1467616672	Schapiro	Robert	N	M.D.	M	I	2 Medical Center Dr	Suite 503	Springfield	MA	25	1107	1	Metropolitan area core: primary flow within an urbanized area of 50,000 and greater	US	Neurosurgery	Y	22551	Fusion of spine bones with removal of disc at upper spinal column, anterior approach	N	F	21	21	21	3488	1533.97	1212.84	1196.25
1467618025	Halpin	Ryan	J	M.D.	M	I	3901 Capital Mall Dr Sw	Ste A	Olympia	WA	53	98502	1	Metropolitan area core: primary flow within an urbanized area of 50,000 and greater	US	Neurosurgery	Y	22551	Fusion of spine bones with removal of disc at upper spinal column, anterior approach	N	F	18	18	18	5177.38	1826.14	1468.12	1402.8
1467650663	Jarrell	Stuart	T	MD	M	I	225 Baldwin Ave		Charlotte	NC	37	28204	1	Metropolitan area core: primary flow within an urbanized area of 50,000 and greater	US	Neurosurgery	Y	22551	Fusion of spine bones with removal of disc at upper spinal column, anterior approach	N	F	17	18	17	7705.94	1539.39	1222.9	1327.74
1467656728	Reames	Davis	L	M.D.	M	I	4 Jackson Blvd.		Savannah	GA	13	31405	1	Metropolitan area core: primary flow within an urbanized area of 50,000 and greater	US	Neurosurgery	Y	22551	Fusion of spine bones with removal of disc at upper spinal column, anterior approach	N	F	14	14	14	8150	1635.65	1292.78	1378.61
1477523082	Lacin	Robert		MD	M	I	5838 Six Forks Rd	Suite 100	Raleigh	NC	37	27609	1	Metropolitan area core: primary flow within an urbanized area of 50,000 and greater	US	Neurosurgery	Y	22551	Fusion of spine bones with removal of disc at upper spinal column, anterior approach	N	F	14	14	14	4991	1633.79	1301.72	1381.3
1477536100	Gallo	Catherine	J	MD	F	I	74b Centennial Loop	Suite 100	Eugene	OR	41	97401	1	Metropolitan area core: primary flow within an urbanized area of 50,000 and greater	US	Neurosurgery	Y	22551	Fusion of spine bones with removal of disc at upper spinal column, anterior approach	N	F	34	34	34	5088.69	1732.97	1400.4	1412.05
1477552552	Vincent	David	A	M.D.	M	I	5716 Cleveland St Ste 200		Virginia Beach	VA	51	23462	1	Metropolitan area core: primary flow within an urbanized area of 50,000 and greater	US	Neurosurgery	Y	22551	Fusion of spine bones with removal of disc at upper spinal column, anterior approach	N	F	11	11	11	11996	1653.64	1316.33	1403
1477554517	Johnson	John	D	MD	M	I	4715 Whitesburg Dr Se		Huntsville	AL	1	35802	1	Metropolitan area core: primary flow within an urbanized area of 50,000 and greater	US	Neurosurgery	Y	22551	Fusion of spine bones with removal of disc at upper spinal column, anterior approach	N	F	21	21	21	4600	1503.97	1191.34	1386.48
1477564441	Harron	Raymond	V	D.O.	M	I	5304 Indian Grave Rd Sw	Suite A	Roanoke	VA	51	24018	1	Metropolitan area core: primary flow within an urbanized area of 50,000 and greater	US	Neurosurgery	Y	22551	Fusion of spine bones with removal of disc at upper spinal column, anterior approach	N	F	17	18	18	5500	1603.9	1278.19	1410.74
1477661189	Skidmore	Bradbury		MD	M	I	350 Thomas More Pkwy	Suite 160	Crestview Hills	KY	21	41017	1	Metropolitan area core: primary flow within an urbanized area of 50,000 and greater	US	Neurosurgery	Y	22551	Fusion of spine bones with removal of disc at upper spinal column, anterior approach	N	F	12	12	12	8712	1656.52	1319.83	1403.01
1477754513	Petr	Michael	J	MD, PHD	M	I	7807 Baymeadows Rd E Ste 208		Jacksonville	FL	12	32256	1	Metropolitan area core: primary flow within an urbanized area of 50,000 and greater	US	Neurosurgery	Y	22551	Fusion of spine bones with removal of disc at upper spinal column, anterior approach	N	F	13	13	13	5794.62	1638.79	1317.12	1378.19
1477780906	Reding	Jonathan	A	M.D.	M	I	9601 Baptist Health Dr	#310	Little Rock	AR	5	72205	1	Metropolitan area core: primary flow within an urbanized area of 50,000 and greater	US	Neurosurgery	Y	22551	Fusion of spine bones with removal of disc at upper spinal column, anterior approach	N	F	17	17	17	3657	1563.18	1236.88	1394.56
1477796365	Dowdy	Justin	T	M.D.	M	I	1 Mercy Ln	Suite 502	Hot Springs	AR	5	71913	1	Metropolitan area core: primary flow within an urbanized area of 50,000 and greater	US	Neurosurgery	Y	22551	Fusion of spine bones with removal of disc at upper spinal column, anterior approach	N	F	19	19	19	3129	1565.19	1247.06	1394.79
1487626560	Huffmon	George	V	MD	M	I	2208 S 17th St	Suite 201	Wilmington	NC	37	28401	1	Metropolitan area core: primary flow within an urbanized area of 50,000 and greater	US	Neurosurgery	Y	22551	Fusion of spine bones with removal of disc at upper spinal column, anterior approach	N	F	12	12	12	5011.44	1620.78	1288.71	1403
1487647517	Traynelis	Vincent	C	MD	M	I	1725 W Harrison St	Suite 970	Chicago	IL	17	60612	1	Metropolitan area core: primary flow within an urbanized area of 50,000 and greater	US	Neurosurgery	Y	22551	Fusion of spine bones with removal of disc at upper spinal column, anterior approach	N	F	19	19	19	6414	1995.84	1582.5	1358.53
1487647616	Reiss	Steven	J	MD	M	I	3900 Kresge Way	Ste 51	Louisville	KY	21	40207	1	Metropolitan area core: primary flow within an urbanized area of 50,000 and greater	US	Neurosurgery	Y	22551	Fusion of spine bones with removal of disc at upper spinal column, anterior approach	N	F	18	18	18	3765.11	1573.79	1251.11	1403.7
1487658019	Barnett	Florence	C	MD	F	I	1295 Hembree Rd Ste B200		Roswell	GA	13	30076	1	Metropolitan area core: primary flow within an urbanized area of 50,000 and greater	US	Neurosurgery	Y	22551	Fusion of spine bones with removal of disc at upper spinal column, anterior approach	N	F	31	32	32	5655	1644.29	1295.5	1358.7
1487826079	Bruner	Harlan	J	M.D.	M	I	2142 W Broad St	Building 100, Ste 200	Athens	GA	13	30606	1	Metropolitan area core: primary flow within an urbanized area of 50,000 and greater	US	Neurosurgery	Y	22551	Fusion of spine bones with removal of disc at upper spinal column, anterior approach	N	F	25	25	25	10500	1541.34	1239.56	1391.01
1487862926	Oberlander	Eric	K	MD	M	I	10101 Park Rowe Ave Ste 200		Baton Rouge	LA	22	70810	1	Metropolitan area core: primary flow within an urbanized area of 50,000 and greater	US	Neurosurgery	Y	22551	Fusion of spine bones with removal of disc at upper spinal column, anterior approach	N	F	53	53	53	8735.92	1687.13	1346.3	1328.34
1487894820	Khan	Mohammed	F	M.D.	M	I	680 Kinderkamack Rd Ste 300		Oradell	NJ	34	7649	1	Metropolitan area core: primary flow within an urbanized area of 50,000 and greater	US	Neurosurgery	Y	22551	Fusion of spine bones with removal of disc at upper spinal column, anterior approach	N	F	11	11	11	2721.32	896.593	714.357	674.098
1497738686	Obana	William	G	M.D.	M	I	1380 Lusitana St	Suite #410	Honolulu	HI	15	96813	1	Metropolitan area core: primary flow within an urbanized area of 50,000 and greater	US	Neurosurgery	Y	22551	Fusion of spine bones with removal of disc at upper spinal column, anterior approach	N	F	11	11	11	6778.44	1539.74	1227.06	1434.89
1497748693	Pool	Henry	A	M.D.	M	I	1130 N Church St	Suite 200	Greensboro	NC	37	27401	1	Metropolitan area core: primary flow within an urbanized area of 50,000 and greater	US	Neurosurgery	Y	22551	Fusion of spine bones with removal of disc at upper spinal column, anterior approach	N	F	19	19	19	5501.63	993.353	796.209	872.652
1497750012	Voss	Nicholas	F	MD	M	I	4300 W Main St Ste 405		Dothan	AL	1	36305	1	Metropolitan area core: primary flow within an urbanized area of 50,000 and greater	US	Neurosurgery	Y	22551	Fusion of spine bones with removal of disc at upper spinal column, anterior approach	N	F	21	22	22	4466	1528.56	1217.08	1382.45
1497755391	Kubala	Mark	J	MD	M	I	2965 Harrison St	Suite 111	Beaumont	TX	48	77702	1	Metropolitan area core: primary flow within an urbanized area of 50,000 and greater	US	Neurosurgery	Y	22551	Fusion of spine bones with removal of disc at upper spinal column, anterior approach	N	F	13	13	13	5600	257.197	193.705	103.606
1497756951	Swann	Karl	W	MD	M	I	4410 Medical Dr	Suite 610	San Antonio	TX	48	78229	1	Metropolitan area core: primary flow within an urbanized area of 50,000 and greater	US	Neurosurgery	Y	22551	Fusion of spine bones with removal of disc at upper spinal column, anterior approach	N	F	14	14	14	5000	1380.51	1114.37	1257.94
1497770457	Khoo	Larry	T	MD	M	I	1245 Wilshire Blvd	Suite 717	Los Angeles	CA	6	90017	1	Metropolitan area core: primary flow within an urbanized area of 50,000 and greater	US	Neurosurgery	Y	22551	Fusion of spine bones with removal of disc at upper spinal column, anterior approach	N	F	11	11	11	8886.36	1469.45	1170.78	1147.91
1497788160	Ganz	William	F	M.D.	M	I	2236 N Merrit Creek Loop	Suite A	Coeur D Alene	ID	16	83814	1	Metropolitan area core: primary flow within an urbanized area of 50,000 and greater	US	Neurosurgery	Y	22551	Fusion of spine bones with removal of disc at upper spinal column, anterior approach	N	F	13	13	13	6916.54	1481.09	1176.22	1351.49
1497808505	Nakata	Gordon	K	M.D.	M	I	46 North St		Hyannis	MA	25	2601	1	Metropolitan area core: primary flow within an urbanized area of 50,000 and greater	US	Neurosurgery	Y	22551	Fusion of spine bones with removal of disc at upper spinal column, anterior approach	N	F	11	11	11	4177.46	1835.57	1462.49	1408.42
1497843254	Disclafani	Antonio		MD	M	I	1901 Se 18th Ave	Suite 101	Ocala	FL	12	34471	1	Metropolitan area core: primary flow within an urbanized area of 50,000 and greater	US	Neurosurgery	Y	22551	Fusion of spine bones with removal of disc at upper spinal column, anterior approach	N	F	13	13	13	7444	1778.66	1417.14	1404.09
1497856959	Doyle	Michael	J	MD	M	I	4001 Kresge Way	Suite 238	Louisville	KY	21	40207	1	Metropolitan area core: primary flow within an urbanized area of 50,000 and greater	US	Neurosurgery	Y	22551	Fusion of spine bones with removal of disc at upper spinal column, anterior approach	N	F	15	15	15	4779.87	1472.99	1175.87	1384.27
1497956403	Bowie	Charles	R	M.D.	M	I	10101 Park Rowe Ave	Ste. 200	Baton Rouge	LA	22	70810	1	Metropolitan area core: primary flow within an urbanized area of 50,000 and greater	US	Neurosurgery	Y	22551	Fusion of spine bones with removal of disc at upper spinal column, anterior approach	N	F	20	20	20	8512.62	1673.67	1338.99	1420.54
1508077884	Connor	David	E	D.O.	M	I	9601 Baptist Health Dr		Little Rock	AR	5	72205	1	Metropolitan area core: primary flow within an urbanized area of 50,000 and greater	US	Neurosurgery	Y	22551	Fusion of spine bones with removal of disc at upper spinal column, anterior approach	N	F	19	19	19	3657	1561.28	1243.95	1394.79
1508804857	Bailey	Byron	N	MD	M	I	2145 Henry Tecklenburg Dr	Ste 200	Charleston	SC	45	29414	1	Metropolitan area core: primary flow within an urbanized area of 50,000 and greater	US	Neurosurgery	Y	22551	Fusion of spine bones with removal of disc at upper spinal column, anterior approach	N	F	16	16	16	5187	1446.3	1154.82	1257.05
1508823386	Rhea	Andrew	H	MD	M	I	1204 E Cheves St		Florence	SC	45	29506	1	Metropolitan area core: primary flow within an urbanized area of 50,000 and greater	US	Neurosurgery	Y	22551	Fusion of spine bones with removal of disc at upper spinal column, anterior approach	N	F	22	22	22	4996	1534.11	1226.17	1411.38
1508843053	Mcallister	William	H	MD	M	I	12200 Warwick Blvd	Ste 410	Newport News	VA	51	23601	1	Metropolitan area core: primary flow within an urbanized area of 50,000 and greater	US	Neurosurgery	Y	22551	Fusion of spine bones with removal of disc at upper spinal column, anterior approach	N	F	15	15	15	3355	1656.96	1327.08	1424.56
1518067727	Cassidy	John	R	M.D.	M	I	842 Sunset Lake Blvd	Suite 302	Venice	FL	12	34292	1	Metropolitan area core: primary flow within an urbanized area of 50,000 and greater	US	Neurosurgery	Y	22551	Fusion of spine bones with removal of disc at upper spinal column, anterior approach	N	F	19	19	19	1861.11	1827.53	1456.08	1415.2
1518126242	Meyer	Scott	A	M.D.	M	I	310 Madison Avenue	Suite 200	Morristown	NJ	34	7960	1	Metropolitan area core: primary flow within an urbanized area of 50,000 and greater	US	Neurosurgery	Y	22551	Fusion of spine bones with removal of disc at upper spinal column, anterior approach	N	F	11	11	11	1917.04	1800.62	1428.71	1403
1518295815	Clark	Aaron		MD, PHD	M	I	400 Parnassus Ave	3rd Floor	San Francisco	CA	6	94143	1	Metropolitan area core: primary flow within an urbanized area of 50,000 and greater	US	Neurosurgery	Y	22551	Fusion of spine bones with removal of disc at upper spinal column, anterior approach	N	F	16	16	16	8545.88	1725.75	1374.51	1276.48
1518908896	Buchanan	Russell	I	M.D.	M	I	2413 W Ridgeway Ave		Waterloo	IA	19	50701	1	Metropolitan area core: primary flow within an urbanized area of 50,000 and greater	US	Neurosurgery	Y	22551	Fusion of spine bones with removal of disc at upper spinal column, anterior approach	N	F	19	19	19	4170.82	1481.5	1184.05	1421.08
1518921139	Bianco	Sabatino		M.D.	M	I	1001 N Waldrop Dr	Suite 403	Arlington	TX	48	76012	1	Metropolitan area core: primary flow within an urbanized area of 50,000 and greater	US	Neurosurgery	Y	22551	Fusion of spine bones with removal of disc at upper spinal column, anterior approach	N	F	18	18	18	3756.28	1576.23	1259.48	1384.7
1518946615	Abel	Todd		MD	M	I	1932 Alcoa Hwy	Ste 255	Knoxville	TN	47	37920	1	Metropolitan area core: primary flow within an urbanized area of 50,000 and greater	US	Neurosurgery	Y	22551	Fusion of spine bones with removal of disc at upper spinal column, anterior approach	N	F	30	30	30	7561	1394.48	1109.62	1424.38
1518960483	Eggers	David	M	MD	M	I	2200 E Parrish Ave	Bldg D Suite 100	Owensboro	KY	21	42303	1	Metropolitan area core: primary flow within an urbanized area of 50,000 and greater	US	Neurosurgery	Y	22551	Fusion of spine bones with removal of disc at upper spinal column, anterior approach	N	F	30	30	30	7292.28	1571.06	1251.74	1385.26
1528018785	Rahimifar	Majid		M.D.	M	I	2601 Oswell St	Ste 101	Bakersfield	CA	6	93306	1	Metropolitan area core: primary flow within an urbanized area of 50,000 and greater	US	Neurosurgery	Y	22551	Fusion of spine bones with removal of disc at upper spinal column, anterior approach	N	F	16	16	16	3000	1644.86	1300.17	1389.47
1528033651	Rajjoub	Rodwan	K	M.D.	M	I	904 Campbell St	Suite 104	Williamsport	PA	42	17701	1	Metropolitan area core: primary flow within an urbanized area of 50,000 and greater	US	Neurosurgery	Y	22551	Fusion of spine bones with removal of disc at upper spinal column, anterior approach	N	F	22	22	22	3803	1732.3	1380.21	1400.94
1528078870	Hoover	Devon	A	MD	M	I	22201 Moross Rd	Ste 352	Detroit	MI	26	48236	1	Metropolitan area core: primary flow within an urbanized area of 50,000 and greater	US	Neurosurgery	Y	22551	Fusion of spine bones with removal of disc at upper spinal column, anterior approach	N	F	15	15	15	3149	1888.25	1518.39	1426.39
1528094851	Ilercil	Orhan		M.D.	M	I	1 Layfair Dr	Suite 120	Flowood	MS	28	39232	1	Metropolitan area core: primary flow within an urbanized area of 50,000 and greater	US	Neurosurgery	Y	22551	Fusion of spine bones with removal of disc at upper spinal column, anterior approach	N	F	18	19	19	8421.05	1422.16	1133.11	1315.71
1528129228	Betancourt	Alejandro	J	MD	M	I	597 W. Sesame Dr.	Suite D.	Harlingen	TX	48	78550	1	Metropolitan area core: primary flow within an urbanized area of 50,000 and greater	US	Neurosurgery	Y	22551	Fusion of spine bones with removal of disc at upper spinal column, anterior approach	N	F	19	19	19	5063	1622.64	1292.83	1366.08
1528160686	Boyd	Scott	B	M.D.	M	I	146 N Hospital Dr	Suite 350	West Columbia	SC	45	29169	1	Metropolitan area core: primary flow within an urbanized area of 50,000 and greater	US	Neurosurgery	Y	22551	Fusion of spine bones with removal of disc at upper spinal column, anterior approach	N	F	39	39	39	5765	1541.83	1228.44	1404.7
1528169851	Arle	Jeffrey	E	M.D., PH.D	M	I	Lahey Clinic Inc	41 Mall Road	Burlington	MA	25	1805	1	Metropolitan area core: primary flow within an urbanized area of 50,000 and greater	US	Neurosurgery	Y	22551	Fusion of spine bones with removal of disc at upper spinal column, anterior approach	N	F	11	11	11	5372	1913.46	1524.55	1436.16
1528179363	Brayton	John		MD	M	I	351 Delnor Dr		Geneva	IL	17	60134	1	Metropolitan area core: primary flow within an urbanized area of 50,000 and greater	US	Neurosurgery	Y	22551	Fusion of spine bones with removal of disc at upper spinal column, anterior approach	N	F	12	12	12	5663	1901.2	1514.78	1403
1528195252	Cochran	Daniel	C	M.D.	M	I	620 24th Ave Sw		Norman	OK	40	73069	1.1	Secondary flow 30% to <50% to a larger urbanized area of 50,000 and greater	US	Neurosurgery	Y	22551	Fusion of spine bones with removal of disc at upper spinal column, anterior approach	N	F	18	19	19	3389.68	1563.29	1237.74	1371.07
1528201092	Zhang	Shihao		MD	M	I	6767a S Yale Ave		Tulsa	OK	40	74136	1	Metropolitan area core: primary flow within an urbanized area of 50,000 and greater	US	Neurosurgery	Y	22551	Fusion of spine bones with removal of disc at upper spinal column, anterior approach	N	F	15	15	15	1955.24	1554.39	1241.17	1426.38
1528218773	Qandah	Aziz Basem Nicholas		D.O.	M	I	83 Genesee St		New Hartford	NY	36	13413	1	Metropolitan area core: primary flow within an urbanized area of 50,000 and greater	US	Neurosurgery	Y	22551	Fusion of spine bones with removal of disc at upper spinal column, anterior approach	N	F	22	24	24	10540.3	1531.51	1220.23	1343.26
1538152400	Wilson	Diana	E	M.D.	F	I	1325 Pennsylvania Ave Ste 890		Fort Worth	TX	48	76104	1	Metropolitan area core: primary flow within an urbanized area of 50,000 and greater	US	Neurosurgery	Y	22551	Fusion of spine bones with removal of disc at upper spinal column, anterior approach	N	F	15	15	15	10117	1550.87	1216.21	1337.11
1538195920	Nardone	Emilio	M	M.D.	M	I	1015 S Mercer Ave		Bloomington	IL	17	61701	1	Metropolitan area core: primary flow within an urbanized area of 50,000 and greater	US	Neurosurgery	Y	22551	Fusion of spine bones with removal of disc at upper spinal column, anterior approach	N	F	31	31	31	10524.6	1697.23	1353.09	1390.08
1538196548	Koebbe	Christopher	J	MD	M	I	4502 Medical Dr Fl 2		San Antonio	TX	48	78229	1	Metropolitan area core: primary flow within an urbanized area of 50,000 and greater	US	Neurosurgery	Y	22551	Fusion of spine bones with removal of disc at upper spinal column, anterior approach	N	F	12	12	12	11152	1375.24	1095.72	1057.08
1538261615	Gunter	Brett	C	M.D.	M	I	222 E Medical Lane Suite 200		West Columbia	SC	45	29169	1	Metropolitan area core: primary flow within an urbanized area of 50,000 and greater	US	Neurosurgery	Y	22551	Fusion of spine bones with removal of disc at upper spinal column, anterior approach	N	F	14	14	14	5765	1582.4	1260.77	1403
1538269402	Mackay	Christopher	I	M.D.	M	I	2800 Westhill Dr.	Suite 200	Wausau	WI	55	54407	5	Micropolitan high commuting: primary flow 30% or more to a urban cluster of 10,000 to 49,999	US	Neurosurgery	Y	22551	Fusion of spine bones with removal of disc at upper spinal column, anterior approach	N	F	11	11	11	22283	1480.34	1179.46	1324.01
1538350830	Weimar	James	D	M.D., PH.D.	M	I	3223 N Webb Rd	Suite 1	Wichita	KS	20	67226	1	Metropolitan area core: primary flow within an urbanized area of 50,000 and greater	US	Neurosurgery	Y	22551	Fusion of spine bones with removal of disc at upper spinal column, anterior approach	N	F	13	13	13	5146	1599.4	1271	1379.93
1538375076	Smith	Adrian	M	M.D.	M	I	2622 Meredyth Dr		Albany	GA	13	31707	1	Metropolitan area core: primary flow within an urbanized area of 50,000 and greater	US	Neurosurgery	Y	22551	Fusion of spine bones with removal of disc at upper spinal column, anterior approach	N	F	11	11	11	4158	1718	1368.81	1403
1548242589	Taggard	Derek	A	M.D.	M	I	45 E River Park Pl W Ste 104		Fresno	CA	6	93720	1	Metropolitan area core: primary flow within an urbanized area of 50,000 and greater	US	Neurosurgery	Y	22551	Fusion of spine bones with removal of disc at upper spinal column, anterior approach	N	F	13	13	13	4235	1633.33	1301.35	1341.41
1548243009	Siegal	Joel	D	MD	M	I	3659 Green Rd	#318	Beachwood	OH	39	44122	1	Metropolitan area core: primary flow within an urbanized area of 50,000 and greater	US	Neurosurgery	Y	22551	Fusion of spine bones with removal of disc at upper spinal column, anterior approach	N	F	11	11	11	5227	1665.49	1324.26	1388.69
1548243389	Levy	Mark		MD	M	I	45 E River Park Pl W	Suite 104	Fresno	CA	6	93720	1	Metropolitan area core: primary flow within an urbanized area of 50,000 and greater	US	Neurosurgery	Y	22551	Fusion of spine bones with removal of disc at upper spinal column, anterior approach	N	F	13	13	13	4320.38	1567.99	1249.29	1426.17
1548253503	Loftus	Thomas	S	M.D.	M	I	2200 Park Bend Dr.	Bldg. 2, Suite 202	Austin	TX	48	78758	1	Metropolitan area core: primary flow within an urbanized area of 50,000 and greater	US	Neurosurgery	Y	22551	Fusion of spine bones with removal of disc at upper spinal column, anterior approach	N	F	38	39	39	8392	1626.23	1297.72	1419.45
1548281363	Barnes	Bryan	B	M.D.	M	I	2142 W Broad St	Bldg 100 Suite 200	Athens	GA	13	30606	1	Metropolitan area core: primary flow within an urbanized area of 50,000 and greater	US	Neurosurgery	Y	22551	Fusion of spine bones with removal of disc at upper spinal column, anterior approach	N	F	28	28	28	10500	1657.5	1326.81	1407.8
1548286412	Chittum	Christopher		M.D.	M	I	1075 Boiling Springs Rd		Spartanburg	SC	45	29303	1	Metropolitan area core: primary flow within an urbanized area of 50,000 and greater	US	Neurosurgery	Y	22551	Fusion of spine bones with removal of disc at upper spinal column, anterior approach	N	F	15	15	15	7261.38	1432.6	1141.42	1309.47
1548354459	Oberer	Daniel	M	MD	M	I	225 Baldwin Ave		Charlotte	NC	37	28204	1	Metropolitan area core: primary flow within an urbanized area of 50,000 and greater	US	Neurosurgery	Y	22551	Fusion of spine bones with removal of disc at upper spinal column, anterior approach	N	F	18	19	19	8125.63	1492.03	1192.35	1361.65
1548358385	Kaplan	Barry	J	M.D.	M	I	1740 Se 18th St	Suite 1201	Ocala	FL	12	34471	1	Metropolitan area core: primary flow within an urbanized area of 50,000 and greater	US	Neurosurgery	Y	22551	Fusion of spine bones with removal of disc at upper spinal column, anterior approach	N	F	22	22	22	6762.09	1800.38	1444.62	1391.93
1558344507	Schultz	Karl	D	MD	M	I	1240 Jesse Jewell Pkwy Se	Ste 300	Gainesville	GA	13	30501	1	Metropolitan area core: primary flow within an urbanized area of 50,000 and greater	US	Neurosurgery	Y	22551	Fusion of spine bones with removal of disc at upper spinal column, anterior approach	N	F	13	13	13	7045	993.278	791.39	808.213
1558352831	Stern	Joseph	D	MD	M	I	1130 N Church St	Suite 200	Greensboro	NC	37	27401	1	Metropolitan area core: primary flow within an urbanized area of 50,000 and greater	US	Neurosurgery	Y	22551	Fusion of spine bones with removal of disc at upper spinal column, anterior approach	N	F	13	13	13	7113.15	1422.65	1133.5	1204.42
1558505172	Gandhi	Gautam	K	M.D., PH.D.	M	I	4301 W Markham St	Slot #783	Little Rock	AR	5	72205	1	Metropolitan area core: primary flow within an urbanized area of 50,000 and greater	US	Neurosurgery	Y	22551	Fusion of spine bones with removal of disc at upper spinal column, anterior approach	N	F	16	16	16	3657	1563.24	1227.28	1385.07
1558568279	Pirris	Stephen		MD	M	I	4205 Belfort Rd Ste 1100		Jacksonville	FL	12	32216	1	Metropolitan area core: primary flow within an urbanized area of 50,000 and greater	US	Neurosurgery	Y	22551	Fusion of spine bones with removal of disc at upper spinal column, anterior approach	N	F	20	20	20	5638.8	1842.83	1468.27	1403
1558578708	Jagannathan	Jayant		MD	M	I	30775 Stephenson Hwy		Madison Heights	MI	26	48071	1	Metropolitan area core: primary flow within an urbanized area of 50,000 and greater	US	Neurosurgery	Y	22551	Fusion of spine bones with removal of disc at upper spinal column, anterior approach	N	F	21	21	21	13200	1737.73	1381.7	1374.55
1558585927	Gust	Troy	D	M.D.	M	I	1210 W 18th St	Ste 100	Sioux Falls	SD	46	57104	1	Metropolitan area core: primary flow within an urbanized area of 50,000 and greater	US	Neurosurgery	Y	22551	Fusion of spine bones with removal of disc at upper spinal column, anterior approach	N	F	11	11	11	7525	1501.01	1208.19	1422.38
1568439172	Gold	Rammy	S	MD	M	I	1212 Garfield Ave	Suite 300	Parkersburg	WV	54	26101	1	Metropolitan area core: primary flow within an urbanized area of 50,000 and greater	US	Neurosurgery	Y	22551	Fusion of spine bones with removal of disc at upper spinal column, anterior approach	N	F	31	31	31	6202	1558.46	1243.16	1343.06
1568445476	Kim	Kee	D	M.D.	M	I	4860 Y St	Suite 3740 Acc	Sacramento	CA	6	95817	1	Metropolitan area core: primary flow within an urbanized area of 50,000 and greater	US	Neurosurgery	Y	22551	Fusion of spine bones with removal of disc at upper spinal column, anterior approach	N	F	16	16	16	6113	1636.74	1302.92	1341.58
1568451607	Horn	Louis	G	MD	M	I	4 E Jackson Blvd		Savannah	GA	13	31405	1	Metropolitan area core: primary flow within an urbanized area of 50,000 and greater	US	Neurosurgery	Y	22551	Fusion of spine bones with removal of disc at upper spinal column, anterior approach	N	F	15	15	15	8150	1615.87	1288.46	1415.28
1568452506	Sanders	Steven	A	MD	M	I	9314 Park West Blvd	200 Medical Arts Bldg	Knoxville	TN	47	37923	1	Metropolitan area core: primary flow within an urbanized area of 50,000 and greater	US	Neurosurgery	Y	22551	Fusion of spine bones with removal of disc at upper spinal column, anterior approach	N	F	11	11	11	7561	1543.26	1224.51	1403
1568465474	Grahm	Thomas	W	MD	M	I	700 Olympic Plaza Cir	Ste 850	Tyler	TX	48	75701	1	Metropolitan area core: primary flow within an urbanized area of 50,000 and greater	US	Neurosurgery	Y	22551	Fusion of spine bones with removal of disc at upper spinal column, anterior approach	N	F	21	21	21	4055.33	1200.01	949.161	969.165
1568469609	Zerick	William	R	M.D.	M	I	955 Eastwind Dr		Westerville	OH	39	43081	1	Metropolitan area core: primary flow within an urbanized area of 50,000 and greater	US	Neurosurgery	Y	22551	Fusion of spine bones with removal of disc at upper spinal column, anterior approach	N	F	32	34	34	3450.21	1590.69	1267.38	1301.61
1568546612	Haglund	Michael	M	MD	M	I	2100 Erwin Rd		Durham	NC	37	27710	1	Metropolitan area core: primary flow within an urbanized area of 50,000 and greater	US	Neurosurgery	Y	22551	Fusion of spine bones with removal of disc at upper spinal column, anterior approach	N	F	75	75	75	9000	1516.53	1205.07	1421.06
1568637296	Kanaly	Charles	W	M.D.	M	I	277 Pleasant St Ste 101		Fall River	MA	25	2721	1	Metropolitan area core: primary flow within an urbanized area of 50,000 and greater	US	Neurosurgery	Y	22551	Fusion of spine bones with removal of disc at upper spinal column, anterior approach	N	F	14	14	14	5000	1579.69	1251.69	1418.76
1578513925	Woodall	William	C	MD	M	I	3125 Independence Dr	Suite 200	Birmingham	AL	1	35209	1	Metropolitan area core: primary flow within an urbanized area of 50,000 and greater	US	Neurosurgery	Y	22551	Fusion of spine bones with removal of disc at upper spinal column, anterior approach	N	F	32	32	32	3492.59	516.7	411.68	388.236
1578557377	Mack	Chriss	A	MD	M	I	500 W Broadway St	Suite 310	Missoula	MT	30	59802	1	Metropolitan area core: primary flow within an urbanized area of 50,000 and greater	US	Neurosurgery	Y	22551	Fusion of spine bones with removal of disc at upper spinal column, anterior approach	N	F	11	11	11	3977	1881.92	1494.02	1371.07
1578562062	Koen	Joseph	L	M.D.	M	I	6261 E Virginia Beach Blvd	Ste 200	Norfolk	VA	51	23502	1	Metropolitan area core: primary flow within an urbanized area of 50,000 and greater	US	Neurosurgery	Y	22551	Fusion of spine bones with removal of disc at upper spinal column, anterior approach	N	F	14	15	15	11996	1465.29	1166.48	1341.65
1578564662	Montgomery	Craig	T	MD	M	I	104 Union Ave	Ste. 908	Syracuse	NY	36	13203	1	Metropolitan area core: primary flow within an urbanized area of 50,000 and greater	US	Neurosurgery	Y	22551	Fusion of spine bones with removal of disc at upper spinal column, anterior approach	N	F	18	18	18	4900	1448.62	1142.03	1244.89
1578591731	Neblett	John	W	M.D.	M	I	700 West Forest	Ste 200	Jackson	TN	47	38301	1	Metropolitan area core: primary flow within an urbanized area of 50,000 and greater	US	Neurosurgery	Y	22551	Fusion of spine bones with removal of disc at upper spinal column, anterior approach	N	F	14	14	14	5070	1566.73	1248.29	1403
1578610457	Lebow	Richard	L	MD	M	I	2011 Murphy Ave	Ste 301	Nashville	TN	47	37203	1	Metropolitan area core: primary flow within an urbanized area of 50,000 and greater	US	Neurosurgery	Y	22551	Fusion of spine bones with removal of disc at upper spinal column, anterior approach	N	F	15	15	15	4136	1566.83	1248.37	1392.77
1578616686	Aryanpur	John		M.D.	M	I	2752 Harrison Ave	Suite A	Eureka	CA	6	95501	4	Micropolitan area core: primary flow within an urban cluster of 10,000 to 49,999	US	Neurosurgery	Y	22551	Fusion of spine bones with removal of disc at upper spinal column, anterior approach	N	F	14	14	14	5800	1698.66	1353.4	1399.46
1578620282	Doherty	Patrick	F	M.D.	M	I	50 Fair Harbour Pl	Suite 2a	New London	CT	9	6320	1	Metropolitan area core: primary flow within an urbanized area of 50,000 and greater	US	Neurosurgery	Y	22551	Fusion of spine bones with removal of disc at upper spinal column, anterior approach	N	F	11	11	11	10300	1914.18	1525.12	1425.75
1578666780	Stefanis	George	S	M.D.	M	I	310 Hospital Dr Ste 205		Macon	GA	13	31217	1	Metropolitan area core: primary flow within an urbanized area of 50,000 and greater	US	Neurosurgery	Y	22551	Fusion of spine bones with removal of disc at upper spinal column, anterior approach	N	F	32	32	32	6000	1511.62	1204.38	1275.76
1578671186	Warren	Wayne	L	MD	M	I	419 S Washington St Ste 201		Casper	WY	56	82601	1	Metropolitan area core: primary flow within an urbanized area of 50,000 and greater	US	Neurosurgery	Y	22551	Fusion of spine bones with removal of disc at upper spinal column, anterior approach	N	F	21	21	21	5761.67	1727.07	1371.88	1398.91
1578773990	Thankachan Jacob	Arun		M.B.B.S.	M	I	1315 Jesse Jewell Pkwy Ne	Suite 300	Gainesville	GA	13	30501	1	Metropolitan area core: primary flow within an urbanized area of 50,000 and greater	US	Neurosurgery	Y	22551	Fusion of spine bones with removal of disc at upper spinal column, anterior approach	N	F	18	18	18	5644	1516.76	1220.69	1381.78
1588625313	Wanebo	John	E	M.D.	M	I	7301 E 2nd St	#106	Scottsdale	AZ	4	85251	1	Metropolitan area core: primary flow within an urbanized area of 50,000 and greater	US	Neurosurgery	Y	22551	Fusion of spine bones with removal of disc at upper spinal column, anterior approach	N	F	15	15	15	7000	1695.62	1350.98	1403
1588629943	Barry	Christopher	J	M.D.	M	I	4600 Se 29th St	760	Del City	OK	40	73115	1	Metropolitan area core: primary flow within an urbanized area of 50,000 and greater	US	Neurosurgery	Y	22551	Fusion of spine bones with removal of disc at upper spinal column, anterior approach	N	F	25	25	25	4000	1567.85	1252.68	1332.46
1588665319	Dietze	John	B	MD	M	I	2602 Saint Michael Dr Ste 302b		Texarkana	TX	48	75503	1	Metropolitan area core: primary flow within an urbanized area of 50,000 and greater	US	Neurosurgery	Y	22551	Fusion of spine bones with removal of disc at upper spinal column, anterior approach	N	F	22	22	22	2051.2	1658.81	1317.07	1391.23
1588786669	Cowan	John	A	M.D.	M	I	550 Redmond Rd Nw		Rome	GA	13	30165	1	Metropolitan area core: primary flow within an urbanized area of 50,000 and greater	US	Neurosurgery	Y	22551	Fusion of spine bones with removal of disc at upper spinal column, anterior approach	N	F	28	28	28	8482.5	1529.92	1221.98	1249.22
1598703910	Lippman	Caleb	R	MD	M	I	3805b Spring St	Suite 320	Mount Pleasant	WI	55	53405	1	Metropolitan area core: primary flow within an urbanized area of 50,000 and greater	US	Neurosurgery	Y	22551	Fusion of spine bones with removal of disc at upper spinal column, anterior approach	N	F	11	11	11	8379.47	1491.91	1193.89	1426.92
1598728826	Eichert	Stephen	J	DO	M	I	823 Sw Mulvane St		Topeka	KS	20	66606	1	Metropolitan area core: primary flow within an urbanized area of 50,000 and greater	US	Neurosurgery	Y	22551	Fusion of spine bones with removal of disc at upper spinal column, anterior approach	N	F	14	14	14	3375.5	1683.31	1341.17	1394.17
1598738882	Reynolds	Arden	F	MD	M	I	1025 Maine St		Quincy	IL	17	62301	4	Micropolitan area core: primary flow within an urban cluster of 10,000 to 49,999	US	Neurosurgery	Y	22551	Fusion of spine bones with removal of disc at upper spinal column, anterior approach	N	F	11	11	11	9639.6	1711.3	1363.48	1355.17
1598744484	Rodriguez-Cruz	Leonardo	R	M.D.	M	I	105 S Willow Ave	Suite 200	Cookeville	TN	47	38501	4	Micropolitan area core: primary flow within an urban cluster of 10,000 to 49,999	US	Neurosurgery	Y	22551	Fusion of spine bones with removal of disc at upper spinal column, anterior approach	N	F	25	25	25	6600	1507.44	1198.59	1403
1598752610	Philips	Matthew	F	M.D.	M	I	480 Hawthorn St Ste 200		North Dartmouth	MA	25	2747	1	Metropolitan area core: primary flow within an urbanized area of 50,000 and greater	US	Neurosurgery	Y	22551	Fusion of spine bones with removal of disc at upper spinal column, anterior approach	N	F	15	15	15	9111	1722.68	1372.55	1316.96
1598756934	Cabbell	Kyle	L	MD	M	I	1130 N Church St	Suite 200	Greensboro	NC	37	27401	1	Metropolitan area core: primary flow within an urbanized area of 50,000 and greater	US	Neurosurgery	Y	22551	Fusion of spine bones with removal of disc at upper spinal column, anterior approach	N	F	12	12	12	4522.92	833.235	663.88	650.057
1598768772	Hurt	George	A	M.D.	M	I	2138 Langhorne Rd		Lynchburg	VA	51	24501	1	Metropolitan area core: primary flow within an urbanized area of 50,000 and greater	US	Neurosurgery	Y	22551	Fusion of spine bones with removal of disc at upper spinal column, anterior approach	N	F	18	18	18	2713.35	245.588	197.102	118.886
1598932154	Lu	Yi		M.D., PH.D.	M	I	75 Francis St, Ca455	Department Of Neurosurgery, Brigham & Women's Hospital	Boston	MA	25	2115	1	Metropolitan area core: primary flow within an urbanized area of 50,000 and greater	US	Neurosurgery	Y	22551	Fusion of spine bones with removal of disc at upper spinal column, anterior approach	N	F	11	11	11	6701.93	1930.86	1538.41	1403.01
1598932162	Subbaiah	Sathish	J	M.D.	M	I	6 Technology Dr Ste 100		East Setauket	NY	36	11733	1	Metropolitan area core: primary flow within an urbanized area of 50,000 and greater	US	Neurosurgery	Y	22551	Fusion of spine bones with removal of disc at upper spinal column, anterior approach	N	F	14	15	14	6890.22	1307.56	1027.81	458.095
1598934903	Orozco	Ludwig	D	M.D.	M	I	7501 Lakeview Pkwy	Ste 245	Rowlett	TX	48	75088	1	Metropolitan area core: primary flow within an urbanized area of 50,000 and greater	US	Neurosurgery	Y	22551	Fusion of spine bones with removal of disc at upper spinal column, anterior approach	N	F	21	21	21	2637.14	1567.18	1251.05	1414.86
1598942609	Lee	Anthony	W	MD	M	I	1900 Mistletoe Blvd Ste 200		Fort Worth	TX	48	76104	1	Metropolitan area core: primary flow within an urbanized area of 50,000 and greater	US	Neurosurgery	Y	22551	Fusion of spine bones with removal of disc at upper spinal column, anterior approach	N	F	41	41	41	5100	1377.78	1092.36	1220.78
1598962094	Singleton	Richard		MD, PHD	M	I	1651 N Parham Rd		Richmond	VA	51	23229	1	Metropolitan area core: primary flow within an urbanized area of 50,000 and greater	US	Neurosurgery	Y	22551	Fusion of spine bones with removal of disc at upper spinal column, anterior approach	N	F	17	17	17	5114	1726.78	1367.23	1394.56
1609056647	Kakarla	Udaya	K	MD	M	I	2910 N 3rd Ave		Phoenix	AZ	4	85013	1	Metropolitan area core: primary flow within an urbanized area of 50,000 and greater	US	Neurosurgery	Y	22551	Fusion of spine bones with removal of disc at upper spinal column, anterior approach	N	F	15	15	15	7000	1596.75	1274.86	1422.98
1609073246	Mills	James	D	MD	M	I	540 S Governors Ave	Suite 100	Dover	DE	10	19904	1	Metropolitan area core: primary flow within an urbanized area of 50,000 and greater	US	Neurosurgery	Y	22551	Fusion of spine bones with removal of disc at upper spinal column, anterior approach	N	F	15	15	15	5136.2	1812.01	1443.72	1403.01
1609089317	Immesoete	Phillip	A	MD	M	I	2600 Tuscarawas St W	Suite 440	Canton	OH	39	44708	1	Metropolitan area core: primary flow within an urbanized area of 50,000 and greater	US	Neurosurgery	Y	22551	Fusion of spine bones with removal of disc at upper spinal column, anterior approach	N	F	18	18	18	3544	1617.96	1289.1	1420.37
1609821545	Gabriel	Eric	M	M.D.	M	I	3 Shircliff Way	Suite 714	Jacksonville	FL	12	32204	1	Metropolitan area core: primary flow within an urbanized area of 50,000 and greater	US	Neurosurgery	Y	22551	Fusion of spine bones with removal of disc at upper spinal column, anterior approach	N	F	22	23	23	5607.26	1833.66	1460.96	1415.6
1609840941	Paine	Jonathan	T	M.D.	M	I	1305 Valentine St		Melbourne	FL	12	32901	1	Metropolitan area core: primary flow within an urbanized area of 50,000 and greater	US	Neurosurgery	Y	22551	Fusion of spine bones with removal of disc at upper spinal column, anterior approach	N	F	14	14	14	6500	1768.55	1422.47	1428.05
1609861392	Boyer	Kevin	L	MD	M	I	7005 Cortez Rd W		Bradenton	FL	12	34210	1	Metropolitan area core: primary flow within an urbanized area of 50,000 and greater	US	Neurosurgery	Y	22551	Fusion of spine bones with removal of disc at upper spinal column, anterior approach	N	F	13	13	13	6000	1748.83	1390.52	1403.29
1609867803	Hirsch	James	R	MD	M	I	6701 Airport Blvd Ste D146		Mobile	AL	1	36608	1	Metropolitan area core: primary flow within an urbanized area of 50,000 and greater	US	Neurosurgery	Y	22551	Fusion of spine bones with removal of disc at upper spinal column, anterior approach	N	F	13	13	13	4566	1502.77	1197.33	1387.35
1609918416	Nasr	Fadi	F	MD	M	I	4120 W Memorial Rd	Suite 300	Oklahoma City	OK	40	73120	1	Metropolitan area core: primary flow within an urbanized area of 50,000 and greater	US	Neurosurgery	Y	22551	Fusion of spine bones with removal of disc at upper spinal column, anterior approach	N	F	26	26	26	10425.3	1528.77	1222.19	1369.05
1619030996	Wilson	Gregory	L	D.O.	M	I	9709 E 79th St S		Tulsa	OK	40	74133	1	Metropolitan area core: primary flow within an urbanized area of 50,000 and greater	US	Neurosurgery	Y	22551	Fusion of spine bones with removal of disc at upper spinal column, anterior approach	N	F	26	26	26	5629.96	1683.31	1341.17	1393.49
1619089125	Mark	Edward	K	M.D.	M	I	4274 N Valdosta Rd		Valdosta	GA	13	31602	1	Metropolitan area core: primary flow within an urbanized area of 50,000 and greater	US	Neurosurgery	Y	22551	Fusion of spine bones with removal of disc at upper spinal column, anterior approach	N	F	13	13	13	4500	1594.44	1287.38	1429.98
1619161221	De Castro	Igor		M.D.	M	I	1 Mercy Ln	Suite 502	Hot Springs	AR	5	71913	1	Metropolitan area core: primary flow within an urbanized area of 50,000 and greater	US	Neurosurgery	Y	22551	Fusion of spine bones with removal of disc at upper spinal column, anterior approach	N	F	12	12	12	11688	1626.89	1296.22	1366.76
1619934916	Duke	Derek	A	M.D.	M	I	861 Coronado Center Dr	Suite 200	Henderson	NV	32	89052	1	Metropolitan area core: primary flow within an urbanized area of 50,000 and greater	US	Neurosurgery	Y	22551	Fusion of spine bones with removal of disc at upper spinal column, anterior approach	N	F	16	16	16	17800	1747.16	1385.63	1396.69
1629015375	Kamath	Yogish	D	M.D.	M	I	1400 Vfw Parkway Ste 1c118a	Va Medical Center	W. Roxbury	MA	25	2132	1	Metropolitan area core: primary flow within an urbanized area of 50,000 and greater	US	Neurosurgery	Y	22551	Fusion of spine bones with removal of disc at upper spinal column, anterior approach	N	F	141	141	141	2023.64	1605.65	1277.24	1372.84
1629024401	Stringer	Walton	L	M.D.	M	I	2470 Flowood Drive		Flowood	MS	28	39232	1	Metropolitan area core: primary flow within an urbanized area of 50,000 and greater	US	Neurosurgery	Y	22551	Fusion of spine bones with removal of disc at upper spinal column, anterior approach	N	F	15	15	15	11060	1314.67	1043.14	1379.62
1629025663	Hersonskey	Tamir	Y	M.D.	M	I	301 Madison St Ste 300		Joliet	IL	17	60435	1	Metropolitan area core: primary flow within an urbanized area of 50,000 and greater	US	Neurosurgery	Y	22551	Fusion of spine bones with removal of disc at upper spinal column, anterior approach	N	F	22	22	22	5590	1358.69	1080.06	855.038
1629043930	Sikorski	Christian	W	M.D.	M	I	3950 Hollywood Rd	Suite 210	Saint Joseph	MI	26	49085	1	Metropolitan area core: primary flow within an urbanized area of 50,000 and greater	US	Neurosurgery	Y	22551	Fusion of spine bones with removal of disc at upper spinal column, anterior approach	N	F	15	18	15	4137.25	1410.35	1123.61	1142.49
1629052782	Chen	Ying	H	D.O.	M	I	70 S Cleveland Ave		Westerville	OH	39	43081	1	Metropolitan area core: primary flow within an urbanized area of 50,000 and greater	US	Neurosurgery	Y	22551	Fusion of spine bones with removal of disc at upper spinal column, anterior approach	N	F	16	16	16	4962	1432.07	1141	1171.34
1629056908	Patrick	Todd	A	MD PHD	M	I	910 E Houston St	Ste 330	Tyler	TX	48	75702	1	Metropolitan area core: primary flow within an urbanized area of 50,000 and greater	US	Neurosurgery	Y	22551	Fusion of spine bones with removal of disc at upper spinal column, anterior approach	N	F	28	28	28	4326	1666.49	1327.77	1400.31
1629115308	Hollis	Peter			M	I	4500 Parsons Blvd		Flushing	NY	36	11355	1	Metropolitan area core: primary flow within an urbanized area of 50,000 and greater	US	Neurosurgery	Y	22551	Fusion of spine bones with removal of disc at upper spinal column, anterior approach	N	F	11	11	11	18511	2065.05	1645.32	1251.54
1639149792	Schoettle	Timothy	P	M.D.	M	I	2011 Murphy Ave	Suite 301	Nashville	TN	47	37203	1	Metropolitan area core: primary flow within an urbanized area of 50,000 and greater	US	Neurosurgery	Y	22551	Fusion of spine bones with removal of disc at upper spinal column, anterior approach	N	F	13	13	13	4136	1355.36	1071.64	1299.43
1639222706	Giri	Bala	K	M.D.	M	I	1411 N Beckley Ave	Pavillion Iii, Suite 474	Dallas	TX	48	75203	1	Metropolitan area core: primary flow within an urbanized area of 50,000 and greater	US	Neurosurgery	Y	22551	Fusion of spine bones with removal of disc at upper spinal column, anterior approach	N	F	26	26	26	10117	1648.32	1313.3	1347.62
1639497563	Eddleman	Christopher	S	MD, PHD	M	I	1924 Pine St	Suite 504	Abilene	TX	48	79601	1	Metropolitan area core: primary flow within an urbanized area of 50,000 and greater	US	Neurosurgery	Y	22551	Fusion of spine bones with removal of disc at upper spinal column, anterior approach	N	F	13	13	13	4235	1616.5	1287.94	1394.15
1649204983	Vokshoor	Amir		M.D.	M	I	2811 Wilshire Blvd Ste 850		Santa Monica	CA	6	90403	1	Metropolitan area core: primary flow within an urbanized area of 50,000 and greater	US	Neurosurgery	Y	22551	Fusion of spine bones with removal of disc at upper spinal column, anterior approach	N	F	20	20	20	20000	1607.57	1278.21	1317.79
1649214354	Elliott	John	P	M.D.	M	I	499 E Hampden Ave	Suite 220	Englewood	CO	8	80113	1	Metropolitan area core: primary flow within an urbanized area of 50,000 and greater	US	Neurosurgery	Y	22551	Fusion of spine bones with removal of disc at upper spinal column, anterior approach	N	F	15	15	15	7270	1767.96	1408.62	1404.2
1649254855	Wolff	Charles	L	MD	M	I	8333 N Davis Hwy Fl 10		Pensacola	FL	12	32514	1	Metropolitan area core: primary flow within an urbanized area of 50,000 and greater	US	Neurosurgery	Y	22551	Fusion of spine bones with removal of disc at upper spinal column, anterior approach	N	F	14	14	14	5590	1773.78	1413.25	1359.1
1649282245	Macdonald	Aaron	C	M.D.	M	I	109 Montgomery Dr		Anderson	SC	45	29621	1	Metropolitan area core: primary flow within an urbanized area of 50,000 and greater	US	Neurosurgery	Y	22551	Fusion of spine bones with removal of disc at upper spinal column, anterior approach	N	F	11	11	11	6952.5	1322.8	1074.45	1403
1649346784	Ryan	Patrick	G	M.D.	M	I	1510 Forest Ave		Montgomery	AL	1	36106	1	Metropolitan area core: primary flow within an urbanized area of 50,000 and greater	US	Neurosurgery	Y	22551	Fusion of spine bones with removal of disc at upper spinal column, anterior approach	N	F	26	26	26	5400	1463.01	1163.25	1393.8
1649473000	Chi	John	H	MD	M	I	75 Francis St		Boston	MA	25	2115	1	Metropolitan area core: primary flow within an urbanized area of 50,000 and greater	US	Neurosurgery	Y	22551	Fusion of spine bones with removal of disc at upper spinal column, anterior approach	N	F	24	24	24	6633	1913.46	1524.55	1403.01
1649495896	Yam	David	A	M.D.	M	I	333 Se 7th Ave Ste 4350		Hillsboro	OR	41	97123	1	Metropolitan area core: primary flow within an urbanized area of 50,000 and greater	US	Neurosurgery	Y	22551	Fusion of spine bones with removal of disc at upper spinal column, anterior approach	N	F	49	49	49	4186.64	1711.43	1363.07	1407.49
1659325785	Crabtree	Herbert	M	M.D.	M	I	3801 S National Ave	West Tower, Suite 700	Springfield	MO	29	65807	1	Metropolitan area core: primary flow within an urbanized area of 50,000 and greater	US	Neurosurgery	Y	22551	Fusion of spine bones with removal of disc at upper spinal column, anterior approach	N	F	15	16	15	6467.58	1587.14	1264.56	1322.34
1659328029	Cannestra	Andrew	F	MD	M	I	800 Prudential Dr	Tower B, 11th Floor	Jacksonville	FL	12	32207	1	Metropolitan area core: primary flow within an urbanized area of 50,000 and greater	US	Neurosurgery	Y	22551	Fusion of spine bones with removal of disc at upper spinal column, anterior approach	N	F	22	22	22	5525.59	1778.66	1417.14	1383.87
1659360600	Bishop	Randolph	C	MD	M	I	8880 Abercorn St		Savannah	GA	13	31406	1	Metropolitan area core: primary flow within an urbanized area of 50,000 and greater	US	Neurosurgery	Y	22551	Fusion of spine bones with removal of disc at upper spinal column, anterior approach	N	F	26	26	26	8150	1634.7	1302.44	1403
1659366300	Scully	Thomas	B	MD	M	I	5860 N La Cholla Blvd	#100	Tucson	AZ	4	85741	1	Metropolitan area core: primary flow within an urbanized area of 50,000 and greater	US	Neurosurgery	Y	22551	Fusion of spine bones with removal of disc at upper spinal column, anterior approach	N	F	15	15	15	5000	1632.78	1298.25	1396.02
1659378123	Kachmann	Jeffrey	K	M.D.	M	I	7956 W Jefferson Blvd		Fort Wayne	IN	18	46804	1	Metropolitan area core: primary flow within an urbanized area of 50,000 and greater	US	Neurosurgery	Y	22551	Fusion of spine bones with removal of disc at upper spinal column, anterior approach	N	F	21	21	21	7609	1409.47	1123.93	1365.59
1659506871	Viljoen	Stephanus	V	M.D.	M	I	410 W 10th Ave		Columbus	OH	39	43210	1	Metropolitan area core: primary flow within an urbanized area of 50,000 and greater	US	Neurosurgery	Y	22551	Fusion of spine bones with removal of disc at upper spinal column, anterior approach	N	F	13	13	13	7460	1672.28	1332.38	1366.62
1659581601	Stanger	Richard	A	M.D.	M	I	10101 Park Rowe Ave	Suite 200	Baton Rouge	LA	22	70810	1	Metropolitan area core: primary flow within an urbanized area of 50,000 and greater	US	Neurosurgery	Y	22551	Fusion of spine bones with removal of disc at upper spinal column, anterior approach	N	F	21	21	21	8305	1692.6	1353.81	1419.7
1669451753	Snyder	William	E	MD	M	I	1932 Alcoa Hwy	Ste 255	Knoxville	TN	47	37920	1	Metropolitan area core: primary flow within an urbanized area of 50,000 and greater	US	Neurosurgery	Y	22551	Fusion of spine bones with removal of disc at upper spinal column, anterior approach	N	F	26	26	26	7561	1464.16	1156.89	1389.02
1669461000	Wienecke	Robert	J	M.D.	M	I	4120 W Memorial Rd	Ste 300	Oklahoma City	OK	40	73120	1	Metropolitan area core: primary flow within an urbanized area of 50,000 and greater	US	Neurosurgery	Y	22551	Fusion of spine bones with removal of disc at upper spinal column, anterior approach	N	F	13	13	13	10735	1487.1	1197.6	1353.9
1669465811	Smithson	John	R	MD	M	I	1120 Neo Loop		Grove	OK	40	74344	7	Small town core: primary flow within an urban cluster of 2,500 to 9,999	US	Neurosurgery	Y	22551	Fusion of spine bones with removal of disc at upper spinal column, anterior approach	N	F	12	12	12	3615	261.25	208.15	112.24
1669469227	Poffenbarger	Glen	J	MD	M	I	3030 Big Horn Ave		Cody	WY	56	82414	7	Small town core: primary flow within an urban cluster of 2,500 to 9,999	US	Neurosurgery	Y	22551	Fusion of spine bones with removal of disc at upper spinal column, anterior approach	N	F	23	23	23	18365.1	1727.12	1369.77	1396.8
1669503108	Hain	John	D	M.D.	M	I	13616 California St	Ste 100	Omaha	NE	31	68154	1	Metropolitan area core: primary flow within an urbanized area of 50,000 and greater	US	Neurosurgery	Y	22551	Fusion of spine bones with removal of disc at upper spinal column, anterior approach	N	F	11	11	11	5945	1514.78	1206.9	1385.17
1669548640	Summa	Christopher		M.D.	M	I	3035 N. Main Street		Soquel	CA	6	95073	1	Metropolitan area core: primary flow within an urbanized area of 50,000 and greater	US	Neurosurgery	Y	22551	Fusion of spine bones with removal of disc at upper spinal column, anterior approach	N	F	14	14	14	4057.86	1614.17	1286.09	1302.79
1669575619	Ray	Wilson	Z	MD	M	I	4921 Parkview Pl	Neuroscience Center 6c	Saint Louis	MO	29	63110	1	Metropolitan area core: primary flow within an urbanized area of 50,000 and greater	US	Neurosurgery	Y	22551	Fusion of spine bones with removal of disc at upper spinal column, anterior approach	N	F	17	17	17	6600	1684.51	1349.44	1422.77
1669638078	Patel	Nimesh	H	MD	M	I	1411 N Beckley Ave	Pav Iii Ste#152	Dallas	TX	48	75203	1	Metropolitan area core: primary flow within an urbanized area of 50,000 and greater	US	Neurosurgery	Y	22551	Fusion of spine bones with removal of disc at upper spinal column, anterior approach	N	F	23	23	23	6951	1653.73	1317.6	1403
1669652699	Garrett	Mark	P	M.D.	M	I	1875 W Frye Rd Ste 300		Chandler	AZ	4	85224	1	Metropolitan area core: primary flow within an urbanized area of 50,000 and greater	US	Neurosurgery	Y	22551	Fusion of spine bones with removal of disc at upper spinal column, anterior approach	N	F	19	19	19	7000	1690.62	1346.99	1403
1669672960	Nalbach	Stephen	V	M.D.	M	I	700 Olympic Plaza Cir Ste 850		Tyler	TX	48	75701	1	Metropolitan area core: primary flow within an urbanized area of 50,000 and greater	US	Neurosurgery	Y	22551	Fusion of spine bones with removal of disc at upper spinal column, anterior approach	N	F	32	32	32	4147.5	1179.12	950.498	1022.72
1669675641	Benglis	David	M	M.D.	M	I	2001 Peachtree Rd Ne	Suite 575	Atlanta	GA	13	30309	1	Metropolitan area core: primary flow within an urbanized area of 50,000 and greater	US	Neurosurgery	Y	22551	Fusion of spine bones with removal of disc at upper spinal column, anterior approach	N	F	21	21	21	7586.56	1656.27	1319.63	1261.03
1679510705	Emadian	Seyed	M	MD PH D	M	I	730 Kings Lane	Premier Neurosurgery & Spine Center Pc	Tullahoma	TN	47	37388	4	Micropolitan area core: primary flow within an urban cluster of 10,000 to 49,999	US	Neurosurgery	Y	22551	Fusion of spine bones with removal of disc at upper spinal column, anterior approach	N	F	30	30	30	5691	1478.45	1171.38	1344.09
1679515944	Mcpherson	Christopher	M	M.D.	M	I	6130 Harrison Ave		Cincinnati	OH	39	45247	1	Metropolitan area core: primary flow within an urbanized area of 50,000 and greater	US	Neurosurgery	Y	22551	Fusion of spine bones with removal of disc at upper spinal column, anterior approach	N	F	17	17	17	8712	1662.74	1324.79	1361.74
1679522080	Bydon	Ali		M.D.	M	I	600 N Wolfe St		Baltimore	MD	24	21287	1	Metropolitan area core: primary flow within an urbanized area of 50,000 and greater	US	Neurosurgery	Y	22551	Fusion of spine bones with removal of disc at upper spinal column, anterior approach	N	F	14	14	14	12381.4	1783.41	1420.93	1209.04
1679533343	Macfarlane	John	R	M.D.	M	I	5171 Cottonwood St	Suite 950	Murray	UT	49	84107	1	Metropolitan area core: primary flow within an urbanized area of 50,000 and greater	US	Neurosurgery	Y	22551	Fusion of spine bones with removal of disc at upper spinal column, anterior approach	N	F	19	19	19	9616.79	1525.74	1217.87	1349.31
1679538334	Mintz	Abraham		M.D.	M	I	115 Technology Dr Unit B106		Trumbull	CT	9	6611	1	Metropolitan area core: primary flow within an urbanized area of 50,000 and greater	US	Neurosurgery	Y	22551	Fusion of spine bones with removal of disc at upper spinal column, anterior approach	N	F	13	13	13	8700	1087.86	855.534	718.142
1679541528	Remington	Benjamin	J	M.D.	M	I	4016 Dale Rd		Modesto	CA	6	95356	1	Metropolitan area core: primary flow within an urbanized area of 50,000 and greater	US	Neurosurgery	Y	22551	Fusion of spine bones with removal of disc at upper spinal column, anterior approach	N	F	11	11	11	10606	1601.51	1263.93	1351.59
1679552772	Toussaint	Leonide	G	M.D.	M	I	3201 University Dr E	Suite 410	Bryan	TX	48	77802	1	Metropolitan area core: primary flow within an urbanized area of 50,000 and greater	US	Neurosurgery	Y	22551	Fusion of spine bones with removal of disc at upper spinal column, anterior approach	N	F	13	13	13	4229	1578.36	1257.55	1299.87
1679580096	Misra	Mukesh		MD	M	I	42135 10th St W	Suite 301	Lancaster	CA	6	93534	1	Metropolitan area core: primary flow within an urbanized area of 50,000 and greater	US	Neurosurgery	Y	22551	Fusion of spine bones with removal of disc at upper spinal column, anterior approach	N	F	23	23	23	7000	1716.81	1349.86	1388.02
1679665541	Macgregor	Margaret		M.D.	F	I	800 N. 1st		Springfield	IL	17	62702	1	Metropolitan area core: primary flow within an urbanized area of 50,000 and greater	US	Neurosurgery	Y	22551	Fusion of spine bones with removal of disc at upper spinal column, anterior approach	N	F	11	12	12	6762.74	1559.84	1242.8	1390.21
1679759625	Stevens	Qualls	E	DO	M	I	1342 S Douglas Blvd	Suite A	Midwest City	OK	40	73130	1	Metropolitan area core: primary flow within an urbanized area of 50,000 and greater	US	Neurosurgery	Y	22551	Fusion of spine bones with removal of disc at upper spinal column, anterior approach	N	F	20	20	20	5000	1600.15	1274.92	1396.61
1679890701	Harwell	Daniel	M	MD	M	I	1500 East Medical Center Drive	2nd Floor Taubman Center Recp G	Ann Arbor	MI	26	48109	1	Metropolitan area core: primary flow within an urbanized area of 50,000 and greater	US	Neurosurgery	Y	22551	Fusion of spine bones with removal of disc at upper spinal column, anterior approach	N	F	11	11	11	6390	1683.31	1341.17	1391.76
1679898548	Marky	Andrew	H		M	I	7825 Ballantyne Commons Pkwy Ste 150		Charlotte	NC	37	28277	1	Metropolitan area core: primary flow within an urbanized area of 50,000 and greater	US	Neurosurgery	Y	22551	Fusion of spine bones with removal of disc at upper spinal column, anterior approach	N	F	11	11	11	8882	1666.76	1314.73	1376.28
1689605974	Morris	David	L	MD	M	I	515 W Jefferson St		Petoskey	MI	26	49770	7	Small town core: primary flow within an urban cluster of 2,500 to 9,999	US	Neurosurgery	Y	22551	Fusion of spine bones with removal of disc at upper spinal column, anterior approach	N	F	14	14	14	11288	1718	1368.81	1403
1689623811	Vaught	Kevin	A	MD	M	I	1723 Broadway	Suite 410	Cape Girardeau	MO	29	63701	1	Metropolitan area core: primary flow within an urbanized area of 50,000 and greater	US	Neurosurgery	Y	22551	Fusion of spine bones with removal of disc at upper spinal column, anterior approach	N	F	13	13	13	10606	1677.74	1336.74	1403.01
1689657306	Sampath	Prakash		MD	M	I	120 Dudley St		Providence	RI	44	2905	1	Metropolitan area core: primary flow within an urbanized area of 50,000 and greater	US	Neurosurgery	Y	22551	Fusion of spine bones with removal of disc at upper spinal column, anterior approach	N	F	13	13	13	5000	1465.29	1167.47	1133.19
1689663544	Nguyen	Tung	T		M	I	17 Prospect St		Nashua	NH	33	3060	1	Metropolitan area core: primary flow within an urbanized area of 50,000 and greater	US	Neurosurgery	Y	22551	Fusion of spine bones with removal of disc at upper spinal column, anterior approach	N	F	12	12	12	4948	1726.64	1375.7	1344.54
1689669905	Pagnanelli	David	M	MD	M	I	5604 Sw Lee Blvd	Suite 357	Lawton	OK	40	73505	1	Metropolitan area core: primary flow within an urbanized area of 50,000 and greater	US	Neurosurgery	Y	22551	Fusion of spine bones with removal of disc at upper spinal column, anterior approach	N	F	14	14	14	4821	1502.95	1197.47	1377.95
1689672446	Dowd	Gregory	C	M.D.	M	I	3704 North Blvd	Suite C	Alexandria	LA	22	71301	1	Metropolitan area core: primary flow within an urbanized area of 50,000 and greater	US	Neurosurgery	Y	22551	Fusion of spine bones with removal of disc at upper spinal column, anterior approach	N	F	28	28	28	3819	1731.04	1367.71	1358.25
1689679219	Wray	Steven	D	M.D.	M	I	2001 Peachtree Rd Ne Ste 575		Atlanta	GA	13	30309	1	Metropolitan area core: primary flow within an urbanized area of 50,000 and greater	US	Neurosurgery	Y	22551	Fusion of spine bones with removal of disc at upper spinal column, anterior approach	N	F	14	14	14	6397.71	1725.41	1374.72	1401.28
1689728289	Cutler	Scott	G	M.D.	M	I	4321 N. Macdill Ave	Suite 303	Tampa	FL	12	33607	1	Metropolitan area core: primary flow within an urbanized area of 50,000 and greater	US	Neurosurgery	Y	22551	Fusion of spine bones with removal of disc at upper spinal column, anterior approach	N	F	14	14	14	8413	1667.44	1325.81	1352.89
1689806465	Richard	Paul	S	MD	M	I	6101 Pine Ridge Rd	Desk 24	Naples	FL	12	34119	1	Metropolitan area core: primary flow within an urbanized area of 50,000 and greater	US	Neurosurgery	Y	22551	Fusion of spine bones with removal of disc at upper spinal column, anterior approach	N	F	15	17	17	24220	1922.21	1531.51	1353.44
1689808107	Couch	Jonathan	D	D.O.	M	I	1532 Lone Oak Rd	Suite 143	Paducah	KY	21	42003	4	Micropolitan area core: primary flow within an urban cluster of 10,000 to 49,999	US	Neurosurgery	Y	22551	Fusion of spine bones with removal of disc at upper spinal column, anterior approach	N	F	18	18	18	2800	1547.76	1225.08	1311.68
1689833329	Gary	Matthew	F	M.D.	M	I	1365b Clifton Rd Ne	Suite 6200	Atlanta	GA	13	30322	1	Metropolitan area core: primary flow within an urbanized area of 50,000 and greater	US	Neurosurgery	Y	22551	Fusion of spine bones with removal of disc at upper spinal column, anterior approach	N	F	11	11	11	6821.18	1500.18	1195.27	1181.47
1689864506	Hsieh	Kevin	E	M.D.	M	I	1430 22nd St		Sacramento	CA	6	95816	1	Metropolitan area core: primary flow within an urbanized area of 50,000 and greater	US	Neurosurgery	Y	22551	Fusion of spine bones with removal of disc at upper spinal column, anterior approach	N	F	20	20	20	5082	1710.2	1362.6	1400.98
1689871998	Sweeney	Justin	M	M.D.	M	I	621 S New Ballas Rd	Suite 297a	Saint Louis	MO	29	63141	1	Metropolitan area core: primary flow within an urbanized area of 50,000 and greater	US	Neurosurgery	Y	22551	Fusion of spine bones with removal of disc at upper spinal column, anterior approach	N	F	11	11	11	8730	1751.59	1395.58	1402.33
1689876005	Trammell	James	T	MD	M	I	1850 Hickory St	Suite 101	Abilene	TX	48	79601	1	Metropolitan area core: primary flow within an urbanized area of 50,000 and greater	US	Neurosurgery	Y	22551	Fusion of spine bones with removal of disc at upper spinal column, anterior approach	N	F	20	20	20	4235	1557.76	1245.63	1354.94
1699730986	Rajpal	Sharad		M.D.	M	I	4743 Arapahoe Ave Ste 202		Boulder	CO	8	80303	1	Metropolitan area core: primary flow within an urbanized area of 50,000 and greater	US	Neurosurgery	Y	22551	Fusion of spine bones with removal of disc at upper spinal column, anterior approach	N	F	22	22	22	7823.24	1632.94	1303.4	1356.8
1699752048	Sethi	Khalid		M.D.	M	I	46 Harrison St		Johnson City	NY	36	13790	1	Metropolitan area core: primary flow within an urbanized area of 50,000 and greater	US	Neurosurgery	Y	22551	Fusion of spine bones with removal of disc at upper spinal column, anterior approach	N	F	23	23	23	4979.9	1568.29	1249.53	1396.33
1699783498	Floyd	David	T	M.D.	M	I	1 Freedom Way		Augusta	GA	13	30904	1	Metropolitan area core: primary flow within an urbanized area of 50,000 and greater	US	Neurosurgery	Y	22551	Fusion of spine bones with removal of disc at upper spinal column, anterior approach	N	F	13	13	13	4219.42	1165.45	928.569	906.554
1699797571	Mchugh	Bernie	G	M.D.	M	I	312 Grammont St Ste 404		Monroe	LA	22	71201	1	Metropolitan area core: primary flow within an urbanized area of 50,000 and greater	US	Neurosurgery	Y	22551	Fusion of spine bones with removal of disc at upper spinal column, anterior approach	N	F	15	15	15	7685	1663.85	1319.47	1396.9
1700081395	Terry	Anna	R	M.D.	F	I	2150 Pennsylvania Ave Nw	Suite 7-420	Washington	DC	11	20037	1	Metropolitan area core: primary flow within an urbanized area of 50,000 and greater	US	Neurosurgery	Y	22551	Fusion of spine bones with removal of disc at upper spinal column, anterior approach	N	F	12	12	12	9000	1633.89	1296.86	1389.7
1700810876	Curtis	Brian	V	M.D.	M	I	1905 W 32nd St	Ste 403	Joplin	MO	29	64804	1	Metropolitan area core: primary flow within an urbanized area of 50,000 and greater	US	Neurosurgery	Y	22551	Fusion of spine bones with removal of disc at upper spinal column, anterior approach	N	F	16	16	16	5021.06	1677.74	1336.74	1398.87
1700856994	Lanford	Gregory	B	M.D.	M	I	2011 Murphy Ave	Suite 301	Nashville	TN	47	37203	1	Metropolitan area core: primary flow within an urbanized area of 50,000 and greater	US	Neurosurgery	Y	22551	Fusion of spine bones with removal of disc at upper spinal column, anterior approach	N	F	31	31	31	4136	1441.48	1138.82	1421.79
1700867348	Duarte	Luis	E	MD	M	I	120 E Beauregard Ave		San Angelo	TX	48	76903	1	Metropolitan area core: primary flow within an urbanized area of 50,000 and greater	US	Neurosurgery	Y	22551	Fusion of spine bones with removal of disc at upper spinal column, anterior approach	N	F	31	31	31	5055	1666.49	1327.77	1400.57
1710051305	Delasotta	Fernando	J	M.D.	M	I	598 New Rd		Linwood	NJ	34	8221	1	Metropolitan area core: primary flow within an urbanized area of 50,000 and greater	US	Neurosurgery	Y	22551	Fusion of spine bones with removal of disc at upper spinal column, anterior approach	N	F	19	19	19	16000	1800.78	1434.77	1409.69
1710084744	Wohns	Richard	N	M.D.	M	I	1519 3rd St Se	Suite 101	Puyallup	WA	53	98372	1	Metropolitan area core: primary flow within an urbanized area of 50,000 and greater	US	Neurosurgery	Y	22551	Fusion of spine bones with removal of disc at upper spinal column, anterior approach	N	F	14	14	14	5349.75	1765.27	1406.47	1377.11
1710099809	Beck	David	W	MD	M	I	1010 4th St Sw	Suite 105	Mason City	IA	19	50401	4	Micropolitan area core: primary flow within an urban cluster of 10,000 to 49,999	US	Neurosurgery	Y	22551	Fusion of spine bones with removal of disc at upper spinal column, anterior approach	N	F	14	14	14	6569.64	1496.41	1192.26	1372.89
1710151980	Welling	Blake	G	MD	M	I	4403 Harrison Blvd	#1815	Ogden	UT	49	84403	1	Metropolitan area core: primary flow within an urbanized area of 50,000 and greater	US	Neurosurgery	Y	22551	Fusion of spine bones with removal of disc at upper spinal column, anterior approach	N	F	11	11	11	7444	1662.24	1321.67	1403
1710191184	Koga	Sebastian	F	MD	M	I	15752 Medical Arts Plaza Drive	Suite 100	Hammond	LA	22	70403	1	Metropolitan area core: primary flow within an urbanized area of 50,000 and greater	US	Neurosurgery	Y	22551	Fusion of spine bones with removal of disc at upper spinal column, anterior approach	N	F	15	15	15	4476	1826.63	1455.36	1425.11
1710927694	Mckenzie	Rick	L	MD	M	I	701 University Blvd E	Suite 702	Tuscaloosa	AL	1	35401	1	Metropolitan area core: primary flow within an urbanized area of 50,000 and greater	US	Neurosurgery	Y	22551	Fusion of spine bones with removal of disc at upper spinal column, anterior approach	N	F	35	36	36	2439.67	691.36	553.777	612.71
1710932579	Ling	Benjamin		M.D.	M	I	105 W 8th Ave	Suite 200	Spokane	WA	53	99204	1	Metropolitan area core: primary flow within an urbanized area of 50,000 and greater	US	Neurosurgery	Y	22551	Fusion of spine bones with removal of disc at upper spinal column, anterior approach	N	F	20	20	20	4136	1601.65	1279.87	1434.61
1710935887	Andrews	Brian	T	M.D.	M	I	45 Castro St	Suite 421	San Francisco	CA	6	94114	1	Metropolitan area core: primary flow within an urbanized area of 50,000 and greater	US	Neurosurgery	Y	22551	Fusion of spine bones with removal of disc at upper spinal column, anterior approach	N	F	12	12	12	5000	1856.5	1467.01	1397.38
1710939889	Oetting	Gregory	M	M.D.	M	I	840 Stevens Creek Road		Augusta	GA	13	30907	1	Metropolitan area core: primary flow within an urbanized area of 50,000 and greater	US	Neurosurgery	Y	22551	Fusion of spine bones with removal of disc at upper spinal column, anterior approach	N	F	38	38	38	5930	1016.72	808.786	798.106
1710945415	Mayr	Matthew	T	M.D.	M	I	1651 N Parham Rd		Richmond	VA	51	23229	1	Metropolitan area core: primary flow within an urbanized area of 50,000 and greater	US	Neurosurgery	Y	22551	Fusion of spine bones with removal of disc at upper spinal column, anterior approach	N	F	17	17	17	5114	1726.95	1358.79	1386.12
1710963038	Dhillon	Manprit	K	MD	F	I	42135 10th St W	Suite # 301	Lancaster	CA	6	93534	1	Metropolitan area core: primary flow within an urbanized area of 50,000 and greater	US	Neurosurgery	Y	22551	Fusion of spine bones with removal of disc at upper spinal column, anterior approach	N	F	14	14	14	7000	1665.61	1324.36	1365.04
1710980370	Groff	Michael	W	M.D.	M	I	75 Francis St	Neurosurgery	Boston	MA	25	2115	1	Metropolitan area core: primary flow within an urbanized area of 50,000 and greater	US	Neurosurgery	Y	22551	Fusion of spine bones with removal of disc at upper spinal column, anterior approach	N	F	13	13	13	6749.92	1913.46	1524.55	1403.01
1710995949	Morgan	Brent	C	MD	M	I	4510 Medical Center Dr.	Suite 301	Mckinney	TX	48	75069	1	Metropolitan area core: primary flow within an urbanized area of 50,000 and greater	US	Neurosurgery	Y	22551	Fusion of spine bones with removal of disc at upper spinal column, anterior approach	N	F	12	12	12	4577.42	1733.63	1381.26	1401.59
1720030273	Masson	Robert	L	M.D.	M	I	2706 Rew Cir		Ocoee	FL	12	34761	1	Metropolitan area core: primary flow within an urbanized area of 50,000 and greater	US	Neurosurgery	Y	22551	Fusion of spine bones with removal of disc at upper spinal column, anterior approach	N	F	13	13	13	21619.9	1782.67	1417.43	1404.11
1720033939	Villavicencio	Alan	T	MD	M	I	4743 Arapahoe Ave	Suite 202	Boulder	CO	8	80303	1	Metropolitan area core: primary flow within an urbanized area of 50,000 and greater	US	Neurosurgery	Y	22551	Fusion of spine bones with removal of disc at upper spinal column, anterior approach	N	F	17	17	17	7823.24	1553.32	1244.14	1299.84
1720044415	Yeh	David	J	MD	M	I	1531 Higuera St		San Luis Obispo	CA	6	93401	1	Metropolitan area core: primary flow within an urbanized area of 50,000 and greater	US	Neurosurgery	Y	22551	Fusion of spine bones with removal of disc at upper spinal column, anterior approach	N	F	28	28	28	8757	1655.83	1321.39	1411.56
1720076706	Jallo	Jack	I	MD	M	I	909 Walnut St	2nd Floor	Philadelphia	PA	42	19107	1	Metropolitan area core: primary flow within an urbanized area of 50,000 and greater	US	Neurosurgery	Y	22551	Fusion of spine bones with removal of disc at upper spinal column, anterior approach	N	F	12	12	12	4905	1915.75	1526.37	1408.09
1720098023	Pollard	Barry	L	MD	M	I	102 S Van Buren		Enid	OK	40	73703	4	Micropolitan area core: primary flow within an urban cluster of 10,000 to 49,999	US	Neurosurgery	Y	22551	Fusion of spine bones with removal of disc at upper spinal column, anterior approach	N	F	14	14	14	1675.58	1635.95	1290.37	1385.43
1720213895	Spitz	Steven	M	MD	M	I	57 Executive Park S # 2000	Orthopaedics And Spine Center	Atlanta	GA	13	30329	1	Metropolitan area core: primary flow within an urbanized area of 50,000 and greater	US	Neurosurgery	Y	22551	Fusion of spine bones with removal of disc at upper spinal column, anterior approach	N	F	16	16	16	4255.86	1903.14	1516.32	1370.12
1720228331	Ray	Pulak		M.D.	M	I	3401 N Broad St	Suite C540	Philadelphia	PA	42	19140	1	Metropolitan area core: primary flow within an urbanized area of 50,000 and greater	US	Neurosurgery	Y	22551	Fusion of spine bones with removal of disc at upper spinal column, anterior approach	N	F	19	19	19	8500	1812.01	1443.72	1407.3
1730101148	Johans	Timothy	J	MD	M	I	6140 Curtisian Ave	Suite 400	Boise	ID	16	83704	1	Metropolitan area core: primary flow within an urbanized area of 50,000 and greater	US	Neurosurgery	Y	22551	Fusion of spine bones with removal of disc at upper spinal column, anterior approach	N	F	12	12	12	18162.8	1366.41	1097.01	1357.65
1730249582	Pingree	James	C	MD	M	I	1220 E 3900 S Ste 4e		Salt Lake City	UT	49	84124	1	Metropolitan area core: primary flow within an urbanized area of 50,000 and greater	US	Neurosurgery	Y	22551	Fusion of spine bones with removal of disc at upper spinal column, anterior approach	N	F	13	13	13	5170	1677.13	1336.25	1392.73
1730340324	Hammers	Ronald	L	M.D.	M	I	2312 N Nevada Ave	Suite 100	Colorado Springs	CO	8	80907	1	Metropolitan area core: primary flow within an urbanized area of 50,000 and greater	US	Neurosurgery	Y	22551	Fusion of spine bones with removal of disc at upper spinal column, anterior approach	N	F	11	11	11	13027	1783.45	1420.96	1406.27
1730347899	Phillips	Blake		M.D.	M	I	9601 Baptist Health Dr	Suite 310	Little Rock	AR	5	72205	1	Metropolitan area core: primary flow within an urbanized area of 50,000 and greater	US	Neurosurgery	Y	22551	Fusion of spine bones with removal of disc at upper spinal column, anterior approach	N	F	22	22	22	3657	1466.32	1171.92	1371.74
1740221910	Bhattacharjee	Sumon		MD	M	I	1305 W American Dr		Neenah	WI	55	54956	1	Metropolitan area core: primary flow within an urbanized area of 50,000 and greater	US	Neurosurgery	Y	22551	Fusion of spine bones with removal of disc at upper spinal column, anterior approach	N	F	11	11	11	18445	1550.83	1235.62	1403
1740281880	Murray	Rhett	B	MD	M	I	201 Governors Drive 1st Floor		Huntsville	AL	1	35801	1	Metropolitan area core: primary flow within an urbanized area of 50,000 and greater	US	Neurosurgery	Y	22551	Fusion of spine bones with removal of disc at upper spinal column, anterior approach	N	F	22	22	22	4739	1423.97	1137.88	1398.27
1750311098	Callahan	James	D	M.D.	M	I	1210 B Medical Arts Blvd	#217	Anderson	IN	18	46011	1	Metropolitan area core: primary flow within an urbanized area of 50,000 and greater	US	Neurosurgery	Y	22551	Fusion of spine bones with removal of disc at upper spinal column, anterior approach	N	F	14	14	14	4220	1537.44	1220.85	1398.96
1750331104	Fulmer	Benjamin	B	MD	M	I	806 Saint Vincents Dr		Birmingham	AL	1	35205	1	Metropolitan area core: primary flow within an urbanized area of 50,000 and greater	US	Neurosurgery	Y	22551	Fusion of spine bones with removal of disc at upper spinal column, anterior approach	N	F	28	28	28	7982.21	1452.67	1158.07	1305.86
1750354437	Silver	Mark	V	MD	M	I	300 N Highland Ave Ste 310		Sherman	TX	48	75092	1	Metropolitan area core: primary flow within an urbanized area of 50,000 and greater	US	Neurosurgery	Y	22551	Fusion of spine bones with removal of disc at upper spinal column, anterior approach	N	F	22	22	22	2543.39	1841.49	1498.71	1398.93
1750355251	Arce	Carlos	A	MD	M	I	580 W 8th St	Ufjp Neurosurgery	Jacksonville	FL	12	32209	1	Metropolitan area core: primary flow within an urbanized area of 50,000 and greater	US	Neurosurgery	Y	22551	Fusion of spine bones with removal of disc at upper spinal column, anterior approach	N	F	11	11	11	9600	1518.15	1222.36	1340.2
1750367876	Chow	Thomas		M.D.	M	I	703 E Marshall Ave	Suite 3004	Longview	TX	48	75601	1	Metropolitan area core: primary flow within an urbanized area of 50,000 and greater	US	Neurosurgery	Y	22551	Fusion of spine bones with removal of disc at upper spinal column, anterior approach	N	F	20	20	20	6500	1532.25	1218.32	1329.57
1750380580	Smith	Mark	D	MD	M	I	225 Baldwin Ave		Charlotte	NC	37	28204	1	Metropolitan area core: primary flow within an urbanized area of 50,000 and greater	US	Neurosurgery	Y	22551	Fusion of spine bones with removal of disc at upper spinal column, anterior approach	N	F	13	13	13	8041	1624.61	1273.16	1374.3
1750399275	Wahl	Melvin	M	MD	M	I	512 N Young St		Kennewick	WA	53	99336	1	Metropolitan area core: primary flow within an urbanized area of 50,000 and greater	US	Neurosurgery	Y	22551	Fusion of spine bones with removal of disc at upper spinal column, anterior approach	N	F	20	20	20	3311	1636.06	1300.54	1376.27
1750409520	Bisson	Erica	F	M.D.	F	I	41 Mall Rd	Lahey Clinic- Department Of Neurosurgery	Burlington	MA	25	1805	1	Metropolitan area core: primary flow within an urbanized area of 50,000 and greater	US	Neurosurgery	Y	22551	Fusion of spine bones with removal of disc at upper spinal column, anterior approach	N	F	11	11	11	7619.93	1651.7	1314.65	1422.65
1750562260	Magnadottir	Hulda	B	M.D.	F	I	106 Hanover St		Lebanon	NH	33	3766	4	Micropolitan area core: primary flow within an urban cluster of 10,000 to 49,999	US	Neurosurgery	Y	22551	Fusion of spine bones with removal of disc at upper spinal column, anterior approach	N	F	17	17	17	3442.1	1896.86	1530.66	1403
1750587838	Kelley	Brian	C	D.O.	M	I	1614 Wolf Cir		Lake Charles	LA	22	70605	1	Metropolitan area core: primary flow within an urbanized area of 50,000 and greater	US	Neurosurgery	Y	22551	Fusion of spine bones with removal of disc at upper spinal column, anterior approach	N	F	18	18	18	4741.32	1697.69	1352.63	1400.2
1750592051	Losiniecki	Andrew		MD	M	I	230 E Day Rd Ste 180		Mishawaka	IN	18	46545	1	Metropolitan area core: primary flow within an urbanized area of 50,000 and greater	US	Neurosurgery	Y	22551	Fusion of spine bones with removal of disc at upper spinal column, anterior approach	N	F	13	13	13	6355	1252.12	999.741	1403
1750608527	Danison	Aaron	P		M	I	2325 Stantonsburg Rd		Greenville	NC	37	27834	1	Metropolitan area core: primary flow within an urbanized area of 50,000 and greater	US	Neurosurgery	Y	22551	Fusion of spine bones with removal of disc at upper spinal column, anterior approach	N	F	12	12	12	4116	1497.64	1193.24	1269.2
1760432090	Baker	Christopher	J	M.D.	M	I	1605 W Fairbanks Ave		Winter Park	FL	12	32789	1	Metropolitan area core: primary flow within an urbanized area of 50,000 and greater	US	Neurosurgery	Y	22551	Fusion of spine bones with removal of disc at upper spinal column, anterior approach	N	F	19	19	19	5500	1833.66	1460.88	1405.97
1760447882	Scrantz	Kelly	J	MD	M	I	10101 Park Rowe Ave., Suite 200		Baton Rouge	LA	22	70810	1	Metropolitan area core: primary flow within an urbanized area of 50,000 and greater	US	Neurosurgery	Y	22551	Fusion of spine bones with removal of disc at upper spinal column, anterior approach	N	F	18	18	18	8305	1750.19	1394.46	1402.05
1760487128	Sandhu	Faheem	A	M.D.	M	I	10401 Hospital Dr	Ste 101	Clinton	MD	24	20735	1	Metropolitan area core: primary flow within an urbanized area of 50,000 and greater	US	Neurosurgery	Y	22551	Fusion of spine bones with removal of disc at upper spinal column, anterior approach	N	F	22	22	22	4358	1950.79	1547.65	1373.11
1760589576	Lin	Dean	D	MD	M	I	2780 Cleveland Avenue	Suite 819	Fort Myers	FL	12	33901	1	Metropolitan area core: primary flow within an urbanized area of 50,000 and greater	US	Neurosurgery	Y	22551	Fusion of spine bones with removal of disc at upper spinal column, anterior approach	N	F	11	11	11	8216.45	1986.41	1582.66	1403
1760598999	Kendrick	F.	D	M.D.	M	I	2065 E South Blvd	Suite 204	Montgomery	AL	1	36116	1	Metropolitan area core: primary flow within an urbanized area of 50,000 and greater	US	Neurosurgery	Y	22551	Fusion of spine bones with removal of disc at upper spinal column, anterior approach	N	F	13	13	13	4957	1366.18	1089.93	1421.67
1760618862	Macnutt	James	M	DO	M	I	1012 E 2nd St		Duluth	MN	27	55805	1	Metropolitan area core: primary flow within an urbanized area of 50,000 and greater	US	Neurosurgery	Y	22551	Fusion of spine bones with removal of disc at upper spinal column, anterior approach	N	F	12	12	12	4200	1587.07	1264.49	1403
1760662720	Uschold	Timothy	D	MD	M	I	2900 State St		Medford	OR	41	97504	1	Metropolitan area core: primary flow within an urbanized area of 50,000 and greater	US	Neurosurgery	Y	22551	Fusion of spine bones with removal of disc at upper spinal column, anterior approach	N	F	13	13	13	10472.7	1670.95	1331.32	1403
1760670889	Deukmedjian	Armen	R	M.D.	M	I	2700 Healing Way Ste 300		Wesley Chapel	FL	12	33543	1	Metropolitan area core: primary flow within an urbanized area of 50,000 and greater	US	Neurosurgery	Y	22551	Fusion of spine bones with removal of disc at upper spinal column, anterior approach	N	F	12	12	12	14888	1326.35	1056.76	968.222
1760687503	Surdell	Daniel	L	MD	M	I	988102 Nebraska Medical Ctr		Omaha	NE	31	68198	1	Metropolitan area core: primary flow within an urbanized area of 50,000 and greater	US	Neurosurgery	Y	22551	Fusion of spine bones with removal of disc at upper spinal column, anterior approach	N	F	11	11	11	3980.6	1472.09	1172.89	1345.63
1770500209	Wright	Neill	M	MD	M	I	4921 Parkview Pl Ste 6a6b	Ste 6a/6b	Saint Louis	MO	29	63110	1	Metropolitan area core: primary flow within an urbanized area of 50,000 and greater	US	Neurosurgery	Y	22551	Fusion of spine bones with removal of disc at upper spinal column, anterior approach	N	F	27	27	27	6751.11	1691.28	1343.79	1353.38
1770572133	Nottmeier	Eric	W	MD	M	I	4500 San Pablo Rd S		Jacksonville	FL	12	32224	1	Metropolitan area core: primary flow within an urbanized area of 50,000 and greater	US	Neurosurgery	Y	22551	Fusion of spine bones with removal of disc at upper spinal column, anterior approach	N	F	13	13	13	2262.68	1739.73	1386.13	1395.72
1770584203	Negron	Roberto	A	MD	M	I	4410 Medical Dr	Suite 610	San Antonio	TX	48	78229	1	Metropolitan area core: primary flow within an urbanized area of 50,000 and greater	US	Neurosurgery	Y	22551	Fusion of spine bones with removal of disc at upper spinal column, anterior approach	N	F	13	13	13	1250	232.642	186.788	113.472
1770634412	Li	Khan	W	M.D.	M	I	2400 Patterson St	Suite 319	Nashville	TN	47	37203	1	Metropolitan area core: primary flow within an urbanized area of 50,000 and greater	US	Neurosurgery	Y	22551	Fusion of spine bones with removal of disc at upper spinal column, anterior approach	N	F	14	14	14	4941.04	938.891	744.971	832.752
1770673766	D'agostino	Sabino	J	DO	M	I	9313 Medical Plaza Dr.	Suite 305	N. Charleston	SC	45	29406	1	Metropolitan area core: primary flow within an urbanized area of 50,000 and greater	US	Neurosurgery	Y	22551	Fusion of spine bones with removal of disc at upper spinal column, anterior approach	N	F	30	30	30	6854.63	1624.81	1313.9	1361.66
1770740516	Scott	Brandon	J	DO	M	I	3250 Gordonville Rd	Suite 450	Cape Girardeau	MO	29	63703	1	Metropolitan area core: primary flow within an urbanized area of 50,000 and greater	US	Neurosurgery	Y	22551	Fusion of spine bones with removal of disc at upper spinal column, anterior approach	N	F	15	15	15	5589	1627.41	1296.64	1403.01
1780611251	White	James		MD	M	I	100 Medical Center Dr	Ste 401	Gadsden	AL	1	35903	1	Metropolitan area core: primary flow within an urbanized area of 50,000 and greater	US	Neurosurgery	Y	22551	Fusion of spine bones with removal of disc at upper spinal column, anterior approach	N	F	17	17	17	6945	1473.36	1173.89	1403
1780620765	Soloniuk	Donald	S	M.D.	M	I	324 5th St	Suite 101	Lewiston	ID	16	83501	1	Metropolitan area core: primary flow within an urbanized area of 50,000 and greater	US	Neurosurgery	Y	22551	Fusion of spine bones with removal of disc at upper spinal column, anterior approach	N	F	16	16	16	4456.38	1165.51	926.717	1072.98
1780628719	Kokkino	Andrew	J	MD	M	I	3377 Riverbend Dr Fl 5		Springfield	OR	41	97477	1	Metropolitan area core: primary flow within an urbanized area of 50,000 and greater	US	Neurosurgery	Y	22551	Fusion of spine bones with removal of disc at upper spinal column, anterior approach	N	F	13	13	13	4332.54	1647.28	1312.41	1410.58
1780673814	Flotte	Edward	R	M.D.	M	I	3280 Dauphin St	Building A	Mobile	AL	1	36606	1	Metropolitan area core: primary flow within an urbanized area of 50,000 and greater	US	Neurosurgery	Y	22551	Fusion of spine bones with removal of disc at upper spinal column, anterior approach	N	F	18	18	18	7928.38	1334.86	1061.46	1176.58
1780680504	Stevenson	John	C	M.D.	M	I	4500 W Newberry Rd		Gainesville	FL	12	32607	1	Metropolitan area core: primary flow within an urbanized area of 50,000 and greater	US	Neurosurgery	Y	22551	Fusion of spine bones with removal of disc at upper spinal column, anterior approach	N	F	14	14	14	4750	1768.17	1408.78	1361.17
1780685818	Khairi	Saad		MD	M	I	355 W 16th St	Suite 5100	Indianapolis	IN	18	46202	1	Metropolitan area core: primary flow within an urbanized area of 50,000 and greater	US	Neurosurgery	Y	22551	Fusion of spine bones with removal of disc at upper spinal column, anterior approach	N	F	16	16	16	7188	1438.5	1155.32	1369.95
1780710822	Iguchi	Mark	H	MD	M	I	6535 N Charles St	Suite 600	Baltimore	MD	24	21204	1	Metropolitan area core: primary flow within an urbanized area of 50,000 and greater	US	Neurosurgery	Y	22551	Fusion of spine bones with removal of disc at upper spinal column, anterior approach	N	F	14	14	14	3901.93	1809.82	1441.97	1321.83
1780797019	Ostrup	Richard		M.D	M	I	2100 5th Ave	Ste 200	San Diego	CA	6	92101	1	Metropolitan area core: primary flow within an urbanized area of 50,000 and greater	US	Neurosurgery	Y	22551	Fusion of spine bones with removal of disc at upper spinal column, anterior approach	N	F	11	11	11	11833	1718.44	1369.16	1403
1780835769	Thomas	John	A	MD	M	I	2208 S 17th St	Suite 201	Wilmington	NC	37	28401	1	Metropolitan area core: primary flow within an urbanized area of 50,000 and greater	US	Neurosurgery	Y	22551	Fusion of spine bones with removal of disc at upper spinal column, anterior approach	N	F	29	29	29	5011.44	1588.43	1260.73	1391.11
1790702363	Lien	George	H	MD	M	I	1800 Medical Center Pkwy	Suite 300	Murfreesboro	TN	47	37129	1.1	Secondary flow 30% to <50% to a larger urbanized area of 50,000 and greater	US	Neurosurgery	Y	22551	Fusion of spine bones with removal of disc at upper spinal column, anterior approach	N	F	17	17	17	7160.54	1477.23	1168.87	1397.13
1790722692	Lundin	David	A	MD	M	I	4033 Talbot Rd S	Ste 520	Renton	WA	53	98055	1	Metropolitan area core: primary flow within an urbanized area of 50,000 and greater	US	Neurosurgery	Y	22551	Fusion of spine bones with removal of disc at upper spinal column, anterior approach	N	F	16	16	16	4406.48	1844.57	1469.66	1406.26
1790734226	Bowen	Samuel	R	MD	M	I	806 Saint Vincents Dr		Birmingham	AL	1	35205	1	Metropolitan area core: primary flow within an urbanized area of 50,000 and greater	US	Neurosurgery	Y	22551	Fusion of spine bones with removal of disc at upper spinal column, anterior approach	N	F	33	33	33	4984	779.994	617.383	708.21
1790734242	Miller	Joshua	A	MD	M	I	1510 Forest Ave		Montgomery	AL	1	36106	1	Metropolitan area core: primary flow within an urbanized area of 50,000 and greater	US	Neurosurgery	Y	22551	Fusion of spine bones with removal of disc at upper spinal column, anterior approach	N	F	11	11	11	7561	1467.02	1164.02	1403.01
1790764850	Underwood	Bill	D	M.D., PH.D.	M	I	227 Medical Park Dr Ste 103		Bridgeport	WV	54	26330	4	Micropolitan area core: primary flow within an urban cluster of 10,000 to 49,999	US	Neurosurgery	Y	22551	Fusion of spine bones with removal of disc at upper spinal column, anterior approach	N	F	11	11	11	5103	1699.84	1354.34	1355.17
1790771095	Duncan	Johnny	D	DO	M	I	4417 W Gore Blvd	Suite 9	Lawton	OK	40	73505	1	Metropolitan area core: primary flow within an urbanized area of 50,000 and greater	US	Neurosurgery	Y	22551	Fusion of spine bones with removal of disc at upper spinal column, anterior approach	N	F	15	15	15	8584.5	1683.31	1341.17	1403
1790776516	Anderson	Richard	P	M.D.	M	I	299 Carew St Ste 323		Springfield	MA	25	1104	1	Metropolitan area core: primary flow within an urbanized area of 50,000 and greater	US	Neurosurgery	Y	22551	Fusion of spine bones with removal of disc at upper spinal column, anterior approach	N	F	13	13	13	12300	1594.13	1258.9	1306.77
1801039052	Branch	Byron	C	M.D.	M	I	225 Baldwin Ave		Charlotte	NC	37	28204	1	Metropolitan area core: primary flow within an urbanized area of 50,000 and greater	US	Neurosurgery	Y	22551	Fusion of spine bones with removal of disc at upper spinal column, anterior approach	N	F	14	14	14	7610.21	1419.06	1130.64	1206.97
1801074661	Howes	Gregory	A	MD	M	I	2331 Franklin Rd Sw		Roanoke	VA	51	24014	1	Metropolitan area core: primary flow within an urbanized area of 50,000 and greater	US	Neurosurgery	Y	22551	Fusion of spine bones with removal of disc at upper spinal column, anterior approach	N	F	19	19	19	3700	1635.74	1303.27	1329.16
1801093224	Boswell	Scott	M	MD	M	I	501 S. Santa Fe	Suite 300	Salina	KS	20	67401	4	Micropolitan area core: primary flow within an urban cluster of 10,000 to 49,999	US	Neurosurgery	Y	22551	Fusion of spine bones with removal of disc at upper spinal column, anterior approach	N	F	14	14	14	6839	1599.43	1269.6	1379.94
1801800685	Holladay	Frank	P	M.D.	M	I	2040 Hutton Rd	Suite 105	Kansas City	KS	20	66109	1	Metropolitan area core: primary flow within an urbanized area of 50,000 and greater	US	Neurosurgery	Y	22551	Fusion of spine bones with removal of disc at upper spinal column, anterior approach	N	F	13	14	13	4840.04	1354.62	1084.34	1191.68
1801831292	Baek	Paul	N	MD	M	I	2845 Greenbrier Rd Ste 330		Green Bay	WI	55	54311	1	Metropolitan area core: primary flow within an urbanized area of 50,000 and greater	US	Neurosurgery	Y	22551	Fusion of spine bones with removal of disc at upper spinal column, anterior approach	N	F	14	14	14	15381	1550.83	1235.62	1391.04
1801859723	D'alise	Mark	D	MD	M	I	4408 6th St		Lubbock	TX	48	79416	1	Metropolitan area core: primary flow within an urbanized area of 50,000 and greater	US	Neurosurgery	Y	22551	Fusion of spine bones with removal of disc at upper spinal column, anterior approach	N	F	31	31	31	5664	1639.7	1302	1371.16
1801861018	Taha	Jamal	M	M.D.	M	I	3533 Southern Blvd	Ste 3000	Kettering	OH	39	45429	1	Metropolitan area core: primary flow within an urbanized area of 50,000 and greater	US	Neurosurgery	Y	22551	Fusion of spine bones with removal of disc at upper spinal column, anterior approach	N	F	16	16	16	5220	1537.85	1210.4	1400.72
1801861406	Margraf	Russell	R	MD PHD	M	I	5838 Six Forks Rd	Suite 100	Raleigh	NC	37	27609	1	Metropolitan area core: primary flow within an urbanized area of 50,000 and greater	US	Neurosurgery	Y	22551	Fusion of spine bones with removal of disc at upper spinal column, anterior approach	N	F	18	18	18	6500	1438.15	1143.49	1277.2
1801885819	Dixit	Sanat		MD	M	I	4715 Whitesburg Dr Se		Huntsville	AL	1	35802	1	Metropolitan area core: primary flow within an urbanized area of 50,000 and greater	US	Neurosurgery	Y	22551	Fusion of spine bones with removal of disc at upper spinal column, anterior approach	N	F	26	26	26	4600	1483.46	1181.94	1323.83
1801951116	Uribe	Juan	S	MD	M	I	2910 N 3rd Ave		Phoenix	AZ	4	85013	1	Metropolitan area core: primary flow within an urbanized area of 50,000 and greater	US	Neurosurgery	Y	22551	Fusion of spine bones with removal of disc at upper spinal column, anterior approach	N	F	11	11	11	7000	1696.8	1351.92	1403
1801972161	Belanger	Eric		M.D.	M	I	900 E Broadway Ave		Bismarck	ND	38	58501	1	Metropolitan area core: primary flow within an urbanized area of 50,000 and greater	US	Neurosurgery	Y	22551	Fusion of spine bones with removal of disc at upper spinal column, anterior approach	N	F	12	12	12	3879.17	1629.25	1298.1	1394.37
1801998844	Bradley	Robert	H	M.D.	M	I	2065 E South Blvd	Suite 204	Montgomery	AL	1	36116	1	Metropolitan area core: primary flow within an urbanized area of 50,000 and greater	US	Neurosurgery	Y	22551	Fusion of spine bones with removal of disc at upper spinal column, anterior approach	N	F	35	35	35	4957	1461.9	1160.99	1419.33
1811103831	Murad	Ali	K	M.D	M	I	1600 North Grand Ave	Suite 508	Pueblo	CO	8	81003	1	Metropolitan area core: primary flow within an urbanized area of 50,000 and greater	US	Neurosurgery	Y	22551	Fusion of spine bones with removal of disc at upper spinal column, anterior approach	N	F	18	18	18	2714.72	1288.05	1026.25	1013.27
1811159254	Capua	John	K	D.O.	M	I	1401 Spanos Ct	Suite 130	Modesto	CA	6	95355	1	Metropolitan area core: primary flow within an urbanized area of 50,000 and greater	US	Neurosurgery	Y	22551	Fusion of spine bones with removal of disc at upper spinal column, anterior approach	N	F	11	11	11	5955	1698.66	1353.4	1398.49
1811943996	Summers	Lori	E	MD	F	I	1200 Derek Dr Ste 400		Hammond	LA	22	70403	1	Metropolitan area core: primary flow within an urbanized area of 50,000 and greater	US	Neurosurgery	Y	22551	Fusion of spine bones with removal of disc at upper spinal column, anterior approach	N	F	13	13	13	6500	1750.19	1394.46	1403
1811954035	Naso	William	B	MD	M	I	1204 E Cheves St		Florence	SC	45	29506	1	Metropolitan area core: primary flow within an urbanized area of 50,000 and greater	US	Neurosurgery	Y	22551	Fusion of spine bones with removal of disc at upper spinal column, anterior approach	N	F	18	18	18	4996	1580.31	1250.65	1394.68
1811992357	Gonzales-Portillo	Gabriel	A	M.D.	M	I	2727 W. Martin Luther King Jr. Blvd	Ste 460	Tampa	FL	12	33607	1	Metropolitan area core: primary flow within an urbanized area of 50,000 and greater	US	Neurosurgery	Y	22551	Fusion of spine bones with removal of disc at upper spinal column, anterior approach	N	F	14	14	14	4035.86	1768.17	1408.78	1359.1
1821030479	Doughty	Kyle	E	M.D.	M	I	3600 Gaston Ave	Suite 1158	Dallas	TX	48	75246	1	Metropolitan area core: primary flow within an urbanized area of 50,000 and greater	US	Neurosurgery	Y	22551	Fusion of spine bones with removal of disc at upper spinal column, anterior approach	N	F	17	17	17	4497.71	997.29	794.591	776.474
1821034950	Nichols	Margaret	E	MD	F	I	1905 W 32nd Street	Ste 403	Joplin	MO	29	64804	1	Metropolitan area core: primary flow within an urbanized area of 50,000 and greater	US	Neurosurgery	Y	22551	Fusion of spine bones with removal of disc at upper spinal column, anterior approach	N	F	34	34	34	5032.68	1566.71	1248.28	1281.94
1821048752	Colon	Gary	P	MD	M	I	3200 Bailey Ln Ste 200		Naples	FL	12	34105	1	Metropolitan area core: primary flow within an urbanized area of 50,000 and greater	US	Neurosurgery	Y	22551	Fusion of spine bones with removal of disc at upper spinal column, anterior approach	N	F	17	17	17	5010	1901.69	1511.76	1436.98
1821064957	Henn	Jeffrey	S	M.D.	M	I	2780 Cleveland Ave	Suite 819	Fort Myers	FL	12	33901	1	Metropolitan area core: primary flow within an urbanized area of 50,000 and greater	US	Neurosurgery	Y	22551	Fusion of spine bones with removal of disc at upper spinal column, anterior approach	N	F	13	13	13	2150	1993.32	1588.17	1431.49
1821071895	Schmitz	Marcus	P	MD	M	I	811 Cox Rd		Gastonia	NC	37	28054	1	Metropolitan area core: primary flow within an urbanized area of 50,000 and greater	US	Neurosurgery	Y	22551	Fusion of spine bones with removal of disc at upper spinal column, anterior approach	N	F	12	13	13	6096.15	1485.63	1187.02	1388.73
1821097775	Lusk	Michael	D	M.D.	M	I	6101 Pine Ridge Rd	Desk 23/24	Naples	FL	12	34119	1	Metropolitan area core: primary flow within an urbanized area of 50,000 and greater	US	Neurosurgery	Y	22551	Fusion of spine bones with removal of disc at upper spinal column, anterior approach	N	F	19	19	19	24220	1993.32	1588.17	1403
1821109513	Nathoo	Narendra		M.D.	M	I	825 2nd Ave	Suite C3	Bowling Green	KY	21	42101	2	Metropolitan area high commuting: primary flow 30% or more to a urbanized area of 50,000 and greater	US	Neurosurgery	Y	22551	Fusion of spine bones with removal of disc at upper spinal column, anterior approach	N	F	20	20	20	4067.7	1580.26	1253.87	1395.54
1821109786	Narotam	Pradeep	K	M.D., FACS	M	I	1530 N 7th St	Suite 106	Terre Haute	IN	18	47807	1	Metropolitan area core: primary flow within an urbanized area of 50,000 and greater	US	Neurosurgery	Y	22551	Fusion of spine bones with removal of disc at upper spinal column, anterior approach	N	F	13	13	13	4000	1537.36	1224.89	1375.6
1821189408	Khalil	Hitham	H	M.D.	M	I	2109 N Patterson St Ste B		Valdosta	GA	13	31602	1	Metropolitan area core: primary flow within an urbanized area of 50,000 and greater	US	Neurosurgery	Y	22551	Fusion of spine bones with removal of disc at upper spinal column, anterior approach	N	F	36	36	36	5000	1621.3	1288.25	1402.15
1821249277	Karuppiah	Saravanan		M.D	M	I	1500 Se Magnolia Ext	Suite 204	Ocala	FL	12	34471	1	Metropolitan area core: primary flow within an urbanized area of 50,000 and greater	US	Neurosurgery	Y	22551	Fusion of spine bones with removal of disc at upper spinal column, anterior approach	N	F	15	15	15	6880	1833.66	1460.96	1403
1831136605	Frankel	Bruce	M	MD	M	I	171 Ashley Ave		Charleston	SC	45	29425	1	Metropolitan area core: primary flow within an urbanized area of 50,000 and greater	US	Neurosurgery	Y	22551	Fusion of spine bones with removal of disc at upper spinal column, anterior approach	N	F	11	11	11	11441	1489.03	1196.63	1409.03
1831154004	Arthur	James	M	M.D.	M	I	1 Mercy Ln	Suite 502	Hot Springs	AR	5	71913	1	Metropolitan area core: primary flow within an urbanized area of 50,000 and greater	US	Neurosurgery	Y	22551	Fusion of spine bones with removal of disc at upper spinal column, anterior approach	N	F	12	13	13	3129	1518.25	1208.66	1402.02
1831161926	Alsina	George	A	M.D.	M	I	1025 Medical Center Dr	Suite 201	Wilmington	NC	37	28401	1	Metropolitan area core: primary flow within an urbanized area of 50,000 and greater	US	Neurosurgery	Y	22551	Fusion of spine bones with removal of disc at upper spinal column, anterior approach	N	F	18	18	18	14716	1633.79	1301.72	1403
1831190024	Middleton	Troy	H	M.D.	M	I	3280 Dauphin St	Building A	Mobile	AL	1	36606	1	Metropolitan area core: primary flow within an urbanized area of 50,000 and greater	US	Neurosurgery	Y	22551	Fusion of spine bones with removal of disc at upper spinal column, anterior approach	N	F	14	14	14	5663.12	900.225	717.25	765.637
1831366392	Altstadt	Thomas	J	M.D.	M	I	220 Abraham Flexner Way Ste 1200		Louisville	KY	21	40202	1	Metropolitan area core: primary flow within an urbanized area of 50,000 and greater	US	Neurosurgery	Y	22551	Fusion of spine bones with removal of disc at upper spinal column, anterior approach	N	F	13	13	13	4148	1449.56	1154.94	1233.63
1831373042	Redmond	Andy	J	M.D.	M	I	2737 S Broadway Ave		Tyler	TX	48	75701	1	Metropolitan area core: primary flow within an urbanized area of 50,000 and greater	US	Neurosurgery	Y	22551	Fusion of spine bones with removal of disc at upper spinal column, anterior approach	N	F	24	24	24	4000	1665	1322.98	1382.54
1831373117	Cain	Marshall	A	MD	M	I	2485 Tower Dr	Suite 9	Monroe	LA	22	71201	1	Metropolitan area core: primary flow within an urbanized area of 50,000 and greater	US	Neurosurgery	Y	22551	Fusion of spine bones with removal of disc at upper spinal column, anterior approach	N	F	16	16	16	7685	1650.47	1312.31	1391.66
1831400621	Bradley	Lucas		MD	M	I	310 Buttercup Dr Ste A		Mountain Home	AR	5	72653	4	Micropolitan area core: primary flow within an urban cluster of 10,000 to 49,999	US	Neurosurgery	Y	22551	Fusion of spine bones with removal of disc at upper spinal column, anterior approach	N	F	38	38	38	3560	1565.19	1247.06	1398.9
1841210515	Africk	Cynthia	Z	MD	F	I	10 Aviemore Dr		Pinehurst	NC	37	28374	4	Micropolitan area core: primary flow within an urban cluster of 10,000 to 49,999	US	Neurosurgery	Y	22551	Fusion of spine bones with removal of disc at upper spinal column, anterior approach	N	F	14	14	14	8692	1633.79	1301.72	1388.53
1841249711	Behrmann	Donald	L	MD	M	I	1605 W Fairbanks Ave		Winter Park	FL	12	32789	1	Metropolitan area core: primary flow within an urbanized area of 50,000 and greater	US	Neurosurgery	Y	22551	Fusion of spine bones with removal of disc at upper spinal column, anterior approach	N	F	13	13	13	5500	1833.66	1460.96	1407.46
1841286390	Marciano	Frederick	F	MD PHD	M	I	7301 E 2nd St	#106	Scottsdale	AZ	4	85251	1	Metropolitan area core: primary flow within an urbanized area of 50,000 and greater	US	Neurosurgery	Y	22551	Fusion of spine bones with removal of disc at upper spinal column, anterior approach	N	F	23	23	23	7000	1660.04	1316.29	1364.04
1841287463	Perez Cruet	Miguelangelo		MD	M	I	3577 West Thirteen Mile Rd	Ste. 206	Royal Oak	MI	26	48073	1	Metropolitan area core: primary flow within an urbanized area of 50,000 and greater	US	Neurosurgery	Y	22551	Fusion of spine bones with removal of disc at upper spinal column, anterior approach	N	F	11	11	11	29758	1918.65	1522.37	1403.01
1841289964	Suh	Daniel	V	MD	M	I	4 E Jackson Blvd		Savannah	GA	13	31405	1	Metropolitan area core: primary flow within an urbanized area of 50,000 and greater	US	Neurosurgery	Y	22551	Fusion of spine bones with removal of disc at upper spinal column, anterior approach	N	F	20	20	20	8150	1561.63	1238.12	1413.03
1841297041	Phuong	Loi	K	M.D.	M	I	7956 W Jefferson Blvd		Fort Wayne	IN	18	46804	1	Metropolitan area core: primary flow within an urbanized area of 50,000 and greater	US	Neurosurgery	Y	22551	Fusion of spine bones with removal of disc at upper spinal column, anterior approach	N	F	27	27	27	7609	1519.71	1210.83	1386.89
1841417896	Dorward	Ian	G	MD	M	I	1 Barnes Jewish Hospital Plz		Saint Louis	MO	29	63110	1	Metropolitan area core: primary flow within an urbanized area of 50,000 and greater	US	Neurosurgery	Y	22551	Fusion of spine bones with removal of disc at upper spinal column, anterior approach	N	F	24	24	24	6600	1628.55	1291.48	1297.67
1841491925	Evans	Brandon		MD	M	I	3336 N Futrall Dr		Fayetteville	AR	5	72703	1	Metropolitan area core: primary flow within an urbanized area of 50,000 and greater	US	Neurosurgery	Y	22551	Fusion of spine bones with removal of disc at upper spinal column, anterior approach	N	F	20	20	20	3247	1565.19	1247.06	1395.2
1851331698	Robinson	Robert	D	MD	M	I	513 Brookwood Blvd	Ste 75	Birmingham	AL	1	35209	1	Metropolitan area core: primary flow within an urbanized area of 50,000 and greater	US	Neurosurgery	Y	22551	Fusion of spine bones with removal of disc at upper spinal column, anterior approach	N	F	36	36	36	5156	1550.56	1235.4	1379.89
1851333728	Killeffer	James	A	MD	M	I	1932 Alcoa Hwy	Suite 360	Knoxville	TN	47	37920	1	Metropolitan area core: primary flow within an urbanized area of 50,000 and greater	US	Neurosurgery	Y	22551	Fusion of spine bones with removal of disc at upper spinal column, anterior approach	N	F	18	18	18	7561	1409.45	1123.29	1382.66
1851354179	Moyer	Donald	J	M.D.	M	I	632 Del Prado Blvd N	Suite 101	Cape Coral	FL	12	33909	1	Metropolitan area core: primary flow within an urbanized area of 50,000 and greater	US	Neurosurgery	Y	22551	Fusion of spine bones with removal of disc at upper spinal column, anterior approach	N	F	20	20	20	11370.7	1979.74	1577.35	1421.52
1851385181	Buster	Ward	P	DO	M	I	931 Chatham Ln		Columbus	OH	39	43221	1	Metropolitan area core: primary flow within an urbanized area of 50,000 and greater	US	Neurosurgery	Y	22551	Fusion of spine bones with removal of disc at upper spinal column, anterior approach	N	F	15	16	16	5316	1677.57	1334.65	1371.52
1851445910	Joseffer	Seth	S	M.D.	M	I	1203 Langhorne Newtown Rd	Suite 138	Langhorne	PA	42	19047	1	Metropolitan area core: primary flow within an urbanized area of 50,000 and greater	US	Neurosurgery	Y	22551	Fusion of spine bones with removal of disc at upper spinal column, anterior approach	N	F	11	11	11	48989.8	1886.37	1502.96	1430.26
1851541338	Herrera	Sebastian	R	MD	M	I	9200 Pinecroft Dr	130	Shenandoah	TX	48	77380	1.1	Secondary flow 30% to <50% to a larger urbanized area of 50,000 and greater	US	Neurosurgery	Y	22551	Fusion of spine bones with removal of disc at upper spinal column, anterior approach	N	F	18	18	18	6890.2	1670.77	1331.18	1364.03
1851566855	Strom	Russell	G	M.D.	M	I	1000 East Mountain Blvd		Danville	PA	42	17822	1	Metropolitan area core: primary flow within an urbanized area of 50,000 and greater	US	Neurosurgery	Y	22551	Fusion of spine bones with removal of disc at upper spinal column, anterior approach	N	F	12	12	12	14495	1746.83	1386.97	1398.27
1851599880	Spomar	Daniel	G	M.D.	M	I	8051 S Emerson Ave	Ste. 300	Indianapolis	IN	18	46237	1	Metropolitan area core: primary flow within an urbanized area of 50,000 and greater	US	Neurosurgery	Y	22551	Fusion of spine bones with removal of disc at upper spinal column, anterior approach	N	F	11	11	11	2921.27	1537.36	1224.89	1386.81
1861438517	Park	Charles	C	MD	M	I	301 St. Paul Place	Pob # 310	Baltimore	MD	24	21202	1	Metropolitan area core: primary flow within an urbanized area of 50,000 and greater	US	Neurosurgery	Y	22551	Fusion of spine bones with removal of disc at upper spinal column, anterior approach	N	F	45	47	47	5857	1908.43	1513.52	1386.85
1861453318	Rustamzadeh	Edward		M.D.	M	I	11190 Warner Ave	Suite 306	Fountain Valley	CA	6	92708	1	Metropolitan area core: primary flow within an urbanized area of 50,000 and greater	US	Neurosurgery	Y	22551	Fusion of spine bones with removal of disc at upper spinal column, anterior approach	N	F	17	17	17	9080.88	1606.05	1276.99	1270.36
1861454324	Oboynick	Paul	L	MD	M	I	9119 W 74th St	Suite 260	Shawnee Mission	KS	20	66204	1	Metropolitan area core: primary flow within an urbanized area of 50,000 and greater	US	Neurosurgery	Y	22551	Fusion of spine bones with removal of disc at upper spinal column, anterior approach	N	F	13	13	13	5583	1599.33	1274.26	1403
1861486318	Hlavin	Mary	L	M.D.	F	I	1026 A Avenue Ne	Suite 5000	Cedar Rapids	IA	19	52402	1	Metropolitan area core: primary flow within an urbanized area of 50,000 and greater	US	Neurosurgery	Y	22551	Fusion of spine bones with removal of disc at upper spinal column, anterior approach	N	F	12	12	12	3743.5	1542.69	1229.14	1403.01
1861659450	Bradbury	Jamie	L	MD	M	I	1051 Greenwood Springs Blvd	Suite 201	Greenwood	IN	18	46143	1	Metropolitan area core: primary flow within an urbanized area of 50,000 and greater	US	Neurosurgery	Y	22551	Fusion of spine bones with removal of disc at upper spinal column, anterior approach	N	F	12	12	12	7547.33	1537.36	1224.89	1388.16
1861678591	Tumialan	Luis	M	M.D.	M	I	7301 E 2nd St	Suite 106	Scottsdale	AZ	4	85251	1	Metropolitan area core: primary flow within an urbanized area of 50,000 and greater	US	Neurosurgery	Y	22551	Fusion of spine bones with removal of disc at upper spinal column, anterior approach	N	F	27	27	27	7000	1694.14	1349.8	1397.1
1861719817	Manix	Marc		MD	M	I	1500 S Imperial Ave		El Centro	CA	6	92243	1	Metropolitan area core: primary flow within an urbanized area of 50,000 and greater	US	Neurosurgery	Y	22551	Fusion of spine bones with removal of disc at upper spinal column, anterior approach	N	F	13	13	13	2590.62	1693.54	1349.33	1403.01
1861773889	Al Shamy	George		MD	M	I	9200 Pinecroft Dr	Ste 130	Shenandoah	TX	48	77380	1.1	Secondary flow 30% to <50% to a larger urbanized area of 50,000 and greater	US	Neurosurgery	Y	22551	Fusion of spine bones with removal of disc at upper spinal column, anterior approach	N	F	17	17	17	6890.2	1672.54	1327.54	1384.75
1871533752	Smith	Gregory	H	DO	M	I	1325 Pennsylvania Ave Ste 890		Fort Worth	TX	48	76104	1	Metropolitan area core: primary flow within an urbanized area of 50,000 and greater	US	Neurosurgery	Y	22551	Fusion of spine bones with removal of disc at upper spinal column, anterior approach	N	F	11	11	11	5467	1687.29	1344.34	1397.67
1871545186	Wills	Matthew	J	MD	M	I	2660 Sw 3rd St		Topeka	KS	20	66606	1	Metropolitan area core: primary flow within an urbanized area of 50,000 and greater	US	Neurosurgery	Y	22551	Fusion of spine bones with removal of disc at upper spinal column, anterior approach	N	F	17	17	17	1907.34	1134.58	903.975	981.493
1871546291	Burke	Bruce	L	M.D.	M	I	251 Cohasset Rd	Suite 370	Chico	CA	6	95926	1	Metropolitan area core: primary flow within an urbanized area of 50,000 and greater	US	Neurosurgery	Y	22551	Fusion of spine bones with removal of disc at upper spinal column, anterior approach	N	F	12	12	12	972.979	271.78	216.54	130.285
1871553370	Miller	Jimmy		MD	M	I	405 River Rd		Greenwood	MS	28	38930	4	Micropolitan area core: primary flow within an urban cluster of 10,000 to 49,999	US	Neurosurgery	Y	22551	Fusion of spine bones with removal of disc at upper spinal column, anterior approach	N	F	11	11	11	6536	1505.78	1199.73	1403
1871563254	Krzeminski	Joseph	P	M.D.	M	I	228 Saint Charles Way Ste 300		York	PA	42	17402	1	Metropolitan area core: primary flow within an urbanized area of 50,000 and greater	US	Neurosurgery	Y	22551	Fusion of spine bones with removal of disc at upper spinal column, anterior approach	N	F	11	11	11	3912	1637.3	1317.22	1434.9
1871579235	Javed	Tariq		M.D.	M	I	631 Campbell Hill St Nw	100	Marietta	GA	13	30060	1	Metropolitan area core: primary flow within an urbanized area of 50,000 and greater	US	Neurosurgery	Y	22551	Fusion of spine bones with removal of disc at upper spinal column, anterior approach	N	F	20	20	20	8634.75	1687.1	1337.34	1358.77
1871582213	Tibbs	Robert	E	M.D.	M	I	4120 W Memorial Rd	Ste 300	Oklahoma City	OK	40	73120	1	Metropolitan area core: primary flow within an urbanized area of 50,000 and greater	US	Neurosurgery	Y	22551	Fusion of spine bones with removal of disc at upper spinal column, anterior approach	N	F	21	21	21	10735	1643.23	1309.24	1366.65
1871584011	Schell	Gerald	R	M.D.	M	I	3160 Cabaret Trl S		Saginaw	MI	26	48603	1	Metropolitan area core: primary flow within an urbanized area of 50,000 and greater	US	Neurosurgery	Y	22551	Fusion of spine bones with removal of disc at upper spinal column, anterior approach	N	F	23	23	23	5657.83	1670.22	1328.02	1396.48
1871586792	Kim	Do-Kyun	K	M.D.	M	I	801 Broadway	Suite 617	Seattle	WA	53	98122	1	Metropolitan area core: primary flow within an urbanized area of 50,000 and greater	US	Neurosurgery	Y	22551	Fusion of spine bones with removal of disc at upper spinal column, anterior approach	N	F	16	16	16	5473.25	1851.84	1475.45	1421.11
1871723411	Boudreaux	Benjamin	P	MD	M	I	2660 Sw 3rd St		Topeka	KS	20	66606	1	Metropolitan area core: primary flow within an urbanized area of 50,000 and greater	US	Neurosurgery	Y	22551	Fusion of spine bones with removal of disc at upper spinal column, anterior approach	N	F	17	17	17	2401.75	1552.29	1236.78	1346.59
1871728121	Bixenmann	Benjamin	J	MD	M	I	6041 Village Dr	Suite 110	Lincoln	NE	31	68516	1	Metropolitan area core: primary flow within an urbanized area of 50,000 and greater	US	Neurosurgery	Y	22551	Fusion of spine bones with removal of disc at upper spinal column, anterior approach	N	F	15	15	15	7115	1335.39	1066.6	1364.13
1871747469	Mumert	Michael	L	M.D.	M	I	3801 S National Ave	West Tower, Suite 700	Springfield	MO	29	65807	1	Metropolitan area core: primary flow within an urbanized area of 50,000 and greater	US	Neurosurgery	Y	22551	Fusion of spine bones with removal of disc at upper spinal column, anterior approach	N	F	11	12	11	6785.66	1528.32	1217.69	1263.03
1871778316	Jatavallabhula	Narasimha	S	MD	M	I	701 E Marshall Ave	Suite 400	Longview	TX	48	75601	1	Metropolitan area core: primary flow within an urbanized area of 50,000 and greater	US	Neurosurgery	Y	22551	Fusion of spine bones with removal of disc at upper spinal column, anterior approach	N	F	24	24	24	4326	1632.05	1286.46	1353.85
1881094357	Labagnara	Michael			M	I	6325 Humphreys Blvd		Memphis	TN	47	38120	1	Metropolitan area core: primary flow within an urbanized area of 50,000 and greater	US	Neurosurgery	Y	22551	Fusion of spine bones with removal of disc at upper spinal column, anterior approach	N	F	11	11	11	4577.27	1202.77	958.304	1049.74
1881649036	Amin	Devin	V	MD	M	I	421 N 9th St	Ste 240	Springfield	IL	17	62702	1	Metropolitan area core: primary flow within an urbanized area of 50,000 and greater	US	Neurosurgery	Y	22551	Fusion of spine bones with removal of disc at upper spinal column, anterior approach	N	F	11	11	11	5320	1650.9	1315.35	1308.61
1881661791	Lyerly	Mark	A	MD	M	I	145 Kimel Park Dr	Suite 220	Winston-Salem	NC	37	27103	1	Metropolitan area core: primary flow within an urbanized area of 50,000 and greater	US	Neurosurgery	Y	22551	Fusion of spine bones with removal of disc at upper spinal column, anterior approach	N	F	11	11	11	5900	1440.71	1147.88	1262.7
1881693133	Bobek	Miroslav	P	M.D.	M	I	2900 State St		Medford	OR	41	97504	1	Metropolitan area core: primary flow within an urbanized area of 50,000 and greater	US	Neurosurgery	Y	22551	Fusion of spine bones with removal of disc at upper spinal column, anterior approach	N	F	17	17	17	10472.7	1619.57	1299.05	1423.63
1881716959	Brumblay	Hunter	G	M.D.	M	I	1541 Gull Rd	Ste 200	Kalamazoo	MI	26	49048	1	Metropolitan area core: primary flow within an urbanized area of 50,000 and greater	US	Neurosurgery	Y	22551	Fusion of spine bones with removal of disc at upper spinal column, anterior approach	N	F	11	11	11	4550	1639.91	1306.59	1339.23
1881863744	Grossi	Peter	M	MD	M	I	3480 Wake Forest Rd	Suite 500	Raleigh	NC	37	27609	1	Metropolitan area core: primary flow within an urbanized area of 50,000 and greater	US	Neurosurgery	Y	22551	Fusion of spine bones with removal of disc at upper spinal column, anterior approach	N	F	22	22	22	9000	1556.56	1237.6	1416.4
1891735684	Lapsiwala	Samir	B	MD	M	I	1900 Mistletoe Blvd Ste 200		Fort Worth	TX	48	76104	1	Metropolitan area core: primary flow within an urbanized area of 50,000 and greater	US	Neurosurgery	Y	22551	Fusion of spine bones with removal of disc at upper spinal column, anterior approach	N	F	17	17	17	5100	1402.47	1115.8	1307.54
1891752176	Anson	John	A	M.D.	M	I	8530 W Sunset Rd	Suite 250	Las Vegas	NV	32	89113	1	Metropolitan area core: primary flow within an urbanized area of 50,000 and greater	US	Neurosurgery	Y	22551	Fusion of spine bones with removal of disc at upper spinal column, anterior approach	N	F	11	11	11	17800	1747.27	1380.05	1391.11
1891768883	Gerszten	Peter	C	MD	M	I	200 Lothrop St	Puh Suite B-400	Pittsburgh	PA	42	15213	1	Metropolitan area core: primary flow within an urbanized area of 50,000 and greater	US	Neurosurgery	Y	22551	Fusion of spine bones with removal of disc at upper spinal column, anterior approach	N	F	11	11	11	7402	1673.24	1333.16	1355.18
1891784237	Hahn	Michael	R	M.D.	M	I	4120 W Memorial Rd	Ste 300	Oklahoma City	OK	40	73120	1	Metropolitan area core: primary flow within an urbanized area of 50,000 and greater	US	Neurosurgery	Y	22551	Fusion of spine bones with removal of disc at upper spinal column, anterior approach	N	F	25	25	25	10413	1576.6	1259.64	1365.4
1891899217	Houten	John	K	MD	M	I	800 Meadows Road	Marcus Neuroscience Institute	Boca Raton	FL	12	33486	1	Metropolitan area core: primary flow within an urbanized area of 50,000 and greater	US	Neurosurgery	Y	22551	Fusion of spine bones with removal of disc at upper spinal column, anterior approach	N	F	12	12	12	6890	1996.96	1591.07	1344.94
1891969713	Bate	Berkeley	G	MD	M	I	652 S Medical Center Dr Ste 420		St George	UT	49	84790	1	Metropolitan area core: primary flow within an urbanized area of 50,000 and greater	US	Neurosurgery	Y	22551	Fusion of spine bones with removal of disc at upper spinal column, anterior approach	N	F	12	12	12	4200	1764.28	1405.69	1403.01
1902000599	Angeles	Carmina	F	MD	F	I	74b Centennial Loop Ste 100		Eugene	OR	41	97401	1	Metropolitan area core: primary flow within an urbanized area of 50,000 and greater	US	Neurosurgery	Y	22551	Fusion of spine bones with removal of disc at upper spinal column, anterior approach	N	F	26	27	27	5088.69	1714.9	1373.47	1350.86
1902095664	Johnson	Daryl	A	M.D.	M	I	415 S 28th Ave		Hattiesburg	MS	28	39401	1	Metropolitan area core: primary flow within an urbanized area of 50,000 and greater	US	Neurosurgery	Y	22551	Fusion of spine bones with removal of disc at upper spinal column, anterior approach	N	F	19	19	19	9845	1505.78	1199.73	1392.3
1902800733	Sherman	Jonathan	D	MD	M	I	1410 Oak St	Suite 200	Eugene	OR	41	97401	1	Metropolitan area core: primary flow within an urbanized area of 50,000 and greater	US	Neurosurgery	Y	22551	Fusion of spine bones with removal of disc at upper spinal column, anterior approach	N	F	12	12	12	4860	1496.55	1189.54	1285.7
1902854482	Doran	Stephen	E	MD	M	I	8005 Farnam Dr	Suite 305	Omaha	NE	31	68114	1	Metropolitan area core: primary flow within an urbanized area of 50,000 and greater	US	Neurosurgery	Y	22551	Fusion of spine bones with removal of disc at upper spinal column, anterior approach	N	F	11	11	11	8000	1512.36	1204.98	1403
1902885098	Boyer	Richard		MD	M	I	501 20th St	Ste 601	Knoxville	TN	47	37916	1	Metropolitan area core: primary flow within an urbanized area of 50,000 and greater	US	Neurosurgery	Y	22551	Fusion of spine bones with removal of disc at upper spinal column, anterior approach	N	F	12	12	12	7561	1394.78	1117.03	1432.24
1902911704	Zeidman	Seth	M	M.D.	M	I	400 Red Creek Dr	Suite 120	Rochester	NY	36	14623	1	Metropolitan area core: primary flow within an urbanized area of 50,000 and greater	US	Neurosurgery	Y	22551	Fusion of spine bones with removal of disc at upper spinal column, anterior approach	N	F	24	24	24	6370.48	1498.88	1194.23	1404.83
1912050980	Green	K Douglas		MD	M	I	1115 Alaska St	Suite 212	West Plains	MO	29	65775	4	Micropolitan area core: primary flow within an urban cluster of 10,000 to 49,999	US	Neurosurgery	Y	22551	Fusion of spine bones with removal of disc at upper spinal column, anterior approach	N	F	12	12	12	3379.5	1607.83	1281.04	1339.03
1912092800	Refai	Daniel		M.D.	M	I	59 Executive Park S	Suite 3000	Atlanta	GA	13	30329	1	Metropolitan area core: primary flow within an urbanized area of 50,000 and greater	US	Neurosurgery	Y	22551	Fusion of spine bones with removal of disc at upper spinal column, anterior approach	N	F	22	22	22	6798.55	1623.81	1301.39	1328.11
1912115718	Pearson	Blake		MD	M	I	513 Brookwood Blvd	Suite 75	Birmingham	AL	1	35209	1	Metropolitan area core: primary flow within an urbanized area of 50,000 and greater	US	Neurosurgery	Y	22551	Fusion of spine bones with removal of disc at upper spinal column, anterior approach	N	F	21	21	21	5156	1552.11	1236.64	1403
1912133570	Werthammer	Matthew	C	MD	M	I	2900 1st Ave	Opc Suite 10	Huntington	WV	54	25702	1	Metropolitan area core: primary flow within an urbanized area of 50,000 and greater	US	Neurosurgery	Y	22551	Fusion of spine bones with removal of disc at upper spinal column, anterior approach	N	F	14	14	14	8545	1585.46	1304.85	1478.04
1912160409	Manjila	Sunil		M.D	M	I	11100 Euclid Ave	University Hospitals Case Medical Center	Cleveland	OH	39	44106	1	Metropolitan area core: primary flow within an urbanized area of 50,000 and greater	US	Neurosurgery	Y	22551	Fusion of spine bones with removal of disc at upper spinal column, anterior approach	N	F	11	11	11	5492.24	1591.49	1268.02	1296.58
1912905175	Spetka	Lawrence	M	MD	M	I	4235 Secor Rd		Toledo	OH	39	43623	1	Metropolitan area core: primary flow within an urbanized area of 50,000 and greater	US	Neurosurgery	Y	22551	Fusion of spine bones with removal of disc at upper spinal column, anterior approach	N	F	12	12	12	4221	1589.68	1253.81	1288.71
1912935115	Harrison	Richard	L	MD	M	I	2845 Greenbrier Rd Ste 330		Green Bay	WI	55	54311	1	Metropolitan area core: primary flow within an urbanized area of 50,000 and greater	US	Neurosurgery	Y	22551	Fusion of spine bones with removal of disc at upper spinal column, anterior approach	N	F	13	13	13	15381	1431.54	1140.57	1417.11
1912956293	Held	Mark	C	MD	M	I	722 Newman Rd		New Bern	NC	37	28562	1	Metropolitan area core: primary flow within an urbanized area of 50,000 and greater	US	Neurosurgery	Y	22551	Fusion of spine bones with removal of disc at upper spinal column, anterior approach	N	F	37	37	37	5476.59	1080.95	858.184	904.004
1922054998	Smisson	Hugh	F		M	I	840 Pine St	Suite 880	Macon	GA	13	31201	1	Metropolitan area core: primary flow within an urbanized area of 50,000 and greater	US	Neurosurgery	Y	22551	Fusion of spine bones with removal of disc at upper spinal column, anterior approach	N	F	24	24	24	11688	1718.86	1363.42	1395.72
1922115385	Anderson	James	S	MD	M	I	6701 Rockside Rd Ste 350		Cleveland	OH	39	44131	1	Metropolitan area core: primary flow within an urbanized area of 50,000 and greater	US	Neurosurgery	Y	22551	Fusion of spine bones with removal of disc at upper spinal column, anterior approach	N	F	15	16	16	7150	1526.05	1197.65	1265.26
1922243682	Hargett	Christopher	D	D.O.	M	I	1812 E Main St		Dothan	AL	1	36301	1	Metropolitan area core: primary flow within an urbanized area of 50,000 and greater	US	Neurosurgery	Y	22551	Fusion of spine bones with removal of disc at upper spinal column, anterior approach	N	F	12	12	12	4661.83	1552.11	1236.64	1389.14
1922272830	Alzate	Juan	C	MD	M	I	712 S Milwaukee Ave		Libertyville	IL	17	60048	1	Metropolitan area core: primary flow within an urbanized area of 50,000 and greater	US	Neurosurgery	Y	22551	Fusion of spine bones with removal of disc at upper spinal column, anterior approach	N	F	13	13	13	14423.1	1779.32	1426.92	1388.23
1922286517	Amini	Aminullah		M.D.	M	I	1300 Spring St Ste 210		Silver Spring	MD	24	20910	1	Metropolitan area core: primary flow within an urbanized area of 50,000 and greater	US	Neurosurgery	Y	22551	Fusion of spine bones with removal of disc at upper spinal column, anterior approach	N	F	34	34	34	10190	1882.31	1496.65	1416.77
1932100112	Faircloth	William	B	M.D.	M	I	3280 Dauphin St	Building A	Mobile	AL	1	36606	1	Metropolitan area core: primary flow within an urbanized area of 50,000 and greater	US	Neurosurgery	Y	22551	Fusion of spine bones with removal of disc at upper spinal column, anterior approach	N	F	25	25	25	8245.51	1393.58	1102.84	1234.09
1932101433	Woodard	Eric	J	M.D.	M	I	125 Parker Hill Ave	Converse 4	Roxbury Crossing	MA	25	2120	1	Metropolitan area core: primary flow within an urbanized area of 50,000 and greater	US	Neurosurgery	Y	22551	Fusion of spine bones with removal of disc at upper spinal column, anterior approach	N	F	15	15	15	13700	1860.24	1479.1	1403
1932123940	Reichman	Howard	R	M.D.	M	I	1055 N 300 W Ste 400		Provo	UT	49	84604	1	Metropolitan area core: primary flow within an urbanized area of 50,000 and greater	US	Neurosurgery	Y	22551	Fusion of spine bones with removal of disc at upper spinal column, anterior approach	N	F	35	35	35	5365.71	1711.28	1360.75	1399.72
1932165180	Kalfas	Iain	H	MD	M	I	9500 Euclid Ave		Cleveland	OH	39	44195	1	Metropolitan area core: primary flow within an urbanized area of 50,000 and greater	US	Neurosurgery	Y	22551	Fusion of spine bones with removal of disc at upper spinal column, anterior approach	N	F	12	12	12	8250	1713.13	1364.93	1403
1932165891	Mcgillicuddy	Gerald	T	M.D.	M	I	67 Belmont St		Worcester	MA	25	1605	1	Metropolitan area core: primary flow within an urbanized area of 50,000 and greater	US	Neurosurgery	Y	22551	Fusion of spine bones with removal of disc at upper spinal column, anterior approach	N	F	13	13	13	8762.54	1761.5	1403.48	1412.16
1932168986	Giddens	Eugene	M	MD	M	I	849 82nd Pkwy		Myrtle Beach	SC	45	29572	1	Metropolitan area core: primary flow within an urbanized area of 50,000 and greater	US	Neurosurgery	Y	22551	Fusion of spine bones with removal of disc at upper spinal column, anterior approach	N	F	17	18	18	4723	1581.27	1259.79	1395.02
1932241742	Rahhal	Ryan	C	MD	M	I	6767 South Yale Avenue	Suite A	Tulsa	OK	40	74136	1	Metropolitan area core: primary flow within an urbanized area of 50,000 and greater	US	Neurosurgery	Y	22551	Fusion of spine bones with removal of disc at upper spinal column, anterior approach	N	F	19	20	20	1924.07	1272.87	1018.92	982.524
1932373453	Raber	Michael			M	I	75 Francis St		Boston	MA	25	2115	1	Metropolitan area core: primary flow within an urbanized area of 50,000 and greater	US	Neurosurgery	Y	22551	Fusion of spine bones with removal of disc at upper spinal column, anterior approach	N	F	11	11	11	8803.38	1717.42	1368.35	1355.66
1942201470	Fichtel	Frank	M	MD	M	I	5282 Medical Dr Ste 600		San Antonio	TX	48	78229	1	Metropolitan area core: primary flow within an urbanized area of 50,000 and greater	US	Neurosurgery	Y	22551	Fusion of spine bones with removal of disc at upper spinal column, anterior approach	N	F	13	13	13	7000	1616.5	1287.94	1394.15
1942206727	Wolf	Erich	W	M.D, PH.D	M	I	1614 Wolf Cir		Lake Charles	LA	22	70605	1	Metropolitan area core: primary flow within an urbanized area of 50,000 and greater	US	Neurosurgery	Y	22551	Fusion of spine bones with removal of disc at upper spinal column, anterior approach	N	F	33	34	34	4000	1581.99	1257.99	1392.85
1942240783	Givhan	Bryan	S	M.D.	M	I	701 University Blvd E	Suite 702	Tuscaloosa	AL	1	35401	1	Metropolitan area core: primary flow within an urbanized area of 50,000 and greater	US	Neurosurgery	Y	22551	Fusion of spine bones with removal of disc at upper spinal column, anterior approach	N	F	41	42	42	3545.52	1110.44	877.029	1026.03
1942291133	Jenkins	Jeffrey	D	MD	M	I	1130 N Church St	Suite 200	Greensboro	NC	37	27401	1	Metropolitan area core: primary flow within an urbanized area of 50,000 and greater	US	Neurosurgery	Y	22551	Fusion of spine bones with removal of disc at upper spinal column, anterior approach	N	F	21	21	21	6317.86	1241.68	989.309	1034.73
1942385703	Fautheree	Gregory	L	MD	M	I	10101 Park Rowe Ave Ste 200		Baton Rouge	LA	22	70810	1	Metropolitan area core: primary flow within an urbanized area of 50,000 and greater	US	Neurosurgery	Y	22551	Fusion of spine bones with removal of disc at upper spinal column, anterior approach	N	F	18	18	18	8074.31	1633.9	1307.82	1383.51
1942405956	Hsieh	Patrick	C	MD	M	I	1520 San Pablo St	Suite 3800	Los Angeles	CA	6	90033	1	Metropolitan area core: primary flow within an urbanized area of 50,000 and greater	US	Neurosurgery	Y	22551	Fusion of spine bones with removal of disc at upper spinal column, anterior approach	N	F	14	15	15	6453	1759.38	1401.78	1356.23
1942429394	Klopper	Hendrik	B	MD	M	I	575 N Sioux Point Rd		Dakota Dunes	SD	46	57049	1	Metropolitan area core: primary flow within an urbanized area of 50,000 and greater	US	Neurosurgery	Y	22551	Fusion of spine bones with removal of disc at upper spinal column, anterior approach	N	F	11	11	11	6000	1575.78	1255.5	1365.47
1952308413	Canavati	Isa	S	M.D.	M	I	7956 W Jefferson Blvd		Fort Wayne	IN	18	46804	1	Metropolitan area core: primary flow within an urbanized area of 50,000 and greater	US	Neurosurgery	Y	22551	Fusion of spine bones with removal of disc at upper spinal column, anterior approach	N	F	30	30	30	7609	1472.65	1181.2	1420.45
1952335655	Kowalski	Robert	J	MD	M	I	2250 Drew St		Clearwater	FL	12	33765	1	Metropolitan area core: primary flow within an urbanized area of 50,000 and greater	US	Neurosurgery	Y	22551	Fusion of spine bones with removal of disc at upper spinal column, anterior approach	N	F	11	11	11	11152	1333.57	1062.52	1020.36
1952363152	Picker	Selwyn		MD	M	I	621 S New Ballas Rd	Suite 310a	Saint Louis	MO	29	63141	1	Metropolitan area core: primary flow within an urbanized area of 50,000 and greater	US	Neurosurgery	Y	22551	Fusion of spine bones with removal of disc at upper spinal column, anterior approach	N	F	12	12	12	5653.55	266.41	212.26	159.007
1952370306	Rosenblatt	Szymon	S	MD	M	I	800 Biesterfield Rd	Eberle 610	Elk Grove Village	IL	17	60007	1	Metropolitan area core: primary flow within an urbanized area of 50,000 and greater	US	Neurosurgery	Y	22551	Fusion of spine bones with removal of disc at upper spinal column, anterior approach	N	F	11	11	11	6100	1956.46	1558.8	1339.23
1952371098	Mccombs	Paul	R	MD	M	I	2011 Murphy Ave	Suite 401	Nashville	TN	47	37203	1	Metropolitan area core: primary flow within an urbanized area of 50,000 and greater	US	Neurosurgery	Y	22551	Fusion of spine bones with removal of disc at upper spinal column, anterior approach	N	F	11	11	11	4136	1519.59	1197.47	1372.59
1952397671	Rosner	Michael	K	MD	M	I	2150 Pennsylvania Ave Nw	Suite 7-420	Washington	DC	11	20037	1	Metropolitan area core: primary flow within an urbanized area of 50,000 and greater	US	Neurosurgery	Y	22551	Fusion of spine bones with removal of disc at upper spinal column, anterior approach	N	F	20	20	20	4965	1796.42	1431.29	1281.43
1952438269	Richards	Boyd		DO	M	I	22250 Providence Dr Ste 601		Southfield	MI	26	48075	1	Metropolitan area core: primary flow within an urbanized area of 50,000 and greater	US	Neurosurgery	Y	22551	Fusion of spine bones with removal of disc at upper spinal column, anterior approach	N	F	13	13	13	13855	1949.72	1553.44	1426.15
1952487241	Monroe	Timothy	R	M.D.	M	I	1075 Boiling Springs Rd		Spartanburg	SC	45	29303	1	Metropolitan area core: primary flow within an urbanized area of 50,000 and greater	US	Neurosurgery	Y	22551	Fusion of spine bones with removal of disc at upper spinal column, anterior approach	N	F	23	23	23	7119	1449.2	1157.33	1387.75
1952510653	Shukairy	Mohammad	S	M.D.	M	I	801 Macarthur Blvd	Ste 405	Munster	IN	18	46321	1	Metropolitan area core: primary flow within an urbanized area of 50,000 and greater	US	Neurosurgery	Y	22551	Fusion of spine bones with removal of disc at upper spinal column, anterior approach	N	F	12	12	12	3587	1537.36	1224.89	1373.32
1952510968	Seaman	Brian	F	D.O.	M	I	931 Chatham Ln		Columbus	OH	39	43221	1	Metropolitan area core: primary flow within an urbanized area of 50,000 and greater	US	Neurosurgery	Y	22551	Fusion of spine bones with removal of disc at upper spinal column, anterior approach	N	F	14	14	14	5316	1713.23	1360.21	1395.56
1962400903	Dyer	Emmet	H	MD	M	I	225 Baldwin Ave		Charlotte	NC	37	28204	1	Metropolitan area core: primary flow within an urbanized area of 50,000 and greater	US	Neurosurgery	Y	22551	Fusion of spine bones with removal of disc at upper spinal column, anterior approach	N	F	14	14	14	8041	1593.94	1269.97	1366.94
1962408930	Dagnew	Elias		M.D.	M	I	4385 Johns Creek Pkwy	Suite 200	Suwanee	GA	13	30024	1	Metropolitan area core: primary flow within an urbanized area of 50,000 and greater	US	Neurosurgery	Y	22551	Fusion of spine bones with removal of disc at upper spinal column, anterior approach	N	F	11	11	11	13283.3	1734.4	1379.05	1396.47
1962501932	Mobley	Lloyd	W	M.D.	M	I	9695 S Yosemite St	Suite 377	Lone Tree	CO	8	80124	1	Metropolitan area core: primary flow within an urbanized area of 50,000 and greater	US	Neurosurgery	Y	22551	Fusion of spine bones with removal of disc at upper spinal column, anterior approach	N	F	14	14	14	8685.71	1783.45	1420.96	1404.28
1962508366	Dirks	Bret	A	MD	M	I	850 W Ironwood Dr Suite 300		Coeur Dalene	ID	16	83814	1	Metropolitan area core: primary flow within an urbanized area of 50,000 and greater	US	Neurosurgery	Y	22551	Fusion of spine bones with removal of disc at upper spinal column, anterior approach	N	F	12	12	12	7200	1306.68	1018.27	1330.73
1972502466	Skidmore	Grant	A	M.D.	M	I	6261 E Virginia Beach Blvd	Suite 200	Norfolk	VA	51	23502	1	Metropolitan area core: primary flow within an urbanized area of 50,000 and greater	US	Neurosurgery	Y	22551	Fusion of spine bones with removal of disc at upper spinal column, anterior approach	N	F	14	14	14	11996	1538.52	1217.22	1417.18
1972522191	Henkin	Philip		M.D.	M	I	1007 Professional Park Dr		Brandon	FL	12	33511	1	Metropolitan area core: primary flow within an urbanized area of 50,000 and greater	US	Neurosurgery	Y	22551	Fusion of spine bones with removal of disc at upper spinal column, anterior approach	N	F	24	24	24	5450	1778.97	1401.71	1387.57
1972547750	Hillard	Virany	H	M.D.	F	I	4 Westchester Park Dr	Fl 4	White Plains	NY	36	10604	1	Metropolitan area core: primary flow within an urbanized area of 50,000 and greater	US	Neurosurgery	Y	22551	Fusion of spine bones with removal of disc at upper spinal column, anterior approach	N	F	14	14	14	37500	1405.12	1114.9	828.246
1972570885	Lee	Albert	S	M.D.	M	I	1401 Centerville Rd	Suite 300	Tallahassee	FL	12	32308	1	Metropolitan area core: primary flow within an urbanized area of 50,000 and greater	US	Neurosurgery	Y	22551	Fusion of spine bones with removal of disc at upper spinal column, anterior approach	N	F	14	14	14	13000	1833.87	1450.71	1396.89
1972572139	Alexander	Todd	D	MD SC	M	I	5875 E Riverside Blvd		Rockford	IL	17	61114	1	Metropolitan area core: primary flow within an urbanized area of 50,000 and greater	US	Neurosurgery	Y	22551	Fusion of spine bones with removal of disc at upper spinal column, anterior approach	N	F	13	13	13	8115.38	1703.56	1357.31	1349.04
1972588416	Muhanna	Nabil	L	M.D.	M	I	1240 Jesse Jewell Pkwy Se	Ste 300	Gainesville	GA	13	30501	1	Metropolitan area core: primary flow within an urbanized area of 50,000 and greater	US	Neurosurgery	Y	22551	Fusion of spine bones with removal of disc at upper spinal column, anterior approach	N	F	24	24	24	7118.42	1640.46	1312.84	1387.08
1972596179	Mayer	Norman	W	MD	M	I	911 Bypass Rd		Pikeville	KY	21	41501	7	Small town core: primary flow within an urban cluster of 2,500 to 9,999	US	Neurosurgery	Y	22551	Fusion of spine bones with removal of disc at upper spinal column, anterior approach	N	F	12	12	12	4051	1523.93	1214.19	1287.33
1972656908	Baird	Clinton	J	M.D.	M	I	6130 E 81st St		Tulsa	OK	40	74137	1	Metropolitan area core: primary flow within an urbanized area of 50,000 and greater	US	Neurosurgery	Y	22551	Fusion of spine bones with removal of disc at upper spinal column, anterior approach	N	F	15	15	15	7692.87	1650.11	1314.36	1403.01
1972694560	Morrill	Kevin	C	MD	M	I	5323 Harry Hines Blvd		Dallas	TX	48	75390	1	Metropolitan area core: primary flow within an urbanized area of 50,000 and greater	US	Neurosurgery	Y	22551	Fusion of spine bones with removal of disc at upper spinal column, anterior approach	N	F	14	14	14	6022	1653.21	1307.93	1343.79
1982637831	Lewis	Adam	I	M.D.	M	I	1080 River Oaks Dr	Suite B-103	Flowood	MS	28	39232	1	Metropolitan area core: primary flow within an urbanized area of 50,000 and greater	US	Neurosurgery	Y	22551	Fusion of spine bones with removal of disc at upper spinal column, anterior approach	N	F	33	33	33	9575.76	1443.78	1149.04	1342.34
1982648432	Pradhan	Ashutosh	A	MD	M	I	3 Shircliff Way	Dillion Building, Suite 714	Jacksonville	FL	12	32204	1	Metropolitan area core: primary flow within an urbanized area of 50,000 and greater	US	Neurosurgery	Y	22551	Fusion of spine bones with removal of disc at upper spinal column, anterior approach	N	F	25	25	25	5605.32	1617.78	1297.26	1373.69
1982663340	Awasthi	Deepak		MD	M	I	604 N Acadia Rd	Suite 410	Thibodaux	LA	22	70301	1	Metropolitan area core: primary flow within an urbanized area of 50,000 and greater	US	Neurosurgery	Y	22551	Fusion of spine bones with removal of disc at upper spinal column, anterior approach	N	F	15	15	15	4451	1750.19	1394.46	1356.23
1982704128	Guerin	Christopher		M.D.	M	I	842 Sunset Lake Blvd	Suite 302	Venice	FL	12	34292	1	Metropolitan area core: primary flow within an urbanized area of 50,000 and greater	US	Neurosurgery	Y	22551	Fusion of spine bones with removal of disc at upper spinal column, anterior approach	N	F	17	17	17	850.202	745.994	594.369	512.775
1982751772	Reig	Adam		MD	M	I	2011 Murphy Ave	Suite 301	Nashville	TN	47	37203	1	Metropolitan area core: primary flow within an urbanized area of 50,000 and greater	US	Neurosurgery	Y	22551	Fusion of spine bones with removal of disc at upper spinal column, anterior approach	N	F	18	18	18	4136	1519.07	1202.21	1373.81
1982759668	Park	Jongsoo		M.D.	M	I	300 Pasteur Dr		Stanford	CA	6	94305	1	Metropolitan area core: primary flow within an urbanized area of 50,000 and greater	US	Neurosurgery	Y	22551	Fusion of spine bones with removal of disc at upper spinal column, anterior approach	N	F	11	11	11	7331	1815.07	1446.15	1406.92
1982813622	Bhangoo	Sandeep	S	M.D. M.S.	M	I	1010 4th St Sw	Suite 105	Mason City	IA	19	50401	4	Micropolitan area core: primary flow within an urban cluster of 10,000 to 49,999	US	Neurosurgery	Y	22551	Fusion of spine bones with removal of disc at upper spinal column, anterior approach	N	F	13	13	13	6590	1542.69	1229.14	1403.01
1992721880	Gallaher	Regan	S	MD	M	I	2200 Ada Ave Ste 305		Conway	AR	5	72034	1	Metropolitan area core: primary flow within an urbanized area of 50,000 and greater	US	Neurosurgery	Y	22551	Fusion of spine bones with removal of disc at upper spinal column, anterior approach	N	F	12	12	12	3790.5	1565.19	1247.06	1403
1992867329	Aryan	Henry	E	MD, FACS, FAANS	M	I	1630 E Herndon Ave		Fresno	CA	6	93720	1	Metropolitan area core: primary flow within an urbanized area of 50,000 and greater	US	Neurosurgery	Y	22551	Fusion of spine bones with removal of disc at upper spinal column, anterior approach	N	F	60	60	60	4630	1675.45	1334.8	1405.83
1992884753	Kilburn	Michael	P	MD	M	I	115 Academy Ave		Greenwood	SC	45	29646	4	Micropolitan area core: primary flow within an urban cluster of 10,000 to 49,999	US	Neurosurgery	Y	22551	Fusion of spine bones with removal of disc at upper spinal column, anterior approach	N	F	21	21	21	6500	1559.04	1242.16	1382.29
1992968218	Mesfin	Fassil	B	M.D., PH.D.	M	I	1 Hospital Dr		Columbia	MO	29	65212	1	Metropolitan area core: primary flow within an urbanized area of 50,000 and greater	US	Neurosurgery	Y	22551	Fusion of spine bones with removal of disc at upper spinal column, anterior approach	N	F	31	31	31	5400	1615.6	1287.13	1385.66
1003018748	Thomas	Brad	A	MD	M	I	5 Saint Vincent Cir Ste 502		Little Rock	AR	5	72205	1	Metropolitan area core: primary flow within an urbanized area of 50,000 and greater	US	Neurosurgery	Y	22552	Fusion of spine bones with removal of disc at upper spinal column, anterior approach	N	F	12	24	12	800	357.41	284.18	328.52
1003027905	Patil	Shashikant		M.D	M	I	1199 Prince Ave		Athens	GA	13	30606	1	Metropolitan area core: primary flow within an urbanized area of 50,000 and greater	US	Neurosurgery	Y	22552	Fusion of spine bones with removal of disc at upper spinal column, anterior approach	N	F	11	19	11	1248	406.51	323.887	327.792
1003050493	Auschwitz	Tyler	S		M	I	2000 South Wheeling, Ste 200	St. Johns Neuroscience Institute	Tulsa	OK	40	74104	1	Metropolitan area core: primary flow within an urbanized area of 50,000 and greater	US	Neurosurgery	Y	22552	Fusion of spine bones with removal of disc at upper spinal column, anterior approach	N	F	13	20	13	846	349.128	279.243	304.423
1003819913	Renfro	Mark	B	MD	M	I	700 Olympic Plaza Cir	Ste 850	Tyler	TX	48	75701	1	Metropolitan area core: primary flow within an urbanized area of 50,000 and greater	US	Neurosurgery	Y	22552	Fusion of spine bones with removal of disc at upper spinal column, anterior approach	N	F	11	11	11	820.909	241.571	192.468	202.834
1003920224	Friedman	Jonathan	A	M.D.	M	I	3201 University Dr E	Ste 410	Bryan	TX	48	77802	1	Metropolitan area core: primary flow within an urbanized area of 50,000 and greater	US	Neurosurgery	Y	22552	Fusion of spine bones with removal of disc at upper spinal column, anterior approach	N	F	24	30	24	993	390.779	311.35	328.521
1013097427	Fine	Andrew	D	MD	M	I	5831 Bee Ridge Road	#100 Neurosurgery And Spine Specialists	Sarasota	FL	12	34233	1	Metropolitan area core: primary flow within an urbanized area of 50,000 and greater	US	Neurosurgery	Y	22552	Fusion of spine bones with removal of disc at upper spinal column, anterior approach	N	F	16	23	16	883.066	427.673	340.749	328.525
1013114735	Lozanne	Karl	A	MD	M	I	1910 Blanding St		Columbia	SC	45	29201	1	Metropolitan area core: primary flow within an urbanized area of 50,000 and greater	US	Neurosurgery	Y	22552	Fusion of spine bones with removal of disc at upper spinal column, anterior approach	N	F	11	16	11	1353.06	370.038	294.826	328.521
1013900216	Cram	Gary	P	M.D.	M	I	1130 N Church St	Suite 200	Greensboro	NC	37	27401	1	Metropolitan area core: primary flow within an urbanized area of 50,000 and greater	US	Neurosurgery	Y	22552	Fusion of spine bones with removal of disc at upper spinal column, anterior approach	N	F	12	21	12	1309.86	240.696	192.096	211.505
1013964493	Morgan	Chad	J	M.D.	M	I	3801 S National Ave	West Tower, Suite 700	Springfield	MO	29	65807	1	Metropolitan area core: primary flow within an urbanized area of 50,000 and greater	US	Neurosurgery	Y	22552	Fusion of spine bones with removal of disc at upper spinal column, anterior approach	N	F	11	13	11	1585.36	396.78	316.132	328.522
1023001468	Bindal	Ajay	K	MD	M	I	7737 Southwest Fwy	230	Houston	TX	48	77074	1	Metropolitan area core: primary flow within an urbanized area of 50,000 and greater	US	Neurosurgery	Y	22552	Fusion of spine bones with removal of disc at upper spinal column, anterior approach	N	F	14	23	14	4339	400.254	318.901	323.518
1023067261	Tolentino	Paul	J	MD PHD	M	I	1723 Broadway	Suite 410	Cape Girardeau	MO	29	63701	1	Metropolitan area core: primary flow within an urbanized area of 50,000 and greater	US	Neurosurgery	Y	22552	Fusion of spine bones with removal of disc at upper spinal column, anterior approach	N	F	15	21	15	3039	396.78	316.132	328.522
1023123932	Ammar	Kevin	N	MD	M	I	4 E Jackson Blvd		Savannah	GA	13	31405	1	Metropolitan area core: primary flow within an urbanized area of 50,000 and greater	US	Neurosurgery	Y	22552	Fusion of spine bones with removal of disc at upper spinal column, anterior approach	N	F	13	19	13	1860	386.44	307.9	328.53
1023244506	Miller	Joseph	H	M.D.	M	I	1010 E 3rd St	Suite 202	Chattanooga	TN	47	37403	1	Metropolitan area core: primary flow within an urbanized area of 50,000 and greater	US	Neurosurgery	Y	22552	Fusion of spine bones with removal of disc at upper spinal column, anterior approach	N	F	17	29	17	665.672	292.564	233.097	260.67
1023270477	Volkov	Andrey	A	D.O	M	I	22201 Moross Rd	Suite 352	Detroit	MI	26	48236	1	Metropolitan area core: primary flow within an urbanized area of 50,000 and greater	US	Neurosurgery	Y	22552	Fusion of spine bones with removal of disc at upper spinal column, anterior approach	N	F	14	24	14	738	444.917	354.487	320.26
1033310552	Webb	Daniel	B	MD	M	I	550 Redmond Rd Nw		Rome	GA	13	30165	1	Metropolitan area core: primary flow within an urbanized area of 50,000 and greater	US	Neurosurgery	Y	22552	Fusion of spine bones with removal of disc at upper spinal column, anterior approach	N	F	11	20	11	1800	379.252	304.894	336.742
1033316542	Ochalski	Pawel	G	MD	M	I	228 Saint Charles Way Ste 300		York	PA	42	17402	1	Metropolitan area core: primary flow within an urbanized area of 50,000 and greater	US	Neurosurgery	Y	22552	Fusion of spine bones with removal of disc at upper spinal column, anterior approach	N	F	13	18	13	905	407.69	324.827	328.524
1043203706	Han	Patrick		MD	M	I	2000 S Wheeling Ave	Suite 200	Tulsa	OK	40	74104	1	Metropolitan area core: primary flow within an urbanized area of 50,000 and greater	US	Neurosurgery	Y	22552	Fusion of spine bones with removal of disc at upper spinal column, anterior approach	N	F	19	34	19	846	397.034	316.334	328.521
1043227630	Kraljic	Steven	G	M.D.	M	I	900 E Broadway Ave		Bismarck	ND	38	58501	1	Metropolitan area core: primary flow within an urbanized area of 50,000 and greater	US	Neurosurgery	Y	22552	Fusion of spine bones with removal of disc at upper spinal column, anterior approach	N	F	13	22	13	1318.18	351.736	281.738	335.99
1043261597	George	Richard	E	MD	M	I	4515 Marsha Sharp Fwy		Lubbock	TX	48	79407	1	Metropolitan area core: primary flow within an urbanized area of 50,000 and greater	US	Neurosurgery	Y	22552	Fusion of spine bones with removal of disc at upper spinal column, anterior approach	N	F	18	25	18	886.68	390.777	311.35	328.523
1043262363	Baldwin	Nevan	G	MD	M	I	15195 Heathcote Blvd Ste 150		Haymarket	VA	51	20169	2	Metropolitan area high commuting: primary flow 30% or more to a urbanized area of 50,000 and greater	US	Neurosurgery	Y	22552	Fusion of spine bones with removal of disc at upper spinal column, anterior approach	N	F	11	16	11	1320	357.223	287.752	335.569
1043263536	Haynes	Walter	G	M.D.	M	I	513 Brookwood Blvd	Ste. 75	Birmingham	AL	1	35209	1	Metropolitan area core: primary flow within an urbanized area of 50,000 and greater	US	Neurosurgery	Y	22552	Fusion of spine bones with removal of disc at upper spinal column, anterior approach	N	F	24	39	24	602.615	79.1869	63.09	73.2031
1043270408	Levy	Charles	L	MD	M	I	400 Matthew St	Suite 401	Marietta	OH	39	45750	4	Micropolitan area core: primary flow within an urban cluster of 10,000 to 49,999	US	Neurosurgery	Y	22552	Fusion of spine bones with removal of disc at upper spinal column, anterior approach	N	F	12	31	13	892.62	403.578	321.55	328.522
1043286727	Choudhri	Tanvir	F	M.D.	M	I	5 E 98th St	7th Floor	New York	NY	36	10029	1	Metropolitan area core: primary flow within an urbanized area of 50,000 and greater	US	Neurosurgery	Y	22552	Fusion of spine bones with removal of disc at upper spinal column, anterior approach	N	F	11	16	11	2264.38	461.627	368.542	334.396
1053356378	Yalamanchili	Ravi		M.D.	M	I	141 Thomas Johnson Dr	Suite 200	Frederick	MD	24	21702	1.1	Secondary flow 30% to <50% to a larger urbanized area of 50,000 and greater	US	Neurosurgery	Y	22552	Fusion of spine bones with removal of disc at upper spinal column, anterior approach	N	F	11	15	11	4225	423.959	337.789	330.374
1053361386	Sawin	Paul	D	M.D.	M	I	1605 W Fairbanks Ave		Winter Park	FL	12	32789	1	Metropolitan area core: primary flow within an urbanized area of 50,000 and greater	US	Neurosurgery	Y	22552	Fusion of spine bones with removal of disc at upper spinal column, anterior approach	N	F	16	27	16	1650	432.93	344.936	329.131
1053375758	Spencer	Timothy	E	DO	M	I	14250 Beadle Lake Rd	Ste 160	Battle Creek	MI	26	49014	1	Metropolitan area core: primary flow within an urbanized area of 50,000 and greater	US	Neurosurgery	Y	22552	Fusion of spine bones with removal of disc at upper spinal column, anterior approach	N	F	40	59	41	1929	392.598	312.8	327.989
1053500314	Farley	Chad	W	MD	M	I	15 S 1000 E	Suite 225	Payson	UT	49	84651	1	Metropolitan area core: primary flow within an urbanized area of 50,000 and greater	US	Neurosurgery	Y	22552	Fusion of spine bones with removal of disc at upper spinal column, anterior approach	N	F	11	17	11	1500	404.666	321.756	328.523
1063687184	Kurtom	Khalid	H	MD	M	I	403 Purdy St	Suite 204	Easton	MD	24	21601	4	Micropolitan area core: primary flow within an urban cluster of 10,000 to 49,999	US	Neurosurgery	Y	22552	Fusion of spine bones with removal of disc at upper spinal column, anterior approach	N	F	17	28	17	906	429.404	342.127	329.847
1073611968	Rastogi	Pawan		MD	M	I	774 Christiana Road	Suite 202	Newark	DE	10	19713	1	Metropolitan area core: primary flow within an urbanized area of 50,000 and greater	US	Neurosurgery	Y	22552	Fusion of spine bones with removal of disc at upper spinal column, anterior approach	N	F	12	18	12	3050	424.628	338.32	330.155
1073738613	Sin	Anthony	H	M.D.	M	I	1501 Kings Hwy		Shreveport	LA	22	71103	1	Metropolitan area core: primary flow within an urbanized area of 50,000 and greater	US	Neurosurgery	Y	22552	Fusion of spine bones with removal of disc at upper spinal column, anterior approach	N	F	13	17	13	1627.24	393.698	314.442	333.536
1073828794	Sandquist	Lee		D.O.	M	I	820 N Chelan Ave		Wenatchee	WA	53	98801	1	Metropolitan area core: primary flow within an urbanized area of 50,000 and greater	US	Neurosurgery	Y	22552	Fusion of spine bones with removal of disc at upper spinal column, anterior approach	N	F	18	32	18	1025.14	406.46	323.848	328.087
1083620942	Boulos	Paul	T	MD	M	I	774 Christiana Rd	Ste 202	Newark	DE	10	19713	1	Metropolitan area core: primary flow within an urbanized area of 50,000 and greater	US	Neurosurgery	Y	22552	Fusion of spine bones with removal of disc at upper spinal column, anterior approach	N	F	15	18	15	3050	424.554	338.261	328.522
1083621957	Halamandaris	Gus	G	MD	M	I	220 San Jose St		Salinas	CA	6	93901	1	Metropolitan area core: primary flow within an urbanized area of 50,000 and greater	US	Neurosurgery	Y	22552	Fusion of spine bones with removal of disc at upper spinal column, anterior approach	N	F	13	16	13	944.688	375.502	299.181	311.147
1083640403	Vrionis	Fotios		MD	M	I	12902 Usf Magnolia Dr	Mdc 44	Tampa	FL	12	33612	1	Metropolitan area core: primary flow within an urbanized area of 50,000 and greater	US	Neurosurgery	Y	22552	Fusion of spine bones with removal of disc at upper spinal column, anterior approach	N	F	13	16	13	1913.32	471.249	375.469	343.192
1093703571	Citow	Jonathan	S	MD	M	I	712 S Milwaukee Ave		Libertyville	IL	17	60048	1	Metropolitan area core: primary flow within an urbanized area of 50,000 and greater	US	Neurosurgery	Y	22552	Fusion of spine bones with removal of disc at upper spinal column, anterior approach	N	F	44	99	44	10000	431.525	344.244	324.409
1093782864	Dorai	Zeena		MD	F	I	3333 N. Calvert Street	Suite 400	Baltimore	MD	24	21218	1	Metropolitan area core: primary flow within an urbanized area of 50,000 and greater	US	Neurosurgery	Y	22552	Fusion of spine bones with removal of disc at upper spinal column, anterior approach	N	F	16	23	16	917.957	407.462	324.644	310.873
1093811028	Choi	William		MD	M	I	6825 S Galena St	Suite 314	Centennial	CO	8	80112	1	Metropolitan area core: primary flow within an urbanized area of 50,000 and greater	US	Neurosurgery	Y	22552	Fusion of spine bones with removal of disc at upper spinal column, anterior approach	N	F	12	14	12	1065	404.829	322.549	328.095
1093929150	Smith	Marcus	A	M.D.	M	I	2602 Saint Michael Dr Ste 302b		Texarkana	TX	48	75503	1	Metropolitan area core: primary flow within an urbanized area of 50,000 and greater	US	Neurosurgery	Y	22552	Fusion of spine bones with removal of disc at upper spinal column, anterior approach	N	F	28	44	28	394.052	387.747	308.935	327.225
1093938482	Houseman	Clifford	M	D.O.	M	I	22250 Providence Dr Ste 601		Southfield	MI	26	48075	1	Metropolitan area core: primary flow within an urbanized area of 50,000 and greater	US	Neurosurgery	Y	22552	Fusion of spine bones with removal of disc at upper spinal column, anterior approach	N	F	13	20	13	3180	461.053	367.344	334.346
1093976995	Cheatle	Joseph	T	MD	M	I	225 Baldwin Ave		Charlotte	NC	37	28204	1	Metropolitan area core: primary flow within an urbanized area of 50,000 and greater	US	Neurosurgery	Y	22552	Fusion of spine bones with removal of disc at upper spinal column, anterior approach	N	F	13	14	13	1104	320.009	254.965	284.524
1104861103	Yarosh	Cherylon	A	MD	F	I	1905 W 32nd St Ste 403		Joplin	MO	29	64804	1	Metropolitan area core: primary flow within an urbanized area of 50,000 and greater	US	Neurosurgery	Y	22552	Fusion of spine bones with removal of disc at upper spinal column, anterior approach	N	F	22	31	22	1166.1	396.78	316.133	327.724
1104864073	Morgan	Jay	K	M.D.	M	I	5590 Kietzke Ln		Reno	NV	32	89511	1	Metropolitan area core: primary flow within an urbanized area of 50,000 and greater	US	Neurosurgery	Y	22552	Fusion of spine bones with removal of disc at upper spinal column, anterior approach	N	F	14	21	14	9692	408.081	325.14	328.528
1104870088	Amann	John	C	MD	M	I	50 2nd St Se		Winter Haven	FL	12	33880	1	Metropolitan area core: primary flow within an urbanized area of 50,000 and greater	US	Neurosurgery	Y	22552	Fusion of spine bones with removal of disc at upper spinal column, anterior approach	N	F	11	11	11	2318.18	419.94	334.59	328.53
1114196466	Heller	Allan	C	M.D.	M	I	801 W 5th Ave	Suite #525	Spokane	WA	53	99204	1	Metropolitan area core: primary flow within an urbanized area of 50,000 and greater	US	Neurosurgery	Y	22552	Fusion of spine bones with removal of disc at upper spinal column, anterior approach	N	F	12	23	12	1015.87	406.46	323.847	328.32
1114913605	Webb	Kristopher	M	MD	M	I	3000 N Ih 35	Suite 600	Austin	TX	48	78705	1	Metropolitan area core: primary flow within an urbanized area of 50,000 and greater	US	Neurosurgery	Y	22552	Fusion of spine bones with removal of disc at upper spinal column, anterior approach	N	F	15	22	15	1141	335.823	267.567	278.348
1114971264	Mace	John	C	M.D.	M	I	3801 S National Ave	West Tower, Suite 700	Springfield	MO	29	65807	1	Metropolitan area core: primary flow within an urbanized area of 50,000 and greater	US	Neurosurgery	Y	22552	Fusion of spine bones with removal of disc at upper spinal column, anterior approach	N	F	12	14	12	1585.36	396.78	316.131	328.521
1124065305	Patel	Sunil	J	MD	M	I	171 Ashley Ave		Charleston	SC	45	29425	1	Metropolitan area core: primary flow within an urbanized area of 50,000 and greater	US	Neurosurgery	Y	22552	Fusion of spine bones with removal of disc at upper spinal column, anterior approach	N	F	15	21	15	3548	353.772	284.173	330.42
1124067491	Song	Michael	H	M.D.	M	I	343 Elm St	Suite 202	Reno	NV	32	89503	1	Metropolitan area core: primary flow within an urbanized area of 50,000 and greater	US	Neurosurgery	Y	22552	Fusion of spine bones with removal of disc at upper spinal column, anterior approach	N	F	12	22	12	8308.36	408.085	325.14	327.599
1124129473	Najafi	Ali		MD	M	I	7130 N Sharon Ave	#100	Fresno	CA	6	93720	1	Metropolitan area core: primary flow within an urbanized area of 50,000 and greater	US	Neurosurgery	Y	22552	Fusion of spine bones with removal of disc at upper spinal column, anterior approach	N	F	15	21	16	964	393.412	313.452	327.092
1134118789	Arnautovic	Kenan		MD	M	I	6325 Humphreys Blvd	Semmes-Murphey Clinic	Memphis	TN	47	38120	1	Metropolitan area core: primary flow within an urbanized area of 50,000 and greater	US	Neurosurgery	Y	22552	Fusion of spine bones with removal of disc at upper spinal column, anterior approach	N	F	13	24	13	2421.88	336.484	270.873	323.868
1134120272	Tyler	Donald	R	M. D.	M	I	3280 Dauphin St	Building A	Mobile	AL	1	36606	1	Metropolitan area core: primary flow within an urbanized area of 50,000 and greater	US	Neurosurgery	Y	22552	Fusion of spine bones with removal of disc at upper spinal column, anterior approach	N	F	16	25	16	905.08	91.88	73.2044	85.0712
1134140932	Henry	Matthew	N	M.D.	M	I	3223 N Webb Rd	Suite 1	Wichita	KS	20	67226	1	Metropolitan area core: primary flow within an urbanized area of 50,000 and greater	US	Neurosurgery	Y	22552	Fusion of spine bones with removal of disc at upper spinal column, anterior approach	N	F	15	21	15	1203	374.364	298.273	328.523
1134160161	Wallace	Bradley	A	MD	M	I	800 Prudential Dr	Tower B, 11th Floor	Jacksonville	FL	12	32207	1	Metropolitan area core: primary flow within an urbanized area of 50,000 and greater	US	Neurosurgery	Y	22552	Fusion of spine bones with removal of disc at upper spinal column, anterior approach	N	F	33	49	33	1303.22	432.93	344.937	329.864
1134174550	Garcia-Bengochea	Javier		MD	M	I	800 Prudential Dr	Tower B, 11th Floor	Jacksonville	FL	12	32207	1	Metropolitan area core: primary flow within an urbanized area of 50,000 and greater	US	Neurosurgery	Y	22552	Fusion of spine bones with removal of disc at upper spinal column, anterior approach	N	F	11	15	11	1302	423.983	337.809	330.714
1134369556	Thambuswamy	Michael		M.D.	M	I	6802 S Olympia Ave W	Suite 300	Tulsa	OK	40	74132	1	Metropolitan area core: primary flow within an urbanized area of 50,000 and greater	US	Neurosurgery	Y	22552	Fusion of spine bones with removal of disc at upper spinal column, anterior approach	N	F	23	45	23	1738.33	388.66	309.665	327.335
1144487174	Aryan	Saeid	E	D.O	M	I	1110 E State Highway 114 Ste 100		Southlake	TX	48	76092	1	Metropolitan area core: primary flow within an urbanized area of 50,000 and greater	US	Neurosurgery	Y	22552	Fusion of spine bones with removal of disc at upper spinal column, anterior approach	N	F	16	30	16	1925.63	339.182	270.242	324.799
1144531161	Crabtree-Wilson	Kelli	L	M.D.	F	I	823 Sw Mulvane St		Topeka	KS	20	66606	1	Metropolitan area core: primary flow within an urbanized area of 50,000 and greater	US	Neurosurgery	Y	22552	Fusion of spine bones with removal of disc at upper spinal column, anterior approach	N	F	28	44	28	829	361.18	288.475	331.575
1154501294	Chang	Steve	W	MD	M	I	1875 W Frye Rd Ste 300		Chandler	AZ	4	85224	1	Metropolitan area core: primary flow within an urbanized area of 50,000 and greater	US	Neurosurgery	Y	22552	Fusion of spine bones with removal of disc at upper spinal column, anterior approach	N	F	28	38	28	1625	397.029	316.333	328.527
1154528776	Kostov	Dean	B	MD	M	I	12200 Warwick Blvd	Suite 410	Newport News	VA	51	23601	1	Metropolitan area core: primary flow within an urbanized area of 50,000 and greater	US	Neurosurgery	Y	22552	Fusion of spine bones with removal of disc at upper spinal column, anterior approach	N	F	14	17	14	775	404.15	322.008	328.526
1154558021	Turner	Jay		MD	M	I	2910 N 3rd Ave		Phoenix	AZ	4	85013	1	Metropolitan area core: primary flow within an urbanized area of 50,000 and greater	US	Neurosurgery	Y	22552	Fusion of spine bones with removal of disc at upper spinal column, anterior approach	N	F	15	23	15	1625	396.95	316.27	328.526
1154596609	Whitson	Wesley	J	MD	M	I	820 N Chelan Ave		Wenatchee	WA	53	98801	1	Metropolitan area core: primary flow within an urbanized area of 50,000 and greater	US	Neurosurgery	Y	22552	Fusion of spine bones with removal of disc at upper spinal column, anterior approach	N	F	12	30	12	1025.14	406.46	323.846	327.899
1154651867	Smithason	Saksith		M.D.	M	I	4901 Dawn Dr	Suite 3400	Lumberton	NC	37	28360	5.1	Secondary flow 30% to <50% to a urbanized area of 50,000 and greater	US	Neurosurgery	Y	22552	Fusion of spine bones with removal of disc at upper spinal column, anterior approach	N	F	14	19	14	635.045	382.717	304.927	328.52
1164414884	Scott	Eric	W	MEDICAL DOCTOR	M	I	6440 W Newberry Rd	Suite 401	Gainesville	FL	12	32605	1	Metropolitan area core: primary flow within an urbanized area of 50,000 and greater	US	Neurosurgery	Y	22552	Fusion of spine bones with removal of disc at upper spinal column, anterior approach	N	F	16	20	16	1700	411.54	327.892	328.522
1164420915	Vaughn	Troy	M	M.D.	M	I	3704 North Blvd	Suite C	Alexandria	LA	22	71301	1	Metropolitan area core: primary flow within an urbanized area of 50,000 and greater	US	Neurosurgery	Y	22552	Fusion of spine bones with removal of disc at upper spinal column, anterior approach	N	F	18	32	18	874	414.302	330.092	328.52
1164429718	Bonasso	Christian	L	M.D.	M	I	3525 Olentangy River Rd	Suite 5310	Columbus	OH	39	43214	1	Metropolitan area core: primary flow within an urbanized area of 50,000 and greater	US	Neurosurgery	Y	22552	Fusion of spine bones with removal of disc at upper spinal column, anterior approach	N	F	13	16	13	1242	403.58	321.55	326.777
1164457008	Rawson	Raymond	B	MD	M	I	2390 Mitchell Park Dr Ste B		Petoskey	MI	26	49770	7	Small town core: primary flow within an urban cluster of 2,500 to 9,999	US	Neurosurgery	Y	22552	Fusion of spine bones with removal of disc at upper spinal column, anterior approach	N	F	24	40	24	1200	374.357	298.112	330.576
1164489480	Garber	Jason	E	M.D.	M	I	3012 S Durango Dr		Las Vegas	NV	32	89117	1	Metropolitan area core: primary flow within an urbanized area of 50,000 and greater	US	Neurosurgery	Y	22552	Fusion of spine bones with removal of disc at upper spinal column, anterior approach	N	F	14	24	14	5000	395.842	315.385	328.522
1164496139	Spangler	Wendy	J	M.D.	F	I	8005 Farnam Dr	Suite 305	Omaha	NE	31	68114	1	Metropolitan area core: primary flow within an urbanized area of 50,000 and greater	US	Neurosurgery	Y	22552	Fusion of spine bones with removal of disc at upper spinal column, anterior approach	N	F	12	16	12	3843.75	353.168	281.387	322.635
1164622908	Wogu	Elijah	U	DO	M	I	620 California Blvd	J	San Luis Obispo	CA	6	93401	1	Metropolitan area core: primary flow within an urbanized area of 50,000 and greater	US	Neurosurgery	Y	22552	Fusion of spine bones with removal of disc at upper spinal column, anterior approach	N	F	13	26	13	1214	338.908	269.472	290.617
1164624516	Lothes	Christian	S	MD	M	I	3223 N Webb Rd	Suite 1	Wichita	KS	20	67226	1	Metropolitan area core: primary flow within an urbanized area of 50,000 and greater	US	Neurosurgery	Y	22552	Fusion of spine bones with removal of disc at upper spinal column, anterior approach	N	F	14	21	14	1203	374.737	298.57	324.244
1164624573	Mcgowan	John	B	MD	M	I	7777 Forest Ln	Suite A-337	Dallas	TX	48	75230	1	Metropolitan area core: primary flow within an urbanized area of 50,000 and greater	US	Neurosurgery	Y	22552	Fusion of spine bones with removal of disc at upper spinal column, anterior approach	N	F	21	24	21	1244	245.92	195.94	201.91
1174505887	Alexander	Mathew	T	MD	M	I	1227 3rd St		Corpus Christi	TX	48	78404	1	Metropolitan area core: primary flow within an urbanized area of 50,000 and greater	US	Neurosurgery	Y	22552	Fusion of spine bones with removal of disc at upper spinal column, anterior approach	N	F	20	35	20	1576	371.48	295.977	327.594
1174523872	Pakzaban	Peyman		MDPA	M	I	3801 Vista Rd Ste 440		Pasadena	TX	48	77504	1	Metropolitan area core: primary flow within an urbanized area of 50,000 and greater	US	Neurosurgery	Y	22552	Fusion of spine bones with removal of disc at upper spinal column, anterior approach	N	F	15	16	15	393.24	386.95	308.3	327.256
1174546949	Hope	Donald	G	M.D.	M	I	3016 Williams Dr		Fairfax	VA	51	22031	1	Metropolitan area core: primary flow within an urbanized area of 50,000 and greater	US	Neurosurgery	Y	22552	Fusion of spine bones with removal of disc at upper spinal column, anterior approach	N	F	12	17	12	5750	451.162	358.724	330.298
1174551949	Viola	John	J	MD	M	I	509 Se Riverside Dr	Ste 203	Stuart	FL	12	34994	1	Metropolitan area core: primary flow within an urbanized area of 50,000 and greater	US	Neurosurgery	Y	22552	Fusion of spine bones with removal of disc at upper spinal column, anterior approach	N	F	17	23	17	1580	471.25	375.47	336.685
1174585640	Mangels	Kyle	J	MD	M	I	6802 S Olympia Ave	Ste300	Tulsa	OK	40	74132	1	Metropolitan area core: primary flow within an urbanized area of 50,000 and greater	US	Neurosurgery	Y	22552	Fusion of spine bones with removal of disc at upper spinal column, anterior approach	N	F	17	29	17	1541.38	399.771	318.516	328.101
1174593164	Salvant	Jackson	B	M.D.	M	I	12200 Warwick Blvd	Suite 410	Newport News	VA	51	23601	1	Metropolitan area core: primary flow within an urbanized area of 50,000 and greater	US	Neurosurgery	Y	22552	Fusion of spine bones with removal of disc at upper spinal column, anterior approach	N	F	12	24	12	775	404.15	322.006	328.523
1174746648	Campbell	James	P	DO	M	I	820 N Chelan Ave		Wenatchee	WA	53	98801	1	Metropolitan area core: primary flow within an urbanized area of 50,000 and greater	US	Neurosurgery	Y	22552	Fusion of spine bones with removal of disc at upper spinal column, anterior approach	N	F	12	25	12	1025.14	406.376	323.78	328.522
1184601304	Vinas	Federico	C	MD	M	I	311 N Clyde Morris Blvd	Ste 560	Daytona Beach	FL	12	32114	1	Metropolitan area core: primary flow within an urbanized area of 50,000 and greater	US	Neurosurgery	Y	22552	Fusion of spine bones with removal of disc at upper spinal column, anterior approach	N	F	11	12	11	1758	432.93	344.94	335.368
1184666737	Naftalis	Richard	C	M.D.	M	I	3600 Gaston Ave	Suite 1158	Dallas	TX	48	75246	1	Metropolitan area core: primary flow within an urbanized area of 50,000 and greater	US	Neurosurgery	Y	22552	Fusion of spine bones with removal of disc at upper spinal column, anterior approach	N	F	13	19	13	981.132	223.086	177.744	182.593
1184714180	Kueter	Daniel	B	MD	M	I	1010 E 3rd St	Suite 202	Chattanooga	TN	47	37403	1	Metropolitan area core: primary flow within an urbanized area of 50,000 and greater	US	Neurosurgery	Y	22552	Fusion of spine bones with removal of disc at upper spinal column, anterior approach	N	F	16	32	16	670.441	271.9	217.33	268.425
1184858292	Hazzard	Matthew	A	MD	M	I	1270 Friendship Rd		Braselton	GA	13	30517	1	Metropolitan area core: primary flow within an urbanized area of 50,000 and greater	US	Neurosurgery	Y	22552	Fusion of spine bones with removal of disc at upper spinal column, anterior approach	N	F	12	22	12	1980	406.51	323.886	328.523
1194743732	Nehls	Daniel	G	MD	M	I	1708 Yakima Ave	Ste 105	Tacoma	WA	53	98405	1	Metropolitan area core: primary flow within an urbanized area of 50,000 and greater	US	Neurosurgery	Y	22552	Fusion of spine bones with removal of disc at upper spinal column, anterior approach	N	F	15	25	15	1131.8	406.46	323.846	328.523
1194758508	Rami	Bimal		M.D.	M	I	6535 N Charles St	Ste 600	Baltimore	MD	24	21204	1	Metropolitan area core: primary flow within an urbanized area of 50,000 and greater	US	Neurosurgery	Y	22552	Fusion of spine bones with removal of disc at upper spinal column, anterior approach	N	F	11	24	11	913	435.892	347.295	328.524
1194761791	Burson	George	T	M.D.	M	I	9601 Lile Dr	Suite 310	Little Rock	AR	5	72205	1	Metropolitan area core: primary flow within an urbanized area of 50,000 and greater	US	Neurosurgery	Y	22552	Fusion of spine bones with removal of disc at upper spinal column, anterior approach	N	F	16	20	16	853	367.63	292.91	328.528
1194949594	Dreyer	Jason	A	DO	M	I	301 W Poplar St		Walla Walla	WA	53	99362	1	Metropolitan area core: primary flow within an urbanized area of 50,000 and greater	US	Neurosurgery	Y	22552	Fusion of spine bones with removal of disc at upper spinal column, anterior approach	N	F	21	50	21	968	386.243	308.601	333.45
1205825338	Lindley	James	G	MD	M	I	4 E Jackson Blvd		Savannah	GA	13	31405	1	Metropolitan area core: primary flow within an urbanized area of 50,000 and greater	US	Neurosurgery	Y	22552	Fusion of spine bones with removal of disc at upper spinal column, anterior approach	N	F	25	32	25	1860	386.166	307.682	328.53
1205825932	Yalamanchili	Kennedy		MD	M	I	774 Christiana Rd	Ste 202	Newark	DE	10	19713	1	Metropolitan area core: primary flow within an urbanized area of 50,000 and greater	US	Neurosurgery	Y	22552	Fusion of spine bones with removal of disc at upper spinal column, anterior approach	N	F	14	31	14	3050	424.626	338.32	328.84
1205826955	Hisey	Brent	N	M.D.	M	I	14100 Parkway Commons Dr	Suite 201	Oklahoma City	OK	40	73134	1	Metropolitan area core: primary flow within an urbanized area of 50,000 and greater	US	Neurosurgery	Y	22552	Fusion of spine bones with removal of disc at upper spinal column, anterior approach	N	F	20	40	20	2675.75	368.952	293.962	312.557
1205830221	Roy	Ranjan	S	PH.O., M.D.	M	I	330 Jake Alexander Blvd W	Ste 104	Salisbury	NC	37	28147	1	Metropolitan area core: primary flow within an urbanized area of 50,000 and greater	US	Neurosurgery	Y	22552	Fusion of spine bones with removal of disc at upper spinal column, anterior approach	N	F	19	21	19	872	370.596	295.273	323.558
1205877651	Ozgur	Burak	M	M.D.	M	I	361 Hospital Rd	Suite 224	Newport Beach	CA	6	92663	1	Metropolitan area core: primary flow within an urbanized area of 50,000 and greater	US	Neurosurgery	Y	22552	Fusion of spine bones with removal of disc at upper spinal column, anterior approach	N	F	16	29	16	4296.55	420.246	334.83	329.177
1215018510	Robertson	Daniel	P	M.D.	M	I	1901 S.E.18th Ave	Suite 101	Ocala	FL	12	34471	1	Metropolitan area core: primary flow within an urbanized area of 50,000 and greater	US	Neurosurgery	Y	22552	Fusion of spine bones with removal of disc at upper spinal column, anterior approach	N	F	13	19	13	1757	419.94	334.587	329.482
1215030333	Dorman	John	K	MD	M	I	540 W 5th St Ste 320		Odessa	TX	48	79761	1	Metropolitan area core: primary flow within an urbanized area of 50,000 and greater	US	Neurosurgery	Y	22552	Fusion of spine bones with removal of disc at upper spinal column, anterior approach	N	F	11	13	11	1000	337.698	271.487	330.98
1215957337	Harrop	James	S	M.D.	M	I	909 Walnut St	2nd Floor	Philadelphia	PA	42	19107	1	Metropolitan area core: primary flow within an urbanized area of 50,000 and greater	US	Neurosurgery	Y	22552	Fusion of spine bones with removal of disc at upper spinal column, anterior approach	N	F	13	19	13	1140	452.918	360.86	333.628
1225020555	Soo	Teck	M	MD	M	I	22250 Providence Dr	Suite 601	Southfield	MI	26	48075	1	Metropolitan area core: primary flow within an urbanized area of 50,000 and greater	US	Neurosurgery	Y	22552	Fusion of spine bones with removal of disc at upper spinal column, anterior approach	N	F	11	13	11	3180	461.052	367.342	340.466
1225021702	Snell	Brian		MD	M	I	4120 W Memorial Rd	Suite 300	Oklahoma City	OK	40	73120	1	Metropolitan area core: primary flow within an urbanized area of 50,000 and greater	US	Neurosurgery	Y	22552	Fusion of spine bones with removal of disc at upper spinal column, anterior approach	N	F	20	36	20	2490.42	350.713	279.429	289.125
1225022023	Beck	Carter	E	MD	M	I	500 West Broadway Street	Suite 310	Missoula	MT	30	59802	1	Metropolitan area core: primary flow within an urbanized area of 50,000 and greater	US	Neurosurgery	Y	22552	Fusion of spine bones with removal of disc at upper spinal column, anterior approach	N	F	16	24	16	931	457.933	364.855	331.55
1225027956	Sugarman	Michael	G	MD	M	I	774 Christiana Rd	Suite 202	Newark	DE	10	19713	1	Metropolitan area core: primary flow within an urbanized area of 50,000 and greater	US	Neurosurgery	Y	22552	Fusion of spine bones with removal of disc at upper spinal column, anterior approach	N	F	17	36	17	3050	424.626	338.32	328.524
1225048804	Erickson	Robert	K	MD	M	I	712 S Milwaukee Ave		Libertyville	IL	17	60048	1	Metropolitan area core: primary flow within an urbanized area of 50,000 and greater	US	Neurosurgery	Y	22552	Fusion of spine bones with removal of disc at upper spinal column, anterior approach	N	F	12	15	12	10000	421.799	336.959	311.013
1225059025	Dickerson	John	R	M.D.	M	I	3223 N Webb Rd	Suite 1	Wichita	KS	20	67226	1	Metropolitan area core: primary flow within an urbanized area of 50,000 and greater	US	Neurosurgery	Y	22552	Fusion of spine bones with removal of disc at upper spinal column, anterior approach	N	F	52	76	52	1203	374.428	298.324	327.735
1225111511	Oh	Dennis	S	MD	M	I	2 Medical Center Dr	Suite 503	Springfield	MA	25	1107	1	Metropolitan area core: primary flow within an urbanized area of 50,000 and greater	US	Neurosurgery	Y	22552	Fusion of spine bones with removal of disc at upper spinal column, anterior approach	N	F	23	26	23	918	415.84	331.32	328.629
1225252042	Anderson	Joshua	R	MD	M	I	705 Orleans Dr		Grand Island	NE	31	68803	1	Metropolitan area core: primary flow within an urbanized area of 50,000 and greater	US	Neurosurgery	Y	22552	Fusion of spine bones with removal of disc at upper spinal column, anterior approach	N	F	13	19	13	757.895	355.739	283.436	323.564
1225259997	Baker	Abdul	A	MD	M	I	3000 32nd Ave S		Fargo	ND	38	58103	1	Metropolitan area core: primary flow within an urbanized area of 50,000 and greater	US	Neurosurgery	Y	22552	Fusion of spine bones with removal of disc at upper spinal column, anterior approach	N	F	13	16	13	1033.75	379.088	302.038	321.902
1225260102	Marcotte	Nicolas		MD.FRCSC.FACS.	M	I	125 Parker Hill Ave		Boston	MA	25	2120	1	Metropolitan area core: primary flow within an urbanized area of 50,000 and greater	US	Neurosurgery	Y	22552	Fusion of spine bones with removal of disc at upper spinal column, anterior approach	N	F	11	15	11	3400	368.745	295.929	339.473
1235190943	Covington	Christopher	G	MD	M	I	6802 S Olympia Ave	Ste300	Tulsa	OK	40	74132	1	Metropolitan area core: primary flow within an urbanized area of 50,000 and greater	US	Neurosurgery	Y	22552	Fusion of spine bones with removal of disc at upper spinal column, anterior approach	N	F	12	27	12	1490	397.034	316.336	328.522
1235194028	Deutsch	Harel		MD	M	I	1725 W Harrison St	Ste 1115	Chicago	IL	17	60612	1	Metropolitan area core: primary flow within an urbanized area of 50,000 and greater	US	Neurosurgery	Y	22552	Fusion of spine bones with removal of disc at upper spinal column, anterior approach	N	F	11	16	11	1343.64	427.942	340.961	294.531
1235330432	Campbell	Peter	G	M.D.	M	I	1500 Line Ave Ste 200		Shreveport	LA	22	71101	1	Metropolitan area core: primary flow within an urbanized area of 50,000 and greater	US	Neurosurgery	Y	22552	Fusion of spine bones with removal of disc at upper spinal column, anterior approach	N	F	17	25	17	4488	421.545	335.864	328.521
1245215409	Afshar	John	K	MD	M	I	509 Se Riverside Dr	Ste 203	Stuart	FL	12	34994	1	Metropolitan area core: primary flow within an urbanized area of 50,000 and greater	US	Neurosurgery	Y	22552	Fusion of spine bones with removal of disc at upper spinal column, anterior approach	N	F	21	33	21	1580	471.25	375.47	335.634
1245313253	Obasi	Chinyere	N	MD	M	I	3219 Central Ave	Suite 200	Kearney	NE	31	68847	4	Micropolitan area core: primary flow within an urban cluster of 10,000 to 49,999	US	Neurosurgery	Y	22552	Fusion of spine bones with removal of disc at upper spinal column, anterior approach	N	F	13	24	13	720	352.878	281.156	328.525
1245405661	O'shaughnessy	Brian	A	MD	M	I	2011 Murphy Ave	Suite 301	Nashville	TN	47	37203	1	Metropolitan area core: primary flow within an urbanized area of 50,000 and greater	US	Neurosurgery	Y	22552	Fusion of spine bones with removal of disc at upper spinal column, anterior approach	N	F	18	33	18	967	308.539	249.368	340.742
1255400180	Nathan	Swami		MD	M	I	198 Thomas Johnson Dr	Suite 207	Frederick	MD	24	21702	1.1	Secondary flow 30% to <50% to a larger urbanized area of 50,000 and greater	US	Neurosurgery	Y	22552	Fusion of spine bones with removal of disc at upper spinal column, anterior approach	N	F	11	16	11	2251	385.531	307.172	333.601
1265469571	Tobler	William	D	MD	M	I	3825 Edwards Rd Ste 300		Cincinnati	OH	39	45209	1	Metropolitan area core: primary flow within an urbanized area of 50,000 and greater	US	Neurosurgery	Y	22552	Fusion of spine bones with removal of disc at upper spinal column, anterior approach	N	F	13	21	13	2022	403.47	321.463	327.857
1265473516	Dalrymple	Stephen		MD	M	I	722 Newman Rd		New Bern	NC	37	28562	1	Metropolitan area core: primary flow within an urbanized area of 50,000 and greater	US	Neurosurgery	Y	22552	Fusion of spine bones with removal of disc at upper spinal column, anterior approach	N	F	46	66	46	1612.2	302.355	240.903	273.02
1265495014	Soumekh	M	H	M.D.	M	I	8008 Frost St	Suite 401	San Diego	CA	6	92123	1	Metropolitan area core: primary flow within an urbanized area of 50,000 and greater	US	Neurosurgery	Y	22552	Fusion of spine bones with removal of disc at upper spinal column, anterior approach	N	F	15	38	15	745	374.68	297.913	324.496
1265512685	Knego	Robert	S	MD	M	I	5831 Bee Ridge Road	#100 Neurosurgery And Spine Specialists	Sarasota	FL	12	34233	1	Metropolitan area core: primary flow within an urbanized area of 50,000 and greater	US	Neurosurgery	Y	22552	Fusion of spine bones with removal of disc at upper spinal column, anterior approach	N	F	20	29	20	434.12	421.773	336.048	324.277
1265551485	Hoover	Jason	M	M.D.	M	I	8441 State Highway 47	Suite 4300	Bryan	TX	48	77807	1	Metropolitan area core: primary flow within an urbanized area of 50,000 and greater	US	Neurosurgery	Y	22552	Fusion of spine bones with removal of disc at upper spinal column, anterior approach	N	F	11	16	11	993	390.777	311.35	324.229
1265606644	Grunch	Betsy	H	MD	F	I	1240 Jesse Jewell Pkwy Se	Ste 300	Gainesville	GA	13	30501	1	Metropolitan area core: primary flow within an urbanized area of 50,000 and greater	US	Neurosurgery	Y	22552	Fusion of spine bones with removal of disc at upper spinal column, anterior approach	N	F	13	20	13	1980	405.588	323.151	328.523
1265684518	Rosen	David	S	M.D.	M	I	1605 W Fairbanks Ave		Winter Park	FL	12	32789	1	Metropolitan area core: primary flow within an urbanized area of 50,000 and greater	US	Neurosurgery	Y	22552	Fusion of spine bones with removal of disc at upper spinal column, anterior approach	N	F	13	21	13	1650	410.885	331.272	336.346
1275568297	Juneau	Patrick Alton		M.D.	M	I	1103 Kaliste Saloom Rd	Suite 206	Lafayette	LA	22	70508	1	Metropolitan area core: primary flow within an urbanized area of 50,000 and greater	US	Neurosurgery	Y	22552	Fusion of spine bones with removal of disc at upper spinal column, anterior approach	N	F	16	34	16	2933	354.742	282.639	295.911
1275609489	Anderson	Thomas	S	MD	M	I	1106 Chuck Dawley Blvd	Suite 200	Mt Pleasant	SC	45	29464	1	Metropolitan area core: primary flow within an urbanized area of 50,000 and greater	US	Neurosurgery	Y	22552	Fusion of spine bones with removal of disc at upper spinal column, anterior approach	N	F	43	61	43	1184.26	360.661	287.355	315.025
1275707689	Zavala	Gerardo		MD	M	I	4611 Centerview		San Antonio	TX	48	78228	1	Metropolitan area core: primary flow within an urbanized area of 50,000 and greater	US	Neurosurgery	Y	22552	Fusion of spine bones with removal of disc at upper spinal column, anterior approach	N	F	12	17	12	2257	351.689	281.606	338.185
1275724320	Badr	Yaser		M.D.	M	I	1828 E Cesar E Chavez Ave Ste 4500		Los Angeles	CA	6	90033	1	Metropolitan area core: primary flow within an urbanized area of 50,000 and greater	US	Neurosurgery	Y	22552	Fusion of spine bones with removal of disc at upper spinal column, anterior approach	N	F	11	11	11	796	408.56	324.85	328.52
1275736365	Whisenhunt	Thomas	R	M.D. PHD	M	I	1510 Forest Ave		Montgomery	AL	1	36106	1	Metropolitan area core: primary flow within an urbanized area of 50,000 and greater	US	Neurosurgery	Y	22552	Fusion of spine bones with removal of disc at upper spinal column, anterior approach	N	F	16	20	16	2750	342.145	272.045	328.522
1275738023	Caron	Michael	J	MD	M	I	120 Spalding Dr	Suite 207	Naperville	IL	17	60540	1	Metropolitan area core: primary flow within an urbanized area of 50,000 and greater	US	Neurosurgery	Y	22552	Fusion of spine bones with removal of disc at upper spinal column, anterior approach	N	F	12	26	12	909	461.053	367.343	328.523
1275748212	Edgar	Rick	L	M.D.	M	I	1675 Leahy St	Suite 401a	Muskegon	MI	26	49442	1	Metropolitan area core: primary flow within an urbanized area of 50,000 and greater	US	Neurosurgery	Y	22552	Fusion of spine bones with removal of disc at upper spinal column, anterior approach	N	F	19	25	19	732	376.894	300.288	331.178
1285771543	Szentirmai	Oszkar		MD	M	I	509 Se Riverside Dr	Suite 203	Stuart	FL	12	34994	1	Metropolitan area core: primary flow within an urbanized area of 50,000 and greater	US	Neurosurgery	Y	22552	Fusion of spine bones with removal of disc at upper spinal column, anterior approach	N	F	13	15	13	1580	471.25	375.47	334.78
1285876946	Ahmad	Faiz	U	MD	M	I	1611 Nw 12th Ave		Miami	FL	12	33136	1	Metropolitan area core: primary flow within an urbanized area of 50,000 and greater	US	Neurosurgery	Y	22552	Fusion of spine bones with removal of disc at upper spinal column, anterior approach	N	F	13	18	13	1583.78	405.737	323.272	327.944
1295861342	Johnson	Michele	M	M.D.	F	I	2001 Peachtree Rd Ne	Suite 575	Atlanta	GA	13	30309	1	Metropolitan area core: primary flow within an urbanized area of 50,000 and greater	US	Neurosurgery	Y	22552	Fusion of spine bones with removal of disc at upper spinal column, anterior approach	N	F	17	32	17	1667.38	398.676	317.644	313.124
1306055074	Hartzfeld	Paul	W	MD	M	I	701 White Pond Dr		Akron	OH	39	44320	1	Metropolitan area core: primary flow within an urbanized area of 50,000 and greater	US	Neurosurgery	Y	22552	Fusion of spine bones with removal of disc at upper spinal column, anterior approach	N	F	12	16	12	1242.27	403.58	321.55	328.52
1306808191	Sarzier	John	S	M.D.	M	I	1146 E.G. Miles Pkwy	Suite 102	Hinesville	GA	13	31313	1	Metropolitan area core: primary flow within an urbanized area of 50,000 and greater	US	Neurosurgery	Y	22552	Fusion of spine bones with removal of disc at upper spinal column, anterior approach	N	F	12	24	12	1980	348.324	279.472	340.474
1306830674	Harpring	John	E	MD	M	I	210 E Gray St	Suite 1105	Louisville	KY	21	40202	1	Metropolitan area core: primary flow within an urbanized area of 50,000 and greater	US	Neurosurgery	Y	22552	Fusion of spine bones with removal of disc at upper spinal column, anterior approach	N	F	12	17	12	1178	386.071	307.601	326.061
1306849575	Clark	Shawn	B	M.D.	M	I	6701 Airport Blvd Ste D146		Mobile	AL	1	36608	1	Metropolitan area core: primary flow within an urbanized area of 50,000 and greater	US	Neurosurgery	Y	22552	Fusion of spine bones with removal of disc at upper spinal column, anterior approach	N	F	17	23	17	1500	363.54	289.65	328.522
1306876172	Bohinski	Robert	J	M.D., PHD.	M	I	3825 Edwards Rd	Suite 300	Cincinnati	OH	39	45209	1	Metropolitan area core: primary flow within an urbanized area of 50,000 and greater	US	Neurosurgery	Y	22552	Fusion of spine bones with removal of disc at upper spinal column, anterior approach	N	F	12	23	12	2022	403.578	321.55	328.522
1306950654	Zubay	Geoffrey		M.D	M	I	9200 Pinecroft Dr	Ste. 130	Shenandoah	TX	48	77380	1.1	Secondary flow 30% to <50% to a larger urbanized area of 50,000 and greater	US	Neurosurgery	Y	22552	Fusion of spine bones with removal of disc at upper spinal column, anterior approach	N	F	16	21	16	1572.96	376.101	300.456	331.615
1316048911	Lee	David	C	MD	M	I	3688 Veterans Memorial Dr	Ste 200	Hattiesburg	MS	28	39401	1	Metropolitan area core: primary flow within an urbanized area of 50,000 and greater	US	Neurosurgery	Y	22552	Fusion of spine bones with removal of disc at upper spinal column, anterior approach	N	F	22	30	22	1711.33	343.09	273.358	322.922
1316975832	Prall	John Adair		M.D.	M	I	7780 S Broadway	Suite 350	Littleton	CO	8	80122	1	Metropolitan area core: primary flow within an urbanized area of 50,000 and greater	US	Neurosurgery	Y	22552	Fusion of spine bones with removal of disc at upper spinal column, anterior approach	N	F	19	32	19	2126.25	393.566	312.928	326.087
1326032889	Donich	Dane	J	MD	M	I	3378 West Market Street		Fairlawn	OH	39	44333	1	Metropolitan area core: primary flow within an urbanized area of 50,000 and greater	US	Neurosurgery	Y	22552	Fusion of spine bones with removal of disc at upper spinal column, anterior approach	N	F	15	21	15	1242.27	384.361	306.238	332.432
1326046186	Cowan	Michael	A	MD	M	I	225 Baldwin Ave		Charlotte	NC	37	28204	1	Metropolitan area core: primary flow within an urbanized area of 50,000 and greater	US	Neurosurgery	Y	22552	Fusion of spine bones with removal of disc at upper spinal column, anterior approach	N	F	11	14	11	1930	379.19	302.118	328.521
1326046236	Adamson	Tim	E	MD	M	I	225 Baldwin Ave		Charlotte	NC	37	28204	1	Metropolitan area core: primary flow within an urbanized area of 50,000 and greater	US	Neurosurgery	Y	22552	Fusion of spine bones with removal of disc at upper spinal column, anterior approach	N	F	14	19	14	1930	382.718	304.928	327.279
1336106764	Greene	George	M	M.D.	M	I	4242 Farnam St	Suite 363	Omaha	NE	31	68131	1	Metropolitan area core: primary flow within an urbanized area of 50,000 and greater	US	Neurosurgery	Y	22552	Fusion of spine bones with removal of disc at upper spinal column, anterior approach	N	F	17	22	17	1066	352.854	281.137	324.242
1336132430	Jones	David	S	M.D.	M	I	1130 N Church St	Suite 200	Greensboro	NC	37	27401	1	Metropolitan area core: primary flow within an urbanized area of 50,000 and greater	US	Neurosurgery	Y	22552	Fusion of spine bones with removal of disc at upper spinal column, anterior approach	N	F	11	14	11	793.071	130.123	103.674	111.696
1336198209	Chahlavi	Ali		M.D.	M	I	4205 Belfort Rd	Joe Adams Building Suite 1100	Jacksonville	FL	12	32216	1	Metropolitan area core: primary flow within an urbanized area of 50,000 and greater	US	Neurosurgery	Y	22552	Fusion of spine bones with removal of disc at upper spinal column, anterior approach	N	F	21	34	21	1318	389.458	311.816	321.973
1336251834	Borden	Jonathan	A	MD	M	I	10550 Montgomery Rd		Cincinnati	OH	39	45242	1	Metropolitan area core: primary flow within an urbanized area of 50,000 and greater	US	Neurosurgery	Y	22552	Fusion of spine bones with removal of disc at upper spinal column, anterior approach	N	F	13	16	13	1105.38	403.58	321.55	328.52
1346225984	Robinson	John	R	MD	M	I	509 Se Riverside Dr	Ste 203	Stuart	FL	12	34994	1	Metropolitan area core: primary flow within an urbanized area of 50,000 and greater	US	Neurosurgery	Y	22552	Fusion of spine bones with removal of disc at upper spinal column, anterior approach	N	F	28	40	28	1580	471.25	375.47	339.084
1346241817	Vardiman	Arnold	B	MD	M	I	4410 Medical Dr	Suite 610	San Antonio	TX	48	78229	1	Metropolitan area core: primary flow within an urbanized area of 50,000 and greater	US	Neurosurgery	Y	22552	Fusion of spine bones with removal of disc at upper spinal column, anterior approach	N	F	11	17	11	1500	369.424	294.78	332.344
1346276961	Grundmeyer	Raymond	W	M.D.	M	I	3223 N Webb Rd	Suite 1	Wichita	KS	20	67226	1	Metropolitan area core: primary flow within an urbanized area of 50,000 and greater	US	Neurosurgery	Y	22552	Fusion of spine bones with removal of disc at upper spinal column, anterior approach	N	F	24	41	24	1203	356.353	285.76	332.341
1346365871	Hutton	Daniel	S	D.O.	M	I	3377 Riverbend Dr		Springfield	OR	41	97477	1	Metropolitan area core: primary flow within an urbanized area of 50,000 and greater	US	Neurosurgery	Y	22552	Fusion of spine bones with removal of disc at upper spinal column, anterior approach	N	F	12	15	12	1015.67	379.033	304.476	334.001
1356394423	Robertson	Scott	C	MD	M	I	9060 Harmony Dr	Ste E	Midwest City	OK	40	73130	1	Metropolitan area core: primary flow within an urbanized area of 50,000 and greater	US	Neurosurgery	Y	22552	Fusion of spine bones with removal of disc at upper spinal column, anterior approach	N	F	19	31	19	1080	390.778	311.35	324.645
1356445712	Aaronson	Oran	S	MD	M	I	2011 Murphy Ave Ste 301		Nashville	TN	47	37203	1	Metropolitan area core: primary flow within an urbanized area of 50,000 and greater	US	Neurosurgery	Y	22552	Fusion of spine bones with removal of disc at upper spinal column, anterior approach	N	F	21	34	21	967	362.26	289.815	330.936
1366480972	Benalcazar	Hugo	E	MD	M	I	206 S Hays St		Bel Air	MD	24	21014	1.1	Secondary flow 30% to <50% to a larger urbanized area of 50,000 and greater	US	Neurosurgery	Y	22552	Fusion of spine bones with removal of disc at upper spinal column, anterior approach	N	F	15	26	16	2153.85	449.373	358.036	335.334
1376527663	Mallik	Gunwant	S	MD	M	I	450 Alkyre Run	Suite 300	Westerville	OH	39	43082	1	Metropolitan area core: primary flow within an urbanized area of 50,000 and greater	US	Neurosurgery	Y	22552	Fusion of spine bones with removal of disc at upper spinal column, anterior approach	N	F	11	11	11	484.285	354.847	283.956	307.52
1376531814	Calhoun	James	M	MD	M	I	4020 Richards Rd	Suite I	North Little Rock	AR	5	72117	1	Metropolitan area core: primary flow within an urbanized area of 50,000 and greater	US	Neurosurgery	Y	22552	Fusion of spine bones with removal of disc at upper spinal column, anterior approach	N	F	21	23	21	900	334.966	267.024	329.793
1376611988	Salerni	Anthony	A	MD	M	I	14 Maple St	Suite 100	Gilford	NH	33	3249	4	Micropolitan area core: primary flow within an urban cluster of 10,000 to 49,999	US	Neurosurgery	Y	22552	Fusion of spine bones with removal of disc at upper spinal column, anterior approach	N	F	12	19	12	871	209.722	167.094	168.754
1376713917	Meyrat	Richard	B	MD	M	I	1411 N Beckley Ave	Pav Iii Ste#152	Dallas	TX	48	75203	1	Metropolitan area core: primary flow within an urbanized area of 50,000 and greater	US	Neurosurgery	Y	22552	Fusion of spine bones with removal of disc at upper spinal column, anterior approach	N	F	16	23	16	1621	355.159	283.424	301.336
1386633402	Ragland	Joel	B	MD	M	I	9314 Park West Blvd	200 Medical Arts Bldg	Knoxville	TN	47	37923	1	Metropolitan area core: primary flow within an urbanized area of 50,000 and greater	US	Neurosurgery	Y	22552	Fusion of spine bones with removal of disc at upper spinal column, anterior approach	N	F	12	14	12	1770	361.36	286.721	325.536
1386643468	Partington	Jonathan	P	M.D.	M	I	6261 E Virginia Beach Blvd	Ste 200	Norfolk	VA	51	23502	1	Metropolitan area core: primary flow within an urbanized area of 50,000 and greater	US	Neurosurgery	Y	22552	Fusion of spine bones with removal of disc at upper spinal column, anterior approach	N	F	13	17	13	3896	313.868	249.561	294.704
1386671790	Armstrong	Larry	A	DO	M	I	3336 N Futrall Drive		Fayetteville	AR	5	72703	1	Metropolitan area core: primary flow within an urbanized area of 50,000 and greater	US	Neurosurgery	Y	22552	Fusion of spine bones with removal of disc at upper spinal column, anterior approach	N	F	40	66	40	760	367.631	292.91	327.985
1396819371	Kern	Richard	L	M.D.	M	I	3808 Kemp Blvd Ste A		Wichita Falls	TX	48	76308	1	Metropolitan area core: primary flow within an urbanized area of 50,000 and greater	US	Neurosurgery	Y	22552	Fusion of spine bones with removal of disc at upper spinal column, anterior approach	N	F	33	39	33	1261.54	390.779	311.35	327.199
1396829735	Reichwage	Brett	D		M	I	1717 N E St	Suite 422	Pensacola	FL	12	32501	1	Metropolitan area core: primary flow within an urbanized area of 50,000 and greater	US	Neurosurgery	Y	22552	Fusion of spine bones with removal of disc at upper spinal column, anterior approach	N	F	18	27	18	782.222	396.301	318.084	333.384
1396947776	Brown	Steven	W	MD	M	I	1850 Hickory St	Suite 101	Abilene	TX	48	79601	1	Metropolitan area core: primary flow within an urbanized area of 50,000 and greater	US	Neurosurgery	Y	22552	Fusion of spine bones with removal of disc at upper spinal column, anterior approach	N	F	21	32	21	1000	379.057	302.014	322.725
1407858830	Dirisio	Darryl	J	M.D.	M	I	47 New Scotland Ave		Albany	NY	36	12208	1	Metropolitan area core: primary flow within an urbanized area of 50,000 and greater	US	Neurosurgery	Y	22552	Fusion of spine bones with removal of disc at upper spinal column, anterior approach	N	F	11	18	11	1169	377.57	300.829	326.987
1417924143	White	Benjamin	T	MD	M	I	4120 W Memorial Rd	Suite 300	Oklahoma City	OK	40	73120	1	Metropolitan area core: primary flow within an urbanized area of 50,000 and greater	US	Neurosurgery	Y	22552	Fusion of spine bones with removal of disc at upper spinal column, anterior approach	N	F	14	21	14	2780	339.897	272.648	312.877
1417933706	Lewis	P Jeffrey		MD	M	I	550 Orchard Park Rd	Suite A105	West Seneca	NY	36	14224	1	Metropolitan area core: primary flow within an urbanized area of 50,000 and greater	US	Neurosurgery	Y	22552	Fusion of spine bones with removal of disc at upper spinal column, anterior approach	N	F	17	24	17	1729.85	366.243	291.803	326.993
1427005420	Hunter	William	D	M.D.	M	I	2555 Court Dr	Suite 400	Gastonia	NC	37	28054	1	Metropolitan area core: primary flow within an urbanized area of 50,000 and greater	US	Neurosurgery	Y	22552	Fusion of spine bones with removal of disc at upper spinal column, anterior approach	N	F	20	33	20	3042	382.543	304.789	324.232
1427044924	Fox	Douglas	J	MD	M	I	5625 Eiger Rd Ste 115		Austin	TX	48	78735	1	Metropolitan area core: primary flow within an urbanized area of 50,000 and greater	US	Neurosurgery	Y	22552	Fusion of spine bones with removal of disc at upper spinal column, anterior approach	N	F	14	21	14	1141	364.649	290.534	302.241
1427099035	Marouk	John	S	D.O.	M	I	2128 S Atlanta Pl		Tulsa	OK	40	74114	1	Metropolitan area core: primary flow within an urbanized area of 50,000 and greater	US	Neurosurgery	Y	22552	Fusion of spine bones with removal of disc at upper spinal column, anterior approach	N	F	14	17	14	1250	377.422	300.712	328.528
1427261429	Boehm	Peter	E	MD	M	I	1010 E 3rd St Ste 202		Chattanooga	TN	47	37403	1	Metropolitan area core: primary flow within an urbanized area of 50,000 and greater	US	Neurosurgery	Y	22552	Fusion of spine bones with removal of disc at upper spinal column, anterior approach	N	F	22	42	22	827.714	356.19	283.79	322.13
1427275676	Demers	Christopher		MD	M	I	5590 Kietzke Ln		Reno	NV	32	89511	1	Metropolitan area core: primary flow within an urbanized area of 50,000 and greater	US	Neurosurgery	Y	22552	Fusion of spine bones with removal of disc at upper spinal column, anterior approach	N	F	12	19	12	9692	408.081	325.14	328.529
1437101185	Swaid	Swaid	N	M.D.	M	I	513 Brookwood Blvd	Suite 372	Birmingham	AL	1	35209	1	Metropolitan area core: primary flow within an urbanized area of 50,000 and greater	US	Neurosurgery	Y	22552	Fusion of spine bones with removal of disc at upper spinal column, anterior approach	N	F	14	14	14	3000	328.632	263.675	334.386
1437152519	Spatola	Mark	A	M.D.	M	I	2021 Kingsley Ave	Ste 101	Orange Park	FL	12	32073	1	Metropolitan area core: primary flow within an urbanized area of 50,000 and greater	US	Neurosurgery	Y	22552	Fusion of spine bones with removal of disc at upper spinal column, anterior approach	N	F	17	26	17	1250	401.36	321.76	316.335
1437487188	Oh	Michael	C	M.D. PHD.	M	I	1411 N Beckley Ave	Pav Iii Ste#152	Dallas	TX	48	75203	1	Metropolitan area core: primary flow within an urbanized area of 50,000 and greater	US	Neurosurgery	Y	22552	Fusion of spine bones with removal of disc at upper spinal column, anterior approach	N	F	15	20	15	1621	395.324	314.974	327.53
1447290861	Dimitrov	Dragan	F	M.D.	M	I	12 Upper Ragsdale Dr		Monterey	CA	6	93940	1	Metropolitan area core: primary flow within an urbanized area of 50,000 and greater	US	Neurosurgery	Y	22552	Fusion of spine bones with removal of disc at upper spinal column, anterior approach	N	F	12	14	12	977	372.53	296.813	308.81
1457328155	Aulisi	Edward	F	MD	M	I	110 Irving St Nw	Suite G019	Washington	DC	11	20010	1	Metropolitan area core: primary flow within an urbanized area of 50,000 and greater	US	Neurosurgery	Y	22552	Fusion of spine bones with removal of disc at upper spinal column, anterior approach	N	F	21	28	21	1007	405.751	324.063	338.397
1457356255	Hamilton	Harold	B	M.D.	M	I	205 Woodhew Dr	Ste 200	Waco	TX	48	76712	1	Metropolitan area core: primary flow within an urbanized area of 50,000 and greater	US	Neurosurgery	Y	22552	Fusion of spine bones with removal of disc at upper spinal column, anterior approach	N	F	24	43	24	1500	339.95	273.225	317.165
1457553836	Beshay	Joseph	E	MD	M	I	7777 Forest Ln Ste A337		Dallas	TX	48	75230	1	Metropolitan area core: primary flow within an urbanized area of 50,000 and greater	US	Neurosurgery	Y	22552	Fusion of spine bones with removal of disc at upper spinal column, anterior approach	N	F	25	28	25	1244	267.913	213.463	219.589
1457563587	Sweaney	Joshua	C	D.O.	M	I	1905 W 32nd St	Suite 403	Joplin	MO	29	64804	1	Metropolitan area core: primary flow within an urbanized area of 50,000 and greater	US	Neurosurgery	Y	22552	Fusion of spine bones with removal of disc at upper spinal column, anterior approach	N	F	22	38	22	1173.5	396.779	316.133	328.524
1457594012	Mickler	Christopher	R	D.O.	M	I	400 Pinellas St	Suite 325	Clearwater	FL	12	33756	1	Metropolitan area core: primary flow within an urbanized area of 50,000 and greater	US	Neurosurgery	Y	22552	Fusion of spine bones with removal of disc at upper spinal column, anterior approach	N	F	13	17	13	982.176	432.93	344.938	328.525
1467441766	Eppley	Matthew	J	MD	M	I	774 Christiana Rd	Suite 202	Newark	DE	10	19713	1	Metropolitan area core: primary flow within an urbanized area of 50,000 and greater	US	Neurosurgery	Y	22552	Fusion of spine bones with removal of disc at upper spinal column, anterior approach	N	F	12	12	12	3050	424.63	338.32	330.153
1467453886	Tao	Cheng	W	MD	M	I	201 Governors Drive	1st Floor	Huntsville	AL	1	35801	1	Metropolitan area core: primary flow within an urbanized area of 50,000 and greater	US	Neurosurgery	Y	22552	Fusion of spine bones with removal of disc at upper spinal column, anterior approach	N	F	19	22	19	1565	313.183	252.648	337.302
1467477463	Elshihabi	Said		MD	M	I	718 Cherokee St Ne		Marietta	GA	13	30060	1	Metropolitan area core: primary flow within an urbanized area of 50,000 and greater	US	Neurosurgery	Y	22552	Fusion of spine bones with removal of disc at upper spinal column, anterior approach	N	F	16	18	16	6909.68	418.36	333.33	328.52
1467542449	Boehm	Peter	E	M.D.	M	I	1010 E 3rd St Ste 202		Chattanooga	TN	47	37403	1	Metropolitan area core: primary flow within an urbanized area of 50,000 and greater	US	Neurosurgery	Y	22552	Fusion of spine bones with removal of disc at upper spinal column, anterior approach	N	F	23	43	23	134.465	56.9905	45.41	52.07
1467616672	Schapiro	Robert	N	M.D.	M	I	2 Medical Center Dr	Suite 503	Springfield	MA	25	1107	1	Metropolitan area core: primary flow within an urbanized area of 50,000 and greater	US	Neurosurgery	Y	22552	Fusion of spine bones with removal of disc at upper spinal column, anterior approach	N	F	13	17	13	788.471	354.199	282.208	279.904
1467618025	Halpin	Ryan	J	M.D.	M	I	3901 Capital Mall Dr Sw	Ste A	Olympia	WA	53	98502	1	Metropolitan area core: primary flow within an urbanized area of 50,000 and greater	US	Neurosurgery	Y	22552	Fusion of spine bones with removal of disc at upper spinal column, anterior approach	N	F	12	20	12	1208.17	426.813	344.208	329.364
1477754513	Petr	Michael	J	MD, PHD	M	I	7807 Baymeadows Rd E Ste 208		Jacksonville	FL	12	32256	1	Metropolitan area core: primary flow within an urbanized area of 50,000 and greater	US	Neurosurgery	Y	22552	Fusion of spine bones with removal of disc at upper spinal column, anterior approach	N	F	13	20	13	1561.95	388.684	313.192	337.954
1477796365	Dowdy	Justin	T	M.D.	M	I	1 Mercy Ln	Suite 502	Hot Springs	AR	5	71913	1	Metropolitan area core: primary flow within an urbanized area of 50,000 and greater	US	Neurosurgery	Y	22552	Fusion of spine bones with removal of disc at upper spinal column, anterior approach	N	F	14	19	14	734	367.63	292.91	326.653
1487647517	Traynelis	Vincent	C	MD	M	I	1725 W Harrison St	Suite 970	Chicago	IL	17	60612	1	Metropolitan area core: primary flow within an urbanized area of 50,000 and greater	US	Neurosurgery	Y	22552	Fusion of spine bones with removal of disc at upper spinal column, anterior approach	N	F	14	34	14	1522	484.748	386.222	328.523
1487647616	Reiss	Steven	J	MD	M	I	3900 Kresge Way	Ste 51	Louisville	KY	21	40207	1	Metropolitan area core: primary flow within an urbanized area of 50,000 and greater	US	Neurosurgery	Y	22552	Fusion of spine bones with removal of disc at upper spinal column, anterior approach	N	F	14	17	14	882.059	353.651	284.412	335.723
1487658019	Barnett	Florence	C	MD	F	I	1295 Hembree Rd Ste B200		Roswell	GA	13	30076	1	Metropolitan area core: primary flow within an urbanized area of 50,000 and greater	US	Neurosurgery	Y	22552	Fusion of spine bones with removal of disc at upper spinal column, anterior approach	N	F	19	22	19	1325	378.992	301.836	315.992
1487826079	Bruner	Harlan	J	M.D.	M	I	2142 W Broad St	Building 100, Ste 200	Athens	GA	13	30606	1	Metropolitan area core: primary flow within an urbanized area of 50,000 and greater	US	Neurosurgery	Y	22552	Fusion of spine bones with removal of disc at upper spinal column, anterior approach	N	F	11	14	11	2200	360.64	291.237	340.259
1487862926	Oberlander	Eric	K	MD	M	I	10101 Park Rowe Ave Ste 200		Baton Rouge	LA	22	70810	1	Metropolitan area core: primary flow within an urbanized area of 50,000 and greater	US	Neurosurgery	Y	22552	Fusion of spine bones with removal of disc at upper spinal column, anterior approach	N	F	43	97	43	2968.55	413.1	329.673	331.755
1497748693	Pool	Henry	A	M.D.	M	I	1130 N Church St	Suite 200	Greensboro	NC	37	27401	1	Metropolitan area core: primary flow within an urbanized area of 50,000 and greater	US	Neurosurgery	Y	22552	Fusion of spine bones with removal of disc at upper spinal column, anterior approach	N	F	17	31	17	1416.55	250.682	201.098	233.617
1497756951	Swann	Karl	W	MD	M	I	4410 Medical Dr	Suite 610	San Antonio	TX	48	78229	1	Metropolitan area core: primary flow within an urbanized area of 50,000 and greater	US	Neurosurgery	Y	22552	Fusion of spine bones with removal of disc at upper spinal column, anterior approach	N	F	12	21	12	1500	313.907	253.391	279.689
1497956403	Bowie	Charles	R	M.D.	M	I	10101 Park Rowe Ave	Ste. 200	Baton Rouge	LA	22	70810	1	Metropolitan area core: primary flow within an urbanized area of 50,000 and greater	US	Neurosurgery	Y	22552	Fusion of spine bones with removal of disc at upper spinal column, anterior approach	N	F	16	31	16	2557.46	391.381	313.511	333.821
1508077884	Connor	David	E	D.O.	M	I	9601 Baptist Health Dr		Little Rock	AR	5	72205	1	Metropolitan area core: primary flow within an urbanized area of 50,000 and greater	US	Neurosurgery	Y	22552	Fusion of spine bones with removal of disc at upper spinal column, anterior approach	N	F	17	17	17	853	367.63	292.91	326.435
1508804857	Bailey	Byron	N	MD	M	I	2145 Henry Tecklenburg Dr	Ste 200	Charleston	SC	45	29414	1	Metropolitan area core: primary flow within an urbanized area of 50,000 and greater	US	Neurosurgery	Y	22552	Fusion of spine bones with removal of disc at upper spinal column, anterior approach	N	F	12	17	12	1209	348.583	277.732	305.263
1508843053	Mcallister	William	H	MD	M	I	12200 Warwick Blvd	Ste 410	Newport News	VA	51	23601	1	Metropolitan area core: primary flow within an urbanized area of 50,000 and greater	US	Neurosurgery	Y	22552	Fusion of spine bones with removal of disc at upper spinal column, anterior approach	N	F	13	22	13	775	391.205	312.795	331.959
1518067727	Cassidy	John	R	M.D.	M	I	842 Sunset Lake Blvd	Suite 302	Venice	FL	12	34292	1	Metropolitan area core: primary flow within an urbanized area of 50,000 and greater	US	Neurosurgery	Y	22552	Fusion of spine bones with removal of disc at upper spinal column, anterior approach	N	F	16	17	16	439.626	432.591	344.669	332.39
1518921139	Bianco	Sabatino		M.D.	M	I	1001 N Waldrop Dr	Suite 403	Arlington	TX	48	76012	1	Metropolitan area core: primary flow within an urbanized area of 50,000 and greater	US	Neurosurgery	Y	22552	Fusion of spine bones with removal of disc at upper spinal column, anterior approach	N	F	13	24	13	842.5	354.251	284.157	336.975
1518946615	Abel	Todd		MD	M	I	1932 Alcoa Hwy	Ste 255	Knoxville	TN	47	37920	1	Metropolitan area core: primary flow within an urbanized area of 50,000 and greater	US	Neurosurgery	Y	22552	Fusion of spine bones with removal of disc at upper spinal column, anterior approach	N	F	21	38	21	1770	305.558	243.944	339.328
1528078870	Hoover	Devon	A	MD	M	I	22201 Moross Rd	Ste 352	Detroit	MI	26	48236	1	Metropolitan area core: primary flow within an urbanized area of 50,000 and greater	US	Neurosurgery	Y	22552	Fusion of spine bones with removal of disc at upper spinal column, anterior approach	N	F	12	23	12	738	417.574	336.087	339.237
1528094851	Ilercil	Orhan		M.D.	M	I	1 Layfair Dr	Suite 120	Flowood	MS	28	39232	1	Metropolitan area core: primary flow within an urbanized area of 50,000 and greater	US	Neurosurgery	Y	22552	Fusion of spine bones with removal of disc at upper spinal column, anterior approach	N	F	11	14	12	2585.71	341.95	272.45	312.507
1528160686	Boyd	Scott	B	M.D.	M	I	146 N Hospital Dr	Suite 350	West Columbia	SC	45	29169	1	Metropolitan area core: primary flow within an urbanized area of 50,000 and greater	US	Neurosurgery	Y	22552	Fusion of spine bones with removal of disc at upper spinal column, anterior approach	N	F	19	22	19	1343	353.535	281.677	332.253
1528195252	Cochran	Daniel	C	M.D.	M	I	620 24th Ave Sw		Norman	OK	40	73069	1.1	Secondary flow 30% to <50% to a larger urbanized area of 50,000 and greater	US	Neurosurgery	Y	22552	Fusion of spine bones with removal of disc at upper spinal column, anterior approach	N	F	12	19	13	723.421	379.086	302.634	332.843
1538195920	Nardone	Emilio	M	M.D.	M	I	1015 S Mercer Ave		Bloomington	IL	17	61701	1	Metropolitan area core: primary flow within an urbanized area of 50,000 and greater	US	Neurosurgery	Y	22552	Fusion of spine bones with removal of disc at upper spinal column, anterior approach	N	F	20	27	20	3083.7	415.365	330.943	329.248
1548253503	Loftus	Thomas	S	M.D.	M	I	2200 Park Bend Dr.	Bldg. 2, Suite 202	Austin	TX	48	78758	1	Metropolitan area core: primary flow within an urbanized area of 50,000 and greater	US	Neurosurgery	Y	22552	Fusion of spine bones with removal of disc at upper spinal column, anterior approach	N	F	28	48	28	1919	382.048	304.845	331.68
1548281363	Barnes	Bryan	B	M.D.	M	I	2142 W Broad St	Bldg 100 Suite 200	Athens	GA	13	30606	1	Metropolitan area core: primary flow within an urbanized area of 50,000 and greater	US	Neurosurgery	Y	22552	Fusion of spine bones with removal of disc at upper spinal column, anterior approach	N	F	11	13	11	2200	395.208	314.238	325.231
1548286412	Chittum	Christopher		M.D.	M	I	1075 Boiling Springs Rd		Spartanburg	SC	45	29303	1	Metropolitan area core: primary flow within an urbanized area of 50,000 and greater	US	Neurosurgery	Y	22552	Fusion of spine bones with removal of disc at upper spinal column, anterior approach	N	F	11	20	11	2172	305.371	243.304	279.245
1548354459	Oberer	Daniel	M	MD	M	I	225 Baldwin Ave		Charlotte	NC	37	28204	1	Metropolitan area core: primary flow within an urbanized area of 50,000 and greater	US	Neurosurgery	Y	22552	Fusion of spine bones with removal of disc at upper spinal column, anterior approach	N	F	12	17	13	1930	382.718	304.928	328.52
1548358385	Kaplan	Barry	J	M.D.	M	I	1740 Se 18th St	Suite 1201	Ocala	FL	12	34471	1	Metropolitan area core: primary flow within an urbanized area of 50,000 and greater	US	Neurosurgery	Y	22552	Fusion of spine bones with removal of disc at upper spinal column, anterior approach	N	F	11	17	11	1585.29	432.93	344.936	330.454
1558568279	Pirris	Stephen		MD	M	I	4205 Belfort Rd Ste 1100		Jacksonville	FL	12	32216	1	Metropolitan area core: primary flow within an urbanized area of 50,000 and greater	US	Neurosurgery	Y	22552	Fusion of spine bones with removal of disc at upper spinal column, anterior approach	N	F	15	26	15	1318	432.93	344.937	328.523
1558578708	Jagannathan	Jayant		MD	M	I	30775 Stephenson Hwy		Madison Heights	MI	26	48071	1	Metropolitan area core: primary flow within an urbanized area of 50,000 and greater	US	Neurosurgery	Y	22552	Fusion of spine bones with removal of disc at upper spinal column, anterior approach	N	F	20	39	20	3100	421.557	335.186	330.666
1568439172	Gold	Rammy	S	MD	M	I	1212 Garfield Ave	Suite 300	Parkersburg	WV	54	26101	1	Metropolitan area core: primary flow within an urbanized area of 50,000 and greater	US	Neurosurgery	Y	22552	Fusion of spine bones with removal of disc at upper spinal column, anterior approach	N	F	21	31	21	1450	381.254	305.649	335.795
1568445476	Kim	Kee	D	M.D.	M	I	4860 Y St	Suite 3740 Acc	Sacramento	CA	6	95817	1	Metropolitan area core: primary flow within an urbanized area of 50,000 and greater	US	Neurosurgery	Y	22552	Fusion of spine bones with removal of disc at upper spinal column, anterior approach	N	F	13	18	13	5627	395.883	315.42	328.524
1568469609	Zerick	William	R	M.D.	M	I	955 Eastwind Dr		Westerville	OH	39	43081	1	Metropolitan area core: primary flow within an urbanized area of 50,000 and greater	US	Neurosurgery	Y	22552	Fusion of spine bones with removal of disc at upper spinal column, anterior approach	N	F	19	22	19	688	403.58	321.55	328.203
1568546612	Haglund	Michael	M	MD	M	I	2100 Erwin Rd		Durham	NC	37	27710	1	Metropolitan area core: primary flow within an urbanized area of 50,000 and greater	US	Neurosurgery	Y	22552	Fusion of spine bones with removal of disc at upper spinal column, anterior approach	N	F	64	118	64	2500	370.377	295.236	330.506
1578513925	Woodall	William	C	MD	M	I	3125 Independence Dr	Suite 200	Birmingham	AL	1	35209	1	Metropolitan area core: primary flow within an urbanized area of 50,000 and greater	US	Neurosurgery	Y	22552	Fusion of spine bones with removal of disc at upper spinal column, anterior approach	N	F	13	13	13	730.769	101.935	81.2146	95.0169
1578564662	Montgomery	Craig	T	MD	M	I	104 Union Ave	Ste. 908	Syracuse	NY	36	13203	1	Metropolitan area core: primary flow within an urbanized area of 50,000 and greater	US	Neurosurgery	Y	22552	Fusion of spine bones with removal of disc at upper spinal column, anterior approach	N	F	16	31	16	950	363.868	289.911	316.601
1578591731	Neblett	John	W	M.D.	M	I	700 West Forest	Ste 200	Jackson	TN	47	38301	1	Metropolitan area core: primary flow within an urbanized area of 50,000 and greater	US	Neurosurgery	Y	22552	Fusion of spine bones with removal of disc at upper spinal column, anterior approach	N	F	11	13	11	1189	366.359	291.893	328.522
1578610457	Lebow	Richard	L	MD	M	I	2011 Murphy Ave	Ste 301	Nashville	TN	47	37203	1	Metropolitan area core: primary flow within an urbanized area of 50,000 and greater	US	Neurosurgery	Y	22552	Fusion of spine bones with removal of disc at upper spinal column, anterior approach	N	F	12	17	12	967	366.559	292.052	326.406
1578616686	Aryanpur	John		M.D.	M	I	2752 Harrison Ave	Suite A	Eureka	CA	6	95501	4	Micropolitan area core: primary flow within an urban cluster of 10,000 to 49,999	US	Neurosurgery	Y	22552	Fusion of spine bones with removal of disc at upper spinal column, anterior approach	N	F	11	22	11	888	393.414	313.453	327.154
1578666780	Stefanis	George	S	M.D.	M	I	310 Hospital Dr Ste 205		Macon	GA	13	31217	1	Metropolitan area core: primary flow within an urbanized area of 50,000 and greater	US	Neurosurgery	Y	22552	Fusion of spine bones with removal of disc at upper spinal column, anterior approach	N	F	25	25	25	3000	367.902	293.128	317.594
1588629943	Barry	Christopher	J	M.D.	M	I	4600 Se 29th St	760	Del City	OK	40	73115	1	Metropolitan area core: primary flow within an urbanized area of 50,000 and greater	US	Neurosurgery	Y	22552	Fusion of spine bones with removal of disc at upper spinal column, anterior approach	N	F	18	26	18	1500	376.012	299.973	316.354
1588665319	Dietze	John	B	MD	M	I	2602 Saint Michael Dr Ste 302b		Texarkana	TX	48	75503	1	Metropolitan area core: primary flow within an urbanized area of 50,000 and greater	US	Neurosurgery	Y	22552	Fusion of spine bones with removal of disc at upper spinal column, anterior approach	N	F	19	28	19	477.978	386.272	307.761	326.709
1588786669	Cowan	John	A	M.D.	M	I	550 Redmond Rd Nw		Rome	GA	13	30165	1	Metropolitan area core: primary flow within an urbanized area of 50,000 and greater	US	Neurosurgery	Y	22552	Fusion of spine bones with removal of disc at upper spinal column, anterior approach	N	F	20	27	20	1800	381.222	304.757	309.189
1598744484	Rodriguez-Cruz	Leonardo	R	M.D.	M	I	105 S Willow Ave	Suite 200	Cookeville	TN	47	38501	4	Micropolitan area core: primary flow within an urban cluster of 10,000 to 49,999	US	Neurosurgery	Y	22552	Fusion of spine bones with removal of disc at upper spinal column, anterior approach	N	F	15	18	15	1760	352.463	280.247	328.522
1598934903	Orozco	Ludwig	D	M.D.	M	I	7501 Lakeview Pkwy	Ste 245	Rowlett	TX	48	75088	1	Metropolitan area core: primary flow within an urbanized area of 50,000 and greater	US	Neurosurgery	Y	22552	Fusion of spine bones with removal of disc at upper spinal column, anterior approach	N	F	19	29	19	734.241	369.758	294.602	330.546
1598942609	Lee	Anthony	W	MD	M	I	1900 Mistletoe Blvd Ste 200		Fort Worth	TX	48	76104	1	Metropolitan area core: primary flow within an urbanized area of 50,000 and greater	US	Neurosurgery	Y	22552	Fusion of spine bones with removal of disc at upper spinal column, anterior approach	N	F	20	27	20	1500	369	293.405	331.567
1609056647	Kakarla	Udaya	K	MD	M	I	2910 N 3rd Ave		Phoenix	AZ	4	85013	1	Metropolitan area core: primary flow within an urbanized area of 50,000 and greater	US	Neurosurgery	Y	22552	Fusion of spine bones with removal of disc at upper spinal column, anterior approach	N	F	12	16	12	1625	372.328	296.653	332.148
1609089317	Immesoete	Phillip	A	MD	M	I	2600 Tuscarawas St W	Suite 440	Canton	OH	39	44708	1	Metropolitan area core: primary flow within an urbanized area of 50,000 and greater	US	Neurosurgery	Y	22552	Fusion of spine bones with removal of disc at upper spinal column, anterior approach	N	F	14	19	14	688	403.58	321.55	327.786
1609821545	Gabriel	Eric	M	M.D.	M	I	3 Shircliff Way	Suite 714	Jacksonville	FL	12	32204	1	Metropolitan area core: primary flow within an urbanized area of 50,000 and greater	US	Neurosurgery	Y	22552	Fusion of spine bones with removal of disc at upper spinal column, anterior approach	N	F	11	15	11	1318	415.036	330.681	318.645
1609840941	Paine	Jonathan	T	M.D.	M	I	1305 Valentine St		Melbourne	FL	12	32901	1	Metropolitan area core: primary flow within an urbanized area of 50,000 and greater	US	Neurosurgery	Y	22552	Fusion of spine bones with removal of disc at upper spinal column, anterior approach	N	F	14	23	14	1500	416.327	332.158	332.093
1609867803	Hirsch	James	R	MD	M	I	6701 Airport Blvd Ste D146		Mobile	AL	1	36608	1	Metropolitan area core: primary flow within an urbanized area of 50,000 and greater	US	Neurosurgery	Y	22552	Fusion of spine bones with removal of disc at upper spinal column, anterior approach	N	F	11	18	11	1500	352.377	280.757	328.525
1609918416	Nasr	Fadi	F	MD	M	I	4120 W Memorial Rd	Suite 300	Oklahoma City	OK	40	73120	1	Metropolitan area core: primary flow within an urbanized area of 50,000 and greater	US	Neurosurgery	Y	22552	Fusion of spine bones with removal of disc at upper spinal column, anterior approach	N	F	22	38	22	2725.13	362.914	290.371	326.139
1619030996	Wilson	Gregory	L	D.O.	M	I	9709 E 79th St S		Tulsa	OK	40	74133	1	Metropolitan area core: primary flow within an urbanized area of 50,000 and greater	US	Neurosurgery	Y	22552	Fusion of spine bones with removal of disc at upper spinal column, anterior approach	N	F	12	15	12	1329	397.032	316.332	322.021
1629015375	Kamath	Yogish	D	M.D.	M	I	1400 Vfw Parkway Ste 1c118a	Va Medical Center	W. Roxbury	MA	25	2132	1	Metropolitan area core: primary flow within an urbanized area of 50,000 and greater	US	Neurosurgery	Y	22552	Fusion of spine bones with removal of disc at upper spinal column, anterior approach	N	F	95	155	95	493.573	378.046	300.709	322.568
1629025663	Hersonskey	Tamir	Y	M.D.	M	I	301 Madison St Ste 300		Joliet	IL	17	60435	1	Metropolitan area core: primary flow within an urbanized area of 50,000 and greater	US	Neurosurgery	Y	22552	Fusion of spine bones with removal of disc at upper spinal column, anterior approach	N	F	17	28	17	1189	300.503	239.424	215.86
1629052782	Chen	Ying	H	D.O.	M	I	70 S Cleveland Ave		Westerville	OH	39	43081	1	Metropolitan area core: primary flow within an urbanized area of 50,000 and greater	US	Neurosurgery	Y	22552	Fusion of spine bones with removal of disc at upper spinal column, anterior approach	N	F	12	18	12	1158	336.318	267.959	273.283
1629056908	Patrick	Todd	A	MD PHD	M	I	910 E Houston St	Ste 330	Tyler	TX	48	75702	1	Metropolitan area core: primary flow within an urbanized area of 50,000 and greater	US	Neurosurgery	Y	22552	Fusion of spine bones with removal of disc at upper spinal column, anterior approach	N	F	16	21	16	1015	390.778	311.35	327.705
1639222706	Giri	Bala	K	M.D.	M	I	1411 N Beckley Ave	Pavillion Iii, Suite 474	Dallas	TX	48	75203	1	Metropolitan area core: primary flow within an urbanized area of 50,000 and greater	US	Neurosurgery	Y	22552	Fusion of spine bones with removal of disc at upper spinal column, anterior approach	N	F	23	48	23	3979.12	399.869	318.597	328.112
1639497563	Eddleman	Christopher	S	MD, PHD	M	I	1924 Pine St	Suite 504	Abilene	TX	48	79601	1	Metropolitan area core: primary flow within an urbanized area of 50,000 and greater	US	Neurosurgery	Y	22552	Fusion of spine bones with removal of disc at upper spinal column, anterior approach	N	F	11	19	11	1000	379.058	302.015	324.339
1649204983	Vokshoor	Amir		M.D.	M	I	2811 Wilshire Blvd Ste 850		Santa Monica	CA	6	90403	1	Metropolitan area core: primary flow within an urbanized area of 50,000 and greater	US	Neurosurgery	Y	22552	Fusion of spine bones with removal of disc at upper spinal column, anterior approach	N	F	15	23	15	4500	370.455	294.553	307.097
1649214354	Elliott	John	P	M.D.	M	I	499 E Hampden Ave	Suite 220	Englewood	CO	8	80113	1	Metropolitan area core: primary flow within an urbanized area of 50,000 and greater	US	Neurosurgery	Y	22552	Fusion of spine bones with removal of disc at upper spinal column, anterior approach	N	F	12	22	12	1725	417.343	332.516	328.886
1649473000	Chi	John	H	MD	M	I	75 Francis St		Boston	MA	25	2115	1	Metropolitan area core: primary flow within an urbanized area of 50,000 and greater	US	Neurosurgery	Y	22552	Fusion of spine bones with removal of disc at upper spinal column, anterior approach	N	F	14	18	14	1527.56	443.99	353.75	328.522
1649495896	Yam	David	A	M.D.	M	I	333 Se 7th Ave Ste 4350		Hillsboro	OR	41	97123	1	Metropolitan area core: primary flow within an urbanized area of 50,000 and greater	US	Neurosurgery	Y	22552	Fusion of spine bones with removal of disc at upper spinal column, anterior approach	N	F	39	76	39	968	397.979	317.543	330.562
1659328029	Cannestra	Andrew	F	MD	M	I	800 Prudential Dr	Tower B, 11th Floor	Jacksonville	FL	12	32207	1	Metropolitan area core: primary flow within an urbanized area of 50,000 and greater	US	Neurosurgery	Y	22552	Fusion of spine bones with removal of disc at upper spinal column, anterior approach	N	F	15	20	15	1302	413.431	329.401	328.525
1659360600	Bishop	Randolph	C	MD	M	I	8880 Abercorn St		Savannah	GA	13	31406	1	Metropolitan area core: primary flow within an urbanized area of 50,000 and greater	US	Neurosurgery	Y	22552	Fusion of spine bones with removal of disc at upper spinal column, anterior approach	N	F	22	32	22	1860	386.166	307.682	328.53
1659378123	Kachmann	Jeffrey	K	M.D.	M	I	7956 W Jefferson Blvd		Fort Wayne	IN	18	46804	1	Metropolitan area core: primary flow within an urbanized area of 50,000 and greater	US	Neurosurgery	Y	22552	Fusion of spine bones with removal of disc at upper spinal column, anterior approach	N	F	17	28	17	1965	342.579	273.109	331.454
1659581601	Stanger	Richard	A	M.D.	M	I	10101 Park Rowe Ave	Suite 200	Baton Rouge	LA	22	70810	1	Metropolitan area core: primary flow within an urbanized area of 50,000 and greater	US	Neurosurgery	Y	22552	Fusion of spine bones with removal of disc at upper spinal column, anterior approach	N	F	20	46	20	2537	395.636	316.92	333.879
1669451753	Snyder	William	E	MD	M	I	1932 Alcoa Hwy	Ste 255	Knoxville	TN	47	37920	1	Metropolitan area core: primary flow within an urbanized area of 50,000 and greater	US	Neurosurgery	Y	22552	Fusion of spine bones with removal of disc at upper spinal column, anterior approach	N	F	17	25	17	1770	343.296	272.389	328.52
1669469227	Poffenbarger	Glen	J	MD	M	I	3030 Big Horn Ave		Cody	WY	56	82414	7	Small town core: primary flow within an urban cluster of 2,500 to 9,999	US	Neurosurgery	Y	22552	Fusion of spine bones with removal of disc at upper spinal column, anterior approach	N	F	12	12	12	3398.57	403.66	321.62	328.53
1669548640	Summa	Christopher		M.D.	M	I	3035 N. Main Street		Soquel	CA	6	95073	1	Metropolitan area core: primary flow within an urbanized area of 50,000 and greater	US	Neurosurgery	Y	22552	Fusion of spine bones with removal of disc at upper spinal column, anterior approach	N	F	13	23	13	1005	401.157	319.62	328.523
1669638078	Patel	Nimesh	H	MD	M	I	1411 N Beckley Ave	Pav Iii Ste#152	Dallas	TX	48	75203	1	Metropolitan area core: primary flow within an urbanized area of 50,000 and greater	US	Neurosurgery	Y	22552	Fusion of spine bones with removal of disc at upper spinal column, anterior approach	N	F	23	48	23	1621	385.898	307.464	328.524
1669672960	Nalbach	Stephen	V	M.D.	M	I	700 Olympic Plaza Cir Ste 850		Tyler	TX	48	75701	1	Metropolitan area core: primary flow within an urbanized area of 50,000 and greater	US	Neurosurgery	Y	22552	Fusion of spine bones with removal of disc at upper spinal column, anterior approach	N	F	19	22	19	914.727	256.558	208.615	234.859
1669675641	Benglis	David	M	M.D.	M	I	2001 Peachtree Rd Ne	Suite 575	Atlanta	GA	13	30309	1	Metropolitan area core: primary flow within an urbanized area of 50,000 and greater	US	Neurosurgery	Y	22552	Fusion of spine bones with removal of disc at upper spinal column, anterior approach	N	F	19	32	19	2101.97	403.547	321.526	316.973
1679510705	Emadian	Seyed	M	MD PH D	M	I	730 Kings Lane	Premier Neurosurgery & Spine Center Pc	Tullahoma	TN	47	37388	4	Micropolitan area core: primary flow within an urban cluster of 10,000 to 49,999	US	Neurosurgery	Y	22552	Fusion of spine bones with removal of disc at upper spinal column, anterior approach	N	F	25	61	25	1707	351.418	279.513	319.198
1679515944	Mcpherson	Christopher	M	M.D.	M	I	6130 Harrison Ave		Cincinnati	OH	39	45247	1	Metropolitan area core: primary flow within an urbanized area of 50,000 and greater	US	Neurosurgery	Y	22552	Fusion of spine bones with removal of disc at upper spinal column, anterior approach	N	F	12	15	12	2022	403.58	321.55	328.52
1679580096	Misra	Mukesh		MD	M	I	42135 10th St W	Suite 301	Lancaster	CA	6	93534	1	Metropolitan area core: primary flow within an urbanized area of 50,000 and greater	US	Neurosurgery	Y	22552	Fusion of spine bones with removal of disc at upper spinal column, anterior approach	N	F	24	53	24	2500	396.302	315.105	328.524
1679759625	Stevens	Qualls	E	DO	M	I	1342 S Douglas Blvd	Suite A	Midwest City	OK	40	73130	1	Metropolitan area core: primary flow within an urbanized area of 50,000 and greater	US	Neurosurgery	Y	22552	Fusion of spine bones with removal of disc at upper spinal column, anterior approach	N	F	16	23	16	1100	377.423	300.712	328.527
1689672446	Dowd	Gregory	C	M.D.	M	I	3704 North Blvd	Suite C	Alexandria	LA	22	71301	1	Metropolitan area core: primary flow within an urbanized area of 50,000 and greater	US	Neurosurgery	Y	22552	Fusion of spine bones with removal of disc at upper spinal column, anterior approach	N	F	13	17	13	874	414.301	330.091	328.612
1689679219	Wray	Steven	D	M.D.	M	I	2001 Peachtree Rd Ne Ste 575		Atlanta	GA	13	30309	1	Metropolitan area core: primary flow within an urbanized area of 50,000 and greater	US	Neurosurgery	Y	22552	Fusion of spine bones with removal of disc at upper spinal column, anterior approach	N	F	11	20	11	1618.6	404.165	322.019	328.523
1689728289	Cutler	Scott	G	M.D.	M	I	4321 N. Macdill Ave	Suite 303	Tampa	FL	12	33607	1	Metropolitan area core: primary flow within an urbanized area of 50,000 and greater	US	Neurosurgery	Y	22552	Fusion of spine bones with removal of disc at upper spinal column, anterior approach	N	F	12	21	12	2038	408.26	324.613	328.523
1689808107	Couch	Jonathan	D	D.O.	M	I	1532 Lone Oak Rd	Suite 143	Paducah	KY	21	42003	4	Micropolitan area core: primary flow within an urban cluster of 10,000 to 49,999	US	Neurosurgery	Y	22552	Fusion of spine bones with removal of disc at upper spinal column, anterior approach	N	F	13	25	13	643	386.071	307.601	326.85
1689864506	Hsieh	Kevin	E	M.D.	M	I	1430 22nd St		Sacramento	CA	6	95816	1	Metropolitan area core: primary flow within an urbanized area of 50,000 and greater	US	Neurosurgery	Y	22552	Fusion of spine bones with removal of disc at upper spinal column, anterior approach	N	F	13	19	13	1157	395.883	315.42	327.145
1689876005	Trammell	James	T	MD	M	I	1850 Hickory St	Suite 101	Abilene	TX	48	79601	1	Metropolitan area core: primary flow within an urbanized area of 50,000 and greater	US	Neurosurgery	Y	22552	Fusion of spine bones with removal of disc at upper spinal column, anterior approach	N	F	15	20	15	1000	364.503	295.166	319.024
1699730986	Rajpal	Sharad		M.D.	M	I	4743 Arapahoe Ave Ste 202		Boulder	CO	8	80303	1	Metropolitan area core: primary flow within an urbanized area of 50,000 and greater	US	Neurosurgery	Y	22552	Fusion of spine bones with removal of disc at upper spinal column, anterior approach	N	F	15	20	15	1833.77	399.452	318.864	332.827
1699752048	Sethi	Khalid		M.D.	M	I	46 Harrison St		Johnson City	NY	36	13790	1	Metropolitan area core: primary flow within an urbanized area of 50,000 and greater	US	Neurosurgery	Y	22552	Fusion of spine bones with removal of disc at upper spinal column, anterior approach	N	F	13	19	13	1545	366.242	291.802	326.589
1700856994	Lanford	Gregory	B	M.D.	M	I	2011 Murphy Ave	Suite 301	Nashville	TN	47	37203	1	Metropolitan area core: primary flow within an urbanized area of 50,000 and greater	US	Neurosurgery	Y	22552	Fusion of spine bones with removal of disc at upper spinal column, anterior approach	N	F	18	26	18	967	342.132	273.494	334.84
1700867348	Duarte	Luis	E	MD	M	I	120 E Beauregard Ave		San Angelo	TX	48	76903	1	Metropolitan area core: primary flow within an urbanized area of 50,000 and greater	US	Neurosurgery	Y	22552	Fusion of spine bones with removal of disc at upper spinal column, anterior approach	N	F	25	48	25	1182	390.777	311.35	328.165
1710051305	Delasotta	Fernando	J	M.D.	M	I	598 New Rd		Linwood	NJ	34	8221	1	Metropolitan area core: primary flow within an urbanized area of 50,000 and greater	US	Neurosurgery	Y	22552	Fusion of spine bones with removal of disc at upper spinal column, anterior approach	N	F	13	18	13	4800	418.339	333.31	329.319
1710927694	Mckenzie	Rick	L	MD	M	I	701 University Blvd E	Suite 702	Tuscaloosa	AL	1	35401	1	Metropolitan area core: primary flow within an urbanized area of 50,000 and greater	US	Neurosurgery	Y	22552	Fusion of spine bones with removal of disc at upper spinal column, anterior approach	N	F	13	13	13	894.231	187.764	149.293	179.238
1710939889	Oetting	Gregory	M	M.D.	M	I	840 Stevens Creek Road		Augusta	GA	13	30907	1	Metropolitan area core: primary flow within an urbanized area of 50,000 and greater	US	Neurosurgery	Y	22552	Fusion of spine bones with removal of disc at upper spinal column, anterior approach	N	F	28	43	28	1277	250.366	199.995	206.52
1720044415	Yeh	David	J	MD	M	I	1531 Higuera St		San Luis Obispo	CA	6	93401	1	Metropolitan area core: primary flow within an urbanized area of 50,000 and greater	US	Neurosurgery	Y	22552	Fusion of spine bones with removal of disc at upper spinal column, anterior approach	N	F	17	21	17	2675	373.548	301.031	335.651
1730347899	Phillips	Blake		M.D.	M	I	9601 Baptist Health Dr	Suite 310	Little Rock	AR	5	72205	1	Metropolitan area core: primary flow within an urbanized area of 50,000 and greater	US	Neurosurgery	Y	22552	Fusion of spine bones with removal of disc at upper spinal column, anterior approach	N	F	14	15	14	853	344.683	279.926	339.479
1750331104	Fulmer	Benjamin	B	MD	M	I	806 Saint Vincents Dr		Birmingham	AL	1	35205	1	Metropolitan area core: primary flow within an urbanized area of 50,000 and greater	US	Neurosurgery	Y	22552	Fusion of spine bones with removal of disc at upper spinal column, anterior approach	N	F	13	13	13	2000	363.54	289.65	325.53
1750354437	Silver	Mark	V	MD	M	I	300 N Highland Ave Ste 310		Sherman	TX	48	75092	1	Metropolitan area core: primary flow within an urbanized area of 50,000 and greater	US	Neurosurgery	Y	22552	Fusion of spine bones with removal of disc at upper spinal column, anterior approach	N	F	11	13	11	619.072	432.043	352.615	328.522
1750367876	Chow	Thomas		M.D.	M	I	703 E Marshall Ave	Suite 3004	Longview	TX	48	75601	1	Metropolitan area core: primary flow within an urbanized area of 50,000 and greater	US	Neurosurgery	Y	22552	Fusion of spine bones with removal of disc at upper spinal column, anterior approach	N	F	15	20	15	4000	368.52	293.018	317.873
1750399275	Wahl	Melvin	M	MD	M	I	512 N Young St		Kennewick	WA	53	99336	1	Metropolitan area core: primary flow within an urbanized area of 50,000 and greater	US	Neurosurgery	Y	22552	Fusion of spine bones with removal of disc at upper spinal column, anterior approach	N	F	12	17	12	1371	389.388	311.677	333.081
1750562260	Magnadottir	Hulda	B	M.D.	F	I	106 Hanover St		Lebanon	NH	33	3766	4	Micropolitan area core: primary flow within an urban cluster of 10,000 to 49,999	US	Neurosurgery	Y	22552	Fusion of spine bones with removal of disc at upper spinal column, anterior approach	N	F	11	17	11	1278.49	443.112	357.565	328.522
1760432090	Baker	Christopher	J	M.D.	M	I	1605 W Fairbanks Ave		Winter Park	FL	12	32789	1	Metropolitan area core: primary flow within an urbanized area of 50,000 and greater	US	Neurosurgery	Y	22552	Fusion of spine bones with removal of disc at upper spinal column, anterior approach	N	F	17	25	17	1650	432.93	344.938	328.525
1760447882	Scrantz	Kelly	J	MD	M	I	10101 Park Rowe Ave., Suite 200		Baton Rouge	LA	22	70810	1	Metropolitan area core: primary flow within an urbanized area of 50,000 and greater	US	Neurosurgery	Y	22552	Fusion of spine bones with removal of disc at upper spinal column, anterior approach	N	F	15	27	15	2724.93	414.303	330.094	328.754
1760487128	Sandhu	Faheem	A	M.D.	M	I	10401 Hospital Dr	Ste 101	Clinton	MD	24	20735	1	Metropolitan area core: primary flow within an urbanized area of 50,000 and greater	US	Neurosurgery	Y	22552	Fusion of spine bones with removal of disc at upper spinal column, anterior approach	N	F	16	26	16	1007	464.063	369.742	328.523
1770500209	Wright	Neill	M	MD	M	I	4921 Parkview Pl Ste 6a6b	Ste 6a/6b	Saint Louis	MO	29	63110	1	Metropolitan area core: primary flow within an urbanized area of 50,000 and greater	US	Neurosurgery	Y	22552	Fusion of spine bones with removal of disc at upper spinal column, anterior approach	N	F	22	30	22	1614.6	397.935	317.054	317.518
1770673766	D'agostino	Sabino	J	DO	M	I	9313 Medical Plaza Dr.	Suite 305	N. Charleston	SC	45	29406	1	Metropolitan area core: primary flow within an urbanized area of 50,000 and greater	US	Neurosurgery	Y	22552	Fusion of spine bones with removal of disc at upper spinal column, anterior approach	N	F	21	28	21	1875.38	370.374	300.471	311.777
1780673814	Flotte	Edward	R	M.D.	M	I	3280 Dauphin St	Building A	Mobile	AL	1	36606	1	Metropolitan area core: primary flow within an urbanized area of 50,000 and greater	US	Neurosurgery	Y	22552	Fusion of spine bones with removal of disc at upper spinal column, anterior approach	N	F	14	22	14	2208.25	294.136	234.353	264.04
1780680504	Stevenson	John	C	M.D.	M	I	4500 W Newberry Rd		Gainesville	FL	12	32607	1	Metropolitan area core: primary flow within an urbanized area of 50,000 and greater	US	Neurosurgery	Y	22552	Fusion of spine bones with removal of disc at upper spinal column, anterior approach	N	F	12	17	12	1100	432.93	344.94	331.426
1780797019	Ostrup	Richard		M.D	M	I	2100 5th Ave	Ste 200	San Diego	CA	6	92101	1	Metropolitan area core: primary flow within an urbanized area of 50,000 and greater	US	Neurosurgery	Y	22552	Fusion of spine bones with removal of disc at upper spinal column, anterior approach	N	F	11	14	11	3931.57	397.31	316.558	328.526
1780835769	Thomas	John	A	MD	M	I	2208 S 17th St	Suite 201	Wilmington	NC	37	28401	1	Metropolitan area core: primary flow within an urbanized area of 50,000 and greater	US	Neurosurgery	Y	22552	Fusion of spine bones with removal of disc at upper spinal column, anterior approach	N	F	19	28	19	1174.71	372.071	295.84	328.526
1801074661	Howes	Gregory	A	MD	M	I	2331 Franklin Rd Sw		Roanoke	VA	51	24014	1	Metropolitan area core: primary flow within an urbanized area of 50,000 and greater	US	Neurosurgery	Y	22552	Fusion of spine bones with removal of disc at upper spinal column, anterior approach	N	F	16	27	16	863	404.15	322.007	328.523
1801859723	D'alise	Mark	D	MD	M	I	4408 6th St		Lubbock	TX	48	79416	1	Metropolitan area core: primary flow within an urbanized area of 50,000 and greater	US	Neurosurgery	Y	22552	Fusion of spine bones with removal of disc at upper spinal column, anterior approach	N	F	18	23	18	1320	390.778	311.35	327.029
1801861018	Taha	Jamal	M	M.D.	M	I	3533 Southern Blvd	Ste 3000	Kettering	OH	39	45429	1	Metropolitan area core: primary flow within an urbanized area of 50,000 and greater	US	Neurosurgery	Y	22552	Fusion of spine bones with removal of disc at upper spinal column, anterior approach	N	F	11	15	11	1148	360.889	288.11	332.27
1801861406	Margraf	Russell	R	MD PHD	M	I	5838 Six Forks Rd	Suite 100	Raleigh	NC	37	27609	1	Metropolitan area core: primary flow within an urbanized area of 50,000 and greater	US	Neurosurgery	Y	22552	Fusion of spine bones with removal of disc at upper spinal column, anterior approach	N	F	13	22	13	1600	332.851	264.655	299.053
1801885819	Dixit	Sanat		MD	M	I	4715 Whitesburg Dr Se		Huntsville	AL	1	35802	1	Metropolitan area core: primary flow within an urbanized area of 50,000 and greater	US	Neurosurgery	Y	22552	Fusion of spine bones with removal of disc at upper spinal column, anterior approach	N	F	17	22	17	1520	363.54	289.65	324.986
1801998844	Bradley	Robert	H	M.D.	M	I	2065 E South Blvd	Suite 204	Montgomery	AL	1	36116	1	Metropolitan area core: primary flow within an urbanized area of 50,000 and greater	US	Neurosurgery	Y	22552	Fusion of spine bones with removal of disc at upper spinal column, anterior approach	N	F	23	40	23	1257	344.759	274.686	331.655
1811103831	Murad	Ali	K	M.D	M	I	1600 North Grand Ave	Suite 508	Pueblo	CO	8	81003	1	Metropolitan area core: primary flow within an urbanized area of 50,000 and greater	US	Neurosurgery	Y	22552	Fusion of spine bones with removal of disc at upper spinal column, anterior approach	N	F	13	17	13	635.471	417.342	332.514	328.522
1811943996	Summers	Lori	E	MD	F	I	1200 Derek Dr Ste 400		Hammond	LA	22	70403	1	Metropolitan area core: primary flow within an urbanized area of 50,000 and greater	US	Neurosurgery	Y	22552	Fusion of spine bones with removal of disc at upper spinal column, anterior approach	N	F	12	19	12	1500	414.303	330.094	328.521
1811992357	Gonzales-Portillo	Gabriel	A	M.D.	M	I	2727 W. Martin Luther King Jr. Blvd	Ste 460	Tampa	FL	12	33607	1	Metropolitan area core: primary flow within an urbanized area of 50,000 and greater	US	Neurosurgery	Y	22552	Fusion of spine bones with removal of disc at upper spinal column, anterior approach	N	F	11	20	11	987.45	432.93	344.936	330.984
1821030479	Doughty	Kyle	E	M.D.	M	I	3600 Gaston Ave	Suite 1158	Dallas	TX	48	75246	1	Metropolitan area core: primary flow within an urbanized area of 50,000 and greater	US	Neurosurgery	Y	22552	Fusion of spine bones with removal of disc at upper spinal column, anterior approach	N	F	12	18	12	1013.12	231.925	184.787	189.351
1821034950	Nichols	Margaret	E	MD	F	I	1905 W 32nd Street	Ste 403	Joplin	MO	29	64804	1	Metropolitan area core: primary flow within an urbanized area of 50,000 and greater	US	Neurosurgery	Y	22552	Fusion of spine bones with removal of disc at upper spinal column, anterior approach	N	F	23	33	23	1176.18	396.78	316.133	328.148
1821097775	Lusk	Michael	D	M.D.	M	I	6101 Pine Ridge Rd	Desk 23/24	Naples	FL	12	34119	1	Metropolitan area core: primary flow within an urbanized area of 50,000 and greater	US	Neurosurgery	Y	22552	Fusion of spine bones with removal of disc at upper spinal column, anterior approach	N	F	12	16	12	5532	471.248	375.467	328.522
1821109513	Nathoo	Narendra		M.D.	M	I	825 2nd Ave	Suite C3	Bowling Green	KY	21	42101	2	Metropolitan area high commuting: primary flow 30% or more to a urbanized area of 50,000 and greater	US	Neurosurgery	Y	22552	Fusion of spine bones with removal of disc at upper spinal column, anterior approach	N	F	12	15	12	949.8	372.32	295.42	328.522
1821189408	Khalil	Hitham	H	M.D.	M	I	2109 N Patterson St Ste B		Valdosta	GA	13	31602	1	Metropolitan area core: primary flow within an urbanized area of 50,000 and greater	US	Neurosurgery	Y	22552	Fusion of spine bones with removal of disc at upper spinal column, anterior approach	N	F	25	30	25	2000	382.78	304.359	328.53
1831190024	Middleton	Troy	H	M.D.	M	I	3280 Dauphin St	Building A	Mobile	AL	1	36606	1	Metropolitan area core: primary flow within an urbanized area of 50,000 and greater	US	Neurosurgery	Y	22552	Fusion of spine bones with removal of disc at upper spinal column, anterior approach	N	F	12	17	12	1487.59	183.906	146.528	166.195
1831373042	Redmond	Andy	J	M.D.	M	I	2737 S Broadway Ave		Tyler	TX	48	75701	1	Metropolitan area core: primary flow within an urbanized area of 50,000 and greater	US	Neurosurgery	Y	22552	Fusion of spine bones with removal of disc at upper spinal column, anterior approach	N	F	16	26	16	1750	393.03	313.146	326.357
1831373117	Cain	Marshall	A	MD	M	I	2485 Tower Dr	Suite 9	Monroe	LA	22	71201	1	Metropolitan area core: primary flow within an urbanized area of 50,000 and greater	US	Neurosurgery	Y	22552	Fusion of spine bones with removal of disc at upper spinal column, anterior approach	N	F	14	15	14	2298	390.7	310.65	324.946
1831400621	Bradley	Lucas		MD	M	I	310 Buttercup Dr Ste A		Mountain Home	AR	5	72653	4	Micropolitan area core: primary flow within an urban cluster of 10,000 to 49,999	US	Neurosurgery	Y	22552	Fusion of spine bones with removal of disc at upper spinal column, anterior approach	N	F	19	23	19	839	367.63	292.91	328.528
1841210515	Africk	Cynthia	Z	MD	F	I	10 Aviemore Dr		Pinehurst	NC	37	28374	4	Micropolitan area core: primary flow within an urban cluster of 10,000 to 49,999	US	Neurosurgery	Y	22552	Fusion of spine bones with removal of disc at upper spinal column, anterior approach	N	F	11	17	11	2491	382.719	304.93	324.357
1841286390	Marciano	Frederick	F	MD PHD	M	I	7301 E 2nd St	#106	Scottsdale	AZ	4	85251	1	Metropolitan area core: primary flow within an urbanized area of 50,000 and greater	US	Neurosurgery	Y	22552	Fusion of spine bones with removal of disc at upper spinal column, anterior approach	N	F	14	22	14	1625	397.15	316.43	328.526
1841289964	Suh	Daniel	V	MD	M	I	4 E Jackson Blvd		Savannah	GA	13	31405	1	Metropolitan area core: primary flow within an urbanized area of 50,000 and greater	US	Neurosurgery	Y	22552	Fusion of spine bones with removal of disc at upper spinal column, anterior approach	N	F	14	21	14	1860	368.038	293.238	332.44
1841297041	Phuong	Loi	K	M.D.	M	I	7956 W Jefferson Blvd		Fort Wayne	IN	18	46804	1	Metropolitan area core: primary flow within an urbanized area of 50,000 and greater	US	Neurosurgery	Y	22552	Fusion of spine bones with removal of disc at upper spinal column, anterior approach	N	F	19	32	19	1965	358.56	285.68	328.52
1841417896	Dorward	Ian	G	MD	M	I	1 Barnes Jewish Hospital Plz		Saint Louis	MO	29	63110	1	Metropolitan area core: primary flow within an urbanized area of 50,000 and greater	US	Neurosurgery	Y	22552	Fusion of spine bones with removal of disc at upper spinal column, anterior approach	N	F	17	28	17	1592.86	406.143	323.594	324.093
1841491925	Evans	Brandon		MD	M	I	3336 N Futrall Dr		Fayetteville	AR	5	72703	1	Metropolitan area core: primary flow within an urbanized area of 50,000 and greater	US	Neurosurgery	Y	22552	Fusion of spine bones with removal of disc at upper spinal column, anterior approach	N	F	11	18	11	760	367.631	292.91	326.547
1851331698	Robinson	Robert	D	MD	M	I	513 Brookwood Blvd	Ste 75	Birmingham	AL	1	35209	1	Metropolitan area core: primary flow within an urbanized area of 50,000 and greater	US	Neurosurgery	Y	22552	Fusion of spine bones with removal of disc at upper spinal column, anterior approach	N	F	18	24	18	1702	363.339	289.49	322.042
1851333728	Killeffer	James	A	MD	M	I	1932 Alcoa Hwy	Suite 360	Knoxville	TN	47	37920	1	Metropolitan area core: primary flow within an urbanized area of 50,000 and greater	US	Neurosurgery	Y	22552	Fusion of spine bones with removal of disc at upper spinal column, anterior approach	N	F	15	20	15	1770	319.043	255.189	331.137
1851354179	Moyer	Donald	J	M.D.	M	I	632 Del Prado Blvd N	Suite 101	Cape Coral	FL	12	33909	1	Metropolitan area core: primary flow within an urbanized area of 50,000 and greater	US	Neurosurgery	Y	22552	Fusion of spine bones with removal of disc at upper spinal column, anterior approach	N	F	12	18	12	2910.44	467.651	372.601	333.739
1861438517	Park	Charles	C	MD	M	I	301 St. Paul Place	Pob # 310	Baltimore	MD	24	21202	1	Metropolitan area core: primary flow within an urbanized area of 50,000 and greater	US	Neurosurgery	Y	22552	Fusion of spine bones with removal of disc at upper spinal column, anterior approach	N	F	24	35	24	1371	449.373	358.036	328.523
1861453318	Rustamzadeh	Edward		M.D.	M	I	11190 Warner Ave	Suite 306	Fountain Valley	CA	6	92708	1	Metropolitan area core: primary flow within an urbanized area of 50,000 and greater	US	Neurosurgery	Y	22552	Fusion of spine bones with removal of disc at upper spinal column, anterior approach	N	F	15	31	15	2300	401.817	319.49	323.861
1861678591	Tumialan	Luis	M	M.D.	M	I	7301 E 2nd St	Suite 106	Scottsdale	AZ	4	85251	1	Metropolitan area core: primary flow within an urbanized area of 50,000 and greater	US	Neurosurgery	Y	22552	Fusion of spine bones with removal of disc at upper spinal column, anterior approach	N	F	20	27	20	1625	397.15	316.43	327.183
1861719817	Manix	Marc		MD	M	I	1500 S Imperial Ave		El Centro	CA	6	92243	1	Metropolitan area core: primary flow within an urbanized area of 50,000 and greater	US	Neurosurgery	Y	22552	Fusion of spine bones with removal of disc at upper spinal column, anterior approach	N	F	12	19	12	602.368	391.696	312.086	328.528
1861773889	Al Shamy	George		MD	M	I	9200 Pinecroft Dr	Ste 130	Shenandoah	TX	48	77380	1.1	Secondary flow 30% to <50% to a larger urbanized area of 50,000 and greater	US	Neurosurgery	Y	22552	Fusion of spine bones with removal of disc at upper spinal column, anterior approach	N	F	13	20	13	1572.96	393.062	313.171	326.806
1871579235	Javed	Tariq		M.D.	M	I	631 Campbell Hill St Nw	100	Marietta	GA	13	30060	1	Metropolitan area core: primary flow within an urbanized area of 50,000 and greater	US	Neurosurgery	Y	22552	Fusion of spine bones with removal of disc at upper spinal column, anterior approach	N	F	14	19	14	2414.16	405.741	323.275	327.976
1871584011	Schell	Gerald	R	M.D.	M	I	3160 Cabaret Trl S		Saginaw	MI	26	48603	1	Metropolitan area core: primary flow within an urbanized area of 50,000 and greater	US	Neurosurgery	Y	22552	Fusion of spine bones with removal of disc at upper spinal column, anterior approach	N	F	15	23	15	1255.22	393.48	312.861	328.521
1871728121	Bixenmann	Benjamin	J	MD	M	I	6041 Village Dr	Suite 110	Lincoln	NE	31	68516	1	Metropolitan area core: primary flow within an urbanized area of 50,000 and greater	US	Neurosurgery	Y	22552	Fusion of spine bones with removal of disc at upper spinal column, anterior approach	N	F	11	16	11	765	342.57	272.941	325.047
1871778316	Jatavallabhula	Narasimha	S	MD	M	I	701 E Marshall Ave	Suite 400	Longview	TX	48	75601	1	Metropolitan area core: primary flow within an urbanized area of 50,000 and greater	US	Neurosurgery	Y	22552	Fusion of spine bones with removal of disc at upper spinal column, anterior approach	N	F	16	20	16	1015	390.778	311.35	326.805
1881863744	Grossi	Peter	M	MD	M	I	3480 Wake Forest Rd	Suite 500	Raleigh	NC	37	27609	1	Metropolitan area core: primary flow within an urbanized area of 50,000 and greater	US	Neurosurgery	Y	22552	Fusion of spine bones with removal of disc at upper spinal column, anterior approach	N	F	17	31	17	2500	357.468	284.811	333.82
1891735684	Lapsiwala	Samir	B	MD	M	I	1900 Mistletoe Blvd Ste 200		Fort Worth	TX	48	76104	1	Metropolitan area core: primary flow within an urbanized area of 50,000 and greater	US	Neurosurgery	Y	22552	Fusion of spine bones with removal of disc at upper spinal column, anterior approach	N	F	12	18	12	1500	380.087	301.583	327.027
1891784237	Hahn	Michael	R	M.D.	M	I	4120 W Memorial Rd	Ste 300	Oklahoma City	OK	40	73120	1	Metropolitan area core: primary flow within an urbanized area of 50,000 and greater	US	Neurosurgery	Y	22552	Fusion of spine bones with removal of disc at upper spinal column, anterior approach	N	F	14	18	14	2780	380.606	304.39	333.083
1902000599	Angeles	Carmina	F	MD	F	I	74b Centennial Loop Ste 100		Eugene	OR	41	97401	1	Metropolitan area core: primary flow within an urbanized area of 50,000 and greater	US	Neurosurgery	Y	22552	Fusion of spine bones with removal of disc at upper spinal column, anterior approach	N	F	13	20	13	1189.89	413.786	333.903	328.523
1902095664	Johnson	Daryl	A	M.D.	M	I	415 S 28th Ave		Hattiesburg	MS	28	39401	1	Metropolitan area core: primary flow within an urbanized area of 50,000 and greater	US	Neurosurgery	Y	22552	Fusion of spine bones with removal of disc at upper spinal column, anterior approach	N	F	11	15	11	2765	352.53	280.88	322.175
1902885098	Boyer	Richard		MD	M	I	501 20th St	Ste 601	Knoxville	TN	47	37916	1	Metropolitan area core: primary flow within an urbanized area of 50,000 and greater	US	Neurosurgery	Y	22552	Fusion of spine bones with removal of disc at upper spinal column, anterior approach	N	F	12	16	12	1770	330.647	264.131	333.653
1902911704	Zeidman	Seth	M	M.D.	M	I	400 Red Creek Dr	Suite 120	Rochester	NY	36	14623	1	Metropolitan area core: primary flow within an urbanized area of 50,000 and greater	US	Neurosurgery	Y	22552	Fusion of spine bones with removal of disc at upper spinal column, anterior approach	N	F	16	21	16	2427.25	348.802	277.907	330.685
1912092800	Refai	Daniel		M.D.	M	I	59 Executive Park S	Suite 3000	Atlanta	GA	13	30329	1	Metropolitan area core: primary flow within an urbanized area of 50,000 and greater	US	Neurosurgery	Y	22552	Fusion of spine bones with removal of disc at upper spinal column, anterior approach	N	F	14	22	14	1609.18	399.344	318.179	332.69
1912956293	Held	Mark	C	MD	M	I	722 Newman Rd		New Bern	NC	37	28562	1	Metropolitan area core: primary flow within an urbanized area of 50,000 and greater	US	Neurosurgery	Y	22552	Fusion of spine bones with removal of disc at upper spinal column, anterior approach	N	F	28	41	28	1420.12	226.654	180.588	198.245
1922054998	Smisson	Hugh	F		M	I	840 Pine St	Suite 880	Macon	GA	13	31201	1	Metropolitan area core: primary flow within an urbanized area of 50,000 and greater	US	Neurosurgery	Y	22552	Fusion of spine bones with removal of disc at upper spinal column, anterior approach	N	F	15	22	15	3700	406.091	323.552	328.312
1922243682	Hargett	Christopher	D	D.O.	M	I	1812 E Main St		Dothan	AL	1	36301	1	Metropolitan area core: primary flow within an urbanized area of 50,000 and greater	US	Neurosurgery	Y	22552	Fusion of spine bones with removal of disc at upper spinal column, anterior approach	N	F	12	21	12	1650	363.54	289.65	326.672
1922286517	Amini	Aminullah		M.D.	M	I	1300 Spring St Ste 210		Silver Spring	MD	24	20910	1	Metropolitan area core: primary flow within an urbanized area of 50,000 and greater	US	Neurosurgery	Y	22552	Fusion of spine bones with removal of disc at upper spinal column, anterior approach	N	F	23	37	23	2326	437.623	347.962	331.675
1932100112	Faircloth	William	B	M.D.	M	I	3280 Dauphin St	Building A	Mobile	AL	1	36606	1	Metropolitan area core: primary flow within an urbanized area of 50,000 and greater	US	Neurosurgery	Y	22552	Fusion of spine bones with removal of disc at upper spinal column, anterior approach	N	F	21	32	21	2537.22	343.85	273.962	308.846
1932101433	Woodard	Eric	J	M.D.	M	I	125 Parker Hill Ave	Converse 4	Roxbury Crossing	MA	25	2120	1	Metropolitan area core: primary flow within an urbanized area of 50,000 and greater	US	Neurosurgery	Y	22552	Fusion of spine bones with removal of disc at upper spinal column, anterior approach	N	F	11	16	11	3400	431.65	343.211	328.521
1932123940	Reichman	Howard	R	M.D.	M	I	1055 N 300 W Ste 400		Provo	UT	49	84604	1	Metropolitan area core: primary flow within an urbanized area of 50,000 and greater	US	Neurosurgery	Y	22552	Fusion of spine bones with removal of disc at upper spinal column, anterior approach	N	F	22	27	22	1288.52	405.093	322.12	328.387
1932241742	Rahhal	Ryan	C	MD	M	I	6767 South Yale Avenue	Suite A	Tulsa	OK	40	74136	1	Metropolitan area core: primary flow within an urbanized area of 50,000 and greater	US	Neurosurgery	Y	22552	Fusion of spine bones with removal of disc at upper spinal column, anterior approach	N	F	11	15	11	402.008	317.29	253.229	282.667
1942201470	Fichtel	Frank	M	MD	M	I	5282 Medical Dr Ste 600		San Antonio	TX	48	78229	1	Metropolitan area core: primary flow within an urbanized area of 50,000 and greater	US	Neurosurgery	Y	22552	Fusion of spine bones with removal of disc at upper spinal column, anterior approach	N	F	11	25	11	2500	379.056	302.012	326.401
1942206727	Wolf	Erich	W	M.D, PH.D	M	I	1614 Wolf Cir		Lake Charles	LA	22	70605	1	Metropolitan area core: primary flow within an urbanized area of 50,000 and greater	US	Neurosurgery	Y	22552	Fusion of spine bones with removal of disc at upper spinal column, anterior approach	N	F	17	29	17	1158.79	401.879	320.199	327.947
1942240783	Givhan	Bryan	S	M.D.	M	I	701 University Blvd E	Suite 702	Tuscaloosa	AL	1	35401	1	Metropolitan area core: primary flow within an urbanized area of 50,000 and greater	US	Neurosurgery	Y	22552	Fusion of spine bones with removal of disc at upper spinal column, anterior approach	N	F	15	15	15	1126.33	246.837	196.263	232.805
1942291133	Jenkins	Jeffrey	D	MD	M	I	1130 N Church St	Suite 200	Greensboro	NC	37	27401	1	Metropolitan area core: primary flow within an urbanized area of 50,000 and greater	US	Neurosurgery	Y	22552	Fusion of spine bones with removal of disc at upper spinal column, anterior approach	N	F	12	19	12	1320.74	247.355	197.078	212.328
1952308413	Canavati	Isa	S	M.D.	M	I	7956 W Jefferson Blvd		Fort Wayne	IN	18	46804	1	Metropolitan area core: primary flow within an urbanized area of 50,000 and greater	US	Neurosurgery	Y	22552	Fusion of spine bones with removal of disc at upper spinal column, anterior approach	N	F	20	23	20	1965	333.158	266.679	335.662
1952397671	Rosner	Michael	K	MD	M	I	2150 Pennsylvania Ave Nw	Suite 7-420	Washington	DC	11	20037	1	Metropolitan area core: primary flow within an urbanized area of 50,000 and greater	US	Neurosurgery	Y	22552	Fusion of spine bones with removal of disc at upper spinal column, anterior approach	N	F	18	42	18	1155	464.064	369.742	332.449
1952487241	Monroe	Timothy	R	M.D.	M	I	1075 Boiling Springs Rd		Spartanburg	SC	45	29303	1	Metropolitan area core: primary flow within an urbanized area of 50,000 and greater	US	Neurosurgery	Y	22552	Fusion of spine bones with removal of disc at upper spinal column, anterior approach	N	F	19	42	19	2172	342.152	272.61	332.435
1972522191	Henkin	Philip		M.D.	M	I	1007 Professional Park Dr		Brandon	FL	12	33511	1	Metropolitan area core: primary flow within an urbanized area of 50,000 and greater	US	Neurosurgery	Y	22552	Fusion of spine bones with removal of disc at upper spinal column, anterior approach	N	F	16	22	16	1150	419.94	334.588	328.525
1972547750	Hillard	Virany	H	M.D.	F	I	4 Westchester Park Dr	Fl 4	White Plains	NY	36	10604	1	Metropolitan area core: primary flow within an urbanized area of 50,000 and greater	US	Neurosurgery	Y	22552	Fusion of spine bones with removal of disc at upper spinal column, anterior approach	N	F	11	17	11	12647.1	346.623	275.029	237.071
1972588416	Muhanna	Nabil	L	M.D.	M	I	1240 Jesse Jewell Pkwy Se	Ste 300	Gainesville	GA	13	30501	1	Metropolitan area core: primary flow within an urbanized area of 50,000 and greater	US	Neurosurgery	Y	22552	Fusion of spine bones with removal of disc at upper spinal column, anterior approach	N	F	15	18	15	1980	405.742	323.275	328.525
1972656908	Baird	Clinton	J	M.D.	M	I	6130 E 81st St		Tulsa	OK	40	74137	1	Metropolitan area core: primary flow within an urbanized area of 50,000 and greater	US	Neurosurgery	Y	22552	Fusion of spine bones with removal of disc at upper spinal column, anterior approach	N	F	14	28	14	1806.36	389.209	310.01	328.523
1982637831	Lewis	Adam	I	M.D.	M	I	1080 River Oaks Dr	Suite B-103	Flowood	MS	28	39232	1	Metropolitan area core: primary flow within an urbanized area of 50,000 and greater	US	Neurosurgery	Y	22552	Fusion of spine bones with removal of disc at upper spinal column, anterior approach	N	F	13	15	13	5160	352.53	280.88	328.529
1982648432	Pradhan	Ashutosh	A	MD	M	I	3 Shircliff Way	Dillion Building, Suite 714	Jacksonville	FL	12	32204	1	Metropolitan area core: primary flow within an urbanized area of 50,000 and greater	US	Neurosurgery	Y	22552	Fusion of spine bones with removal of disc at upper spinal column, anterior approach	N	F	20	28	20	1318	386.545	307.98	325.003
1982704128	Guerin	Christopher		M.D.	M	I	842 Sunset Lake Blvd	Suite 302	Venice	FL	12	34292	1	Metropolitan area core: primary flow within an urbanized area of 50,000 and greater	US	Neurosurgery	Y	22552	Fusion of spine bones with removal of disc at upper spinal column, anterior approach	N	F	12	13	12	155.612	125.147	99.7108	95.6246
1992867329	Aryan	Henry	E	MD, FACS, FAANS	M	I	1630 E Herndon Ave		Fresno	CA	6	93720	1	Metropolitan area core: primary flow within an urbanized area of 50,000 and greater	US	Neurosurgery	Y	22552	Fusion of spine bones with removal of disc at upper spinal column, anterior approach	N	F	60	115	60	1075	393.414	313.453	328
1992884753	Kilburn	Michael	P	MD	M	I	115 Academy Ave		Greenwood	SC	45	29646	4	Micropolitan area core: primary flow within an urban cluster of 10,000 to 49,999	US	Neurosurgery	Y	22552	Fusion of spine bones with removal of disc at upper spinal column, anterior approach	N	F	11	16	11	1284	370.369	295.09	328.521
1992968218	Mesfin	Fassil	B	M.D., PH.D.	M	I	1 Hospital Dr		Columbia	MO	29	65212	1	Metropolitan area core: primary flow within an urbanized area of 50,000 and greater	US	Neurosurgery	Y	22552	Fusion of spine bones with removal of disc at upper spinal column, anterior approach	N	F	15	25	15	1300	376.12	301.925	335.094
1023003605	Jackson	Robert	J	M.D.	M	I	23961 Calle De La Magdalena	504	Laguna Hills	CA	6	92653	1.1	Secondary flow 30% to <50% to a larger urbanized area of 50,000 and greater	US	Neurosurgery	Y	22554	Fusion of spine bones with removal of disc at upper spinal column, anterior approach	N	F	16	16	16	1390.93	639.894	509.833	513.67
1033138011	Siadati	Abdolreza		MD	M	I	1900 Mistletoe Blvd	Suite 200	Fort Worth	TX	48	76104	1	Metropolitan area core: primary flow within an urbanized area of 50,000 and greater	US	Neurosurgery	Y	22554	Fusion of spine bones with removal of disc at upper spinal column, anterior approach	N	F	18	18	18	4500	633.507	502.662	576.119
1033189857	Shahim	Reza		MD	M	I	5201 Northshore Dr	Suite 100	North Little Rock	AR	5	72118	1	Metropolitan area core: primary flow within an urbanized area of 50,000 and greater	US	Neurosurgery	Y	22554	Fusion of spine bones with removal of disc at upper spinal column, anterior approach	N	F	16	16	16	8922	556.91	443.72	509.308
1053371328	Steichen	John	D	MD	M	I	2145 Henry Tecklenburg Dr Ste 220		Charleston	SC	45	29414	1	Metropolitan area core: primary flow within an urbanized area of 50,000 and greater	US	Neurosurgery	Y	22554	Fusion of spine bones with removal of disc at upper spinal column, anterior approach	N	F	12	12	12	3875	726.758	579.045	505.265
1174555379	Caton	William	L	M.D.	M	I	630 S Raymond Ave	Suite #330	Pasadena	CA	6	91105	1	Metropolitan area core: primary flow within an urbanized area of 50,000 and greater	US	Neurosurgery	Y	22554	Fusion of spine bones with removal of disc at upper spinal column, anterior approach	N	F	17	17	17	2250	658.4	524.58	514.312
1245202274	Blankenship	James	B	MD	M	I	2793 E Millennium	Suite 1	Fayetteville	AR	5	72703	1	Metropolitan area core: primary flow within an urbanized area of 50,000 and greater	US	Neurosurgery	Y	22554	Fusion of spine bones with removal of disc at upper spinal column, anterior approach	N	F	14	14	14	2930	574.14	457.44	513.67
1306877030	Kissel	Phillip		M.D.	M	I	699 California Blvd Ste A		San Luis Obispo	CA	6	93401	1	Metropolitan area core: primary flow within an urbanized area of 50,000 and greater	US	Neurosurgery	Y	22554	Fusion of spine bones with removal of disc at upper spinal column, anterior approach	N	F	23	23	23	3000	610.75	485.62	513.68
1336283795	Brown	Adam	P	F.A.C.S.	M	I	2800 Ashton Dr Ste 200		Wilmington	NC	37	28412	1	Metropolitan area core: primary flow within an urbanized area of 50,000 and greater	US	Neurosurgery	Y	22554	Fusion of spine bones with removal of disc at upper spinal column, anterior approach	N	F	20	20	20	10521	599.4	477.57	510.06
1346250073	Fineman	Igor		M.D.	M	I	630 S Raymond Ave	Suite 301	Pasadena	CA	6	91105	1	Metropolitan area core: primary flow within an urbanized area of 50,000 and greater	US	Neurosurgery	Y	22554	Fusion of spine bones with removal of disc at upper spinal column, anterior approach	N	F	12	12	12	3895	613.77	488.017	496.792
1356495782	Johnson	Richard	W	MD	M	I	9525 Queens Blvd	2nd Fl Neurosurgery Dept	Rego Park	NY	36	11374	1	Metropolitan area core: primary flow within an urbanized area of 50,000 and greater	US	Neurosurgery	Y	22554	Fusion of spine bones with removal of disc at upper spinal column, anterior approach	N	F	11	11	11	2089.79	651.408	517.946	436.639
1356563381	Denhaese	Ryan	P	M.D.	M	I	19 Limestone Dr	Suite 11	Williamsville	NY	36	14221	1	Metropolitan area core: primary flow within an urbanized area of 50,000 and greater	US	Neurosurgery	Y	22554	Fusion of spine bones with removal of disc at upper spinal column, anterior approach	N	F	15	15	15	2525.3	635.245	505.093	577.626
1376537894	Markarian	Georges	Z	MD	M	I	762 S Cleveland Massillon Rd		Fairlawn	OH	39	44333	1	Metropolitan area core: primary flow within an urbanized area of 50,000 and greater	US	Neurosurgery	Y	22554	Fusion of spine bones with removal of disc at upper spinal column, anterior approach	N	F	15	15	15	4400	547.805	440.911	540.887
1376613455	Yadegar	Sasan		M.D	M	I	501 East Hardy Street	Suite 407	Inglewood	CA	6	90301	1	Metropolitan area core: primary flow within an urbanized area of 50,000 and greater	US	Neurosurgery	Y	22554	Fusion of spine bones with removal of disc at upper spinal column, anterior approach	N	F	13	13	13	14000	653.16	519.34	513.67
1396725511	Arendall	Rex	E	M.D.	M	I	2400 Patterson St	Suite 319	Nashville	TN	47	37203	1	Metropolitan area core: primary flow within an urbanized area of 50,000 and greater	US	Neurosurgery	Y	22554	Fusion of spine bones with removal of disc at upper spinal column, anterior approach	N	F	16	16	16	4773.78	528.147	423.858	492.245
1427090448	Adams	Mark		M.D	M	I	5400 Mackinaw Rd	Suite 2300	Saginaw	MI	26	48604	1	Metropolitan area core: primary flow within an urbanized area of 50,000 and greater	US	Neurosurgery	Y	22554	Fusion of spine bones with removal of disc at upper spinal column, anterior approach	N	F	24	24	24	2630	627.29	499.79	513.092
1467484881	Francis	Paul	M	MD	M	I	8412 E Shea Blvd	Ste 100	Scottsdale	AZ	4	85260	1	Metropolitan area core: primary flow within an urbanized area of 50,000 and greater	US	Neurosurgery	Y	22554	Fusion of spine bones with removal of disc at upper spinal column, anterior approach	N	F	18	18	18	7800	586.63	466.44	511.046
1528219466	Smith	Terry	C	M.D.	M	I	1009 Tommy Munro Dr		Biloxi	MS	28	39532	1	Metropolitan area core: primary flow within an urbanized area of 50,000 and greater	US	Neurosurgery	Y	22554	Fusion of spine bones with removal of disc at upper spinal column, anterior approach	N	F	19	19	19	5023	554.07	441.45	509.869
1538261615	Gunter	Brett	C	M.D.	M	I	222 E Medical Lane Suite 200		West Columbia	SC	45	29169	1	Metropolitan area core: primary flow within an urbanized area of 50,000 and greater	US	Neurosurgery	Y	22554	Fusion of spine bones with removal of disc at upper spinal column, anterior approach	N	F	26	26	26	4216	581.41	463.24	511.73
1548365802	El-Kadi	Hikmat		MD	M	I	200 Lothrop Street	Suite 5c	Pittsburgh	PA	42	15213	1	Metropolitan area core: primary flow within an urbanized area of 50,000 and greater	US	Neurosurgery	Y	22554	Fusion of spine bones with removal of disc at upper spinal column, anterior approach	N	F	21	21	21	5408	602.128	485.776	506.227
1558344507	Schultz	Karl	D	MD	M	I	1240 Jesse Jewell Pkwy Se	Ste 300	Gainesville	GA	13	30501	1	Metropolitan area core: primary flow within an urbanized area of 50,000 and greater	US	Neurosurgery	Y	22554	Fusion of spine bones with removal of disc at upper spinal column, anterior approach	N	F	14	14	14	6137	581.979	467.059	508.121
1598818189	Henderson	Brett	R	M.D.	M	I	3850 E Lohman Ave	Suite C	Las Cruces	NM	35	88011	1	Metropolitan area core: primary flow within an urbanized area of 50,000 and greater	US	Neurosurgery	Y	22554	Fusion of spine bones with removal of disc at upper spinal column, anterior approach	N	F	16	16	16	6200	631.47	502.09	513.67
1598942609	Lee	Anthony	W	MD	M	I	1900 Mistletoe Blvd Ste 200		Fort Worth	TX	48	76104	1	Metropolitan area core: primary flow within an urbanized area of 50,000 and greater	US	Neurosurgery	Y	22554	Fusion of spine bones with removal of disc at upper spinal column, anterior approach	N	F	13	13	13	4500	597.47	474.07	513.68
1629004445	Ellis	Thomas	S	M.D.	M	I	1900 Mistletoe Blvd Ste 200		Fort Worth	TX	48	76104	1	Metropolitan area core: primary flow within an urbanized area of 50,000 and greater	US	Neurosurgery	Y	22554	Fusion of spine bones with removal of disc at upper spinal column, anterior approach	N	F	28	28	28	4500	704.161	558.724	602.576
1639160500	Sekhon	Lali	H	MD PHD	M	I	75 Pringle Way	Suite 1007	Reno	NV	32	89502	1	Metropolitan area core: primary flow within an urbanized area of 50,000 and greater	US	Neurosurgery	Y	22554	Fusion of spine bones with removal of disc at upper spinal column, anterior approach	N	F	11	11	11	7537.18	640.7	510.48	513.68
1699741637	Hussain	Syed		M.D.	M	I	910 S Bryan Rd Ste 103		Mission	TX	48	78572	1	Metropolitan area core: primary flow within an urbanized area of 50,000 and greater	US	Neurosurgery	Y	22554	Fusion of spine bones with removal of disc at upper spinal column, anterior approach	N	F	12	12	12	5327.5	610.66	486.54	513.67
1770664583	Keller	John	F	M.D.	M	I	414 Plymouth Ave Ne		Grand Rapids	MI	26	49505	1	Metropolitan area core: primary flow within an urbanized area of 50,000 and greater	US	Neurosurgery	Y	22554	Fusion of spine bones with removal of disc at upper spinal column, anterior approach	N	F	13	13	13	4252	627.29	499.79	513.67
1770734675	Stuart	Robert	M	M.D.	M	I	2145 Henry Tecklenburg Dr	Ste 220	Charleston	SC	45	29414	1	Metropolitan area core: primary flow within an urbanized area of 50,000 and greater	US	Neurosurgery	Y	22554	Fusion of spine bones with removal of disc at upper spinal column, anterior approach	N	F	13	13	13	3875	894.466	712.666	541.544
1790728913	Schlifka	Brett	A	D.O.	M	I	3319 State Road 7	Suite 313	Wellington	FL	12	33449	1	Metropolitan area core: primary flow within an urbanized area of 50,000 and greater	US	Neurosurgery	Y	22554	Fusion of spine bones with removal of disc at upper spinal column, anterior approach	N	F	11	11	11	11038	677.73	539.982	496.158
1801880380	Abdolvahabi	Ramin	M	MD	M	I	3319 State Rd 7	Suite 313	Wellington	FL	12	33449	1	Metropolitan area core: primary flow within an urbanized area of 50,000 and greater	US	Neurosurgery	Y	22554	Fusion of spine bones with removal of disc at upper spinal column, anterior approach	N	F	14	14	14	11038	701.65	559.04	513.67
1811103831	Murad	Ali	K	M.D	M	I	1600 North Grand Ave	Suite 508	Pueblo	CO	8	81003	1	Metropolitan area core: primary flow within an urbanized area of 50,000 and greater	US	Neurosurgery	Y	22554	Fusion of spine bones with removal of disc at upper spinal column, anterior approach	N	F	12	12	12	1987	652.96	520.24	513.67
1841285756	Martin	George	J	M.D.	M	I	1725 Brown St		El Paso	TX	48	79902	1	Metropolitan area core: primary flow within an urbanized area of 50,000 and greater	US	Neurosurgery	Y	22554	Fusion of spine bones with removal of disc at upper spinal column, anterior approach	N	F	23	23	23	24521.7	598.45	476.81	496.041
1841548195	Abdunnur	Shane		MD	M	I	9990 Double R Blvd Ste 200		Reno	NV	32	89521	1	Metropolitan area core: primary flow within an urbanized area of 50,000 and greater	US	Neurosurgery	Y	22554	Fusion of spine bones with removal of disc at upper spinal column, anterior approach	N	F	25	25	25	29175.1	642.595	509.87	533.28
1861464893	Shedden	Peter	M	M.D.	M	I	9200 New Trails Dr	Suite 100	The Woodlands	TX	48	77381	1.1	Secondary flow 30% to <50% to a larger urbanized area of 50,000 and greater	US	Neurosurgery	Y	22554	Fusion of spine bones with removal of disc at upper spinal column, anterior approach	N	F	28	28	28	17236.6	719.268	573.078	614.808
1922055128	Khavkin	Yevgeniy	A	M.D.	M	I	653 N Town Center Dr	Suite 602	Las Vegas	NV	32	89144	1	Metropolitan area core: primary flow within an urbanized area of 50,000 and greater	US	Neurosurgery	Y	22554	Fusion of spine bones with removal of disc at upper spinal column, anterior approach	N	F	33	33	33	9160	622.89	495.27	512.555
1932180429	Das	Sumit	K	M.D.	M	I	1526 Atwood Ave	Suite 200	Johnston	RI	44	2919	1	Metropolitan area core: primary flow within an urbanized area of 50,000 and greater	US	Neurosurgery	Y	22554	Fusion of spine bones with removal of disc at upper spinal column, anterior approach	N	F	14	15	15	7500	681.734	543.171	504.127
1932279163	Hershkowitz	Douglas	M	M.D.	M	I	517 Tamiami Trl		Punta Gorda	FL	12	33950	1	Metropolitan area core: primary flow within an urbanized area of 50,000 and greater	US	Neurosurgery	Y	22554	Fusion of spine bones with removal of disc at upper spinal column, anterior approach	N	F	15	15	15	2798	648.86	515.92	513.82
1942291810	Lynch	James	J	MD	M	I	9990 Double R Blvd	Suite 200	Reno	NV	32	89521	1	Metropolitan area core: primary flow within an urbanized area of 50,000 and greater	US	Neurosurgery	Y	22554	Fusion of spine bones with removal of disc at upper spinal column, anterior approach	N	F	25	26	26	27847	617.88	490.26	512.77
1942388087	Kadis	Gerald	N	M.D.	M	I	704 S Broad St		Thomasville	GA	13	31792	4	Micropolitan area core: primary flow within an urban cluster of 10,000 to 49,999	US	Neurosurgery	Y	22554	Fusion of spine bones with removal of disc at upper spinal column, anterior approach	N	F	19	19	19	3847.84	570.831	455.587	474.739
1962572123	Fredericks	Craig	A	M.D.	M	I	704 S Broad St		Thomasville	GA	13	31792	4	Micropolitan area core: primary flow within an urban cluster of 10,000 to 49,999	US	Neurosurgery	Y	22554	Fusion of spine bones with removal of disc at upper spinal column, anterior approach	N	F	22	22	22	3117.95	451.605	364.023	371.902
1972598464	Dutcher	Steven	A	DO PHD	M	I	3319 State Road 7	Suite 313	Wellington	FL	12	33449	1	Metropolitan area core: primary flow within an urbanized area of 50,000 and greater	US	Neurosurgery	Y	22554	Fusion of spine bones with removal of disc at upper spinal column, anterior approach	N	F	19	19	19	11038	701.65	559.04	520.834
1003027392	Curt	Bradford		MD	M	I	9075 Centre Pointe Dr Ste 200		West Chester	OH	39	45069	1	Metropolitan area core: primary flow within an urbanized area of 50,000 and greater	US	Neurosurgery	Y	22558	Fusion of spine bones with removal of disc at lower spinal column, anterior approach	N	F	12	12	12	7808	527.55	420.322	432.113
[truncated: 3,108 more rows]
