# Supplementary material for: Economic Trends in Commonly Used Drugs for Spinal Fusion and Brain Tumor Resection: An Analysis of the Medicare Part D Database
Source: Biomedicines. 2023 Aug 3;11(8):2185. doi: 10.3390/biomedicines11082185 (PMC10452193; doi:10.3390/biomedicines11082185)
Supplement: Supplementary file 1 [file biomedicines-11-02185-s001.zip › Drug Data, Pearson's and Linear Regression/procedural data/Medicare Physician_Provider_Service 2019 Overall.xlsx]

## Sheet: Sheet1
Rndrng_NPI	Rndrng_Prvdr_Last_Org_Name	Rndrng_Prvdr_First_Name	Rndrng_Prvdr_MI	Rndrng_Prvdr_Crdntls	Rndrng_Prvdr_Gndr	Rndrng_Prvdr_Ent_Cd	Rndrng_Prvdr_St1	Rndrng_Prvdr_St2	Rndrng_Prvdr_City	Rndrng_Prvdr_State_Abrvtn	Rndrng_Prvdr_State_FIPS	Rndrng_Prvdr_Zip5	Rndrng_Prvdr_RUCA	Rndrng_Prvdr_RUCA_Desc	Rndrng_Prvdr_Cntry	Rndrng_Prvdr_Type	Rndrng_Prvdr_Mdcr_Prtcptg_Ind	HCPCS_Cd	HCPCS_Desc	HCPCS_Drug_Ind	Place_Of_Srvc	Tot_Benes	Tot_Srvcs	Tot_Bene_Day_Srvcs	Avg_Sbmtd_Chrg	Avg_Mdcr_Alowd_Amt	Avg_Mdcr_Pymt_Amt	Avg_Mdcr_Stdzd_Amt
1003018748	Thomas	Brad	A	MD	M	I	5 Saint Vincent Cir Ste 502		Little Rock	AR	5	72205	1	Metropolitan area core: primary flow within an urbanized area of 50,000 and greater	US	Neurosurgery	Y	22551	Fusion of spine bones with removal of disc at upper spinal column, anterior approach	N	F	30	31	30	3797.99	1445.47	1156.55	1384.12
1003027392	Curt	Bradford		MD	M	I	9075 Centre Pointe Dr Ste 200		West Chester	OH	39	45069	1	Metropolitan area core: primary flow within an urbanized area of 50,000 and greater	US	Neurosurgery	Y	22551	Fusion of spine bones with removal of disc at upper spinal column, anterior approach	N	F	17	17	17	8712	1442.39	1144.3	1157.3
1003050493	Auschwitz	Tyler	S		M	I	2000 South Wheeling, Ste 200	St. Johns Neuroscience Institute	Tulsa	OK	40	74104	1	Metropolitan area core: primary flow within an urbanized area of 50,000 and greater	US	Neurosurgery	Y	22551	Fusion of spine bones with removal of disc at upper spinal column, anterior approach	N	F	29	30	30	3615	1634.78	1307.78	1414.82
1003819913	Renfro	Mark	B	MD	M	I	700 Olympic Plaza Cir	Ste 850	Tyler	TX	48	75701	1	Metropolitan area core: primary flow within an urbanized area of 50,000 and greater	US	Neurosurgery	Y	22551	Fusion of spine bones with removal of disc at upper spinal column, anterior approach	N	F	19	19	19	4831.47	1453.04	1155.91	1196.03
1003847484	Stoffman	Michael	R	M.D.	M	I	6930 Williams Rd Ste 3800		Niagara Falls	NY	36	14304	1	Metropolitan area core: primary flow within an urbanized area of 50,000 and greater	US	Neurosurgery	Y	22551	Fusion of spine bones with removal of disc at upper spinal column, anterior approach	N	F	18	18	18	3637.9	1503.13	1189.44	1412.11
1003850736	Owen	Robert	D	M.D.	M	I	1401 Harrodsburg Rd	Suite A540	Lexington	KY	21	40504	1	Metropolitan area core: primary flow within an urbanized area of 50,000 and greater	US	Neurosurgery	Y	22551	Fusion of spine bones with removal of disc at upper spinal column, anterior approach	N	F	12	12	12	6201.67	1523.01	1217.69	1432.36
1003878877	Faunce	Wesley	H	M.D.	M	I	632 Del Prado Blvd N	Suite 101	Cape Coral	FL	12	33909	1	Metropolitan area core: primary flow within an urbanized area of 50,000 and greater	US	Neurosurgery	Y	22551	Fusion of spine bones with removal of disc at upper spinal column, anterior approach	N	F	13	14	14	11400	2024.67	1619.16	1403.13
1003920224	Friedman	Jonathan	A	M.D.	M	I	3201 University Dr E	Ste 410	Bryan	TX	48	77802	1	Metropolitan area core: primary flow within an urbanized area of 50,000 and greater	US	Neurosurgery	Y	22551	Fusion of spine bones with removal of disc at upper spinal column, anterior approach	N	F	34	34	34	4229	1543.03	1244.18	1444.4
1013061084	Sherr	Gregory	T	M.D.	M	I	1121 Nw 64th Ter	Suite A	Gainesville	FL	12	32605	1	Metropolitan area core: primary flow within an urbanized area of 50,000 and greater	US	Neurosurgery	Y	22551	Fusion of spine bones with removal of disc at upper spinal column, anterior approach	N	F	14	14	14	6670.29	1851.85	1480.39	1403.13
1013084615	Miller	Lynn	M	DO	F	I	6 Red Forest Ln		North Oaks	MN	27	55127	1	Metropolitan area core: primary flow within an urbanized area of 50,000 and greater	US	Neurosurgery	Y	22551	Fusion of spine bones with removal of disc at upper spinal column, anterior approach	N	F	17	17	17	5982	1460.74	1163.84	1361.86
1013097427	Fine	Andrew	D	MD	M	I	5831 Bee Ridge Road	#100 Neurosurgery And Spine Specialists	Sarasota	FL	12	34233	1	Metropolitan area core: primary flow within an urbanized area of 50,000 and greater	US	Neurosurgery	Y	22551	Fusion of spine bones with removal of disc at upper spinal column, anterior approach	N	F	25	25	25	2571.36	1821.8	1452.81	1371.6
1013117688	Cox	Joseph	B	MD	M	I	4120 W Memorial Rd	Suite 300	Oklahoma City	OK	40	73120	1	Metropolitan area core: primary flow within an urbanized area of 50,000 and greater	US	Neurosurgery	Y	22551	Fusion of spine bones with removal of disc at upper spinal column, anterior approach	N	F	14	14	14	10735	1595.83	1277.73	1427.86
1013176734	Plakas	Constantine	E	MD	M	I	2780 Cleveland Ave	Suite 819	Fort Myers	FL	12	33901	1	Metropolitan area core: primary flow within an urbanized area of 50,000 and greater	US	Neurosurgery	Y	22551	Fusion of spine bones with removal of disc at upper spinal column, anterior approach	N	F	15	15	15	8203.67	1928.55	1550.07	1426.52
1013900216	Cram	Gary	P	M.D.	M	I	1130 N Church St	Suite 200	Greensboro	NC	37	27401	1	Metropolitan area core: primary flow within an urbanized area of 50,000 and greater	US	Neurosurgery	Y	22551	Fusion of spine bones with removal of disc at upper spinal column, anterior approach	N	F	15	15	15	6030.67	1176.13	937.08	972.84
1013951185	Adderholt	Jerry	G	MD	M	I	426 East Dr.Hicks Blvd		Florence	AL	1	35630	1	Metropolitan area core: primary flow within an urbanized area of 50,000 and greater	US	Neurosurgery	Y	22551	Fusion of spine bones with removal of disc at upper spinal column, anterior approach	N	F	18	18	18	5500	1553.78	1230.21	1395.07
1013962935	Strang	Robert	D	M.D.	M	I	3801 S National Ave	West Tower, Suite 700	Springfield	MO	29	65807	1	Metropolitan area core: primary flow within an urbanized area of 50,000 and greater	US	Neurosurgery	Y	22551	Fusion of spine bones with removal of disc at upper spinal column, anterior approach	N	F	19	19	19	6648.8	1693.57	1353.02	1400.61
1013964493	Morgan	Chad	J	M.D.	M	I	3801 S National Ave	West Tower, Suite 700	Springfield	MO	29	65807	1	Metropolitan area core: primary flow within an urbanized area of 50,000 and greater	US	Neurosurgery	Y	22551	Fusion of spine bones with removal of disc at upper spinal column, anterior approach	N	F	27	27	27	6785.66	1598.6	1282.75	1429.11
1013980036	Miller	Charles	J	M.D.	M	I	1651 N Parham Rd		Richmond	VA	51	23229	1	Metropolitan area core: primary flow within an urbanized area of 50,000 and greater	US	Neurosurgery	Y	22551	Fusion of spine bones with removal of disc at upper spinal column, anterior approach	N	F	13	13	13	5114	1746.28	1395.34	1403.13
1023019445	Pickett	Joel	D	MD	M	I	201 Governors Drive 1st Floor		Huntsville	AL	1	35801	1	Metropolitan area core: primary flow within an urbanized area of 50,000 and greater	US	Neurosurgery	Y	22551	Fusion of spine bones with removal of disc at upper spinal column, anterior approach	N	F	13	13	13	4739	1572.92	1257.57	1403.13
1023039468	Little	Kenneth	M	MD	M	I	190 E Bannock St	10th Floor	Boise	ID	16	83712	1	Metropolitan area core: primary flow within an urbanized area of 50,000 and greater	US	Neurosurgery	Y	22551	Fusion of spine bones with removal of disc at upper spinal column, anterior approach	N	F	30	31	31	7119.58	1546.26	1230.84	1360.8
1023067261	Tolentino	Paul	J	MD PHD	M	I	1723 Broadway	Suite 410	Cape Girardeau	MO	29	63701	1	Metropolitan area core: primary flow within an urbanized area of 50,000 and greater	US	Neurosurgery	Y	22551	Fusion of spine bones with removal of disc at upper spinal column, anterior approach	N	F	26	26	26	10606	1702.49	1361.38	1403.13
1023102159	Miller	Matthew	L	M.D.	M	I	2900 State St		Medford	OR	41	97504	1	Metropolitan area core: primary flow within an urbanized area of 50,000 and greater	US	Neurosurgery	Y	22551	Fusion of spine bones with removal of disc at upper spinal column, anterior approach	N	F	18	18	18	10472.7	1701.37	1359.94	1403.13
1023106507	Morreale	Vittorio	M	M.D.	M	I	50505 Schoenherr Rd	Ste 200	Shelby Twp	MI	26	48315	1	Metropolitan area core: primary flow within an urbanized area of 50,000 and greater	US	Neurosurgery	Y	22551	Fusion of spine bones with removal of disc at upper spinal column, anterior approach	N	F	14	14	14	5675	1979.64	1583.02	1403.13
1023123932	Ammar	Kevin	N	MD	M	I	4 E Jackson Blvd		Savannah	GA	13	31405	1	Metropolitan area core: primary flow within an urbanized area of 50,000 and greater	US	Neurosurgery	Y	22551	Fusion of spine bones with removal of disc at upper spinal column, anterior approach	N	F	24	25	25	8150	1722.3	1372.24	1403.13
1023244506	Miller	Joseph	H	M.D.	M	I	1010 E 3rd St	Suite 202	Chattanooga	TN	47	37403	1	Metropolitan area core: primary flow within an urbanized area of 50,000 and greater	US	Neurosurgery	Y	22551	Fusion of spine bones with removal of disc at upper spinal column, anterior approach	N	F	22	22	22	3454.18	1496.31	1204.32	1359.45
1023276466	Muns	James	A	MD	M	I	2737 S Broadway Ave		Tyler	TX	48	75701	1	Metropolitan area core: primary flow within an urbanized area of 50,000 and greater	US	Neurosurgery	Y	22551	Fusion of spine bones with removal of disc at upper spinal column, anterior approach	N	F	14	14	14	4000	1689.41	1340.58	1393.2
1033113949	Rhoton	Eric	L	MD	M	I	7 Vanderbilt Park Dr		Asheville	NC	37	28803	1	Metropolitan area core: primary flow within an urbanized area of 50,000 and greater	US	Neurosurgery	Y	22551	Fusion of spine bones with removal of disc at upper spinal column, anterior approach	N	F	16	16	16	5691	1654.86	1322.84	1403.13
1033138011	Siadati	Abdolreza		MD	M	I	1900 Mistletoe Blvd	Suite 200	Fort Worth	TX	48	76104	1	Metropolitan area core: primary flow within an urbanized area of 50,000 and greater	US	Neurosurgery	Y	22551	Fusion of spine bones with removal of disc at upper spinal column, anterior approach	N	F	12	12	12	5100	1503.29	1197.84	1249.95
1033159215	Ward	Gregory	A	MD	M	I	909 9th Ave	Suite 201	Fort Worth	TX	48	76104	1	Metropolitan area core: primary flow within an urbanized area of 50,000 and greater	US	Neurosurgery	Y	22551	Fusion of spine bones with removal of disc at upper spinal column, anterior approach	N	F	15	15	15	5330	1712.23	1369.35	1403.13
1033169982	Al Tamimi	Mazin		M.D.	M	I	5323 Harry Hines Blvd		Dallas	TX	48	75390	1	Metropolitan area core: primary flow within an urbanized area of 50,000 and greater	US	Neurosurgery	Y	22551	Fusion of spine bones with removal of disc at upper spinal column, anterior approach	N	F	12	12	12	6022	1565.06	1260.26	1373.9
1033180757	El-Naggar	Amr	O	M.D.	M	I	350 Hospital Way	Suite 270	Somerset	KY	21	42503	4	Micropolitan area core: primary flow within an urban cluster of 10,000 to 49,999	US	Neurosurgery	Y	22551	Fusion of spine bones with removal of disc at upper spinal column, anterior approach	N	F	17	17	17	3705	1586.96	1259.27	1409.84
1033189154	Salotto	Arnold	G	M.D.	M	I	228 Saint Charles Way Ste 300		York	PA	42	17402	1	Metropolitan area core: primary flow within an urbanized area of 50,000 and greater	US	Neurosurgery	Y	22551	Fusion of spine bones with removal of disc at upper spinal column, anterior approach	N	F	12	12	12	3912	1680.36	1342.86	1344.67
1033192760	Miller	Christopher	G	MD	M	I	74b Centennial Loop	Suite 100	Eugene	OR	41	97401	1	Metropolitan area core: primary flow within an urbanized area of 50,000 and greater	US	Neurosurgery	Y	22551	Fusion of spine bones with removal of disc at upper spinal column, anterior approach	N	F	14	14	14	5088.69	1512.11	1207.27	1378.07
1033206065	Clark	Charles	H	MD	M	I	800 St Vincents Drive	#700	Birmingham	AL	1	35205	1	Metropolitan area core: primary flow within an urbanized area of 50,000 and greater	US	Neurosurgery	Y	22551	Fusion of spine bones with removal of disc at upper spinal column, anterior approach	N	F	19	19	19	9000	1568.27	1245.13	1395.5
1033214796	White	Daniel	V	MD	M	I	340 4th Ave	#5a	Chula Vista	CA	6	91910	1	Metropolitan area core: primary flow within an urbanized area of 50,000 and greater	US	Neurosurgery	Y	22551	Fusion of spine bones with removal of disc at upper spinal column, anterior approach	N	F	12	12	12	14191.1	747.844	595.842	542.543
1033284773	Seyfried	Donald	M	M.D.	M	I	Henry Ford Health System	2799 West Grand Boulevard	Detroit	MI	26	48202	1	Metropolitan area core: primary flow within an urbanized area of 50,000 and greater	US	Neurosurgery	Y	22551	Fusion of spine bones with removal of disc at upper spinal column, anterior approach	N	F	12	12	12	5950	1870.04	1489.95	1344.67
1033310552	Webb	Daniel	B	MD	M	I	550 Redmond Rd Nw		Rome	GA	13	30165	1	Metropolitan area core: primary flow within an urbanized area of 50,000 and greater	US	Neurosurgery	Y	22551	Fusion of spine bones with removal of disc at upper spinal column, anterior approach	N	F	12	12	12	8700	1311.07	1048.52	1490.83
1033316542	Ochalski	Pawel	G	MD	M	I	228 Saint Charles Way Ste 300		York	PA	42	17402	1	Metropolitan area core: primary flow within an urbanized area of 50,000 and greater	US	Neurosurgery	Y	22551	Fusion of spine bones with removal of disc at upper spinal column, anterior approach	N	F	15	15	15	3912	1753.45	1396.36	1398.32
1033382866	Manhas	Amitoz	S	MD	M	I	105 W 8th Ave Ste 200		Spokane	WA	53	99204	1	Metropolitan area core: primary flow within an urbanized area of 50,000 and greater	US	Neurosurgery	Y	22551	Fusion of spine bones with removal of disc at upper spinal column, anterior approach	N	F	11	11	11	4320	1761.26	1407.67	1403.13
1033439047	Grossbach	Andrew	J	M.D.	M	I	543 Taylor Ave		Columbus	OH	39	43203	1	Metropolitan area core: primary flow within an urbanized area of 50,000 and greater	US	Neurosurgery	Y	22551	Fusion of spine bones with removal of disc at upper spinal column, anterior approach	N	F	14	14	14	7450	1690.39	1340.87	1323.87
1043203177	Hitchon	Patrick	W	MD	M	I	200 Hawkins Dr		Iowa City	IA	19	52242	1	Metropolitan area core: primary flow within an urbanized area of 50,000 and greater	US	Neurosurgery	Y	22551	Fusion of spine bones with removal of disc at upper spinal column, anterior approach	N	F	14	14	14	12528	1564.63	1251.23	1403.13
1043203706	Han	Patrick		MD	M	I	311 N Clyde Morris Blvd Ste 550-560		Daytona Beach	FL	12	32114	1	Metropolitan area core: primary flow within an urbanized area of 50,000 and greater	US	Neurosurgery	Y	22551	Fusion of spine bones with removal of disc at upper spinal column, anterior approach	N	F	12	12	12	3615	1599.83	1286.13	1432.36
1043210727	Shannon	Michael	B	MD	M	I	2809 Bell St		Zanesville	OH	39	43701	4	Micropolitan area core: primary flow within an urban cluster of 10,000 to 49,999	US	Neurosurgery	Y	22551	Fusion of spine bones with removal of disc at upper spinal column, anterior approach	N	F	12	12	12	33916.5	1343.77	1071.6	835.152
1043227630	Kraljic	Steven	G	M.D.	M	I	900 E Broadway Ave		Bismarck	ND	38	58501	1	Metropolitan area core: primary flow within an urbanized area of 50,000 and greater	US	Neurosurgery	Y	22551	Fusion of spine bones with removal of disc at upper spinal column, anterior approach	N	F	25	25	25	5828	1648.39	1317.07	1403.13
1043228141	King	Christopher		D.O.	M	I	1111 Delafield St Ste 105		Waukesha	WI	55	53188	1	Metropolitan area core: primary flow within an urbanized area of 50,000 and greater	US	Neurosurgery	Y	22551	Fusion of spine bones with removal of disc at upper spinal column, anterior approach	N	F	12	12	12	20573.8	1549.76	1234.77	1403.13
1043256613	Coester	Hans	C	MD	M	I	1107 S Lemay Ave	Suite 240	Fort Collins	CO	8	80524	1	Metropolitan area core: primary flow within an urbanized area of 50,000 and greater	US	Neurosurgery	Y	22551	Fusion of spine bones with removal of disc at upper spinal column, anterior approach	N	F	23	23	23	3717.7	1783.66	1419.96	1401.98
1043261597	George	Richard	E	MD	M	I	4703 113th St		Lubbock	TX	48	79424	1	Metropolitan area core: primary flow within an urbanized area of 50,000 and greater	US	Neurosurgery	Y	22551	Fusion of spine bones with removal of disc at upper spinal column, anterior approach	N	F	29	30	30	3806.92	1593.75	1264.55	1320.54
1043263536	Haynes	Walter	G	M.D.	M	I	513 Brookwood Blvd	Ste. 75	Birmingham	AL	1	35209	1	Metropolitan area core: primary flow within an urbanized area of 50,000 and greater	US	Neurosurgery	Y	22551	Fusion of spine bones with removal of disc at upper spinal column, anterior approach	N	F	52	52	52	1547	251.964	198.658	118.726
1043357270	Sciubba	Daniel	M	M.D.	M	I	600 N Wolfe St	Meyer Building 8-161	Baltimore	MD	24	21287	1	Metropolitan area core: primary flow within an urbanized area of 50,000 and greater	US	Neurosurgery	Y	22551	Fusion of spine bones with removal of disc at upper spinal column, anterior approach	N	F	11	11	11	9795.6	1659.69	1336.6	1307.46
1043385784	Junn	Fredrick	S	M.D.	M	I	18181 Oakwood Blvd	Ste 403	Dearborn	MI	26	48124	1	Metropolitan area core: primary flow within an urbanized area of 50,000 and greater	US	Neurosurgery	Y	22551	Fusion of spine bones with removal of disc at upper spinal column, anterior approach	N	F	21	21	21	29758	1949.41	1553.19	1403.13
1053347906	Wang	Michael	Y	MD	M	I	1095 Nw 14th Terrace		Miami	FL	12	33136	1	Metropolitan area core: primary flow within an urbanized area of 50,000 and greater	US	Neurosurgery	Y	22551	Fusion of spine bones with removal of disc at upper spinal column, anterior approach	N	F	13	13	13	7958	2257.42	1805.37	1403.13
1053354118	Mitchell	Paul	B	MD	M	I	301 Riverview Avenue	Suite 400	Norfolk	VA	51	23510	1	Metropolitan area core: primary flow within an urbanized area of 50,000 and greater	US	Neurosurgery	Y	22551	Fusion of spine bones with removal of disc at upper spinal column, anterior approach	N	F	12	12	12	10016	1742.73	1389.41	1400.8
1053356378	Yalamanchili	Ravi		M.D.	M	I	141 Thomas Johnson Dr	Suite 200	Frederick	MD	24	21702	1.1	Secondary flow 30% to <50% to a larger urbanized area of 50,000 and greater	US	Neurosurgery	Y	22551	Fusion of spine bones with removal of disc at upper spinal column, anterior approach	N	F	31	31	31	8751	1832.42	1465.16	1403.13
1053361386	Sawin	Paul	D	M.D.	M	I	1605 W Fairbanks Ave		Winter Park	FL	12	32789	1	Metropolitan area core: primary flow within an urbanized area of 50,000 and greater	US	Neurosurgery	Y	22551	Fusion of spine bones with removal of disc at upper spinal column, anterior approach	N	F	23	23	23	5500	1796.25	1431.45	1372.63
1053375758	Spencer	Timothy	E	DO	M	I	14250 Beadle Lake Rd	Ste 160	Battle Creek	MI	26	49014	1	Metropolitan area core: primary flow within an urbanized area of 50,000 and greater	US	Neurosurgery	Y	22551	Fusion of spine bones with removal of disc at upper spinal column, anterior approach	N	F	46	46	46	8276	1733.66	1384.85	1403.13
1053500314	Farley	Chad	W	MD	M	I	15 S 1000 E	Suite 225	Payson	UT	49	84651	1	Metropolitan area core: primary flow within an urbanized area of 50,000 and greater	US	Neurosurgery	Y	22551	Fusion of spine bones with removal of disc at upper spinal column, anterior approach	N	F	25	25	25	6185	1781.79	1417.13	1397.33
1053519256	Zalatimo	Omar	A	MD	M	I	2700 Quarry Lake Dr	Suite 360	Baltimore	MD	24	21209	1	Metropolitan area core: primary flow within an urbanized area of 50,000 and greater	US	Neurosurgery	Y	22551	Fusion of spine bones with removal of disc at upper spinal column, anterior approach	N	F	16	17	17	6745.59	1943.99	1553.44	1403.13
1053536755	Kelkar	Prashant	S	D.O.	M	I	22250 Providence Dr Ste 601		Southfield	MI	26	48075	1	Metropolitan area core: primary flow within an urbanized area of 50,000 and greater	US	Neurosurgery	Y	22551	Fusion of spine bones with removal of disc at upper spinal column, anterior approach	N	F	19	21	19	12624.8	1815.18	1451.2	1280.19
1053587865	Quinn	John	C	M.D.	M	I	6400 Fannin St Ste 2150		Houston	TX	48	77030	1	Metropolitan area core: primary flow within an urbanized area of 50,000 and greater	US	Neurosurgery	Y	22551	Fusion of spine bones with removal of disc at upper spinal column, anterior approach	N	F	11	11	11	7841.02	1285.56	1024.27	1179.91
1063414803	Walker	David	H	MD	M	I	2900 State St		Medford	OR	41	97504	1	Metropolitan area core: primary flow within an urbanized area of 50,000 and greater	US	Neurosurgery	Y	22551	Fusion of spine bones with removal of disc at upper spinal column, anterior approach	N	F	19	19	19	11106.6	1634.56	1311.1	1421.59
1063415826	Cannon	Harold	C	MD	M	I	2200 E Parrish Ave	Bldg D Suite 100	Owensboro	KY	21	42303	1	Metropolitan area core: primary flow within an urbanized area of 50,000 and greater	US	Neurosurgery	Y	22551	Fusion of spine bones with removal of disc at upper spinal column, anterior approach	N	F	13	13	13	7367.63	1558.06	1257	1430.11
1063481588	Tang	Gordon		M.D.	M	I	2999 Regent St	Suite 715	Berkeley	CA	6	94705	1	Metropolitan area core: primary flow within an urbanized area of 50,000 and greater	US	Neurosurgery	Y	22551	Fusion of spine bones with removal of disc at upper spinal column, anterior approach	N	F	13	13	13	7418.04	1869.42	1492.52	1403.13
1063482289	Winer	Joel	W	M.D.	M	I	228 Saint Charles Way Ste 300		York	PA	42	17402	1	Metropolitan area core: primary flow within an urbanized area of 50,000 and greater	US	Neurosurgery	Y	22551	Fusion of spine bones with removal of disc at upper spinal column, anterior approach	N	F	30	30	30	3912	1753.46	1394.49	1396.48
1063513141	Brent	Charles	R	MD	M	I	1212 South 28th Ave		Hattiesburg	MS	28	39402	1	Metropolitan area core: primary flow within an urbanized area of 50,000 and greater	US	Neurosurgery	Y	22551	Fusion of spine bones with removal of disc at upper spinal column, anterior approach	N	F	13	14	14	10042	1505	1199.11	1403.13
1063560597	Park	John	J	M.D.	M	I	16605 Southwest Fwy	Suite 285	Sugar Land	TX	48	77479	1	Metropolitan area core: primary flow within an urbanized area of 50,000 and greater	US	Neurosurgery	Y	22551	Fusion of spine bones with removal of disc at upper spinal column, anterior approach	N	F	19	19	19	17568	1667.08	1328.38	1403.13
1063675502	Goebel	Eric	A	MD	M	I	2200 E Parrish Ave	Bldg D Suite 100	Owensboro	KY	21	42303	1	Metropolitan area core: primary flow within an urbanized area of 50,000 and greater	US	Neurosurgery	Y	22551	Fusion of spine bones with removal of disc at upper spinal column, anterior approach	N	F	29	29	29	7356.08	1488.72	1195.28	1427.32
1063687184	Kurtom	Khalid	H	MD	M	I	403 Purdy St	Suite 204	Easton	MD	24	21601	4	Micropolitan area core: primary flow within an urban cluster of 10,000 to 49,999	US	Neurosurgery	Y	22551	Fusion of spine bones with removal of disc at upper spinal column, anterior approach	N	F	26	26	26	3906	1833.8	1465.54	1403.13
1063699833	Gamadia	Kaywan	D	D.O	M	I	150 S Mount Auburn Rd	Suite 342	Cape Girardeau	MO	29	63703	1	Metropolitan area core: primary flow within an urbanized area of 50,000 and greater	US	Neurosurgery	Y	22551	Fusion of spine bones with removal of disc at upper spinal column, anterior approach	N	F	18	19	18	5213	1402.75	1124.47	1251.74
1073570313	Lefkowitz	Michael	A	M.D.	M	I	410 Lakeville Rd	Suite 204	New Hyde Park	NY	36	11042	1	Metropolitan area core: primary flow within an urbanized area of 50,000 and greater	US	Neurosurgery	Y	22551	Fusion of spine bones with removal of disc at upper spinal column, anterior approach	N	F	11	11	11	2282.02	2099.84	1659	1355.3
1073585477	Utter	Philip	A	M.D.	M	I	1500 Line Avenue	Ste 200	Shreveport	LA	22	71101	1	Metropolitan area core: primary flow within an urbanized area of 50,000 and greater	US	Neurosurgery	Y	22551	Fusion of spine bones with removal of disc at upper spinal column, anterior approach	N	F	16	16	16	11139.6	1559.3	1247.87	1337.36
1073588000	St Clair	Samuel	K	MD	M	I	4207 Lake Boone Trl Ste 220		Raleigh	NC	37	27607	1	Metropolitan area core: primary flow within an urbanized area of 50,000 and greater	US	Neurosurgery	Y	22551	Fusion of spine bones with removal of disc at upper spinal column, anterior approach	N	F	15	16	16	6940.5	1547.48	1236.21	1425.05
1073611968	Rastogi	Pawan		MD	M	I	774 Christiana Road	Suite 202	Newark	DE	10	19713	1	Metropolitan area core: primary flow within an urbanized area of 50,000 and greater	US	Neurosurgery	Y	22551	Fusion of spine bones with removal of disc at upper spinal column, anterior approach	N	F	28	28	28	8500	1789.83	1434.63	1415.66
1073738613	Sin	Anthony	H	M.D.	M	I	1501 Kings Hwy		Shreveport	LA	22	71103	1	Metropolitan area core: primary flow within an urbanized area of 50,000 and greater	US	Neurosurgery	Y	22551	Fusion of spine bones with removal of disc at upper spinal column, anterior approach	N	F	18	18	18	5103.8	1777.32	1421.41	1403.13
1073789335	Ahmadian	Amir	A	M.D.	M	I	2700 Healing Way Ste 300		Wesley Chapel	FL	12	33543	1	Metropolitan area core: primary flow within an urbanized area of 50,000 and greater	US	Neurosurgery	Y	22551	Fusion of spine bones with removal of disc at upper spinal column, anterior approach	N	F	13	13	13	14890.2	1716.16	1367.35	1303.83
1073828794	Sandquist	Lee		D.O.	M	I	820 N Chelan Ave		Wenatchee	WA	53	98801	1	Metropolitan area core: primary flow within an urbanized area of 50,000 and greater	US	Neurosurgery	Y	22551	Fusion of spine bones with removal of disc at upper spinal column, anterior approach	N	F	14	14	14	4690.96	1566.96	1263.88	1453.24
1083603641	Muhlbauer	Michael	S	MD	M	I	6325 Humphreys Blvd		Memphis	TN	47	38120	1	Metropolitan area core: primary flow within an urbanized area of 50,000 and greater	US	Neurosurgery	Y	22551	Fusion of spine bones with removal of disc at upper spinal column, anterior approach	N	F	17	17	17	5066.18	1448.87	1146.44	1329.92
1083620942	Boulos	Paul	T	MD	M	I	774 Christiana Rd	Ste 202	Newark	DE	10	19713	1	Metropolitan area core: primary flow within an urbanized area of 50,000 and greater	US	Neurosurgery	Y	22551	Fusion of spine bones with removal of disc at upper spinal column, anterior approach	N	F	30	30	30	8500	1839.44	1471.09	1403.13
1083621957	Halamandaris	Gus	G	MD	M	I	220 San Jose St		Salinas	CA	6	93901	1	Metropolitan area core: primary flow within an urbanized area of 50,000 and greater	US	Neurosurgery	Y	22551	Fusion of spine bones with removal of disc at upper spinal column, anterior approach	N	F	28	28	28	4209	1552.69	1222.75	1297.8
1083640403	Vrionis	Fotios		MD	M	I	12902 Usf Magnolia Dr	Mdc 44	Tampa	FL	12	33612	1	Metropolitan area core: primary flow within an urbanized area of 50,000 and greater	US	Neurosurgery	Y	22551	Fusion of spine bones with removal of disc at upper spinal column, anterior approach	N	F	13	13	13	8110.16	2018.15	1612.64	1403.13
1083672703	Troffkin	Neil	A	MD	M	I	2200 E Parrish Ave	Bldg D Suite 100	Owensboro	KY	21	42303	1	Metropolitan area core: primary flow within an urbanized area of 50,000 and greater	US	Neurosurgery	Y	22551	Fusion of spine bones with removal of disc at upper spinal column, anterior approach	N	F	17	17	17	7341.36	1574.83	1258.87	1403.13
1083704555	Gold	Mark	A	M.D.	M	I	1118 Hampshire St		Quincy	IL	17	62301	4	Micropolitan area core: primary flow within an urban cluster of 10,000 to 49,999	US	Neurosurgery	Y	22551	Fusion of spine bones with removal of disc at upper spinal column, anterior approach	N	F	12	13	13	9768.93	1593.91	1269.95	1359.42
1083857551	Ahmed	Osama	I	MD	M	I	12709 Toepperwein Rd Ste 101		Live Oak	TX	48	78233	1	Metropolitan area core: primary flow within an urbanized area of 50,000 and greater	US	Neurosurgery	Y	22551	Fusion of spine bones with removal of disc at upper spinal column, anterior approach	N	F	11	11	11	4496.64	1666.41	1327.71	1403.13
1093032542	Vanlandingham	Matthew	A	M.D.	M	I	2470 Flowood Dr		Flowood	MS	28	39232	1	Metropolitan area core: primary flow within an urbanized area of 50,000 and greater	US	Neurosurgery	Y	22551	Fusion of spine bones with removal of disc at upper spinal column, anterior approach	N	F	13	13	13	11060	1363.65	1104.82	1457.1
1093044216	Soliman	John	S	D.O.	M	I	16506 Pointe Village Dr Ste 107		Lutz	FL	12	33558	1	Metropolitan area core: primary flow within an urbanized area of 50,000 and greater	US	Neurosurgery	Y	22551	Fusion of spine bones with removal of disc at upper spinal column, anterior approach	N	F	18	20	20	18905.8	1788.84	1425.26	1368.05
1093701898	O'neill	Oisin	R	MD	M	I	9155 Sw Barnes Rd	Ste 440	Portland	OR	41	97225	1	Metropolitan area core: primary flow within an urbanized area of 50,000 and greater	US	Neurosurgery	Y	22551	Fusion of spine bones with removal of disc at upper spinal column, anterior approach	N	F	12	12	12	5279.17	1766.05	1412.39	1403.13
1093703571	Citow	Jonathan	S	MD	M	I	712 S Milwaukee Ave		Libertyville	IL	17	60048	1	Metropolitan area core: primary flow within an urbanized area of 50,000 and greater	US	Neurosurgery	Y	22551	Fusion of spine bones with removal of disc at upper spinal column, anterior approach	N	F	49	50	50	15000	1951.2	1555.89	1405.58
1093732653	Keiper	Glenn	L	MD	M	I	1410 Oak St	Suite 200	Eugene	OR	41	97401	1	Metropolitan area core: primary flow within an urbanized area of 50,000 and greater	US	Neurosurgery	Y	22551	Fusion of spine bones with removal of disc at upper spinal column, anterior approach	N	F	17	17	17	4860	1633.74	1312.39	1423.76
1093782864	Dorai	Zeena		MD	F	I	3333 N. Calvert Street	Suite 400	Baltimore	MD	24	21218	1	Metropolitan area core: primary flow within an urbanized area of 50,000 and greater	US	Neurosurgery	Y	22551	Fusion of spine bones with removal of disc at upper spinal column, anterior approach	N	F	20	20	20	3964.71	1653.43	1319.02	1267.2
1093811028	Choi	William		MD	M	I	8200 E Belleview Ave Ste 400e		Greenwood Village	CO	8	80111	1	Metropolitan area core: primary flow within an urbanized area of 50,000 and greater	US	Neurosurgery	Y	22551	Fusion of spine bones with removal of disc at upper spinal column, anterior approach	N	F	20	21	21	4532.62	1673.54	1333.63	1399.12
1093812349	Lusis	Eriks	A	M.D.	M	I	1541 Gull Rd	Ste 200	Kalamazoo	MI	26	49048	1	Metropolitan area core: primary flow within an urbanized area of 50,000 and greater	US	Neurosurgery	Y	22551	Fusion of spine bones with removal of disc at upper spinal column, anterior approach	N	F	13	13	13	4550	1475.84	1180.3	1457.1
1093929150	Smith	Marcus	A	M.D.	M	I	2602 Saint Michael Dr Ste 302b		Texarkana	TX	48	75503	1	Metropolitan area core: primary flow within an urbanized area of 50,000 and greater	US	Neurosurgery	Y	22551	Fusion of spine bones with removal of disc at upper spinal column, anterior approach	N	F	40	40	40	3022.17	1644.75	1312.17	1365.82
1093938482	Houseman	Clifford	M	D.O.	M	I	22250 Providence Dr Ste 601		Southfield	MI	26	48075	1	Metropolitan area core: primary flow within an urbanized area of 50,000 and greater	US	Neurosurgery	Y	22551	Fusion of spine bones with removal of disc at upper spinal column, anterior approach	N	F	17	17	17	13855	1925.73	1539.61	1361.86
1093976995	Cheatle	Joseph	T	MD	M	I	225 Baldwin Ave		Charlotte	NC	37	28204	1	Metropolitan area core: primary flow within an urbanized area of 50,000 and greater	US	Neurosurgery	Y	22551	Fusion of spine bones with removal of disc at upper spinal column, anterior approach	N	F	17	17	17	6284.41	1448.84	1154.45	1176.15
1104040732	Kachmann	Michael	C	MD	M	I	3825 Edwards Rd	Suite 300	Cincinnati	OH	39	45209	1	Metropolitan area core: primary flow within an urbanized area of 50,000 and greater	US	Neurosurgery	Y	22551	Fusion of spine bones with removal of disc at upper spinal column, anterior approach	N	F	14	14	14	8712	1556.42	1254.31	1324.45
1104115385	Bond	Aaron		M.D.	M	I	6325 Humphreys Blvd		Memphis	TN	47	38120	1	Metropolitan area core: primary flow within an urbanized area of 50,000 and greater	US	Neurosurgery	Y	22551	Fusion of spine bones with removal of disc at upper spinal column, anterior approach	N	F	14	14	14	5300	1505.4	1210.43	1428.19
1104142223	Eggart	Malcolm	D	M.D.	M	I	4040 Highway 17 Ste 306		Murrells Inlet	SC	45	29576	1	Metropolitan area core: primary flow within an urbanized area of 50,000 and greater	US	Neurosurgery	Y	22551	Fusion of spine bones with removal of disc at upper spinal column, anterior approach	N	F	15	15	15	11669.8	1521.05	1211.89	1309.59
1104833524	Giovanini	Mark	A	M.D.	M	I	9400 University Pkwy Ste 309		Pensacola	FL	12	32514	1	Metropolitan area core: primary flow within an urbanized area of 50,000 and greater	US	Neurosurgery	Y	22551	Fusion of spine bones with removal of disc at upper spinal column, anterior approach	N	F	12	12	12	11250	1841.14	1468.23	1403.13
1104861103	Yarosh	Cherylon	A	MD	F	I	1905 W 32nd St Ste 403		Joplin	MO	29	64804	1	Metropolitan area core: primary flow within an urbanized area of 50,000 and greater	US	Neurosurgery	Y	22551	Fusion of spine bones with removal of disc at upper spinal column, anterior approach	N	F	19	19	19	5284.89	1109.44	887.261	763.869
1104864073	Morgan	Jay	K	M.D.	M	I	5590 Kietzke Ln		Reno	NV	32	89511	1	Metropolitan area core: primary flow within an urbanized area of 50,000 and greater	US	Neurosurgery	Y	22551	Fusion of spine bones with removal of disc at upper spinal column, anterior approach	N	F	25	25	25	12854	1617.45	1287.85	1323.14
1104870088	Amann	John	C	MD	M	I	50 2nd St Se		Winter Haven	FL	12	33880	1	Metropolitan area core: primary flow within an urbanized area of 50,000 and greater	US	Neurosurgery	Y	22551	Fusion of spine bones with removal of disc at upper spinal column, anterior approach	N	F	13	13	13	10000	1860.73	1487.82	1403.13
1104911759	Barrett-Tuck	Rebecca		MD	F	I	4802e Johnson Ave		Jonesboro	AR	5	72401	1	Metropolitan area core: primary flow within an urbanized area of 50,000 and greater	US	Neurosurgery	Y	22551	Fusion of spine bones with removal of disc at upper spinal column, anterior approach	N	F	16	16	16	3152	1583.03	1264.97	1403.13
1104927458	Shutack	John	M	MD	M	I	300 Medical Pkwy Ste 206		Chesapeake	VA	51	23320	1	Metropolitan area core: primary flow within an urbanized area of 50,000 and greater	US	Neurosurgery	Y	22551	Fusion of spine bones with removal of disc at upper spinal column, anterior approach	N	F	17	17	17	6174	1737.21	1386.27	1403.13
1104961010	Voyadzis	Jean-Marc		M.D.	M	I	10401 Hospital Dr	Suite 101	Clinton	MD	24	20735	1	Metropolitan area core: primary flow within an urbanized area of 50,000 and greater	US	Neurosurgery	Y	22551	Fusion of spine bones with removal of disc at upper spinal column, anterior approach	N	F	25	25	25	4416.56	1843.15	1466.33	1329.41
1114106820	Eickman	John	P	M.D.	M	I	3035 Demers Ave		Grand Forks	ND	38	58201	1	Metropolitan area core: primary flow within an urbanized area of 50,000 and greater	US	Neurosurgery	Y	22551	Fusion of spine bones with removal of disc at upper spinal column, anterior approach	N	F	15	15	15	1809.81	1652.31	1312.77	1395.07
1114913605	Webb	Kristopher	M	MD	M	I	3000 N Ih 35	Suite 600	Austin	TX	48	78705	1	Metropolitan area core: primary flow within an urbanized area of 50,000 and greater	US	Neurosurgery	Y	22551	Fusion of spine bones with removal of disc at upper spinal column, anterior approach	N	F	23	23	23	4970	1622.86	1298.28	1360.83
1114919230	Rothschild	Cheslovas		MD, PHD, FACS	M	I	1887 Kingsley Ave	Suite1900	Orange Park	FL	12	32073	1	Metropolitan area core: primary flow within an urbanized area of 50,000 and greater	US	Neurosurgery	Y	22551	Fusion of spine bones with removal of disc at upper spinal column, anterior approach	N	F	12	12	12	6880	1861.46	1488.55	1403.13
1114940996	Schlesinger	Scott	M	MD	M	I	5800 W 10th St	St 205	Little Rock	AR	5	72204	1	Metropolitan area core: primary flow within an urbanized area of 50,000 and greater	US	Neurosurgery	Y	22551	Fusion of spine bones with removal of disc at upper spinal column, anterior approach	N	F	12	12	12	5817.5	1574.44	1256.38	1403.13
1114945540	Santiago	Paul		MD	M	I	4921 Parkview Pl Ste 6a6b	Ste 6a/6b	Saint Louis	MO	29	63110	1	Metropolitan area core: primary flow within an urbanized area of 50,000 and greater	US	Neurosurgery	Y	22551	Fusion of spine bones with removal of disc at upper spinal column, anterior approach	N	F	14	14	14	6900	1648.75	1318.09	1302.91
1114965381	Metzger	Andrew	K	MD	M	I	8080 Academy Rd Ne	Suite B	Albuquerque	NM	35	87111	1	Metropolitan area core: primary flow within an urbanized area of 50,000 and greater	US	Neurosurgery	Y	22551	Fusion of spine bones with removal of disc at upper spinal column, anterior approach	N	F	11	11	11	5630.76	1728.29	1359.47	1397.2
1114979242	Guitton	Jean	M	MD	M	I	840 Stevens Creek Road		Augusta	GA	13	30907	1	Metropolitan area core: primary flow within an urbanized area of 50,000 and greater	US	Neurosurgery	Y	22551	Fusion of spine bones with removal of disc at upper spinal column, anterior approach	N	F	17	17	17	4883.53	1389.4	1090.05	1083.21
1124029210	Eng	David	Y	MD	M	I	101 Union Ave	Suite 608	Syracuse	NY	36	13203	1	Metropolitan area core: primary flow within an urbanized area of 50,000 and greater	US	Neurosurgery	Y	22551	Fusion of spine bones with removal of disc at upper spinal column, anterior approach	N	F	18	18	18	3166	1344.27	1075.07	1210.68
1124041603	Koski	Tyler		MD	M	I	680 N Lake Shore Dr	Suite 1000	Chicago	IL	17	60611	1	Metropolitan area core: primary flow within an urbanized area of 50,000 and greater	US	Neurosurgery	Y	22551	Fusion of spine bones with removal of disc at upper spinal column, anterior approach	N	F	19	19	19	10983	1972.75	1577.7	1329.28
1124050851	Smith	Stephen	M	M.D.	M	I	100 Navarre Pl	Suite 6600	South Bend	IN	18	46601	1	Metropolitan area core: primary flow within an urbanized area of 50,000 and greater	US	Neurosurgery	Y	22551	Fusion of spine bones with removal of disc at upper spinal column, anterior approach	N	F	11	11	11	5156	1536.46	1224.17	1403.13
1124064795	Marcotte	Paul	J	MD	M	I	3400 Spruce Street	3 Silverstein Bldg	Philadelphia	PA	42	19104	1	Metropolitan area core: primary flow within an urbanized area of 50,000 and greater	US	Neurosurgery	Y	22551	Fusion of spine bones with removal of disc at upper spinal column, anterior approach	N	F	12	12	12	5888	1957.43	1552.99	1391.64
1124065305	Patel	Sunil	J	MD	M	I	171 Ashley Ave		Charleston	SC	45	29425	1	Metropolitan area core: primary flow within an urbanized area of 50,000 and greater	US	Neurosurgery	Y	22551	Fusion of spine bones with removal of disc at upper spinal column, anterior approach	N	F	18	18	18	11441	1494	1190.34	1422.62
1124067491	Song	Michael	H	M.D.	M	I	343 Elm St	Suite 202	Reno	NV	32	89503	1	Metropolitan area core: primary flow within an urbanized area of 50,000 and greater	US	Neurosurgery	Y	22551	Fusion of spine bones with removal of disc at upper spinal column, anterior approach	N	F	19	19	19	31578.2	1658.87	1325.29	1312.3
1124088802	Tippets	Richard	H	M.D.	M	I	5171 Cottonwood St	Ste 950	Murray	UT	49	84107	1	Metropolitan area core: primary flow within an urbanized area of 50,000 and greater	US	Neurosurgery	Y	22551	Fusion of spine bones with removal of disc at upper spinal column, anterior approach	N	F	12	12	12	2405.17	283.467	226.067	168.375
1124097381	Gibbons	Kevin	J	M.D.	M	I	100 High St	Suite B4	Buffalo	NY	36	14203	1	Metropolitan area core: primary flow within an urbanized area of 50,000 and greater	US	Neurosurgery	Y	22551	Fusion of spine bones with removal of disc at upper spinal column, anterior approach	N	F	12	12	12	3637.9	1616.77	1288.26	1403.13
1124129473	Najafi	Ali		MD	M	I	7130 N Sharon Ave	#100	Fresno	CA	6	93720	1	Metropolitan area core: primary flow within an urbanized area of 50,000 and greater	US	Neurosurgery	Y	22551	Fusion of spine bones with removal of disc at upper spinal column, anterior approach	N	F	15	15	15	4276	853.169	680.639	701.56
1124250907	Miller	Robert	A	MD	M	I	354 Merrimack St	Ste 1	Lawrence	MA	25	1843	1	Metropolitan area core: primary flow within an urbanized area of 50,000 and greater	US	Neurosurgery	Y	22551	Fusion of spine bones with removal of disc at upper spinal column, anterior approach	N	F	11	11	11	5265	1856.84	1479.43	1403.13
1124255021	Rhee	Michael	S	M.D.	M	I	2525 Glenn Hendren Dr		Liberty	MO	29	64068	1	Metropolitan area core: primary flow within an urbanized area of 50,000 and greater	US	Neurosurgery	Y	22551	Fusion of spine bones with removal of disc at upper spinal column, anterior approach	N	F	11	11	11	5613	1732.23	1383.93	1364.3
1134106016	Grabel	Jordan	C	M.D.	M	I	1411 N Flagler Dr	Suite 5900	West Palm Beach	FL	12	33401	1	Metropolitan area core: primary flow within an urbanized area of 50,000 and greater	US	Neurosurgery	Y	22551	Fusion of spine bones with removal of disc at upper spinal column, anterior approach	N	F	15	15	15	12000	1995.1	1589.59	1403.13
1134118789	Arnautovic	Kenan		MD	M	I	6325 Humphreys Blvd	Semmes-Murphey Clinic	Memphis	TN	47	38120	1	Metropolitan area core: primary flow within an urbanized area of 50,000 and greater	US	Neurosurgery	Y	22551	Fusion of spine bones with removal of disc at upper spinal column, anterior approach	N	F	11	12	12	4968.75	1238.03	999.631	1348.35
1134140932	Henry	Matthew	N	M.D.	M	I	3223 N Webb Rd	Suite 1	Wichita	KS	20	67226	1	Metropolitan area core: primary flow within an urbanized area of 50,000 and greater	US	Neurosurgery	Y	22551	Fusion of spine bones with removal of disc at upper spinal column, anterior approach	N	F	31	31	31	5146	1586.61	1270.12	1412.51
1134155666	Greenwald	Brent	H	M.D.	M	I	3155 Channing Way	Suite B	Idaho Falls	ID	16	83404	1	Metropolitan area core: primary flow within an urbanized area of 50,000 and greater	US	Neurosurgery	Y	22551	Fusion of spine bones with removal of disc at upper spinal column, anterior approach	N	F	11	12	12	7144	1480.57	1184.08	1308.42
1134160161	Wallace	Bradley	A	MD	M	I	800 Prudential Dr	Tower B, 11th Floor	Jacksonville	FL	12	32207	1	Metropolitan area core: primary flow within an urbanized area of 50,000 and greater	US	Neurosurgery	Y	22551	Fusion of spine bones with removal of disc at upper spinal column, anterior approach	N	F	36	37	37	5624.24	1735.42	1387.71	1391.37
1134174550	Garcia-Bengochea	Javier		MD	M	I	800 Prudential Dr	Tower B, 11th Floor	Jacksonville	FL	12	32207	1	Metropolitan area core: primary flow within an urbanized area of 50,000 and greater	US	Neurosurgery	Y	22551	Fusion of spine bones with removal of disc at upper spinal column, anterior approach	N	F	11	11	11	5899.18	1873.12	1495.41	1403.13
1134181571	Gerdes	Jeffrey	S	MD	M	I	1200 Sixth Ave N	Centracare Clinic River Campus/Nerosurgery	St Cloud	MN	27	56303	1	Metropolitan area core: primary flow within an urbanized area of 50,000 and greater	US	Neurosurgery	Y	22551	Fusion of spine bones with removal of disc at upper spinal column, anterior approach	N	F	31	31	31	5559.39	1540.82	1228.12	1385.97
1134268139	Phelps	Jeremy		MD	M	I	3366 Nw Expressway Ste 250		Oklahoma City	OK	40	73112	1	Metropolitan area core: primary flow within an urbanized area of 50,000 and greater	US	Neurosurgery	Y	22551	Fusion of spine bones with removal of disc at upper spinal column, anterior approach	N	F	12	12	12	3335	1708.9	1366.69	1403.13
1134369556	Thambuswamy	Michael		MD	M	I	6802 S Olympia Ave	Suite #300	Tulsa	OK	40	74132	1	Metropolitan area core: primary flow within an urbanized area of 50,000 and greater	US	Neurosurgery	Y	22551	Fusion of spine bones with removal of disc at upper spinal column, anterior approach	N	F	22	22	22	7349.05	1647.38	1312.95	1371.24
1144246075	Moskowitz	Nathan	C	M.D., PH.D.	M	I	212 N Adams St		Rockville	MD	24	20850	1	Metropolitan area core: primary flow within an urbanized area of 50,000 and greater	US	Neurosurgery	Y	22551	Fusion of spine bones with removal of disc at upper spinal column, anterior approach	N	F	11	11	11	5804.55	1844.72	1457.43	1339.35
1144436585	Haque	Atif		M.D.	M	I	5701 Bryant Irvin Rd Ste 304		Fort Worth	TX	48	76132	1	Metropolitan area core: primary flow within an urbanized area of 50,000 and greater	US	Neurosurgery	Y	22551	Fusion of spine bones with removal of disc at upper spinal column, anterior approach	N	F	17	17	17	5100	1702.4	1356.49	1403.13
1144458662	Woodall	Michael	N	M.D.	M	I	2142 W Broad St	Bldg 100 Ste 200	Athens	GA	13	30606	1	Metropolitan area core: primary flow within an urbanized area of 50,000 and greater	US	Neurosurgery	Y	22551	Fusion of spine bones with removal of disc at upper spinal column, anterior approach	N	F	12	12	12	9843.75	1623.57	1298.02	1295.56
1144531161	Crabtree-Wilson	Kelli	L	M.D.	F	I	823 Sw Mulvane St		Topeka	KS	20	66606	1	Metropolitan area core: primary flow within an urbanized area of 50,000 and greater	US	Neurosurgery	Y	22551	Fusion of spine bones with removal of disc at upper spinal column, anterior approach	N	F	13	13	13	2401.75	1435.3	1147.81	1241.23
1154315695	Brewington	Kenneth	C	MD	M	I	500 West Broadway Street	Suite 310	Missoula	MT	30	59802	1	Metropolitan area core: primary flow within an urbanized area of 50,000 and greater	US	Neurosurgery	Y	22551	Fusion of spine bones with removal of disc at upper spinal column, anterior approach	N	F	18	18	18	4221	1915.1	1531.6	1364.15
1154347680	Tullis	Jason	E	M.D.	M	I	2500 N State St		Jackson	MS	28	39216	1	Metropolitan area core: primary flow within an urbanized area of 50,000 and greater	US	Neurosurgery	Y	22551	Fusion of spine bones with removal of disc at upper spinal column, anterior approach	N	F	12	12	12	4740	1478.15	1180.16	1366.88
1154354785	Adkins	Dana	E	M.D.	M	I	325 9th Ave		Seattle	WA	53	98104	1	Metropolitan area core: primary flow within an urbanized area of 50,000 and greater	US	Neurosurgery	Y	22551	Fusion of spine bones with removal of disc at upper spinal column, anterior approach	N	F	13	13	13	3453	1752.5	1390.17	1391.97
1154383701	Correnti	Gary	J	M.D.	M	I	12700 Creekside Ln	Suite 101	Fort Myers	FL	12	33919	1	Metropolitan area core: primary flow within an urbanized area of 50,000 and greater	US	Neurosurgery	Y	22551	Fusion of spine bones with removal of disc at upper spinal column, anterior approach	N	F	12	12	12	11302.3	2012.11	1609.08	1403.13
1154501294	Chang	Steve	W	MD	M	I	1875 W Frye Rd Ste 300		Chandler	AZ	4	85224	1	Metropolitan area core: primary flow within an urbanized area of 50,000 and greater	US	Neurosurgery	Y	22551	Fusion of spine bones with removal of disc at upper spinal column, anterior approach	N	F	29	29	29	7000	1682.98	1344.07	1378.94
1154521367	Mehta	Ankit	I	M.D.	M	I	75 Francis St		Boston	MA	25	2115	1	Metropolitan area core: primary flow within an urbanized area of 50,000 and greater	US	Neurosurgery	Y	22551	Fusion of spine bones with removal of disc at upper spinal column, anterior approach	N	F	17	17	17	6756.59	1546.52	1236.42	1310.28
1154528776	Kostov	Dean	B	MD	M	I	12200 Warwick Blvd	Suite 410	Newport News	VA	51	23601	1	Metropolitan area core: primary flow within an urbanized area of 50,000 and greater	US	Neurosurgery	Y	22551	Fusion of spine bones with removal of disc at upper spinal column, anterior approach	N	F	37	37	37	3300	1706.97	1354.83	1402.14
1154559961	Stacy	Jason	D	M.D.	M	I	2500 N State St		Jackson	MS	28	39216	1	Metropolitan area core: primary flow within an urbanized area of 50,000 and greater	US	Neurosurgery	Y	22551	Fusion of spine bones with removal of disc at upper spinal column, anterior approach	N	F	12	12	12	5982	1522.63	1216.74	1403.13
1154596609	Whitson	Wesley	J	MD	M	I	820 N Chelan Ave		Wenatchee	WA	53	98801	1	Metropolitan area core: primary flow within an urbanized area of 50,000 and greater	US	Neurosurgery	Y	22551	Fusion of spine bones with removal of disc at upper spinal column, anterior approach	N	F	19	19	19	5032.26	1672.77	1337.79	1329.28
1164405643	Poor	Marshall	M	M.D.	M	I	700 S College Ave	Suite A	Bloomington	IN	18	47403	1	Metropolitan area core: primary flow within an urbanized area of 50,000 and greater	US	Neurosurgery	Y	22551	Fusion of spine bones with removal of disc at upper spinal column, anterior approach	N	F	14	14	14	7350	1553.18	1230.32	1392.77
1164414884	Scott	Eric	W	MEDICAL DOCTOR	M	I	6440 W Newberry Rd	Suite 401	Gainesville	FL	12	32605	1	Metropolitan area core: primary flow within an urbanized area of 50,000 and greater	US	Neurosurgery	Y	22551	Fusion of spine bones with removal of disc at upper spinal column, anterior approach	N	F	20	20	20	6500	1654.84	1328.54	1403.13
1164420915	Vaughn	Troy	M	M.D.	M	I	3704 North Blvd	Suite C	Alexandria	LA	22	71301	1	Metropolitan area core: primary flow within an urbanized area of 50,000 and greater	US	Neurosurgery	Y	22551	Fusion of spine bones with removal of disc at upper spinal column, anterior approach	N	F	12	12	12	5032	1638.98	1312.73	1432.36
1164429718	Bonasso	Christian	L	M.D.	M	I	3525 Olentangy River Rd	Suite 5310	Columbus	OH	39	43214	1	Metropolitan area core: primary flow within an urbanized area of 50,000 and greater	US	Neurosurgery	Y	22551	Fusion of spine bones with removal of disc at upper spinal column, anterior approach	N	F	19	19	19	5316	1672.31	1335.39	1414.76
1164457008	Rawson	Raymond	B	MD	M	I	2390 Mitchell Park Dr Ste B		Petoskey	MI	26	49770	7	Small town core: primary flow within an urban cluster of 2,500 to 9,999	US	Neurosurgery	Y	22551	Fusion of spine bones with removal of disc at upper spinal column, anterior approach	N	F	14	14	14	4419.5	1718.43	1369.16	1403.13
1164489480	Garber	Jason	E	M.D.	M	I	3012 S Durango Dr		Las Vegas	NV	32	89117	1	Metropolitan area core: primary flow within an urbanized area of 50,000 and greater	US	Neurosurgery	Y	22551	Fusion of spine bones with removal of disc at upper spinal column, anterior approach	N	F	19	19	19	17500	1691.74	1328.88	1395.5
1164492021	Samuels	Victoria	R	M.D.	F	I	625 Country Day Rd	Goldsboro Neurological Surgery	Goldsboro	NC	37	27530	1	Metropolitan area core: primary flow within an urbanized area of 50,000 and greater	US	Neurosurgery	Y	22551	Fusion of spine bones with removal of disc at upper spinal column, anterior approach	N	F	16	16	16	4939.12	1646.68	1316.33	1403.13
1164496139	Spangler	Wendy	J	M.D.	F	I	8005 Farnam Dr	Suite 305	Omaha	NE	31	68114	1	Metropolitan area core: primary flow within an urbanized area of 50,000 and greater	US	Neurosurgery	Y	22551	Fusion of spine bones with removal of disc at upper spinal column, anterior approach	N	F	17	17	17	8705.88	1536.02	1227.39	1403.13
1164502852	Schnee	Charles	L	M.D.	M	I	22 S Greene St # S12d		Baltimore	MD	24	21201	1	Metropolitan area core: primary flow within an urbanized area of 50,000 and greater	US	Neurosurgery	Y	22551	Fusion of spine bones with removal of disc at upper spinal column, anterior approach	N	F	12	12	12	9125	1783.47	1396.86	1332.58
1164516555	Shields	Philip	T	MD	M	I	465 Saint Michaels Dr	Suite 107	Santa Fe	NM	35	87505	1	Metropolitan area core: primary flow within an urbanized area of 50,000 and greater	US	Neurosurgery	Y	22551	Fusion of spine bones with removal of disc at upper spinal column, anterior approach	N	F	15	15	15	6261	1811.54	1448.77	1406.17
1164624516	Lothes	Christian	S	MD	M	I	3223 N Webb Rd	Suite 1	Wichita	KS	20	67226	1	Metropolitan area core: primary flow within an urbanized area of 50,000 and greater	US	Neurosurgery	Y	22551	Fusion of spine bones with removal of disc at upper spinal column, anterior approach	N	F	24	24	24	5146	1619.58	1294.59	1403.13
1164624573	Mcgowan	John	B	MD	M	I	7777 Forest Ln	Suite A-337	Dallas	TX	48	75230	1	Metropolitan area core: primary flow within an urbanized area of 50,000 and greater	US	Neurosurgery	Y	22551	Fusion of spine bones with removal of disc at upper spinal column, anterior approach	N	F	15	15	15	5330	567.389	453.684	377.769
1164670345	Mcneal	Jonathan	E	DO	M	I	1030 S Jefferson St Ste 106		Roanoke	VA	51	24016	1	Metropolitan area core: primary flow within an urbanized area of 50,000 and greater	US	Neurosurgery	Y	22551	Fusion of spine bones with removal of disc at upper spinal column, anterior approach	N	F	14	14	14	4971	1571.06	1255.71	1403.13
1164717518	Shepherd	Daniel	L	M.D.	M	I	3336 N Futrall Drive		Fayetteville	AR	5	72703	1	Metropolitan area core: primary flow within an urbanized area of 50,000 and greater	US	Neurosurgery	Y	22551	Fusion of spine bones with removal of disc at upper spinal column, anterior approach	N	F	24	24	24	3247	1588.02	1269.96	1403.13
1174057814	Ajayi	Olaide	O	MD	M	I	800 5th Ave Ste 500		Fort Worth	TX	48	76104	1	Metropolitan area core: primary flow within an urbanized area of 50,000 and greater	US	Neurosurgery	Y	22551	Fusion of spine bones with removal of disc at upper spinal column, anterior approach	N	F	12	12	12	5467	1546.39	1232.08	1286.2
1174505887	Alexander	Mathew	T	MD	M	I	1227 3rd St		Corpus Christi	TX	48	78404	1	Metropolitan area core: primary flow within an urbanized area of 50,000 and greater	US	Neurosurgery	Y	22551	Fusion of spine bones with removal of disc at upper spinal column, anterior approach	N	F	16	17	17	6740	1666.55	1327.85	1403.13
1174523872	Pakzaban	Peyman		MDPA	M	I	3801 Vista Rd Ste 440		Pasadena	TX	48	77504	1	Metropolitan area core: primary flow within an urbanized area of 50,000 and greater	US	Neurosurgery	Y	22551	Fusion of spine bones with removal of disc at upper spinal column, anterior approach	N	F	30	30	30	1745.58	1723.66	1377.87	1402.84
1174546949	Hope	Donald	G	M.D.	M	I	3016 Williams Dr		Fairfax	VA	51	22031	1	Metropolitan area core: primary flow within an urbanized area of 50,000 and greater	US	Neurosurgery	Y	22551	Fusion of spine bones with removal of disc at upper spinal column, anterior approach	N	F	11	11	11	11500	1996.18	1590.45	1403.13
1174564157	Olson	Ty	J	M.D.	M	I	121 Highway 36	Suite 330	West Long Branch	NJ	34	7764	1	Metropolitan area core: primary flow within an urbanized area of 50,000 and greater	US	Neurosurgery	Y	22551	Fusion of spine bones with removal of disc at upper spinal column, anterior approach	N	F	12	12	12	4416.67	1156.84	902.331	853.718
1174585640	Mangels	Kyle	J	MD	M	I	6802 S Olympia Ave	Ste300	Tulsa	OK	40	74132	1	Metropolitan area core: primary flow within an urbanized area of 50,000 and greater	US	Neurosurgery	Y	22551	Fusion of spine bones with removal of disc at upper spinal column, anterior approach	N	F	15	15	15	6536.33	1696.8	1352.31	1403.13
1174593164	Salvant	Jackson	B	M.D.	M	I	12200 Warwick Blvd	Suite 410	Newport News	VA	51	23601	1	Metropolitan area core: primary flow within an urbanized area of 50,000 and greater	US	Neurosurgery	Y	22551	Fusion of spine bones with removal of disc at upper spinal column, anterior approach	N	F	14	14	14	3300	1525.83	1208.33	1436.87
1174622831	Mohit	Abdi	A	M.D.	M	I	Cleveland Clinic Spine Institute	9500 Euclid Ave-A41	Cleveland	OH	39	44195	1	Metropolitan area core: primary flow within an urbanized area of 50,000 and greater	US	Neurosurgery	Y	22551	Fusion of spine bones with removal of disc at upper spinal column, anterior approach	N	F	16	16	16	5349.75	1749.76	1396.17	1403.13
1174685192	Goldman	Marc	S	M.D.	M	I	1538 13th. Ave	Suite B300	Columbus	GA	13	31901	1	Metropolitan area core: primary flow within an urbanized area of 50,000 and greater	US	Neurosurgery	Y	22551	Fusion of spine bones with removal of disc at upper spinal column, anterior approach	N	F	21	22	22	7000	1617.67	1294.82	1399.3
1174746648	Campbell	James	P	DO	M	I	820 N Chelan Ave		Wenatchee	WA	53	98801	1	Metropolitan area core: primary flow within an urbanized area of 50,000 and greater	US	Neurosurgery	Y	22551	Fusion of spine bones with removal of disc at upper spinal column, anterior approach	N	F	15	15	15	4856.53	1765.72	1402.26	1393.46
1184601304	Vinas	Federico	C	MD	M	I	311 N Clyde Morris Blvd	Ste 560	Daytona Beach	FL	12	32114	1	Metropolitan area core: primary flow within an urbanized area of 50,000 and greater	US	Neurosurgery	Y	22551	Fusion of spine bones with removal of disc at upper spinal column, anterior approach	N	F	16	16	16	3719	1855.51	1483.53	1403.13
1184605370	Medary	Max	B	M.D.	M	I	7340 Stonerock Cir		Orlando	FL	12	32819	1.1	Secondary flow 30% to <50% to a larger urbanized area of 50,000 and greater	US	Neurosurgery	Y	22551	Fusion of spine bones with removal of disc at upper spinal column, anterior approach	N	F	12	12	12	11050	1858.97	1486.06	1403.13
1184624330	Houle	Paul	J	MD	M	I	46 North St		Hyannis	MA	25	2601	1	Metropolitan area core: primary flow within an urbanized area of 50,000 and greater	US	Neurosurgery	Y	22551	Fusion of spine bones with removal of disc at upper spinal column, anterior approach	N	F	18	18	18	4244.9	1854.84	1481.73	1403.13
1184642175	Lee	Sunghoon		M.D.	M	I	1229 E Seminole St	Suite 220	Springfield	MO	29	65804	1	Metropolitan area core: primary flow within an urbanized area of 50,000 and greater	US	Neurosurgery	Y	22551	Fusion of spine bones with removal of disc at upper spinal column, anterior approach	N	F	14	14	14	6657	1391.63	1112.95	1052.34
1184666737	Naftalis	Richard	C	M.D.	M	I	3600 Gaston Ave	Suite 1158	Dallas	TX	48	75246	1	Metropolitan area core: primary flow within an urbanized area of 50,000 and greater	US	Neurosurgery	Y	22551	Fusion of spine bones with removal of disc at upper spinal column, anterior approach	N	F	13	13	13	4143.87	941.894	753.247	708.041
1184670135	Monteiro	Paulo		MD	M	I	800 Prudential Dr	Tower B, 11th Floor	Jacksonville	FL	12	32207	1	Metropolitan area core: primary flow within an urbanized area of 50,000 and greater	US	Neurosurgery	Y	22551	Fusion of spine bones with removal of disc at upper spinal column, anterior approach	N	F	13	13	13	5594	1849.33	1476.42	1403.13
1184714180	Kueter	Daniel	B	MD	M	I	1010 E 3rd St	Suite 202	Chattanooga	TN	47	37403	1	Metropolitan area core: primary flow within an urbanized area of 50,000 and greater	US	Neurosurgery	Y	22551	Fusion of spine bones with removal of disc at upper spinal column, anterior approach	N	F	18	18	18	3593	1509.12	1206.42	1325.18
1184858292	Hazzard	Matthew	A	MD	M	I	631 Professional Dr Ste 360		Lawrenceville	GA	13	30046	1	Metropolitan area core: primary flow within an urbanized area of 50,000 and greater	US	Neurosurgery	Y	22551	Fusion of spine bones with removal of disc at upper spinal column, anterior approach	N	F	18	18	18	7045	1565.01	1263.57	1403.13
1184884900	Boah	Akwasi	O	M.D.	M	I	3537 S I 35 E	Suite 308	Denton	TX	48	76210	1.1	Secondary flow 30% to <50% to a larger urbanized area of 50,000 and greater	US	Neurosurgery	Y	22551	Fusion of spine bones with removal of disc at upper spinal column, anterior approach	N	F	13	13	13	2924.43	1565.57	1252.6	1430.11
1194082842	Tavanaiepour	Kourosh		D.O.	M	I	580 W 8th St		Jacksonville	FL	12	32209	1	Metropolitan area core: primary flow within an urbanized area of 50,000 and greater	US	Neurosurgery	Y	22551	Fusion of spine bones with removal of disc at upper spinal column, anterior approach	N	F	11	11	11	9600	1834.71	1461.8	1403.13
1194703025	White	James	B	M.D.	M	I	200 1st St Sw		Rochester	MN	27	55905	1	Metropolitan area core: primary flow within an urbanized area of 50,000 and greater	US	Neurosurgery	Y	22551	Fusion of spine bones with removal of disc at upper spinal column, anterior approach	N	F	18	18	18	4229	1617.06	1291.3	1349.54
1194705947	Coccia	Craig	T	MD	M	I	580 W College Ave		Marquette	MI	26	49855	4	Micropolitan area core: primary flow within an urban cluster of 10,000 to 49,999	US	Neurosurgery	Y	22551	Fusion of spine bones with removal of disc at upper spinal column, anterior approach	N	F	17	17	17	5075.53	1718.81	1357.52	1391.35
1194737726	Mina	Christie	B	M.D.	F	I	3 Saint Francis Dr	Suite 490	Greenville	SC	45	29601	1	Metropolitan area core: primary flow within an urbanized area of 50,000 and greater	US	Neurosurgery	Y	22551	Fusion of spine bones with removal of disc at upper spinal column, anterior approach	N	F	14	14	14	7119	1603.81	1282.29	1403.13
1194743732	Nehls	Daniel	G	MD	M	I	1708 Yakima Ave	Ste 105	Tacoma	WA	53	98405	1	Metropolitan area core: primary flow within an urbanized area of 50,000 and greater	US	Neurosurgery	Y	22551	Fusion of spine bones with removal of disc at upper spinal column, anterior approach	N	F	18	18	18	4820.89	1749.87	1388.05	1395.07
1194743773	Parrish	Rob		M.D.	M	I	6560 Fannin St	Scurlock Tower, Suite 900	Houston	TX	48	77030	1	Metropolitan area core: primary flow within an urbanized area of 50,000 and greater	US	Neurosurgery	Y	22551	Fusion of spine bones with removal of disc at upper spinal column, anterior approach	N	F	12	12	12	8882	1767.65	1408.37	1403.13
1194758508	Rami	Bimal		M.D.	M	I	6535 N Charles St	Ste 600	Baltimore	MD	24	21204	1	Metropolitan area core: primary flow within an urbanized area of 50,000 and greater	US	Neurosurgery	Y	22551	Fusion of spine bones with removal of disc at upper spinal column, anterior approach	N	F	32	33	33	3905.7	1929.07	1540.6	1373.72
1194761791	Burson	George	T	M.D.	M	I	9601 Lile Dr	Suite 310	Little Rock	AR	5	72205	1	Metropolitan area core: primary flow within an urbanized area of 50,000 and greater	US	Neurosurgery	Y	22551	Fusion of spine bones with removal of disc at upper spinal column, anterior approach	N	F	16	16	16	3657	1508.58	1197.33	1412.24
1194778290	Yeh	David	D	M.D.	M	I	2577 Samaritan Dr	Suite 810	San Jose	CA	6	95124	1	Metropolitan area core: primary flow within an urbanized area of 50,000 and greater	US	Neurosurgery	Y	22551	Fusion of spine bones with removal of disc at upper spinal column, anterior approach	N	F	14	15	15	3762.36	1427.47	1131.75	1012.74
1194799056	Holliday, Iii	Peter	O	M.D.	M	I	420 Charter Blvd	Ste. 402	Macon	GA	13	31210	1	Metropolitan area core: primary flow within an urbanized area of 50,000 and greater	US	Neurosurgery	Y	22551	Fusion of spine bones with removal of disc at upper spinal column, anterior approach	N	F	12	12	12	8175	1722.3	1372.24	1403.13
1194930727	Stetson	Nathaniel	D	DO	M	I	3366 Nw Expressway Ste 250		Oklahoma City	OK	40	73112	1	Metropolitan area core: primary flow within an urbanized area of 50,000 and greater	US	Neurosurgery	Y	22551	Fusion of spine bones with removal of disc at upper spinal column, anterior approach	N	F	19	19	19	3335	1551.9	1248.22	1396.76
1194970434	Gist	Taylor	L	M.D.	M	I	6560 Fannin St	Suite 1200	Houston	TX	48	77030	1	Metropolitan area core: primary flow within an urbanized area of 50,000 and greater	US	Neurosurgery	Y	22551	Fusion of spine bones with removal of disc at upper spinal column, anterior approach	N	F	20	20	20	12400	1703.9	1362.58	1420.67
1205044005	Okor	Mamerhi	O	MD	M	I	619 19th St S		Birmingham	AL	1	35249	99	Unknown	US	Neurosurgery	Y	22551	Fusion of spine bones with removal of disc at upper spinal column, anterior approach	N	F	17	17	17	7541	1421.34	1134.43	1241.55
1205803814	Ghodsi	Seyed	A	MD	M	I	807 Farson St Ste 203a		Belpre	OH	39	45714	1	Metropolitan area core: primary flow within an urbanized area of 50,000 and greater	US	Neurosurgery	Y	22551	Fusion of spine bones with removal of disc at upper spinal column, anterior approach	N	F	14	14	14	3526.51	1594.54	1270.44	1425.48
1205811916	Provenza	Louis	J	MD	M	I	4327 Barnett Rd		Wichita Falls	TX	48	76310	1	Metropolitan area core: primary flow within an urbanized area of 50,000 and greater	US	Neurosurgery	Y	22551	Fusion of spine bones with removal of disc at upper spinal column, anterior approach	N	F	12	12	12	5055.39	1620.92	1284	1332.58
1205821147	Das	Kaushik		M.D.	M	I	4 Westchester Park Dr Fl 4		White Plains	NY	36	10604	1	Metropolitan area core: primary flow within an urbanized area of 50,000 and greater	US	Neurosurgery	Y	22551	Fusion of spine bones with removal of disc at upper spinal column, anterior approach	N	F	12	12	12	47916.7	1377.74	1088.49	751.553
1205825338	Lindley	James	G	MD	M	I	4 E Jackson Blvd		Savannah	GA	13	31405	1	Metropolitan area core: primary flow within an urbanized area of 50,000 and greater	US	Neurosurgery	Y	22551	Fusion of spine bones with removal of disc at upper spinal column, anterior approach	N	F	20	20	20	8150	1552.39	1235.26	1436.17
1205825932	Yalamanchili	Kennedy		MD	M	I	774 Christiana Rd	Ste 202	Newark	DE	10	19713	1	Metropolitan area core: primary flow within an urbanized area of 50,000 and greater	US	Neurosurgery	Y	22551	Fusion of spine bones with removal of disc at upper spinal column, anterior approach	N	F	23	23	23	8500	1713.2	1368.86	1311.62
1205826955	Hisey	Brent	N	M.D.	M	I	14100 Parkway Commons Dr	Suite 201	Oklahoma City	OK	40	73134	1	Metropolitan area core: primary flow within an urbanized area of 50,000 and greater	US	Neurosurgery	Y	22551	Fusion of spine bones with removal of disc at upper spinal column, anterior approach	N	F	21	22	22	10369	1565.9	1252.32	1360.4
1205830221	Roy	Ranjan	S	PH.O., M.D.	M	I	330 Jake Alexander Blvd W	Ste 104	Salisbury	NC	37	28147	1	Metropolitan area core: primary flow within an urbanized area of 50,000 and greater	US	Neurosurgery	Y	22551	Fusion of spine bones with removal of disc at upper spinal column, anterior approach	N	F	27	28	28	3801.71	1609.93	1284.48	1410.48
1205857158	Gaufin	Lynn	M	M.D.	M	I	1055 N 300 W Ste 400		Provo	UT	49	84604	1	Metropolitan area core: primary flow within an urbanized area of 50,000 and greater	US	Neurosurgery	Y	22551	Fusion of spine bones with removal of disc at upper spinal column, anterior approach	N	F	12	12	12	5400	1667.07	1320.68	1415.17
1205864345	Rosenblum	Bruce	R	M.D.	M	I	160 Avenue At The Commons		Shrewsbury	NJ	34	7702	1	Metropolitan area core: primary flow within an urbanized area of 50,000 and greater	US	Neurosurgery	Y	22551	Fusion of spine bones with removal of disc at upper spinal column, anterior approach	N	F	16	17	17	70160.2	1108.88	886.415	568.117
1205877651	Ozgur	Burak	M	M.D.	M	I	361 Hospital Rd	Suite 224	Newport Beach	CA	6	92663	1	Metropolitan area core: primary flow within an urbanized area of 50,000 and greater	US	Neurosurgery	Y	22551	Fusion of spine bones with removal of disc at upper spinal column, anterior approach	N	F	15	15	15	18000	1835.91	1466.18	1403.13
1205902442	Fassett	Daniel	R	M.D., M.B.A.	M	I	200 E Pennsylvania Ave		Peoria	IL	17	61603	1	Metropolitan area core: primary flow within an urbanized area of 50,000 and greater	US	Neurosurgery	Y	22551	Fusion of spine bones with removal of disc at upper spinal column, anterior approach	N	F	13	14	14	8372.71	1645.92	1311.38	1302.91
1215017637	Glasser	Ryan	S	MD	M	I	5831 Bee Ridge Rd #100	Neurosurgery And Spine Specialists	Sarasota	FL	12	34233	1	Metropolitan area core: primary flow within an urbanized area of 50,000 and greater	US	Neurosurgery	Y	22551	Fusion of spine bones with removal of disc at upper spinal column, anterior approach	N	F	26	27	27	1864.54	1858.97	1486.06	1387.02
1215018510	Robertson	Daniel	P	M.D.	M	I	1901 S.E.18th Ave	Suite 101	Ocala	FL	12	34471	1	Metropolitan area core: primary flow within an urbanized area of 50,000 and greater	US	Neurosurgery	Y	22551	Fusion of spine bones with removal of disc at upper spinal column, anterior approach	N	F	17	17	17	7490.94	1752.65	1401.68	1320.59
1215030333	Dorman	John	K	MD	M	I	540 W 5th St Ste 320		Odessa	TX	48	79761	1	Metropolitan area core: primary flow within an urbanized area of 50,000 and greater	US	Neurosurgery	Y	22551	Fusion of spine bones with removal of disc at upper spinal column, anterior approach	N	F	16	16	16	4000	1583.77	1252.75	1394.07
1215050315	Ziewacz	John	E	M.D.	M	I	225 Baldwin Ave		Charlotte	NC	37	28204	1	Metropolitan area core: primary flow within an urbanized area of 50,000 and greater	US	Neurosurgery	Y	22551	Fusion of spine bones with removal of disc at upper spinal column, anterior approach	N	F	13	13	13	7577.08	1548.54	1237.97	1303.83
1215062518	Colle	Kyle	O	D.O.	M	I	1723 Broadway St	Suite 410	Cape Girardeau	MO	29	63701	1	Metropolitan area core: primary flow within an urbanized area of 50,000 and greater	US	Neurosurgery	Y	22551	Fusion of spine bones with removal of disc at upper spinal column, anterior approach	N	F	22	23	23	10606	1697	1355.89	1370.57
1215126479	Pennings	Frederik	A	M.D., PHD	M	I	119 Belmont St		Worcester	MA	25	1605	1	Metropolitan area core: primary flow within an urbanized area of 50,000 and greater	US	Neurosurgery	Y	22551	Fusion of spine bones with removal of disc at upper spinal column, anterior approach	N	F	11	11	11	5188	1835.68	1462.57	1403.13
1215134713	Maserati	Matthew		MD	M	I	12 St Paul Dr Ste 208		Chambersburg	PA	42	17201	1	Metropolitan area core: primary flow within an urbanized area of 50,000 and greater	US	Neurosurgery	Y	22551	Fusion of spine bones with removal of disc at upper spinal column, anterior approach	N	F	11	11	11	8744.9	1758.67	1406.49	1403.13
1215195615	Saulle	Dwight		MD	M	I	2860 3rd Ave	Suite 10	Huntington	WV	54	25702	1	Metropolitan area core: primary flow within an urbanized area of 50,000 and greater	US	Neurosurgery	Y	22551	Fusion of spine bones with removal of disc at upper spinal column, anterior approach	N	F	16	16	16	7743.88	1599.47	1279.12	1241.77
1215225347	Nasser	Rani		MD	M	I	3113 Bellevue Ave		Cincinnati	OH	39	45219	1	Metropolitan area core: primary flow within an urbanized area of 50,000 and greater	US	Neurosurgery	Y	22551	Fusion of spine bones with removal of disc at upper spinal column, anterior approach	N	F	11	11	11	5316	1596.72	1271.73	1307.01
1215248125	Issawi	Ahmad		M.D.	M	I	5315 Elliott Dr Ste 102		Ypsilanti	MI	26	48197	1	Metropolitan area core: primary flow within an urbanized area of 50,000 and greater	US	Neurosurgery	Y	22551	Fusion of spine bones with removal of disc at upper spinal column, anterior approach	N	F	12	12	12	6780.17	1689.37	1346.27	1373.9
1215909171	Bevering	Carl	G	MD	M	I	4381 S Eason Blvd Ste 602		Tupelo	MS	28	38801	4	Micropolitan area core: primary flow within an urban cluster of 10,000 to 49,999	US	Neurosurgery	Y	22551	Fusion of spine bones with removal of disc at upper spinal column, anterior approach	N	F	11	11	11	5982	1414.97	1136.88	1435.02
1215930250	Page	Kimberly	A	M.D.	F	I	1388 Court St	Suite H	Redding	CA	6	96001	1	Metropolitan area core: primary flow within an urbanized area of 50,000 and greater	US	Neurosurgery	Y	22551	Fusion of spine bones with removal of disc at upper spinal column, anterior approach	N	F	12	12	12	4410	1496.73	1181.12	1270.72
1215933353	Cervantes	Luis	A	MD	M	I	500 Plaza Court		East Stroudsburg	PA	42	18301	1	Metropolitan area core: primary flow within an urbanized area of 50,000 and greater	US	Neurosurgery	Y	22551	Fusion of spine bones with removal of disc at upper spinal column, anterior approach	N	F	20	20	20	3527.12	1660.19	1311.16	1408.23
1215957337	Harrop	James	S	M.D.	M	I	909 Walnut St	2nd Floor	Philadelphia	PA	42	19107	1	Metropolitan area core: primary flow within an urbanized area of 50,000 and greater	US	Neurosurgery	Y	22551	Fusion of spine bones with removal of disc at upper spinal column, anterior approach	N	F	12	12	12	4905	1796.95	1436.97	1432.36
1225020555	Soo	Teck	M	MD	M	I	22250 Providence Dr	Suite 601	Southfield	MI	26	48075	1	Metropolitan area core: primary flow within an urbanized area of 50,000 and greater	US	Neurosurgery	Y	22551	Fusion of spine bones with removal of disc at upper spinal column, anterior approach	N	F	22	22	22	13855	1980.58	1583.96	1403.13
1225021702	Snell	Brian		MD	M	I	4120 W Memorial Rd	Suite 300	Oklahoma City	OK	40	73120	1	Metropolitan area core: primary flow within an urbanized area of 50,000 and greater	US	Neurosurgery	Y	22551	Fusion of spine bones with removal of disc at upper spinal column, anterior approach	N	F	26	26	26	10735	1705.68	1362.99	1402.66
1225022023	Beck	Carter	E	MD	M	I	500 West Broadway Street	Suite 310	Missoula	MT	30	59802	1	Metropolitan area core: primary flow within an urbanized area of 50,000 and greater	US	Neurosurgery	Y	22551	Fusion of spine bones with removal of disc at upper spinal column, anterior approach	N	F	20	20	20	4221	1889.54	1514.81	1420.67
1225027956	Sugarman	Michael	G	MD	M	I	774 Christiana Rd	Suite 202	Newark	DE	10	19713	1	Metropolitan area core: primary flow within an urbanized area of 50,000 and greater	US	Neurosurgery	Y	22551	Fusion of spine bones with removal of disc at upper spinal column, anterior approach	N	F	18	19	19	8500	1783.38	1422.87	1364.41
1225048804	Erickson	Robert	K	MD	M	I	712 S Milwaukee Ave		Libertyville	IL	17	60048	1	Metropolitan area core: primary flow within an urbanized area of 50,000 and greater	US	Neurosurgery	Y	22551	Fusion of spine bones with removal of disc at upper spinal column, anterior approach	N	F	18	18	18	15000	1978.85	1580.23	1403.13
1225059025	Dickerson	John	R	M.D.	M	I	3223 N Webb Rd	Suite 1	Wichita	KS	20	67226	1	Metropolitan area core: primary flow within an urbanized area of 50,000 and greater	US	Neurosurgery	Y	22551	Fusion of spine bones with removal of disc at upper spinal column, anterior approach	N	F	64	64	64	5146	1608.04	1287.68	1408.17
1225086945	Boedeker	Daniel	J	MD	M	I	6767 S Yale Ave	Suite A	Tulsa	OK	40	74136	1	Metropolitan area core: primary flow within an urbanized area of 50,000 and greater	US	Neurosurgery	Y	22551	Fusion of spine bones with removal of disc at upper spinal column, anterior approach	N	F	16	16	16	1711.06	1708.09	1365.88	1403.13
1225103963	Chedid	Mokbel	K	M.D.	M	I	Henry Ford Health System	2799 West Grand Boulevard	Detroit	MI	26	48202	1	Metropolitan area core: primary flow within an urbanized area of 50,000 and greater	US	Neurosurgery	Y	22551	Fusion of spine bones with removal of disc at upper spinal column, anterior approach	N	F	12	12	12	7041.67	1900.94	1514.57	1366.88
1225111511	Oh	Dennis	S	MD	M	I	2 Medical Center Dr	Suite 503	Springfield	MA	25	1107	1	Metropolitan area core: primary flow within an urbanized area of 50,000 and greater	US	Neurosurgery	Y	22551	Fusion of spine bones with removal of disc at upper spinal column, anterior approach	N	F	37	37	37	3938	1835.8	1456.82	1397.38
1225252042	Anderson	Joshua	R	MD	M	I	705 Orleans Dr		Grand Island	NE	31	68803	1	Metropolitan area core: primary flow within an urbanized area of 50,000 and greater	US	Neurosurgery	Y	22551	Fusion of spine bones with removal of disc at upper spinal column, anterior approach	N	F	17	17	17	3528.09	1548.55	1238.11	1403.13
1225259997	Baker	Abdul	A	MD	M	I	3000 32nd Ave S		Fargo	ND	38	58103	1	Metropolitan area core: primary flow within an urbanized area of 50,000 and greater	US	Neurosurgery	Y	22551	Fusion of spine bones with removal of disc at upper spinal column, anterior approach	N	F	21	22	22	4576.91	1630.2	1292.16	1396.54
1225299589	Gordon	Amber	S	M.D.	F	I	3 Mobile Infirmary Cir Ste 410		Mobile	AL	1	36607	1	Metropolitan area core: primary flow within an urbanized area of 50,000 and greater	US	Neurosurgery	Y	22551	Fusion of spine bones with removal of disc at upper spinal column, anterior approach	N	F	16	16	16	4500	1326.22	1066.79	1446.98
1235106832	Khosrovi	Houman	H	MD	M	I	1212 Garfield Ave	Suite 300	Parkersburg	WV	54	26101	1	Metropolitan area core: primary flow within an urbanized area of 50,000 and greater	US	Neurosurgery	Y	22551	Fusion of spine bones with removal of disc at upper spinal column, anterior approach	N	F	17	17	17	6202	1617.15	1291.37	1382.5
1235122359	Ryken	Timothy	C	MD	M	I	One Medical Center Dr	Neurosurgery	Lebanon	NH	33	3756	4	Micropolitan area core: primary flow within an urban cluster of 10,000 to 49,999	US	Neurosurgery	Y	22551	Fusion of spine bones with removal of disc at upper spinal column, anterior approach	N	F	15	15	15	15884	1822.66	1456.43	1403.13
1235158254	Blumenfeld	Kenneth	S	M.D.	M	I	2577 Samaritan Dr	Suite 710	San Jose	CA	6	95124	1	Metropolitan area core: primary flow within an urbanized area of 50,000 and greater	US	Neurosurgery	Y	22551	Fusion of spine bones with removal of disc at upper spinal column, anterior approach	N	F	13	13	13	2515.13	1017.79	816.732	713.167
1235170341	Criscuolo	Gregory	R	M.D.	M	I	330 Washington St	Suite 540	Norwich	CT	9	6360	1	Metropolitan area core: primary flow within an urbanized area of 50,000 and greater	US	Neurosurgery	Y	22551	Fusion of spine bones with removal of disc at upper spinal column, anterior approach	N	F	25	25	25	11794.4	1906.35	1518.02	1402.29
1235172396	Singh	Ran Vijai	P	MD	M	I	301 Riverview Avenue	Suite 400	Norfolk	VA	51	23510	1	Metropolitan area core: primary flow within an urbanized area of 50,000 and greater	US	Neurosurgery	Y	22551	Fusion of spine bones with removal of disc at upper spinal column, anterior approach	N	F	11	11	11	10016	1585.28	1266.25	1275.57
1235190943	Covington	Christopher	G	MD	M	I	6802 S Olympia Ave	Ste300	Tulsa	OK	40	74132	1	Metropolitan area core: primary flow within an urbanized area of 50,000 and greater	US	Neurosurgery	Y	22551	Fusion of spine bones with removal of disc at upper spinal column, anterior approach	N	F	16	16	16	6664.38	1654.36	1318.56	1359.28
1235330432	Campbell	Peter	G	M.D.	M	I	1500 Line Ave Ste 200		Shreveport	LA	22	71101	1	Metropolitan area core: primary flow within an urbanized area of 50,000 and greater	US	Neurosurgery	Y	22551	Fusion of spine bones with removal of disc at upper spinal column, anterior approach	N	F	26	26	26	11217.5	1663.69	1318.5	1315.25
1235346354	Cameron	Brian		MD	M	I	1250 E Marshall St	Neurosurgery	Richmond	VA	51	23298	1	Metropolitan area core: primary flow within an urbanized area of 50,000 and greater	US	Neurosurgery	Y	22551	Fusion of spine bones with removal of disc at upper spinal column, anterior approach	N	F	15	15	15	6991.33	1750.58	1391.08	1394.73
1235373218	Holland	Christopher	M	M.D., PH.D.	M	I	225 Baldwin Ave		Charlotte	NC	37	28204	1	Metropolitan area core: primary flow within an urbanized area of 50,000 and greater	US	Neurosurgery	Y	22551	Fusion of spine bones with removal of disc at upper spinal column, anterior approach	N	F	12	13	13	7113.15	1286.71	1025.18	1096.6
1235392945	Bohman	Leif-Erik	S	MD	M	I	774 Christiana Rd	Suite 202	Newark	DE	10	19713	1	Metropolitan area core: primary flow within an urbanized area of 50,000 and greater	US	Neurosurgery	Y	22551	Fusion of spine bones with removal of disc at upper spinal column, anterior approach	N	F	15	15	15	8500	1791.58	1422.6	1346.69
1235475476	Gorman	Richard	J	D.O.	M	I	3700 Southern Blvd Ste 300		Kettering	OH	39	45429	1	Metropolitan area core: primary flow within an urbanized area of 50,000 and greater	US	Neurosurgery	Y	22551	Fusion of spine bones with removal of disc at upper spinal column, anterior approach	N	F	14	14	14	4400	1692.63	1343.11	1323.87
1245214238	Hunt	Gabriel		M.D.	M	I	444 S San Vicente Blvd Ste 800		Los Angeles	CA	6	90048	1	Metropolitan area core: primary flow within an urbanized area of 50,000 and greater	US	Neurosurgery	Y	22551	Fusion of spine bones with removal of disc at upper spinal column, anterior approach	N	F	18	18	18	34859.7	1144.28	915.05	796.864
1245231729	Atkins	Donald	P	MD	M	I	4410 Medical Dr	Ste 610	San Antonio	TX	48	78229	1	Metropolitan area core: primary flow within an urbanized area of 50,000 and greater	US	Neurosurgery	Y	22551	Fusion of spine bones with removal of disc at upper spinal column, anterior approach	N	F	13	13	13	5000	1677.43	1338.73	1403.13
1245251743	Barnett	David	W	M.D.	M	I	3600 Gaston Ave	Suite 907	Dallas	TX	48	75246	1	Metropolitan area core: primary flow within an urbanized area of 50,000 and greater	US	Neurosurgery	Y	22551	Fusion of spine bones with removal of disc at upper spinal column, anterior approach	N	F	18	18	18	8117	1646.26	1317.26	1422.62
1245313253	Obasi	Chinyere	N	MD	M	I	3219 Central Ave	Suite 200	Kearney	NE	31	68847	4	Micropolitan area core: primary flow within an urban cluster of 10,000 to 49,999	US	Neurosurgery	Y	22551	Fusion of spine bones with removal of disc at upper spinal column, anterior approach	N	F	15	15	15	3400.33	1534.8	1217.25	1393.46
1245400167	Panchal	Ripul	R	DO	M	I	1600 Coit Rd Ste 406		Plano	TX	48	75075	1	Metropolitan area core: primary flow within an urbanized area of 50,000 and greater	US	Neurosurgery	Y	22551	Fusion of spine bones with removal of disc at upper spinal column, anterior approach	N	F	12	12	12	5226.36	1688.86	1350.16	1403.13
1245405661	O'shaughnessy	Brian	A	MD	M	I	2011 Murphy Ave	Suite 301	Nashville	TN	47	37203	1	Metropolitan area core: primary flow within an urbanized area of 50,000 and greater	US	Neurosurgery	Y	22551	Fusion of spine bones with removal of disc at upper spinal column, anterior approach	N	F	18	18	18	4136	1480.62	1179.68	1422.62
1255350104	Bidiwala	Shaad	B	M.D	M	I	3600 Gaston Ave	Suite 907	Dallas	TX	48	75246	1	Metropolitan area core: primary flow within an urbanized area of 50,000 and greater	US	Neurosurgery	Y	22551	Fusion of spine bones with removal of disc at upper spinal column, anterior approach	N	F	30	30	30	8117	1721.59	1376.84	1372.49
1255400180	Nathan	Swami		MD	M	I	198 Thomas Johnson Dr	Suite 207	Frederick	MD	24	21702	1.1	Secondary flow 30% to <50% to a larger urbanized area of 50,000 and greater	US	Neurosurgery	Y	22551	Fusion of spine bones with removal of disc at upper spinal column, anterior approach	N	F	11	11	11	4250	1812.01	1443.75	1403.13
1255508461	Smucker	Philip	Y	MD	M	I	465 Saint Michaels Dr	Suite 107	Santa Fe	NM	35	87505	1	Metropolitan area core: primary flow within an urbanized area of 50,000 and greater	US	Neurosurgery	Y	22551	Fusion of spine bones with removal of disc at upper spinal column, anterior approach	N	F	25	25	25	6261	1811.54	1448.77	1403.13
1255512539	Galvan	George	M	MD	M	I	24165 W Ih 10	Ste 123	San Antonio	TX	48	78257	1	Metropolitan area core: primary flow within an urbanized area of 50,000 and greater	US	Neurosurgery	Y	22551	Fusion of spine bones with removal of disc at upper spinal column, anterior approach	N	F	12	12	12	5080	1674.78	1336.08	1403.13
1255533451	Jude	Jordan	J	MD	M	I	4410 Medical Dr	Suite 610	San Antonio	TX	48	78229	1	Metropolitan area core: primary flow within an urbanized area of 50,000 and greater	US	Neurosurgery	Y	22551	Fusion of spine bones with removal of disc at upper spinal column, anterior approach	N	F	12	12	12	5000	1540.69	1230.21	1432.36
1255582987	Lall	Rohan	R	M.D.	M	I	251 E Huron St	Galter 3-150	Chicago	IL	17	60611	1	Metropolitan area core: primary flow within an urbanized area of 50,000 and greater	US	Neurosurgery	Y	22551	Fusion of spine bones with removal of disc at upper spinal column, anterior approach	N	F	11	11	11	5108.27	1533.81	1240.78	1435.02
1265411151	Jestus	Joseph	A	M.D.	M	I	105 S Willow Ave	Suite 200	Cookeville	TN	47	38501	4	Micropolitan area core: primary flow within an urban cluster of 10,000 to 49,999	US	Neurosurgery	Y	22551	Fusion of spine bones with removal of disc at upper spinal column, anterior approach	N	F	29	29	29	6600	1470.5	1173.84	1422.01
1265424204	Nees	Jeffrey	P	MD	M	I	3110 Sw 89th St Ste 200e		Oklahoma City	OK	40	73159	1	Metropolitan area core: primary flow within an urbanized area of 50,000 and greater	US	Neurosurgery	Y	22551	Fusion of spine bones with removal of disc at upper spinal column, anterior approach	N	F	12	12	12	5352.75	884.612	714.649	782.013
1265424543	Potts	Eric	A	MD	M	I	8333 Naab Rd	Ste 250	Indianapolis	IN	18	46260	1	Metropolitan area core: primary flow within an urbanized area of 50,000 and greater	US	Neurosurgery	Y	22551	Fusion of spine bones with removal of disc at upper spinal column, anterior approach	N	F	11	11	11	7188	1558.73	1246.44	1403.13
1265449136	Kaczmar	Theodore		MD	M	I	220 San Jose St		Salinas	CA	6	93901	1	Metropolitan area core: primary flow within an urbanized area of 50,000 and greater	US	Neurosurgery	Y	22551	Fusion of spine bones with removal of disc at upper spinal column, anterior approach	N	F	12	12	12	4256.92	1721.56	1372.18	1403.13
1265453617	Tompkins	John	R	MD	M	I	1600 Coit Rd Ste 104		Plano	TX	48	75075	1	Metropolitan area core: primary flow within an urbanized area of 50,000 and greater	US	Neurosurgery	Y	22551	Fusion of spine bones with removal of disc at upper spinal column, anterior approach	N	F	12	12	12	5330	1613.14	1288.56	1344.67
1265469571	Tobler	William	D	MD	M	I	3825 Edwards Rd Ste 300		Cincinnati	OH	39	45209	1	Metropolitan area core: primary flow within an urbanized area of 50,000 and greater	US	Neurosurgery	Y	22551	Fusion of spine bones with removal of disc at upper spinal column, anterior approach	N	F	20	20	20	8712	1616.58	1292.25	1306.66
1265473516	Dalrymple	Stephen		MD	M	I	722 Newman Rd		New Bern	NC	37	28562	1	Metropolitan area core: primary flow within an urbanized area of 50,000 and greater	US	Neurosurgery	Y	22551	Fusion of spine bones with removal of disc at upper spinal column, anterior approach	N	F	54	54	54	7170.67	1481.06	1180.03	1259.7
1265495014	Soumekh	M	H	M.D.	M	I	8008 Frost St	Suite 401	San Diego	CA	6	92123	1	Metropolitan area core: primary flow within an urbanized area of 50,000 and greater	US	Neurosurgery	Y	22551	Fusion of spine bones with removal of disc at upper spinal column, anterior approach	N	F	12	12	12	5918.5	1614.16	1277.69	1344.67
1265512685	Knego	Robert	S	MD	M	I	5831 Bee Ridge Road	#100 Neurosurgery And Spine Specialists	Sarasota	FL	12	34233	1	Metropolitan area core: primary flow within an urbanized area of 50,000 and greater	US	Neurosurgery	Y	22551	Fusion of spine bones with removal of disc at upper spinal column, anterior approach	N	F	32	32	32	1893.74	1829.92	1462.84	1381.21
1265520027	Oliver	Mark	D	M.D.	M	I	1901 Se 18th Ave	Suite 101	Ocala	FL	12	34471	1	Metropolitan area core: primary flow within an urbanized area of 50,000 and greater	US	Neurosurgery	Y	22551	Fusion of spine bones with removal of disc at upper spinal column, anterior approach	N	F	22	22	22	7485.45	1799.54	1441.89	1419.07
1265551485	Hoover	Jason	M	M.D.	M	I	8441 State Highway 47	Suite 4300	Bryan	TX	48	77807	1	Metropolitan area core: primary flow within an urbanized area of 50,000 and greater	US	Neurosurgery	Y	22551	Fusion of spine bones with removal of disc at upper spinal column, anterior approach	N	F	28	28	28	4229	1661.67	1335.06	1415.66
1265606644	Grunch	Betsy	H	MD	F	I	1240 Jesse Jewell Pkwy Se	Ste 300	Gainesville	GA	13	30501	1	Metropolitan area core: primary flow within an urbanized area of 50,000 and greater	US	Neurosurgery	Y	22551	Fusion of spine bones with removal of disc at upper spinal column, anterior approach	N	F	12	12	12	7191.83	1748.09	1398.03	1403.13
1265684518	Rosen	David	S	M.D.	M	I	1605 W Fairbanks Ave		Winter Park	FL	12	32789	1	Metropolitan area core: primary flow within an urbanized area of 50,000 and greater	US	Neurosurgery	Y	22551	Fusion of spine bones with removal of disc at upper spinal column, anterior approach	N	F	15	15	15	5500	1704.55	1358.37	1309.59
1275534539	Banks	Jason	T	MD	M	I	201 Governors Drive	1st Floor	Huntsville	AL	1	35801	1	Metropolitan area core: primary flow within an urbanized area of 50,000 and greater	US	Neurosurgery	Y	22551	Fusion of spine bones with removal of disc at upper spinal column, anterior approach	N	F	21	21	21	4739	1491.19	1202.12	1369.72
1275568297	Juneau	Patrick Alton		M.D.	M	I	1103 Kaliste Saloom Rd	Suite 206	Lafayette	LA	22	70508	1	Metropolitan area core: primary flow within an urbanized area of 50,000 and greater	US	Neurosurgery	Y	22551	Fusion of spine bones with removal of disc at upper spinal column, anterior approach	N	F	16	16	16	12606	1268.43	1012.61	789.255
1275584922	Smith	Darin	W	MD	M	I	701 10th St Se		Cedar Rapids	IA	19	52403	1	Metropolitan area core: primary flow within an urbanized area of 50,000 and greater	US	Neurosurgery	Y	22551	Fusion of spine bones with removal of disc at upper spinal column, anterior approach	N	F	15	15	15	3834.4	1492.77	1179.37	1403.13
1275609489	Anderson	Thomas	S	MD	M	I	1106 Chuck Dawley Blvd	Suite 200	Mt Pleasant	SC	45	29464	1	Metropolitan area core: primary flow within an urbanized area of 50,000 and greater	US	Neurosurgery	Y	22551	Fusion of spine bones with removal of disc at upper spinal column, anterior approach	N	F	63	63	63	5695.24	1499.4	1199.97	1303.69
1275707689	Zavala	Gerardo		MD	M	I	4611 Centerview		San Antonio	TX	48	78228	1	Metropolitan area core: primary flow within an urbanized area of 50,000 and greater	US	Neurosurgery	Y	22551	Fusion of spine bones with removal of disc at upper spinal column, anterior approach	N	F	14	14	14	9776	1580.74	1266.23	1428.19
1275724320	Badr	Yaser		M.D.	M	I	1500 E Chevy Chase Dr Ste 204		Glendale	CA	6	91206	1	Metropolitan area core: primary flow within an urbanized area of 50,000 and greater	US	Neurosurgery	Y	22551	Fusion of spine bones with removal of disc at upper spinal column, anterior approach	N	F	17	17	17	6780	945.351	753.404	744.244
1275748212	Edgar	Rickie	L	M.D.	M	I	1675 Leahy St Ste 401a		Muskegon	MI	26	49442	1	Metropolitan area core: primary flow within an urbanized area of 50,000 and greater	US	Neurosurgery	Y	22551	Fusion of spine bones with removal of disc at upper spinal column, anterior approach	N	F	25	26	26	3127	1631.96	1294.6	1394.31
1275762262	Ackerman	Paul	D	M.D.	M	I	7447 W Talcott Ave Ste 340		Chicago	IL	17	60631	1	Metropolitan area core: primary flow within an urbanized area of 50,000 and greater	US	Neurosurgery	Y	22551	Fusion of spine bones with removal of disc at upper spinal column, anterior approach	N	F	15	15	15	9280	868.531	694.085	634.214
1275809584	Walsh	Marietta	E	D.O.	F	I	2710 Saint Francis Dr	Suite 110	Waterloo	IA	19	50702	1	Metropolitan area core: primary flow within an urbanized area of 50,000 and greater	US	Neurosurgery	Y	22551	Fusion of spine bones with removal of disc at upper spinal column, anterior approach	N	F	11	11	11	6452.91	1564.02	1250.62	1403.13
1285654632	Caruso	John	R	M.D.	M	I	17 Western Maryland Pkwy		Hagerstown	MD	24	21740	1	Metropolitan area core: primary flow within an urbanized area of 50,000 and greater	US	Neurosurgery	Y	22551	Fusion of spine bones with removal of disc at upper spinal column, anterior approach	N	F	13	13	13	4971	1787.58	1427.27	1403.13
1285700369	Sharma	Mudit		MD	M	I	8650 Sudley Rd Ste 315		Manassas	VA	51	20110	1	Metropolitan area core: primary flow within an urbanized area of 50,000 and greater	US	Neurosurgery	Y	22551	Fusion of spine bones with removal of disc at upper spinal column, anterior approach	N	F	11	11	11	5226	1761.49	1403.97	1403.13
1285721225	Harsh	Carter	S	MD	M	I	800 St Vincents Drive	#700	Birmingham	AL	1	35205	1	Metropolitan area core: primary flow within an urbanized area of 50,000 and greater	US	Neurosurgery	Y	22551	Fusion of spine bones with removal of disc at upper spinal column, anterior approach	N	F	11	12	12	9000	1571.68	1256.33	1403.13
1285771543	Szentirmai	Oszkar		MD	M	I	509 Se Riverside Dr	Suite 203	Stuart	FL	12	34994	1	Metropolitan area core: primary flow within an urbanized area of 50,000 and greater	US	Neurosurgery	Y	22551	Fusion of spine bones with removal of disc at upper spinal column, anterior approach	N	F	24	24	24	6992.91	2018.76	1613.89	1403.13
1285808063	Parker	Stephen	R	MD	M	I	4205 Belfort Rd Ste 1100		Jacksonville	FL	12	32216	1	Metropolitan area core: primary flow within an urbanized area of 50,000 and greater	US	Neurosurgery	Y	22551	Fusion of spine bones with removal of disc at upper spinal column, anterior approach	N	F	11	11	11	5633.73	1782.36	1424.7	1339.35
1285851303	Gorsen	Robert	M	M.D., PH.D.	M	I	3301 Woodburn Rd	Suite 211	Annandale	VA	51	22003	1	Metropolitan area core: primary flow within an urbanized area of 50,000 and greater	US	Neurosurgery	Y	22551	Fusion of spine bones with removal of disc at upper spinal column, anterior approach	N	F	19	19	19	5350	1150.15	908.679	841.126
1285876946	Ahmad	Faiz	U	MD	M	I	1611 Nw 12th Ave		Miami	FL	12	33136	1	Metropolitan area core: primary flow within an urbanized area of 50,000 and greater	US	Neurosurgery	Y	22551	Fusion of spine bones with removal of disc at upper spinal column, anterior approach	N	F	15	15	15	7037.8	1750.72	1397.04	1353.33
1285895045	Ivanov	Alexander	A	M.D.	M	I	2800 L St Ste 500		Sacramento	CA	6	95816	1	Metropolitan area core: primary flow within an urbanized area of 50,000 and greater	US	Neurosurgery	Y	22551	Fusion of spine bones with removal of disc at upper spinal column, anterior approach	N	F	11	11	11	4895.2	1243.82	991.008	987.293
1285900290	Messegee	Jamie	R	MD	F	I	2675 Harris St		Eureka	CA	6	95503	4	Micropolitan area core: primary flow within an urban cluster of 10,000 to 49,999	US	Neurosurgery	Y	22551	Fusion of spine bones with removal of disc at upper spinal column, anterior approach	N	F	15	15	15	5800	1545.8	1229.02	1373.64
1285945162	Malone	Hani		M.D.	M	I	3000 32nd Ave S		Fargo	ND	38	58103	1	Metropolitan area core: primary flow within an urbanized area of 50,000 and greater	US	Neurosurgery	Y	22551	Fusion of spine bones with removal of disc at upper spinal column, anterior approach	N	F	20	20	20	4051.7	1597.87	1272.85	1297.65
1295029510	Rossi	Nicholas	B	MD	M	I	375 N Wall St Ste P530		Kankakee	IL	17	60901	1	Metropolitan area core: primary flow within an urbanized area of 50,000 and greater	US	Neurosurgery	Y	22551	Fusion of spine bones with removal of disc at upper spinal column, anterior approach	N	F	11	11	11	5348.09	1708.08	1360.91	1339.35
1295056802	Tan	Lee	A	M.D.	M	I	400 Parnassus Ave		San Francisco	CA	6	94143	1	Metropolitan area core: primary flow within an urbanized area of 50,000 and greater	US	Neurosurgery	Y	22551	Fusion of spine bones with removal of disc at upper spinal column, anterior approach	N	F	24	24	24	8489	1767.43	1408.19	1337.36
1295701647	Welch	William	C	MD	M	I	330 S 9th St	4th Floor	Philadelphia	PA	42	19107	1	Metropolitan area core: primary flow within an urbanized area of 50,000 and greater	US	Neurosurgery	Y	22551	Fusion of spine bones with removal of disc at upper spinal column, anterior approach	N	F	11	11	11	5888	1868.41	1493.55	1339.35
1295782670	Rahman	Salim		M.D.	M	I	3801 S National Ave	West Tower, Suite 700	Springfield	MO	29	65807	1	Metropolitan area core: primary flow within an urbanized area of 50,000 and greater	US	Neurosurgery	Y	22551	Fusion of spine bones with removal of disc at upper spinal column, anterior approach	N	F	15	15	15	6785.66	1696.33	1355.22	1403.13
1295811982	Frankel	Roger	H	MD	M	I	2001 Peachtree Rd Ne	Suite 575	Atlanta	GA	13	30309	1	Metropolitan area core: primary flow within an urbanized area of 50,000 and greater	US	Neurosurgery	Y	22551	Fusion of spine bones with removal of disc at upper spinal column, anterior approach	N	F	14	15	15	5489.5	1772.68	1417.51	1374.13
1295841435	Gentry	Jonathon	B	MD	M	I	705 Quail Creek Dr		Amarillo	TX	48	79124	1	Metropolitan area core: primary flow within an urbanized area of 50,000 and greater	US	Neurosurgery	Y	22551	Fusion of spine bones with removal of disc at upper spinal column, anterior approach	N	F	12	12	12	2052.38	1683.98	1338.97	1396.94
1295861342	Johnson	Michele	M	M.D.	F	I	2001 Peachtree Rd Ne	Suite 575	Atlanta	GA	13	30309	1	Metropolitan area core: primary flow within an urbanized area of 50,000 and greater	US	Neurosurgery	Y	22551	Fusion of spine bones with removal of disc at upper spinal column, anterior approach	N	F	19	19	19	5187.07	1583.44	1265.51	1204.66
1295972305	Roeser	Andrew	C	M.D.	M	I	6560 Fannin St	Suite 1200	Houston	TX	48	77030	1	Metropolitan area core: primary flow within an urbanized area of 50,000 and greater	US	Neurosurgery	Y	22551	Fusion of spine bones with removal of disc at upper spinal column, anterior approach	N	F	20	20	20	12400	1777.22	1417.94	1403.13
1295998011	Jones	Jeffery	M	D.O.	M	I	510 Lincoln Drive		Herrin	IL	17	62948	1	Metropolitan area core: primary flow within an urbanized area of 50,000 and greater	US	Neurosurgery	Y	22551	Fusion of spine bones with removal of disc at upper spinal column, anterior approach	N	F	22	22	22	8090.91	1794.7	1434.43	1403.13
1306036876	Musacchio	Michael	J	M.D.	M	I	2650 Ridge Ave	Kellogg 3rd Floor	Evanston	IL	17	60201	1	Metropolitan area core: primary flow within an urbanized area of 50,000 and greater	US	Neurosurgery	Y	22551	Fusion of spine bones with removal of disc at upper spinal column, anterior approach	N	F	20	20	20	6205	2057.42	1644.63	1368.05
1306077854	Woodrow	Sarah	I	M.D.	F	I	3901 Rainbow Blvd	Ms 3021	Kansas City	KS	20	66160	1	Metropolitan area core: primary flow within an urbanized area of 50,000 and greater	US	Neurosurgery	Y	22551	Fusion of spine bones with removal of disc at upper spinal column, anterior approach	N	F	11	11	11	3718	1361.13	1088.56	1163.96
1306808191	Sarzier	John	S	M.D.	M	I	1146 E.G. Miles Pkwy	Suite 102	Hinesville	GA	13	31313	1	Metropolitan area core: primary flow within an urbanized area of 50,000 and greater	US	Neurosurgery	Y	22551	Fusion of spine bones with removal of disc at upper spinal column, anterior approach	N	F	20	20	20	8495	1694.18	1341.65	1357.05
1306814868	Mesiwala	Ali	H	MD	M	I	9170 Haven Ave Ste 108		Rancho Cucamonga	CA	6	91730	1	Metropolitan area core: primary flow within an urbanized area of 50,000 and greater	US	Neurosurgery	Y	22551	Fusion of spine bones with removal of disc at upper spinal column, anterior approach	N	F	11	11	11	6971.55	1687.21	1332.99	1372.64
1306830674	Harpring	John	E	MD	M	I	210 E Gray St	Suite 1105	Louisville	KY	21	40202	1	Metropolitan area core: primary flow within an urbanized area of 50,000 and greater	US	Neurosurgery	Y	22551	Fusion of spine bones with removal of disc at upper spinal column, anterior approach	N	F	26	26	26	4977	1605.73	1282.48	1320.52
1306849575	Clark	Shawn	B	M.D.	M	I	6701 Airport Blvd Ste D146		Mobile	AL	1	36608	1	Metropolitan area core: primary flow within an urbanized area of 50,000 and greater	US	Neurosurgery	Y	22551	Fusion of spine bones with removal of disc at upper spinal column, anterior approach	N	F	22	22	22	4566	1517.48	1209.3	1371.24
1306863386	Witt	Jens-Peter		MD	M	I	12605 E 16th Ave		Aurora	CO	8	80045	1	Metropolitan area core: primary flow within an urbanized area of 50,000 and greater	US	Neurosurgery	Y	22551	Fusion of spine bones with removal of disc at upper spinal column, anterior approach	N	F	13	13	13	8872	1783.64	1421.11	1403.13
1306876172	Bohinski	Robert	J	M.D., PHD.	M	I	3825 Edwards Rd	Suite 300	Cincinnati	OH	39	45209	1	Metropolitan area core: primary flow within an urbanized area of 50,000 and greater	US	Neurosurgery	Y	22551	Fusion of spine bones with removal of disc at upper spinal column, anterior approach	N	F	27	27	27	8712	1690.5	1347.24	1408.4
1306891320	Appley	Alan	J	M.D.	M	I	155 Hospital Dr	Suite 100	Lafayette	LA	22	70503	1	Metropolitan area core: primary flow within an urbanized area of 50,000 and greater	US	Neurosurgery	Y	22551	Fusion of spine bones with removal of disc at upper spinal column, anterior approach	N	F	16	16	16	12803	1615.62	1301.97	1446.98
1306950654	Zubay	Geoffrey		M.D	M	I	9200 Pinecroft Dr	Ste. 130	Shenandoah	TX	48	77380	1.1	Secondary flow 30% to <50% to a larger urbanized area of 50,000 and greater	US	Neurosurgery	Y	22551	Fusion of spine bones with removal of disc at upper spinal column, anterior approach	N	F	28	28	28	6890.2	1595.76	1266.35	1381.93
1316008071	Dones Vazquez	Jose	G	M.D.	M	I	597 W Sesame Dr	Suite D	Harlingen	TX	48	78550	1	Metropolitan area core: primary flow within an urbanized area of 50,000 and greater	US	Neurosurgery	Y	22551	Fusion of spine bones with removal of disc at upper spinal column, anterior approach	N	F	16	16	16	2541.09	1691.37	1352.67	1399.98
1316048911	Lee	David	C	MD	M	I	3688 Veterans Memorial Dr	Ste 200	Hattiesburg	MS	28	39401	1	Metropolitan area core: primary flow within an urbanized area of 50,000 and greater	US	Neurosurgery	Y	22551	Fusion of spine bones with removal of disc at upper spinal column, anterior approach	N	F	39	42	42	9171.43	1493.51	1189.38	1363.54
1316140338	Tomycz	Nestor	D	MD	M	I	380 W Chestnut St Ste 101		Washington	PA	42	15301	1	Metropolitan area core: primary flow within an urbanized area of 50,000 and greater	US	Neurosurgery	Y	22551	Fusion of spine bones with removal of disc at upper spinal column, anterior approach	N	F	11	11	11	4060.53	1412.43	1128.29	1117.72
1316975832	Prall	John Adair		M.D.	M	I	7780 S Broadway	Suite 350	Littleton	CO	8	80122	1	Metropolitan area core: primary flow within an urbanized area of 50,000 and greater	US	Neurosurgery	Y	22551	Fusion of spine bones with removal of disc at upper spinal column, anterior approach	N	F	17	19	19	9045	1725.99	1375.29	1357.34
1326018326	Mehta	Rajesh	V	M.D.	M	I	10710 Midlothian Tpke	Suite 138	Richmond	VA	51	23235	1	Metropolitan area core: primary flow within an urbanized area of 50,000 and greater	US	Neurosurgery	Y	22551	Fusion of spine bones with removal of disc at upper spinal column, anterior approach	N	F	17	17	17	5114	1752.48	1401.54	1403.13
1326046186	Cowan	Michael	A	MD	M	I	225 Baldwin Ave		Charlotte	NC	37	28204	1	Metropolitan area core: primary flow within an urbanized area of 50,000 and greater	US	Neurosurgery	Y	22551	Fusion of spine bones with removal of disc at upper spinal column, anterior approach	N	F	12	12	12	8041	1641.14	1311.75	1403.13
1326046236	Adamson	Tim	E	MD	M	I	225 Baldwin Ave		Charlotte	NC	37	28204	1	Metropolitan area core: primary flow within an urbanized area of 50,000 and greater	US	Neurosurgery	Y	22551	Fusion of spine bones with removal of disc at upper spinal column, anterior approach	N	F	13	13	13	8041	1654.22	1322.2	1403.13
1326046327	Dix	Gary	A	MD	M	I	1000 Bestgate Rd Ste 400		Annapolis	MD	24	21401	1	Metropolitan area core: primary flow within an urbanized area of 50,000 and greater	US	Neurosurgery	Y	22551	Fusion of spine bones with removal of disc at upper spinal column, anterior approach	N	F	13	13	13	5857	1850.38	1474.86	1349.16
1326055849	Lycette	Christopher		MD	M	I	1250 S Cedar Crest Blvd	Suite 400	Allentown	PA	42	18103	1	Metropolitan area core: primary flow within an urbanized area of 50,000 and greater	US	Neurosurgery	Y	22551	Fusion of spine bones with removal of disc at upper spinal column, anterior approach	N	F	15	16	16	3735.62	1731.9	1384.91	1332.1
1326236324	Guthikonda	Bharat			M	I	1501 Kings Hwy	Department Of Neurosurgery	Shreveport	LA	22	71103	1	Metropolitan area core: primary flow within an urbanized area of 50,000 and greater	US	Neurosurgery	Y	22551	Fusion of spine bones with removal of disc at upper spinal column, anterior approach	N	F	13	13	13	4990.75	1663.97	1335.44	1430.11
1326246836	Phillips	Gabriel		MD	M	I	1401 Harrodsburg Rd	Suite A-540	Lexington	KY	21	40504	1	Metropolitan area core: primary flow within an urbanized area of 50,000 and greater	US	Neurosurgery	Y	22551	Fusion of spine bones with removal of disc at upper spinal column, anterior approach	N	F	23	23	23	5975.87	1634.93	1314.96	1417.03
1326257015	Pannu	Tejpaul	S	M.D.	M	I	18181 Oakwood Blvd	Ste 403	Dearborn	MI	26	48124	1	Metropolitan area core: primary flow within an urbanized area of 50,000 and greater	US	Neurosurgery	Y	22551	Fusion of spine bones with removal of disc at upper spinal column, anterior approach	N	F	14	14	14	29758	1901.2	1515.21	1365.55
1326337023	Gogela	Steven	L	MD	M	I	2222 S 16th St Ste 305		Lincoln	NE	31	68502	1	Metropolitan area core: primary flow within an urbanized area of 50,000 and greater	US	Neurosurgery	Y	22551	Fusion of spine bones with removal of disc at upper spinal column, anterior approach	N	F	12	12	12	5024.33	1453.92	1155.98	1342.28
1336106764	Greene	George	M	M.D.	M	I	4242 Farnam St	Suite 363	Omaha	NE	31	68131	1	Metropolitan area core: primary flow within an urbanized area of 50,000 and greater	US	Neurosurgery	Y	22551	Fusion of spine bones with removal of disc at upper spinal column, anterior approach	N	F	29	29	29	3475	1534.65	1226.97	1403.13
1336116052	Chang	David	T	MD	M	I	1835 County Road C W	Suite 150	Roseville	MN	27	55113	1	Metropolitan area core: primary flow within an urbanized area of 50,000 and greater	US	Neurosurgery	Y	22551	Fusion of spine bones with removal of disc at upper spinal column, anterior approach	N	F	18	18	18	7177.97	1579.98	1263.03	1325.18
1336127745	Weil	Stuart	M	M.D.	M	I	6624 Fannin St	Suite 2360	Houston	TX	48	77030	1	Metropolitan area core: primary flow within an urbanized area of 50,000 and greater	US	Neurosurgery	Y	22551	Fusion of spine bones with removal of disc at upper spinal column, anterior approach	N	F	12	12	12	7100	1783.03	1419.26	1398.73
1336132430	Jones	David	S	M.D.	M	I	1130 N Church St	Suite 200	Greensboro	NC	37	27401	1	Metropolitan area core: primary flow within an urbanized area of 50,000 and greater	US	Neurosurgery	Y	22551	Fusion of spine bones with removal of disc at upper spinal column, anterior approach	N	F	18	18	18	5695.61	1099.9	876.343	901.125
1336144302	Kiefer	Steven	P	M.D.	M	I	1760 Nicholasville Rd	Ste 301	Lexington	KY	21	40503	1	Metropolitan area core: primary flow within an urbanized area of 50,000 and greater	US	Neurosurgery	Y	22551	Fusion of spine bones with removal of disc at upper spinal column, anterior approach	N	F	14	14	14	3859	1567.56	1245.05	1415.24
1336198209	Chahlavi	Ali		M.D.	M	I	4205 Belfort Rd	Joe Adams Building Suite 1100	Jacksonville	FL	12	32216	1	Metropolitan area core: primary flow within an urbanized area of 50,000 and greater	US	Neurosurgery	Y	22551	Fusion of spine bones with removal of disc at upper spinal column, anterior approach	N	F	38	38	38	5583	1832.06	1462.29	1405.82
1336283795	Brown	Adam	P	F.A.C.S.	M	I	2800 Ashton Dr Ste 200		Wilmington	NC	37	28412	1	Metropolitan area core: primary flow within an urbanized area of 50,000 and greater	US	Neurosurgery	Y	22551	Fusion of spine bones with removal of disc at upper spinal column, anterior approach	N	F	17	17	17	14716	1643.54	1311.52	1403.13
1336330463	Owen	Justin	L	MD	M	I	1111 Medical Center Blvd	Ste S750	Marrero	LA	22	70072	1	Metropolitan area core: primary flow within an urbanized area of 50,000 and greater	US	Neurosurgery	Y	22551	Fusion of spine bones with removal of disc at upper spinal column, anterior approach	N	F	13	13	13	10719.2	1694.62	1352.39	1349.16
1346205622	Pace	John	R	MD	M	I	120 Adcock Rd Ste C		Hot Springs	AR	5	71913	1	Metropolitan area core: primary flow within an urbanized area of 50,000 and greater	US	Neurosurgery	Y	22551	Fusion of spine bones with removal of disc at upper spinal column, anterior approach	N	F	11	11	11	3250	1572.2	1254.14	1403.13
1346225984	Robinson	John	R	MD	M	I	509 Se Riverside Dr	Ste 203	Stuart	FL	12	34994	1	Metropolitan area core: primary flow within an urbanized area of 50,000 and greater	US	Neurosurgery	Y	22551	Fusion of spine bones with removal of disc at upper spinal column, anterior approach	N	F	21	21	21	6781	1944.66	1558.86	1419.83
1346241817	Vardiman	Arnold	B	MD	M	I	4410 Medical Dr	Suite 610	San Antonio	TX	48	78229	1	Metropolitan area core: primary flow within an urbanized area of 50,000 and greater	US	Neurosurgery	Y	22551	Fusion of spine bones with removal of disc at upper spinal column, anterior approach	N	F	20	20	20	5000	1552.83	1240.6	1430.96
1346245966	Woodham	David	B	MD	M	I	4300 W Main St Ste 405		Dothan	AL	1	36305	1	Metropolitan area core: primary flow within an urbanized area of 50,000 and greater	US	Neurosurgery	Y	22551	Fusion of spine bones with removal of disc at upper spinal column, anterior approach	N	F	19	20	20	4466	1285.82	1027.55	1388.05
1346270832	Ritland	Stephen	L	MD	M	I	107 E Oak Ave		Flagstaff	AZ	4	86001	1	Metropolitan area core: primary flow within an urbanized area of 50,000 and greater	US	Neurosurgery	Y	22551	Fusion of spine bones with removal of disc at upper spinal column, anterior approach	N	F	13	13	13	8250.38	1637.21	1293.49	1403.13
1346276961	Grundmeyer	Raymond	W	M.D.	M	I	3223 N Webb Rd	Suite 1	Wichita	KS	20	67226	1	Metropolitan area core: primary flow within an urbanized area of 50,000 and greater	US	Neurosurgery	Y	22551	Fusion of spine bones with removal of disc at upper spinal column, anterior approach	N	F	28	28	28	5146	1575.08	1258.79	1365.55
1346296258	Doorly	Terence	P	MD	M	I	4 Centennial Dr	Suite 204	Peabody	MA	25	1960	1	Metropolitan area core: primary flow within an urbanized area of 50,000 and greater	US	Neurosurgery	Y	22551	Fusion of spine bones with removal of disc at upper spinal column, anterior approach	N	F	11	11	11	6517.57	1695.5	1350.88	1285.78
1346365871	Hutton	Daniel	S	D.O.	M	I	3377 Riverbend Dr		Springfield	OR	41	97477	1	Metropolitan area core: primary flow within an urbanized area of 50,000 and greater	US	Neurosurgery	Y	22551	Fusion of spine bones with removal of disc at upper spinal column, anterior approach	N	F	12	12	12	4183	1532.9	1221.82	1361.81
1346368701	Doss	Kimathi	W	MD	M	I	210 E Gray St Ste 1105		Louisville	KY	21	40202	1	Metropolitan area core: primary flow within an urbanized area of 50,000 and greater	US	Neurosurgery	Y	22551	Fusion of spine bones with removal of disc at upper spinal column, anterior approach	N	F	12	12	12	4977	1572.34	1257.47	1315.43
1346488038	Kainth	Koijan	S	MD	M	I	1441 Woodstead Ct Ste 300		The Woodlands	TX	48	77380	1.1	Secondary flow 30% to <50% to a larger urbanized area of 50,000 and greater	US	Neurosurgery	Y	22551	Fusion of spine bones with removal of disc at upper spinal column, anterior approach	N	F	16	16	16	2000	1680.08	1341.38	1403.13
1356383806	Foroohar	Mina		M.D.	F	I	880 W Central Rd	Suite 3200	Arlington Heights	IL	17	60005	1	Metropolitan area core: primary flow within an urbanized area of 50,000 and greater	US	Neurosurgery	Y	22551	Fusion of spine bones with removal of disc at upper spinal column, anterior approach	N	F	14	14	14	11000	2060.12	1643.12	1403.13
1356391387	Teal	Kevin	R	M.D.	M	I	611 W. Park St.	Neurosurgery	Urbana	IL	17	61801	1	Metropolitan area core: primary flow within an urbanized area of 50,000 and greater	US	Neurosurgery	Y	22551	Fusion of spine bones with removal of disc at upper spinal column, anterior approach	N	F	11	11	11	18250	1635.53	1308.01	1275.57
1356394423	Robertson	Scott	C	MD	M	I	9060 Harmony Dr	Ste E	Midwest City	OK	40	73130	1	Metropolitan area core: primary flow within an urbanized area of 50,000 and greater	US	Neurosurgery	Y	22551	Fusion of spine bones with removal of disc at upper spinal column, anterior approach	N	F	11	11	11	4610	1604.63	1296.72	1435.02
1356444822	Desai	Atman		MBBCHIR	M	I	300 Pasteur Dr		Palo Alto	CA	6	94305	1	Metropolitan area core: primary flow within an urbanized area of 50,000 and greater	US	Neurosurgery	Y	22551	Fusion of spine bones with removal of disc at upper spinal column, anterior approach	N	F	11	11	11	7331	1891.24	1502.36	1394.34
1356445712	Aaronson	Oran	S	MD	M	I	2011 Murphy Ave Ste 301		Nashville	TN	47	37203	1	Metropolitan area core: primary flow within an urbanized area of 50,000 and greater	US	Neurosurgery	Y	22551	Fusion of spine bones with removal of disc at upper spinal column, anterior approach	N	F	21	21	21	4136	1436.33	1141.38	1389.17
1356559199	Cho	Derrick	H	M.D.	M	I	201 Governors Dr Sw	Floor 1	Huntsville	AL	1	35801	1	Metropolitan area core: primary flow within an urbanized area of 50,000 and greater	US	Neurosurgery	Y	22551	Fusion of spine bones with removal of disc at upper spinal column, anterior approach	N	F	14	14	14	4739	1570.64	1240.02	1388.16
1356570287	Vasilakis	Michail		M.D.	M	I	400 Matthew St Ste 101		Marietta	OH	39	45750	4	Micropolitan area core: primary flow within an urban cluster of 10,000 to 49,999	US	Neurosurgery	Y	22551	Fusion of spine bones with removal of disc at upper spinal column, anterior approach	N	F	16	17	17	3398.36	1678.78	1340.74	1403.13
1366403990	Tomecek	Frank	J	MD	M	I	6802 S Olympia Ave	Ste 300	Tulsa	OK	40	74132	1	Metropolitan area core: primary flow within an urbanized area of 50,000 and greater	US	Neurosurgery	Y	22551	Fusion of spine bones with removal of disc at upper spinal column, anterior approach	N	F	13	13	13	6558.85	1705.14	1358.98	1403.13
1366470544	Gardon	Mark	A	MD	M	I	2845 Greenbrier Rd Ste 330		Green Bay	WI	55	54311	1	Metropolitan area core: primary flow within an urbanized area of 50,000 and greater	US	Neurosurgery	Y	22551	Fusion of spine bones with removal of disc at upper spinal column, anterior approach	N	F	12	12	12	15689	1441.9	1153.16	1432.36
1366480972	Benalcazar	Hugo	E	MD	M	I	206 S Hays St		Bel Air	MD	24	21014	1.1	Secondary flow 30% to <50% to a larger urbanized area of 50,000 and greater	US	Neurosurgery	Y	22551	Fusion of spine bones with removal of disc at upper spinal column, anterior approach	N	F	29	29	29	5000	1126.93	897.995	822.52
1366576845	Wells-Roth	David		M.D.	M	I	310 Madison Ave	Suite 300	Morristown	NJ	34	7960	1	Metropolitan area core: primary flow within an urbanized area of 50,000 and greater	US	Neurosurgery	Y	22551	Fusion of spine bones with removal of disc at upper spinal column, anterior approach	N	F	13	13	13	1916.62	1875.43	1494.39	1403.13
1366694895	Luther	Neal		M.D.	M	I	4 Hawthorne Dr		Bedford	NH	33	3110	1	Metropolitan area core: primary flow within an urbanized area of 50,000 and greater	US	Neurosurgery	Y	22551	Fusion of spine bones with removal of disc at upper spinal column, anterior approach	N	F	11	11	11	9075	1803.57	1437.34	1403.13
1366700361	Villar	Christopher	F	M.D.	M	I	5153 N 9th Ave Ste 302		Pensacola	FL	12	32504	1	Metropolitan area core: primary flow within an urbanized area of 50,000 and greater	US	Neurosurgery	Y	22551	Fusion of spine bones with removal of disc at upper spinal column, anterior approach	N	F	19	19	19	5574	1738.15	1384.86	1292.36
1376511840	Bowdino	Bradley	S	M.D.	M	I	8005 Farnam Dr	Suite 305	Omaha	NE	31	68114	1	Metropolitan area core: primary flow within an urbanized area of 50,000 and greater	US	Neurosurgery	Y	22551	Fusion of spine bones with removal of disc at upper spinal column, anterior approach	N	F	15	15	15	8000	1528.22	1221.1	1403.13
1376531814	Calhoun	James	M	MD	M	I	4020 Richards Rd	Suite I	North Little Rock	AR	5	72117	1	Metropolitan area core: primary flow within an urbanized area of 50,000 and greater	US	Neurosurgery	Y	22551	Fusion of spine bones with removal of disc at upper spinal column, anterior approach	N	F	35	35	35	3200	1564.84	1246.78	1403.13
1376611988	Salerni	Anthony	A	MD	M	I	14 Maple St	Suite 100	Gilford	NH	33	3249	4	Micropolitan area core: primary flow within an urban cluster of 10,000 to 49,999	US	Neurosurgery	Y	22551	Fusion of spine bones with removal of disc at upper spinal column, anterior approach	N	F	15	15	15	3803.87	699.072	558.437	456.485
1386607257	Laurent	Jeffrey	J	M.D.	M	I	6261 E Virginia Beach Blvd	Suite 200	Norfolk	VA	51	23502	1	Metropolitan area core: primary flow within an urbanized area of 50,000 and greater	US	Neurosurgery	Y	22551	Fusion of spine bones with removal of disc at upper spinal column, anterior approach	N	F	13	13	13	11996	1728.4	1377.46	1403.13
1386633402	Ragland	Joel	B	MD	M	I	9314 Park West Blvd	200 Medical Arts Bldg	Knoxville	TN	47	37923	1	Metropolitan area core: primary flow within an urbanized area of 50,000 and greater	US	Neurosurgery	Y	22551	Fusion of spine bones with removal of disc at upper spinal column, anterior approach	N	F	15	15	15	7561	1575.35	1246.84	1393.46
1386671790	Armstrong	Larry	A	DO	M	I	3336 N Futrall Drive		Fayetteville	AR	5	72703	1	Metropolitan area core: primary flow within an urbanized area of 50,000 and greater	US	Neurosurgery	Y	22551	Fusion of spine bones with removal of disc at upper spinal column, anterior approach	N	F	47	47	47	3247	1571.3	1246.27	1396.3
1386674810	Davis	Raphael		M.D.	M	I	24 Research Way Suite 200	New York Spine And Brain Surgery	East Setauket	NY	36	11733	1	Metropolitan area core: primary flow within an urbanized area of 50,000 and greater	US	Neurosurgery	Y	22551	Fusion of spine bones with removal of disc at upper spinal column, anterior approach	N	F	11	11	11	18000	1369.18	1093.04	601.369
1386695625	Uchiyama	Christopher	M	M.D.	M	I	10666 N Torrey Pines Rd		La Jolla	CA	6	92037	1	Metropolitan area core: primary flow within an urbanized area of 50,000 and greater	US	Neurosurgery	Y	22551	Fusion of spine bones with removal of disc at upper spinal column, anterior approach	N	F	14	14	14	4146.45	1635	1296.51	1290.56
1386741577	Bose	Bikash		MD	M	I	C 79 Omega Drive		Newark	DE	10	19713	1	Metropolitan area core: primary flow within an urbanized area of 50,000 and greater	US	Neurosurgery	Y	22551	Fusion of spine bones with removal of disc at upper spinal column, anterior approach	N	F	12	12	12	12000	1755.33	1374.63	1391.04
1386818284	Veeravagu	Anand		MD	M	I	300 Pasteur Dr		Stanford	CA	6	94305	1	Metropolitan area core: primary flow within an urbanized area of 50,000 and greater	US	Neurosurgery	Y	22551	Fusion of spine bones with removal of disc at upper spinal column, anterior approach	N	F	14	14	14	7723.73	1891.19	1511.28	1403.13
1396701504	Hadden	Anthony	G	M.D.	M	I	2275 Ne Doctors Dr	Suite 2	Bend	OR	41	97701	1	Metropolitan area core: primary flow within an urbanized area of 50,000 and greater	US	Neurosurgery	Y	22551	Fusion of spine bones with removal of disc at upper spinal column, anterior approach	N	F	13	13	13	4849.32	1694.27	1352.84	1403.13
1396712170	Naff	Neal	J	MD	M	I	2700 Quarry Lake Dr	Ste 360	Baltimore	MD	24	21209	1	Metropolitan area core: primary flow within an urbanized area of 50,000 and greater	US	Neurosurgery	Y	22551	Fusion of spine bones with removal of disc at upper spinal column, anterior approach	N	F	21	21	21	6552.86	1814.69	1450.18	1316.27
1396734414	Vargas	Eugenio	F	MD	M	I	305 W Jackson St Ste 400		Carbondale	IL	17	62901	1	Metropolitan area core: primary flow within an urbanized area of 50,000 and greater	US	Neurosurgery	Y	22551	Fusion of spine bones with removal of disc at upper spinal column, anterior approach	N	F	12	12	12	6898	1794.91	1435.3	1403.13
1396744397	Gerber	Mark	B	M.D.	M	I	6101 Pine Ridge Rd # Desk10		Naples	FL	12	34119	1	Metropolitan area core: primary flow within an urbanized area of 50,000 and greater	US	Neurosurgery	Y	22551	Fusion of spine bones with removal of disc at upper spinal column, anterior approach	N	F	28	28	28	24220	1988.2	1588.69	1376.86
1396763728	Stewart	Todd	J	MD	M	I	4921 Parkview Pl	Ste 6c	Saint Louis	MO	29	63110	1	Metropolitan area core: primary flow within an urbanized area of 50,000 and greater	US	Neurosurgery	Y	22551	Fusion of spine bones with removal of disc at upper spinal column, anterior approach	N	F	20	20	20	21063.5	1250.9	988.286	1012.89
1396775896	Yamamoto	Yoshihiro		M.D.	M	I	615 Lilly Rd Ne	Ste. 100	Olympia	WA	53	98506	1	Metropolitan area core: primary flow within an urbanized area of 50,000 and greater	US	Neurosurgery	Y	22551	Fusion of spine bones with removal of disc at upper spinal column, anterior approach	N	F	12	13	13	5409.48	1731.28	1379.39	1403.13
1396819371	Kern	Richard	L	M.D.	M	I	3808 Kemp Blvd Ste A		Wichita Falls	TX	48	76308	1	Metropolitan area core: primary flow within an urbanized area of 50,000 and greater	US	Neurosurgery	Y	22551	Fusion of spine bones with removal of disc at upper spinal column, anterior approach	N	F	57	58	58	5603.88	1583.3	1257.63	1341.43
1396829735	Reichwage	Brett	D		M	I	1717 N E St	Suite 422	Pensacola	FL	12	32501	1	Metropolitan area core: primary flow within an urbanized area of 50,000 and greater	US	Neurosurgery	Y	22551	Fusion of spine bones with removal of disc at upper spinal column, anterior approach	N	F	12	12	12	3720	1733.97	1393.38	1432.36
1396947776	Brown	Steven	W	MD	M	I	1850 Hickory St	Suite 101	Abilene	TX	48	79601	1	Metropolitan area core: primary flow within an urbanized area of 50,000 and greater	US	Neurosurgery	Y	22551	Fusion of spine bones with removal of disc at upper spinal column, anterior approach	N	F	19	19	19	4235	1668.93	1330.23	1403.13
1407149149	Albert	Ladislau		M.D.	M	I	4611 Centerview	Suite 103	San Antonio	TX	48	78228	1	Metropolitan area core: primary flow within an urbanized area of 50,000 and greater	US	Neurosurgery	Y	22551	Fusion of spine bones with removal of disc at upper spinal column, anterior approach	N	F	18	18	18	9776	1679.07	1324.41	1387.49
1407173453	Nixon Gaddis	Menarvia		MD	F	I	1860 Chadwick Dr Ste 305		Jackson	MS	28	39204	1	Metropolitan area core: primary flow within an urbanized area of 50,000 and greater	US	Neurosurgery	Y	22551	Fusion of spine bones with removal of disc at upper spinal column, anterior approach	N	F	11	11	11	4366	1382.9	1104.82	1435.02
1407858830	Dirisio	Darryl	J	M.D.	M	I	47 New Scotland Ave		Albany	NY	36	12208	1	Metropolitan area core: primary flow within an urbanized area of 50,000 and greater	US	Neurosurgery	Y	22551	Fusion of spine bones with removal of disc at upper spinal column, anterior approach	N	F	19	19	19	4996	1560.19	1241.93	1405.94
1407874068	Zimmerman	Christian	G	MD	M	I	6140 Curtisian Ave	Suite 400	Boise	ID	16	83704	1	Metropolitan area core: primary flow within an urbanized area of 50,000 and greater	US	Neurosurgery	Y	22551	Fusion of spine bones with removal of disc at upper spinal column, anterior approach	N	F	34	34	34	7082	1541.38	1223.76	1378.23
1407875016	Ronderos	Juan	F	M.D.	M	I	5153 N 9th Ave Ste 302		Pensacola	FL	12	32504	1	Metropolitan area core: primary flow within an urbanized area of 50,000 and greater	US	Neurosurgery	Y	22551	Fusion of spine bones with removal of disc at upper spinal column, anterior approach	N	F	15	15	15	4500	1420.24	1140.64	1426.52
1407936115	Johnson	Ian	T	MD	M	I	45 E River Park Pl W	Suite 104	Fresno	CA	6	93720	1	Metropolitan area core: primary flow within an urbanized area of 50,000 and greater	US	Neurosurgery	Y	22551	Fusion of spine bones with removal of disc at upper spinal column, anterior approach	N	F	14	16	16	4420	1528.62	1222.59	1354.02
1417923541	Dusseau	John	J	M.D.	M	I	2780 Cleveland Ave	Suite 819	Fort Myers	FL	12	33901	1	Metropolitan area core: primary flow within an urbanized area of 50,000 and greater	US	Neurosurgery	Y	22551	Fusion of spine bones with removal of disc at upper spinal column, anterior approach	N	F	14	14	14	8200.36	2022.28	1615.45	1401.83
1417924143	White	Benjamin	T	MD	M	I	4120 W Memorial Rd	Suite 300	Oklahoma City	OK	40	73120	1	Metropolitan area core: primary flow within an urbanized area of 50,000 and greater	US	Neurosurgery	Y	22551	Fusion of spine bones with removal of disc at upper spinal column, anterior approach	N	F	26	26	26	10735	1471.7	1182.14	1457.1
1417933706	Lewis	P Jeffrey		MD	M	I	550 Orchard Park Rd	Suite A105	West Seneca	NY	36	14224	1	Metropolitan area core: primary flow within an urbanized area of 50,000 and greater	US	Neurosurgery	Y	22551	Fusion of spine bones with removal of disc at upper spinal column, anterior approach	N	F	33	34	33	5965	1539.31	1222.83	1370.07
1417978016	Michael	Christopher	B	M.D.	M	I	6080 N Central Expy Ste 150		Dallas	TX	48	75206	1	Metropolitan area core: primary flow within an urbanized area of 50,000 and greater	US	Neurosurgery	Y	22551	Fusion of spine bones with removal of disc at upper spinal column, anterior approach	N	F	15	15	15	8117	1638.13	1313	1426.52
1417983032	Mellion	B	T	PH.D, M.D.	M	I	3223 N Webb Rd	Suite 1	Wichita	KS	20	67226	1	Metropolitan area core: primary flow within an urbanized area of 50,000 and greater	US	Neurosurgery	Y	22551	Fusion of spine bones with removal of disc at upper spinal column, anterior approach	N	F	13	13	13	5146	1518.16	1208.97	1421.1
1427005420	Hunter	William	D	M.D.	M	I	2555 Court Dr	Suite 400	Gastonia	NC	37	28054	1	Metropolitan area core: primary flow within an urbanized area of 50,000 and greater	US	Neurosurgery	Y	22551	Fusion of spine bones with removal of disc at upper spinal column, anterior approach	N	F	24	24	24	10814	1652.79	1320.77	1403.13
1427016146	Tibbs	Phillip	A		M	I	800 Rose St	Ms 106	Lexington	KY	21	40536	1	Metropolitan area core: primary flow within an urbanized area of 50,000 and greater	US	Neurosurgery	Y	22551	Fusion of spine bones with removal of disc at upper spinal column, anterior approach	N	F	12	12	12	5108.25	1663.3	1330.22	1403.13
1427020452	Shah	Jawad	A	MD	M	I	4800 S Saginaw St	Ste1800	Flint	MI	26	48507	1	Metropolitan area core: primary flow within an urbanized area of 50,000 and greater	US	Neurosurgery	Y	22551	Fusion of spine bones with removal of disc at upper spinal column, anterior approach	N	F	14	14	14	16211.1	1620.81	1293.7	1279.86
1427028695	Hubbard	Jason	R	MD	M	I	2011 Murphy Avenue	Ste 301	Nashville	TN	47	37203	1	Metropolitan area core: primary flow within an urbanized area of 50,000 and greater	US	Neurosurgery	Y	22551	Fusion of spine bones with removal of disc at upper spinal column, anterior approach	N	F	13	13	13	4136	1442.5	1160.62	1376.15
1427044924	Fox	Douglas	J	MD	M	I	5625 Eiger Rd Ste 115		Austin	TX	48	78735	1	Metropolitan area core: primary flow within an urbanized area of 50,000 and greater	US	Neurosurgery	Y	22551	Fusion of spine bones with removal of disc at upper spinal column, anterior approach	N	F	17	17	17	4970	1726.62	1380.81	1403.13
1427079789	Akeyson	Edward	W	M.D.	M	I	266 Joule St		Alcoa	TN	47	37701	1	Metropolitan area core: primary flow within an urbanized area of 50,000 and greater	US	Neurosurgery	Y	22551	Fusion of spine bones with removal of disc at upper spinal column, anterior approach	N	F	18	18	18	2325	1581.53	1254.04	1394.45
1427090448	Adams	Mark		M.D	M	I	5400 Mackinaw Rd	Suite 2300	Saginaw	MI	26	48604	1	Metropolitan area core: primary flow within an urbanized area of 50,000 and greater	US	Neurosurgery	Y	22551	Fusion of spine bones with removal of disc at upper spinal column, anterior approach	N	F	31	31	31	3320	1728.42	1379.15	1403.13
1427099035	Marouk	John	S	D.O.	M	I	2128 S Atlanta Pl		Tulsa	OK	40	74114	1	Metropolitan area core: primary flow within an urbanized area of 50,000 and greater	US	Neurosurgery	Y	22551	Fusion of spine bones with removal of disc at upper spinal column, anterior approach	N	F	15	15	15	4950	1643.74	1307.31	1365.34
1427153329	Campbell	John	A	M.D.	M	I	1221 Sixth St Ste 300		Traverse City	MI	26	49684	4	Micropolitan area core: primary flow within an urban cluster of 10,000 to 49,999	US	Neurosurgery	Y	22551	Fusion of spine bones with removal of disc at upper spinal column, anterior approach	N	F	12	12	12	2856.33	1712.5	1364.43	1403.13
1427261429	Boehm	Peter	E	MD	M	I	1010 E 3rd St Ste 202		Chattanooga	TN	47	37403	1	Metropolitan area core: primary flow within an urbanized area of 50,000 and greater	US	Neurosurgery	Y	22551	Fusion of spine bones with removal of disc at upper spinal column, anterior approach	N	F	27	27	27	3593	1515.89	1209.72	1380.07
1437101185	Swaid	Swaid	N	M.D.	M	I	513 Brookwood Blvd	Suite 372	Birmingham	AL	1	35209	1	Metropolitan area core: primary flow within an urbanized area of 50,000 and greater	US	Neurosurgery	Y	22551	Fusion of spine bones with removal of disc at upper spinal column, anterior approach	N	F	15	15	15	5000	1485.01	1190.68	1426.52
1437105194	Moriarity	John	L	M.D.	M	I	2470 Flowood Drive		Flowood	MS	28	39232	1	Metropolitan area core: primary flow within an urbanized area of 50,000 and greater	US	Neurosurgery	Y	22551	Fusion of spine bones with removal of disc at upper spinal column, anterior approach	N	F	11	11	11	11060	1394.13	1141.87	1394.63
1437233269	Van Gilder	John	G	MD	M	I	401 15th Ave S	101	Great Falls	MT	30	59405	1	Metropolitan area core: primary flow within an urbanized area of 50,000 and greater	US	Neurosurgery	Y	22551	Fusion of spine bones with removal of disc at upper spinal column, anterior approach	N	F	12	12	12	2459.28	1880.47	1459.58	1377.23
1437317567	Singh	Harshpal		M.D.	M	I	680 Kinderkamack Rd	Suite 300	Oradell	NJ	34	7649	1	Metropolitan area core: primary flow within an urbanized area of 50,000 and greater	US	Neurosurgery	Y	22551	Fusion of spine bones with removal of disc at upper spinal column, anterior approach	N	F	11	11	11	1508.87	1059.01	844	676.69
1437440757	Patel	Prayash	G		M	I	1010 E 3rd St	Suite 202	Chattanooga	TN	47	37403	1	Metropolitan area core: primary flow within an urbanized area of 50,000 and greater	US	Neurosurgery	Y	22551	Fusion of spine bones with removal of disc at upper spinal column, anterior approach	N	F	18	18	18	3593	1539.11	1230.39	1373.9
1437487188	Oh	Michael	C	M.D. PHD.	M	I	1411 N Beckley Ave	Pav Iii Ste#152	Dallas	TX	48	75203	1	Metropolitan area core: primary flow within an urbanized area of 50,000 and greater	US	Neurosurgery	Y	22551	Fusion of spine bones with removal of disc at upper spinal column, anterior approach	N	F	25	25	25	6951	1715.99	1370.13	1403.13
1437487709	Shaw	Andrew	B	M.D.	M	I	800 Prudential Dr Ste 1100		Jacksonville	FL	12	32207	1	Metropolitan area core: primary flow within an urbanized area of 50,000 and greater	US	Neurosurgery	Y	22551	Fusion of spine bones with removal of disc at upper spinal column, anterior approach	N	F	21	21	21	5594	1791.03	1427	1369.72
1447217666	Brennan	James	J	MD	M	I	1204 E Cheves St		Florence	SC	45	29506	1	Metropolitan area core: primary flow within an urbanized area of 50,000 and greater	US	Neurosurgery	Y	22551	Fusion of spine bones with removal of disc at upper spinal column, anterior approach	N	F	13	13	13	3453	1752.48	1401.54	1403.13
1447235577	Feldman	Robert	P	M.D.	M	I	1032 Mar Walt Dr	Suite 250	Fort Walton Beach	FL	12	32547	1	Metropolitan area core: primary flow within an urbanized area of 50,000 and greater	US	Neurosurgery	Y	22551	Fusion of spine bones with removal of disc at upper spinal column, anterior approach	N	F	15	15	15	9429	1856.35	1483.44	1403.13
1447253356	Detwiler	Paul	W	MD	M	I	700 Olympic Plaza Cir	Ste 850	Tyler	TX	48	75701	1	Metropolitan area core: primary flow within an urbanized area of 50,000 and greater	US	Neurosurgery	Y	22551	Fusion of spine bones with removal of disc at upper spinal column, anterior approach	N	F	11	11	11	5530	1668.8	1330.1	1403.13
1447275854	Day	Richard	A	MD	M	I	1190 Westwood Dr		Hamilton	MT	30	59840	7	Small town core: primary flow within an urban cluster of 2,500 to 9,999	US	Neurosurgery	Y	22551	Fusion of spine bones with removal of disc at upper spinal column, anterior approach	N	F	17	17	17	7910.12	1902.73	1519.87	1361.86
1447290861	Dimitrov	Dragan	F	M.D.	M	I	12 Upper Ragsdale Dr		Monterey	CA	6	93940	1	Metropolitan area core: primary flow within an urbanized area of 50,000 and greater	US	Neurosurgery	Y	22551	Fusion of spine bones with removal of disc at upper spinal column, anterior approach	N	F	15	15	15	4209	1722.95	1363.7	1393.46
1447298591	Skerhut	Holger	E	MD	M	I	2130 Ne Loop 410	Ste 230	San Antonio	TX	48	78217	1	Metropolitan area core: primary flow within an urbanized area of 50,000 and greater	US	Neurosurgery	Y	22551	Fusion of spine bones with removal of disc at upper spinal column, anterior approach	N	F	11	11	11	4400	1583.21	1255.67	1397.48
1447397708	Widdel	Lars		MD	M	I	2500 Rocky Mountain Ave	Smob Suite 340	Loveland	CO	8	80538	1	Metropolitan area core: primary flow within an urbanized area of 50,000 and greater	US	Neurosurgery	Y	22551	Fusion of spine bones with removal of disc at upper spinal column, anterior approach	N	F	11	11	11	3725.36	1783.64	1421.11	1403.13
1447485891	Crandall	Kenneth	M	MD	M	I	7505 Osler Dr Ste 104		Towson	MD	24	21204	1	Metropolitan area core: primary flow within an urbanized area of 50,000 and greater	US	Neurosurgery	Y	22551	Fusion of spine bones with removal of disc at upper spinal column, anterior approach	N	F	12	12	12	7687.17	1715.75	1369.14	1213.12
1457317901	Houston	Stephen	C	MD	M	I	1560 N 115th St	209	Seattle	WA	53	98133	1	Metropolitan area core: primary flow within an urbanized area of 50,000 and greater	US	Neurosurgery	Y	22551	Fusion of spine bones with removal of disc at upper spinal column, anterior approach	N	F	13	13	13	3934.52	1777.66	1416.07	1416.17
1457322406	Esce	Phillip	G	M.D.	M	I	1075 Boiling Springs Rd		Spartanburg	SC	45	29303	1	Metropolitan area core: primary flow within an urbanized area of 50,000 and greater	US	Neurosurgery	Y	22551	Fusion of spine bones with removal of disc at upper spinal column, anterior approach	N	F	18	18	18	7119	1588.43	1266.91	1403.13
1457325466	Rodrigue	Tina	C	MD	F	I	301 Riverview Avenue	Suite 400	Norfolk	VA	51	23510	1	Metropolitan area core: primary flow within an urbanized area of 50,000 and greater	US	Neurosurgery	Y	22551	Fusion of spine bones with removal of disc at upper spinal column, anterior approach	N	F	11	11	11	5839.55	1740.73	1368.6	1382.37
1457328155	Aulisi	Edward	F	MD	M	I	110 Irving St Nw	Suite G019	Washington	DC	11	20010	1	Metropolitan area core: primary flow within an urbanized area of 50,000 and greater	US	Neurosurgery	Y	22551	Fusion of spine bones with removal of disc at upper spinal column, anterior approach	N	F	19	19	19	4409.37	998.09	795.23	701.56
1457338949	Villalobos	Hunaldo	J	M.D.	M	I	801 N. Orange Avenue	Suite 720	Orlando	FL	12	32801	1	Metropolitan area core: primary flow within an urbanized area of 50,000 and greater	US	Neurosurgery	Y	22551	Fusion of spine bones with removal of disc at upper spinal column, anterior approach	N	F	23	23	23	11200	1796.39	1431.59	1372.63
1457350555	Solomon	Clifford	T	MD	M	I	301 Hospital Dr	Suite 803	Glen Burnie	MD	24	21061	1	Metropolitan area core: primary flow within an urbanized area of 50,000 and greater	US	Neurosurgery	Y	22551	Fusion of spine bones with removal of disc at upper spinal column, anterior approach	N	F	12	12	12	4231.5	2001.48	1599.54	1403.13
1457352080	Braun	Dale	E	M.D.	M	I	703 Tyler St	Suite 350	Sandusky	OH	39	44870	4	Micropolitan area core: primary flow within an urban cluster of 10,000 to 49,999	US	Neurosurgery	Y	22551	Fusion of spine bones with removal of disc at upper spinal column, anterior approach	N	F	16	16	16	4800	1684.85	1347.45	1359.28
1457354383	Durward	Quentin	J	MD	M	I	575 N Sioux Point Rd		Dakota Dunes	SD	46	57049	1	Metropolitan area core: primary flow within an urbanized area of 50,000 and greater	US	Neurosurgery	Y	22551	Fusion of spine bones with removal of disc at upper spinal column, anterior approach	N	F	13	13	13	6140.54	1512.05	1207.78	1349.16
1457356255	Hamilton	Harold	B	M.D.	M	I	205 Woodhew Dr	Ste 200	Waco	TX	48	76712	1	Metropolitan area core: primary flow within an urbanized area of 50,000 and greater	US	Neurosurgery	Y	22551	Fusion of spine bones with removal of disc at upper spinal column, anterior approach	N	F	31	31	31	6520	1668.76	1325.28	1398.45
1457371809	Holmes	Brian		MD	M	I	17 Western Maryland Pkwy	Suite 100	Hagerstown	MD	24	21740	1	Metropolitan area core: primary flow within an urbanized area of 50,000 and greater	US	Neurosurgery	Y	22551	Fusion of spine bones with removal of disc at upper spinal column, anterior approach	N	F	14	14	14	7045	1750.36	1399.85	1353.02
1457415754	Yeh	Peter	J	M.D.	M	I	4888 Loop Central Dr	Ste 540	Houston	TX	48	77081	1	Metropolitan area core: primary flow within an urbanized area of 50,000 and greater	US	Neurosurgery	Y	22551	Fusion of spine bones with removal of disc at upper spinal column, anterior approach	N	F	17	17	17	22250	1712.08	1375.15	1382.5
1457460370	Randle	James	M	M.D.	M	I	5500 North St		Nacogdoches	TX	48	75965	5	Micropolitan high commuting: primary flow 30% or more to a urban cluster of 10,000 to 49,999	US	Neurosurgery	Y	22551	Fusion of spine bones with removal of disc at upper spinal column, anterior approach	N	F	19	19	19	4594	1666.94	1328.24	1403.13
1457513749	Hartley	Chad	E	MD	M	I	72 Lake Havasu Ave S Ste 102		Lake Havasu City	AZ	4	86403	1	Metropolitan area core: primary flow within an urbanized area of 50,000 and greater	US	Neurosurgery	Y	22551	Fusion of spine bones with removal of disc at upper spinal column, anterior approach	N	F	13	13	13	5300	1656.41	1321.5	1362.65
1457551228	Broadway	Steven	J	M.D.	M	I	2829 University Dr S Ste 202		Fargo	ND	38	58103	1	Metropolitan area core: primary flow within an urbanized area of 50,000 and greater	US	Neurosurgery	Y	22551	Fusion of spine bones with removal of disc at upper spinal column, anterior approach	N	F	15	15	15	8393	1585.87	1263.54	1403.13
1457553836	Beshay	Joseph	E	MD	M	I	7777 Forest Ln Ste A337		Dallas	TX	48	75230	1	Metropolitan area core: primary flow within an urbanized area of 50,000 and greater	US	Neurosurgery	Y	22551	Fusion of spine bones with removal of disc at upper spinal column, anterior approach	N	F	19	19	19	5330	1661.48	1328.53	1335.19
1457563587	Sweaney	Joshua	C	D.O.	M	I	1905 W 32nd St	Suite 403	Joplin	MO	29	64804	1	Metropolitan area core: primary flow within an urbanized area of 50,000 and greater	US	Neurosurgery	Y	22551	Fusion of spine bones with removal of disc at upper spinal column, anterior approach	N	F	17	18	18	5309.5	1441.02	1152.03	1130.3
1457619967	Brown	Matthew	T	M.D.	M	I	1910 Blanding St		Columbia	SC	45	29201	1	Metropolitan area core: primary flow within an urbanized area of 50,000 and greater	US	Neurosurgery	Y	22551	Fusion of spine bones with removal of disc at upper spinal column, anterior approach	N	F	15	15	15	5879	1516.74	1216.66	1426.52
1457667446	Tyler	Lindsey	H	MD	F	I	800 Rose St		Lexington	KY	21	40536	1	Metropolitan area core: primary flow within an urbanized area of 50,000 and greater	US	Neurosurgery	Y	22551	Fusion of spine bones with removal of disc at upper spinal column, anterior approach	N	F	17	17	17	4949.47	1606.64	1294.15	1423.76
1467405233	Main	John	T	DO	M	I	1725 Se 28th Loop Ste 102		Ocala	FL	12	34471	1	Metropolitan area core: primary flow within an urbanized area of 50,000 and greater	US	Neurosurgery	Y	22551	Fusion of spine bones with removal of disc at upper spinal column, anterior approach	N	F	16	16	16	6880	1850.2	1477.29	1403.13
1467417444	Kaibara	Taro		MD	M	I	1875 W Frye Rd Ste 300		Chandler	AZ	4	85224	1	Metropolitan area core: primary flow within an urbanized area of 50,000 and greater	US	Neurosurgery	Y	22551	Fusion of spine bones with removal of disc at upper spinal column, anterior approach	N	F	17	17	17	7000	1720.62	1375.76	1403.13
1467441766	Eppley	Matthew	J	MD	M	I	774 Christiana Rd	Suite 202	Newark	DE	10	19713	1	Metropolitan area core: primary flow within an urbanized area of 50,000 and greater	US	Neurosurgery	Y	22551	Fusion of spine bones with removal of disc at upper spinal column, anterior approach	N	F	18	18	18	8500	1780.83	1422.69	1364.15
1467453886	Tao	Cheng	W	MD	M	I	201 Governors Drive	1st Floor	Huntsville	AL	1	35801	1	Metropolitan area core: primary flow within an urbanized area of 50,000 and greater	US	Neurosurgery	Y	22551	Fusion of spine bones with removal of disc at upper spinal column, anterior approach	N	F	16	16	16	4739	1571.06	1255.71	1403.13
1467477463	Elshihabi	Said		MD	M	I	718 Cherokee St Ne		Marietta	GA	13	30060	1	Metropolitan area core: primary flow within an urbanized area of 50,000 and greater	US	Neurosurgery	Y	22551	Fusion of spine bones with removal of disc at upper spinal column, anterior approach	N	F	22	23	23	22515.4	1784.36	1421.69	1403.13
1467542449	Boehm	Peter	E	M.D.	M	I	1010 E 3rd St Ste 202		Chattanooga	TN	47	37403	1	Metropolitan area core: primary flow within an urbanized area of 50,000 and greater	US	Neurosurgery	Y	22551	Fusion of spine bones with removal of disc at upper spinal column, anterior approach	N	F	22	22	22	538.95	254.17	203.19	142.871
1467616672	Schapiro	Robert	N	M.D.	M	I	2 Medical Center Dr	Suite 503	Springfield	MA	25	1107	1	Metropolitan area core: primary flow within an urbanized area of 50,000 and greater	US	Neurosurgery	Y	22551	Fusion of spine bones with removal of disc at upper spinal column, anterior approach	N	F	20	20	20	3780.5	1751.34	1390.25	1336.52
1467618025	Halpin	Ryan	J	M.D.	M	I	3901 Capital Mall Dr Sw	Ste A	Olympia	WA	53	98502	1	Metropolitan area core: primary flow within an urbanized area of 50,000 and greater	US	Neurosurgery	Y	22551	Fusion of spine bones with removal of disc at upper spinal column, anterior approach	N	F	22	22	22	5248	1642.02	1310.76	1385.44
1467650663	Jarrell	Stuart	T	MD	M	I	225 Baldwin Ave		Charlotte	NC	37	28204	1	Metropolitan area core: primary flow within an urbanized area of 50,000 and greater	US	Neurosurgery	Y	22551	Fusion of spine bones with removal of disc at upper spinal column, anterior approach	N	F	12	12	12	8041	1648.24	1304.76	1391.04
1467656728	Reames	Davis	L	M.D.	M	I	4 Jackson Blvd.		Savannah	GA	13	31405	1	Metropolitan area core: primary flow within an urbanized area of 50,000 and greater	US	Neurosurgery	Y	22551	Fusion of spine bones with removal of disc at upper spinal column, anterior approach	N	F	17	17	17	8150	1651.79	1313.62	1415.23
1477503597	Gocio	Allan	C	M.D.	M	I	225 Medical Center Dr	Suite 401	Paducah	KY	21	42003	4	Micropolitan area core: primary flow within an urban cluster of 10,000 to 49,999	US	Neurosurgery	Y	22551	Fusion of spine bones with removal of disc at upper spinal column, anterior approach	N	F	20	20	20	3560	1564.88	1244.82	1393.36
1477512762	Watt	Tim	J	M.D.	M	I	4141 5th St		Rapid City	SD	46	57701	1	Metropolitan area core: primary flow within an urbanized area of 50,000 and greater	US	Neurosurgery	Y	22551	Fusion of spine bones with removal of disc at upper spinal column, anterior approach	N	F	11	11	11	6912	1589.6	1267.02	1403.13
1477536100	Gallo	Catherine	J	MD	F	I	74b Centennial Loop	Suite 100	Eugene	OR	41	97401	1	Metropolitan area core: primary flow within an urbanized area of 50,000 and greater	US	Neurosurgery	Y	22551	Fusion of spine bones with removal of disc at upper spinal column, anterior approach	N	F	25	25	25	5088.69	1702.14	1360.42	1402.85
1477541456	Dominique	Devanand	A	MD	M	I	1204 E Cheves St		Florence	SC	45	29506	1	Metropolitan area core: primary flow within an urbanized area of 50,000 and greater	US	Neurosurgery	Y	22551	Fusion of spine bones with removal of disc at upper spinal column, anterior approach	N	F	14	14	14	4728.36	1486.97	1184.74	1310.92
1477554517	Johnson	John	D	MD	M	I	4715 Whitesburg Dr Se		Huntsville	AL	1	35802	1	Metropolitan area core: primary flow within an urbanized area of 50,000 and greater	US	Neurosurgery	Y	22551	Fusion of spine bones with removal of disc at upper spinal column, anterior approach	N	F	26	27	27	4600	1496.43	1198.95	1423.74
1477564441	Harron	Raymond	V	D.O.	M	I	150 Spartan Dr		Salem	VA	51	24153	1	Metropolitan area core: primary flow within an urbanized area of 50,000 and greater	US	Neurosurgery	Y	22551	Fusion of spine bones with removal of disc at upper spinal column, anterior approach	N	F	12	12	12	5500	1618.78	1285.49	1421
1477754513	Petr	Michael	J	MD, PHD	M	I	7807 Baymeadows Rd E Ste 208		Jacksonville	FL	12	32256	1	Metropolitan area core: primary flow within an urbanized area of 50,000 and greater	US	Neurosurgery	Y	22551	Fusion of spine bones with removal of disc at upper spinal column, anterior approach	N	F	27	27	27	5735	1720.21	1379.61	1377.15
1477780906	Reding	Jonathan	A	M.D.	M	I	9601 Baptist Health Dr	#310	Little Rock	AR	5	72205	1	Metropolitan area core: primary flow within an urbanized area of 50,000 and greater	US	Neurosurgery	Y	22551	Fusion of spine bones with removal of disc at upper spinal column, anterior approach	N	F	11	11	11	3657	1576.93	1258.87	1403.13
1477796365	Dowdy	Justin	T	M.D.	M	I	1 Mercy Ln	Suite 502	Hot Springs	AR	5	71913	1	Metropolitan area core: primary flow within an urbanized area of 50,000 and greater	US	Neurosurgery	Y	22551	Fusion of spine bones with removal of disc at upper spinal column, anterior approach	N	F	14	14	14	3129	1509.71	1208.21	1422.15
1477814648	Lynagh	Robert	M	D.O.	M	I	1500 Lansdowne Ave		Darby	PA	42	19023	1	Metropolitan area core: primary flow within an urbanized area of 50,000 and greater	US	Neurosurgery	Y	22551	Fusion of spine bones with removal of disc at upper spinal column, anterior approach	N	F	18	18	18	4026.75	1940.75	1546.29	1403.13
1487626560	Huffmon	George	V	MD	M	I	2208 S 17th St	Suite 201	Wilmington	NC	37	28401	1	Metropolitan area core: primary flow within an urbanized area of 50,000 and greater	US	Neurosurgery	Y	22551	Fusion of spine bones with removal of disc at upper spinal column, anterior approach	N	F	16	16	16	5011.44	1586	1264.35	1359.28
1487647517	Traynelis	Vincent	C	MD	M	I	1725 W Harrison St	Suite 970	Chicago	IL	17	60612	1	Metropolitan area core: primary flow within an urbanized area of 50,000 and greater	US	Neurosurgery	Y	22551	Fusion of spine bones with removal of disc at upper spinal column, anterior approach	N	F	17	17	17	6414	2012.67	1615.17	1418.84
1487647616	Reiss	Steven	J	MD	M	I	3900 Kresge Way	Ste 51	Louisville	KY	21	40207	1	Metropolitan area core: primary flow within an urbanized area of 50,000 and greater	US	Neurosurgery	Y	22551	Fusion of spine bones with removal of disc at upper spinal column, anterior approach	N	F	25	25	25	3859	1658.61	1323.43	1401.07
1487658019	Barnett	Florence	C	MD	F	I	3333 Old Milton Pkwy Ste 300		Alpharetta	GA	13	30005	1	Metropolitan area core: primary flow within an urbanized area of 50,000 and greater	US	Neurosurgery	Y	22551	Fusion of spine bones with removal of disc at upper spinal column, anterior approach	N	F	17	17	17	5655	1797.01	1434.34	1403.13
1487699112	Hylton	Phillip	D	M.D.	M	I	3901 Rainbow Blvd	Ms 3021	Kansas City	KS	20	66103	1	Metropolitan area core: primary flow within an urbanized area of 50,000 and greater	US	Neurosurgery	Y	22551	Fusion of spine bones with removal of disc at upper spinal column, anterior approach	N	F	11	11	11	3718	1686.76	1367.5	1435.02
1487826079	Bruner	Harlan	J	M.D.	M	I	2142 W Broad St	Building 100, Ste 200	Athens	GA	13	30606	1	Metropolitan area core: primary flow within an urbanized area of 50,000 and greater	US	Neurosurgery	Y	22551	Fusion of spine bones with removal of disc at upper spinal column, anterior approach	N	F	15	15	15	10500	1613.95	1287.23	1426.52
1487862926	Oberlander	Eric	K	MD	M	I	10101 Park Rowe Ave Ste 200		Baton Rouge	LA	22	70810	1	Metropolitan area core: primary flow within an urbanized area of 50,000 and greater	US	Neurosurgery	Y	22551	Fusion of spine bones with removal of disc at upper spinal column, anterior approach	N	F	56	56	56	8794.4	1615.36	1303.1	1261.32
1497706402	Magge	Subu		M.D.	M	I	Lahey Clinic	41 Mall Rd	Burlington	MA	25	1805	1	Metropolitan area core: primary flow within an urbanized area of 50,000 and greater	US	Neurosurgery	Y	22551	Fusion of spine bones with removal of disc at upper spinal column, anterior approach	N	F	13	13	13	4783	1939.17	1550.3	1403.13
1497748693	Pool	Henry	A	M.D.	M	I	1130 N Church St	Suite 200	Greensboro	NC	37	27401	1	Metropolitan area core: primary flow within an urbanized area of 50,000 and greater	US	Neurosurgery	Y	22551	Fusion of spine bones with removal of disc at upper spinal column, anterior approach	N	F	15	15	15	6030.67	1176.13	937.08	972.84
1497750012	Voss	Nicholas	F	MD	M	I	4300 W Main St Ste 405		Dothan	AL	1	36305	1	Metropolitan area core: primary flow within an urbanized area of 50,000 and greater	US	Neurosurgery	Y	22551	Fusion of spine bones with removal of disc at upper spinal column, anterior approach	N	F	19	20	20	4466	1543.89	1218.62	1366.88
1497755391	Kubala	Mark	J	MD	M	I	2965 Harrison St	Suite 111	Beaumont	TX	48	77702	1	Metropolitan area core: primary flow within an urbanized area of 50,000 and greater	US	Neurosurgery	Y	22551	Fusion of spine bones with removal of disc at upper spinal column, anterior approach	N	F	18	18	18	5600	233.604	186.828	121.614
1497756951	Swann	Karl	W	MD	M	I	4410 Medical Dr	Suite 610	San Antonio	TX	48	78229	1	Metropolitan area core: primary flow within an urbanized area of 50,000 and greater	US	Neurosurgery	Y	22551	Fusion of spine bones with removal of disc at upper spinal column, anterior approach	N	F	12	12	12	5000	1561.54	1251.06	1432.36
1497785661	Banister	William	M	M.D.	M	I	3101 Hobbs Rd Ste 202		Amarillo	TX	48	79109	1	Metropolitan area core: primary flow within an urbanized area of 50,000 and greater	US	Neurosurgery	Y	22551	Fusion of spine bones with removal of disc at upper spinal column, anterior approach	N	F	24	24	24	4145.58	1666.41	1327.71	1403.13
1497788160	Ganz	William	F	M.D.	M	I	2236 N Merrit Creek Loop	Suite A	Coeur D Alene	ID	16	83814	1	Metropolitan area core: primary flow within an urbanized area of 50,000 and greater	US	Neurosurgery	Y	22551	Fusion of spine bones with removal of disc at upper spinal column, anterior approach	N	F	11	11	11	5190	1586.26	1268.31	1403.13
1497808505	Nakata	Gordon	K	M.D.	M	I	46 North St		Hyannis	MA	25	2601	1	Metropolitan area core: primary flow within an urbanized area of 50,000 and greater	US	Neurosurgery	Y	22551	Fusion of spine bones with removal of disc at upper spinal column, anterior approach	N	F	14	14	14	4244.9	1854.84	1481.73	1403.13
1497856959	Doyle	Michael	J	MD	M	I	4130 Dutchmans Ln Ste 300		Louisville	KY	21	40207	1	Metropolitan area core: primary flow within an urbanized area of 50,000 and greater	US	Neurosurgery	Y	22551	Fusion of spine bones with removal of disc at upper spinal column, anterior approach	N	F	17	17	17	4785.18	1509.48	1194.73	1343.51
1497919310	Andrade	Nicholas	S	M.D.	M	I	700 Olympic Plaza Cir Ste 850		Tyler	TX	48	75701	1	Metropolitan area core: primary flow within an urbanized area of 50,000 and greater	US	Neurosurgery	Y	22551	Fusion of spine bones with removal of disc at upper spinal column, anterior approach	N	F	12	12	12	4326	1641.08	1311.13	1366.88
1497956403	Bowie	Charles	R	M.D.	M	I	10101 Park Rowe Ave	Ste. 200	Baton Rouge	LA	22	70810	1	Metropolitan area core: primary flow within an urbanized area of 50,000 and greater	US	Neurosurgery	Y	22551	Fusion of spine bones with removal of disc at upper spinal column, anterior approach	N	F	39	39	39	8198.53	1754.53	1403.19	1385.14
1508077884	Connor	David	E	D.O.	M	I	9601 Baptist Health Dr		Little Rock	AR	5	72205	1	Metropolitan area core: primary flow within an urbanized area of 50,000 and greater	US	Neurosurgery	Y	22551	Fusion of spine bones with removal of disc at upper spinal column, anterior approach	N	F	18	18	18	3657	1405.34	1121.11	1440.62
1508804857	Bailey	Byron	N	MD	M	I	2145 Henry Tecklenburg Dr	Ste 200	Charleston	SC	45	29414	1	Metropolitan area core: primary flow within an urbanized area of 50,000 and greater	US	Neurosurgery	Y	22551	Fusion of spine bones with removal of disc at upper spinal column, anterior approach	N	F	14	14	14	5187	1427.25	1140.18	1202.68
1508823386	Rhea	Andrew	H	MD	M	I	1204 E Cheves St		Florence	SC	45	29506	1	Metropolitan area core: primary flow within an urbanized area of 50,000 and greater	US	Neurosurgery	Y	22551	Fusion of spine bones with removal of disc at upper spinal column, anterior approach	N	F	14	14	14	4996	1510.04	1211.49	1428.19
1508843053	Mcallister	William	H	MD	M	I	12200 Warwick Blvd	Ste 410	Newport News	VA	51	23601	1	Metropolitan area core: primary flow within an urbanized area of 50,000 and greater	US	Neurosurgery	Y	22551	Fusion of spine bones with removal of disc at upper spinal column, anterior approach	N	F	20	20	20	3382.5	1664	1329.73	1420.67
1508849936	Harrison	Michael	J	MD	M	I	480 Hawthorn St		N Dartmouth	MA	25	2747	1	Metropolitan area core: primary flow within an urbanized area of 50,000 and greater	US	Neurosurgery	Y	22551	Fusion of spine bones with removal of disc at upper spinal column, anterior approach	N	F	12	12	12	9327.17	1726.92	1377.24	1292.92
1518067727	Cassidy	John	R	M.D.	M	I	842 Sunset Lake Blvd	Suite 302	Venice	FL	12	34292	1	Metropolitan area core: primary flow within an urbanized area of 50,000 and greater	US	Neurosurgery	Y	22551	Fusion of spine bones with removal of disc at upper spinal column, anterior approach	N	F	19	19	19	1782.11	1710.47	1367.54	1284.42
1518908896	Buchanan	Russell	I	M.D.	M	I	2413 W Ridgeway Ave		Waterloo	IA	19	50701	1	Metropolitan area core: primary flow within an urbanized area of 50,000 and greater	US	Neurosurgery	Y	22551	Fusion of spine bones with removal of disc at upper spinal column, anterior approach	N	F	13	13	13	3917	1542.14	1217.35	1391.97
1518946615	Abel	Todd		MD	M	I	1932 Alcoa Hwy	Ste 255	Knoxville	TN	47	37920	1	Metropolitan area core: primary flow within an urbanized area of 50,000 and greater	US	Neurosurgery	Y	22551	Fusion of spine bones with removal of disc at upper spinal column, anterior approach	N	F	27	27	27	7561	1575.21	1256.57	1403.13
1518960483	Eggers	David	M	MD	M	I	2200 E Parrish Ave	Bldg D Suite 100	Owensboro	KY	21	42303	1	Metropolitan area core: primary flow within an urbanized area of 50,000 and greater	US	Neurosurgery	Y	22551	Fusion of spine bones with removal of disc at upper spinal column, anterior approach	N	F	33	33	33	7387.93	1595.78	1271.39	1377.73
1528018785	Rahimifar	Majid		M.D.	M	I	2601 Oswell St	Ste 101	Bakersfield	CA	6	93306	1	Metropolitan area core: primary flow within an urbanized area of 50,000 and greater	US	Neurosurgery	Y	22551	Fusion of spine bones with removal of disc at upper spinal column, anterior approach	N	F	15	15	15	3000	1535.06	1223.11	1262.82
1528033651	Rajjoub	Rodwan	K	M.D.	M	I	904 Campbell St	Suite 104	Williamsport	PA	42	17701	1	Metropolitan area core: primary flow within an urbanized area of 50,000 and greater	US	Neurosurgery	Y	22551	Fusion of spine bones with removal of disc at upper spinal column, anterior approach	N	F	22	22	22	3803	1689.22	1353.05	1419.07
1528078870	Hoover	Devon	A	MD	M	I	22201 Moross Rd	Ste 352	Detroit	MI	26	48236	1	Metropolitan area core: primary flow within an urbanized area of 50,000 and greater	US	Neurosurgery	Y	22551	Fusion of spine bones with removal of disc at upper spinal column, anterior approach	N	F	11	11	11	3168.73	1706.74	1364.96	1371.24
1528094851	Ilercil	Orhan		M.D.	M	I	1 Layfair Dr	Suite 120	Flowood	MS	28	39232	1	Metropolitan area core: primary flow within an urbanized area of 50,000 and greater	US	Neurosurgery	Y	22551	Fusion of spine bones with removal of disc at upper spinal column, anterior approach	N	F	15	15	15	8500	1457.04	1151.15	1403.13
1528129228	Betancourt	Alejandro	J	MD	M	I	597 W. Sesame Dr.	Suite D.	Harlingen	TX	48	78550	1	Metropolitan area core: primary flow within an urbanized area of 50,000 and greater	US	Neurosurgery	Y	22551	Fusion of spine bones with removal of disc at upper spinal column, anterior approach	N	F	19	19	19	5063	1607.58	1275.95	1411.06
1528160686	Boyd	Scott	B	M.D.	M	I	222 E Medical Ln Ste 100&200		West Columbia	SC	45	29169	1	Metropolitan area core: primary flow within an urbanized area of 50,000 and greater	US	Neurosurgery	Y	22551	Fusion of spine bones with removal of disc at upper spinal column, anterior approach	N	F	37	37	37	5765	1554.75	1236.51	1384.09
1528195252	Cochran	Daniel	C	M.D.	M	I	620 24th Ave Sw		Norman	OK	40	73069	1.1	Secondary flow 30% to <50% to a larger urbanized area of 50,000 and greater	US	Neurosurgery	Y	22551	Fusion of spine bones with removal of disc at upper spinal column, anterior approach	N	F	18	18	18	3351	1632.19	1308.99	1422.62
1528201092	Zhang	Shihao		MD	M	I	6767a S Yale Ave		Tulsa	OK	40	74136	1	Metropolitan area core: primary flow within an urbanized area of 50,000 and greater	US	Neurosurgery	Y	22551	Fusion of spine bones with removal of disc at upper spinal column, anterior approach	N	F	22	23	23	2058.75	1691	1347.3	1403.13
1528218773	Qandah	Aziz Basem Nicholas		D.O.	M	I	83 Genesee St		New Hartford	NY	36	13413	1	Metropolitan area core: primary flow within an urbanized area of 50,000 and greater	US	Neurosurgery	Y	22551	Fusion of spine bones with removal of disc at upper spinal column, anterior approach	N	F	15	15	15	5878.03	1394.38	1113.51	1379.74
1528262110	Salinas	Paul		M.D.	M	I	8350 Dallas Pkwy	Suite 200	Frisco	TX	48	75034	1	Metropolitan area core: primary flow within an urbanized area of 50,000 and greater	US	Neurosurgery	Y	22551	Fusion of spine bones with removal of disc at upper spinal column, anterior approach	N	F	13	13	13	11600	1672.05	1332.29	1403.13
1528398203	Martinez	Joseph	L	M.D.	M	I	6102 82nd St Ste 9		Lubbock	TX	48	79424	1	Metropolitan area core: primary flow within an urbanized area of 50,000 and greater	US	Neurosurgery	Y	22551	Fusion of spine bones with removal of disc at upper spinal column, anterior approach	N	F	12	12	12	5284.5	1688.6	1346.54	1399.83
1538152400	Wilson	Diana	E	M.D.	F	I	1325 Pennsylvania Ave Ste 890		Fort Worth	TX	48	76104	1	Metropolitan area core: primary flow within an urbanized area of 50,000 and greater	US	Neurosurgery	Y	22551	Fusion of spine bones with removal of disc at upper spinal column, anterior approach	N	F	11	11	11	9506.73	1614.87	1286.67	1339.35
1538195920	Nardone	Emilio	M	M.D.	M	I	1015 S Mercer Ave		Bloomington	IL	17	61701	1	Metropolitan area core: primary flow within an urbanized area of 50,000 and greater	US	Neurosurgery	Y	22551	Fusion of spine bones with removal of disc at upper spinal column, anterior approach	N	F	24	24	24	12396.4	1751.25	1398.49	1403.13
1538261615	Gunter	Brett	C	M.D.	M	I	222 E Medical Ln Ste 200		West Columbia	SC	45	29169	1	Metropolitan area core: primary flow within an urbanized area of 50,000 and greater	US	Neurosurgery	Y	22551	Fusion of spine bones with removal of disc at upper spinal column, anterior approach	N	F	25	25	25	5765	1476.09	1178.05	1288.68
1538350830	Weimar	James	D	M.D., PH.D.	M	I	3223 N Webb Rd	Suite 1	Wichita	KS	20	67226	1	Metropolitan area core: primary flow within an urbanized area of 50,000 and greater	US	Neurosurgery	Y	22551	Fusion of spine bones with removal of disc at upper spinal column, anterior approach	N	F	18	18	18	5146	1620.34	1295.35	1403.13
1548210107	Errington	Bret	D	M.D.	M	I	7120 W 9th Ave		Amarillo	TX	48	79106	1	Metropolitan area core: primary flow within an urbanized area of 50,000 and greater	US	Neurosurgery	Y	22551	Fusion of spine bones with removal of disc at upper spinal column, anterior approach	N	F	21	21	21	1693.51	1613.31	1274.61	1403.13
1548238108	Bybee	David	B	M.D.	M	I	4016 Dale Rd		Modesto	CA	6	95356	1	Metropolitan area core: primary flow within an urbanized area of 50,000 and greater	US	Neurosurgery	Y	22551	Fusion of spine bones with removal of disc at upper spinal column, anterior approach	N	F	11	11	11	10606	1690.4	1346.83	1403.13
1548243009	Siegal	Joel	D	MD	M	I	3659 Green Rd	#318	Beachwood	OH	39	44122	1	Metropolitan area core: primary flow within an urbanized area of 50,000 and greater	US	Neurosurgery	Y	22551	Fusion of spine bones with removal of disc at upper spinal column, anterior approach	N	F	11	12	12	5227	1669.27	1329.99	1366.88
1548253503	Loftus	Thomas	S	M.D.	M	I	2200 Park Bend Dr.	Bldg. 2, Suite 202	Austin	TX	48	78758	1	Metropolitan area core: primary flow within an urbanized area of 50,000 and greater	US	Neurosurgery	Y	22551	Fusion of spine bones with removal of disc at upper spinal column, anterior approach	N	F	37	37	37	8392	1723.64	1377.83	1403.13
1548281363	Barnes	Bryan	B	M.D.	M	I	2142 W Broad St	Bldg 100 Suite 200	Athens	GA	13	30606	1	Metropolitan area core: primary flow within an urbanized area of 50,000 and greater	US	Neurosurgery	Y	22551	Fusion of spine bones with removal of disc at upper spinal column, anterior approach	N	F	28	28	28	10500	1737.96	1387.9	1403.13
1548286412	Chittum	Christopher		M.D.	M	I	1075 Boiling Springs Rd		Spartanburg	SC	45	29303	1	Metropolitan area core: primary flow within an urbanized area of 50,000 and greater	US	Neurosurgery	Y	22551	Fusion of spine bones with removal of disc at upper spinal column, anterior approach	N	F	13	13	13	7119	1585.41	1263.89	1403.13
1548354459	Oberer	Daniel	M	MD	M	I	225 Baldwin Ave		Charlotte	NC	37	28204	1	Metropolitan area core: primary flow within an urbanized area of 50,000 and greater	US	Neurosurgery	Y	22551	Fusion of spine bones with removal of disc at upper spinal column, anterior approach	N	F	22	22	22	8114.09	1540.45	1231.07	1387.18
1548358385	Kaplan	Barry	J	M.D.	M	I	1740 Se 18th St	Suite 1201	Ocala	FL	12	34471	1	Metropolitan area core: primary flow within an urbanized area of 50,000 and greater	US	Neurosurgery	Y	22551	Fusion of spine bones with removal of disc at upper spinal column, anterior approach	N	F	18	18	18	5583	1862.19	1489.28	1403.13
1548463102	Smith	Justin	S	MD	M	I	415 Ray C Hunt Dr Ste 3100		Charlottesville	VA	51	22903	1	Metropolitan area core: primary flow within an urbanized area of 50,000 and greater	US	Neurosurgery	Y	22551	Fusion of spine bones with removal of disc at upper spinal column, anterior approach	N	F	11	11	11	8709	1483.64	1186.53	1187.88
1548472343	Rughani	Anand	I	MD	M	I	49 Spring St		Scarborough	ME	23	4074	1	Metropolitan area core: primary flow within an urbanized area of 50,000 and greater	US	Neurosurgery	Y	22551	Fusion of spine bones with removal of disc at upper spinal column, anterior approach	N	F	11	11	11	3644.91	1693.46	1353.78	1403.13
1558344507	Schultz	Karl	D	MD	M	I	1240 Jesse Jewell Pkwy Se	Ste 300	Gainesville	GA	13	30501	1	Metropolitan area core: primary flow within an urbanized area of 50,000 and greater	US	Neurosurgery	Y	22551	Fusion of spine bones with removal of disc at upper spinal column, anterior approach	N	F	13	13	13	7180.48	1143	902.727	852.305
1558352831	Stern	Joseph	D	MD	M	I	1130 N Church St	Suite 200	Greensboro	NC	37	27401	1	Metropolitan area core: primary flow within an urbanized area of 50,000 and greater	US	Neurosurgery	Y	22551	Fusion of spine bones with removal of disc at upper spinal column, anterior approach	N	F	12	12	12	7538.42	1511.05	1203.92	1295.56
1558505172	Gandhi	Gautam	K	M.D., PH.D.	M	I	4301 W Markham St	Slot #783	Little Rock	AR	5	72205	1	Metropolitan area core: primary flow within an urbanized area of 50,000 and greater	US	Neurosurgery	Y	22551	Fusion of spine bones with removal of disc at upper spinal column, anterior approach	N	F	25	25	25	3657	1537.29	1220.12	1405.56
1558568279	Pirris	Stephen		MD	M	I	4205 Belfort Rd Ste 1100		Jacksonville	FL	12	32216	1	Metropolitan area core: primary flow within an urbanized area of 50,000 and greater	US	Neurosurgery	Y	22551	Fusion of spine bones with removal of disc at upper spinal column, anterior approach	N	F	12	12	12	5583	1858.38	1485.47	1403.13
1558578344	Karanth	Kota	S	M.D.	M	I	354 Merrimack St	Bldg. 1	Lawrence	MA	25	1843	1	Metropolitan area core: primary flow within an urbanized area of 50,000 and greater	US	Neurosurgery	Y	22551	Fusion of spine bones with removal of disc at upper spinal column, anterior approach	N	F	13	13	13	5262.69	1878.96	1501	1403.13
1558585927	Gust	Troy	D	M.D.	M	I	1210 W 18th St	Ste 100	Sioux Falls	SD	46	57104	1	Metropolitan area core: primary flow within an urbanized area of 50,000 and greater	US	Neurosurgery	Y	22551	Fusion of spine bones with removal of disc at upper spinal column, anterior approach	N	F	13	13	13	7525	1548.89	1238.72	1349.16
1568439172	Gold	Rammy	S	MD	M	I	1212 Garfield Ave	Suite 300	Parkersburg	WV	54	26101	1	Metropolitan area core: primary flow within an urbanized area of 50,000 and greater	US	Neurosurgery	Y	22551	Fusion of spine bones with removal of disc at upper spinal column, anterior approach	N	F	22	22	22	5990.59	1564.64	1233.23	1243.57
1568445476	Kim	Kee	D	M.D.	M	I	4860 Y St	Suite 3740 Acc	Sacramento	CA	6	95817	1	Metropolitan area core: primary flow within an urbanized area of 50,000 and greater	US	Neurosurgery	Y	22551	Fusion of spine bones with removal of disc at upper spinal column, anterior approach	N	F	21	21	21	6113	1705.65	1355.5	1361.79
1568465474	Grahm	Thomas	W	MD	M	I	700 Olympic Plaza Cir	Ste 850	Tyler	TX	48	75701	1	Metropolitan area core: primary flow within an urbanized area of 50,000 and greater	US	Neurosurgery	Y	22551	Fusion of spine bones with removal of disc at upper spinal column, anterior approach	N	F	16	16	16	4977	1426.13	1137.24	1149.71
1568469609	Zerick	William	R	M.D.	M	I	955 Eastwind Dr		Westerville	OH	39	43081	1	Metropolitan area core: primary flow within an urbanized area of 50,000 and greater	US	Neurosurgery	Y	22551	Fusion of spine bones with removal of disc at upper spinal column, anterior approach	N	F	23	23	23	3544	1303.78	1038.78	1448.88
1568470904	Bucci	Michael	N	M.D.	M	I	3 Saint Francis Dr	Suite 490	Greenville	SC	45	29601	1	Metropolitan area core: primary flow within an urbanized area of 50,000 and greater	US	Neurosurgery	Y	22551	Fusion of spine bones with removal of disc at upper spinal column, anterior approach	N	F	13	13	13	5120	1603.86	1265.97	1387.09
1568546612	Haglund	Michael	M	MD	M	I	2100 Erwin Rd		Durham	NC	37	27710	1	Metropolitan area core: primary flow within an urbanized area of 50,000 and greater	US	Neurosurgery	Y	22551	Fusion of spine bones with removal of disc at upper spinal column, anterior approach	N	F	81	81	81	9000	1645.45	1308.77	1387.89
1568692887	Edwards	John	R	MD	M	I	1055 N 300 W Ste 400		Provo	UT	49	84604	1	Metropolitan area core: primary flow within an urbanized area of 50,000 and greater	US	Neurosurgery	Y	22551	Fusion of spine bones with removal of disc at upper spinal column, anterior approach	N	F	12	12	12	5994.75	1774.25	1417.01	1402.09
1568949055	Tymchak	Zane	A	MD	M	I	550 17th Ave Ste 500		Seattle	WA	53	98122	1	Metropolitan area core: primary flow within an urbanized area of 50,000 and greater	US	Neurosurgery	Y	22551	Fusion of spine bones with removal of disc at upper spinal column, anterior approach	N	F	12	12	12	1120.7	271.545	216.352	112.25
1578508354	Klopfenstein	Jeffrey	D	M.D.	M	I	719 N William Kumpf Blvd	Suite 100	Peoria	IL	17	61605	1	Metropolitan area core: primary flow within an urbanized area of 50,000 and greater	US	Neurosurgery	Y	22551	Fusion of spine bones with removal of disc at upper spinal column, anterior approach	N	F	14	14	14	8498.55	1785.19	1422.35	1403.13
1578510954	Cunningham	Edwin	J	M.D.	M	I	3801 S National Ave	West Tower, Suite 700	Springfield	MO	29	65807	1	Metropolitan area core: primary flow within an urbanized area of 50,000 and greater	US	Neurosurgery	Y	22551	Fusion of spine bones with removal of disc at upper spinal column, anterior approach	N	F	11	12	11	6361.56	1480.11	1195.85	1327.13
1578513925	Woodall	William	C	MD	M	I	3125 Independence Dr	Suite 200	Birmingham	AL	1	35209	1	Metropolitan area core: primary flow within an urbanized area of 50,000 and greater	US	Neurosurgery	Y	22551	Fusion of spine bones with removal of disc at upper spinal column, anterior approach	N	F	33	33	33	4792.33	801.151	638.313	659.896
1578543187	Baldwin	Hillel	Z	M.D.	M	I	6567 E Carondelet Dr Ste 305		Tucson	AZ	4	85710	1	Metropolitan area core: primary flow within an urbanized area of 50,000 and greater	US	Neurosurgery	Y	22551	Fusion of spine bones with removal of disc at upper spinal column, anterior approach	N	F	11	11	11	4594	1466.61	1168.78	1211.79
1578554903	Nudelman	Robert	W	MD	M	I	1130 N Church St	Suite 200	Greensboro	NC	37	27401	1	Metropolitan area core: primary flow within an urbanized area of 50,000 and greater	US	Neurosurgery	Y	22551	Fusion of spine bones with removal of disc at upper spinal column, anterior approach	N	F	13	13	13	5257.46	1000.44	785.762	796.187
1578562062	Koen	Joseph	L	M.D.	M	I	6261 E Virginia Beach Blvd	Ste 200	Norfolk	VA	51	23502	1	Metropolitan area core: primary flow within an urbanized area of 50,000 and greater	US	Neurosurgery	Y	22551	Fusion of spine bones with removal of disc at upper spinal column, anterior approach	N	F	14	14	14	13609.7	1667.03	1316.82	1341.45
1578564662	Montgomery	Craig	T	MD	M	I	5100 W Taft Rd Ste 2t		Liverpool	NY	36	13088	1	Metropolitan area core: primary flow within an urbanized area of 50,000 and greater	US	Neurosurgery	Y	22551	Fusion of spine bones with removal of disc at upper spinal column, anterior approach	N	F	17	17	17	3370	1545.12	1222.4	1332.69
1578620282	Doherty	Patrick	F	M.D.	M	I	194 Howard St Ste 3		New London	CT	9	6320	1	Metropolitan area core: primary flow within an urbanized area of 50,000 and greater	US	Neurosurgery	Y	22551	Fusion of spine bones with removal of disc at upper spinal column, anterior approach	N	F	14	14	14	10300	1941.51	1552.71	1403.13
1578666780	Stefanis	George	S	M.D.	M	I	310 Hospital Dr Ste 205		Macon	GA	13	31217	1	Metropolitan area core: primary flow within an urbanized area of 50,000 and greater	US	Neurosurgery	Y	22551	Fusion of spine bones with removal of disc at upper spinal column, anterior approach	N	F	23	23	23	6000	1478	1177.98	1227.74
1578773990	Thankachan Jacob	Arun		M.B.B.S.	M	I	1315 Jesse Jewell Pkwy Ne	Suite 300	Gainesville	GA	13	30501	1	Metropolitan area core: primary flow within an urbanized area of 50,000 and greater	US	Neurosurgery	Y	22551	Fusion of spine bones with removal of disc at upper spinal column, anterior approach	N	F	22	22	22	5663.55	1693.07	1353.94	1359.03
1588629943	Barry	Christopher	J	M.D.	M	I	4600 Se 29th St	760	Del City	OK	40	73115	1	Metropolitan area core: primary flow within an urbanized area of 50,000 and greater	US	Neurosurgery	Y	22551	Fusion of spine bones with removal of disc at upper spinal column, anterior approach	N	F	22	22	22	4000	1607.28	1280.63	1339.35
1588633291	Beer	Steven	J	MD	M	I	1950 Bluegrass Circle	Ste 170	Cheyenne	WY	56	82009	1	Metropolitan area core: primary flow within an urbanized area of 50,000 and greater	US	Neurosurgery	Y	22551	Fusion of spine bones with removal of disc at upper spinal column, anterior approach	N	F	12	12	12	4475.86	1688.6	1337.61	1403.13
1588786669	Cowan	John	A	M.D.	M	I	550 Redmond Rd Nw		Rome	GA	13	30165	1	Metropolitan area core: primary flow within an urbanized area of 50,000 and greater	US	Neurosurgery	Y	22551	Fusion of spine bones with removal of disc at upper spinal column, anterior approach	N	F	23	23	23	8700	1665.27	1332.07	1382.03
1598076739	Basheer	Azam		M.D.	M	I	2799 W Grand Blvd		Detroit	MI	26	48202	1	Metropolitan area core: primary flow within an urbanized area of 50,000 and greater	US	Neurosurgery	Y	22551	Fusion of spine bones with removal of disc at upper spinal column, anterior approach	N	F	12	12	12	6036.46	1671.86	1323.35	1332.58
1598726283	Estin	David		MD	M	I	121 Route 36	Suite 330	West Long Branch	NJ	34	7764	1	Metropolitan area core: primary flow within an urbanized area of 50,000 and greater	US	Neurosurgery	Y	22551	Fusion of spine bones with removal of disc at upper spinal column, anterior approach	N	F	13	13	13	10000	1778.67	1405.25	1403.13
1598728826	Eichert	Stephen	J	DO	M	I	823 Sw Mulvane St		Topeka	KS	20	66606	1	Metropolitan area core: primary flow within an urbanized area of 50,000 and greater	US	Neurosurgery	Y	22551	Fusion of spine bones with removal of disc at upper spinal column, anterior approach	N	F	20	20	20	3351	1708.5	1366.29	1403.13
1598738882	Reynolds	Arden	F	MD	M	I	1025 Maine St		Quincy	IL	17	62301	4	Micropolitan area core: primary flow within an urban cluster of 10,000 to 49,999	US	Neurosurgery	Y	22551	Fusion of spine bones with removal of disc at upper spinal column, anterior approach	N	F	13	13	13	9768.93	1772.53	1412.26	1403.13
1598752610	Philips	Matthew	F	M.D.	M	I	480 Hawthorn St		North Dartmouth	MA	25	2747	1	Metropolitan area core: primary flow within an urbanized area of 50,000 and greater	US	Neurosurgery	Y	22551	Fusion of spine bones with removal of disc at upper spinal column, anterior approach	N	F	14	14	14	9327.29	1856.89	1483.48	1402.83
1598756934	Cabbell	Kyle	L	MD	M	I	1130 N Church St	Suite 200	Greensboro	NC	37	27401	1	Metropolitan area core: primary flow within an urbanized area of 50,000 and greater	US	Neurosurgery	Y	22551	Fusion of spine bones with removal of disc at upper spinal column, anterior approach	N	F	13	13	13	5721.38	995.188	795.977	933.625
1598932154	Lu	Yi		M.D., PH.D.	M	I	75 Francis St, Ca455	Department Of Neurosurgery, Brigham & Women's Hospital	Boston	MA	25	2115	1	Metropolitan area core: primary flow within an urbanized area of 50,000 and greater	US	Neurosurgery	Y	22551	Fusion of spine bones with removal of disc at upper spinal column, anterior approach	N	F	15	15	15	6972.6	1849.48	1473.58	1356.36
1598934903	Orozco	Ludwig	D	M.D.	M	I	7501 Lakeview Pkwy	Ste 245	Rowlett	TX	48	75088	1	Metropolitan area core: primary flow within an urbanized area of 50,000 and greater	US	Neurosurgery	Y	22551	Fusion of spine bones with removal of disc at upper spinal column, anterior approach	N	F	12	12	12	2700	1690.58	1351.88	1403.13
1598940686	Walker	James	B	MD	M	I	10 Aviemore Dr		Pinehurst	NC	37	28374	4	Micropolitan area core: primary flow within an urban cluster of 10,000 to 49,999	US	Neurosurgery	Y	22551	Fusion of spine bones with removal of disc at upper spinal column, anterior approach	N	F	13	13	13	8692	1657.99	1325.97	1403.13
1598942609	Lee	Anthony	W	MD	M	I	1900 Mistletoe Blvd Ste 200		Fort Worth	TX	48	76104	1	Metropolitan area core: primary flow within an urbanized area of 50,000 and greater	US	Neurosurgery	Y	22551	Fusion of spine bones with removal of disc at upper spinal column, anterior approach	N	F	39	39	39	5100	1276.45	1017.09	1061.34
1598962094	Singleton	Richard		MD, PHD	M	I	1651 N Parham Rd		Richmond	VA	51	23229	1	Metropolitan area core: primary flow within an urbanized area of 50,000 and greater	US	Neurosurgery	Y	22551	Fusion of spine bones with removal of disc at upper spinal column, anterior approach	N	F	14	14	14	5114	1752.48	1401.54	1403.13
1609056647	Kakarla	Udaya	K	MD	M	I	2910 N 3rd Ave		Phoenix	AZ	4	85013	1	Metropolitan area core: primary flow within an urbanized area of 50,000 and greater	US	Neurosurgery	Y	22551	Fusion of spine bones with removal of disc at upper spinal column, anterior approach	N	F	18	18	18	7347.22	1674.01	1338.73	1362.7
1609151968	Zhang	Dang	H	M.D.	M	I	701 Ostrum St		Fountain Hill	PA	42	18015	1	Metropolitan area core: primary flow within an urbanized area of 50,000 and greater	US	Neurosurgery	Y	22551	Fusion of spine bones with removal of disc at upper spinal column, anterior approach	N	F	11	11	11	6264.64	1598.79	1278.63	1211.79
1609821545	Gabriel	Eric	M	M.D.	M	I	3 Shircliff Way	Suite 714	Jacksonville	FL	12	32204	1	Metropolitan area core: primary flow within an urbanized area of 50,000 and greater	US	Neurosurgery	Y	22551	Fusion of spine bones with removal of disc at upper spinal column, anterior approach	N	F	21	21	21	5583	1858.38	1485.47	1403.13
1609840941	Paine	Jonathan	T	M.D.	M	I	1305 Valentine St		Melbourne	FL	12	32901	1	Metropolitan area core: primary flow within an urbanized area of 50,000 and greater	US	Neurosurgery	Y	22551	Fusion of spine bones with removal of disc at upper spinal column, anterior approach	N	F	23	23	23	6500	1743.93	1395.29	1387.83
1609861392	Boyer	Kevin	L	MD	M	I	7005 Cortez Rd W		Bradenton	FL	12	34210	1	Metropolitan area core: primary flow within an urbanized area of 50,000 and greater	US	Neurosurgery	Y	22551	Fusion of spine bones with removal of disc at upper spinal column, anterior approach	N	F	13	13	13	6000	1783.64	1421.11	1403.13
1609866953	Rubino	Gregory	J	MD	M	I	2770 3rd Ave	Suite 225	Lake Charles	LA	22	70601	1	Metropolitan area core: primary flow within an urbanized area of 50,000 and greater	US	Neurosurgery	Y	22551	Fusion of spine bones with removal of disc at upper spinal column, anterior approach	N	F	11	11	11	5830	1751.1	1395.19	1403.13
1609867803	Hirsch	James	R	MD	M	I	6701 Airport Blvd Ste D146		Mobile	AL	1	36608	1	Metropolitan area core: primary flow within an urbanized area of 50,000 and greater	US	Neurosurgery	Y	22551	Fusion of spine bones with removal of disc at upper spinal column, anterior approach	N	F	13	13	13	3863.54	1151.44	917.592	1005.94
1609918416	Nasr	Fadi	F	MD	M	I	4120 W Memorial Rd	Suite 300	Oklahoma City	OK	40	73120	1	Metropolitan area core: primary flow within an urbanized area of 50,000 and greater	US	Neurosurgery	Y	22551	Fusion of spine bones with removal of disc at upper spinal column, anterior approach	N	F	22	22	22	10735	1665.25	1324.48	1365.03
1619030996	Wilson	Gregory	L	D.O.	M	I	9709 E 79th St		Tulsa	OK	40	74133	1	Metropolitan area core: primary flow within an urbanized area of 50,000 and greater	US	Neurosurgery	Y	22551	Fusion of spine bones with removal of disc at upper spinal column, anterior approach	N	F	30	30	30	5027	1538	1225.39	1331.16
1619079753	Rambo	William	M	M.D.	M	I	1910 Blanding St		Columbia	SC	45	29201	1	Metropolitan area core: primary flow within an urbanized area of 50,000 and greater	US	Neurosurgery	Y	22551	Fusion of spine bones with removal of disc at upper spinal column, anterior approach	N	F	16	16	16	5879	1485.7	1204.37	1446.98
1619161221	De Castro	Igor		M.D.	M	I	1 Mercy Ln	Suite 502	Hot Springs	AR	5	71913	1	Metropolitan area core: primary flow within an urbanized area of 50,000 and greater	US	Neurosurgery	Y	22551	Fusion of spine bones with removal of disc at upper spinal column, anterior approach	N	F	13	13	13	11688	1667.41	1317.35	1403.13
1619934916	Duke	Derek	A	M.D.	M	I	861 Coronado Center Dr	Suite 200	Henderson	NV	32	89052	1	Metropolitan area core: primary flow within an urbanized area of 50,000 and greater	US	Neurosurgery	Y	22551	Fusion of spine bones with removal of disc at upper spinal column, anterior approach	N	F	13	13	13	17800	1658.35	1330.59	1430.11
1629015375	Kamath	Yogish	D	M.D.	M	I	1 W Medical Ct		Wichita Falls	TX	48	76310	1	Metropolitan area core: primary flow within an urbanized area of 50,000 and greater	US	Neurosurgery	Y	22551	Fusion of spine bones with removal of disc at upper spinal column, anterior approach	N	F	82	82	82	1848.07	1666.68	1327.98	1403.13
1629024401	Stringer	Walton	L	M.D.	M	I	2470 Flowood Drive		Flowood	MS	28	39232	1	Metropolitan area core: primary flow within an urbanized area of 50,000 and greater	US	Neurosurgery	Y	22551	Fusion of spine bones with removal of disc at upper spinal column, anterior approach	N	F	13	13	13	11060	1505.45	1188.63	1392.42
1629025663	Hersonskey	Tamir	Y	M.D.	M	I	301 Madison St Ste 300		Joliet	IL	17	60435	1	Metropolitan area core: primary flow within an urbanized area of 50,000 and greater	US	Neurosurgery	Y	22551	Fusion of spine bones with removal of disc at upper spinal column, anterior approach	N	F	19	19	19	5957.68	1348.86	1077.55	706.174
1629046180	Azzam	Charles	J	M.D.	M	I	1916 Opitz Blvd		Woodbridge	VA	51	22191	1	Metropolitan area core: primary flow within an urbanized area of 50,000 and greater	US	Neurosurgery	Y	22551	Fusion of spine bones with removal of disc at upper spinal column, anterior approach	N	F	13	13	13	6000	1999.2	1593.47	1403.13
1629052782	Chen	Ying	H	D.O.	M	I	70 S Cleveland Ave		Westerville	OH	39	43081	1	Metropolitan area core: primary flow within an urbanized area of 50,000 and greater	US	Neurosurgery	Y	22551	Fusion of spine bones with removal of disc at upper spinal column, anterior approach	N	F	21	21	21	4962	1380.71	1104.99	1152.57
1629056908	Patrick	Todd	A	MD PHD	M	I	910 E Houston St	Ste 330	Tyler	TX	48	75702	1	Metropolitan area core: primary flow within an urbanized area of 50,000 and greater	US	Neurosurgery	Y	22551	Fusion of spine bones with removal of disc at upper spinal column, anterior approach	N	F	29	29	29	4326	1544.18	1235.85	1318.46
1639222706	Giri	Bala	K	M.D.	M	I	1411 N Beckley Ave	Pavillion Iii, Suite 474	Dallas	TX	48	75203	1	Metropolitan area core: primary flow within an urbanized area of 50,000 and greater	US	Neurosurgery	Y	22551	Fusion of spine bones with removal of disc at upper spinal column, anterior approach	N	F	26	26	26	10117	1585.8	1268.19	1400.44
1639459233	Gandhoke	Gurpreet	S	M.D.	M	I	4320 Wornall Rd	Suite 710	Kansas City	MO	29	64111	1	Metropolitan area core: primary flow within an urbanized area of 50,000 and greater	US	Neurosurgery	Y	22551	Fusion of spine bones with removal of disc at upper spinal column, anterior approach	N	F	11	11	11	4419	1700.03	1354.49	1355.3
1649254855	Wolff	Charles	L	MD	M	I	8333 N Davis Hwy Fl 10		Pensacola	FL	12	32514	1	Metropolitan area core: primary flow within an urbanized area of 50,000 and greater	US	Neurosurgery	Y	22551	Fusion of spine bones with removal of disc at upper spinal column, anterior approach	N	F	22	22	22	5590	1627.82	1314.24	1419.07
1649282245	Macdonald	Aaron	C	M.D.	M	I	109 Montgomery Dr		Anderson	SC	45	29621	1	Metropolitan area core: primary flow within an urbanized area of 50,000 and greater	US	Neurosurgery	Y	22551	Fusion of spine bones with removal of disc at upper spinal column, anterior approach	N	F	13	13	13	4823	1530.81	1234.02	1430.11
1649346784	Ryan	Patrick	G	M.D.	M	I	1510 Forest Ave		Montgomery	AL	1	36106	1	Metropolitan area core: primary flow within an urbanized area of 50,000 and greater	US	Neurosurgery	Y	22551	Fusion of spine bones with removal of disc at upper spinal column, anterior approach	N	F	25	25	25	5400	1396.5	1106.76	1397.33
1649353947	Larson	Jeffrey	J	MD	M	I	3320 N Grand Mill Ln		Coeur D Alene	ID	16	83814	1	Metropolitan area core: primary flow within an urbanized area of 50,000 and greater	US	Neurosurgery	Y	22551	Fusion of spine bones with removal of disc at upper spinal column, anterior approach	N	F	11	11	11	4450.36	1358.19	1078.8	1207.1
1649412669	Freeman	Jacob	L	M.D.	M	I	1901 Se 18th Ave Ste 101		Ocala	FL	12	34471	1	Metropolitan area core: primary flow within an urbanized area of 50,000 and greater	US	Neurosurgery	Y	22551	Fusion of spine bones with removal of disc at upper spinal column, anterior approach	N	F	18	18	18	7488.33	1882.88	1505.83	1403.13
1649473000	Chi	John	H	MD	M	I	75 Francis St		Boston	MA	25	2115	1	Metropolitan area core: primary flow within an urbanized area of 50,000 and greater	US	Neurosurgery	Y	22551	Fusion of spine bones with removal of disc at upper spinal column, anterior approach	N	F	36	36	36	6928.33	1913.26	1524.39	1403.13
1649491242	Dumont	Travis	M		M	I	1501 N Campbell Ave		Tucson	AZ	4	85724	1	Metropolitan area core: primary flow within an urbanized area of 50,000 and greater	US	Neurosurgery	Y	22551	Fusion of spine bones with removal of disc at upper spinal column, anterior approach	N	F	12	12	12	4476	1711.94	1354.75	1391.04
1649495896	Yam	David	A	M.D.	M	I	333 Se 7th Ave Ste 4350		Hillsboro	OR	41	97123	1	Metropolitan area core: primary flow within an urbanized area of 50,000 and greater	US	Neurosurgery	Y	22551	Fusion of spine bones with removal of disc at upper spinal column, anterior approach	N	F	12	12	12	4651.25	1656.93	1332.78	1327.74
1659325785	Crabtree	Herbert	M	M.D.	M	I	3801 S National Ave	West Tower, Suite 700	Springfield	MO	29	65807	1	Metropolitan area core: primary flow within an urbanized area of 50,000 and greater	US	Neurosurgery	Y	22551	Fusion of spine bones with removal of disc at upper spinal column, anterior approach	N	F	14	14	14	6422.14	1581.63	1264.88	1309.37
1659328029	Cannestra	Andrew	F	MD	M	I	800 Prudential Dr	Tower B, 11th Floor	Jacksonville	FL	12	32207	1	Metropolitan area core: primary flow within an urbanized area of 50,000 and greater	US	Neurosurgery	Y	22551	Fusion of spine bones with removal of disc at upper spinal column, anterior approach	N	F	29	29	29	5594	1795.32	1435.26	1415.23
1659360600	Bishop	Randolph	C	MD	M	I	8880 Abercorn St		Savannah	GA	13	31406	1	Metropolitan area core: primary flow within an urbanized area of 50,000 and greater	US	Neurosurgery	Y	22551	Fusion of spine bones with removal of disc at upper spinal column, anterior approach	N	F	14	14	14	7285.71	1691.03	1364.01	1426.27
1659366300	Scully	Thomas	B	MD	M	I	5860 N La Cholla Blvd	#100	Tucson	AZ	4	85741	1	Metropolitan area core: primary flow within an urbanized area of 50,000 and greater	US	Neurosurgery	Y	22551	Fusion of spine bones with removal of disc at upper spinal column, anterior approach	N	F	14	14	14	4732.14	1522.5	1222.97	1335.98
1659506871	Viljoen	Stephanus	V	M.D.	M	I	410 W 10th Ave		Columbus	OH	39	43210	1	Metropolitan area core: primary flow within an urbanized area of 50,000 and greater	US	Neurosurgery	Y	22551	Fusion of spine bones with removal of disc at upper spinal column, anterior approach	N	F	11	11	11	7450	1657.93	1325.48	1339.35
1659532489	Rhee	Jay	W		M	I	3202 Tower Oaks Blvd Ste 300		Rockville	MD	24	20852	1	Metropolitan area core: primary flow within an urbanized area of 50,000 and greater	US	Neurosurgery	Y	22551	Fusion of spine bones with removal of disc at upper spinal column, anterior approach	N	F	11	11	11	4946	1980.77	1568.4	1389.94
1659581601	Stanger	Richard	A	M.D.	M	I	10101 Park Rowe Ave	Suite 200	Baton Rouge	LA	22	70810	1	Metropolitan area core: primary flow within an urbanized area of 50,000 and greater	US	Neurosurgery	Y	22551	Fusion of spine bones with removal of disc at upper spinal column, anterior approach	N	F	12	12	12	8305	1672.53	1346.28	1432.36
1669429049	Ceola	Wade	M	M.D.	M	I	1906 Blake Ave		Glenwood Spgs	CO	8	81601	4	Micropolitan area core: primary flow within an urban cluster of 10,000 to 49,999	US	Neurosurgery	Y	22551	Fusion of spine bones with removal of disc at upper spinal column, anterior approach	N	F	22	22	22	12840	1756.37	1393.93	1372.35
1669451753	Snyder	William	E	MD	M	I	1932 Alcoa Hwy	Ste 255	Knoxville	TN	47	37920	1	Metropolitan area core: primary flow within an urbanized area of 50,000 and greater	US	Neurosurgery	Y	22551	Fusion of spine bones with removal of disc at upper spinal column, anterior approach	N	F	19	19	19	7561	1575.5	1236.21	1382.9
1669461000	Wienecke	Robert	J	M.D.	M	I	4120 W Memorial Rd	Ste 300	Oklahoma City	OK	40	73120	1	Metropolitan area core: primary flow within an urbanized area of 50,000 and greater	US	Neurosurgery	Y	22551	Fusion of spine bones with removal of disc at upper spinal column, anterior approach	N	F	12	12	12	10735	1698.44	1356.23	1403.13
1669465241	Finizio	Joseph	M	MD	M	I	210 E Gray St	Ste 1105	Louisville	KY	21	40202	1	Metropolitan area core: primary flow within an urbanized area of 50,000 and greater	US	Neurosurgery	Y	22551	Fusion of spine bones with removal of disc at upper spinal column, anterior approach	N	F	14	14	14	4977	1395.98	1116.43	1114.98
1669469227	Poffenbarger	Glen	J	MD	M	I	3030 Big Horn Ave		Cody	WY	56	82414	7	Small town core: primary flow within an urban cluster of 2,500 to 9,999	US	Neurosurgery	Y	22551	Fusion of spine bones with removal of disc at upper spinal column, anterior approach	N	F	22	22	22	18950.5	1737.48	1386.49	1403.13
1669472577	Silva	Marco		MD	M	I	2965 Harrison St	Suite 111	Beaumont	TX	48	77702	1	Metropolitan area core: primary flow within an urbanized area of 50,000 and greater	US	Neurosurgery	Y	22551	Fusion of spine bones with removal of disc at upper spinal column, anterior approach	N	F	12	12	12	5600	1394.11	1111.18	1169.27
1669498093	Ots	Max	E	MD	M	I	2845 Greenbrier Rd Ste 330		Green Bay	WI	55	54311	1	Metropolitan area core: primary flow within an urbanized area of 50,000 and greater	US	Neurosurgery	Y	22551	Fusion of spine bones with removal of disc at upper spinal column, anterior approach	N	F	14	15	15	15689	1540.47	1231.99	1374.13
1669530390	Haworth	Charles	S	MD	M	I	1219 Walter Reed Rd		Fayetteville	NC	37	28304	1	Metropolitan area core: primary flow within an urbanized area of 50,000 and greater	US	Neurosurgery	Y	22551	Fusion of spine bones with removal of disc at upper spinal column, anterior approach	N	F	15	15	15	4118.41	1369.66	1096.96	1261.88
1669548640	Summa	Christopher		M.D.	M	I	3035 N. Main Street		Soquel	CA	6	95073	1	Metropolitan area core: primary flow within an urbanized area of 50,000 and greater	US	Neurosurgery	Y	22551	Fusion of spine bones with removal of disc at upper spinal column, anterior approach	N	F	20	20	20	4367.02	1739.63	1383.87	1360.8
1669575619	Ray	Wilson	Z	MD	M	I	4921 Parkview Pl	Neuroscience Center 6c	Saint Louis	MO	29	63110	1	Metropolitan area core: primary flow within an urbanized area of 50,000 and greater	US	Neurosurgery	Y	22551	Fusion of spine bones with removal of disc at upper spinal column, anterior approach	N	F	18	18	18	6888.89	1775.58	1417.2	1400.89
1669638078	Patel	Nimesh	H	MD	M	I	1411 N Beckley Ave	Pav Iii Ste#152	Dallas	TX	48	75203	1	Metropolitan area core: primary flow within an urbanized area of 50,000 and greater	US	Neurosurgery	Y	22551	Fusion of spine bones with removal of disc at upper spinal column, anterior approach	N	F	20	21	21	6951	1724.49	1376.92	1403.13
1669652699	Garrett	Mark	P	M.D.	M	I	1875 W Frye Rd Ste 300		Chandler	AZ	4	85224	1	Metropolitan area core: primary flow within an urbanized area of 50,000 and greater	US	Neurosurgery	Y	22551	Fusion of spine bones with removal of disc at upper spinal column, anterior approach	N	F	12	12	12	6562.5	1599.17	1278.45	1304.91
1669672960	Nalbach	Stephen	V	M.D.	M	I	700 Olympic Plaza Cir Ste 850		Tyler	TX	48	75701	1	Metropolitan area core: primary flow within an urbanized area of 50,000 and greater	US	Neurosurgery	Y	22551	Fusion of spine bones with removal of disc at upper spinal column, anterior approach	N	F	17	17	17	5009.53	1503.53	1197.79	1257.36
1669891180	Gillis	Christopher	C	M.D.	M	I	121 Route 36 Ste 330		West Long Branch	NJ	34	7764	1	Metropolitan area core: primary flow within an urbanized area of 50,000 and greater	US	Neurosurgery	Y	22551	Fusion of spine bones with removal of disc at upper spinal column, anterior approach	N	F	19	19	19	4105.26	627.785	501.999	384.014
1679510705	Emadian	Seyed	M	MD PH D	M	I	730 Kings Lane	Premier Neurosurgery & Spine Center Pc	Tullahoma	TN	47	37388	4	Micropolitan area core: primary flow within an urban cluster of 10,000 to 49,999	US	Neurosurgery	Y	22551	Fusion of spine bones with removal of disc at upper spinal column, anterior approach	N	F	36	36	36	5691	1555.58	1245.79	1412.87
1679515944	Mcpherson	Christopher	M	M.D.	M	I	6130 Harrison Ave		Cincinnati	OH	39	45247	1	Metropolitan area core: primary flow within an urbanized area of 50,000 and greater	US	Neurosurgery	Y	22551	Fusion of spine bones with removal of disc at upper spinal column, anterior approach	N	F	23	23	23	8712	1735.93	1387.65	1403.13
1679522080	Bydon	Ali		M.D.	M	I	600 N Wolfe St		Baltimore	MD	24	21287	1	Metropolitan area core: primary flow within an urbanized area of 50,000 and greater	US	Neurosurgery	Y	22551	Fusion of spine bones with removal of disc at upper spinal column, anterior approach	N	F	11	11	11	10221.5	1967.84	1573.74	1403.13
1679532329	Melisi	James	W	M.D.	M	I	1651 N Parham Rd		Richmond	VA	51	23229	1	Metropolitan area core: primary flow within an urbanized area of 50,000 and greater	US	Neurosurgery	Y	22551	Fusion of spine bones with removal of disc at upper spinal column, anterior approach	N	F	25	25	25	5114	1752.48	1401.54	1403.13
1679533343	Macfarlane	John	R	M.D.	M	I	5171 Cottonwood St	Suite 950	Murray	UT	49	84107	1	Metropolitan area core: primary flow within an urbanized area of 50,000 and greater	US	Neurosurgery	Y	22551	Fusion of spine bones with removal of disc at upper spinal column, anterior approach	N	F	12	12	12	6754.67	1782.47	1423.73	1403.13
1679538334	Mintz	Abraham		M.D.	M	I	115 Technology Dr Unit B106		Trumbull	CT	9	6611	1	Metropolitan area core: primary flow within an urbanized area of 50,000 and greater	US	Neurosurgery	Y	22551	Fusion of spine bones with removal of disc at upper spinal column, anterior approach	N	F	14	14	14	8700	1102.72	871.21	532.432
1679552772	Toussaint	Leonide	G	M.D.	M	I	3201 University Dr E	Suite 410	Bryan	TX	48	77802	1	Metropolitan area core: primary flow within an urbanized area of 50,000 and greater	US	Neurosurgery	Y	22551	Fusion of spine bones with removal of disc at upper spinal column, anterior approach	N	F	13	13	13	4229	1503.45	1200.58	1254.72
1679568869	Putty	Timothy	K	MD	M	I	5860 N La Cholla Blvd	#100	Tucson	AZ	4	85741	1	Metropolitan area core: primary flow within an urbanized area of 50,000 and greater	US	Neurosurgery	Y	22551	Fusion of spine bones with removal of disc at upper spinal column, anterior approach	N	F	15	15	15	5000	1585.98	1264.11	1309.59
1679578504	Weaver	David	J	M.D.	M	I	2200 E Parrish Ave	Bldg D Suite 100	Owensboro	KY	21	42303	1	Metropolitan area core: primary flow within an urbanized area of 50,000 and greater	US	Neurosurgery	Y	22551	Fusion of spine bones with removal of disc at upper spinal column, anterior approach	N	F	11	11	11	7519.85	1570.69	1255.56	1403.13
1679580096	Misra	Mukesh		MD	M	I	42135 10th St W	Suite 301	Lancaster	CA	6	93534	1	Metropolitan area core: primary flow within an urbanized area of 50,000 and greater	US	Neurosurgery	Y	22551	Fusion of spine bones with removal of disc at upper spinal column, anterior approach	N	F	19	19	19	7000	1732.38	1368.68	1354.76
1679665541	Macgregor	Margaret		M.D.	F	I	800 N. 1st		Springfield	IL	17	62702	1	Metropolitan area core: primary flow within an urbanized area of 50,000 and greater	US	Neurosurgery	Y	22551	Fusion of spine bones with removal of disc at upper spinal column, anterior approach	N	F	27	28	28	7160.54	1531.22	1223.32	1415.03
1679728133	Manwaring	Jotham	C	MD	M	I	652 S Medical Center Dr Ste 420		St George	UT	49	84790	1	Metropolitan area core: primary flow within an urbanized area of 50,000 and greater	US	Neurosurgery	Y	22551	Fusion of spine bones with removal of disc at upper spinal column, anterior approach	N	F	16	16	16	4428	1780.2	1423.71	1403.13
1679759625	Stevens	Qualls	E	DO	M	I	1342 S Douglas Blvd	Suite A	Midwest City	OK	40	73130	1	Metropolitan area core: primary flow within an urbanized area of 50,000 and greater	US	Neurosurgery	Y	22551	Fusion of spine bones with removal of disc at upper spinal column, anterior approach	N	F	20	20	20	5000	1630.03	1287.82	1403.13
1679864581	Roberts	Christopher	C	DO	M	I	1601 S Andrews Ave	3rd Floor	Fort Lauderdale	FL	12	33316	1	Metropolitan area core: primary flow within an urbanized area of 50,000 and greater	US	Neurosurgery	Y	22551	Fusion of spine bones with removal of disc at upper spinal column, anterior approach	N	F	11	11	11	4056	1998.03	1579.93	1390.79
1679890701	Harwell	Daniel	M	M.D.	M	I	6802 S Olympia Ave	Suite #300	Tulsa	OK	40	74132	1	Metropolitan area core: primary flow within an urbanized area of 50,000 and greater	US	Neurosurgery	Y	22551	Fusion of spine bones with removal of disc at upper spinal column, anterior approach	N	F	13	13	13	6390	1683.68	1341.47	1403.13
1689605974	Morris	David	L	MD	M	I	515 W Jefferson St		Petoskey	MI	26	49770	7	Small town core: primary flow within an urban cluster of 2,500 to 9,999	US	Neurosurgery	Y	22551	Fusion of spine bones with removal of disc at upper spinal column, anterior approach	N	F	17	17	17	11288	1712.86	1365.2	1403.13
1689620775	Swartzbaugh	Joanna	R	M.D.	F	I	360 Broadway		Bangor	ME	23	4401	1	Metropolitan area core: primary flow within an urbanized area of 50,000 and greater	US	Neurosurgery	Y	22551	Fusion of spine bones with removal of disc at upper spinal column, anterior approach	N	F	14	15	15	7100.73	1563.37	1251.22	1353.28
1689623811	Vaught	Kevin	A	MD	M	I	1723 Broadway	Suite 410	Cape Girardeau	MO	29	63701	1	Metropolitan area core: primary flow within an urbanized area of 50,000 and greater	US	Neurosurgery	Y	22551	Fusion of spine bones with removal of disc at upper spinal column, anterior approach	N	F	21	21	21	10605.9	1612.12	1287.26	1349.68
1689663544	Nguyen	Tung	T		M	I	17 Prospect St		Nashua	NH	33	3060	1	Metropolitan area core: primary flow within an urbanized area of 50,000 and greater	US	Neurosurgery	Y	22551	Fusion of spine bones with removal of disc at upper spinal column, anterior approach	N	F	13	13	13	4948	1824.53	1458.3	1403.13
1689672446	Dowd	Gregory	C	M.D.	M	I	3704 North Blvd	Suite C	Alexandria	LA	22	71301	1	Metropolitan area core: primary flow within an urbanized area of 50,000 and greater	US	Neurosurgery	Y	22551	Fusion of spine bones with removal of disc at upper spinal column, anterior approach	N	F	23	23	23	5421.65	1639.98	1315.02	1433.63
1689679219	Wray	Steven	D	M.D.	M	I	2001 Peachtree Rd Ne Ste 575		Atlanta	GA	13	30309	1	Metropolitan area core: primary flow within an urbanized area of 50,000 and greater	US	Neurosurgery	Y	22551	Fusion of spine bones with removal of disc at upper spinal column, anterior approach	N	F	17	17	17	5636.76	1786.91	1424.24	1403.13
1689728289	Cutler	Scott	G	M.D.	M	I	4321 N. Macdill Ave	Suite 303	Tampa	FL	12	33607	1	Metropolitan area core: primary flow within an urbanized area of 50,000 and greater	US	Neurosurgery	Y	22551	Fusion of spine bones with removal of disc at upper spinal column, anterior approach	N	F	14	14	14	8413	1723.24	1366.85	1418.27
1689806465	Richard	Paul	S	MD	M	I	6101 Pine Ridge Rd # Desk10		Naples	FL	12	34119	1	Metropolitan area core: primary flow within an urbanized area of 50,000 and greater	US	Neurosurgery	Y	22551	Fusion of spine bones with removal of disc at upper spinal column, anterior approach	N	F	15	15	15	24220	2024.35	1618.84	1403.13
1689808107	Couch	Jonathan	D	D.O.	M	I	1532 Lone Oak Rd	Suite 143	Paducah	KY	21	42003	4	Micropolitan area core: primary flow within an urban cluster of 10,000 to 49,999	US	Neurosurgery	Y	22551	Fusion of spine bones with removal of disc at upper spinal column, anterior approach	N	F	14	14	14	2872	1580.62	1239.39	1333.37
1689876005	Trammell	James	T	MD	M	I	1850 Hickory St	Suite 101	Abilene	TX	48	79601	1	Metropolitan area core: primary flow within an urbanized area of 50,000 and greater	US	Neurosurgery	Y	22551	Fusion of spine bones with removal of disc at upper spinal column, anterior approach	N	F	26	26	26	4235	1668.8	1330.1	1403.13
1699730986	Rajpal	Sharad		M.D.	M	I	4743 Arapahoe Ave Ste 202		Boulder	CO	8	80303	1	Metropolitan area core: primary flow within an urbanized area of 50,000 and greater	US	Neurosurgery	Y	22551	Fusion of spine bones with removal of disc at upper spinal column, anterior approach	N	F	17	17	17	7823.24	1758.25	1401.05	1361.86
1699732917	Forage	James	S	M.D.	M	I	861 Coronado Center Dr	Suite 200	Henderson	NV	32	89052	1	Metropolitan area core: primary flow within an urbanized area of 50,000 and greater	US	Neurosurgery	Y	22551	Fusion of spine bones with removal of disc at upper spinal column, anterior approach	N	F	27	27	27	17800	1610.31	1292.19	1322.3
1699752048	Sethi	Khalid		M.D.	M	I	46 Harrison St		Johnson City	NY	36	13790	1	Metropolitan area core: primary flow within an urbanized area of 50,000 and greater	US	Neurosurgery	Y	22551	Fusion of spine bones with removal of disc at upper spinal column, anterior approach	N	F	17	17	17	5148.86	1634.22	1306.96	1403.13
1699783498	Floyd	David	T	M.D.	M	I	840 Stevens Creek Rd		Augusta	GA	13	30907	1	Metropolitan area core: primary flow within an urbanized area of 50,000 and greater	US	Neurosurgery	Y	22551	Fusion of spine bones with removal of disc at upper spinal column, anterior approach	N	F	14	14	14	3706.25	1004.18	801.15	765.708
1699797571	Mchugh	Bernie	G	M.D.	M	I	312 Grammont St Ste 404		Monroe	LA	22	71201	1	Metropolitan area core: primary flow within an urbanized area of 50,000 and greater	US	Neurosurgery	Y	22551	Fusion of spine bones with removal of disc at upper spinal column, anterior approach	N	F	13	13	13	7685	1695.29	1339.38	1403.13
1699949669	Healy	Andrew	T	MD	M	I	225 Baldwin Ave		Charlotte	NC	37	28204	1	Metropolitan area core: primary flow within an urbanized area of 50,000 and greater	US	Neurosurgery	Y	22551	Fusion of spine bones with removal of disc at upper spinal column, anterior approach	N	F	15	15	15	7853.33	1475.44	1175.55	1270.3
1700066768	Maughan	Peter	H	MD	M	I	5171 Cottonwood St	Suite 950	Murray	UT	49	84107	1	Metropolitan area core: primary flow within an urbanized area of 50,000 and greater	US	Neurosurgery	Y	22551	Fusion of spine bones with removal of disc at upper spinal column, anterior approach	N	F	12	12	12	9081.33	1773.51	1414.77	1403.13
1700072238	Trahan	Jayme		M.D.	M	I	1000 W Pinhook Rd Ste 305		Lafayette	LA	22	70503	1	Metropolitan area core: primary flow within an urbanized area of 50,000 and greater	US	Neurosurgery	Y	22551	Fusion of spine bones with removal of disc at upper spinal column, anterior approach	N	F	14	14	14	9116.29	1756.96	1401.05	1403.13
1700081395	Terry	Anna	R	M.D.	F	I	2150 Pennsylvania Ave Nw	Suite 7-420	Washington	DC	11	20037	1	Metropolitan area core: primary flow within an urbanized area of 50,000 and greater	US	Neurosurgery	Y	22551	Fusion of spine bones with removal of disc at upper spinal column, anterior approach	N	F	22	22	22	9000	1580.39	1263.46	1419.07
1700810876	Curtis	Brian	V	M.D.	M	I	1905 W 32nd St	Ste 403	Joplin	MO	29	64804	1	Metropolitan area core: primary flow within an urbanized area of 50,000 and greater	US	Neurosurgery	Y	22551	Fusion of spine bones with removal of disc at upper spinal column, anterior approach	N	F	18	18	18	5323.67	1617.13	1294.97	1422.62
1700856994	Lanford	Gregory	B	M.D.	M	I	2011 Murphy Ave	Suite 301	Nashville	TN	47	37203	1	Metropolitan area core: primary flow within an urbanized area of 50,000 and greater	US	Neurosurgery	Y	22551	Fusion of spine bones with removal of disc at upper spinal column, anterior approach	N	F	36	36	36	4136	1526.54	1214.44	1411.68
1700867348	Duarte	Luis	E	MD	M	I	120 E Beauregard Ave		San Angelo	TX	48	76903	1	Metropolitan area core: primary flow within an urbanized area of 50,000 and greater	US	Neurosurgery	Y	22551	Fusion of spine bones with removal of disc at upper spinal column, anterior approach	N	F	43	45	44	5055	1626.4	1298.99	1354.38
1710084744	Wohns	Richard	N	M.D.	M	I	1519 3rd St Se	Suite 101	Puyallup	WA	53	98372	1	Metropolitan area core: primary flow within an urbanized area of 50,000 and greater	US	Neurosurgery	Y	22551	Fusion of spine bones with removal of disc at upper spinal column, anterior approach	N	F	19	19	19	5349.75	1687	1347.24	1421.59
1710099809	Beck	David	W	MD	M	I	1010 4th St Sw	Suite 105	Mason City	IA	19	50401	4	Micropolitan area core: primary flow within an urban cluster of 10,000 to 49,999	US	Neurosurgery	Y	22551	Fusion of spine bones with removal of disc at upper spinal column, anterior approach	N	F	14	14	14	6795.5	1419.37	1142.24	1366.05
1710927694	Mckenzie	Rick	L	MD	M	I	701 University Blvd E	Suite 702	Tuscaloosa	AL	1	35401	1	Metropolitan area core: primary flow within an urbanized area of 50,000 and greater	US	Neurosurgery	Y	22551	Fusion of spine bones with removal of disc at upper spinal column, anterior approach	N	F	50	50	50	2654.5	820.592	654.59	680.798
1710939889	Oetting	Gregory	M	M.D.	M	I	840 Stevens Creek Road		Augusta	GA	13	30907	1	Metropolitan area core: primary flow within an urbanized area of 50,000 and greater	US	Neurosurgery	Y	22551	Fusion of spine bones with removal of disc at upper spinal column, anterior approach	N	F	25	25	25	5930	1052.87	840.275	883.228
1710963038	Dhillon	Manprit	K	MD	F	I	42135 10th St W	Suite # 301	Lancaster	CA	6	93534	1	Metropolitan area core: primary flow within an urbanized area of 50,000 and greater	US	Neurosurgery	Y	22551	Fusion of spine bones with removal of disc at upper spinal column, anterior approach	N	F	12	12	12	7000	1725.02	1362.87	1403.13
1720030273	Masson	Robert	L	M.D.	M	I	2706 Rew Cir		Ocoee	FL	12	34761	1	Metropolitan area core: primary flow within an urbanized area of 50,000 and greater	US	Neurosurgery	Y	22551	Fusion of spine bones with removal of disc at upper spinal column, anterior approach	N	F	13	13	13	17895.4	1835.3	1462.39	1403.13
1720044415	Yeh	David	J	MD	M	I	1531 Higuera St		San Luis Obispo	CA	6	93401	1	Metropolitan area core: primary flow within an urbanized area of 50,000 and greater	US	Neurosurgery	Y	22551	Fusion of spine bones with removal of disc at upper spinal column, anterior approach	N	F	27	28	28	8727.82	1658.05	1318.87	1410.48
1720076706	Jallo	Jack	I	MD	M	I	909 Walnut St	2nd Floor	Philadelphia	PA	42	19107	1	Metropolitan area core: primary flow within an urbanized area of 50,000 and greater	US	Neurosurgery	Y	22551	Fusion of spine bones with removal of disc at upper spinal column, anterior approach	N	F	14	14	14	4905	1807.4	1444.12	1428.19
1720098023	Pollard	Barry	L	MD	M	I	102 S Van Buren		Enid	OK	40	73703	4	Micropolitan area core: primary flow within an urban cluster of 10,000 to 49,999	US	Neurosurgery	Y	22551	Fusion of spine bones with removal of disc at upper spinal column, anterior approach	N	F	14	14	14	1711.06	1571.81	1241.83	1353.02
1720206014	Robinson	Mark	N		M	I	10099 Ridgegate Pkwy Ste 480		Lone Tree	CO	8	80124	1	Metropolitan area core: primary flow within an urbanized area of 50,000 and greater	US	Neurosurgery	Y	22551	Fusion of spine bones with removal of disc at upper spinal column, anterior approach	N	F	12	12	12	7575.95	1783.64	1421.11	1403.13
1720228331	Ray	Pulak		M.D.	M	I	3401 N Broad St	Suite C540	Philadelphia	PA	42	19140	1	Metropolitan area core: primary flow within an urbanized area of 50,000 and greater	US	Neurosurgery	Y	22551	Fusion of spine bones with removal of disc at upper spinal column, anterior approach	N	F	13	13	13	8500	1837.49	1469.12	1403.13
1720390412	Huynh	Katie		DO	F	I	105 W 8th Ave Ste 200		Spokane	WA	53	99204	1	Metropolitan area core: primary flow within an urbanized area of 50,000 and greater	US	Neurosurgery	Y	22551	Fusion of spine bones with removal of disc at upper spinal column, anterior approach	N	F	19	19	19	4456.42	1691.3	1356.32	1421.59
1730101148	Johans	Timothy	J	MD	M	I	6140 Curtisian Ave	Suite 400	Boise	ID	16	83704	1	Metropolitan area core: primary flow within an urbanized area of 50,000 and greater	US	Neurosurgery	Y	22551	Fusion of spine bones with removal of disc at upper spinal column, anterior approach	N	F	18	18	18	18162.8	1564.3	1246.35	1403.13
1730111477	Nagib	Mahmoud	G	MD	M	I	800 E 28th St	305 Piper Bldg.	Minneapolis	MN	27	55407	1	Metropolitan area core: primary flow within an urbanized area of 50,000 and greater	US	Neurosurgery	Y	22551	Fusion of spine bones with removal of disc at upper spinal column, anterior approach	N	F	12	12	12	6838	1606.97	1284.64	1403.13
1730184920	Kanos	Charles	C	M.D.	M	I	111 Doctors Dr		Greenville	SC	45	29605	1	Metropolitan area core: primary flow within an urbanized area of 50,000 and greater	US	Neurosurgery	Y	22551	Fusion of spine bones with removal of disc at upper spinal column, anterior approach	N	F	12	12	12	4659	1600.43	1275.29	1399.58
1730249582	Pingree	James	C	MD	M	I	1220 E 3900 S Ste 4e		Salt Lake City	UT	49	84124	1	Metropolitan area core: primary flow within an urbanized area of 50,000 and greater	US	Neurosurgery	Y	22551	Fusion of spine bones with removal of disc at upper spinal column, anterior approach	N	F	13	13	13	5170	1715.91	1370.97	1349.16
1730256876	Omsberg	Eric	P	M.D.	M	I	325c Kennedy Memorial Dr		Waterville	ME	23	4901	4	Micropolitan area core: primary flow within an urban cluster of 10,000 to 49,999	US	Neurosurgery	Y	22551	Fusion of spine bones with removal of disc at upper spinal column, anterior approach	N	F	12	12	12	5000	1569.43	1239.94	1403.13
1730340324	Hammers	Ronald	L	M.D.	M	I	2312 N Nevada Ave	Suite 100	Colorado Springs	CO	8	80907	1	Metropolitan area core: primary flow within an urbanized area of 50,000 and greater	US	Neurosurgery	Y	22551	Fusion of spine bones with removal of disc at upper spinal column, anterior approach	N	F	14	14	14	13027	1734.48	1397.85	1428.19
1730347899	Phillips	Blake		M.D.	M	I	9601 Baptist Health Dr	Suite 310	Little Rock	AR	5	72205	1	Metropolitan area core: primary flow within an urbanized area of 50,000 and greater	US	Neurosurgery	Y	22551	Fusion of spine bones with removal of disc at upper spinal column, anterior approach	N	F	19	19	19	3657	1576.93	1258.87	1395.54
1740281880	Murray	Rhett	B	MD	M	I	201 Governors Drive 1st Floor		Huntsville	AL	1	35801	1	Metropolitan area core: primary flow within an urbanized area of 50,000 and greater	US	Neurosurgery	Y	22551	Fusion of spine bones with removal of disc at upper spinal column, anterior approach	N	F	18	18	18	4739	1572.8	1257.45	1403.13
1740397306	Munshi	Ilyas		M.D.	M	I	99 W Martial Ave		Lafayette	LA	22	70508	1	Metropolitan area core: primary flow within an urbanized area of 50,000 and greater	US	Neurosurgery	Y	22551	Fusion of spine bones with removal of disc at upper spinal column, anterior approach	N	F	13	13	13	15024	1624.46	1298.23	1364.99
1740414895	Mannas	Jonathan	P	M.D.	M	I	4408 6th St		Lubbock	TX	48	79416	1	Metropolitan area core: primary flow within an urbanized area of 50,000 and greater	US	Neurosurgery	Y	22551	Fusion of spine bones with removal of disc at upper spinal column, anterior approach	N	F	17	17	17	4234	1587.44	1261.14	1416.39
1740444389	Syre	Peter	P	MD	M	I	499 E Hampden Ave		Englewood	CO	8	80113	1	Metropolitan area core: primary flow within an urbanized area of 50,000 and greater	US	Neurosurgery	Y	22551	Fusion of spine bones with removal of disc at upper spinal column, anterior approach	N	F	11	11	11	7270	1793.99	1431.46	1403.13
1740523869	Bentley	Joshua	S	D.O.	M	I	1304 Franklin Ave		Normal	IL	17	61761	1	Metropolitan area core: primary flow within an urbanized area of 50,000 and greater	US	Neurosurgery	Y	22551	Fusion of spine bones with removal of disc at upper spinal column, anterior approach	N	F	13	13	13	4971	1450.01	1153.85	1290.23
1750311098	Callahan	James	D	M.D.	M	I	1210 B Medical Arts Blvd	#217	Anderson	IN	18	46011	1	Metropolitan area core: primary flow within an urbanized area of 50,000 and greater	US	Neurosurgery	Y	22551	Fusion of spine bones with removal of disc at upper spinal column, anterior approach	N	F	18	18	18	4220	1552	1239.71	1403.13
1750331104	Fulmer	Benjamin	B	MD	M	I	806 Saint Vincents Dr		Birmingham	AL	1	35205	1	Metropolitan area core: primary flow within an urbanized area of 50,000 and greater	US	Neurosurgery	Y	22551	Fusion of spine bones with removal of disc at upper spinal column, anterior approach	N	F	28	28	28	7078.64	1272.25	1013.67	1126.51
1750354437	Silver	Mark	V	MD	M	I	300 N Highland Ave Ste 310		Sherman	TX	48	75092	1	Metropolitan area core: primary flow within an urbanized area of 50,000 and greater	US	Neurosurgery	Y	22551	Fusion of spine bones with removal of disc at upper spinal column, anterior approach	N	F	19	19	19	2861.63	1668.93	1330.23	1403.13
1750367876	Chow	Thomas		M.D.	M	I	703 E Marshall Ave	Suite 3004	Longview	TX	48	75601	1	Metropolitan area core: primary flow within an urbanized area of 50,000 and greater	US	Neurosurgery	Y	22551	Fusion of spine bones with removal of disc at upper spinal column, anterior approach	N	F	15	15	15	6500	1613.31	1274.61	1403.13
1750389151	Angel	Ian	F	M.D.	M	I	2965 Harrison St	Suite 111	Beaumont	TX	48	77702	1	Metropolitan area core: primary flow within an urbanized area of 50,000 and greater	US	Neurosurgery	Y	22551	Fusion of spine bones with removal of disc at upper spinal column, anterior approach	N	F	11	11	11	5600	1672.93	1333.42	1403.13
1750399275	Wahl	Melvin	M	MD	M	I	512 N Young St		Kennewick	WA	53	99336	1	Metropolitan area core: primary flow within an urbanized area of 50,000 and greater	US	Neurosurgery	Y	22551	Fusion of spine bones with removal of disc at upper spinal column, anterior approach	N	F	27	27	27	3311	1760.87	1404.16	1400.23
1750487823	Hiser	Bradley	A	MD	M	I	705 Quail Creek Dr		Amarillo	TX	48	79124	1	Metropolitan area core: primary flow within an urbanized area of 50,000 and greater	US	Neurosurgery	Y	22551	Fusion of spine bones with removal of disc at upper spinal column, anterior approach	N	F	14	14	14	1693.51	1567.11	1252.61	1302.91
1750587838	Kelley	Brian	C	D.O.	M	I	1614 Wolf Cir		Lake Charles	LA	22	70605	1	Metropolitan area core: primary flow within an urbanized area of 50,000 and greater	US	Neurosurgery	Y	22551	Fusion of spine bones with removal of disc at upper spinal column, anterior approach	N	F	19	19	19	5906.24	1690.45	1352.78	1421.11
1750592051	Losiniecki	Andrew		MD	M	I	230 E Day Rd Ste 180		Mishawaka	IN	18	46545	1	Metropolitan area core: primary flow within an urbanized area of 50,000 and greater	US	Neurosurgery	Y	22551	Fusion of spine bones with removal of disc at upper spinal column, anterior approach	N	F	16	16	16	6355	1532.11	1220.71	1403.13
1750608527	Danison	Aaron	P		M	I	2325 Stantonsburg Rd		Greenville	NC	37	27834	1	Metropolitan area core: primary flow within an urbanized area of 50,000 and greater	US	Neurosurgery	Y	22551	Fusion of spine bones with removal of disc at upper spinal column, anterior approach	N	F	11	11	11	4116	1655.01	1317.21	1397.47
1750676524	Smith	James	H	M.D.	M	I	920 Doug White Dr Ste 460		Myrtle Beach	SC	45	29572	1	Metropolitan area core: primary flow within an urbanized area of 50,000 and greater	US	Neurosurgery	Y	22551	Fusion of spine bones with removal of disc at upper spinal column, anterior approach	N	F	16	16	16	5819.38	1638.75	1305.67	1403.13
1760432090	Baker	Christopher	J	M.D.	M	I	1605 W Fairbanks Ave		Winter Park	FL	12	32789	1	Metropolitan area core: primary flow within an urbanized area of 50,000 and greater	US	Neurosurgery	Y	22551	Fusion of spine bones with removal of disc at upper spinal column, anterior approach	N	F	25	25	25	5500	1836.17	1463.26	1403.13
1760445167	Alvarez	Jaime	A	M.D.	M	I	12700 Creekside Ln	Suite 101	Fort Myers	FL	12	33919	1	Metropolitan area core: primary flow within an urbanized area of 50,000 and greater	US	Neurosurgery	Y	22551	Fusion of spine bones with removal of disc at upper spinal column, anterior approach	N	F	13	13	13	12276.9	1933.1	1563.46	1376.15
1760447882	Scrantz	Kelly	J	MD	M	I	10101 Park Rowe Ave., Suite 200		Baton Rouge	LA	22	70810	1	Metropolitan area core: primary flow within an urbanized area of 50,000 and greater	US	Neurosurgery	Y	22551	Fusion of spine bones with removal of disc at upper spinal column, anterior approach	N	F	13	13	13	8305	1777.32	1421.41	1403.13
1760462121	Fabi	Alain	Y	MD	M	I	601 John St	Suite M124	Kalamazoo	MI	26	49007	1	Metropolitan area core: primary flow within an urbanized area of 50,000 and greater	US	Neurosurgery	Y	22551	Fusion of spine bones with removal of disc at upper spinal column, anterior approach	N	F	13	13	13	4329	1736.91	1387.64	1403.13
1760487128	Sandhu	Faheem	A	M.D.	M	I	10401 Hospital Dr	Ste 101	Clinton	MD	24	20735	1	Metropolitan area core: primary flow within an urbanized area of 50,000 and greater	US	Neurosurgery	Y	22551	Fusion of spine bones with removal of disc at upper spinal column, anterior approach	N	F	22	22	22	4402.36	1905.44	1518.16	1339.35
1760589576	Lin	Dean	D	MD	M	I	2780 Cleveland Avenue	Suite 819	Fort Myers	FL	12	33901	1	Metropolitan area core: primary flow within an urbanized area of 50,000 and greater	US	Neurosurgery	Y	22551	Fusion of spine bones with removal of disc at upper spinal column, anterior approach	N	F	25	25	25	8211.08	2022.28	1616.77	1403.13
1760598999	Kendrick	F.	D	M.D.	M	I	2065 E South Blvd	Suite 204	Montgomery	AL	1	36116	1	Metropolitan area core: primary flow within an urbanized area of 50,000 and greater	US	Neurosurgery	Y	22551	Fusion of spine bones with removal of disc at upper spinal column, anterior approach	N	F	11	11	11	3154	1347.36	1089.35	1466.91
1760662720	Uschold	Timothy	D	MD	M	I	2900 State St		Medford	OR	41	97504	1	Metropolitan area core: primary flow within an urbanized area of 50,000 and greater	US	Neurosurgery	Y	22551	Fusion of spine bones with removal of disc at upper spinal column, anterior approach	N	F	13	13	13	10472.7	1701.37	1359.94	1399.81
1760670889	Deukmedjian	Armen	R	M.D.	M	I	2700 Healing Way Ste 300		Wesley Chapel	FL	12	33543	1	Metropolitan area core: primary flow within an urbanized area of 50,000 and greater	US	Neurosurgery	Y	22551	Fusion of spine bones with removal of disc at upper spinal column, anterior approach	N	F	12	12	12	14314	1539.63	1226.69	1138.87
1770500209	Wright	Neill	M	MD	M	I	4921 Parkview Pl Ste 6a6b	Ste 6a/6b	Saint Louis	MO	29	63110	1	Metropolitan area core: primary flow within an urbanized area of 50,000 and greater	US	Neurosurgery	Y	22551	Fusion of spine bones with removal of disc at upper spinal column, anterior approach	N	F	21	21	21	6895.24	1722.28	1383.15	1419.83
1770563561	Fergus	Allan	H	MD	M	I	1818 Amherst St		Winchester	VA	51	22601	1	Metropolitan area core: primary flow within an urbanized area of 50,000 and greater	US	Neurosurgery	Y	22551	Fusion of spine bones with removal of disc at upper spinal column, anterior approach	N	F	15	15	15	4261.31	1719.89	1374.8	1403.13
1770564320	Crutchfield	John	S	M.D.	M	I	722 Clinic Dr		Tyler	TX	48	75701	1	Metropolitan area core: primary flow within an urbanized area of 50,000 and greater	US	Neurosurgery	Y	22551	Fusion of spine bones with removal of disc at upper spinal column, anterior approach	N	F	11	11	11	1000	268.01	213.82	153.075
1770572133	Nottmeier	Eric	W	MD	M	I	4500 San Pablo Rd S		Jacksonville	FL	12	32224	1	Metropolitan area core: primary flow within an urbanized area of 50,000 and greater	US	Neurosurgery	Y	22551	Fusion of spine bones with removal of disc at upper spinal column, anterior approach	N	F	11	11	11	2037.01	1590.66	1268.6	1339.35
1770584203	Negron	Roberto	A	MD	M	I	4410 Medical Dr	Suite 610	San Antonio	TX	48	78229	1	Metropolitan area core: primary flow within an urbanized area of 50,000 and greater	US	Neurosurgery	Y	22551	Fusion of spine bones with removal of disc at upper spinal column, anterior approach	N	F	11	11	11	1250	247.275	195.703	112.546
1770673253	Rowe	Richard	A	MD	M	I	840 Pine St	Suite 880	Macon	GA	13	31201	1	Metropolitan area core: primary flow within an urbanized area of 50,000 and greater	US	Neurosurgery	Y	22551	Fusion of spine bones with removal of disc at upper spinal column, anterior approach	N	F	13	13	13	11688	1589.82	1266.68	1430.11
1770673766	D'agostino	Sabino	J	DO	M	I	9313 Medical Plaza Dr.	Suite 305	N. Charleston	SC	45	29406	1	Metropolitan area core: primary flow within an urbanized area of 50,000 and greater	US	Neurosurgery	Y	22551	Fusion of spine bones with removal of disc at upper spinal column, anterior approach	N	F	28	28	28	4020	1550.46	1239.52	1414.76
1770740516	Scott	Brandon	J	DO	M	I	3250 Gordonville Rd	Suite 450	Cape Girardeau	MO	29	63703	1	Metropolitan area core: primary flow within an urbanized area of 50,000 and greater	US	Neurosurgery	Y	22551	Fusion of spine bones with removal of disc at upper spinal column, anterior approach	N	F	16	16	16	5213	1613.17	1293.38	1425.05
1770791709	Kanter	Adam	S	MD	M	I	200 Lothrop St	Puh, B-400	Pittsburgh	PA	42	15213	1	Metropolitan area core: primary flow within an urbanized area of 50,000 and greater	US	Neurosurgery	Y	22551	Fusion of spine bones with removal of disc at upper spinal column, anterior approach	N	F	17	17	17	7402	1563.85	1250.51	1196.79
1780611251	White	James		MD	M	I	100 Medical Center Dr	Ste 401	Gadsden	AL	1	35903	1	Metropolitan area core: primary flow within an urbanized area of 50,000 and greater	US	Neurosurgery	Y	22551	Fusion of spine bones with removal of disc at upper spinal column, anterior approach	N	F	22	22	22	6945	1551.66	1236.31	1403.13
1780620765	Soloniuk	Donald	S	M.D.	M	I	324 5th St	Suite 101	Lewiston	ID	16	83501	1	Metropolitan area core: primary flow within an urbanized area of 50,000 and greater	US	Neurosurgery	Y	22551	Fusion of spine bones with removal of disc at upper spinal column, anterior approach	N	F	17	17	17	5500	1514.45	1196.5	1403.13
1780641563	Abraham	Robert		M.D.	M	I	4802e Johnson Ave		Jonesboro	AR	5	72401	1	Metropolitan area core: primary flow within an urbanized area of 50,000 and greater	US	Neurosurgery	Y	22551	Fusion of spine bones with removal of disc at upper spinal column, anterior approach	N	F	12	12	12	3152	1583.03	1264.97	1403.13
1780673814	Flotte	Edward	R	M.D.	M	I	3280 Dauphin St	Building A	Mobile	AL	1	36606	1	Metropolitan area core: primary flow within an urbanized area of 50,000 and greater	US	Neurosurgery	Y	22551	Fusion of spine bones with removal of disc at upper spinal column, anterior approach	N	F	18	18	18	6418.21	1052.69	824.813	885.89
1780679126	Allen	Clark	H	M.D.	M	I	3345 Potomac Way		Idaho Falls	ID	16	83404	1	Metropolitan area core: primary flow within an urbanized area of 50,000 and greater	US	Neurosurgery	Y	22551	Fusion of spine bones with removal of disc at upper spinal column, anterior approach	N	F	14	14	14	9300	1508.43	1201.84	1353.02
1780680504	Stevenson	John	C	M.D.	M	I	4500 W Newberry Rd		Gainesville	FL	12	32607	1	Metropolitan area core: primary flow within an urbanized area of 50,000 and greater	US	Neurosurgery	Y	22551	Fusion of spine bones with removal of disc at upper spinal column, anterior approach	N	F	16	16	16	5591	1703.26	1365.31	1381.21
1780685818	Khairi	Saad		MD	M	I	355 W 16th St	Suite 5100	Indianapolis	IN	18	46202	1	Metropolitan area core: primary flow within an urbanized area of 50,000 and greater	US	Neurosurgery	Y	22551	Fusion of spine bones with removal of disc at upper spinal column, anterior approach	N	F	12	12	12	7188	1493.78	1194.51	1344.67
1780710822	Iguchi	Mark	H	MD	M	I	6535 N Charles St	Suite 600	Baltimore	MD	24	21204	1	Metropolitan area core: primary flow within an urbanized area of 50,000 and greater	US	Neurosurgery	Y	22551	Fusion of spine bones with removal of disc at upper spinal column, anterior approach	N	F	11	11	11	3905.82	1947.36	1556.81	1403.13
1780733618	Sabo	Robert	A	MD	M	I	110 Harbor Lane		Somers Point	NJ	34	8244	1	Metropolitan area core: primary flow within an urbanized area of 50,000 and greater	US	Neurosurgery	Y	22551	Fusion of spine bones with removal of disc at upper spinal column, anterior approach	N	F	15	15	15	15000	1839.27	1465.85	1403.13
1780835769	Thomas	John	A	MD	M	I	2208 S 17th St	Suite 201	Wilmington	NC	37	28401	1	Metropolitan area core: primary flow within an urbanized area of 50,000 and greater	US	Neurosurgery	Y	22551	Fusion of spine bones with removal of disc at upper spinal column, anterior approach	N	F	34	34	34	5011.44	1621.07	1292.08	1390.34
1780905380	Menendez	Joshua	Y	M.D.	M	I	800 Saint Vincents Dr Ste 700		Birmingham	AL	1	35205	1	Metropolitan area core: primary flow within an urbanized area of 50,000 and greater	US	Neurosurgery	Y	22551	Fusion of spine bones with removal of disc at upper spinal column, anterior approach	N	F	27	27	27	9000	1532.37	1228.7	1416.12
1790722692	Lundin	David	A	MD	M	I	4033 Talbot Rd S	Ste 520	Renton	WA	53	98055	1	Metropolitan area core: primary flow within an urbanized area of 50,000 and greater	US	Neurosurgery	Y	22551	Fusion of spine bones with removal of disc at upper spinal column, anterior approach	N	F	12	12	12	4299	1612.77	1299.18	1461.59
1790729051	Wahlig	John	B	MD	M	I	195 Fore River Pkwy	Suite 490	Portland	ME	23	4102	1	Metropolitan area core: primary flow within an urbanized area of 50,000 and greater	US	Neurosurgery	Y	22551	Fusion of spine bones with removal of disc at upper spinal column, anterior approach	N	F	12	12	12	3541.62	1596.36	1284.99	1432.36
1790734226	Bowen	Samuel	R	MD	M	I	806 Saint Vincents Dr		Birmingham	AL	1	35205	1	Metropolitan area core: primary flow within an urbanized area of 50,000 and greater	US	Neurosurgery	Y	22551	Fusion of spine bones with removal of disc at upper spinal column, anterior approach	N	F	33	33	33	4600.67	738.239	583.722	596.117
1790764850	Underwood	Bill	D	M.D., PH.D.	M	I	227 Medical Park Dr Ste 103		Bridgeport	WV	54	26330	4	Micropolitan area core: primary flow within an urban cluster of 10,000 to 49,999	US	Neurosurgery	Y	22551	Fusion of spine bones with removal of disc at upper spinal column, anterior approach	N	F	15	15	15	4971	1603.02	1299.83	1412.93
1801039052	Branch	Byron	C	M.D.	M	I	225 Baldwin Ave		Charlotte	NC	37	28204	1	Metropolitan area core: primary flow within an urbanized area of 50,000 and greater	US	Neurosurgery	Y	22551	Fusion of spine bones with removal of disc at upper spinal column, anterior approach	N	F	14	14	14	8270.71	1633.52	1301.5	1353.02
1801066964	Buchanan	Colin	C	M.D.	M	I	1400 S Potomac St	Suite 100	Aurora	CO	8	80012	1	Metropolitan area core: primary flow within an urbanized area of 50,000 and greater	US	Neurosurgery	Y	22551	Fusion of spine bones with removal of disc at upper spinal column, anterior approach	N	F	11	11	11	7270	1792.83	1430.3	1403.13
1801074661	Howes	Gregory	A	MD	M	I	2331 Franklin Rd Sw		Roanoke	VA	51	24014	1	Metropolitan area core: primary flow within an urbanized area of 50,000 and greater	US	Neurosurgery	Y	22551	Fusion of spine bones with removal of disc at upper spinal column, anterior approach	N	F	28	28	28	3700	1617.67	1291.8	1365.55
1801093224	Boswell	Scott	M	MD	M	I	501 S. Santa Fe	Suite 300	Salina	KS	20	67401	4	Micropolitan area core: primary flow within an urban cluster of 10,000 to 49,999	US	Neurosurgery	Y	22551	Fusion of spine bones with removal of disc at upper spinal column, anterior approach	N	F	15	15	15	6839	1574.2	1258.96	1356.36
1801112271	Rice	Robert	A	M.D.	M	I	1 Medical Park Blvd Ste 400e		Bristol	TN	47	37620	1	Metropolitan area core: primary flow within an urbanized area of 50,000 and greater	US	Neurosurgery	Y	22551	Fusion of spine bones with removal of disc at upper spinal column, anterior approach	N	F	11	11	11	8757	1587.07	1268.43	1403.13
1801807649	Preston	Joseph	K	MD	M	I	4015 Lamar Ave		Paris	TX	48	75462	4	Micropolitan area core: primary flow within an urban cluster of 10,000 to 49,999	US	Neurosurgery	Y	22551	Fusion of spine bones with removal of disc at upper spinal column, anterior approach	N	F	17	18	18	9230.7	1668.82	1321.9	1395.07
1801831292	Baek	Paul	N	MD	M	I	2845 Greenbrier Rd Ste 330		Green Bay	WI	55	54311	1	Metropolitan area core: primary flow within an urbanized area of 50,000 and greater	US	Neurosurgery	Y	22551	Fusion of spine bones with removal of disc at upper spinal column, anterior approach	N	F	12	12	12	15689	1572.98	1257.99	1403.13
1801859723	D'alise	Mark	D	MD	M	I	3502 9th St Ste 440		Lubbock	TX	48	79415	1	Metropolitan area core: primary flow within an urbanized area of 50,000 and greater	US	Neurosurgery	Y	22551	Fusion of spine bones with removal of disc at upper spinal column, anterior approach	N	F	27	27	27	4234	1603.86	1283.08	1389.26
1801861406	Margraf	Russell	R	MD PHD	M	I	5838 Six Forks Rd	Suite 100	Raleigh	NC	37	27609	1	Metropolitan area core: primary flow within an urbanized area of 50,000 and greater	US	Neurosurgery	Y	22551	Fusion of spine bones with removal of disc at upper spinal column, anterior approach	N	F	20	20	20	6256.25	1515.04	1196.96	1338.59
1801885819	Dixit	Sanat		MD	M	I	4715 Whitesburg Dr Se		Huntsville	AL	1	35802	1	Metropolitan area core: primary flow within an urbanized area of 50,000 and greater	US	Neurosurgery	Y	22551	Fusion of spine bones with removal of disc at upper spinal column, anterior approach	N	F	23	24	24	4600	1477.24	1175.43	1382.47
1801899554	Weaver	Charles	E	MD PHD	M	I	470 Northside Cherokee Blvd Ste 170		Canton	GA	13	30115	1	Metropolitan area core: primary flow within an urbanized area of 50,000 and greater	US	Neurosurgery	Y	22551	Fusion of spine bones with removal of disc at upper spinal column, anterior approach	N	F	15	15	15	2539.53	1206.63	969.682	996.222
1801951116	Uribe	Juan	S	MD	M	I	2910 N 3rd Ave		Phoenix	AZ	4	85013	1	Metropolitan area core: primary flow within an urbanized area of 50,000 and greater	US	Neurosurgery	Y	22551	Fusion of spine bones with removal of disc at upper spinal column, anterior approach	N	F	14	14	14	7000	1628.49	1297.49	1353.02
1801972161	Belanger	Eric		M.D.	M	I	900 E Broadway Ave		Bismarck	ND	38	58501	1	Metropolitan area core: primary flow within an urbanized area of 50,000 and greater	US	Neurosurgery	Y	22551	Fusion of spine bones with removal of disc at upper spinal column, anterior approach	N	F	16	17	17	3905.91	1527	1221.21	1295.01
1801992516	Jimenez	Juan	C	MD	M	I	400 N Wall St	Suite 402	Kankakee	IL	17	60901	1	Metropolitan area core: primary flow within an urbanized area of 50,000 and greater	US	Neurosurgery	Y	22551	Fusion of spine bones with removal of disc at upper spinal column, anterior approach	N	F	17	17	17	5258	1797.81	1437.54	1361.86
1811103831	Murad	Ali	K	M.D	M	I	1600 North Grand Ave	Suite 508	Pueblo	CO	8	81003	1	Metropolitan area core: primary flow within an urbanized area of 50,000 and greater	US	Neurosurgery	Y	22551	Fusion of spine bones with removal of disc at upper spinal column, anterior approach	N	F	14	14	14	2719	1181.7	948.652	1039.82
1811159254	Capua	John	K	D.O.	M	I	1401 Spanos Ct	Suite 130	Modesto	CA	6	95355	1	Metropolitan area core: primary flow within an urbanized area of 50,000 and greater	US	Neurosurgery	Y	22551	Fusion of spine bones with removal of disc at upper spinal column, anterior approach	N	F	11	11	11	6119	1566.5	1252.81	1275.57
1811192156	Elliott	Robert	E	M.D.	M	I	3855 W Chester Pike	Suite 245	Newtown Square	PA	42	19073	1	Metropolitan area core: primary flow within an urbanized area of 50,000 and greater	US	Neurosurgery	Y	22551	Fusion of spine bones with removal of disc at upper spinal column, anterior approach	N	F	11	11	11	3675	1618.15	1293.98	1158.22
1811226350	Satyan	Krishna	B	M.D.	M	I	762 S Cleveland Massillon Rd		Fairlawn	OH	39	44333	1	Metropolitan area core: primary flow within an urbanized area of 50,000 and greater	US	Neurosurgery	Y	22551	Fusion of spine bones with removal of disc at upper spinal column, anterior approach	N	F	14	14	14	1867.09	1601.85	1279.43	1403.13
1811924467	Bergman	Thomas	A	MD	M	I	701 Park Ave	P5	Minneapolis	MN	27	55415	1	Metropolitan area core: primary flow within an urbanized area of 50,000 and greater	US	Neurosurgery	Y	22551	Fusion of spine bones with removal of disc at upper spinal column, anterior approach	N	F	12	12	12	6459.94	1593.82	1290.29	1422.71
1811946080	Weiner	Mark	A	M.D.	M	I	2600 Tuscarawas St W	Ste. 520	Canton	OH	39	44708	1	Metropolitan area core: primary flow within an urbanized area of 50,000 and greater	US	Neurosurgery	Y	22551	Fusion of spine bones with removal of disc at upper spinal column, anterior approach	N	F	15	15	15	2612	1729.37	1381.09	1403.13
1811954035	Naso	William	B	MD	M	I	1204 E Cheves St		Florence	SC	45	29506	1	Metropolitan area core: primary flow within an urbanized area of 50,000 and greater	US	Neurosurgery	Y	22551	Fusion of spine bones with removal of disc at upper spinal column, anterior approach	N	F	13	13	13	4996	1586.35	1253.45	1391.97
1811998248	Brant	Adam		M.D.	M	I	7130 N Sharon Ave	Ste 100	Fresno	CA	6	93720	1	Metropolitan area core: primary flow within an urbanized area of 50,000 and greater	US	Neurosurgery	Y	22551	Fusion of spine bones with removal of disc at upper spinal column, anterior approach	N	F	16	16	16	4235	855.41	682.88	701.56
1821030479	Doughty	Kyle	E	M.D.	M	I	3600 Gaston Ave	Suite 1158	Dallas	TX	48	75246	1	Metropolitan area core: primary flow within an urbanized area of 50,000 and greater	US	Neurosurgery	Y	22551	Fusion of spine bones with removal of disc at upper spinal column, anterior approach	N	F	12	12	12	5213.25	1179.82	943.521	914.372
1821034950	Nichols	Margaret	E	MD	F	I	1905 W 32nd Street	Ste 403	Joplin	MO	29	64804	1	Metropolitan area core: primary flow within an urbanized area of 50,000 and greater	US	Neurosurgery	Y	22551	Fusion of spine bones with removal of disc at upper spinal column, anterior approach	N	F	21	21	21	5279.14	1582.29	1269.6	1369.72
1821048752	Colon	Gary	P	MD	M	I	3200 Bailey Ln Ste 200		Naples	FL	12	34105	1	Metropolitan area core: primary flow within an urbanized area of 50,000 and greater	US	Neurosurgery	Y	22551	Fusion of spine bones with removal of disc at upper spinal column, anterior approach	N	F	19	19	19	5010	2024.98	1619.47	1403.13
1821064957	Henn	Jeffrey	S	M.D.	M	I	2780 Cleveland Ave	Suite 819	Fort Myers	FL	12	33901	1	Metropolitan area core: primary flow within an urbanized area of 50,000 and greater	US	Neurosurgery	Y	22551	Fusion of spine bones with removal of disc at upper spinal column, anterior approach	N	F	29	29	29	2224.14	1860.25	1489.7	1403.13
1821071895	Schmitz	Marcus	P	MD	M	I	811 Cox Rd		Gastonia	NC	37	28054	1	Metropolitan area core: primary flow within an urbanized area of 50,000 and greater	US	Neurosurgery	Y	22551	Fusion of spine bones with removal of disc at upper spinal column, anterior approach	N	F	12	14	14	6252	1561.18	1243.86	1340.99
1821097775	Lusk	Michael	D	M.D.	M	I	6101 Pine Ridge Rd # Desk10		Naples	FL	12	34119	1	Metropolitan area core: primary flow within an urbanized area of 50,000 and greater	US	Neurosurgery	Y	22551	Fusion of spine bones with removal of disc at upper spinal column, anterior approach	N	F	15	15	15	24220	2024.35	1618.84	1403.13
1821189408	Khalil	Hitham	H	M.D.	M	I	2109 N Patterson St Ste B		Valdosta	GA	13	31602	1	Metropolitan area core: primary flow within an urbanized area of 50,000 and greater	US	Neurosurgery	Y	22551	Fusion of spine bones with removal of disc at upper spinal column, anterior approach	N	F	40	40	40	5000	1654.12	1321.56	1420.67
1821319682	Buchholz	Avery	L	M.D., MPH	M	I	1300 Jefferson Park Ave Fl 3		Charlottesville	VA	51	22908	1	Metropolitan area core: primary flow within an urbanized area of 50,000 and greater	US	Neurosurgery	Y	22551	Fusion of spine bones with removal of disc at upper spinal column, anterior approach	N	F	12	12	12	8709	1600.71	1275.36	1300.82
1831125822	Carr	Ann	M	M. D.	F	I	5153 N 9th Ave Ste 302		Pensacola	FL	12	32504	1	Metropolitan area core: primary flow within an urbanized area of 50,000 and greater	US	Neurosurgery	Y	22551	Fusion of spine bones with removal of disc at upper spinal column, anterior approach	N	F	11	11	11	5574	1834.71	1461.8	1403.13
1831136605	Frankel	Bruce	M	MD	M	I	171 Ashley Ave		Charleston	SC	45	29425	1	Metropolitan area core: primary flow within an urbanized area of 50,000 and greater	US	Neurosurgery	Y	22551	Fusion of spine bones with removal of disc at upper spinal column, anterior approach	N	F	15	15	15	11441	1581.92	1258.36	1401.13
1831154004	Arthur	James	M	M.D.	M	I	1 Mercy Ln	Suite 502	Hot Springs	AR	5	71913	1	Metropolitan area core: primary flow within an urbanized area of 50,000 and greater	US	Neurosurgery	Y	22551	Fusion of spine bones with removal of disc at upper spinal column, anterior approach	N	F	19	19	19	3129	1467.15	1177.09	1434.68
1831161926	Alsina	George	A	M.D.	M	I	2800 Ashton Dr Ste 200		Wilmington	NC	37	28412	1	Metropolitan area core: primary flow within an urbanized area of 50,000 and greater	US	Neurosurgery	Y	22551	Fusion of spine bones with removal of disc at upper spinal column, anterior approach	N	F	11	11	11	14716	1270.01	1013.45	1084.23
1831190024	Middleton	Troy	H	M.D.	M	I	3280 Dauphin St	Building A	Mobile	AL	1	36606	1	Metropolitan area core: primary flow within an urbanized area of 50,000 and greater	US	Neurosurgery	Y	22551	Fusion of spine bones with removal of disc at upper spinal column, anterior approach	N	F	13	13	13	9061	1562.78	1247.43	1403.13
1831286863	Maher	Philip	C	MD	M	I	1717 N E St	Suite 422	Pensacola	FL	12	32501	1	Metropolitan area core: primary flow within an urbanized area of 50,000 and greater	US	Neurosurgery	Y	22551	Fusion of spine bones with removal of disc at upper spinal column, anterior approach	N	F	12	12	12	3720	1847.27	1462.79	1391.8
1831373042	Redmond	Andy	J	M.D.	M	I	2737 S Broadway Ave		Tyler	TX	48	75701	1	Metropolitan area core: primary flow within an urbanized area of 50,000 and greater	US	Neurosurgery	Y	22551	Fusion of spine bones with removal of disc at upper spinal column, anterior approach	N	F	17	17	17	4000	1672.09	1336.83	1361.86
1831373117	Cain	Marshall	A	MD	M	I	2485 Tower Dr	Suite 9	Monroe	LA	22	71201	1	Metropolitan area core: primary flow within an urbanized area of 50,000 and greater	US	Neurosurgery	Y	22551	Fusion of spine bones with removal of disc at upper spinal column, anterior approach	N	F	13	13	13	7685	1695.29	1339.38	1403.13
1831381821	Senatus	Patrick	B	MD	M	I	2800 Tamarack Rd	Suite 104	South Windsor	CT	9	6074	1	Metropolitan area core: primary flow within an urbanized area of 50,000 and greater	US	Neurosurgery	Y	22551	Fusion of spine bones with removal of disc at upper spinal column, anterior approach	N	F	11	11	11	6859	1935.68	1545.77	1416.11
1831400621	Bradley	Lucas		MD	M	I	310 Buttercup Dr Ste A		Mountain Home	AR	5	72653	4	Micropolitan area core: primary flow within an urban cluster of 10,000 to 49,999	US	Neurosurgery	Y	22551	Fusion of spine bones with removal of disc at upper spinal column, anterior approach	N	F	38	38	38	3560	1515.64	1208.98	1392.77
1841210515	Africk	Cynthia	Z	MD	F	I	10 Aviemore Dr		Pinehurst	NC	37	28374	4	Micropolitan area core: primary flow within an urban cluster of 10,000 to 49,999	US	Neurosurgery	Y	22551	Fusion of spine bones with removal of disc at upper spinal column, anterior approach	N	F	25	25	25	8692	1657.99	1325.18	1402.35
1841224367	Azordegan	Philip	A	M.D.	M	I	2470 Flowood Drive		Flowood	MS	28	39232	1	Metropolitan area core: primary flow within an urbanized area of 50,000 and greater	US	Neurosurgery	Y	22551	Fusion of spine bones with removal of disc at upper spinal column, anterior approach	N	F	13	13	13	11060	1505.23	1199.34	1403.13
1841231958	Lee	Max	C	MD	M	I	9200 W Wisconsin Ave		Milwaukee	WI	55	53226	1	Metropolitan area core: primary flow within an urbanized area of 50,000 and greater	US	Neurosurgery	Y	22551	Fusion of spine bones with removal of disc at upper spinal column, anterior approach	N	F	14	14	14	10829.1	1557.54	1242.55	1403.13
1841286390	Marciano	Frederick	F	MD PHD	M	I	7301 E 2nd St	#106	Scottsdale	AZ	4	85251	1	Metropolitan area core: primary flow within an urbanized area of 50,000 and greater	US	Neurosurgery	Y	22551	Fusion of spine bones with removal of disc at upper spinal column, anterior approach	N	F	31	31	31	7000	1696.54	1362.81	1414.45
1841289196	Remondino	Robert	L	M.D.	M	I	4120 W Memorial Rd	Ste 300	Oklahoma City	OK	40	73120	1	Metropolitan area core: primary flow within an urbanized area of 50,000 and greater	US	Neurosurgery	Y	22551	Fusion of spine bones with removal of disc at upper spinal column, anterior approach	N	F	14	14	14	10159.9	1511.88	1208.25	1329.72
1841289964	Suh	Daniel	V	MD	M	I	4 E Jackson Blvd		Savannah	GA	13	31405	1	Metropolitan area core: primary flow within an urbanized area of 50,000 and greater	US	Neurosurgery	Y	22551	Fusion of spine bones with removal of disc at upper spinal column, anterior approach	N	F	16	16	16	8150	1648.3	1313.28	1342.84
1841297041	Phuong	Loi	K	M.D.	M	I	7956 W Jefferson Blvd		Fort Wayne	IN	18	46804	1	Metropolitan area core: primary flow within an urbanized area of 50,000 and greater	US	Neurosurgery	Y	22551	Fusion of spine bones with removal of disc at upper spinal column, anterior approach	N	F	22	22	22	7609	1559.35	1246.31	1402.39
1841401734	Wadhwa	Rishi	K		M	I	1100 S Eliseo Dr Ste 1		Greenbrae	CA	6	94904	1	Metropolitan area core: primary flow within an urbanized area of 50,000 and greater	US	Neurosurgery	Y	22551	Fusion of spine bones with removal of disc at upper spinal column, anterior approach	N	F	20	20	20	10802	1773.42	1417.51	1403.13
1841417896	Dorward	Ian	G	MD	M	I	1 Barnes Jewish Hospital Plz		Saint Louis	MO	29	63110	1	Metropolitan area core: primary flow within an urbanized area of 50,000 and greater	US	Neurosurgery	Y	22551	Fusion of spine bones with removal of disc at upper spinal column, anterior approach	N	F	14	14	14	6914.29	1728.01	1381.46	1334.23
1841491925	Evans	Brandon		MD	M	I	3336 N Futrall Dr		Fayetteville	AR	5	72703	1	Metropolitan area core: primary flow within an urbanized area of 50,000 and greater	US	Neurosurgery	Y	22551	Fusion of spine bones with removal of disc at upper spinal column, anterior approach	N	F	15	15	15	3247	1465.99	1169.13	1309.59
1851331698	Robinson	Robert	D	MD	M	I	513 Brookwood Blvd	Ste 75	Birmingham	AL	1	35209	1	Metropolitan area core: primary flow within an urbanized area of 50,000 and greater	US	Neurosurgery	Y	22551	Fusion of spine bones with removal of disc at upper spinal column, anterior approach	N	F	40	40	40	5156	1545.05	1232.96	1407.37
1851333728	Killeffer	James	A	MD	M	I	1932 Alcoa Hwy	Suite 360	Knoxville	TN	47	37920	1	Metropolitan area core: primary flow within an urbanized area of 50,000 and greater	US	Neurosurgery	Y	22551	Fusion of spine bones with removal of disc at upper spinal column, anterior approach	N	F	14	14	14	7561	1506.7	1210.82	1428.19
1851351530	Rich	Charles	C	M.D.	M	I	5171 Cottonwood St	Ste 950	Murray	UT	49	84107	1	Metropolitan area core: primary flow within an urbanized area of 50,000 and greater	US	Neurosurgery	Y	22551	Fusion of spine bones with removal of disc at upper spinal column, anterior approach	N	F	11	11	11	8996.73	1773.83	1415.09	1403.13
1851354179	Moyer	Donald	J	M.D.	M	I	632 Del Prado Blvd N	Suite 101	Cape Coral	FL	12	33909	1	Metropolitan area core: primary flow within an urbanized area of 50,000 and greater	US	Neurosurgery	Y	22551	Fusion of spine bones with removal of disc at upper spinal column, anterior approach	N	F	21	21	21	11236.4	1963.23	1570.02	1369.72
1851378772	Khan	Ahmed	M	MD	M	I	1 Liberty Sq Fl 1		New Britain	CT	9	6051	1	Metropolitan area core: primary flow within an urbanized area of 50,000 and greater	US	Neurosurgery	Y	22551	Fusion of spine bones with removal of disc at upper spinal column, anterior approach	N	F	11	11	11	8525	1857.21	1467.3	1403.13
1851385181	Buster	Ward	P	DO	M	I	931 Chatham Ln		Columbus	OH	39	43221	1	Metropolitan area core: primary flow within an urbanized area of 50,000 and greater	US	Neurosurgery	Y	22551	Fusion of spine bones with removal of disc at upper spinal column, anterior approach	N	F	13	13	13	5316	1602.29	1274.83	1289.34
1851541338	Herrera	Sebastian	R	MD	M	I	9200 Pinecroft Dr	130	Shenandoah	TX	48	77380	1.1	Secondary flow 30% to <50% to a larger urbanized area of 50,000 and greater	US	Neurosurgery	Y	22551	Fusion of spine bones with removal of disc at upper spinal column, anterior approach	N	F	12	12	12	6890.2	1582.6	1263.55	1427.22
1851566855	Strom	Russell	G	M.D.	M	I	1000 East Mountain Blvd		Danville	PA	42	17822	1	Metropolitan area core: primary flow within an urbanized area of 50,000 and greater	US	Neurosurgery	Y	22551	Fusion of spine bones with removal of disc at upper spinal column, anterior approach	N	F	12	12	12	13937.5	1551.61	1259.23	1293.51
1851599880	Spomar	Daniel	G	M.D.	M	I	8051 S Emerson Ave	Ste. 300	Indianapolis	IN	18	46237	1	Metropolitan area core: primary flow within an urbanized area of 50,000 and greater	US	Neurosurgery	Y	22551	Fusion of spine bones with removal of disc at upper spinal column, anterior approach	N	F	13	13	13	3017	1265.23	1025.01	1484.08
1861438517	Park	Charles	C	MD	M	I	301 St. Paul Place	Pob # 310	Baltimore	MD	24	21202	1	Metropolitan area core: primary flow within an urbanized area of 50,000 and greater	US	Neurosurgery	Y	22551	Fusion of spine bones with removal of disc at upper spinal column, anterior approach	N	F	22	24	24	5858.83	1732.97	1378.89	1390.07
1861453318	Rustamzadeh	Edward		M.D.	M	I	11190 Warner Ave	Suite 306	Fountain Valley	CA	6	92708	1	Metropolitan area core: primary flow within an urbanized area of 50,000 and greater	US	Neurosurgery	Y	22551	Fusion of spine bones with removal of disc at upper spinal column, anterior approach	N	F	13	13	13	9500	1843.8	1469.25	1403.13
1861678591	Tumialan	Luis	M	M.D.	M	I	7301 E 2nd St	Suite 106	Scottsdale	AZ	4	85251	1	Metropolitan area core: primary flow within an urbanized area of 50,000 and greater	US	Neurosurgery	Y	22551	Fusion of spine bones with removal of disc at upper spinal column, anterior approach	N	F	27	27	27	7000	1716.03	1371.17	1403.13
1861719817	Manix	Marc		MD	M	I	1500 S Imperial Ave		El Centro	CA	6	92243	1	Metropolitan area core: primary flow within an urbanized area of 50,000 and greater	US	Neurosurgery	Y	22551	Fusion of spine bones with removal of disc at upper spinal column, anterior approach	N	F	11	11	11	2590.91	1693.04	1348.92	1398.71
1861773889	Al Shamy	George		MD	M	I	9200 Pinecroft Dr	Ste 130	Shenandoah	TX	48	77380	1.1	Secondary flow 30% to <50% to a larger urbanized area of 50,000 and greater	US	Neurosurgery	Y	22551	Fusion of spine bones with removal of disc at upper spinal column, anterior approach	N	F	13	13	13	6890.2	1631.62	1302.69	1362.66
1861794000	To	Chiu Yuen		D.O.	M	I	29275 Northwestern Hwy	Ste 100	Southfield	MI	26	48034	1	Metropolitan area core: primary flow within an urbanized area of 50,000 and greater	US	Neurosurgery	Y	22551	Fusion of spine bones with removal of disc at upper spinal column, anterior approach	N	F	18	18	18	4594	1567.71	1249.07	1403.13
1871533752	Smith	Gregory	H	DO	M	I	1325 Pennsylvania Ave Ste 890		Fort Worth	TX	48	76104	1	Metropolitan area core: primary flow within an urbanized area of 50,000 and greater	US	Neurosurgery	Y	22551	Fusion of spine bones with removal of disc at upper spinal column, anterior approach	N	F	13	14	14	5467	1649.62	1314.33	1372.06
1871545186	Wills	Matthew	J	MD	M	I	2660 Sw 3rd St		Topeka	KS	20	66606	1	Metropolitan area core: primary flow within an urbanized area of 50,000 and greater	US	Neurosurgery	Y	22551	Fusion of spine bones with removal of disc at upper spinal column, anterior approach	N	F	18	18	18	2308.36	1359.3	1087.03	1175.51
1871546291	Burke	Bruce	L	M.D.	M	I	251 Cohasset Rd	Suite 370	Chico	CA	6	95926	1	Metropolitan area core: primary flow within an urbanized area of 50,000 and greater	US	Neurosurgery	Y	22551	Fusion of spine bones with removal of disc at upper spinal column, anterior approach	N	F	13	13	13	970.5	271.72	216.51	120.885
1871553370	Miller	Jimmy		MD	M	I	405 River Rd		Greenwood	MS	28	38930	4	Micropolitan area core: primary flow within an urban cluster of 10,000 to 49,999	US	Neurosurgery	Y	22551	Fusion of spine bones with removal of disc at upper spinal column, anterior approach	N	F	14	14	14	6536	1527.56	1211.1	1392.77
1871582213	Tibbs	Robert	E	M.D.	M	I	4120 W Memorial Rd	Ste 300	Oklahoma City	OK	40	73120	1	Metropolitan area core: primary flow within an urbanized area of 50,000 and greater	US	Neurosurgery	Y	22551	Fusion of spine bones with removal of disc at upper spinal column, anterior approach	N	F	17	17	17	10735	1715.31	1370.08	1400.48
1871584011	Schell	Gerald	R	M.D.	M	I	3160 Cabaret Trl S		Saginaw	MI	26	48603	1	Metropolitan area core: primary flow within an urbanized area of 50,000 and greater	US	Neurosurgery	Y	22551	Fusion of spine bones with removal of disc at upper spinal column, anterior approach	N	F	13	13	13	9146.92	1612.91	1286.85	1303.83
1871586792	Kim	Do-Kyun	K	M.D.	M	I	801 Broadway	Suite 617	Seattle	WA	53	98122	1	Metropolitan area core: primary flow within an urbanized area of 50,000 and greater	US	Neurosurgery	Y	22551	Fusion of spine bones with removal of disc at upper spinal column, anterior approach	N	F	12	12	12	5520	1629.45	1300.18	1227.74
1871708768	Tuttle	Jonathan	A	M.D.	M	I	840 Stevens Creek Rd		Augusta	GA	13	30907	1	Metropolitan area core: primary flow within an urbanized area of 50,000 and greater	US	Neurosurgery	Y	22551	Fusion of spine bones with removal of disc at upper spinal column, anterior approach	N	F	15	15	15	5930	1230.95	984.447	724.946
1871728121	Bixenmann	Benjamin	J	MD	M	I	6041 Village Dr	Suite 110	Lincoln	NE	31	68516	1	Metropolitan area core: primary flow within an urbanized area of 50,000 and greater	US	Neurosurgery	Y	22551	Fusion of spine bones with removal of disc at upper spinal column, anterior approach	N	F	12	12	12	7328	1457.99	1138.47	1320.49
1871747469	Mumert	Michael	L	M.D.	M	I	3801 S National Ave	West Tower, Suite 700	Springfield	MO	29	65807	1	Metropolitan area core: primary flow within an urbanized area of 50,000 and greater	US	Neurosurgery	Y	22551	Fusion of spine bones with removal of disc at upper spinal column, anterior approach	N	F	13	14	13	6543.32	1482.5	1190.12	1337.98
1871778316	Jatavallabhula	Narasimha	S	MD	M	I	701 E Marshall Ave	Suite 400	Longview	TX	48	75601	1	Metropolitan area core: primary flow within an urbanized area of 50,000 and greater	US	Neurosurgery	Y	22551	Fusion of spine bones with removal of disc at upper spinal column, anterior approach	N	F	26	26	26	4326	1647.47	1313.34	1408.34
1881672962	Palavali	Vivekanand		MD	M	I	3380 Beecher Road	Ste A	Flint	MI	26	48532	1	Metropolitan area core: primary flow within an urbanized area of 50,000 and greater	US	Neurosurgery	Y	22551	Fusion of spine bones with removal of disc at upper spinal column, anterior approach	N	F	11	11	11	3118.18	1664.47	1301.74	1389.94
1881693133	Bobek	Miroslav	P	M.D.	M	I	2900 State St		Medford	OR	41	97504	1	Metropolitan area core: primary flow within an urbanized area of 50,000 and greater	US	Neurosurgery	Y	22551	Fusion of spine bones with removal of disc at upper spinal column, anterior approach	N	F	13	13	13	10472.7	1701.37	1359.94	1403.13
1881774206	Mayer	Peter	L	MD	M	I	5831 Bee Ridge Rd	Suite 100	Sarasota	FL	12	34233	1	Metropolitan area core: primary flow within an urbanized area of 50,000 and greater	US	Neurosurgery	Y	22551	Fusion of spine bones with removal of disc at upper spinal column, anterior approach	N	F	11	11	11	1864.54	1774.52	1405.11	1326.17
1881824860	Tutt	Matthew		M.D.	M	I	1401 Harrodsburg Rd	Ste A540	Lexington	KY	21	40504	1	Metropolitan area core: primary flow within an urbanized area of 50,000 and greater	US	Neurosurgery	Y	22551	Fusion of spine bones with removal of disc at upper spinal column, anterior approach	N	F	15	15	15	5909.67	1550.73	1229.99	1416.85
1881863744	Grossi	Peter	M	MD	M	I	3480 Wake Forest Rd	Suite 500	Raleigh	NC	37	27609	1	Metropolitan area core: primary flow within an urbanized area of 50,000 and greater	US	Neurosurgery	Y	22551	Fusion of spine bones with removal of disc at upper spinal column, anterior approach	N	F	26	27	27	9000	1655.67	1318.73	1398.31
1881891281	Goel	Rishi	K	MD	M	I	29099 Health Campus Dr Ste 390		Westlake	OH	39	44145	1	Metropolitan area core: primary flow within an urbanized area of 50,000 and greater	US	Neurosurgery	Y	22551	Fusion of spine bones with removal of disc at upper spinal column, anterior approach	N	F	14	14	14	2612	1732.78	1384.5	1403.13
1891735684	Lapsiwala	Samir	B	MD	M	I	1900 Mistletoe Blvd Ste 200		Fort Worth	TX	48	76104	1	Metropolitan area core: primary flow within an urbanized area of 50,000 and greater	US	Neurosurgery	Y	22551	Fusion of spine bones with removal of disc at upper spinal column, anterior approach	N	F	22	22	22	5100	1687.51	1344.63	1403.13
1891752176	Anson	John	A	M.D.	M	I	8530 W Sunset Rd	Suite 250	Las Vegas	NV	32	89113	1	Metropolitan area core: primary flow within an urbanized area of 50,000 and greater	US	Neurosurgery	Y	22551	Fusion of spine bones with removal of disc at upper spinal column, anterior approach	N	F	12	12	12	17800	1772.85	1417.78	1403.13
1891784237	Hahn	Michael	R	M.D.	M	I	4120 W Memorial Rd	Ste 300	Oklahoma City	OK	40	73120	1	Metropolitan area core: primary flow within an urbanized area of 50,000 and greater	US	Neurosurgery	Y	22551	Fusion of spine bones with removal of disc at upper spinal column, anterior approach	N	F	19	19	19	10735	1702.25	1352.25	1395.5
1891922688	Abd-El-Barr	Muhammad	M	M.D., PH.D.	M	I	75 Francis St		Boston	MA	25	2115	1	Metropolitan area core: primary flow within an urbanized area of 50,000 and greater	US	Neurosurgery	Y	22551	Fusion of spine bones with removal of disc at upper spinal column, anterior approach	N	F	14	14	14	9000	1567.7	1254.17	1423.06
1902000599	Angeles	Carmina	F	MD	F	I	74b Centennial Loop Ste 100		Eugene	OR	41	97401	1	Metropolitan area core: primary flow within an urbanized area of 50,000 and greater	US	Neurosurgery	Y	22551	Fusion of spine bones with removal of disc at upper spinal column, anterior approach	N	F	39	39	39	4977.28	1650.91	1321.51	1415.74
1902023146	Belknap	Thomas		MD	M	I	470 Northside Cherokee Blvd Ste 170		Canton	GA	13	30115	1	Metropolitan area core: primary flow within an urbanized area of 50,000 and greater	US	Neurosurgery	Y	22551	Fusion of spine bones with removal of disc at upper spinal column, anterior approach	N	F	12	12	12	1846.93	898.88	718.753	661.809
1902854482	Doran	Stephen	E	MD	M	I	8005 Farnam Dr	Suite 305	Omaha	NE	31	68114	1	Metropolitan area core: primary flow within an urbanized area of 50,000 and greater	US	Neurosurgery	Y	22551	Fusion of spine bones with removal of disc at upper spinal column, anterior approach	N	F	12	12	12	8000	1525.85	1218.17	1403.13
1902885098	Boyer	Richard		MD	M	I	501 20th St	Ste 601	Knoxville	TN	47	37916	1	Metropolitan area core: primary flow within an urbanized area of 50,000 and greater	US	Neurosurgery	Y	22551	Fusion of spine bones with removal of disc at upper spinal column, anterior approach	N	F	14	14	14	7561	1497.66	1201.78	1428.19
1902911704	Zeidman	Seth	M	M.D.	M	I	400 Red Creek Dr	Suite 120	Rochester	NY	36	14623	1	Metropolitan area core: primary flow within an urbanized area of 50,000 and greater	US	Neurosurgery	Y	22551	Fusion of spine bones with removal of disc at upper spinal column, anterior approach	N	F	15	15	15	6500	1408.92	1114.94	1440.82
1902947732	Rauzzino	Michael	J	MD, FACS	M	I	10099 Ridgegate Pkwy Ste 310		Lone Tree	CO	8	80124	1	Metropolitan area core: primary flow within an urbanized area of 50,000 and greater	US	Neurosurgery	Y	22551	Fusion of spine bones with removal of disc at upper spinal column, anterior approach	N	F	11	11	11	6000	1726.8	1364.27	1403.13
1912092800	Refai	Daniel		M.D.	M	I	59 Executive Park S	Suite 3000	Atlanta	GA	13	30329	1	Metropolitan area core: primary flow within an urbanized area of 50,000 and greater	US	Neurosurgery	Y	22551	Fusion of spine bones with removal of disc at upper spinal column, anterior approach	N	F	14	14	14	6985.86	1649.4	1308.54	1267.49
1912115718	Pearson	Blake		MD	M	I	513 Brookwood Blvd	Suite 75	Birmingham	AL	1	35209	1	Metropolitan area core: primary flow within an urbanized area of 50,000 and greater	US	Neurosurgery	Y	22551	Fusion of spine bones with removal of disc at upper spinal column, anterior approach	N	F	18	18	18	5156	1574.77	1259.42	1403.13
1912133570	Werthammer	Matthew	C	MD	M	I	2900 1st Ave	Opc Suite 10	Huntington	WV	54	25702	1	Metropolitan area core: primary flow within an urbanized area of 50,000 and greater	US	Neurosurgery	Y	22551	Fusion of spine bones with removal of disc at upper spinal column, anterior approach	N	F	11	11	11	8545	1787.41	1429.48	1403.13
1912905175	Spetka	Lawrence	M	MD	M	I	4235 Secor Rd		Toledo	OH	39	43623	1	Metropolitan area core: primary flow within an urbanized area of 50,000 and greater	US	Neurosurgery	Y	22551	Fusion of spine bones with removal of disc at upper spinal column, anterior approach	N	F	17	17	17	5300	1666.04	1338.25	1423.76
1912956293	Held	Mark	C	MD	M	I	722 Newman Rd		New Bern	NC	37	28562	1	Metropolitan area core: primary flow within an urbanized area of 50,000 and greater	US	Neurosurgery	Y	22551	Fusion of spine bones with removal of disc at upper spinal column, anterior approach	N	F	25	25	25	5241.24	972.61	774.232	851.36
1922054998	Smisson	Hugh	F		M	I	840 Pine St	Suite 880	Macon	GA	13	31201	1	Metropolitan area core: primary flow within an urbanized area of 50,000 and greater	US	Neurosurgery	Y	22551	Fusion of spine bones with removal of disc at upper spinal column, anterior approach	N	F	19	19	19	11688	1722.3	1372.11	1403
1922113869	Baron	Eli	M	MD	M	I	444 S San Vicente Blvd	Suite 800	Los Angeles	CA	6	90048	1	Metropolitan area core: primary flow within an urbanized area of 50,000 and greater	US	Neurosurgery	Y	22551	Fusion of spine bones with removal of disc at upper spinal column, anterior approach	N	F	13	13	13	19960.6	1607.48	1285.53	1204.53
1922115385	Anderson	James	S	MD	M	I	6701 Rockside Rd Ste 350		Cleveland	OH	39	44131	1	Metropolitan area core: primary flow within an urbanized area of 50,000 and greater	US	Neurosurgery	Y	22551	Fusion of spine bones with removal of disc at upper spinal column, anterior approach	N	F	12	12	12	7150	1534.57	1217.49	1361.81
1922235498	Amor	Nathaniel	A	D.O.	M	I	750 Mount Carmel Mall	Suite 230	Columbus	OH	39	43222	1	Metropolitan area core: primary flow within an urbanized area of 50,000 and greater	US	Neurosurgery	Y	22551	Fusion of spine bones with removal of disc at upper spinal column, anterior approach	N	F	14	14	14	2939	1713.54	1365.26	1403.13
1922243682	Hargett	Christopher	D	D.O.	M	I	1812 E Main St		Dothan	AL	1	36301	1	Metropolitan area core: primary flow within an urbanized area of 50,000 and greater	US	Neurosurgery	Y	22551	Fusion of spine bones with removal of disc at upper spinal column, anterior approach	N	F	16	16	16	4971	1423.77	1137.99	1381.21
1922272830	Alzate	Juan	C	MD	M	I	712 S Milwaukee Ave		Libertyville	IL	17	60048	1	Metropolitan area core: primary flow within an urbanized area of 50,000 and greater	US	Neurosurgery	Y	22551	Fusion of spine bones with removal of disc at upper spinal column, anterior approach	N	F	15	16	16	15000	1965.49	1569.56	1403.13
1922286517	Amini	Aminullah		M.D.	M	I	1300 Spring St Ste 210		Silver Spring	MD	24	20910	1	Metropolitan area core: primary flow within an urbanized area of 50,000 and greater	US	Neurosurgery	Y	22551	Fusion of spine bones with removal of disc at upper spinal column, anterior approach	N	F	42	43	43	10190	1967.4	1567.52	1382.9
1932100112	Faircloth	William	B	M.D.	M	I	3280 Dauphin St	Building A	Mobile	AL	1	36606	1	Metropolitan area core: primary flow within an urbanized area of 50,000 and greater	US	Neurosurgery	Y	22551	Fusion of spine bones with removal of disc at upper spinal column, anterior approach	N	F	23	24	23	7928.38	1347.03	1068.06	1185.05
1932101433	Woodard	Eric	J	M.D.	M	I	125 Parker Hill Ave	Converse 4	Roxbury Crossing	MA	25	2120	1	Metropolitan area core: primary flow within an urbanized area of 50,000 and greater	US	Neurosurgery	Y	22551	Fusion of spine bones with removal of disc at upper spinal column, anterior approach	N	F	11	11	11	13700	1913.26	1524.39	1403.13
1932123940	Reichman	Howard	R	M.D.	M	I	1055 N 300 W Ste 400		Provo	UT	49	84604	1	Metropolitan area core: primary flow within an urbanized area of 50,000 and greater	US	Neurosurgery	Y	22551	Fusion of spine bones with removal of disc at upper spinal column, anterior approach	N	F	25	25	25	5400	1745.29	1401.49	1417.16
1932165180	Kalfas	Iain	H	MD	M	I	9500 Euclid Ave		Cleveland	OH	39	44195	1	Metropolitan area core: primary flow within an urbanized area of 50,000 and greater	US	Neurosurgery	Y	22551	Fusion of spine bones with removal of disc at upper spinal column, anterior approach	N	F	19	19	19	8250	1611.02	1295.49	1361.35
1932168986	Giddens	Eugene	M	MD	M	I	849 82nd Pkwy		Myrtle Beach	SC	45	29572	1	Metropolitan area core: primary flow within an urbanized area of 50,000 and greater	US	Neurosurgery	Y	22551	Fusion of spine bones with removal of disc at upper spinal column, anterior approach	N	F	26	27	27	4723	1553.45	1237.75	1377.01
1932174372	Koeleveld	Robin	F	MD	M	I	4207 Lake Boone Trl Ste 220		Raleigh	NC	37	27607	1	Metropolitan area core: primary flow within an urbanized area of 50,000 and greater	US	Neurosurgery	Y	22551	Fusion of spine bones with removal of disc at upper spinal column, anterior approach	N	F	14	14	14	4947.5	1633.52	1301.5	1403.13
1932195427	Burnett	Mark	G	MD	M	I	1015 E 32nd St	Ste 411	Austin	TX	48	78705	1	Metropolitan area core: primary flow within an urbanized area of 50,000 and greater	US	Neurosurgery	Y	22551	Fusion of spine bones with removal of disc at upper spinal column, anterior approach	N	F	12	12	12	4970	1637.27	1320.28	1432.36
1932241742	Rahhal	Ryan	C	MD	M	I	6767 South Yale Avenue	Suite A	Tulsa	OK	40	74136	1	Metropolitan area core: primary flow within an urbanized area of 50,000 and greater	US	Neurosurgery	Y	22551	Fusion of spine bones with removal of disc at upper spinal column, anterior approach	N	F	12	12	12	1550.65	1351.4	1080.48	1147.35
1932301678	Dorbish	Ronald	J	D.O.	M	I	3555 Olentangy River Rd	Suite 2001	Columbus	OH	39	43214	1	Metropolitan area core: primary flow within an urbanized area of 50,000 and greater	US	Neurosurgery	Y	22551	Fusion of spine bones with removal of disc at upper spinal column, anterior approach	N	F	11	11	11	5316	1735.79	1387.51	1403.13
1942201470	Fichtel	Frank	M	MD	M	I	5282 Medical Dr Ste 600		San Antonio	TX	48	78229	1	Metropolitan area core: primary flow within an urbanized area of 50,000 and greater	US	Neurosurgery	Y	22551	Fusion of spine bones with removal of disc at upper spinal column, anterior approach	N	F	20	20	20	7743.75	1673.91	1313.5	1381.86
1942206727	Wolf	Erich	W	M.D, PH.D	M	I	1614 Wolf Cir		Lake Charles	LA	22	70605	1	Metropolitan area core: primary flow within an urbanized area of 50,000 and greater	US	Neurosurgery	Y	22551	Fusion of spine bones with removal of disc at upper spinal column, anterior approach	N	F	30	32	32	5750	1736.62	1384.16	1374.41
1942240783	Givhan	Bryan	S	M.D.	M	I	701 University Blvd E	Suite 702	Tuscaloosa	AL	1	35401	1	Metropolitan area core: primary flow within an urbanized area of 50,000 and greater	US	Neurosurgery	Y	22551	Fusion of spine bones with removal of disc at upper spinal column, anterior approach	N	F	49	49	49	3591.84	1139.95	906.945	1044.83
1942291133	Jenkins	Jeffrey	D	MD	M	I	1130 N Church St	Suite 200	Greensboro	NC	37	27401	1	Metropolitan area core: primary flow within an urbanized area of 50,000 and greater	US	Neurosurgery	Y	22551	Fusion of spine bones with removal of disc at upper spinal column, anterior approach	N	F	21	21	21	6317.86	1241.47	989.14	1034.31
1942385703	Fautheree	Gregory	L	MD	M	I	10101 Park Rowe Ave Ste 200		Baton Rouge	LA	22	70810	1	Metropolitan area core: primary flow within an urbanized area of 50,000 and greater	US	Neurosurgery	Y	22551	Fusion of spine bones with removal of disc at upper spinal column, anterior approach	N	F	19	19	19	8414.28	1786.67	1428.89	1403.13
1942405956	Hsieh	Patrick	C	MD	M	I	1520 San Pablo St	Suite 3800	Los Angeles	CA	6	90033	1	Metropolitan area core: primary flow within an urbanized area of 50,000 and greater	US	Neurosurgery	Y	22551	Fusion of spine bones with removal of disc at upper spinal column, anterior approach	N	F	13	13	13	6453	1836.49	1466.76	1403.13
1952308413	Canavati	Isa	S	M.D.	M	I	7956 W Jefferson Blvd		Fort Wayne	IN	18	46804	1	Metropolitan area core: primary flow within an urbanized area of 50,000 and greater	US	Neurosurgery	Y	22551	Fusion of spine bones with removal of disc at upper spinal column, anterior approach	N	F	34	34	34	7609	1554.33	1242.04	1403.13
1952371098	Mccombs	Paul	R	MD	M	I	2011 Murphy Ave	Suite 401	Nashville	TN	47	37203	1	Metropolitan area core: primary flow within an urbanized area of 50,000 and greater	US	Neurosurgery	Y	22551	Fusion of spine bones with removal of disc at upper spinal column, anterior approach	N	F	11	11	11	4136	1464.53	1172.16	1432.37
1952372138	Worthington	Ward	C	MD	M	I	2145 Henry Tecklenburg Dr Ste 220		Charleston	SC	45	29414	1	Metropolitan area core: primary flow within an urbanized area of 50,000 and greater	US	Neurosurgery	Y	22551	Fusion of spine bones with removal of disc at upper spinal column, anterior approach	N	F	14	14	14	5187	1134.66	906.439	745.408
1952394157	Raque	George	H	MD	M	I	210 E Gray St	Ste 1105	Louisville	KY	21	40202	1	Metropolitan area core: primary flow within an urbanized area of 50,000 and greater	US	Neurosurgery	Y	22551	Fusion of spine bones with removal of disc at upper spinal column, anterior approach	N	F	12	12	12	4977	1469.25	1175.03	1227.74
1952397671	Rosner	Michael	K	MD	M	I	2150 Pennsylvania Ave Nw	Suite 7-420	Washington	DC	11	20037	1	Metropolitan area core: primary flow within an urbanized area of 50,000 and greater	US	Neurosurgery	Y	22551	Fusion of spine bones with removal of disc at upper spinal column, anterior approach	N	F	20	20	20	4965	1968.8	1565.82	1360.8
1952438269	Richards	Boyd		DO	M	I	22250 Providence Dr Ste 601		Southfield	MI	26	48075	1	Metropolitan area core: primary flow within an urbanized area of 50,000 and greater	US	Neurosurgery	Y	22551	Fusion of spine bones with removal of disc at upper spinal column, anterior approach	N	F	14	14	14	13855	1977.94	1581.32	1403.13
1952487241	Monroe	Timothy	R	M.D.	M	I	350g Racetrack Rd Nw		Fort Walton Beach	FL	12	32547	1	Metropolitan area core: primary flow within an urbanized area of 50,000 and greater	US	Neurosurgery	Y	22551	Fusion of spine bones with removal of disc at upper spinal column, anterior approach	N	F	12	12	12	7119	1504.06	1209.33	1432.36
1952510653	Shukairy	Mohammad	S	M.D.	M	I	801 Macarthur Blvd	Ste 405	Munster	IN	18	46321	1	Metropolitan area core: primary flow within an urbanized area of 50,000 and greater	US	Neurosurgery	Y	22551	Fusion of spine bones with removal of disc at upper spinal column, anterior approach	N	F	11	11	11	3587	1447.89	1163.99	1435.02
1952510968	Seaman	Brian	F	D.O.	M	I	931 Chatham Ln		Columbus	OH	39	43221	1	Metropolitan area core: primary flow within an urbanized area of 50,000 and greater	US	Neurosurgery	Y	22551	Fusion of spine bones with removal of disc at upper spinal column, anterior approach	N	F	18	18	18	5316	1705.9	1363.61	1378.97
1952520694	Arredondo	Nicolas	F	M.D.	M	I	4 E Jackson Blvd		Savannah	GA	13	31405	1	Metropolitan area core: primary flow within an urbanized area of 50,000 and greater	US	Neurosurgery	Y	22551	Fusion of spine bones with removal of disc at upper spinal column, anterior approach	N	F	17	17	17	3541.62	1671.49	1331.81	1403.13
1952696676	Timoney	Nessa	S	M.B.B.CH	F	I	825 2nd Ave Ste C3		Bowling Green	KY	21	42101	2	Metropolitan area high commuting: primary flow 30% or more to a urbanized area of 50,000 and greater	US	Neurosurgery	Y	22551	Fusion of spine bones with removal of disc at upper spinal column, anterior approach	N	F	13	13	13	4164	1549.95	1242.49	1430.11
1962408930	Dagnew	Elias		M.D.	M	I	9635 Ventana Way Ste 201		Johns Creek	GA	13	30022	1	Metropolitan area core: primary flow within an urbanized area of 50,000 and greater	US	Neurosurgery	Y	22551	Fusion of spine bones with removal of disc at upper spinal column, anterior approach	N	F	15	15	15	17585.4	1787.06	1424.39	1404.55
1962478271	Stadlan	Noam	Y	MD	M	I	9650 Gross Point Rd Ste 2900		Skokie	IL	17	60076	1	Metropolitan area core: primary flow within an urbanized area of 50,000 and greater	US	Neurosurgery	Y	22551	Fusion of spine bones with removal of disc at upper spinal column, anterior approach	N	F	12	12	12	6205	1991.82	1592.19	1344.67
1972522191	Henkin	Philip		M.D.	M	I	1007 Professional Park Dr		Brandon	FL	12	33511	1	Metropolitan area core: primary flow within an urbanized area of 50,000 and greater	US	Neurosurgery	Y	22551	Fusion of spine bones with removal of disc at upper spinal column, anterior approach	N	F	17	17	17	5450	1834.71	1461.8	1403.13
1972547750	Hillard	Virany	H	M.D.	F	I	4 Westchester Park Dr	Fl 4	White Plains	NY	36	10604	1	Metropolitan area core: primary flow within an urbanized area of 50,000 and greater	US	Neurosurgery	Y	22551	Fusion of spine bones with removal of disc at upper spinal column, anterior approach	N	F	18	18	18	45777.7	1560.18	1232.64	990.377
1972570885	Lee	Albert	S	M.D.	M	I	1401 Centerville Rd	Suite 300	Tallahassee	FL	12	32308	1	Metropolitan area core: primary flow within an urbanized area of 50,000 and greater	US	Neurosurgery	Y	22551	Fusion of spine bones with removal of disc at upper spinal column, anterior approach	N	F	20	20	20	13000	1862.19	1489.28	1403.13
1972573962	Alexander	Peter	A	M.D.	M	I	1651 N Parham Rd		Richmond	VA	51	23229	1	Metropolitan area core: primary flow within an urbanized area of 50,000 and greater	US	Neurosurgery	Y	22551	Fusion of spine bones with removal of disc at upper spinal column, anterior approach	N	F	18	18	18	5114	1722.31	1369.57	1371.28
1972588416	Muhanna	Nabil	L	M.D.	M	I	1240 Jesse Jewell Pkwy Se	Ste 300	Gainesville	GA	13	30501	1	Metropolitan area core: primary flow within an urbanized area of 50,000 and greater	US	Neurosurgery	Y	22551	Fusion of spine bones with removal of disc at upper spinal column, anterior approach	N	F	29	29	29	7045	1700.11	1362.12	1415.23
1972596179	Mayer	Norman	W	MD	M	I	911 Bypass Rd		Pikeville	KY	21	41501	7	Small town core: primary flow within an urban cluster of 2,500 to 9,999	US	Neurosurgery	Y	22551	Fusion of spine bones with removal of disc at upper spinal column, anterior approach	N	F	19	19	19	4051	1295.62	1036.17	1069.33
1972656908	Baird	Clinton	J	M.D.	M	I	6130 E 81st St		Tulsa	OK	40	74137	1	Metropolitan area core: primary flow within an urbanized area of 50,000 and greater	US	Neurosurgery	Y	22551	Fusion of spine bones with removal of disc at upper spinal column, anterior approach	N	F	14	14	14	3422.13	1685.69	1343.48	1403.13
1972657252	Weaver	Jason	A	M.D.	M	I	6325 Humphreys Blvd		Memphis	TN	47	38120	1	Metropolitan area core: primary flow within an urbanized area of 50,000 and greater	US	Neurosurgery	Y	22551	Fusion of spine bones with removal of disc at upper spinal column, anterior approach	N	F	13	13	13	5300	1586.57	1267.93	1403.13
1972710044	Oskouian	Rod	J	MD	M	I	Seattle Neuroscience Specialists	550 1th Ave 5th Floor	Seattle	WA	53	98122	1	Metropolitan area core: primary flow within an urbanized area of 50,000 and greater	US	Neurosurgery	Y	22551	Fusion of spine bones with removal of disc at upper spinal column, anterior approach	N	F	17	17	17	4635.25	1613.51	1293.87	1269.21
1982637831	Lewis	Adam	I	M.D.	M	I	1080 River Oaks Dr	Suite B-103	Flowood	MS	28	39232	1	Metropolitan area core: primary flow within an urbanized area of 50,000 and greater	US	Neurosurgery	Y	22551	Fusion of spine bones with removal of disc at upper spinal column, anterior approach	N	F	38	39	39	10000	1483.4	1183.27	1368.16
1982648432	Pradhan	Ashutosh	A	MD	M	I	3 Shircliff Way	Dillion Building, Suite 714	Jacksonville	FL	12	32204	1	Metropolitan area core: primary flow within an urbanized area of 50,000 and greater	US	Neurosurgery	Y	22551	Fusion of spine bones with removal of disc at upper spinal column, anterior approach	N	F	25	25	25	5583.44	1765.74	1415.2	1417.16
1982663340	Awasthi	Deepak		MD	M	I	604 N Acadia Rd	Suite 410	Thibodaux	LA	22	70301	1	Metropolitan area core: primary flow within an urbanized area of 50,000 and greater	US	Neurosurgery	Y	22551	Fusion of spine bones with removal of disc at upper spinal column, anterior approach	N	F	24	24	24	4451	1629.97	1303.16	1431.81
1982704128	Guerin	Christopher		M.D.	M	I	842 Sunset Lake Blvd	Suite 302	Venice	FL	12	34292	1	Metropolitan area core: primary flow within an urbanized area of 50,000 and greater	US	Neurosurgery	Y	22551	Fusion of spine bones with removal of disc at upper spinal column, anterior approach	N	F	24	24	24	885.659	880.407	703.892	596.33
1982751772	Reig	Adam		MD	M	I	2011 Murphy Ave	Suite 301	Nashville	TN	47	37203	1	Metropolitan area core: primary flow within an urbanized area of 50,000 and greater	US	Neurosurgery	Y	22551	Fusion of spine bones with removal of disc at upper spinal column, anterior approach	N	F	27	27	27	4136	1549.31	1235.06	1408.85
1982759668	Park	Jongsoo		M.D.	M	I	300 Pasteur Dr		Stanford	CA	6	94305	1	Metropolitan area core: primary flow within an urbanized area of 50,000 and greater	US	Neurosurgery	Y	22551	Fusion of spine bones with removal of disc at upper spinal column, anterior approach	N	F	14	14	14	7331	1891.29	1492.55	1384.67
1982813622	Bhangoo	Sandeep	S	M.D. M.S.	M	I	1010 4th St Sw	Suite 105	Mason City	IA	19	50401	4	Micropolitan area core: primary flow within an urban cluster of 10,000 to 49,999	US	Neurosurgery	Y	22551	Fusion of spine bones with removal of disc at upper spinal column, anterior approach	N	F	17	17	17	6801.41	1541.96	1226.2	1400.82
1992867329	Aryan	Henry	E	MD, FACS, FAANS	M	I	1630 E Herndon Ave		Fresno	CA	6	93720	1	Metropolitan area core: primary flow within an urbanized area of 50,000 and greater	US	Neurosurgery	Y	22551	Fusion of spine bones with removal of disc at upper spinal column, anterior approach	N	F	53	54	54	4630	1670.4	1331.16	1409.07
1992884753	Kilburn	Michael	P	MD	M	I	115 Academy Ave		Greenwood	SC	45	29646	4	Micropolitan area core: primary flow within an urban cluster of 10,000 to 49,999	US	Neurosurgery	Y	22551	Fusion of spine bones with removal of disc at upper spinal column, anterior approach	N	F	22	22	22	6500	1600.48	1265.51	1389.94
1992968218	Mesfin	Fassil	B	M.D., PH.D.	M	I	1 Hospital Dr		Columbia	MO	29	65212	1	Metropolitan area core: primary flow within an urbanized area of 50,000 and greater	US	Neurosurgery	Y	22551	Fusion of spine bones with removal of disc at upper spinal column, anterior approach	N	F	30	30	30	5400	1697.8	1356.69	1403.13
1003018748	Thomas	Brad	A	MD	M	I	5 Saint Vincent Cir Ste 502		Little Rock	AR	5	72205	1	Metropolitan area core: primary flow within an urbanized area of 50,000 and greater	US	Neurosurgery	Y	22552	Fusion of spine bones with removal of disc in upper spinal column below second vertebra of neck , anterior approach	N	F	11	22	11	887.573	351.337	283.392	336.355
1003050493	Auschwitz	Tyler	S		M	I	2000 South Wheeling, Ste 200	St. Johns Neuroscience Institute	Tulsa	OK	40	74104	1	Metropolitan area core: primary flow within an urbanized area of 50,000 and greater	US	Neurosurgery	Y	22552	Fusion of spine bones with removal of disc in upper spinal column below second vertebra of neck , anterior approach	N	F	17	26	17	846	361.951	290.474	338.37
1003847484	Stoffman	Michael	R	M.D.	M	I	6930 Williams Rd Ste 3800		Niagara Falls	NY	36	14304	1	Metropolitan area core: primary flow within an urbanized area of 50,000 and greater	US	Neurosurgery	Y	22552	Fusion of spine bones with removal of disc in upper spinal column below second vertebra of neck , anterior approach	N	F	12	17	12	850.88	359.762	287.526	333.72
1003920224	Friedman	Jonathan	A	M.D.	M	I	3201 University Dr E	Ste 410	Bryan	TX	48	77802	1	Metropolitan area core: primary flow within an urbanized area of 50,000 and greater	US	Neurosurgery	Y	22552	Fusion of spine bones with removal of disc in upper spinal column below second vertebra of neck , anterior approach	N	F	21	31	21	993	374.991	300.636	334.192
1013061084	Sherr	Gregory	T	M.D.	M	I	1121 Nw 64th Ter	Suite A	Gainesville	FL	12	32605	1	Metropolitan area core: primary flow within an urbanized area of 50,000 and greater	US	Neurosurgery	Y	22552	Fusion of spine bones with removal of disc in upper spinal column below second vertebra of neck , anterior approach	N	F	13	17	13	1562.35	438.219	350.316	328.882
1013097427	Fine	Andrew	D	MD	M	I	5831 Bee Ridge Road	#100 Neurosurgery And Spine Specialists	Sarasota	FL	12	34233	1	Metropolitan area core: primary flow within an urbanized area of 50,000 and greater	US	Neurosurgery	Y	22552	Fusion of spine bones with removal of disc in upper spinal column below second vertebra of neck , anterior approach	N	F	14	23	14	440.89	439.574	351.395	328.884
1013900216	Cram	Gary	P	M.D.	M	I	1130 N Church St	Suite 200	Greensboro	NC	37	27401	1	Metropolitan area core: primary flow within an urbanized area of 50,000 and greater	US	Neurosurgery	Y	22552	Fusion of spine bones with removal of disc in upper spinal column below second vertebra of neck , anterior approach	N	F	11	19	11	1320.74	247.464	197.166	212.564
1013962935	Strang	Robert	D	M.D.	M	I	3801 S National Ave	West Tower, Suite 700	Springfield	MO	29	65807	1	Metropolitan area core: primary flow within an urbanized area of 50,000 and greater	US	Neurosurgery	Y	22552	Fusion of spine bones with removal of disc in upper spinal column below second vertebra of neck , anterior approach	N	F	14	15	14	1488.25	398.594	318.443	328.888
1013964493	Morgan	Chad	J	M.D.	M	I	3801 S National Ave	West Tower, Suite 700	Springfield	MO	29	65807	1	Metropolitan area core: primary flow within an urbanized area of 50,000 and greater	US	Neurosurgery	Y	22552	Fusion of spine bones with removal of disc in upper spinal column below second vertebra of neck , anterior approach	N	F	12	12	12	1585.36	401.63	320.87	328.89
1023039468	Little	Kenneth	M	MD	M	I	190 E Bannock St	10th Floor	Boise	ID	16	83712	1	Metropolitan area core: primary flow within an urbanized area of 50,000 and greater	US	Neurosurgery	Y	22552	Fusion of spine bones with removal of disc in upper spinal column below second vertebra of neck , anterior approach	N	F	18	24	19	1613.67	371.78	297.33	328.882
1023067261	Tolentino	Paul	J	MD PHD	M	I	1723 Broadway	Suite 410	Cape Girardeau	MO	29	63701	1	Metropolitan area core: primary flow within an urbanized area of 50,000 and greater	US	Neurosurgery	Y	22552	Fusion of spine bones with removal of disc in upper spinal column below second vertebra of neck , anterior approach	N	F	20	37	20	3039	403.086	322.322	328.886
1023106507	Morreale	Vittorio	M	M.D.	M	I	50505 Schoenherr Rd	Ste 200	Shelby Twp	MI	26	48315	1	Metropolitan area core: primary flow within an urbanized area of 50,000 and greater	US	Neurosurgery	Y	22552	Fusion of spine bones with removal of disc in upper spinal column below second vertebra of neck , anterior approach	N	F	11	16	11	1350	469.017	375.05	328.882
1023123932	Ammar	Kevin	N	MD	M	I	4 E Jackson Blvd		Savannah	GA	13	31405	1	Metropolitan area core: primary flow within an urbanized area of 50,000 and greater	US	Neurosurgery	Y	22552	Fusion of spine bones with removal of disc in upper spinal column below second vertebra of neck , anterior approach	N	F	13	19	13	1860	407.15	324.4	328.89
1023244506	Miller	Joseph	H	M.D.	M	I	1010 E 3rd St	Suite 202	Chattanooga	TN	47	37403	1	Metropolitan area core: primary flow within an urbanized area of 50,000 and greater	US	Neurosurgery	Y	22552	Fusion of spine bones with removal of disc in upper spinal column below second vertebra of neck , anterior approach	N	F	15	25	15	842	353.467	284.798	335.458
1033159215	Ward	Gregory	A	MD	M	I	909 9th Ave	Suite 201	Fort Worth	TX	48	76104	1	Metropolitan area core: primary flow within an urbanized area of 50,000 and greater	US	Neurosurgery	Y	22552	Fusion of spine bones with removal of disc in upper spinal column below second vertebra of neck , anterior approach	N	F	11	14	11	1244	400.208	320.068	328.884
1033316542	Ochalski	Pawel	G	MD	M	I	228 Saint Charles Way Ste 300		York	PA	42	17402	1	Metropolitan area core: primary flow within an urbanized area of 50,000 and greater	US	Neurosurgery	Y	22552	Fusion of spine bones with removal of disc in upper spinal column below second vertebra of neck , anterior approach	N	F	13	20	13	905	413.12	330.144	328.884
1043227630	Kraljic	Steven	G	M.D.	M	I	900 E Broadway Ave		Bismarck	ND	38	58501	1	Metropolitan area core: primary flow within an urbanized area of 50,000 and greater	US	Neurosurgery	Y	22552	Fusion of spine bones with removal of disc in upper spinal column below second vertebra of neck , anterior approach	N	F	21	33	21	1325	383.272	306.235	328.882
1043256613	Coester	Hans	C	MD	M	I	1107 S Lemay Ave	Suite 240	Fort Collins	CO	8	80524	1	Metropolitan area core: primary flow within an urbanized area of 50,000 and greater	US	Neurosurgery	Y	22552	Fusion of spine bones with removal of disc in upper spinal column below second vertebra of neck , anterior approach	N	F	12	15	12	897.733	417.828	332.906	328.882
1043261597	George	Richard	E	MD	M	I	4703 113th St		Lubbock	TX	48	79424	1	Metropolitan area core: primary flow within an urbanized area of 50,000 and greater	US	Neurosurgery	Y	22552	Fusion of spine bones with removal of disc in upper spinal column below second vertebra of neck , anterior approach	N	F	13	15	13	892.048	391.06	311.579	328.889
1043263536	Haynes	Walter	G	M.D.	M	I	513 Brookwood Blvd	Ste. 75	Birmingham	AL	1	35209	1	Metropolitan area core: primary flow within an urbanized area of 50,000 and greater	US	Neurosurgery	Y	22552	Fusion of spine bones with removal of disc in upper spinal column below second vertebra of neck , anterior approach	N	F	32	40	32	511	59.0388	47.2185	52.6283
1043385784	Junn	Fredrick	S	M.D.	M	I	18181 Oakwood Blvd	Ste 403	Dearborn	MI	26	48124	1	Metropolitan area core: primary flow within an urbanized area of 50,000 and greater	US	Neurosurgery	Y	22552	Fusion of spine bones with removal of disc in upper spinal column below second vertebra of neck , anterior approach	N	F	13	18	13	10649	462.312	368.344	328.882
1053347906	Wang	Michael	Y	MD	M	I	1095 Nw 14th Terrace		Miami	FL	12	33136	1	Metropolitan area core: primary flow within an urbanized area of 50,000 and greater	US	Neurosurgery	Y	22552	Fusion of spine bones with removal of disc in upper spinal column below second vertebra of neck , anterior approach	N	F	12	23	12	1896	538.85	430.943	328.883
1053356378	Yalamanchili	Ravi		M.D.	M	I	141 Thomas Johnson Dr	Suite 200	Frederick	MD	24	21702	1.1	Secondary flow 30% to <50% to a larger urbanized area of 50,000 and greater	US	Neurosurgery	Y	22552	Fusion of spine bones with removal of disc in upper spinal column below second vertebra of neck , anterior approach	N	F	11	14	11	4225	430.459	344.187	328.881
1053361386	Sawin	Paul	D	M.D.	M	I	1605 W Fairbanks Ave		Winter Park	FL	12	32789	1	Metropolitan area core: primary flow within an urbanized area of 50,000 and greater	US	Neurosurgery	Y	22552	Fusion of spine bones with removal of disc in upper spinal column below second vertebra of neck , anterior approach	N	F	19	36	19	1650	434.183	346.005	328.885
1053375758	Spencer	Timothy	E	DO	M	I	14250 Beadle Lake Rd	Ste 160	Battle Creek	MI	26	49014	1	Metropolitan area core: primary flow within an urbanized area of 50,000 and greater	US	Neurosurgery	Y	22552	Fusion of spine bones with removal of disc in upper spinal column below second vertebra of neck , anterior approach	N	F	37	51	37	1929	409.427	327.05	328.883
1053500314	Farley	Chad	W	MD	M	I	15 S 1000 E	Suite 225	Payson	UT	49	84651	1	Metropolitan area core: primary flow within an urbanized area of 50,000 and greater	US	Neurosurgery	Y	22552	Fusion of spine bones with removal of disc in upper spinal column below second vertebra of neck , anterior approach	N	F	20	36	20	1500	420.904	336.158	328.884
1053519256	Zalatimo	Omar	A	MD	M	I	2700 Quarry Lake Dr	Suite 360	Baltimore	MD	24	21209	1	Metropolitan area core: primary flow within an urbanized area of 50,000 and greater	US	Neurosurgery	Y	22552	Fusion of spine bones with removal of disc in upper spinal column below second vertebra of neck , anterior approach	N	F	11	14	11	1950	455.352	363.872	328.882
1063414803	Walker	David	H	MD	M	I	2900 State St		Medford	OR	41	97504	1	Metropolitan area core: primary flow within an urbanized area of 50,000 and greater	US	Neurosurgery	Y	22552	Fusion of spine bones with removal of disc in upper spinal column below second vertebra of neck , anterior approach	N	F	12	15	12	2501.86	398.31	318.38	328.884
1063482289	Winer	Joel	W	M.D.	M	I	228 Saint Charles Way Ste 300		York	PA	42	17402	1	Metropolitan area core: primary flow within an urbanized area of 50,000 and greater	US	Neurosurgery	Y	22552	Fusion of spine bones with removal of disc in upper spinal column below second vertebra of neck , anterior approach	N	F	24	44	24	905	413.122	330.145	328.883
1063560597	Park	John	J	M.D.	M	I	16605 Southwest Fwy	Suite 285	Sugar Land	TX	48	77479	1	Metropolitan area core: primary flow within an urbanized area of 50,000 and greater	US	Neurosurgery	Y	22552	Fusion of spine bones with removal of disc in upper spinal column below second vertebra of neck , anterior approach	N	F	12	24	12	4124	391.219	311.735	328.886
1063687184	Kurtom	Khalid	H	MD	M	I	403 Purdy St	Suite 204	Easton	MD	24	21601	4	Micropolitan area core: primary flow within an urban cluster of 10,000 to 49,999	US	Neurosurgery	Y	22552	Fusion of spine bones with removal of disc in upper spinal column below second vertebra of neck , anterior approach	N	F	20	39	20	915	429.61	343.337	328.883
1063699833	Gamadia	Kaywan	D	D.O	M	I	150 S Mount Auburn Rd	Suite 342	Cape Girardeau	MO	29	63703	1	Metropolitan area core: primary flow within an urbanized area of 50,000 and greater	US	Neurosurgery	Y	22552	Fusion of spine bones with removal of disc in upper spinal column below second vertebra of neck , anterior approach	N	F	14	25	14	1227	372.89	298.587	321.65
1073611968	Rastogi	Pawan		MD	M	I	774 Christiana Road	Suite 202	Newark	DE	10	19713	1	Metropolitan area core: primary flow within an urbanized area of 50,000 and greater	US	Neurosurgery	Y	22552	Fusion of spine bones with removal of disc in upper spinal column below second vertebra of neck , anterior approach	N	F	17	23	17	3050	413.728	331.065	332.46
1073828794	Sandquist	Lee		D.O.	M	I	820 N Chelan Ave		Wenatchee	WA	53	98801	1	Metropolitan area core: primary flow within an urbanized area of 50,000 and greater	US	Neurosurgery	Y	22552	Fusion of spine bones with removal of disc in upper spinal column below second vertebra of neck , anterior approach	N	F	13	22	13	1045.91	356.578	285.172	340.095
1083620942	Boulos	Paul	T	MD	M	I	774 Christiana Rd	Ste 202	Newark	DE	10	19713	1	Metropolitan area core: primary flow within an urbanized area of 50,000 and greater	US	Neurosurgery	Y	22552	Fusion of spine bones with removal of disc in upper spinal column below second vertebra of neck , anterior approach	N	F	22	30	22	3050	431.469	345.069	328.883
1083621957	Halamandaris	Gus	G	MD	M	I	220 San Jose St		Salinas	CA	6	93901	1	Metropolitan area core: primary flow within an urbanized area of 50,000 and greater	US	Neurosurgery	Y	22552	Fusion of spine bones with removal of disc in upper spinal column below second vertebra of neck , anterior approach	N	F	18	25	18	977	384.328	306.741	332.172
1093044216	Soliman	John	S	D.O.	M	I	16506 Pointe Village Dr Ste 107		Lutz	FL	12	33558	1	Metropolitan area core: primary flow within an urbanized area of 50,000 and greater	US	Neurosurgery	Y	22552	Fusion of spine bones with removal of disc in upper spinal column below second vertebra of neck , anterior approach	N	F	12	15	13	4390	433.839	345.659	328.881
1093703571	Citow	Jonathan	S	MD	M	I	712 S Milwaukee Ave		Libertyville	IL	17	60048	1	Metropolitan area core: primary flow within an urbanized area of 50,000 and greater	US	Neurosurgery	Y	22552	Fusion of spine bones with removal of disc in upper spinal column below second vertebra of neck , anterior approach	N	F	44	111	45	10000	455.745	364.36	331.106
1093782864	Dorai	Zeena		MD	F	I	3333 N. Calvert Street	Suite 400	Baltimore	MD	24	21218	1	Metropolitan area core: primary flow within an urbanized area of 50,000 and greater	US	Neurosurgery	Y	22552	Fusion of spine bones with removal of disc in upper spinal column below second vertebra of neck , anterior approach	N	F	13	17	13	920.368	383.894	305.866	304.7
1093929150	Smith	Marcus	A	M.D.	M	I	2602 Saint Michael Dr Ste 302b		Texarkana	TX	48	75503	1	Metropolitan area core: primary flow within an urbanized area of 50,000 and greater	US	Neurosurgery	Y	22552	Fusion of spine bones with removal of disc in upper spinal column below second vertebra of neck , anterior approach	N	F	18	26	18	663.332	394.183	315.023	328.885
1104040732	Kachmann	Michael	C	MD	M	I	3825 Edwards Rd	Suite 300	Cincinnati	OH	39	45209	1	Metropolitan area core: primary flow within an urbanized area of 50,000 and greater	US	Neurosurgery	Y	22552	Fusion of spine bones with removal of disc in upper spinal column below second vertebra of neck , anterior approach	N	F	11	15	11	2022	396.785	320.122	334.365
1104861103	Yarosh	Cherylon	A	MD	F	I	1905 W 32nd St Ste 403		Joplin	MO	29	64804	1	Metropolitan area core: primary flow within an urbanized area of 50,000 and greater	US	Neurosurgery	Y	22552	Fusion of spine bones with removal of disc in upper spinal column below second vertebra of neck , anterior approach	N	F	13	21	13	1227.14	402.71	321.946	328.886
1104864073	Morgan	Jay	K	M.D.	M	I	5590 Kietzke Ln		Reno	NV	32	89511	1	Metropolitan area core: primary flow within an urbanized area of 50,000 and greater	US	Neurosurgery	Y	22552	Fusion of spine bones with removal of disc in upper spinal column below second vertebra of neck , anterior approach	N	F	16	28	16	9692	412.813	329.802	328.885
1104927458	Shutack	John	M	MD	M	I	300 Medical Pkwy Ste 206		Chesapeake	VA	51	23320	1	Metropolitan area core: primary flow within an urbanized area of 50,000 and greater	US	Neurosurgery	Y	22552	Fusion of spine bones with removal of disc in upper spinal column below second vertebra of neck , anterior approach	N	F	12	20	12	5917	406.98	324.764	328.884
1104961010	Voyadzis	Jean-Marc		M.D.	M	I	10401 Hospital Dr	Suite 101	Clinton	MD	24	20735	1	Metropolitan area core: primary flow within an urbanized area of 50,000 and greater	US	Neurosurgery	Y	22552	Fusion of spine bones with removal of disc in upper spinal column below second vertebra of neck , anterior approach	N	F	18	30	18	1016.5	447.229	356.328	328.884
1114106820	Eickman	John	P	M.D.	M	I	3035 Demers Ave		Grand Forks	ND	38	58201	1	Metropolitan area core: primary flow within an urbanized area of 50,000 and greater	US	Neurosurgery	Y	22552	Fusion of spine bones with removal of disc in upper spinal column below second vertebra of neck , anterior approach	N	F	11	17	11	420.81	384.181	307.144	328.883
1114913605	Webb	Kristopher	M	MD	M	I	3000 N Ih 35	Suite 600	Austin	TX	48	78705	1	Metropolitan area core: primary flow within an urbanized area of 50,000 and greater	US	Neurosurgery	Y	22552	Fusion of spine bones with removal of disc in upper spinal column below second vertebra of neck , anterior approach	N	F	18	26	18	1141	376.371	300.988	307.632
1124041603	Koski	Tyler		MD	M	I	680 N Lake Shore Dr	Suite 1000	Chicago	IL	17	60611	1	Metropolitan area core: primary flow within an urbanized area of 50,000 and greater	US	Neurosurgery	Y	22552	Fusion of spine bones with removal of disc in upper spinal column below second vertebra of neck , anterior approach	N	F	16	21	16	2536	493.518	394.688	328.882
1124129473	Najafi	Ali		MD	M	I	7130 N Sharon Ave	#100	Fresno	CA	6	93720	1	Metropolitan area core: primary flow within an urbanized area of 50,000 and greater	US	Neurosurgery	Y	22552	Fusion of spine bones with removal of disc in upper spinal column below second vertebra of neck , anterior approach	N	F	14	18	14	964	396.332	316.392	328.882
1134140932	Henry	Matthew	N	M.D.	M	I	3223 N Webb Rd	Suite 1	Wichita	KS	20	67226	1	Metropolitan area core: primary flow within an urbanized area of 50,000 and greater	US	Neurosurgery	Y	22552	Fusion of spine bones with removal of disc in upper spinal column below second vertebra of neck , anterior approach	N	F	21	27	21	1203	370.827	297.461	331.928
1134160161	Wallace	Bradley	A	MD	M	I	800 Prudential Dr	Tower B, 11th Floor	Jacksonville	FL	12	32207	1	Metropolitan area core: primary flow within an urbanized area of 50,000 and greater	US	Neurosurgery	Y	22552	Fusion of spine bones with removal of disc in upper spinal column below second vertebra of neck , anterior approach	N	F	23	36	23	1323	437.294	349.115	328.884
1134181571	Gerdes	Jeffrey	S	MD	M	I	1200 Sixth Ave N	Centracare Clinic River Campus/Nerosurgery	St Cloud	MN	27	56303	1	Metropolitan area core: primary flow within an urbanized area of 50,000 and greater	US	Neurosurgery	Y	22552	Fusion of spine bones with removal of disc in upper spinal column below second vertebra of neck , anterior approach	N	F	21	42	21	1304.21	372.21	297.59	328.89
1134369556	Thambuswamy	Michael		MD	M	I	6802 S Olympia Ave	Suite #300	Tulsa	OK	40	74132	1	Metropolitan area core: primary flow within an urbanized area of 50,000 and greater	US	Neurosurgery	Y	22552	Fusion of spine bones with removal of disc in upper spinal column below second vertebra of neck , anterior approach	N	F	19	35	19	1900.06	398.01	317.21	328.883
1144436585	Haque	Atif		M.D.	M	I	5701 Bryant Irvin Rd Ste 304		Fort Worth	TX	48	76132	1	Metropolitan area core: primary flow within an urbanized area of 50,000 and greater	US	Neurosurgery	Y	22552	Fusion of spine bones with removal of disc in upper spinal column below second vertebra of neck , anterior approach	N	F	14	21	14	1500	394.427	314.287	328.887
1154315695	Brewington	Kenneth	C	MD	M	I	500 West Broadway Street	Suite 310	Missoula	MT	30	59802	1	Metropolitan area core: primary flow within an urbanized area of 50,000 and greater	US	Neurosurgery	Y	22552	Fusion of spine bones with removal of disc in upper spinal column below second vertebra of neck , anterior approach	N	F	14	26	14	989	465.98	372.666	328.884
1154501294	Chang	Steve	W	MD	M	I	1875 W Frye Rd Ste 300		Chandler	AZ	4	85224	1	Metropolitan area core: primary flow within an urbanized area of 50,000 and greater	US	Neurosurgery	Y	22552	Fusion of spine bones with removal of disc in upper spinal column below second vertebra of neck , anterior approach	N	F	25	42	25	1625	401.141	320.361	328.883
1154528776	Kostov	Dean	B	MD	M	I	12200 Warwick Blvd	Suite 410	Newport News	VA	51	23601	1	Metropolitan area core: primary flow within an urbanized area of 50,000 and greater	US	Neurosurgery	Y	22552	Fusion of spine bones with removal of disc in upper spinal column below second vertebra of neck , anterior approach	N	F	22	27	22	775	409.276	327.058	328.882
1154596609	Whitson	Wesley	J	MD	M	I	820 N Chelan Ave		Wenatchee	WA	53	98801	1	Metropolitan area core: primary flow within an urbanized area of 50,000 and greater	US	Neurosurgery	Y	22552	Fusion of spine bones with removal of disc in upper spinal column below second vertebra of neck , anterior approach	N	F	13	22	13	1051	412.879	330.199	328.882
1164414884	Scott	Eric	W	MEDICAL DOCTOR	M	I	6440 W Newberry Rd	Suite 401	Gainesville	FL	12	32605	1	Metropolitan area core: primary flow within an urbanized area of 50,000 and greater	US	Neurosurgery	Y	22552	Fusion of spine bones with removal of disc in upper spinal column below second vertebra of neck , anterior approach	N	F	13	19	13	1700	398.87	319.972	337.539
1164489480	Garber	Jason	E	M.D.	M	I	3012 S Durango Dr		Las Vegas	NV	32	89117	1	Metropolitan area core: primary flow within an urbanized area of 50,000 and greater	US	Neurosurgery	Y	22552	Fusion of spine bones with removal of disc in upper spinal column below second vertebra of neck , anterior approach	N	F	15	28	15	5000	395.403	312.392	328.887
1164496139	Spangler	Wendy	J	M.D.	F	I	8005 Farnam Dr	Suite 305	Omaha	NE	31	68114	1	Metropolitan area core: primary flow within an urbanized area of 50,000 and greater	US	Neurosurgery	Y	22552	Fusion of spine bones with removal of disc in upper spinal column below second vertebra of neck , anterior approach	N	F	11	13	11	2500	357	285.27	328.883
1164624516	Lothes	Christian	S	MD	M	I	3223 N Webb Rd	Suite 1	Wichita	KS	20	67226	1	Metropolitan area core: primary flow within an urbanized area of 50,000 and greater	US	Neurosurgery	Y	22552	Fusion of spine bones with removal of disc in upper spinal column below second vertebra of neck , anterior approach	N	F	18	27	18	1203	379.673	303.487	328.883
1164624573	Mcgowan	John	B	MD	M	I	7777 Forest Ln	Suite A-337	Dallas	TX	48	75230	1	Metropolitan area core: primary flow within an urbanized area of 50,000 and greater	US	Neurosurgery	Y	22552	Fusion of spine bones with removal of disc in upper spinal column below second vertebra of neck , anterior approach	N	F	12	14	12	1244	113.61	90.8429	92.04
1174505887	Alexander	Mathew	T	MD	M	I	1227 3rd St		Corpus Christi	TX	48	78404	1	Metropolitan area core: primary flow within an urbanized area of 50,000 and greater	US	Neurosurgery	Y	22552	Fusion of spine bones with removal of disc in upper spinal column below second vertebra of neck , anterior approach	N	F	16	39	16	1576	391.092	311.608	328.886
1174523872	Pakzaban	Peyman		MDPA	M	I	3801 Vista Rd Ste 440		Pasadena	TX	48	77504	1	Metropolitan area core: primary flow within an urbanized area of 50,000 and greater	US	Neurosurgery	Y	22552	Fusion of spine bones with removal of disc in upper spinal column below second vertebra of neck , anterior approach	N	F	15	19	15	401.531	395.262	316.033	328.882
1174585640	Mangels	Kyle	J	MD	M	I	6802 S Olympia Ave	Ste300	Tulsa	OK	40	74132	1	Metropolitan area core: primary flow within an urbanized area of 50,000 and greater	US	Neurosurgery	Y	22552	Fusion of spine bones with removal of disc in upper spinal column below second vertebra of neck , anterior approach	N	F	14	27	14	1545.19	400.927	319.528	328.883
1174593164	Salvant	Jackson	B	M.D.	M	I	12200 Warwick Blvd	Suite 410	Newport News	VA	51	23601	1	Metropolitan area core: primary flow within an urbanized area of 50,000 and greater	US	Neurosurgery	Y	22552	Fusion of spine bones with removal of disc in upper spinal column below second vertebra of neck , anterior approach	N	F	12	16	12	775	383.696	306.617	334.021
1174622831	Mohit	Abdi	A	M.D.	M	I	Cleveland Clinic Spine Institute	9500 Euclid Ave-A41	Cleveland	OH	39	44195	1	Metropolitan area core: primary flow within an urbanized area of 50,000 and greater	US	Neurosurgery	Y	22552	Fusion of spine bones with removal of disc in upper spinal column below second vertebra of neck , anterior approach	N	F	13	22	13	1221.15	409.15	326.47	328.882
1184714180	Kueter	Daniel	B	MD	M	I	1010 E 3rd St	Suite 202	Chattanooga	TN	47	37403	1	Metropolitan area core: primary flow within an urbanized area of 50,000 and greater	US	Neurosurgery	Y	22552	Fusion of spine bones with removal of disc in upper spinal column below second vertebra of neck , anterior approach	N	F	11	18	11	842	372.098	297.46	328.882
1194743773	Parrish	Rob		M.D.	M	I	6560 Fannin St	Scurlock Tower, Suite 900	Houston	TX	48	77030	1	Metropolitan area core: primary flow within an urbanized area of 50,000 and greater	US	Neurosurgery	Y	22552	Fusion of spine bones with removal of disc in upper spinal column below second vertebra of neck , anterior approach	N	F	11	23	11	2073	413.999	329.853	328.884
1194758508	Rami	Bimal		M.D.	M	I	6535 N Charles St	Ste 600	Baltimore	MD	24	21204	1	Metropolitan area core: primary flow within an urbanized area of 50,000 and greater	US	Neurosurgery	Y	22552	Fusion of spine bones with removal of disc in upper spinal column below second vertebra of neck , anterior approach	N	F	23	41	23	914.415	456.142	364.662	328.883
1194778290	Yeh	David	D	M.D.	M	I	2577 Samaritan Dr	Suite 810	San Jose	CA	6	95124	1	Metropolitan area core: primary flow within an urbanized area of 50,000 and greater	US	Neurosurgery	Y	22552	Fusion of spine bones with removal of disc in upper spinal column below second vertebra of neck , anterior approach	N	F	13	29	14	859.517	356.841	285.383	271.726
1194970434	Gist	Taylor	L	M.D.	M	I	6560 Fannin St	Suite 1200	Houston	TX	48	77030	1	Metropolitan area core: primary flow within an urbanized area of 50,000 and greater	US	Neurosurgery	Y	22552	Fusion of spine bones with removal of disc in upper spinal column below second vertebra of neck , anterior approach	N	F	13	17	13	2900	375.834	301.585	338.555
1205825338	Lindley	James	G	MD	M	I	4 E Jackson Blvd		Savannah	GA	13	31405	1	Metropolitan area core: primary flow within an urbanized area of 50,000 and greater	US	Neurosurgery	Y	22552	Fusion of spine bones with removal of disc in upper spinal column below second vertebra of neck , anterior approach	N	F	19	23	19	1860	336.399	268.04	343.189
1205825932	Yalamanchili	Kennedy		MD	M	I	774 Christiana Rd	Ste 202	Newark	DE	10	19713	1	Metropolitan area core: primary flow within an urbanized area of 50,000 and greater	US	Neurosurgery	Y	22552	Fusion of spine bones with removal of disc in upper spinal column below second vertebra of neck , anterior approach	N	F	14	29	14	3050	429.973	343.552	328.886
1205826955	Hisey	Brent	N	M.D.	M	I	14100 Parkway Commons Dr	Suite 201	Oklahoma City	OK	40	73134	1	Metropolitan area core: primary flow within an urbanized area of 50,000 and greater	US	Neurosurgery	Y	22552	Fusion of spine bones with removal of disc in upper spinal column below second vertebra of neck , anterior approach	N	F	16	30	17	2780	378.805	303.392	334.364
1205830221	Roy	Ranjan	S	PH.O., M.D.	M	I	330 Jake Alexander Blvd W	Ste 104	Salisbury	NC	37	28147	1	Metropolitan area core: primary flow within an urbanized area of 50,000 and greater	US	Neurosurgery	Y	22552	Fusion of spine bones with removal of disc in upper spinal column below second vertebra of neck , anterior approach	N	F	16	22	16	936	374.484	300.201	332.623
1205877651	Ozgur	Burak	M	M.D.	M	I	361 Hospital Rd	Suite 224	Newport Beach	CA	6	92663	1	Metropolitan area core: primary flow within an urbanized area of 50,000 and greater	US	Neurosurgery	Y	22552	Fusion of spine bones with removal of disc in upper spinal column below second vertebra of neck , anterior approach	N	F	12	24	12	4500	424.082	338.676	328.884
1215017637	Glasser	Ryan	S	MD	M	I	5831 Bee Ridge Rd #100	Neurosurgery And Spine Specialists	Sarasota	FL	12	34233	1	Metropolitan area core: primary flow within an urbanized area of 50,000 and greater	US	Neurosurgery	Y	22552	Fusion of spine bones with removal of disc in upper spinal column below second vertebra of neck , anterior approach	N	F	17	19	18	440.89	432.398	345.657	328.881
1215062518	Colle	Kyle	O	D.O.	M	I	1723 Broadway St	Suite 410	Cape Girardeau	MO	29	63701	1	Metropolitan area core: primary flow within an urbanized area of 50,000 and greater	US	Neurosurgery	Y	22552	Fusion of spine bones with removal of disc in upper spinal column below second vertebra of neck , anterior approach	N	F	15	20	16	3039	401.792	321.03	328.495
1215933353	Cervantes	Luis	A	MD	M	I	500 Plaza Court		East Stroudsburg	PA	42	18301	1	Metropolitan area core: primary flow within an urbanized area of 50,000 and greater	US	Neurosurgery	Y	22552	Fusion of spine bones with removal of disc in upper spinal column below second vertebra of neck , anterior approach	N	F	16	29	16	815	380.087	302.832	334.553
1225020555	Soo	Teck	M	MD	M	I	22250 Providence Dr	Suite 601	Southfield	MI	26	48075	1	Metropolitan area core: primary flow within an urbanized area of 50,000 and greater	US	Neurosurgery	Y	22552	Fusion of spine bones with removal of disc in upper spinal column below second vertebra of neck , anterior approach	N	F	12	16	12	3180	469.238	375.27	328.882
1225021702	Snell	Brian		MD	M	I	4120 W Memorial Rd	Suite 300	Oklahoma City	OK	40	73120	1	Metropolitan area core: primary flow within an urbanized area of 50,000 and greater	US	Neurosurgery	Y	22552	Fusion of spine bones with removal of disc in upper spinal column below second vertebra of neck , anterior approach	N	F	15	26	15	2780	402.73	321.93	328.883
1225022023	Beck	Carter	E	MD	M	I	500 West Broadway Street	Suite 310	Missoula	MT	30	59802	1	Metropolitan area core: primary flow within an urbanized area of 50,000 and greater	US	Neurosurgery	Y	22552	Fusion of spine bones with removal of disc in upper spinal column below second vertebra of neck , anterior approach	N	F	11	16	11	989	465.98	372.667	328.883
1225027956	Sugarman	Michael	G	MD	M	I	774 Christiana Rd	Suite 202	Newark	DE	10	19713	1	Metropolitan area core: primary flow within an urbanized area of 50,000 and greater	US	Neurosurgery	Y	22552	Fusion of spine bones with removal of disc in upper spinal column below second vertebra of neck , anterior approach	N	F	15	27	15	3050	429.701	343.28	328.884
1225048804	Erickson	Robert	K	MD	M	I	712 S Milwaukee Ave		Libertyville	IL	17	60048	1	Metropolitan area core: primary flow within an urbanized area of 50,000 and greater	US	Neurosurgery	Y	22552	Fusion of spine bones with removal of disc in upper spinal column below second vertebra of neck , anterior approach	N	F	11	17	11	10000	466.267	372.344	328.883
1225059025	Dickerson	John	R	M.D.	M	I	3223 N Webb Rd	Suite 1	Wichita	KS	20	67226	1	Metropolitan area core: primary flow within an urbanized area of 50,000 and greater	US	Neurosurgery	Y	22552	Fusion of spine bones with removal of disc in upper spinal column below second vertebra of neck , anterior approach	N	F	36	47	36	1203	380.45	304.262	328.882
1225111511	Oh	Dennis	S	MD	M	I	2 Medical Center Dr	Suite 503	Springfield	MA	25	1107	1	Metropolitan area core: primary flow within an urbanized area of 50,000 and greater	US	Neurosurgery	Y	22552	Fusion of spine bones with removal of disc in upper spinal column below second vertebra of neck , anterior approach	N	F	12	13	12	918	429.16	341.93	328.881
1225252042	Anderson	Joshua	R	MD	M	I	705 Orleans Dr		Grand Island	NE	31	68803	1	Metropolitan area core: primary flow within an urbanized area of 50,000 and greater	US	Neurosurgery	Y	22552	Fusion of spine bones with removal of disc in upper spinal column below second vertebra of neck , anterior approach	N	F	12	15	12	741.2	359.067	287.085	328.882
1225299589	Gordon	Amber	S	M.D.	F	I	3 Mobile Infirmary Cir Ste 410		Mobile	AL	1	36607	1	Metropolitan area core: primary flow within an urbanized area of 50,000 and greater	US	Neurosurgery	Y	22552	Fusion of spine bones with removal of disc in upper spinal column below second vertebra of neck , anterior approach	N	F	11	16	11	1100	331.276	265.473	334.026
1235106832	Khosrovi	Houman	H	MD	M	I	1212 Garfield Ave	Suite 300	Parkersburg	WV	54	26101	1	Metropolitan area core: primary flow within an urbanized area of 50,000 and greater	US	Neurosurgery	Y	22552	Fusion of spine bones with removal of disc in upper spinal column below second vertebra of neck , anterior approach	N	F	14	30	14	1450	379.917	303.381	337.108
1235170341	Criscuolo	Gregory	R	M.D.	M	I	330 Washington St	Suite 540	Norwich	CT	9	6360	1	Metropolitan area core: primary flow within an urbanized area of 50,000 and greater	US	Neurosurgery	Y	22552	Fusion of spine bones with removal of disc in upper spinal column below second vertebra of neck , anterior approach	N	F	14	17	14	8094.29	448.54	357.37	328.88
1235190943	Covington	Christopher	G	MD	M	I	6802 S Olympia Ave	Ste300	Tulsa	OK	40	74132	1	Metropolitan area core: primary flow within an urbanized area of 50,000 and greater	US	Neurosurgery	Y	22552	Fusion of spine bones with removal of disc in upper spinal column below second vertebra of neck , anterior approach	N	F	14	31	14	1610.16	404.494	322.391	328.884
1235330432	Campbell	Peter	G	M.D.	M	I	1500 Line Ave Ste 200		Shreveport	LA	22	71101	1	Metropolitan area core: primary flow within an urbanized area of 50,000 and greater	US	Neurosurgery	Y	22552	Fusion of spine bones with removal of disc in upper spinal column below second vertebra of neck , anterior approach	N	F	19	35	19	3740	387.417	308.673	310.091
1235346354	Cameron	Brian		MD	M	I	1250 E Marshall St	Neurosurgery	Richmond	VA	51	23298	1	Metropolitan area core: primary flow within an urbanized area of 50,000 and greater	US	Neurosurgery	Y	22552	Fusion of spine bones with removal of disc in upper spinal column below second vertebra of neck , anterior approach	N	F	11	16	11	1632.38	410.11	327.892	328.882
1245214238	Hunt	Gabriel		M.D.	M	I	444 S San Vicente Blvd Ste 800		Los Angeles	CA	6	90048	1	Metropolitan area core: primary flow within an urbanized area of 50,000 and greater	US	Neurosurgery	Y	22552	Fusion of spine bones with removal of disc in upper spinal column below second vertebra of neck , anterior approach	N	F	13	24	13	8809.21	258.188	206.464	199.18
1245313253	Obasi	Chinyere	N	MD	M	I	3219 Central Ave	Suite 200	Kearney	NE	31	68847	4	Micropolitan area core: primary flow within an urban cluster of 10,000 to 49,999	US	Neurosurgery	Y	22552	Fusion of spine bones with removal of disc in upper spinal column below second vertebra of neck , anterior approach	N	F	12	20	12	728.7	357.813	286.083	328.887
1245405661	O'shaughnessy	Brian	A	MD	M	I	2011 Murphy Ave	Suite 301	Nashville	TN	47	37203	1	Metropolitan area core: primary flow within an urbanized area of 50,000 and greater	US	Neurosurgery	Y	22552	Fusion of spine bones with removal of disc in upper spinal column below second vertebra of neck , anterior approach	N	F	14	25	14	967	367.21	292.57	328.88
1255350104	Bidiwala	Shaad	B	M.D	M	I	3600 Gaston Ave	Suite 907	Dallas	TX	48	75246	1	Metropolitan area core: primary flow within an urbanized area of 50,000 and greater	US	Neurosurgery	Y	22552	Fusion of spine bones with removal of disc in upper spinal column below second vertebra of neck , anterior approach	N	F	17	22	17	1558.45	406.035	324.725	328.882
1255508461	Smucker	Philip	Y	MD	M	I	465 Saint Michaels Dr	Suite 107	Santa Fe	NM	35	87505	1	Metropolitan area core: primary flow within an urbanized area of 50,000 and greater	US	Neurosurgery	Y	22552	Fusion of spine bones with removal of disc in upper spinal column below second vertebra of neck , anterior approach	N	F	13	14	13	1406	428.631	342.792	328.881
1255533451	Jude	Jordan	J	MD	M	I	4410 Medical Dr	Suite 610	San Antonio	TX	48	78229	1	Metropolitan area core: primary flow within an urbanized area of 50,000 and greater	US	Neurosurgery	Y	22552	Fusion of spine bones with removal of disc in upper spinal column below second vertebra of neck , anterior approach	N	F	12	24	12	1500	345.123	275.575	339.163
1265469571	Tobler	William	D	MD	M	I	3825 Edwards Rd Ste 300		Cincinnati	OH	39	45209	1	Metropolitan area core: primary flow within an urbanized area of 50,000 and greater	US	Neurosurgery	Y	22552	Fusion of spine bones with removal of disc in upper spinal column below second vertebra of neck , anterior approach	N	F	11	16	11	2022	399.804	319.59	321.175
1265473516	Dalrymple	Stephen		MD	M	I	722 Newman Rd		New Bern	NC	37	28562	1	Metropolitan area core: primary flow within an urbanized area of 50,000 and greater	US	Neurosurgery	Y	22552	Fusion of spine bones with removal of disc in upper spinal column below second vertebra of neck , anterior approach	N	F	43	73	43	2190.39	352.04	280.488	302.39
1265512685	Knego	Robert	S	MD	M	I	5831 Bee Ridge Road	#100 Neurosurgery And Spine Specialists	Sarasota	FL	12	34233	1	Metropolitan area core: primary flow within an urbanized area of 50,000 and greater	US	Neurosurgery	Y	22552	Fusion of spine bones with removal of disc in upper spinal column below second vertebra of neck , anterior approach	N	F	28	37	28	440.89	439.572	351.393	328.882
1265520027	Oliver	Mark	D	M.D.	M	I	1901 Se 18th Ave	Suite 101	Ocala	FL	12	34471	1	Metropolitan area core: primary flow within an urbanized area of 50,000 and greater	US	Neurosurgery	Y	22552	Fusion of spine bones with removal of disc in upper spinal column below second vertebra of neck , anterior approach	N	F	11	15	11	1768.2	440.332	352.153	328.883
1265551485	Hoover	Jason	M	M.D.	M	I	8441 State Highway 47	Suite 4300	Bryan	TX	48	77807	1	Metropolitan area core: primary flow within an urbanized area of 50,000 and greater	US	Neurosurgery	Y	22552	Fusion of spine bones with removal of disc in upper spinal column below second vertebra of neck , anterior approach	N	F	22	41	22	993	379.816	304.21	332.897
1275534539	Banks	Jason	T	MD	M	I	201 Governors Drive	1st Floor	Huntsville	AL	1	35801	1	Metropolitan area core: primary flow within an urbanized area of 50,000 and greater	US	Neurosurgery	Y	22552	Fusion of spine bones with removal of disc in upper spinal column below second vertebra of neck , anterior approach	N	F	12	13	12	1565	332.918	266.843	325.718
1275568297	Juneau	Patrick Alton		M.D.	M	I	1103 Kaliste Saloom Rd	Suite 206	Lafayette	LA	22	70508	1	Metropolitan area core: primary flow within an urbanized area of 50,000 and greater	US	Neurosurgery	Y	22552	Fusion of spine bones with removal of disc in upper spinal column below second vertebra of neck , anterior approach	N	F	15	26	15	2933	406.263	324.328	319.397
1275609489	Anderson	Thomas	S	MD	M	I	1106 Chuck Dawley Blvd	Suite 200	Mt Pleasant	SC	45	29464	1	Metropolitan area core: primary flow within an urbanized area of 50,000 and greater	US	Neurosurgery	Y	22552	Fusion of spine bones with removal of disc in upper spinal column below second vertebra of neck , anterior approach	N	F	39	56	39	1165.71	364.655	291.633	319.019
1275724320	Badr	Yaser		M.D.	M	I	1500 E Chevy Chase Dr Ste 204		Glendale	CA	6	91206	1	Metropolitan area core: primary flow within an urbanized area of 50,000 and greater	US	Neurosurgery	Y	22552	Fusion of spine bones with removal of disc in upper spinal column below second vertebra of neck , anterior approach	N	F	13	16	13	796	420.632	335.224	329.278
1275748212	Edgar	Rickie	L	M.D.	M	I	1675 Leahy St Ste 401a		Muskegon	MI	26	49442	1	Metropolitan area core: primary flow within an urbanized area of 50,000 and greater	US	Neurosurgery	Y	22552	Fusion of spine bones with removal of disc in upper spinal column below second vertebra of neck , anterior approach	N	F	14	20	14	732	405.29	322.913	328.882
1275762262	Ackerman	Paul	D	M.D.	M	I	7447 W Talcott Ave Ste 340		Chicago	IL	17	60631	1	Metropolitan area core: primary flow within an urbanized area of 50,000 and greater	US	Neurosurgery	Y	22552	Fusion of spine bones with removal of disc in upper spinal column below second vertebra of neck , anterior approach	N	F	11	13	11	3676.92	237.698	189.957	158.88
1285771543	Szentirmai	Oszkar		MD	M	I	509 Se Riverside Dr	Suite 203	Stuart	FL	12	34994	1	Metropolitan area core: primary flow within an urbanized area of 50,000 and greater	US	Neurosurgery	Y	22552	Fusion of spine bones with removal of disc in upper spinal column below second vertebra of neck , anterior approach	N	F	16	25	16	1580	478.96	382.903	328.883
1285851303	Gorsen	Robert	M	M.D., PH.D.	M	I	3301 Woodburn Rd	Suite 211	Annandale	VA	51	22003	1	Metropolitan area core: primary flow within an urbanized area of 50,000 and greater	US	Neurosurgery	Y	22552	Fusion of spine bones with removal of disc in upper spinal column below second vertebra of neck , anterior approach	N	F	14	21	14	1456	268.982	212.772	208.007
1285945162	Malone	Hani		M.D.	M	I	3000 32nd Ave S		Fargo	ND	38	58103	1	Metropolitan area core: primary flow within an urbanized area of 50,000 and greater	US	Neurosurgery	Y	22552	Fusion of spine bones with removal of disc in upper spinal column below second vertebra of neck , anterior approach	N	F	13	19	13	911.434	359.762	286.638	296.428
1295056802	Tan	Lee	A	M.D.	M	I	400 Parnassus Ave		San Francisco	CA	6	94143	1	Metropolitan area core: primary flow within an urbanized area of 50,000 and greater	US	Neurosurgery	Y	22552	Fusion of spine bones with removal of disc in upper spinal column below second vertebra of neck , anterior approach	N	F	18	33	18	1936	403.728	321.668	313.934
1295782670	Rahman	Salim		M.D.	M	I	3801 S National Ave	West Tower, Suite 700	Springfield	MO	29	65807	1	Metropolitan area core: primary flow within an urbanized area of 50,000 and greater	US	Neurosurgery	Y	22552	Fusion of spine bones with removal of disc in upper spinal column below second vertebra of neck , anterior approach	N	F	12	17	12	1585.36	401.63	320.867	328.887
1295861342	Johnson	Michele	M	M.D.	F	I	2001 Peachtree Rd Ne	Suite 575	Atlanta	GA	13	30309	1	Metropolitan area core: primary flow within an urbanized area of 50,000 and greater	US	Neurosurgery	Y	22552	Fusion of spine bones with removal of disc in upper spinal column below second vertebra of neck , anterior approach	N	F	17	31	17	1172.16	367.629	293.813	285.121
1295972305	Roeser	Andrew	C	M.D.	M	I	6560 Fannin St	Suite 1200	Houston	TX	48	77030	1	Metropolitan area core: primary flow within an urbanized area of 50,000 and greater	US	Neurosurgery	Y	22552	Fusion of spine bones with removal of disc in upper spinal column below second vertebra of neck , anterior approach	N	F	13	15	13	2900	416.24	332.091	328.881
1306036876	Musacchio	Michael	J	M.D.	M	I	2650 Ridge Ave	Kellogg 3rd Floor	Evanston	IL	17	60201	1	Metropolitan area core: primary flow within an urbanized area of 50,000 and greater	US	Neurosurgery	Y	22552	Fusion of spine bones with removal of disc in upper spinal column below second vertebra of neck , anterior approach	N	F	14	22	14	1420	492.585	393.756	328.884
1306808191	Sarzier	John	S	M.D.	M	I	1146 E.G. Miles Pkwy	Suite 102	Hinesville	GA	13	31313	1	Metropolitan area core: primary flow within an urbanized area of 50,000 and greater	US	Neurosurgery	Y	22552	Fusion of spine bones with removal of disc in upper spinal column below second vertebra of neck , anterior approach	N	F	13	25	13	1980	410.75	327.997	328.885
1306830674	Harpring	John	E	MD	M	I	210 E Gray St	Suite 1105	Louisville	KY	21	40202	1	Metropolitan area core: primary flow within an urbanized area of 50,000 and greater	US	Neurosurgery	Y	22552	Fusion of spine bones with removal of disc in upper spinal column below second vertebra of neck , anterior approach	N	F	16	19	16	1173	392.228	313.687	328.888
1306849575	Clark	Shawn	B	M.D.	M	I	6701 Airport Blvd Ste D146		Mobile	AL	1	36608	1	Metropolitan area core: primary flow within an urbanized area of 50,000 and greater	US	Neurosurgery	Y	22552	Fusion of spine bones with removal of disc in upper spinal column below second vertebra of neck , anterior approach	N	F	16	28	16	1500	363.81	289.923	328.883
1306876172	Bohinski	Robert	J	M.D., PHD.	M	I	3825 Edwards Rd	Suite 300	Cincinnati	OH	39	45209	1	Metropolitan area core: primary flow within an urbanized area of 50,000 and greater	US	Neurosurgery	Y	22552	Fusion of spine bones with removal of disc in upper spinal column below second vertebra of neck , anterior approach	N	F	18	29	18	2022	367.048	293.406	337.39
1306891320	Appley	Alan	J	M.D.	M	I	155 Hospital Dr	Suite 100	Lafayette	LA	22	70503	1	Metropolitan area core: primary flow within an urbanized area of 50,000 and greater	US	Neurosurgery	Y	22552	Fusion of spine bones with removal of disc in upper spinal column below second vertebra of neck , anterior approach	N	F	13	19	13	2971.58	371.721	300.229	341.866
1306950654	Zubay	Geoffrey		M.D	M	I	9200 Pinecroft Dr	Ste. 130	Shenandoah	TX	48	77380	1.1	Secondary flow 30% to <50% to a larger urbanized area of 50,000 and greater	US	Neurosurgery	Y	22552	Fusion of spine bones with removal of disc in upper spinal column below second vertebra of neck , anterior approach	N	F	20	31	20	1572.96	352.175	282.948	339.496
1316048911	Lee	David	C	MD	M	I	3688 Veterans Memorial Dr	Ste 200	Hattiesburg	MS	28	39401	1	Metropolitan area core: primary flow within an urbanized area of 50,000 and greater	US	Neurosurgery	Y	22552	Fusion of spine bones with removal of disc in upper spinal column below second vertebra of neck , anterior approach	N	F	20	28	21	1724.29	356.82	284.689	328.881
1316975832	Prall	John Adair		M.D.	M	I	7780 S Broadway	Suite 350	Littleton	CO	8	80122	1	Metropolitan area core: primary flow within an urbanized area of 50,000 and greater	US	Neurosurgery	Y	22552	Fusion of spine bones with removal of disc in upper spinal column below second vertebra of neck , anterior approach	N	F	13	17	14	2115	417.96	333.038	328.882
1336106764	Greene	George	M	M.D.	M	I	4242 Farnam St	Suite 363	Omaha	NE	31	68131	1	Metropolitan area core: primary flow within an urbanized area of 50,000 and greater	US	Neurosurgery	Y	22552	Fusion of spine bones with removal of disc in upper spinal column below second vertebra of neck , anterior approach	N	F	14	18	14	1066	357.782	286.052	328.884
1336116052	Chang	David	T	MD	M	I	1835 County Road C W	Suite 150	Roseville	MN	27	55113	1	Metropolitan area core: primary flow within an urbanized area of 50,000 and greater	US	Neurosurgery	Y	22552	Fusion of spine bones with removal of disc in upper spinal column below second vertebra of neck , anterior approach	N	F	16	27	16	972.157	373.38	298.48	328.886
1336198209	Chahlavi	Ali		M.D.	M	I	4205 Belfort Rd	Joe Adams Building Suite 1100	Jacksonville	FL	12	32216	1	Metropolitan area core: primary flow within an urbanized area of 50,000 and greater	US	Neurosurgery	Y	22552	Fusion of spine bones with removal of disc in upper spinal column below second vertebra of neck , anterior approach	N	F	26	36	26	1318	439.432	351.253	328.883
1346225984	Robinson	John	R	MD	M	I	509 Se Riverside Dr	Ste 203	Stuart	FL	12	34994	1	Metropolitan area core: primary flow within an urbanized area of 50,000 and greater	US	Neurosurgery	Y	22552	Fusion of spine bones with removal of disc in upper spinal column below second vertebra of neck , anterior approach	N	F	15	22	15	1580	478.96	382.901	328.881
1346241817	Vardiman	Arnold	B	MD	M	I	4410 Medical Dr	Suite 610	San Antonio	TX	48	78229	1	Metropolitan area core: primary flow within an urbanized area of 50,000 and greater	US	Neurosurgery	Y	22552	Fusion of spine bones with removal of disc in upper spinal column below second vertebra of neck , anterior approach	N	F	13	21	13	1500	394.428	314.944	328.886
1346245966	Woodham	David	B	MD	M	I	4300 W Main St Ste 405		Dothan	AL	1	36305	1	Metropolitan area core: primary flow within an urbanized area of 50,000 and greater	US	Neurosurgery	Y	22552	Fusion of spine bones with removal of disc in upper spinal column below second vertebra of neck , anterior approach	N	F	11	15	11	1475	367.4	293.511	328.881
1346276961	Grundmeyer	Raymond	W	M.D.	M	I	3223 N Webb Rd	Suite 1	Wichita	KS	20	67226	1	Metropolitan area core: primary flow within an urbanized area of 50,000 and greater	US	Neurosurgery	Y	22552	Fusion of spine bones with removal of disc in upper spinal column below second vertebra of neck , anterior approach	N	F	19	30	19	1203	360.433	288.055	312.439
1356394423	Robertson	Scott	C	MD	M	I	9060 Harmony Dr	Ste E	Midwest City	OK	40	73130	1	Metropolitan area core: primary flow within an urbanized area of 50,000 and greater	US	Neurosurgery	Y	22552	Fusion of spine bones with removal of disc in upper spinal column below second vertebra of neck , anterior approach	N	F	11	19	11	1080	396.763	317.279	328.886
1356445712	Aaronson	Oran	S	MD	M	I	2011 Murphy Ave Ste 301		Nashville	TN	47	37203	1	Metropolitan area core: primary flow within an urbanized area of 50,000 and greater	US	Neurosurgery	Y	22552	Fusion of spine bones with removal of disc in upper spinal column below second vertebra of neck , anterior approach	N	F	17	26	17	967	350.041	281.142	335.205
1356570287	Vasilakis	Michail		M.D.	M	I	400 Matthew St Ste 101		Marietta	OH	39	45750	4	Micropolitan area core: primary flow within an urban cluster of 10,000 to 49,999	US	Neurosurgery	Y	22552	Fusion of spine bones with removal of disc in upper spinal column below second vertebra of neck , anterior approach	N	F	14	26	14	824.12	407.917	325.778	328.885
1366480972	Benalcazar	Hugo	E	MD	M	I	206 S Hays St		Bel Air	MD	24	21014	1.1	Secondary flow 30% to <50% to a larger urbanized area of 50,000 and greater	US	Neurosurgery	Y	22552	Fusion of spine bones with removal of disc in upper spinal column below second vertebra of neck , anterior approach	N	F	20	38	21	2000	450.297	358.817	330.459
1366700361	Villar	Christopher	F	M.D.	M	I	5153 N 9th Ave Ste 302		Pensacola	FL	12	32504	1	Metropolitan area core: primary flow within an urbanized area of 50,000 and greater	US	Neurosurgery	Y	22552	Fusion of spine bones with removal of disc in upper spinal column below second vertebra of neck , anterior approach	N	F	14	25	14	1482	433.836	345.657	328.884
1376531814	Calhoun	James	M	MD	M	I	4020 Richards Rd	Suite I	North Little Rock	AR	5	72117	1	Metropolitan area core: primary flow within an urbanized area of 50,000 and greater	US	Neurosurgery	Y	22552	Fusion of spine bones with removal of disc in upper spinal column below second vertebra of neck , anterior approach	N	F	18	24	18	900	367.72	292.98	328.882
1376611988	Salerni	Anthony	A	MD	M	I	14 Maple St	Suite 100	Gilford	NH	33	3249	4	Micropolitan area core: primary flow within an urban cluster of 10,000 to 49,999	US	Neurosurgery	Y	22552	Fusion of spine bones with removal of disc in upper spinal column below second vertebra of neck , anterior approach	N	F	11	14	11	876.429	195.826	156.433	151.292
1386671790	Armstrong	Larry	A	DO	M	I	3336 N Futrall Drive		Fayetteville	AR	5	72703	1	Metropolitan area core: primary flow within an urbanized area of 50,000 and greater	US	Neurosurgery	Y	22552	Fusion of spine bones with removal of disc in upper spinal column below second vertebra of neck , anterior approach	N	F	36	61	36	760	369.213	294.473	328.883
1396744397	Gerber	Mark	B	M.D.	M	I	6101 Pine Ridge Rd # Desk10		Naples	FL	12	34119	1	Metropolitan area core: primary flow within an urbanized area of 50,000 and greater	US	Neurosurgery	Y	22552	Fusion of spine bones with removal of disc in upper spinal column below second vertebra of neck , anterior approach	N	F	15	21	15	5532	479.522	383.465	328.882
1396763728	Stewart	Todd	J	MD	M	I	4921 Parkview Pl	Ste 6c	Saint Louis	MO	29	63110	1	Metropolitan area core: primary flow within an urbanized area of 50,000 and greater	US	Neurosurgery	Y	22552	Fusion of spine bones with removal of disc in upper spinal column below second vertebra of neck , anterior approach	N	F	11	15	11	12746.2	279.35	220.704	230.22
1396819371	Kern	Richard	L	M.D.	M	I	3808 Kemp Blvd Ste A		Wichita Falls	TX	48	76308	1	Metropolitan area core: primary flow within an urbanized area of 50,000 and greater	US	Neurosurgery	Y	22552	Fusion of spine bones with removal of disc in upper spinal column below second vertebra of neck , anterior approach	N	F	35	42	35	1517.24	386.489	308.9	330.846
1396947776	Brown	Steven	W	MD	M	I	1850 Hickory St	Suite 101	Abilene	TX	48	79601	1	Metropolitan area core: primary flow within an urbanized area of 50,000 and greater	US	Neurosurgery	Y	22552	Fusion of spine bones with removal of disc in upper spinal column below second vertebra of neck , anterior approach	N	F	12	18	12	1000	391.653	312.17	328.887
1407149149	Albert	Ladislau		M.D.	M	I	4611 Centerview	Suite 103	San Antonio	TX	48	78228	1	Metropolitan area core: primary flow within an urbanized area of 50,000 and greater	US	Neurosurgery	Y	22552	Fusion of spine bones with removal of disc in upper spinal column below second vertebra of neck , anterior approach	N	F	13	19	13	2257	393.99	314.507	328.887
1407173453	Nixon Gaddis	Menarvia		MD	F	I	1860 Chadwick Dr Ste 305		Jackson	MS	28	39204	1	Metropolitan area core: primary flow within an urbanized area of 50,000 and greater	US	Neurosurgery	Y	22552	Fusion of spine bones with removal of disc in upper spinal column below second vertebra of neck , anterior approach	N	F	11	20	11	960.11	338.362	270.321	332.995
1407858830	Dirisio	Darryl	J	M.D.	M	I	47 New Scotland Ave		Albany	NY	36	12208	1	Metropolitan area core: primary flow within an urbanized area of 50,000 and greater	US	Neurosurgery	Y	22552	Fusion of spine bones with removal of disc in upper spinal column below second vertebra of neck , anterior approach	N	F	12	27	12	1169	382.273	305.523	328.883
1407874068	Zimmerman	Christian	G	MD	M	I	6140 Curtisian Ave	Suite 400	Boise	ID	16	83704	1	Metropolitan area core: primary flow within an urbanized area of 50,000 and greater	US	Neurosurgery	Y	22552	Fusion of spine bones with removal of disc in upper spinal column below second vertebra of neck , anterior approach	N	F	13	14	13	1656	366.291	291.841	328.881
1417924143	White	Benjamin	T	MD	M	I	4120 W Memorial Rd	Suite 300	Oklahoma City	OK	40	73120	1	Metropolitan area core: primary flow within an urbanized area of 50,000 and greater	US	Neurosurgery	Y	22552	Fusion of spine bones with removal of disc in upper spinal column below second vertebra of neck , anterior approach	N	F	16	23	16	2780	386.039	308.752	332.458
1417933706	Lewis	P Jeffrey		MD	M	I	550 Orchard Park Rd	Suite A105	West Seneca	NY	36	14224	1	Metropolitan area core: primary flow within an urbanized area of 50,000 and greater	US	Neurosurgery	Y	22552	Fusion of spine bones with removal of disc in upper spinal column below second vertebra of neck , anterior approach	N	F	22	38	22	1729.85	347.799	277.108	335.374
1417978016	Michael	Christopher	B	M.D.	M	I	6080 N Central Expy Ste 150		Dallas	TX	48	75206	1	Metropolitan area core: primary flow within an urbanized area of 50,000 and greater	US	Neurosurgery	Y	22552	Fusion of spine bones with removal of disc in upper spinal column below second vertebra of neck , anterior approach	N	F	13	19	13	1513	387.353	310.323	333.211
1427005420	Hunter	William	D	M.D.	M	I	2555 Court Dr	Suite 400	Gastonia	NC	37	28054	1	Metropolitan area core: primary flow within an urbanized area of 50,000 and greater	US	Neurosurgery	Y	22552	Fusion of spine bones with removal of disc in upper spinal column below second vertebra of neck , anterior approach	N	F	16	27	16	3042	387.397	309.576	328.887
1427044924	Fox	Douglas	J	MD	M	I	5625 Eiger Rd Ste 115		Austin	TX	48	78735	1	Metropolitan area core: primary flow within an urbanized area of 50,000 and greater	US	Neurosurgery	Y	22552	Fusion of spine bones with removal of disc in upper spinal column below second vertebra of neck , anterior approach	N	F	14	22	14	1141	402.37	321.78	328.884
1427079789	Akeyson	Edward	W	M.D.	M	I	266 Joule St		Alcoa	TN	47	37701	1	Metropolitan area core: primary flow within an urbanized area of 50,000 and greater	US	Neurosurgery	Y	22552	Fusion of spine bones with removal of disc in upper spinal column below second vertebra of neck , anterior approach	N	F	17	27	17	536	370.423	295.784	328.881
1427261429	Boehm	Peter	E	MD	M	I	1010 E 3rd St Ste 202		Chattanooga	TN	47	37403	1	Metropolitan area core: primary flow within an urbanized area of 50,000 and greater	US	Neurosurgery	Y	22552	Fusion of spine bones with removal of disc in upper spinal column below second vertebra of neck , anterior approach	N	F	20	34	20	842	364.049	291.604	331.299
1437440757	Patel	Prayash	G		M	I	1010 E 3rd St	Suite 202	Chattanooga	TN	47	37403	1	Metropolitan area core: primary flow within an urbanized area of 50,000 and greater	US	Neurosurgery	Y	22552	Fusion of spine bones with removal of disc in upper spinal column below second vertebra of neck , anterior approach	N	F	15	21	15	842	372.1	297.46	328.88
1437487188	Oh	Michael	C	M.D. PHD.	M	I	1411 N Beckley Ave	Pav Iii Ste#152	Dallas	TX	48	75203	1	Metropolitan area core: primary flow within an urbanized area of 50,000 and greater	US	Neurosurgery	Y	22552	Fusion of spine bones with removal of disc in upper spinal column below second vertebra of neck , anterior approach	N	F	17	20	17	1621	396.628	316.69	328.887
1437487709	Shaw	Andrew	B	M.D.	M	I	800 Prudential Dr Ste 1100		Jacksonville	FL	12	32207	1	Metropolitan area core: primary flow within an urbanized area of 50,000 and greater	US	Neurosurgery	Y	22552	Fusion of spine bones with removal of disc in upper spinal column below second vertebra of neck , anterior approach	N	F	14	19	14	1323	433.837	345.657	328.883
1447275854	Day	Richard	A	MD	M	I	1190 Westwood Dr		Hamilton	MT	30	59840	7	Small town core: primary flow within an urban cluster of 2,500 to 9,999	US	Neurosurgery	Y	22552	Fusion of spine bones with removal of disc in upper spinal column below second vertebra of neck , anterior approach	N	F	15	22	15	1608.14	463.75	370.437	328.883
1457322406	Esce	Phillip	G	M.D.	M	I	1075 Boiling Springs Rd		Spartanburg	SC	45	29303	1	Metropolitan area core: primary flow within an urbanized area of 50,000 and greater	US	Neurosurgery	Y	22552	Fusion of spine bones with removal of disc in upper spinal column below second vertebra of neck , anterior approach	N	F	12	13	12	2172	371.928	296.648	328.882
1457328155	Aulisi	Edward	F	MD	M	I	110 Irving St Nw	Suite G019	Washington	DC	11	20010	1	Metropolitan area core: primary flow within an urbanized area of 50,000 and greater	US	Neurosurgery	Y	22552	Fusion of spine bones with removal of disc in upper spinal column below second vertebra of neck , anterior approach	N	F	14	21	14	1017	464.632	370.193	328.883
1457338949	Villalobos	Hunaldo	J	M.D.	M	I	801 N. Orange Avenue	Suite 720	Orlando	FL	12	32801	1	Metropolitan area core: primary flow within an urbanized area of 50,000 and greater	US	Neurosurgery	Y	22552	Fusion of spine bones with removal of disc in upper spinal column below second vertebra of neck , anterior approach	N	F	14	22	14	2650	434.219	346.04	328.884
1457356255	Hamilton	Harold	B	M.D.	M	I	205 Woodhew Dr	Ste 200	Waco	TX	48	76712	1	Metropolitan area core: primary flow within an urbanized area of 50,000 and greater	US	Neurosurgery	Y	22552	Fusion of spine bones with removal of disc in upper spinal column below second vertebra of neck , anterior approach	N	F	19	30	19	1500	391.59	312.107	328.887
1457415754	Yeh	Peter	J	M.D.	M	I	4888 Loop Central Dr	Ste 540	Houston	TX	48	77081	1	Metropolitan area core: primary flow within an urbanized area of 50,000 and greater	US	Neurosurgery	Y	22552	Fusion of spine bones with removal of disc in upper spinal column below second vertebra of neck , anterior approach	N	F	12	17	12	5250	390.761	316.513	338.556
1457460370	Randle	James	M	M.D.	M	I	5500 North St		Nacogdoches	TX	48	75965	5	Micropolitan high commuting: primary flow 30% or more to a urban cluster of 10,000 to 49,999	US	Neurosurgery	Y	22552	Fusion of spine bones with removal of disc in upper spinal column below second vertebra of neck , anterior approach	N	F	18	33	18	1071	391.186	311.702	328.886
1457553836	Beshay	Joseph	E	MD	M	I	7777 Forest Ln Ste A337		Dallas	TX	48	75230	1	Metropolitan area core: primary flow within an urbanized area of 50,000 and greater	US	Neurosurgery	Y	22552	Fusion of spine bones with removal of disc in upper spinal column below second vertebra of neck , anterior approach	N	F	13	15	13	1244	405.75	324.44	328.881
1457563587	Sweaney	Joshua	C	D.O.	M	I	1905 W 32nd St	Suite 403	Joplin	MO	29	64804	1	Metropolitan area core: primary flow within an urbanized area of 50,000 and greater	US	Neurosurgery	Y	22552	Fusion of spine bones with removal of disc in upper spinal column below second vertebra of neck , anterior approach	N	F	15	24	15	1242.5	402.71	321.947	328.887
1457619967	Brown	Matthew	T	M.D.	M	I	1910 Blanding St		Columbia	SC	45	29201	1	Metropolitan area core: primary flow within an urbanized area of 50,000 and greater	US	Neurosurgery	Y	22552	Fusion of spine bones with removal of disc in upper spinal column below second vertebra of neck , anterior approach	N	F	11	14	11	1450	354.006	284.102	334.756
1457667446	Tyler	Lindsey	H	MD	F	I	800 Rose St		Lexington	KY	21	40536	1	Metropolitan area core: primary flow within an urbanized area of 50,000 and greater	US	Neurosurgery	Y	22552	Fusion of spine bones with removal of disc in upper spinal column below second vertebra of neck , anterior approach	N	F	12	14	12	1157.71	373.982	301.721	334.756
1467417444	Kaibara	Taro		MD	M	I	1875 W Frye Rd Ste 300		Chandler	AZ	4	85224	1	Metropolitan area core: primary flow within an urbanized area of 50,000 and greater	US	Neurosurgery	Y	22552	Fusion of spine bones with removal of disc in upper spinal column below second vertebra of neck , anterior approach	N	F	11	18	11	1625	403.044	322.264	328.884
1467477463	Elshihabi	Said		MD	M	I	718 Cherokee St Ne		Marietta	GA	13	30060	1	Metropolitan area core: primary flow within an urbanized area of 50,000 and greater	US	Neurosurgery	Y	22552	Fusion of spine bones with removal of disc in upper spinal column below second vertebra of neck , anterior approach	N	F	11	12	11	7505.13	418.92	333.77	328.88
1467542449	Boehm	Peter	E	M.D.	M	I	1010 E 3rd St Ste 202		Chattanooga	TN	47	37403	1	Metropolitan area core: primary flow within an urbanized area of 50,000 and greater	US	Neurosurgery	Y	22552	Fusion of spine bones with removal of disc in upper spinal column below second vertebra of neck , anterior approach	N	F	18	30	18	126.3	59.54	47.6	52.6297
1467616672	Schapiro	Robert	N	M.D.	M	I	2 Medical Center Dr	Suite 503	Springfield	MA	25	1107	1	Metropolitan area core: primary flow within an urbanized area of 50,000 and greater	US	Neurosurgery	Y	22552	Fusion of spine bones with removal of disc in upper spinal column below second vertebra of neck , anterior approach	N	F	12	16	12	872.125	406.629	323.978	312.432
1467618025	Halpin	Ryan	J	M.D.	M	I	3901 Capital Mall Dr Sw	Ste A	Olympia	WA	53	98502	1	Metropolitan area core: primary flow within an urbanized area of 50,000 and greater	US	Neurosurgery	Y	22552	Fusion of spine bones with removal of disc in upper spinal column below second vertebra of neck , anterior approach	N	F	18	32	18	1222.75	368.651	293.722	336.592
1477503597	Gocio	Allan	C	M.D.	M	I	225 Medical Center Dr	Suite 401	Paducah	KY	21	42003	4	Micropolitan area core: primary flow within an urban cluster of 10,000 to 49,999	US	Neurosurgery	Y	22552	Fusion of spine bones with removal of disc in upper spinal column below second vertebra of neck , anterior approach	N	F	16	23	16	839	367.72	292.98	327.322
1477554517	Johnson	John	D	MD	M	I	4715 Whitesburg Dr Se		Huntsville	AL	1	35802	1	Metropolitan area core: primary flow within an urbanized area of 50,000 and greater	US	Neurosurgery	Y	22552	Fusion of spine bones with removal of disc in upper spinal column below second vertebra of neck , anterior approach	N	F	14	15	14	1520	337.701	273.663	339.844
1477754513	Petr	Michael	J	MD, PHD	M	I	7807 Baymeadows Rd E Ste 208		Jacksonville	FL	12	32256	1	Metropolitan area core: primary flow within an urbanized area of 50,000 and greater	US	Neurosurgery	Y	22552	Fusion of spine bones with removal of disc in upper spinal column below second vertebra of neck , anterior approach	N	F	21	34	21	1317	397.444	319.639	338.554
1477814648	Lynagh	Robert	M	D.O.	M	I	1500 Lansdowne Ave		Darby	PA	42	19023	1	Metropolitan area core: primary flow within an urbanized area of 50,000 and greater	US	Neurosurgery	Y	22552	Fusion of spine bones with removal of disc in upper spinal column below second vertebra of neck , anterior approach	N	F	15	26	15	943.75	459.103	365.79	328.883
1487647517	Traynelis	Vincent	C	MD	M	I	1725 W Harrison St	Suite 970	Chicago	IL	17	60612	1	Metropolitan area core: primary flow within an urbanized area of 50,000 and greater	US	Neurosurgery	Y	22552	Fusion of spine bones with removal of disc in upper spinal column below second vertebra of neck , anterior approach	N	F	12	22	12	1522	480.754	386.417	332.621
1487647616	Reiss	Steven	J	MD	M	I	3900 Kresge Way	Ste 51	Louisville	KY	21	40207	1	Metropolitan area core: primary flow within an urbanized area of 50,000 and greater	US	Neurosurgery	Y	22552	Fusion of spine bones with removal of disc in upper spinal column below second vertebra of neck , anterior approach	N	F	11	11	11	887	391.12	312.58	328.89
1487658019	Barnett	Florence	C	MD	F	I	3333 Old Milton Pkwy Ste 300		Alpharetta	GA	13	30005	1	Metropolitan area core: primary flow within an urbanized area of 50,000 and greater	US	Neurosurgery	Y	22552	Fusion of spine bones with removal of disc in upper spinal column below second vertebra of neck , anterior approach	N	F	12	12	12	1325	421.89	336.74	328.88
1487862926	Oberlander	Eric	K	MD	M	I	10101 Park Rowe Ave Ste 200		Baton Rouge	LA	22	70810	1	Metropolitan area core: primary flow within an urbanized area of 50,000 and greater	US	Neurosurgery	Y	22552	Fusion of spine bones with removal of disc in upper spinal column below second vertebra of neck , anterior approach	N	F	49	107	49	2694.67	410.092	329.115	330.495
1497748693	Pool	Henry	A	M.D.	M	I	1130 N Church St	Suite 200	Greensboro	NC	37	27401	1	Metropolitan area core: primary flow within an urbanized area of 50,000 and greater	US	Neurosurgery	Y	22552	Fusion of spine bones with removal of disc in upper spinal column below second vertebra of neck , anterior approach	N	F	14	26	14	1484.77	283.923	226.215	243.881
1497750012	Voss	Nicholas	F	MD	M	I	4300 W Main St Ste 405		Dothan	AL	1	36305	1	Metropolitan area core: primary flow within an urbanized area of 50,000 and greater	US	Neurosurgery	Y	22552	Fusion of spine bones with removal of disc in upper spinal column below second vertebra of neck , anterior approach	N	F	12	17	12	1475	367.4	293.512	328.882
1497755391	Kubala	Mark	J	MD	M	I	2965 Harrison St	Suite 111	Beaumont	TX	48	77702	1	Metropolitan area core: primary flow within an urbanized area of 50,000 and greater	US	Neurosurgery	Y	22552	Fusion of spine bones with removal of disc in upper spinal column below second vertebra of neck , anterior approach	N	F	12	18	12	1226	62.83	50.06	52.6256
1497785661	Banister	William	M	M.D.	M	I	3101 Hobbs Rd Ste 202		Amarillo	TX	48	79109	1	Metropolitan area core: primary flow within an urbanized area of 50,000 and greater	US	Neurosurgery	Y	22552	Fusion of spine bones with removal of disc in upper spinal column below second vertebra of neck , anterior approach	N	F	18	29	18	1520	391.06	311.577	328.887
1497856959	Doyle	Michael	J	MD	M	I	4130 Dutchmans Ln Ste 300		Louisville	KY	21	40207	1	Metropolitan area core: primary flow within an urbanized area of 50,000 and greater	US	Neurosurgery	Y	22552	Fusion of spine bones with removal of disc in upper spinal column below second vertebra of neck , anterior approach	N	F	12	18	12	1128	363.057	289.267	324.066
1497956403	Bowie	Charles	R	M.D.	M	I	10101 Park Rowe Ave	Ste. 200	Baton Rouge	LA	22	70810	1	Metropolitan area core: primary flow within an urbanized area of 50,000 and greater	US	Neurosurgery	Y	22552	Fusion of spine bones with removal of disc in upper spinal column below second vertebra of neck , anterior approach	N	F	33	67	33	2537	421.308	336.939	328.885
1508077884	Connor	David	E	D.O.	M	I	9601 Baptist Health Dr		Little Rock	AR	5	72205	1	Metropolitan area core: primary flow within an urbanized area of 50,000 and greater	US	Neurosurgery	Y	22552	Fusion of spine bones with removal of disc in upper spinal column below second vertebra of neck , anterior approach	N	F	12	13	12	853	370.561	295.821	328.881
1508843053	Mcallister	William	H	MD	M	I	12200 Warwick Blvd	Ste 410	Newport News	VA	51	23601	1	Metropolitan area core: primary flow within an urbanized area of 50,000 and greater	US	Neurosurgery	Y	22552	Fusion of spine bones with removal of disc in upper spinal column below second vertebra of neck , anterior approach	N	F	12	21	12	775	409.272	327.056	328.884
1518946615	Abel	Todd		MD	M	I	1932 Alcoa Hwy	Ste 255	Knoxville	TN	47	37920	1	Metropolitan area core: primary flow within an urbanized area of 50,000 and greater	US	Neurosurgery	Y	22552	Fusion of spine bones with removal of disc in upper spinal column below second vertebra of neck , anterior approach	N	F	20	37	20	1770	368.963	294.326	328.883
1518960483	Eggers	David	M	MD	M	I	2200 E Parrish Ave	Bldg D Suite 100	Owensboro	KY	21	42303	1	Metropolitan area core: primary flow within an urbanized area of 50,000 and greater	US	Neurosurgery	Y	22552	Fusion of spine bones with removal of disc in upper spinal column below second vertebra of neck , anterior approach	N	F	12	12	12	1677	377.275	301.585	328.885
1528033651	Rajjoub	Rodwan	K	M.D.	M	I	904 Campbell St	Suite 104	Williamsport	PA	42	17701	1	Metropolitan area core: primary flow within an urbanized area of 50,000 and greater	US	Neurosurgery	Y	22552	Fusion of spine bones with removal of disc in upper spinal column below second vertebra of neck , anterior approach	N	F	13	15	13	895	414.26	331.281	328.881
1528094851	Ilercil	Orhan		M.D.	M	I	1 Layfair Dr	Suite 120	Flowood	MS	28	39232	1	Metropolitan area core: primary flow within an urbanized area of 50,000 and greater	US	Neurosurgery	Y	22552	Fusion of spine bones with removal of disc in upper spinal column below second vertebra of neck , anterior approach	N	F	12	18	12	2600	341.15	269.53	328.886
1528160686	Boyd	Scott	B	M.D.	M	I	222 E Medical Ln Ste 100&200		West Columbia	SC	45	29169	1	Metropolitan area core: primary flow within an urbanized area of 50,000 and greater	US	Neurosurgery	Y	22552	Fusion of spine bones with removal of disc in upper spinal column below second vertebra of neck , anterior approach	N	F	19	22	19	1343	358.594	286.736	332.62
1528195252	Cochran	Daniel	C	M.D.	M	I	620 24th Ave Sw		Norman	OK	40	73069	1.1	Secondary flow 30% to <50% to a larger urbanized area of 50,000 and greater	US	Neurosurgery	Y	22552	Fusion of spine bones with removal of disc in upper spinal column below second vertebra of neck , anterior approach	N	F	13	19	13	789	403.49	322.69	328.883
1528201092	Zhang	Shihao		MD	M	I	6767a S Yale Ave		Tulsa	OK	40	74136	1	Metropolitan area core: primary flow within an urbanized area of 50,000 and greater	US	Neurosurgery	Y	22552	Fusion of spine bones with removal of disc in upper spinal column below second vertebra of neck , anterior approach	N	F	15	20	16	404	397.538	316.738	328.882
1528262110	Salinas	Paul		M.D.	M	I	8350 Dallas Pkwy	Suite 200	Frisco	TX	48	75034	1	Metropolitan area core: primary flow within an urbanized area of 50,000 and greater	US	Neurosurgery	Y	22552	Fusion of spine bones with removal of disc in upper spinal column below second vertebra of neck , anterior approach	N	F	11	16	11	3198.38	392.485	312.735	328.888
1538195920	Nardone	Emilio	M	M.D.	M	I	1015 S Mercer Ave		Bloomington	IL	17	61701	1	Metropolitan area core: primary flow within an urbanized area of 50,000 and greater	US	Neurosurgery	Y	22552	Fusion of spine bones with removal of disc in upper spinal column below second vertebra of neck , anterior approach	N	F	16	21	16	3511.33	423.016	337.806	328.882
1538350830	Weimar	James	D	M.D., PH.D.	M	I	3223 N Webb Rd	Suite 1	Wichita	KS	20	67226	1	Metropolitan area core: primary flow within an urbanized area of 50,000 and greater	US	Neurosurgery	Y	22552	Fusion of spine bones with removal of disc in upper spinal column below second vertebra of neck , anterior approach	N	F	12	22	12	1203	379.854	303.668	328.884
1548210107	Errington	Bret	D	M.D.	M	I	7120 W 9th Ave		Amarillo	TX	48	79106	1	Metropolitan area core: primary flow within an urbanized area of 50,000 and greater	US	Neurosurgery	Y	22552	Fusion of spine bones with removal of disc in upper spinal column below second vertebra of neck , anterior approach	N	F	11	15	11	397.42	378.6	299.117	328.887
1548253503	Loftus	Thomas	S	M.D.	M	I	2200 Park Bend Dr.	Bldg. 2, Suite 202	Austin	TX	48	78758	1	Metropolitan area core: primary flow within an urbanized area of 50,000 and greater	US	Neurosurgery	Y	22552	Fusion of spine bones with removal of disc in upper spinal column below second vertebra of neck , anterior approach	N	F	30	56	30	1919	401.674	321.085	328.885
1548281363	Barnes	Bryan	B	M.D.	M	I	2142 W Broad St	Bldg 100 Suite 200	Athens	GA	13	30606	1	Metropolitan area core: primary flow within an urbanized area of 50,000 and greater	US	Neurosurgery	Y	22552	Fusion of spine bones with removal of disc in upper spinal column below second vertebra of neck , anterior approach	N	F	11	13	11	2200	410.904	328.152	328.888
1548354459	Oberer	Daniel	M	MD	M	I	225 Baldwin Ave		Charlotte	NC	37	28204	1	Metropolitan area core: primary flow within an urbanized area of 50,000 and greater	US	Neurosurgery	Y	22552	Fusion of spine bones with removal of disc in upper spinal column below second vertebra of neck , anterior approach	N	F	14	16	14	1930	363.272	290.316	334.022
1558505172	Gandhi	Gautam	K	M.D., PH.D.	M	I	4301 W Markham St	Slot #783	Little Rock	AR	5	72205	1	Metropolitan area core: primary flow within an urbanized area of 50,000 and greater	US	Neurosurgery	Y	22552	Fusion of spine bones with removal of disc in upper spinal column below second vertebra of neck , anterior approach	N	F	15	18	15	853	357.583	286.995	333.45
1568439172	Gold	Rammy	S	MD	M	I	1212 Garfield Ave	Suite 300	Parkersburg	WV	54	26101	1	Metropolitan area core: primary flow within an urbanized area of 50,000 and greater	US	Neurosurgery	Y	22552	Fusion of spine bones with removal of disc in upper spinal column below second vertebra of neck , anterior approach	N	F	12	21	12	1450	414.712	330.421	328.884
1568445476	Kim	Kee	D	M.D.	M	I	4860 Y St	Suite 3740 Acc	Sacramento	CA	6	95817	1	Metropolitan area core: primary flow within an urbanized area of 50,000 and greater	US	Neurosurgery	Y	22552	Fusion of spine bones with removal of disc in upper spinal column below second vertebra of neck , anterior approach	N	F	14	20	14	5627	402.213	321.55	328.887
1568469609	Zerick	William	R	M.D.	M	I	955 Eastwind Dr		Westerville	OH	39	43081	1	Metropolitan area core: primary flow within an urbanized area of 50,000 and greater	US	Neurosurgery	Y	22552	Fusion of spine bones with removal of disc in upper spinal column below second vertebra of neck , anterior approach	N	F	11	15	11	688	350.237	279.05	339.847
1568546612	Haglund	Michael	M	MD	M	I	2100 Erwin Rd		Durham	NC	37	27710	1	Metropolitan area core: primary flow within an urbanized area of 50,000 and greater	US	Neurosurgery	Y	22552	Fusion of spine bones with removal of disc in upper spinal column below second vertebra of neck , anterior approach	N	F	68	120	68	2500	388.071	310.25	328.885
1568692887	Edwards	John	R	MD	M	I	1055 N 300 W Ste 400		Provo	UT	49	84604	1	Metropolitan area core: primary flow within an urbanized area of 50,000 and greater	US	Neurosurgery	Y	22552	Fusion of spine bones with removal of disc in upper spinal column below second vertebra of neck , anterior approach	N	F	12	20	12	1463.73	418.874	334.551	329.103
1578513925	Woodall	William	C	MD	M	I	3125 Independence Dr	Suite 200	Birmingham	AL	1	35209	1	Metropolitan area core: primary flow within an urbanized area of 50,000 and greater	US	Neurosurgery	Y	22552	Fusion of spine bones with removal of disc in upper spinal column below second vertebra of neck , anterior approach	N	F	16	16	16	1156.25	191.755	152.779	173.489
1578564662	Montgomery	Craig	T	MD	M	I	5100 W Taft Rd Ste 2t		Liverpool	NY	36	13088	1	Metropolitan area core: primary flow within an urbanized area of 50,000 and greater	US	Neurosurgery	Y	22552	Fusion of spine bones with removal of disc in upper spinal column below second vertebra of neck , anterior approach	N	F	14	27	14	750	377.61	300.86	328.884
1578666780	Stefanis	George	S	M.D.	M	I	310 Hospital Dr Ste 205		Macon	GA	13	31217	1	Metropolitan area core: primary flow within an urbanized area of 50,000 and greater	US	Neurosurgery	Y	22552	Fusion of spine bones with removal of disc in upper spinal column below second vertebra of neck , anterior approach	N	F	20	20	20	3000	380.019	302.873	322.714
1578773990	Thankachan Jacob	Arun		M.B.B.S.	M	I	1315 Jesse Jewell Pkwy Ne	Suite 300	Gainesville	GA	13	30501	1	Metropolitan area core: primary flow within an urbanized area of 50,000 and greater	US	Neurosurgery	Y	22552	Fusion of spine bones with removal of disc in upper spinal column below second vertebra of neck , anterior approach	N	F	12	13	12	1305.31	401.233	320.869	319.518
1588629943	Barry	Christopher	J	M.D.	M	I	4600 Se 29th St	760	Del City	OK	40	73115	1	Metropolitan area core: primary flow within an urbanized area of 50,000 and greater	US	Neurosurgery	Y	22552	Fusion of spine bones with removal of disc in upper spinal column below second vertebra of neck , anterior approach	N	F	13	17	13	1500	397.57	316.77	328.88
1588786669	Cowan	John	A	M.D.	M	I	550 Redmond Rd Nw		Rome	GA	13	30165	1	Metropolitan area core: primary flow within an urbanized area of 50,000 and greater	US	Neurosurgery	Y	22552	Fusion of spine bones with removal of disc in upper spinal column below second vertebra of neck , anterior approach	N	F	13	19	13	1800	369.75	295.708	337.542
1598076739	Basheer	Azam		M.D.	M	I	2799 W Grand Blvd		Detroit	MI	26	48202	1	Metropolitan area core: primary flow within an urbanized area of 50,000 and greater	US	Neurosurgery	Y	22552	Fusion of spine bones with removal of disc in upper spinal column below second vertebra of neck , anterior approach	N	F	11	20	11	1516.62	410.673	328.092	328.884
1598728826	Eichert	Stephen	J	DO	M	I	823 Sw Mulvane St		Topeka	KS	20	66606	1	Metropolitan area core: primary flow within an urbanized area of 50,000 and greater	US	Neurosurgery	Y	22552	Fusion of spine bones with removal of disc in upper spinal column below second vertebra of neck , anterior approach	N	F	11	18	11	789	403.396	322.596	328.884
1598934903	Orozco	Ludwig	D	M.D.	M	I	7501 Lakeview Pkwy	Ste 245	Rowlett	TX	48	75088	1	Metropolitan area core: primary flow within an urbanized area of 50,000 and greater	US	Neurosurgery	Y	22552	Fusion of spine bones with removal of disc in upper spinal column below second vertebra of neck , anterior approach	N	F	12	18	12	735	396.734	317.252	328.887
1598962094	Singleton	Richard		MD, PHD	M	I	1651 N Parham Rd		Richmond	VA	51	23229	1	Metropolitan area core: primary flow within an urbanized area of 50,000 and greater	US	Neurosurgery	Y	22552	Fusion of spine bones with removal of disc in upper spinal column below second vertebra of neck , anterior approach	N	F	11	20	11	1192	410.563	328.347	328.884
1609056647	Kakarla	Udaya	K	MD	M	I	2910 N 3rd Ave		Phoenix	AZ	4	85013	1	Metropolitan area core: primary flow within an urbanized area of 50,000 and greater	US	Neurosurgery	Y	22552	Fusion of spine bones with removal of disc in upper spinal column below second vertebra of neck , anterior approach	N	F	12	20	12	1625	403.326	322.546	328.884
1609821545	Gabriel	Eric	M	M.D.	M	I	3 Shircliff Way	Suite 714	Jacksonville	FL	12	32204	1	Metropolitan area core: primary flow within an urbanized area of 50,000 and greater	US	Neurosurgery	Y	22552	Fusion of spine bones with removal of disc in upper spinal column below second vertebra of neck , anterior approach	N	F	13	18	13	1318	439.433	351.253	328.883
1609840941	Paine	Jonathan	T	M.D.	M	I	1305 Valentine St		Melbourne	FL	12	32901	1	Metropolitan area core: primary flow within an urbanized area of 50,000 and greater	US	Neurosurgery	Y	22552	Fusion of spine bones with removal of disc in upper spinal column below second vertebra of neck , anterior approach	N	F	18	24	18	1500	434.385	346.205	328.882
1609867803	Hirsch	James	R	MD	M	I	6701 Airport Blvd Ste D146		Mobile	AL	1	36608	1	Metropolitan area core: primary flow within an urbanized area of 50,000 and greater	US	Neurosurgery	Y	22552	Fusion of spine bones with removal of disc in upper spinal column below second vertebra of neck , anterior approach	N	F	12	17	12	1235.29	255.951	203.969	231.379
1609918416	Nasr	Fadi	F	MD	M	I	4120 W Memorial Rd	Suite 300	Oklahoma City	OK	40	73120	1	Metropolitan area core: primary flow within an urbanized area of 50,000 and greater	US	Neurosurgery	Y	22552	Fusion of spine bones with removal of disc in upper spinal column below second vertebra of neck , anterior approach	N	F	16	30	16	2780	402.32	321.52	328.883
1619030996	Wilson	Gregory	L	D.O.	M	I	9709 E 79th St		Tulsa	OK	40	74133	1	Metropolitan area core: primary flow within an urbanized area of 50,000 and greater	US	Neurosurgery	Y	22552	Fusion of spine bones with removal of disc in upper spinal column below second vertebra of neck , anterior approach	N	F	11	12	11	1183	337.604	269.355	312.712
1629015375	Kamath	Yogish	D	M.D.	M	I	1 W Medical Ct		Wichita Falls	TX	48	76310	1	Metropolitan area core: primary flow within an urbanized area of 50,000 and greater	US	Neurosurgery	Y	22552	Fusion of spine bones with removal of disc in upper spinal column below second vertebra of neck , anterior approach	N	F	60	105	60	433.8	391.123	311.64	328.887
1629025663	Hersonskey	Tamir	Y	M.D.	M	I	301 Madison St Ste 300		Joliet	IL	17	60435	1	Metropolitan area core: primary flow within an urbanized area of 50,000 and greater	US	Neurosurgery	Y	22552	Fusion of spine bones with removal of disc in upper spinal column below second vertebra of neck , anterior approach	N	F	12	19	12	1342	328.717	262.602	231.517
1629046180	Azzam	Charles	J	M.D.	M	I	1916 Opitz Blvd		Woodbridge	VA	51	22191	1	Metropolitan area core: primary flow within an urbanized area of 50,000 and greater	US	Neurosurgery	Y	22552	Fusion of spine bones with removal of disc in upper spinal column below second vertebra of neck , anterior approach	N	F	11	16	11	4000	465.339	370.9	328.883
1629052782	Chen	Ying	H	D.O.	M	I	70 S Cleveland Ave		Westerville	OH	39	43081	1	Metropolitan area core: primary flow within an urbanized area of 50,000 and greater	US	Neurosurgery	Y	22552	Fusion of spine bones with removal of disc in upper spinal column below second vertebra of neck , anterior approach	N	F	12	18	12	1158	321.292	258.547	296.909
1629056908	Patrick	Todd	A	MD PHD	M	I	910 E Houston St	Ste 330	Tyler	TX	48	75702	1	Metropolitan area core: primary flow within an urbanized area of 50,000 and greater	US	Neurosurgery	Y	22552	Fusion of spine bones with removal of disc in upper spinal column below second vertebra of neck , anterior approach	N	F	21	31	21	1015	394.745	317.314	331.54
1639222706	Giri	Bala	K	M.D.	M	I	1411 N Beckley Ave	Pavillion Iii, Suite 474	Dallas	TX	48	75203	1	Metropolitan area core: primary flow within an urbanized area of 50,000 and greater	US	Neurosurgery	Y	22552	Fusion of spine bones with removal of disc in upper spinal column below second vertebra of neck , anterior approach	N	F	19	44	19	2303.32	380.167	304.401	334.49
1649254855	Wolff	Charles	L	MD	M	I	8333 N Davis Hwy Fl 10		Pensacola	FL	12	32514	1	Metropolitan area core: primary flow within an urbanized area of 50,000 and greater	US	Neurosurgery	Y	22552	Fusion of spine bones with removal of disc in upper spinal column below second vertebra of neck , anterior approach	N	F	12	17	12	1320	392.062	314.256	338.557
1649346784	Ryan	Patrick	G	M.D.	M	I	1510 Forest Ave		Montgomery	AL	1	36106	1	Metropolitan area core: primary flow within an urbanized area of 50,000 and greater	US	Neurosurgery	Y	22552	Fusion of spine bones with removal of disc in upper spinal column below second vertebra of neck , anterior approach	N	F	13	13	13	2500	363.52	289.63	328.88
1649412669	Freeman	Jacob	L	M.D.	M	I	1901 Se 18th Ave Ste 101		Ocala	FL	12	34471	1	Metropolitan area core: primary flow within an urbanized area of 50,000 and greater	US	Neurosurgery	Y	22552	Fusion of spine bones with removal of disc in upper spinal column below second vertebra of neck , anterior approach	N	F	11	15	11	1768.2	440.333	352.153	328.883
1649473000	Chi	John	H	MD	M	I	75 Francis St		Boston	MA	25	2115	1	Metropolitan area core: primary flow within an urbanized area of 50,000 and greater	US	Neurosurgery	Y	22552	Fusion of spine bones with removal of disc in upper spinal column below second vertebra of neck , anterior approach	N	F	25	31	25	1609.97	444.352	354.034	328.882
1659328029	Cannestra	Andrew	F	MD	M	I	800 Prudential Dr	Tower B, 11th Floor	Jacksonville	FL	12	32207	1	Metropolitan area core: primary flow within an urbanized area of 50,000 and greater	US	Neurosurgery	Y	22552	Fusion of spine bones with removal of disc in upper spinal column below second vertebra of neck , anterior approach	N	F	22	30	22	1323	424.881	339.64	331.623
1659366300	Scully	Thomas	B	MD	M	I	5860 N La Cholla Blvd	#100	Tucson	AZ	4	85741	1	Metropolitan area core: primary flow within an urbanized area of 50,000 and greater	US	Neurosurgery	Y	22552	Fusion of spine bones with removal of disc in upper spinal column below second vertebra of neck , anterior approach	N	F	11	13	11	1130.77	353.407	284.061	313.957
1669429049	Ceola	Wade	M	M.D.	M	I	1906 Blake Ave		Glenwood Spgs	CO	8	81601	4	Micropolitan area core: primary flow within an urban cluster of 10,000 to 49,999	US	Neurosurgery	Y	22552	Fusion of spine bones with removal of disc in upper spinal column below second vertebra of neck , anterior approach	N	F	15	17	15	3001	428.635	342.714	328.881
1669469227	Poffenbarger	Glen	J	MD	M	I	3030 Big Horn Ave		Cody	WY	56	82414	7	Small town core: primary flow within an urban cluster of 2,500 to 9,999	US	Neurosurgery	Y	22552	Fusion of spine bones with removal of disc in upper spinal column below second vertebra of neck , anterior approach	N	F	13	13	13	3423.5	406.45	324.34	328.88
1669472577	Silva	Marco		MD	M	I	2965 Harrison St	Suite 111	Beaumont	TX	48	77702	1	Metropolitan area core: primary flow within an urbanized area of 50,000 and greater	US	Neurosurgery	Y	22552	Fusion of spine bones with removal of disc in upper spinal column below second vertebra of neck , anterior approach	N	F	11	17	11	1226	393.29	313.472	328.882
1669498093	Ots	Max	E	MD	M	I	2845 Greenbrier Rd Ste 330		Green Bay	WI	55	54311	1	Metropolitan area core: primary flow within an urbanized area of 50,000 and greater	US	Neurosurgery	Y	22552	Fusion of spine bones with removal of disc in upper spinal column below second vertebra of neck , anterior approach	N	F	11	14	12	5179	365.56	292.359	328.889
1669548640	Summa	Christopher		M.D.	M	I	3035 N. Main Street		Soquel	CA	6	95073	1	Metropolitan area core: primary flow within an urbanized area of 50,000 and greater	US	Neurosurgery	Y	22552	Fusion of spine bones with removal of disc in upper spinal column below second vertebra of neck , anterior approach	N	F	12	22	12	1030	411.14	328.809	328.886
1669638078	Patel	Nimesh	H	MD	M	I	1411 N Beckley Ave	Pav Iii Ste#152	Dallas	TX	48	75203	1	Metropolitan area core: primary flow within an urbanized area of 50,000 and greater	US	Neurosurgery	Y	22552	Fusion of spine bones with removal of disc in upper spinal column below second vertebra of neck , anterior approach	N	F	20	43	21	1621	402.616	321.47	328.885
1669672960	Nalbach	Stephen	V	M.D.	M	I	700 Olympic Plaza Cir Ste 850		Tyler	TX	48	75701	1	Metropolitan area core: primary flow within an urbanized area of 50,000 and greater	US	Neurosurgery	Y	22552	Fusion of spine bones with removal of disc in upper spinal column below second vertebra of neck , anterior approach	N	F	11	14	11	1142.57	344.545	274.6	289.421
1669891180	Gillis	Christopher	C	M.D.	M	I	121 Route 36 Ste 330		West Long Branch	NJ	34	7764	1	Metropolitan area core: primary flow within an urbanized area of 50,000 and greater	US	Neurosurgery	Y	22552	Fusion of spine bones with removal of disc in upper spinal column below second vertebra of neck , anterior approach	N	F	16	30	16	4000	154.265	123.357	117.084
1679510705	Emadian	Seyed	M	MD PH D	M	I	730 Kings Lane	Premier Neurosurgery & Spine Center Pc	Tullahoma	TN	47	37388	4	Micropolitan area core: primary flow within an urban cluster of 10,000 to 49,999	US	Neurosurgery	Y	22552	Fusion of spine bones with removal of disc in upper spinal column below second vertebra of neck , anterior approach	N	F	32	75	32	1707	361.241	289.587	332.169
1679515944	Mcpherson	Christopher	M	M.D.	M	I	6130 Harrison Ave		Cincinnati	OH	39	45247	1	Metropolitan area core: primary flow within an urbanized area of 50,000 and greater	US	Neurosurgery	Y	22552	Fusion of spine bones with removal of disc in upper spinal column below second vertebra of neck , anterior approach	N	F	19	30	19	2022	409.4	327.26	328.884
1679532329	Melisi	James	W	M.D.	M	I	1651 N Parham Rd		Richmond	VA	51	23229	1	Metropolitan area core: primary flow within an urbanized area of 50,000 and greater	US	Neurosurgery	Y	22552	Fusion of spine bones with removal of disc in upper spinal column below second vertebra of neck , anterior approach	N	F	13	14	13	1192	410.561	328.341	328.881
1679580096	Misra	Mukesh		MD	M	I	42135 10th St W	Suite 301	Lancaster	CA	6	93534	1	Metropolitan area core: primary flow within an urbanized area of 50,000 and greater	US	Neurosurgery	Y	22552	Fusion of spine bones with removal of disc in upper spinal column below second vertebra of neck , anterior approach	N	F	18	39	18	2500	406.808	321.4	328.882
1679665541	Macgregor	Margaret		M.D.	F	I	800 N. 1st		Springfield	IL	17	62702	1	Metropolitan area core: primary flow within an urbanized area of 50,000 and greater	US	Neurosurgery	Y	22552	Fusion of spine bones with removal of disc in upper spinal column below second vertebra of neck , anterior approach	N	F	25	39	26	4249.27	367.21	292.573	328.883
1679759625	Stevens	Qualls	E	DO	M	I	1342 S Douglas Blvd	Suite A	Midwest City	OK	40	73130	1	Metropolitan area core: primary flow within an urbanized area of 50,000 and greater	US	Neurosurgery	Y	22552	Fusion of spine bones with removal of disc in upper spinal column below second vertebra of neck , anterior approach	N	F	14	20	14	1100	384.863	304.063	328.883
1679890701	Harwell	Daniel	M	M.D.	M	I	6802 S Olympia Ave	Suite #300	Tulsa	OK	40	74132	1	Metropolitan area core: primary flow within an urbanized area of 50,000 and greater	US	Neurosurgery	Y	22552	Fusion of spine bones with removal of disc in upper spinal column below second vertebra of neck , anterior approach	N	F	12	17	12	1490	397.538	316.738	328.882
1689623811	Vaught	Kevin	A	MD	M	I	1723 Broadway	Suite 410	Cape Girardeau	MO	29	63701	1	Metropolitan area core: primary flow within an urbanized area of 50,000 and greater	US	Neurosurgery	Y	22552	Fusion of spine bones with removal of disc in upper spinal column below second vertebra of neck , anterior approach	N	F	20	36	20	3038.97	367.382	293.349	306.961
1689672446	Dowd	Gregory	C	M.D.	M	I	3704 North Blvd	Suite C	Alexandria	LA	22	71301	1	Metropolitan area core: primary flow within an urbanized area of 50,000 and greater	US	Neurosurgery	Y	22552	Fusion of spine bones with removal of disc in upper spinal column below second vertebra of neck , anterior approach	N	F	17	20	17	1029.2	400.74	320.588	332.993
1689679219	Wray	Steven	D	M.D.	M	I	2001 Peachtree Rd Ne Ste 575		Atlanta	GA	13	30309	1	Metropolitan area core: primary flow within an urbanized area of 50,000 and greater	US	Neurosurgery	Y	22552	Fusion of spine bones with removal of disc in upper spinal column below second vertebra of neck , anterior approach	N	F	11	14	11	1337.5	419.52	334.372	328.882
1689728289	Cutler	Scott	G	M.D.	M	I	4321 N. Macdill Ave	Suite 303	Tampa	FL	12	33607	1	Metropolitan area core: primary flow within an urbanized area of 50,000 and greater	US	Neurosurgery	Y	22552	Fusion of spine bones with removal of disc in upper spinal column below second vertebra of neck , anterior approach	N	F	11	21	11	2038	420.009	331.83	328.885
1689876005	Trammell	James	T	MD	M	I	1850 Hickory St	Suite 101	Abilene	TX	48	79601	1	Metropolitan area core: primary flow within an urbanized area of 50,000 and greater	US	Neurosurgery	Y	22552	Fusion of spine bones with removal of disc in upper spinal column below second vertebra of neck , anterior approach	N	F	17	26	17	1000	391.62	312.137	328.887
1699730986	Rajpal	Sharad		M.D.	M	I	4743 Arapahoe Ave Ste 202		Boulder	CO	8	80303	1	Metropolitan area core: primary flow within an urbanized area of 50,000 and greater	US	Neurosurgery	Y	22552	Fusion of spine bones with removal of disc in upper spinal column below second vertebra of neck , anterior approach	N	F	13	17	13	1833.77	426.626	339.956	328.88
1700081395	Terry	Anna	R	M.D.	F	I	2150 Pennsylvania Ave Nw	Suite 7-420	Washington	DC	11	20037	1	Metropolitan area core: primary flow within an urbanized area of 50,000 and greater	US	Neurosurgery	Y	22552	Fusion of spine bones with removal of disc in upper spinal column below second vertebra of neck , anterior approach	N	F	19	29	19	2500	374.689	299.552	331.72
1700856994	Lanford	Gregory	B	M.D.	M	I	2011 Murphy Ave	Suite 301	Nashville	TN	47	37203	1	Metropolitan area core: primary flow within an urbanized area of 50,000 and greater	US	Neurosurgery	Y	22552	Fusion of spine bones with removal of disc in upper spinal column below second vertebra of neck , anterior approach	N	F	20	29	20	967	348.839	280.633	334.551
1700867348	Duarte	Luis	E	MD	M	I	120 E Beauregard Ave		San Angelo	TX	48	76903	1	Metropolitan area core: primary flow within an urbanized area of 50,000 and greater	US	Neurosurgery	Y	22552	Fusion of spine bones with removal of disc in upper spinal column below second vertebra of neck , anterior approach	N	F	32	69	32	1182	394.83	315.347	328.887
1710084744	Wohns	Richard	N	M.D.	M	I	1519 3rd St Se	Suite 101	Puyallup	WA	53	98372	1	Metropolitan area core: primary flow within an urbanized area of 50,000 and greater	US	Neurosurgery	Y	22552	Fusion of spine bones with removal of disc in upper spinal column below second vertebra of neck , anterior approach	N	F	15	23	15	1221.15	399.199	318.687	332.456
1710927694	Mckenzie	Rick	L	MD	M	I	701 University Blvd E	Suite 702	Tuscaloosa	AL	1	35401	1	Metropolitan area core: primary flow within an urbanized area of 50,000 and greater	US	Neurosurgery	Y	22552	Fusion of spine bones with removal of disc in upper spinal column below second vertebra of neck , anterior approach	N	F	13	13	13	634.615	128.671	102.527	116.38
1710939889	Oetting	Gregory	M	M.D.	M	I	840 Stevens Creek Road		Augusta	GA	13	30907	1	Metropolitan area core: primary flow within an urbanized area of 50,000 and greater	US	Neurosurgery	Y	22552	Fusion of spine bones with removal of disc in upper spinal column below second vertebra of neck , anterior approach	N	F	19	30	19	1277	255.81	204.09	205.56
1720206014	Robinson	Mark	N		M	I	10099 Ridgegate Pkwy Ste 480		Lone Tree	CO	8	80124	1	Metropolitan area core: primary flow within an urbanized area of 50,000 and greater	US	Neurosurgery	Y	22552	Fusion of spine bones with removal of disc in upper spinal column below second vertebra of neck , anterior approach	N	F	11	13	11	1770.42	417.828	332.907	328.882
1720390412	Huynh	Katie		DO	F	I	105 W 8th Ave Ste 200		Spokane	WA	53	99204	1	Metropolitan area core: primary flow within an urbanized area of 50,000 and greater	US	Neurosurgery	Y	22552	Fusion of spine bones with removal of disc in upper spinal column below second vertebra of neck , anterior approach	N	F	14	16	14	1013	393.323	315.811	334.021
1730101148	Johans	Timothy	J	MD	M	I	6140 Curtisian Ave	Suite 400	Boise	ID	16	83704	1	Metropolitan area core: primary flow within an urbanized area of 50,000 and greater	US	Neurosurgery	Y	22552	Fusion of spine bones with removal of disc in upper spinal column below second vertebra of neck , anterior approach	N	F	11	20	11	4833.59	366.293	291.844	328.884
1730249582	Pingree	James	C	MD	M	I	1220 E 3900 S Ste 4e		Salt Lake City	UT	49	84124	1	Metropolitan area core: primary flow within an urbanized area of 50,000 and greater	US	Neurosurgery	Y	22552	Fusion of spine bones with removal of disc in upper spinal column below second vertebra of neck , anterior approach	N	F	12	21	12	1209	421.569	336.821	328.883
1730347899	Phillips	Blake		M.D.	M	I	9601 Baptist Health Dr	Suite 310	Little Rock	AR	5	72205	1	Metropolitan area core: primary flow within an urbanized area of 50,000 and greater	US	Neurosurgery	Y	22552	Fusion of spine bones with removal of disc in upper spinal column below second vertebra of neck , anterior approach	N	F	12	13	12	853	370.561	295.821	326.338
1750331104	Fulmer	Benjamin	B	MD	M	I	806 Saint Vincents Dr		Birmingham	AL	1	35205	1	Metropolitan area core: primary flow within an urbanized area of 50,000 and greater	US	Neurosurgery	Y	22552	Fusion of spine bones with removal of disc in upper spinal column below second vertebra of neck , anterior approach	N	F	14	15	14	1900	343.163	273.411	310.463
1750354437	Silver	Mark	V	MD	M	I	300 N Highland Ave Ste 310		Sherman	TX	48	75092	1	Metropolitan area core: primary flow within an urbanized area of 50,000 and greater	US	Neurosurgery	Y	22552	Fusion of spine bones with removal of disc in upper spinal column below second vertebra of neck , anterior approach	N	F	17	25	17	652.9	391.653	312.17	328.887
1750399275	Wahl	Melvin	M	MD	M	I	512 N Young St		Kennewick	WA	53	99336	1	Metropolitan area core: primary flow within an urbanized area of 50,000 and greater	US	Neurosurgery	Y	22552	Fusion of spine bones with removal of disc in upper spinal column below second vertebra of neck , anterior approach	N	F	21	24	21	1371	411.741	329.061	328.896
1750592051	Losiniecki	Andrew		MD	M	I	230 E Day Rd Ste 180		Mishawaka	IN	18	46545	1	Metropolitan area core: primary flow within an urbanized area of 50,000 and greater	US	Neurosurgery	Y	22552	Fusion of spine bones with removal of disc in upper spinal column below second vertebra of neck , anterior approach	N	F	12	19	12	1465	339.521	270.514	328.886
1750676524	Smith	James	H	M.D.	M	I	920 Doug White Dr Ste 460		Myrtle Beach	SC	45	29572	1	Metropolitan area core: primary flow within an urbanized area of 50,000 and greater	US	Neurosurgery	Y	22552	Fusion of spine bones with removal of disc in upper spinal column below second vertebra of neck , anterior approach	N	F	12	13	12	1054	386.439	307.898	328.889
1760432090	Baker	Christopher	J	M.D.	M	I	1605 W Fairbanks Ave		Winter Park	FL	12	32789	1	Metropolitan area core: primary flow within an urbanized area of 50,000 and greater	US	Neurosurgery	Y	22552	Fusion of spine bones with removal of disc in upper spinal column below second vertebra of neck , anterior approach	N	F	13	24	13	1650	434.184	346.005	328.885
1760462121	Fabi	Alain	Y	MD	M	I	601 John St	Suite M124	Kalamazoo	MI	26	49007	1	Metropolitan area core: primary flow within an urbanized area of 50,000 and greater	US	Neurosurgery	Y	22552	Fusion of spine bones with removal of disc in upper spinal column below second vertebra of neck , anterior approach	N	F	11	13	11	1011	409.649	327.27	328.881
1760487128	Sandhu	Faheem	A	M.D.	M	I	10401 Hospital Dr	Ste 101	Clinton	MD	24	20735	1	Metropolitan area core: primary flow within an urbanized area of 50,000 and greater	US	Neurosurgery	Y	22552	Fusion of spine bones with removal of disc in upper spinal column below second vertebra of neck , anterior approach	N	F	14	23	14	1018.74	464.633	370.194	328.884
1760589576	Lin	Dean	D	MD	M	I	2780 Cleveland Avenue	Suite 819	Fort Myers	FL	12	33901	1	Metropolitan area core: primary flow within an urbanized area of 50,000 and greater	US	Neurosurgery	Y	22552	Fusion of spine bones with removal of disc in upper spinal column below second vertebra of neck , anterior approach	N	F	19	29	19	1902.14	479.03	382.97	328.88
1770500209	Wright	Neill	M	MD	M	I	4921 Parkview Pl Ste 6a6b	Ste 6a/6b	Saint Louis	MO	29	63110	1	Metropolitan area core: primary flow within an urbanized area of 50,000 and greater	US	Neurosurgery	Y	22552	Fusion of spine bones with removal of disc in upper spinal column below second vertebra of neck , anterior approach	N	F	13	16	13	1625	384.699	311.391	339.161
1770740516	Scott	Brandon	J	DO	M	I	3250 Gordonville Rd	Suite 450	Cape Girardeau	MO	29	63703	1	Metropolitan area core: primary flow within an urbanized area of 50,000 and greater	US	Neurosurgery	Y	22552	Fusion of spine bones with removal of disc in upper spinal column below second vertebra of neck , anterior approach	N	F	12	14	12	1227	401.661	320.9	328.889
1780679126	Allen	Clark	H	M.D.	M	I	3345 Potomac Way		Idaho Falls	ID	16	83404	1	Metropolitan area core: primary flow within an urbanized area of 50,000 and greater	US	Neurosurgery	Y	22552	Fusion of spine bones with removal of disc in upper spinal column below second vertebra of neck , anterior approach	N	F	11	20	11	3182	366.29	291.84	328.88
1780680504	Stevenson	John	C	M.D.	M	I	4500 W Newberry Rd		Gainesville	FL	12	32607	1	Metropolitan area core: primary flow within an urbanized area of 50,000 and greater	US	Neurosurgery	Y	22552	Fusion of spine bones with removal of disc in upper spinal column below second vertebra of neck , anterior approach	N	F	13	26	13	1320	440.26	352.08	328.88
1780733618	Sabo	Robert	A	MD	M	I	110 Harbor Lane		Somers Point	NJ	34	8244	1	Metropolitan area core: primary flow within an urbanized area of 50,000 and greater	US	Neurosurgery	Y	22552	Fusion of spine bones with removal of disc in upper spinal column below second vertebra of neck , anterior approach	N	F	13	20	13	6500	427.63	340.81	328.882
1780835769	Thomas	John	A	MD	M	I	2208 S 17th St	Suite 201	Wilmington	NC	37	28401	1	Metropolitan area core: primary flow within an urbanized area of 50,000 and greater	US	Neurosurgery	Y	22552	Fusion of spine bones with removal of disc in upper spinal column below second vertebra of neck , anterior approach	N	F	22	37	22	1174.71	383.461	305.64	328.885
1780905380	Menendez	Joshua	Y	M.D.	M	I	800 Saint Vincents Dr Ste 700		Birmingham	AL	1	35205	1	Metropolitan area core: primary flow within an urbanized area of 50,000 and greater	US	Neurosurgery	Y	22552	Fusion of spine bones with removal of disc in upper spinal column below second vertebra of neck , anterior approach	N	F	12	12	12	2245	363.52	289.63	328.88
1790734226	Bowen	Samuel	R	MD	M	I	806 Saint Vincents Dr		Birmingham	AL	1	35205	1	Metropolitan area core: primary flow within an urbanized area of 50,000 and greater	US	Neurosurgery	Y	22552	Fusion of spine bones with removal of disc in upper spinal column below second vertebra of neck , anterior approach	N	F	14	18	15	1000	159.947	127.437	140.352
1801074661	Howes	Gregory	A	MD	M	I	2331 Franklin Rd Sw		Roanoke	VA	51	24014	1	Metropolitan area core: primary flow within an urbanized area of 50,000 and greater	US	Neurosurgery	Y	22552	Fusion of spine bones with removal of disc in upper spinal column below second vertebra of neck , anterior approach	N	F	23	39	23	863	380.651	304.759	335.208
1801093224	Boswell	Scott	M	MD	M	I	501 S. Santa Fe	Suite 300	Salina	KS	20	67401	4	Micropolitan area core: primary flow within an urban cluster of 10,000 to 49,999	US	Neurosurgery	Y	22552	Fusion of spine bones with removal of disc in upper spinal column below second vertebra of neck , anterior approach	N	F	12	14	12	591	380.45	304.261	328.881
1801807649	Preston	Joseph	K	MD	M	I	4015 Lamar Ave		Paris	TX	48	75462	4	Micropolitan area core: primary flow within an urban cluster of 10,000 to 49,999	US	Neurosurgery	Y	22552	Fusion of spine bones with removal of disc in upper spinal column below second vertebra of neck , anterior approach	N	F	14	17	14	2170.1	391.59	312.109	328.889
1801859723	D'alise	Mark	D	MD	M	I	3502 9th St Ste 440		Lubbock	TX	48	79415	1	Metropolitan area core: primary flow within an urbanized area of 50,000 and greater	US	Neurosurgery	Y	22552	Fusion of spine bones with removal of disc in upper spinal column below second vertebra of neck , anterior approach	N	F	19	27	19	993	391.06	311.577	328.887
1801861406	Margraf	Russell	R	MD PHD	M	I	5838 Six Forks Rd	Suite 100	Raleigh	NC	37	27609	1	Metropolitan area core: primary flow within an urbanized area of 50,000 and greater	US	Neurosurgery	Y	22552	Fusion of spine bones with removal of disc in upper spinal column below second vertebra of neck , anterior approach	N	F	15	25	15	1600	370.684	292.863	328.887
1801885819	Dixit	Sanat		MD	M	I	4715 Whitesburg Dr Se		Huntsville	AL	1	35802	1	Metropolitan area core: primary flow within an urbanized area of 50,000 and greater	US	Neurosurgery	Y	22552	Fusion of spine bones with removal of disc in upper spinal column below second vertebra of neck , anterior approach	N	F	18	28	18	1520	355.061	283.81	331.817
1801992516	Jimenez	Juan	C	MD	M	I	400 N Wall St	Suite 402	Kankakee	IL	17	60901	1	Metropolitan area core: primary flow within an urbanized area of 50,000 and greater	US	Neurosurgery	Y	22552	Fusion of spine bones with removal of disc in upper spinal column below second vertebra of neck , anterior approach	N	F	11	15	11	2950	425.21	340	328.882
1811998248	Brant	Adam		M.D.	M	I	7130 N Sharon Ave	Ste 100	Fresno	CA	6	93720	1	Metropolitan area core: primary flow within an urbanized area of 50,000 and greater	US	Neurosurgery	Y	22552	Fusion of spine bones with removal of disc in upper spinal column below second vertebra of neck , anterior approach	N	F	12	12	12	964	396.33	316.39	328.88
1821034950	Nichols	Margaret	E	MD	F	I	1905 W 32nd Street	Ste 403	Joplin	MO	29	64804	1	Metropolitan area core: primary flow within an urbanized area of 50,000 and greater	US	Neurosurgery	Y	22552	Fusion of spine bones with removal of disc in upper spinal column below second vertebra of neck , anterior approach	N	F	16	27	16	1234.44	381.277	306.496	334.976
1821048752	Colon	Gary	P	MD	M	I	3200 Bailey Ln Ste 200		Naples	FL	12	34105	1	Metropolitan area core: primary flow within an urbanized area of 50,000 and greater	US	Neurosurgery	Y	22552	Fusion of spine bones with removal of disc in upper spinal column below second vertebra of neck , anterior approach	N	F	14	20	14	1435	479.673	383.616	328.883
1821064957	Henn	Jeffrey	S	M.D.	M	I	2780 Cleveland Ave	Suite 819	Fort Myers	FL	12	33901	1	Metropolitan area core: primary flow within an urbanized area of 50,000 and greater	US	Neurosurgery	Y	22552	Fusion of spine bones with removal of disc in upper spinal column below second vertebra of neck , anterior approach	N	F	11	12	11	499.178	438.036	350.197	335.733
1821071895	Schmitz	Marcus	P	MD	M	I	811 Cox Rd		Gastonia	NC	37	28054	1	Metropolitan area core: primary flow within an urbanized area of 50,000 and greater	US	Neurosurgery	Y	22552	Fusion of spine bones with removal of disc in upper spinal column below second vertebra of neck , anterior approach	N	F	11	24	13	1428.79	382.883	305.061	328.884
1821097775	Lusk	Michael	D	M.D.	M	I	6101 Pine Ridge Rd # Desk10		Naples	FL	12	34119	1	Metropolitan area core: primary flow within an urbanized area of 50,000 and greater	US	Neurosurgery	Y	22552	Fusion of spine bones with removal of disc in upper spinal column below second vertebra of neck , anterior approach	N	F	13	19	13	5532	479.523	383.466	328.883
1821189408	Khalil	Hitham	H	M.D.	M	I	2109 N Patterson St Ste B		Valdosta	GA	13	31602	1	Metropolitan area core: primary flow within an urbanized area of 50,000 and greater	US	Neurosurgery	Y	22552	Fusion of spine bones with removal of disc in upper spinal column below second vertebra of neck , anterior approach	N	F	23	33	23	2000	399.293	319.048	331.378
1831400621	Bradley	Lucas		MD	M	I	310 Buttercup Dr Ste A		Mountain Home	AR	5	72653	4	Micropolitan area core: primary flow within an urban cluster of 10,000 to 49,999	US	Neurosurgery	Y	22552	Fusion of spine bones with removal of disc in upper spinal column below second vertebra of neck , anterior approach	N	F	24	29	24	839	358.904	286.741	331.717
1841210515	Africk	Cynthia	Z	MD	F	I	10 Aviemore Dr		Pinehurst	NC	37	28374	4	Micropolitan area core: primary flow within an urban cluster of 10,000 to 49,999	US	Neurosurgery	Y	22552	Fusion of spine bones with removal of disc in upper spinal column below second vertebra of neck , anterior approach	N	F	14	22	14	2491	388.619	310.798	328.883
1841286390	Marciano	Frederick	F	MD PHD	M	I	7301 E 2nd St	#106	Scottsdale	AZ	4	85251	1	Metropolitan area core: primary flow within an urbanized area of 50,000 and greater	US	Neurosurgery	Y	22552	Fusion of spine bones with removal of disc in upper spinal column below second vertebra of neck , anterior approach	N	F	13	16	13	1625	393.305	317.574	334.021
1841289964	Suh	Daniel	V	MD	M	I	4 E Jackson Blvd		Savannah	GA	13	31405	1	Metropolitan area core: primary flow within an urbanized area of 50,000 and greater	US	Neurosurgery	Y	22552	Fusion of spine bones with removal of disc in upper spinal column below second vertebra of neck , anterior approach	N	F	12	18	12	1860	407.15	324.4	328.89
1841297041	Phuong	Loi	K	M.D.	M	I	7956 W Jefferson Blvd		Fort Wayne	IN	18	46804	1	Metropolitan area core: primary flow within an urbanized area of 50,000 and greater	US	Neurosurgery	Y	22552	Fusion of spine bones with removal of disc in upper spinal column below second vertebra of neck , anterior approach	N	F	14	20	14	1965	363.723	290.883	328.886
1841401734	Wadhwa	Rishi	K		M	I	1100 S Eliseo Dr Ste 1		Greenbrae	CA	6	94904	1	Metropolitan area core: primary flow within an urbanized area of 50,000 and greater	US	Neurosurgery	Y	22552	Fusion of spine bones with removal of disc in upper spinal column below second vertebra of neck , anterior approach	N	F	15	20	15	3740	420.382	336.012	328.882
1851331698	Robinson	Robert	D	MD	M	I	513 Brookwood Blvd	Ste 75	Birmingham	AL	1	35209	1	Metropolitan area core: primary flow within an urbanized area of 50,000 and greater	US	Neurosurgery	Y	22552	Fusion of spine bones with removal of disc in upper spinal column below second vertebra of neck , anterior approach	N	F	23	24	23	1702	368.97	295.08	328.88
1851333728	Killeffer	James	A	MD	M	I	1932 Alcoa Hwy	Suite 360	Knoxville	TN	47	37920	1	Metropolitan area core: primary flow within an urbanized area of 50,000 and greater	US	Neurosurgery	Y	22552	Fusion of spine bones with removal of disc in upper spinal column below second vertebra of neck , anterior approach	N	F	11	15	11	1770	368.963	294.325	328.883
1851354179	Moyer	Donald	J	M.D.	M	I	632 Del Prado Blvd N	Suite 101	Cape Coral	FL	12	33909	1	Metropolitan area core: primary flow within an urbanized area of 50,000 and greater	US	Neurosurgery	Y	22552	Fusion of spine bones with removal of disc in upper spinal column below second vertebra of neck , anterior approach	N	F	16	34	16	2887.18	473.72	378.838	328.884
1861438517	Park	Charles	C	MD	M	I	301 St. Paul Place	Pob # 310	Baltimore	MD	24	21202	1	Metropolitan area core: primary flow within an urbanized area of 50,000 and greater	US	Neurosurgery	Y	22552	Fusion of spine bones with removal of disc in upper spinal column below second vertebra of neck , anterior approach	N	F	19	29	19	1372.93	423.368	338.197	334.554
1861453318	Rustamzadeh	Edward		M.D.	M	I	11190 Warner Ave	Suite 306	Fountain Valley	CA	6	92708	1	Metropolitan area core: primary flow within an urbanized area of 50,000 and greater	US	Neurosurgery	Y	22552	Fusion of spine bones with removal of disc in upper spinal column below second vertebra of neck , anterior approach	N	F	12	22	12	2300	425.767	339.277	328.884
1861678591	Tumialan	Luis	M	M.D.	M	I	7301 E 2nd St	Suite 106	Scottsdale	AZ	4	85251	1	Metropolitan area core: primary flow within an urbanized area of 50,000 and greater	US	Neurosurgery	Y	22552	Fusion of spine bones with removal of disc in upper spinal column below second vertebra of neck , anterior approach	N	F	18	26	18	1625	401.967	321.187	328.883
1861794000	To	Chiu Yuen		D.O.	M	I	29275 Northwestern Hwy	Ste 100	Southfield	MI	26	48034	1	Metropolitan area core: primary flow within an urbanized area of 50,000 and greater	US	Neurosurgery	Y	22552	Fusion of spine bones with removal of disc in upper spinal column below second vertebra of neck , anterior approach	N	F	12	16	12	1071	367.21	292.571	328.881
1871708768	Tuttle	Jonathan	A	M.D.	M	I	840 Stevens Creek Rd		Augusta	GA	13	30907	1	Metropolitan area core: primary flow within an urbanized area of 50,000 and greater	US	Neurosurgery	Y	22552	Fusion of spine bones with removal of disc in upper spinal column below second vertebra of neck , anterior approach	N	F	11	11	11	1277	300.545	240.362	239.195
1871778316	Jatavallabhula	Narasimha	S	MD	M	I	701 E Marshall Ave	Suite 400	Longview	TX	48	75601	1	Metropolitan area core: primary flow within an urbanized area of 50,000 and greater	US	Neurosurgery	Y	22552	Fusion of spine bones with removal of disc in upper spinal column below second vertebra of neck , anterior approach	N	F	14	17	14	1015	395.33	315.848	328.888
1881863744	Grossi	Peter	M	MD	M	I	3480 Wake Forest Rd	Suite 500	Raleigh	NC	37	27609	1	Metropolitan area core: primary flow within an urbanized area of 50,000 and greater	US	Neurosurgery	Y	22552	Fusion of spine bones with removal of disc in upper spinal column below second vertebra of neck , anterior approach	N	F	21	40	21	2500	388.071	310.25	328.886
1891735684	Lapsiwala	Samir	B	MD	M	I	1900 Mistletoe Blvd Ste 200		Fort Worth	TX	48	76104	1	Metropolitan area core: primary flow within an urbanized area of 50,000 and greater	US	Neurosurgery	Y	22552	Fusion of spine bones with removal of disc in upper spinal column below second vertebra of neck , anterior approach	N	F	13	20	13	1500	394.426	314.286	328.885
1902000599	Angeles	Carmina	F	MD	F	I	74b Centennial Loop Ste 100		Eugene	OR	41	97401	1	Metropolitan area core: primary flow within an urbanized area of 50,000 and greater	US	Neurosurgery	Y	22552	Fusion of spine bones with removal of disc in upper spinal column below second vertebra of neck , anterior approach	N	F	24	30	24	1161.44	361.891	289.954	337.106
1912115718	Pearson	Blake		MD	M	I	513 Brookwood Blvd	Suite 75	Birmingham	AL	1	35209	1	Metropolitan area core: primary flow within an urbanized area of 50,000 and greater	US	Neurosurgery	Y	22552	Fusion of spine bones with removal of disc in upper spinal column below second vertebra of neck , anterior approach	N	F	11	18	11	1702	368.967	295.079	328.882
1912956293	Held	Mark	C	MD	M	I	722 Newman Rd		New Bern	NC	37	28562	1	Metropolitan area core: primary flow within an urbanized area of 50,000 and greater	US	Neurosurgery	Y	22552	Fusion of spine bones with removal of disc in upper spinal column below second vertebra of neck , anterior approach	N	F	20	36	20	1640.88	186.334	148.463	160.061
1922054998	Smisson	Hugh	F		M	I	840 Pine St	Suite 880	Macon	GA	13	31201	1	Metropolitan area core: primary flow within an urbanized area of 50,000 and greater	US	Neurosurgery	Y	22552	Fusion of spine bones with removal of disc in upper spinal column below second vertebra of neck , anterior approach	N	F	14	22	14	3700	407.15	324.397	328.886
1922235498	Amor	Nathaniel	A	D.O.	M	I	750 Mount Carmel Mall	Suite 230	Columbus	OH	39	43222	1	Metropolitan area core: primary flow within an urbanized area of 50,000 and greater	US	Neurosurgery	Y	22552	Fusion of spine bones with removal of disc in upper spinal column below second vertebra of neck , anterior approach	N	F	11	18	11	675	404.12	321.981	328.884
1922286517	Amini	Aminullah		M.D.	M	I	1300 Spring St Ste 210		Silver Spring	MD	24	20910	1	Metropolitan area core: primary flow within an urbanized area of 50,000 and greater	US	Neurosurgery	Y	22552	Fusion of spine bones with removal of disc in upper spinal column below second vertebra of neck , anterior approach	N	F	33	52	33	2326	464.633	370.193	328.883
1932100112	Faircloth	William	B	M.D.	M	I	3280 Dauphin St	Building A	Mobile	AL	1	36606	1	Metropolitan area core: primary flow within an urbanized area of 50,000 and greater	US	Neurosurgery	Y	22552	Fusion of spine bones with removal of disc in upper spinal column below second vertebra of neck , anterior approach	N	F	22	39	22	2406.04	327.447	261.518	293.466
1932123940	Reichman	Howard	R	M.D.	M	I	1055 N 300 W Ste 400		Provo	UT	49	84604	1	Metropolitan area core: primary flow within an urbanized area of 50,000 and greater	US	Neurosurgery	Y	22552	Fusion of spine bones with removal of disc in upper spinal column below second vertebra of neck , anterior approach	N	F	19	22	19	1300	420.44	335.691	328.881
1932165180	Kalfas	Iain	H	MD	M	I	9500 Euclid Ave		Cleveland	OH	39	44195	1	Metropolitan area core: primary flow within an urbanized area of 50,000 and greater	US	Neurosurgery	Y	22552	Fusion of spine bones with removal of disc in upper spinal column below second vertebra of neck , anterior approach	N	F	13	18	13	2145	387.232	309.656	333.451
1942201470	Fichtel	Frank	M	MD	M	I	5282 Medical Dr Ste 600		San Antonio	TX	48	78229	1	Metropolitan area core: primary flow within an urbanized area of 50,000 and greater	US	Neurosurgery	Y	22552	Fusion of spine bones with removal of disc in upper spinal column below second vertebra of neck , anterior approach	N	F	16	32	16	2734.38	392.744	313.26	328.886
1942206727	Wolf	Erich	W	M.D, PH.D	M	I	1614 Wolf Cir		Lake Charles	LA	22	70605	1	Metropolitan area core: primary flow within an urbanized area of 50,000 and greater	US	Neurosurgery	Y	22552	Fusion of spine bones with removal of disc in upper spinal column below second vertebra of neck , anterior approach	N	F	18	30	19	1266	415.689	331.319	328.881
1942240783	Givhan	Bryan	S	M.D.	M	I	701 University Blvd E	Suite 702	Tuscaloosa	AL	1	35401	1	Metropolitan area core: primary flow within an urbanized area of 50,000 and greater	US	Neurosurgery	Y	22552	Fusion of spine bones with removal of disc in upper spinal column below second vertebra of neck , anterior approach	N	F	13	13	13	1326.92	316.646	252.305	286.38
1942291133	Jenkins	Jeffrey	D	MD	M	I	1130 N Church St	Suite 200	Greensboro	NC	37	27401	1	Metropolitan area core: primary flow within an urbanized area of 50,000 and greater	US	Neurosurgery	Y	22552	Fusion of spine bones with removal of disc in upper spinal column below second vertebra of neck , anterior approach	N	F	11	20	11	1206.5	222.073	176.938	190.756
1942405956	Hsieh	Patrick	C	MD	M	I	1520 San Pablo St	Suite 3800	Los Angeles	CA	6	90033	1	Metropolitan area core: primary flow within an urbanized area of 50,000 and greater	US	Neurosurgery	Y	22552	Fusion of spine bones with removal of disc in upper spinal column below second vertebra of neck , anterior approach	N	F	11	13	11	1488	424.218	338.81	328.882
1952308413	Canavati	Isa	S	M.D.	M	I	7956 W Jefferson Blvd		Fort Wayne	IN	18	46804	1	Metropolitan area core: primary flow within an urbanized area of 50,000 and greater	US	Neurosurgery	Y	22552	Fusion of spine bones with removal of disc in upper spinal column below second vertebra of neck , anterior approach	N	F	19	36	19	1965	362.55	289.709	328.886
1952397671	Rosner	Michael	K	MD	M	I	2150 Pennsylvania Ave Nw	Suite 7-420	Washington	DC	11	20037	1	Metropolitan area core: primary flow within an urbanized area of 50,000 and greater	US	Neurosurgery	Y	22552	Fusion of spine bones with removal of disc in upper spinal column below second vertebra of neck , anterior approach	N	F	18	41	18	1155	470.003	375.565	328.885
1952510968	Seaman	Brian	F	D.O.	M	I	931 Chatham Ln		Columbus	OH	39	43221	1	Metropolitan area core: primary flow within an urbanized area of 50,000 and greater	US	Neurosurgery	Y	22552	Fusion of spine bones with removal of disc in upper spinal column below second vertebra of neck , anterior approach	N	F	12	28	12	1242	409.369	327.231	328.886
1952520694	Arredondo	Nicolas	F	M.D.	M	I	4 E Jackson Blvd		Savannah	GA	13	31405	1	Metropolitan area core: primary flow within an urbanized area of 50,000 and greater	US	Neurosurgery	Y	22552	Fusion of spine bones with removal of disc in upper spinal column below second vertebra of neck , anterior approach	N	F	12	15	12	1122.54	389.381	310.251	328.881
1972522191	Henkin	Philip		M.D.	M	I	1007 Professional Park Dr		Brandon	FL	12	33511	1	Metropolitan area core: primary flow within an urbanized area of 50,000 and greater	US	Neurosurgery	Y	22552	Fusion of spine bones with removal of disc in upper spinal column below second vertebra of neck , anterior approach	N	F	11	15	11	1150	433.837	345.657	328.883
1972547750	Hillard	Virany	H	M.D.	F	I	4 Westchester Park Dr	Fl 4	White Plains	NY	36	10604	1	Metropolitan area core: primary flow within an urbanized area of 50,000 and greater	US	Neurosurgery	Y	22552	Fusion of spine bones with removal of disc in upper spinal column below second vertebra of neck , anterior approach	N	F	11	18	11	15444.4	368.119	290.833	256.367
1972573962	Alexander	Peter	A	M.D.	M	I	1651 N Parham Rd		Richmond	VA	51	23229	1	Metropolitan area core: primary flow within an urbanized area of 50,000 and greater	US	Neurosurgery	Y	22552	Fusion of spine bones with removal of disc in upper spinal column below second vertebra of neck , anterior approach	N	F	12	22	12	1192	410.564	328.347	328.884
1972588416	Muhanna	Nabil	L	M.D.	M	I	1240 Jesse Jewell Pkwy Se	Ste 300	Gainesville	GA	13	30501	1	Metropolitan area core: primary flow within an urbanized area of 50,000 and greater	US	Neurosurgery	Y	22552	Fusion of spine bones with removal of disc in upper spinal column below second vertebra of neck , anterior approach	N	F	18	22	18	1980	375.682	300.453	336.363
1972656908	Baird	Clinton	J	M.D.	M	I	6130 E 81st St		Tulsa	OK	40	74137	1	Metropolitan area core: primary flow within an urbanized area of 50,000 and greater	US	Neurosurgery	Y	22552	Fusion of spine bones with removal of disc in upper spinal column below second vertebra of neck , anterior approach	N	F	11	20	11	803.783	398.01	317.21	328.883
1982637831	Lewis	Adam	I	M.D.	M	I	1080 River Oaks Dr	Suite B-103	Flowood	MS	28	39232	1	Metropolitan area core: primary flow within an urbanized area of 50,000 and greater	US	Neurosurgery	Y	22552	Fusion of spine bones with removal of disc in upper spinal column below second vertebra of neck , anterior approach	N	F	13	17	13	5000	355.808	284.188	328.885
1982648432	Pradhan	Ashutosh	A	MD	M	I	3 Shircliff Way	Dillion Building, Suite 714	Jacksonville	FL	12	32204	1	Metropolitan area core: primary flow within an urbanized area of 50,000 and greater	US	Neurosurgery	Y	22552	Fusion of spine bones with removal of disc in upper spinal column below second vertebra of neck , anterior approach	N	F	13	17	13	1318	439.432	351.252	328.882
1982663340	Awasthi	Deepak		MD	M	I	604 N Acadia Rd	Suite 410	Thibodaux	LA	22	70301	1	Metropolitan area core: primary flow within an urbanized area of 50,000 and greater	US	Neurosurgery	Y	22552	Fusion of spine bones with removal of disc in upper spinal column below second vertebra of neck , anterior approach	N	F	16	18	16	1054	421.302	336.932	328.881
1982704128	Guerin	Christopher		M.D.	M	I	842 Sunset Lake Blvd	Suite 302	Venice	FL	12	34292	1	Metropolitan area core: primary flow within an urbanized area of 50,000 and greater	US	Neurosurgery	Y	22552	Fusion of spine bones with removal of disc in upper spinal column below second vertebra of neck , anterior approach	N	F	12	13	12	241.471	240.882	192.585	180.125
1982751772	Reig	Adam		MD	M	I	2011 Murphy Ave	Suite 301	Nashville	TN	47	37203	1	Metropolitan area core: primary flow within an urbanized area of 50,000 and greater	US	Neurosurgery	Y	22552	Fusion of spine bones with removal of disc in upper spinal column below second vertebra of neck , anterior approach	N	F	20	31	20	967	367.21	292.57	328.88
1982813622	Bhangoo	Sandeep	S	M.D. M.S.	M	I	1010 4th St Sw	Suite 105	Mason City	IA	19	50401	4	Micropolitan area core: primary flow within an urban cluster of 10,000 to 49,999	US	Neurosurgery	Y	22552	Fusion of spine bones with removal of disc in upper spinal column below second vertebra of neck , anterior approach	N	F	13	20	13	1659.3	360.3	287.07	328.885
1992867329	Aryan	Henry	E	MD, FACS, FAANS	M	I	1630 E Herndon Ave		Fresno	CA	6	93720	1	Metropolitan area core: primary flow within an urbanized area of 50,000 and greater	US	Neurosurgery	Y	22552	Fusion of spine bones with removal of disc in upper spinal column below second vertebra of neck , anterior approach	N	F	48	80	49	1075	393.67	313.731	328.884
1992884753	Kilburn	Michael	P	MD	M	I	115 Academy Ave		Greenwood	SC	45	29646	4	Micropolitan area core: primary flow within an urban cluster of 10,000 to 49,999	US	Neurosurgery	Y	22552	Fusion of spine bones with removal of disc in upper spinal column below second vertebra of neck , anterior approach	N	F	14	19	14	1284	374.729	299.449	328.882
1992968218	Mesfin	Fassil	B	M.D., PH.D.	M	I	1 Hospital Dr		Columbia	MO	29	65212	1	Metropolitan area core: primary flow within an urbanized area of 50,000 and greater	US	Neurosurgery	Y	22552	Fusion of spine bones with removal of disc in upper spinal column below second vertebra of neck , anterior approach	N	F	17	25	17	1300	401.98	321.218	328.888
1023003605	Jackson	Robert	J	M.D.	M	I	23961 Calle De La Magdalena	504	Laguna Hills	CA	6	92653	1.1	Secondary flow 30% to <50% to a larger urbanized area of 50,000 and greater	US	Neurosurgery	Y	22554	Fusion of spine bones with removal of disc at upper spinal column, anterior approach	N	F	21	22	22	3681.2	672.24	535.61	514.24
1033138011	Siadati	Abdolreza		MD	M	I	1900 Mistletoe Blvd	Suite 200	Fort Worth	TX	48	76104	1	Metropolitan area core: primary flow within an urbanized area of 50,000 and greater	US	Neurosurgery	Y	22554	Fusion of spine bones with removal of disc at upper spinal column, anterior approach	N	F	18	18	18	4500	620.24	494.21	514.23
1033189857	Shahim	Reza		MD	M	I	5201 Northshore Dr	Suite 100	North Little Rock	AR	5	72118	1	Metropolitan area core: primary flow within an urbanized area of 50,000 and greater	US	Neurosurgery	Y	22554	Fusion of spine bones with removal of disc at upper spinal column, anterior approach	N	F	19	19	19	8922	530.239	425.752	493.941
1033284773	Seyfried	Donald	M	M.D.	M	I	Henry Ford Health System	2799 West Grand Boulevard	Detroit	MI	26	48202	1	Metropolitan area core: primary flow within an urbanized area of 50,000 and greater	US	Neurosurgery	Y	22554	Fusion of spine bones with removal of disc at upper spinal column, anterior approach	N	F	16	16	16	4730	709.11	564.98	514.24
1053371328	Steichen	John	D	MD	M	I	2145 Henry Tecklenburg Dr Ste 220		Charleston	SC	45	29414	1	Metropolitan area core: primary flow within an urbanized area of 50,000 and greater	US	Neurosurgery	Y	22554	Fusion of spine bones with removal of disc at upper spinal column, anterior approach	N	F	14	14	14	3875	839.867	670.939	514.24
1124008842	Rapp	Lawrence	G	M.D.	M	I	7650 Dixie Hwy	Suite 140	Clarkston	MI	26	48346	1	Metropolitan area core: primary flow within an urbanized area of 50,000 and greater	US	Neurosurgery	Y	22554	Fusion of spine bones with removal of disc at upper spinal column, anterior approach	N	F	11	11	11	2455	654.755	523.728	525.926
1124065305	Patel	Sunil	J	MD	M	I	171 Ashley Ave		Charleston	SC	45	29425	1	Metropolitan area core: primary flow within an urbanized area of 50,000 and greater	US	Neurosurgery	Y	22554	Fusion of spine bones with removal of disc at upper spinal column, anterior approach	N	F	11	11	11	9945	1163.57	927.07	1028.46
1235137852	Dalton	Brian	E	M.D.	M	I	120 E 2nd St	Ste 401	Erie	PA	42	16507	1	Metropolitan area core: primary flow within an urbanized area of 50,000 and greater	US	Neurosurgery	Y	22554	Fusion of spine bones with removal of disc at upper spinal column, anterior approach	N	F	12	12	12	3600	633.74	504.98	514.24
1245202274	Blankenship	James	B	MD	M	I	2793 E Millennium	Suite 1	Fayetteville	AR	5	72703	1	Metropolitan area core: primary flow within an urbanized area of 50,000 and greater	US	Neurosurgery	Y	22554	Fusion of spine bones with removal of disc at upper spinal column, anterior approach	N	F	11	11	11	2930	582.84	466.06	514.24
1255385910	Elnabtity	Mohamed	H	M.D.	M	I	1575 Ramblewood Dr	Suite 200	East Lansing	MI	26	48823	1	Metropolitan area core: primary flow within an urbanized area of 50,000 and greater	US	Neurosurgery	Y	22554	Fusion of spine bones with removal of disc at upper spinal column, anterior approach	N	F	14	14	14	1760.12	628.9	501.25	513.312
1285654632	Caruso	John	R	M.D.	M	I	17 Western Maryland Pkwy		Hagerstown	MD	24	21740	1	Metropolitan area core: primary flow within an urbanized area of 50,000 and greater	US	Neurosurgery	Y	22554	Fusion of spine bones with removal of disc at upper spinal column, anterior approach	N	F	15	15	15	3640	655.044	523.008	514.24
1285756304	Leveque	Jean-Christophe	A	MD	M	I	1100 Ninth Ave	Dept Of Neurosugery X7-Ns	Seattle	WA	53	98101	1	Metropolitan area core: primary flow within an urbanized area of 50,000 and greater	US	Neurosurgery	Y	22554	Fusion of spine bones with removal of disc at upper spinal column, anterior approach	N	F	11	11	11	1368.82	490.628	392.377	364.638
1306877030	Kissel	Phillip		M.D.	M	I	699 California Blvd Ste A		San Luis Obispo	CA	6	93401	1	Metropolitan area core: primary flow within an urbanized area of 50,000 and greater	US	Neurosurgery	Y	22554	Fusion of spine bones with removal of disc at upper spinal column, anterior approach	N	F	20	20	20	3000	630.19	502.25	514.24
1326018946	Standard	Scott	C	M.D.	M	I	2011 Murphy Ave	Suite 301	Nashville	TN	47	37203	1	Metropolitan area core: primary flow within an urbanized area of 50,000 and greater	US	Neurosurgery	Y	22554	Fusion of spine bones with removal of disc at upper spinal column, anterior approach	N	F	13	13	13	2760	532.246	424.062	524.119
1336283795	Brown	Adam	P	F.A.C.S.	M	I	2800 Ashton Dr Ste 200		Wilmington	NC	37	28412	1	Metropolitan area core: primary flow within an urbanized area of 50,000 and greater	US	Neurosurgery	Y	22554	Fusion of spine bones with removal of disc at upper spinal column, anterior approach	N	F	30	30	30	10521	611.215	487.741	508.926
1356495782	Johnson	Richard	W	MD	M	I	9525 Queens Blvd	2nd Fl Neurosurgery Dept	Rego Park	NY	36	11374	1	Metropolitan area core: primary flow within an urbanized area of 50,000 and greater	US	Neurosurgery	Y	22554	Fusion of spine bones with removal of disc at upper spinal column, anterior approach	N	F	11	11	11	2089.79	610.88	488.554	392.431
[truncated: 3,111 more rows]
