# Supplementary material for: Economic Trends in Commonly Used Drugs for Spinal Fusion and Brain Tumor Resection: An Analysis of the Medicare Part D Database
Source: Biomedicines. 2023 Aug 3;11(8):2185. doi: 10.3390/biomedicines11082185 (PMC10452193; doi:10.3390/biomedicines11082185)
Supplement: Supplementary file 1 [file biomedicines-11-02185-s001.zip › Drug Data, Pearson's and Linear Regression/procedural data/Medicare_Physician_Other_Practitioners_by_Provider_and_Service_2020.xlsx]

## Sheet: Medicare_Physician_Other_Practi
Rndrng_NPI	Rndrng_Prvdr_Last_Org_Name	Rndrng_Prvdr_First_Name	Rndrng_Prvdr_MI	Rndrng_Prvdr_Crdntls	Rndrng_Prvdr_Gndr	Rndrng_Prvdr_Ent_Cd	Rndrng_Prvdr_St1	Rndrng_Prvdr_St2	Rndrng_Prvdr_City	Rndrng_Prvdr_State_Abrvtn	Rndrng_Prvdr_State_FIPS	Rndrng_Prvdr_Zip5	Rndrng_Prvdr_RUCA	Rndrng_Prvdr_RUCA_Desc	Rndrng_Prvdr_Cntry	Rndrng_Prvdr_Type	Rndrng_Prvdr_Mdcr_Prtcptg_Ind	HCPCS_Cd	HCPCS_Desc	HCPCS_Drug_Ind	Place_Of_Srvc	Tot_Benes	Tot_Srvcs	Tot_Bene_Day_Srvcs	Avg_Sbmtd_Chrg	Avg_Mdcr_Alowd_Amt	Avg_Mdcr_Pymt_Amt	Avg_Mdcr_Stdzd_Amt
1003018748	Thomas	Brad	A	MD	M	I	5 Saint Vincent Cir Ste 502		Little Rock	AR	5	72205	1	Metropolitan area core: primary flow within an urbanized area of 50,000 and greater	US	Neurosurgery	Y	22551	Fusion of spine bones with removal of disc at upper spinal column, anterior approach	N	F	25	26	25	4676.31	1463.27	1169.76	1358.49
1003027392	Curt	Bradford		MD	M	I	9075 Centre Pointe Dr Ste 200		West Chester	OH	39	45069	1	Metropolitan area core: primary flow within an urbanized area of 50,000 and greater	US	Neurosurgery	Y	22551	Fusion of spine bones with removal of disc at upper spinal column, anterior approach	N	F	11	11	11	8712	1595.48	1278.33	1270.16
1003050493	Auschwitz	Tyler	S		M	I	2000 South Wheeling, Ste 200	St. Johns Neuroscience Institute	Tulsa	OK	40	74104	1	Metropolitan area core: primary flow within an urbanized area of 50,000 and greater	US	Neurosurgery	Y	22551	Fusion of spine bones with removal of disc at upper spinal column, anterior approach	N	F	20	20	20	3615	1634.63	1307.47	1406.24
1003819913	Renfro	Mark	B	MD	M	I	700 Olympic Plaza Cir	Ste 850	Tyler	TX	48	75701	1	Metropolitan area core: primary flow within an urbanized area of 50,000 and greater	US	Neurosurgery	Y	22551	Fusion of spine bones with removal of disc at upper spinal column, anterior approach	N	F	23	23	23	5530	1662.63	1329.75	1397.17
1003847484	Stoffman	Michael	R	M.D.	M	I	6930 Williams Rd Ste 3800		Niagara Falls	NY	36	14304	1	Metropolitan area core: primary flow within an urbanized area of 50,000 and greater	US	Neurosurgery	Y	22551	Fusion of spine bones with removal of disc at upper spinal column, anterior approach	N	F	14	14	14	3637.9	1601.54	1292.74	1422.12
1003850736	Owen	Robert	D	M.D.	M	I	1401 Harrodsburg Rd	Suite A540	Lexington	KY	21	40504	1	Metropolitan area core: primary flow within an urbanized area of 50,000 and greater	US	Neurosurgery	Y	22551	Fusion of spine bones with removal of disc at upper spinal column, anterior approach	N	F	11	11	11	6100	1603.31	1302.01	1428.92
1003878877	Faunce	Wesley	H	M.D.	M	I	632 Del Prado Blvd N	Suite 101	Cape Coral	FL	12	33909	1	Metropolitan area core: primary flow within an urbanized area of 50,000 and greater	US	Neurosurgery	Y	22551	Fusion of spine bones with removal of disc at upper spinal column, anterior approach	N	F	30	30	30	11495	1971.71	1580.87	1350.6
1003920224	Friedman	Jonathan	A	M.D.	M	I	3201 University Dr E	Ste 410	Bryan	TX	48	77802	1	Metropolitan area core: primary flow within an urbanized area of 50,000 and greater	US	Neurosurgery	Y	22551	Fusion of spine bones with removal of disc at upper spinal column, anterior approach	N	F	13	13	13	4229	1680.58	1336.04	1382.41
1013008242	Lancon	John	A	M.D.	M	I	971 Lakeland Dr Ste 1250		Jackson	MS	28	39216	1	Metropolitan area core: primary flow within an urbanized area of 50,000 and greater	US	Neurosurgery	Y	22551	Fusion of spine bones with removal of disc at upper spinal column, anterior approach	N	F	11	11	11	5457	1562.59	1250.03	1397.17
1013031004	Visioni	Agostino	J	MD	M	I	2002 Medical Parkway	Suite 430	Annapolis	MD	24	21401	1	Metropolitan area core: primary flow within an urbanized area of 50,000 and greater	US	Neurosurgery	Y	22551	Fusion of spine bones with removal of disc at upper spinal column, anterior approach	N	F	13	13	13	3700	1739.26	1380.84	1388.89
1013061084	Sherr	Gregory	T	M.D.	M	I	1121 Nw 64th Ter	Suite A	Gainesville	FL	12	32605	1	Metropolitan area core: primary flow within an urbanized area of 50,000 and greater	US	Neurosurgery	Y	22551	Fusion of spine bones with removal of disc at upper spinal column, anterior approach	N	F	14	14	14	4893.71	1513.39	1213.89	1147.68
1013097427	Fine	Andrew	D	MD	M	I	5831 Bee Ridge Road	#100 Neurosurgery And Spine Specialists	Sarasota	FL	12	34233	1	Metropolitan area core: primary flow within an urbanized area of 50,000 and greater	US	Neurosurgery	Y	22551	Fusion of spine bones with removal of disc at upper spinal column, anterior approach	N	F	22	22	22	2662.45	1856.26	1470.99	1383.97
1013117688	Cox	Joseph	B	MD	M	I	4120 W Memorial Rd	Suite 300	Oklahoma City	OK	40	73120	1	Metropolitan area core: primary flow within an urbanized area of 50,000 and greater	US	Neurosurgery	Y	22551	Fusion of spine bones with removal of disc at upper spinal column, anterior approach	N	F	13	13	13	10735	1615.07	1286	1336.95
1013900216	Cram	Gary	P	M.D.	M	I	1130 N Church St	Suite 200	Greensboro	NC	37	27401	1	Metropolitan area core: primary flow within an urbanized area of 50,000 and greater	US	Neurosurgery	Y	22551	Fusion of spine bones with removal of disc at upper spinal column, anterior approach	N	F	11	11	11	6396.18	1224.17	981.11	1060.72
1013915883	Sullivan	Brian	J	MD	M	I	1000 Bestgate Rd Ste 400		Annapolis	MD	24	21401	1	Metropolitan area core: primary flow within an urbanized area of 50,000 and greater	US	Neurosurgery	Y	22551	Fusion of spine bones with removal of disc at upper spinal column, anterior approach	N	F	19	19	19	6374.88	1122.76	897.33	749.14
1013951185	Adderholt	Jerry	G	MD	M	I	426 East Dr.Hicks Blvd		Florence	AL	1	35630	1	Metropolitan area core: primary flow within an urbanized area of 50,000 and greater	US	Neurosurgery	Y	22551	Fusion of spine bones with removal of disc at upper spinal column, anterior approach	N	F	11	11	11	5500	1651.23	1289.67	1363.13
1013962935	Strang	Robert	D	M.D.	M	I	3801 S National Ave	West Tower, Suite 700	Springfield	MO	29	65807	1	Metropolitan area core: primary flow within an urbanized area of 50,000 and greater	US	Neurosurgery	Y	22551	Fusion of spine bones with removal of disc at upper spinal column, anterior approach	N	F	15	15	15	6612.31	1612.53	1299.07	1420.45
1013964493	Morgan	Chad	J	M.D.	M	I	3801 S National Ave	West Tower, Suite 700	Springfield	MO	29	65807	1	Metropolitan area core: primary flow within an urbanized area of 50,000 and greater	US	Neurosurgery	Y	22551	Fusion of spine bones with removal of disc at upper spinal column, anterior approach	N	F	20	20	20	6785.66	1669.6	1335.41	1397.17
1013980036	Miller	Charles	J	M.D.	M	I	1651 N Parham Rd		Richmond	VA	51	23229	1	Metropolitan area core: primary flow within an urbanized area of 50,000 and greater	US	Neurosurgery	Y	22551	Fusion of spine bones with removal of disc at upper spinal column, anterior approach	N	F	14	14	14	5114	1767.23	1405.85	1385.99
1023039468	Little	Kenneth	M	MD	M	I	190 E Bannock St	10th Floor	Boise	ID	16	83712	1	Metropolitan area core: primary flow within an urbanized area of 50,000 and greater	US	Neurosurgery	Y	22551	Fusion of spine bones with removal of disc at upper spinal column, anterior approach	N	F	29	29	29	7058	1468.31	1176.42	1421.26
1023067261	Tolentino	Paul	J	MD PHD	M	I	1723 Broadway	Suite 410	Cape Girardeau	MO	29	63701	1	Metropolitan area core: primary flow within an urbanized area of 50,000 and greater	US	Neurosurgery	Y	22551	Fusion of spine bones with removal of disc at upper spinal column, anterior approach	N	F	23	23	23	10606	1547.77	1242.64	1427.54
1023074689	Lazar	Daniel	A	MD	M	I	1560 N 115th St	209	Seattle	WA	53	98133	1	Metropolitan area core: primary flow within an urbanized area of 50,000 and greater	US	Neurosurgery	Y	22551	Fusion of spine bones with removal of disc at upper spinal column, anterior approach	N	F	17	17	17	5398.55	1820.16	1467.73	1417.72
1023102159	Miller	Matthew	L	M.D.	M	I	2900 State St		Medford	OR	41	97504	1	Metropolitan area core: primary flow within an urbanized area of 50,000 and greater	US	Neurosurgery	Y	22551	Fusion of spine bones with removal of disc at upper spinal column, anterior approach	N	F	11	11	11	10472.7	1507.17	1205.01	1270.16
1023123932	Ammar	Kevin	N	MD	M	I	4 E Jackson Blvd		Savannah	GA	13	31405	1	Metropolitan area core: primary flow within an urbanized area of 50,000 and greater	US	Neurosurgery	Y	22551	Fusion of spine bones with removal of disc at upper spinal column, anterior approach	N	F	14	14	14	8150	1721.71	1367.98	1386.07
1023244506	Miller	Joseph	H	M.D.	M	I	1010 E 3rd St	Suite 202	Chattanooga	TN	47	37403	1	Metropolitan area core: primary flow within an urbanized area of 50,000 and greater	US	Neurosurgery	Y	22551	Fusion of spine bones with removal of disc at upper spinal column, anterior approach	N	F	11	11	11	3593	1522.74	1220.3	1333.66
1023270386	Neal	Matthew	T	MD	M	I	13400 E Shea Blvd		Scottsdale	AZ	4	85259	1	Metropolitan area core: primary flow within an urbanized area of 50,000 and greater	US	Neurosurgery	Y	22551	Fusion of spine bones with removal of disc at upper spinal column, anterior approach	N	F	12	12	12	1580.58	1367.11	1093.75	1069.71
1033138011	Siadati	Abdolreza		MD	M	I	1900 Mistletoe Blvd	Suite 200	Fort Worth	TX	48	76104	1	Metropolitan area core: primary flow within an urbanized area of 50,000 and greater	US	Neurosurgery	Y	22551	Fusion of spine bones with removal of disc at upper spinal column, anterior approach	N	F	13	13	13	5069.54	1489.71	1191.08	1235.96
1033169982	Al Tamimi	Mazin		M.D.	M	I	5323 Harry Hines Blvd		Dallas	TX	48	75390	1	Metropolitan area core: primary flow within an urbanized area of 50,000 and greater	US	Neurosurgery	Y	22551	Fusion of spine bones with removal of disc at upper spinal column, anterior approach	N	F	12	12	12	6022	1702.01	1351.57	1389.99
1033180757	El-Naggar	Amr	O	M.D.	M	I	350 Hospital Way	Suite 270	Somerset	KY	21	42503	4	Micropolitan area core: primary flow within an urban cluster of 10,000 to 49,999	US	Neurosurgery	Y	22551	Fusion of spine bones with removal of disc at upper spinal column, anterior approach	N	F	15	15	15	3705	1594.58	1274.2	1350.6
1033189154	Salotto	Arnold	G	M.D.	M	I	228 Saint Charles Way Ste 300		York	PA	42	17402	1	Metropolitan area core: primary flow within an urbanized area of 50,000 and greater	US	Neurosurgery	Y	22551	Fusion of spine bones with removal of disc at upper spinal column, anterior approach	N	F	11	11	11	3912	1746.12	1385.93	1383.86
1033206065	Clark	Charles	H	MD	M	I	800 St Vincents Drive	#700	Birmingham	AL	1	35205	1	Metropolitan area core: primary flow within an urbanized area of 50,000 and greater	US	Neurosurgery	Y	22551	Fusion of spine bones with removal of disc at upper spinal column, anterior approach	N	F	11	12	12	9000	1625.41	1298.58	1397.16
1033214796	White	Daniel	V	MD	M	I	340 4th Ave	#5a	Chula Vista	CA	6	91910	1	Metropolitan area core: primary flow within an urbanized area of 50,000 and greater	US	Neurosurgery	Y	22551	Fusion of spine bones with removal of disc at upper spinal column, anterior approach	N	F	11	11	11	10223.2	418.42	334.24	279.44
1033284773	Seyfried	Donald	M	M.D.	M	I	Henry Ford Health System	2799 West Grand Boulevard	Detroit	MI	26	48202	1	Metropolitan area core: primary flow within an urbanized area of 50,000 and greater	US	Neurosurgery	Y	22551	Fusion of spine bones with removal of disc at upper spinal column, anterior approach	N	F	13	13	13	5950	1501.29	1199.83	1074.75
1033316542	Ochalski	Pawel	G	MD	M	I	228 Saint Charles Way Ste 300		York	PA	42	17402	1	Metropolitan area core: primary flow within an urbanized area of 50,000 and greater	US	Neurosurgery	Y	22551	Fusion of spine bones with removal of disc at upper spinal column, anterior approach	N	F	12	12	12	3912	1746.92	1400.31	1397.16
1043227630	Kraljic	Steven	G	M.D.	M	I	900 E Broadway Ave		Bismarck	ND	38	58501	1	Metropolitan area core: primary flow within an urbanized area of 50,000 and greater	US	Neurosurgery	Y	22551	Fusion of spine bones with removal of disc at upper spinal column, anterior approach	N	F	30	30	30	6286.03	1652	1299.95	1373.54
1043228141	King	Christopher		D.O.	M	I	1111 Delafield St Ste 105		Waukesha	WI	55	53188	1	Metropolitan area core: primary flow within an urbanized area of 50,000 and greater	US	Neurosurgery	Y	22551	Fusion of spine bones with removal of disc at upper spinal column, anterior approach	N	F	15	15	15	23620	1449.63	1157.7	1420.46
1043256613	Coester	Hans	C	MD	M	I	1107 S Lemay Ave	Suite 240	Fort Collins	CO	8	80524	1	Metropolitan area core: primary flow within an urbanized area of 50,000 and greater	US	Neurosurgery	Y	22551	Fusion of spine bones with removal of disc at upper spinal column, anterior approach	N	F	15	15	15	3937	1712.2	1380.72	1420.46
1043263536	Haynes	Walter	G	M.D.	M	I	513 Brookwood Blvd	Ste. 75	Birmingham	AL	1	35209	1	Metropolitan area core: primary flow within an urbanized area of 50,000 and greater	US	Neurosurgery	Y	22551	Fusion of spine bones with removal of disc at upper spinal column, anterior approach	N	F	55	55	55	1547	257.94	207.07	112.29
1043385784	Junn	Fredrick	S	M.D.	M	I	18181 Oakwood Blvd	Ste 403	Dearborn	MI	26	48124	1	Metropolitan area core: primary flow within an urbanized area of 50,000 and greater	US	Neurosurgery	Y	22551	Fusion of spine bones with removal of disc at upper spinal column, anterior approach	N	F	14	14	14	32184	1900.09	1522.78	1347.27
1043464365	Hofstetter	Christoph	P	M.D., PH.D.	M	I	1959 Ne Pacific St	Campus Box 356470, Room Rr734	Seattle	WA	53	98195	1	Metropolitan area core: primary flow within an urbanized area of 50,000 and greater	US	Neurosurgery	Y	22551	Fusion of spine bones with removal of disc at upper spinal column, anterior approach	N	F	14	14	14	5015.45	1583.05	1270.11	1116.49
1053347906	Wang	Michael	Y	MD	M	I	1095 Nw 14th Terrace		Miami	FL	12	33136	1	Metropolitan area core: primary flow within an urbanized area of 50,000 and greater	US	Neurosurgery	Y	22551	Fusion of spine bones with removal of disc at upper spinal column, anterior approach	N	F	29	29	29	7958	2250.68	1802.77	1411.59
1053356378	Yalamanchili	Ravi		M.D.	M	I	141 Thomas Johnson Dr	Suite 200	Frederick	MD	24	21702	1.1	Secondary flow 30% to <50% to a larger urbanized area of 50,000 and greater	US	Neurosurgery	Y	22551	Fusion of spine bones with removal of disc at upper spinal column, anterior approach	N	F	23	23	23	8751	1796.15	1439.27	1366.8
1053361386	Sawin	Paul	D	M.D.	M	I	1605 W Fairbanks Ave		Winter Park	FL	12	32789	1	Metropolitan area core: primary flow within an urbanized area of 50,000 and greater	US	Neurosurgery	Y	22551	Fusion of spine bones with removal of disc at upper spinal column, anterior approach	N	F	14	14	14	5643.71	1845.98	1468.58	1391.68
1053375758	Spencer	Timothy	E	DO	M	I	14250 Beadle Lake Rd	Ste 160	Battle Creek	MI	26	49014	1	Metropolitan area core: primary flow within an urbanized area of 50,000 and greater	US	Neurosurgery	Y	22551	Fusion of spine bones with removal of disc at upper spinal column, anterior approach	N	F	27	27	27	8276	1691.16	1357.87	1410.11
1053500314	Farley	Chad	W	MD	M	I	15 S 1000 E	Suite 225	Payson	UT	49	84651	1	Metropolitan area core: primary flow within an urbanized area of 50,000 and greater	US	Neurosurgery	Y	22551	Fusion of spine bones with removal of disc at upper spinal column, anterior approach	N	F	19	19	19	6185	1719.01	1369.1	1393.47
1053519256	Zalatimo	Omar	A	MD	M	I	2700 Quarry Lake Dr	Suite 360	Baltimore	MD	24	21209	1	Metropolitan area core: primary flow within an urbanized area of 50,000 and greater	US	Neurosurgery	Y	22551	Fusion of spine bones with removal of disc at upper spinal column, anterior approach	N	F	18	18	18	6950	1897.48	1503.74	1341.64
1053536755	Kelkar	Prashant	S	D.O.	M	I	22250 Providence Dr Ste 601		Southfield	MI	26	48075	1	Metropolitan area core: primary flow within an urbanized area of 50,000 and greater	US	Neurosurgery	Y	22551	Fusion of spine bones with removal of disc at upper spinal column, anterior approach	N	F	11	11	11	13855	1974.26	1582.36	1397.17
1053569111	Livingston	Andrew	D	MD	M	I	2222 S 16th St Ste 305		Lincoln	NE	31	68502	1	Metropolitan area core: primary flow within an urbanized area of 50,000 and greater	US	Neurosurgery	Y	22551	Fusion of spine bones with removal of disc at upper spinal column, anterior approach	N	F	11	12	12	4941	1395.39	1124.93	1382.62
1053587865	Quinn	John	C	M.D.	M	I	6400 Fannin St Ste 2150		Houston	TX	48	77030	1	Metropolitan area core: primary flow within an urbanized area of 50,000 and greater	US	Neurosurgery	Y	22551	Fusion of spine bones with removal of disc at upper spinal column, anterior approach	N	F	11	11	11	8982	1469.21	1177.53	1095.51
1063415826	Cannon	Harold	C	MD	M	I	2200 E Parrish Ave	Bldg D Suite 100	Owensboro	KY	21	42303	1	Metropolitan area core: primary flow within an urbanized area of 50,000 and greater	US	Neurosurgery	Y	22551	Fusion of spine bones with removal of disc at upper spinal column, anterior approach	N	F	13	13	13	7256	1541.63	1243.92	1424.04
1063481588	Tang	Gordon		M.D.	M	I	2999 Regent St	Suite 715	Berkeley	CA	6	94705	1	Metropolitan area core: primary flow within an urbanized area of 50,000 and greater	US	Neurosurgery	Y	22551	Fusion of spine bones with removal of disc at upper spinal column, anterior approach	N	F	13	14	14	7418.04	1889.61	1510.97	1397.17
1063482289	Winer	Joel	W	M.D.	M	I	228 Saint Charles Way Ste 300		York	PA	42	17402	1	Metropolitan area core: primary flow within an urbanized area of 50,000 and greater	US	Neurosurgery	Y	22551	Fusion of spine bones with removal of disc at upper spinal column, anterior approach	N	F	23	23	23	3912	1746.52	1397.85	1395.14
1063560597	Park	John	J	M.D.	M	I	16605 Southwest Fwy	Suite 285	Sugar Land	TX	48	77479	1	Metropolitan area core: primary flow within an urbanized area of 50,000 and greater	US	Neurosurgery	Y	22551	Fusion of spine bones with removal of disc at upper spinal column, anterior approach	N	F	11	11	11	17568	1581.88	1264.13	1333.66
1063675502	Goebel	Eric	A	MD	M	I	2200 E Parrish Ave	Bldg D Suite 100	Owensboro	KY	21	42303	1	Metropolitan area core: primary flow within an urbanized area of 50,000 and greater	US	Neurosurgery	Y	22551	Fusion of spine bones with removal of disc at upper spinal column, anterior approach	N	F	17	17	17	7256	1587.93	1271.18	1397.17
1063687184	Kurtom	Khalid	H	MD	M	I	403 Purdy St	Suite 204	Easton	MD	24	21601	4	Micropolitan area core: primary flow within an urban cluster of 10,000 to 49,999	US	Neurosurgery	Y	22551	Fusion of spine bones with removal of disc at upper spinal column, anterior approach	N	F	27	27	27	3894	1847.86	1475.34	1394.69
1063699833	Gamadia	Kaywan	D	D.O	M	I	150 S Mount Auburn Rd	Suite 342	Cape Girardeau	MO	29	63703	1	Metropolitan area core: primary flow within an urbanized area of 50,000 and greater	US	Neurosurgery	Y	22551	Fusion of spine bones with removal of disc at upper spinal column, anterior approach	N	F	19	20	19	5213	1279.21	1028.56	1142.19
1073585477	Utter	Philip	A	M.D.	M	I	1500 Line Avenue	Ste 200	Shreveport	LA	22	71101	1	Metropolitan area core: primary flow within an urbanized area of 50,000 and greater	US	Neurosurgery	Y	22551	Fusion of spine bones with removal of disc at upper spinal column, anterior approach	N	F	20	20	20	10802	1436.99	1152.34	1205.06
1073588000	St Clair	Samuel	K	MD	M	I	4207 Lake Boone Trl Ste 220		Raleigh	NC	37	27607	1	Metropolitan area core: primary flow within an urbanized area of 50,000 and greater	US	Neurosurgery	Y	22551	Fusion of spine bones with removal of disc at upper spinal column, anterior approach	N	F	12	12	12	5006.33	1668.35	1327.67	1391.15
1073611968	Rastogi	Pawan		MD	M	I	774 Christiana Road	Suite 202	Newark	DE	10	19713	1	Metropolitan area core: primary flow within an urbanized area of 50,000 and greater	US	Neurosurgery	Y	22551	Fusion of spine bones with removal of disc at upper spinal column, anterior approach	N	F	25	25	25	8500	1781	1426.91	1369.23
1073738613	Sin	Anthony	H	M.D.	M	I	1501 Kings Hwy		Shreveport	LA	22	71103	1	Metropolitan area core: primary flow within an urbanized area of 50,000 and greater	US	Neurosurgery	Y	22551	Fusion of spine bones with removal of disc at upper spinal column, anterior approach	N	F	23	23	23	4894	1743.91	1403.57	1412.36
1073828794	Sandquist	Lee		D.O.	M	I	820 N Chelan Ave		Wenatchee	WA	53	98801	1	Metropolitan area core: primary flow within an urbanized area of 50,000 and greater	US	Neurosurgery	Y	22551	Fusion of spine bones with removal of disc at upper spinal column, anterior approach	N	F	26	26	26	4755.73	1644.5	1317.17	1316.56
1083603641	Muhlbauer	Michael	S	MD	M	I	6325 Humphreys Blvd		Memphis	TN	47	38120	1	Metropolitan area core: primary flow within an urbanized area of 50,000 and greater	US	Neurosurgery	Y	22551	Fusion of spine bones with removal of disc at upper spinal column, anterior approach	N	F	22	22	22	5300	1477.94	1185.63	1424.74
1083615744	Papavasiliou	Achilles	K	MD	M	I	46 North St		Hyannis	MA	25	2601	1	Metropolitan area core: primary flow within an urbanized area of 50,000 and greater	US	Neurosurgery	Y	22551	Fusion of spine bones with removal of disc at upper spinal column, anterior approach	N	F	15	15	15	4266.61	1719.47	1378.21	1304.03
1083620942	Boulos	Paul	T	MD	M	I	774 Christiana Rd	Ste 202	Newark	DE	10	19713	1	Metropolitan area core: primary flow within an urbanized area of 50,000 and greater	US	Neurosurgery	Y	22551	Fusion of spine bones with removal of disc at upper spinal column, anterior approach	N	F	17	17	17	8500	1761.06	1401.05	1346.95
1083621957	Halamandaris	Gus	G	MD	M	I	220 San Jose St		Salinas	CA	6	93901	1	Metropolitan area core: primary flow within an urbanized area of 50,000 and greater	US	Neurosurgery	Y	22551	Fusion of spine bones with removal of disc at upper spinal column, anterior approach	N	F	31	31	31	4209	1500.19	1203.8	1204.27
1083640403	Vrionis	Fotios		MD	M	I	12902 Usf Magnolia Dr	Mdc 44	Tampa	FL	12	33612	1	Metropolitan area core: primary flow within an urbanized area of 50,000 and greater	US	Neurosurgery	Y	22551	Fusion of spine bones with removal of disc at upper spinal column, anterior approach	N	F	14	14	14	8022.4	1932.31	1543.78	1347.27
1083660732	Davis	John	D	M.D.	M	I	2470 Flowood Drive		Flowood	MS	28	39232	1	Metropolitan area core: primary flow within an urbanized area of 50,000 and greater	US	Neurosurgery	Y	22551	Fusion of spine bones with removal of disc at upper spinal column, anterior approach	N	F	11	11	11	11060	1556.47	1243.91	1397.17
1083666978	Zhang	Yi	J	MD	M	I	6560 Fannin St	Ste 944	Houston	TX	48	77030	1	Metropolitan area core: primary flow within an urbanized area of 50,000 and greater	US	Neurosurgery	Y	22551	Fusion of spine bones with removal of disc at upper spinal column, anterior approach	N	F	11	11	11	8882	1679.43	1341.65	1301.91
1083672703	Troffkin	Neil	A	MD	M	I	2200 E Parrish Ave	Bldg D Suite 100	Owensboro	KY	21	42303	1	Metropolitan area core: primary flow within an urbanized area of 50,000 and greater	US	Neurosurgery	Y	22551	Fusion of spine bones with removal of disc at upper spinal column, anterior approach	N	F	13	13	13	7256	1586.01	1269.67	1397.17
1083704555	Gold	Mark	A	M.D.	M	I	1118 Hampshire St		Quincy	IL	17	62301	4	Micropolitan area core: primary flow within an urban cluster of 10,000 to 49,999	US	Neurosurgery	Y	22551	Fusion of spine bones with removal of disc at upper spinal column, anterior approach	N	F	15	15	15	9768.93	1713.84	1357.89	1340.25
1083857551	Ahmed	Osama	I	MD	M	I	12709 Toepperwein Rd Ste 101		Live Oak	TX	48	78233	1	Metropolitan area core: primary flow within an urbanized area of 50,000 and greater	US	Neurosurgery	Y	22551	Fusion of spine bones with removal of disc at upper spinal column, anterior approach	N	F	16	16	16	4331.88	1570.49	1252.59	1413.29
1093032542	Vanlandingham	Matthew	A	M.D.	M	I	2470 Flowood Dr		Flowood	MS	28	39232	1	Metropolitan area core: primary flow within an urbanized area of 50,000 and greater	US	Neurosurgery	Y	22551	Fusion of spine bones with removal of disc at upper spinal column, anterior approach	N	F	14	14	14	11060	1557.93	1245.37	1397.17
1093044216	Soliman	John	S	D.O.	M	I	16506 Pointe Village Dr Ste 107		Lutz	FL	12	33558	1	Metropolitan area core: primary flow within an urbanized area of 50,000 and greater	US	Neurosurgery	Y	22551	Fusion of spine bones with removal of disc at upper spinal column, anterior approach	N	F	13	13	13	25000	1767.42	1406.82	1338.75
1093071870	Lee	Bryan	S	M.D.	M	I	19841 N 27th Ave Ste 304		Phoenix	AZ	4	85027	1	Metropolitan area core: primary flow within an urbanized area of 50,000 and greater	US	Neurosurgery	Y	22551	Fusion of spine bones with removal of disc at upper spinal column, anterior approach	N	F	14	14	14	8000	1706.33	1363.13	1397.17
1093701898	O'neill	Oisin	R	MD	M	I	9155 Sw Barnes Rd	Ste 440	Portland	OR	41	97225	1	Metropolitan area core: primary flow within an urbanized area of 50,000 and greater	US	Neurosurgery	Y	22551	Fusion of spine bones with removal of disc at upper spinal column, anterior approach	N	F	11	11	11	5185	1651.29	1319.52	1333.66
1093703571	Citow	Jonathan	S	MD	M	I	712 S Milwaukee Ave		Libertyville	IL	17	60048	1	Metropolitan area core: primary flow within an urbanized area of 50,000 and greater	US	Neurosurgery	Y	22551	Fusion of spine bones with removal of disc at upper spinal column, anterior approach	N	F	33	33	33	15000	1962.84	1567.97	1397.17
1093782864	Dorai	Zeena		MD	F	I	3333 N. Calvert Street	Suite 400	Baltimore	MD	24	21218	1	Metropolitan area core: primary flow within an urbanized area of 50,000 and greater	US	Neurosurgery	Y	22551	Fusion of spine bones with removal of disc at upper spinal column, anterior approach	N	F	33	33	33	4917.09	1762.17	1407.11	1229.42
1093811028	Choi	William		MD	M	I	8200 E Belleview Ave Ste 400e		Greenwood Village	CO	8	80111	1	Metropolitan area core: primary flow within an urbanized area of 50,000 and greater	US	Neurosurgery	Y	22551	Fusion of spine bones with removal of disc at upper spinal column, anterior approach	N	F	15	15	15	5011.47	1713.33	1370.01	1350.6
1093929150	Smith	Marcus	A	M.D.	M	I	2602 Saint Michael Dr Ste 302b		Texarkana	TX	48	75503	1	Metropolitan area core: primary flow within an urbanized area of 50,000 and greater	US	Neurosurgery	Y	22551	Fusion of spine bones with removal of disc at upper spinal column, anterior approach	N	F	26	26	26	4800.27	1591.99	1267.07	1372.71
1093938482	Houseman	Clifford	M	D.O.	M	I	22250 Providence Dr Ste 601		Southfield	MI	26	48075	1	Metropolitan area core: primary flow within an urbanized area of 50,000 and greater	US	Neurosurgery	Y	22551	Fusion of spine bones with removal of disc at upper spinal column, anterior approach	N	F	14	14	14	13855	1968.98	1577.29	1397.17
1093976995	Cheatle	Joseph	T	MD	M	I	225 Baldwin Ave		Charlotte	NC	37	28204	1	Metropolitan area core: primary flow within an urbanized area of 50,000 and greater	US	Neurosurgery	Y	22551	Fusion of spine bones with removal of disc at upper spinal column, anterior approach	N	F	24	24	24	8041	1643.72	1318.47	1397.17
1104040732	Kachmann	Michael	C	MD	M	I	3825 Edwards Rd	Suite 300	Cincinnati	OH	39	45209	1	Metropolitan area core: primary flow within an urbanized area of 50,000 and greater	US	Neurosurgery	Y	22551	Fusion of spine bones with removal of disc at upper spinal column, anterior approach	N	F	18	18	18	8712	1711.6	1372.42	1358.36
1104861103	Yarosh	Cherylon	A	MD	F	I	1905 W 32nd St Ste 403		Joplin	MO	29	64804	1	Metropolitan area core: primary flow within an urbanized area of 50,000 and greater	US	Neurosurgery	Y	22551	Fusion of spine bones with removal of disc at upper spinal column, anterior approach	N	F	15	15	15	5512.8	1176.35	942.42	774.26
1104864073	Morgan	Jay	K	M.D.	M	I	5590 Kietzke Ln		Reno	NV	32	89511	1	Metropolitan area core: primary flow within an urbanized area of 50,000 and greater	US	Neurosurgery	Y	22551	Fusion of spine bones with removal of disc at upper spinal column, anterior approach	N	F	17	17	17	12854	1733.2	1384.59	1309.39
1104911759	Barrett-Tuck	Rebecca		MD	F	I	4802e Johnson Ave		Jonesboro	AR	5	72401	1	Metropolitan area core: primary flow within an urbanized area of 50,000 and greater	US	Neurosurgery	Y	22551	Fusion of spine bones with removal of disc at upper spinal column, anterior approach	N	F	12	12	12	3152	1561.73	1248.81	1397.17
1104927458	Shutack	John	M	MD	M	I	300 Medical Pkwy Ste 206		Chesapeake	VA	51	23320	1	Metropolitan area core: primary flow within an urbanized area of 50,000 and greater	US	Neurosurgery	Y	22551	Fusion of spine bones with removal of disc at upper spinal column, anterior approach	N	F	17	17	17	6174	1755.92	1396.63	1388.04
1104961010	Voyadzis	Jean-Marc		M.D.	M	I	10401 Hospital Dr	Suite 101	Clinton	MD	24	20735	1	Metropolitan area core: primary flow within an urbanized area of 50,000 and greater	US	Neurosurgery	Y	22551	Fusion of spine bones with removal of disc at upper spinal column, anterior approach	N	F	15	15	15	5937.6	1793.8	1440.12	1385.53
1114913605	Webb	Kristopher	M	MD	M	I	3000 N Ih 35	Suite 600	Austin	TX	48	78705	1	Metropolitan area core: primary flow within an urbanized area of 50,000 and greater	US	Neurosurgery	Y	22551	Fusion of spine bones with removal of disc at upper spinal column, anterior approach	N	F	25	25	25	4970	1660.16	1328.69	1343.27
1114940996	Schlesinger	Scott	M	MD	M	I	5800 W 10th St	St 205	Little Rock	AR	5	72204	1	Metropolitan area core: primary flow within an urbanized area of 50,000 and greater	US	Neurosurgery	Y	22551	Fusion of spine bones with removal of disc at upper spinal column, anterior approach	N	F	12	12	12	5825	1409.58	1148.82	1455.39
1114971264	Mace	John	C	M.D.	M	I	3801 S National Ave	West Tower, Suite 700	Springfield	MO	29	65807	1	Metropolitan area core: primary flow within an urbanized area of 50,000 and greater	US	Neurosurgery	Y	22551	Fusion of spine bones with removal of disc at upper spinal column, anterior approach	N	F	15	15	15	6785.66	1512.49	1211.72	1373.88
1114985884	Packer	Evan	M	MD	M	I	4675 Linton Blvd	Suite 102	Delray Beach	FL	12	33445	1	Metropolitan area core: primary flow within an urbanized area of 50,000 and greater	US	Neurosurgery	Y	22551	Fusion of spine bones with removal of disc at upper spinal column, anterior approach	N	F	12	12	12	21753.7	2006.56	1603.64	1397.17
1124029210	Eng	David	Y	MD	M	I	101 Union Ave	Suite 608	Syracuse	NY	36	13203	1	Metropolitan area core: primary flow within an urbanized area of 50,000 and greater	US	Neurosurgery	Y	22551	Fusion of spine bones with removal of disc at upper spinal column, anterior approach	N	F	19	19	19	3166	1185.53	951.43	1224.82
1124041603	Koski	Tyler		MD	M	I	680 N Lake Shore Dr	Suite 1000	Chicago	IL	17	60611	1	Metropolitan area core: primary flow within an urbanized area of 50,000 and greater	US	Neurosurgery	Y	22551	Fusion of spine bones with removal of disc at upper spinal column, anterior approach	N	F	14	14	14	11139.9	2077.74	1665.34	1397.17
1124050851	Smith	Stephen	M	M.D.	M	I	100 Navarre Pl	Suite 6600	South Bend	IN	18	46601	1	Metropolitan area core: primary flow within an urbanized area of 50,000 and greater	US	Neurosurgery	Y	22551	Fusion of spine bones with removal of disc at upper spinal column, anterior approach	N	F	12	12	12	5156	1493.48	1188.21	1410.11
1124064795	Marcotte	Paul	J	MD	M	I	3400 Spruce Street	3 Silverstein Bldg	Philadelphia	PA	42	19104	1	Metropolitan area core: primary flow within an urbanized area of 50,000 and greater	US	Neurosurgery	Y	22551	Fusion of spine bones with removal of disc at upper spinal column, anterior approach	N	F	20	20	20	5888	1939.9	1554	1397.17
1124065305	Patel	Sunil	J	MD	M	I	171 Ashley Ave		Charleston	SC	45	29425	1	Metropolitan area core: primary flow within an urbanized area of 50,000 and greater	US	Neurosurgery	Y	22551	Fusion of spine bones with removal of disc at upper spinal column, anterior approach	N	F	16	17	17	11622.6	1551.29	1241.54	1413.38
1124067491	Song	Michael	H	M.D.	M	I	343 Elm St	Suite 202	Reno	NV	32	89503	1	Metropolitan area core: primary flow within an urbanized area of 50,000 and greater	US	Neurosurgery	Y	22551	Fusion of spine bones with removal of disc at upper spinal column, anterior approach	N	F	18	18	18	30379	1839.54	1475.21	1401.87
1124097381	Gibbons	Kevin	J	M.D.	M	I	100 High St	Suite B4	Buffalo	NY	36	14203	1	Metropolitan area core: primary flow within an urbanized area of 50,000 and greater	US	Neurosurgery	Y	22551	Fusion of spine bones with removal of disc at upper spinal column, anterior approach	N	F	14	14	14	3644.52	1313.34	1046.77	1466.84
1124255021	Rhee	Michael	S	M.D.	M	I	2525 Glenn Hendren Dr		Liberty	MO	29	64068	1	Metropolitan area core: primary flow within an urbanized area of 50,000 and greater	US	Neurosurgery	Y	22551	Fusion of spine bones with removal of disc at upper spinal column, anterior approach	N	F	15	15	15	5841.88	1764.91	1413.62	1396.37
1124330170	Murphy	Rory	K	MD	M	I	19841 N 27th Ave Ste 304		Phoenix	AZ	4	85027	1	Metropolitan area core: primary flow within an urbanized area of 50,000 and greater	US	Neurosurgery	Y	22551	Fusion of spine bones with removal of disc at upper spinal column, anterior approach	N	F	14	14	14	8000	1712.08	1368.88	1397.17
1134118789	Arnautovic	Kenan		MD	M	I	6325 Humphreys Blvd		Memphis	TN	47	38120	1	Metropolitan area core: primary flow within an urbanized area of 50,000 and greater	US	Neurosurgery	Y	22551	Fusion of spine bones with removal of disc at upper spinal column, anterior approach	N	F	18	18	18	5300	1588.91	1272.54	1397.17
1134140932	Henry	Matthew	N	M.D.	M	I	3223 N Webb Rd	Suite 1	Wichita	KS	20	67226	1	Metropolitan area core: primary flow within an urbanized area of 50,000 and greater	US	Neurosurgery	Y	22551	Fusion of spine bones with removal of disc at upper spinal column, anterior approach	N	F	48	48	48	5146	1582.85	1266.57	1401.46
1134160161	Wallace	Bradley	A	MD	M	I	800 Prudential Dr	Tower B, 11th Floor	Jacksonville	FL	12	32207	1	Metropolitan area core: primary flow within an urbanized area of 50,000 and greater	US	Neurosurgery	Y	22551	Fusion of spine bones with removal of disc at upper spinal column, anterior approach	N	F	30	30	30	5536	1773.55	1426.54	1420.46
1134163652	Hsu	Gery		MD	M	I	1400 W 4th St		Coffeyville	KS	20	67337	4	Micropolitan area core: primary flow within an urban cluster of 10,000 to 49,999	US	Neurosurgery	Y	22551	Fusion of spine bones with removal of disc at upper spinal column, anterior approach	N	F	15	15	15	3154	1580.02	1261.01	1410.52
1134177108	Jackson	Thad		MD	M	I	1700 Ring Rd		Elizabethtown	KY	21	42701	2	Metropolitan area high commuting: primary flow 30% or more to a urbanized area of 50,000 and greater	US	Neurosurgery	Y	22551	Fusion of spine bones with removal of disc at upper spinal column, anterior approach	N	F	12	12	12	4048.5	1671.22	1339.79	1392.76
1134181571	Gerdes	Jeffrey	S	MD	M	I	1200 Sixth Ave N	Centracare Clinic River Campus/Nerosurgery	St Cloud	MN	27	56303	1	Metropolitan area core: primary flow within an urbanized area of 50,000 and greater	US	Neurosurgery	Y	22551	Fusion of spine bones with removal of disc at upper spinal column, anterior approach	N	F	15	15	15	5628	1518.22	1213.31	1289.59
1134268139	Phelps	Jeremy		MD	M	I	3366 Nw Expressway Ste 250		Oklahoma City	OK	40	73112	1	Metropolitan area core: primary flow within an urbanized area of 50,000 and greater	US	Neurosurgery	Y	22551	Fusion of spine bones with removal of disc at upper spinal column, anterior approach	N	F	13	14	14	3335	1689.62	1354.26	1397.17
1144487174	Aryan	Saeid	E	D.O	M	I	9525 N Beach St Ste 405		Fort Worth	TX	48	76244	1	Metropolitan area core: primary flow within an urbanized area of 50,000 and greater	US	Neurosurgery	Y	22551	Fusion of spine bones with removal of disc at upper spinal column, anterior approach	N	F	23	25	23	8501	1510.27	1209.61	1236.09
1144531161	Crabtree-Wilson	Kelli	L	M.D.	F	I	823 Sw Mulvane St		Topeka	KS	20	66606	1	Metropolitan area core: primary flow within an urbanized area of 50,000 and greater	US	Neurosurgery	Y	22551	Fusion of spine bones with removal of disc at upper spinal column, anterior approach	N	F	22	22	22	3411.69	1467.75	1176.92	1270.15
1154315695	Brewington	Kenneth	C	MD	M	I	500 West Broadway Street	Suite 310	Missoula	MT	30	59802	1	Metropolitan area core: primary flow within an urbanized area of 50,000 and greater	US	Neurosurgery	Y	22551	Fusion of spine bones with removal of disc at upper spinal column, anterior approach	N	F	14	14	14	4197	1809.58	1449.68	1347.27
1154354785	Adkins	Dana	E	M.D.	M	I	100 Woods Rd		Valhalla	NY	36	10595	1	Metropolitan area core: primary flow within an urbanized area of 50,000 and greater	US	Neurosurgery	Y	22551	Fusion of spine bones with removal of disc at upper spinal column, anterior approach	N	F	14	14	14	3510	1698.9	1350.12	1336.18
1154501294	Chang	Steve	W	MD	M	I	1875 W Frye Rd Ste 300		Chandler	AZ	4	85224	1	Metropolitan area core: primary flow within an urbanized area of 50,000 and greater	US	Neurosurgery	Y	22551	Fusion of spine bones with removal of disc at upper spinal column, anterior approach	N	F	18	18	18	7944.44	1715.99	1374.4	1397.17
1154528776	Kostov	Dean	B	MD	M	I	12200 Warwick Blvd	Suite 410	Newport News	VA	51	23601	1	Metropolitan area core: primary flow within an urbanized area of 50,000 and greater	US	Neurosurgery	Y	22551	Fusion of spine bones with removal of disc at upper spinal column, anterior approach	N	F	36	36	36	3300	1765.91	1411.54	1392.86
1154542181	Shanks	Todd	S	MD	M	I	1850 State St		New Albany	IN	18	47150	1	Metropolitan area core: primary flow within an urbanized area of 50,000 and greater	US	Neurosurgery	Y	22551	Fusion of spine bones with removal of disc at upper spinal column, anterior approach	N	F	11	11	11	4041.18	1438.75	1149.65	1266.22
1154558021	Turner	Jay		MD	M	I	2910 N 3rd Ave		Phoenix	AZ	4	85013	1	Metropolitan area core: primary flow within an urbanized area of 50,000 and greater	US	Neurosurgery	Y	22551	Fusion of spine bones with removal of disc at upper spinal column, anterior approach	N	F	18	18	18	7944.44	1612.28	1288.14	1319.55
1154596609	Whitson	Wesley	J	MD	M	I	820 N Chelan Ave		Wenatchee	WA	53	98801	1	Metropolitan area core: primary flow within an urbanized area of 50,000 and greater	US	Neurosurgery	Y	22551	Fusion of spine bones with removal of disc at upper spinal column, anterior approach	N	F	22	22	22	4863.43	1753.58	1383.9	1376
1164414884	Scott	Eric	W	MEDICAL DOCTOR	M	I	6440 W Newberry Rd	Suite 401	Gainesville	FL	12	32605	1	Metropolitan area core: primary flow within an urbanized area of 50,000 and greater	US	Neurosurgery	Y	22551	Fusion of spine bones with removal of disc at upper spinal column, anterior approach	N	F	17	17	17	6500	1696.42	1346.49	1417.72
1164420915	Vaughn	Troy	M	M.D.	M	I	3704 North Blvd	Suite C	Alexandria	LA	22	71301	1	Metropolitan area core: primary flow within an urbanized area of 50,000 and greater	US	Neurosurgery	Y	22551	Fusion of spine bones with removal of disc at upper spinal column, anterior approach	N	F	19	19	19	6786	1687.9	1342.94	1407.83
1164429718	Bonasso	Christian	L	M.D.	M	I	3525 Olentangy River Rd	Suite 5310	Columbus	OH	39	43214	1	Metropolitan area core: primary flow within an urbanized area of 50,000 and greater	US	Neurosurgery	Y	22551	Fusion of spine bones with removal of disc at upper spinal column, anterior approach	N	F	13	13	13	5316	1635.87	1313.84	1356.87
1164457008	Rawson	Raymond	B	MD	M	I	2390 Mitchell Park Dr Ste B		Petoskey	MI	26	49770	7	Small town core: primary flow within an urban cluster of 2,500 to 9,999	US	Neurosurgery	Y	22551	Fusion of spine bones with removal of disc at upper spinal column, anterior approach	N	F	12	12	12	3600	1759.86	1409.43	1397.17
1164489480	Garber	Jason	E	M.D.	M	I	3012 S Durango Dr		Las Vegas	NV	32	89117	1	Metropolitan area core: primary flow within an urbanized area of 50,000 and greater	US	Neurosurgery	Y	22551	Fusion of spine bones with removal of disc at upper spinal column, anterior approach	N	F	14	14	14	17500	1703.46	1365.15	1430.71
1164492021	Samuels	Victoria	R	M.D.	F	I	625 Country Day Rd	Goldsboro Neurological Surgery	Goldsboro	NC	37	27530	1	Metropolitan area core: primary flow within an urbanized area of 50,000 and greater	US	Neurosurgery	Y	22551	Fusion of spine bones with removal of disc at upper spinal column, anterior approach	N	F	14	14	14	5002.71	1685.45	1350.91	1397.17
1164496139	Spangler-Morrison	Wendy	J	M.D.	F	I	5340 College Blvd		Overland Park	KS	20	66211	1	Metropolitan area core: primary flow within an urbanized area of 50,000 and greater	US	Neurosurgery	Y	22551	Fusion of spine bones with removal of disc at upper spinal column, anterior approach	N	F	19	19	19	8631.58	1502.26	1202.02	1397.17
1164535142	Gordon	Charles	R	M.D.	M	I	2737 S Broadway Ave		Tyler	TX	48	75701	1	Metropolitan area core: primary flow within an urbanized area of 50,000 and greater	US	Neurosurgery	Y	22551	Fusion of spine bones with removal of disc at upper spinal column, anterior approach	N	F	14	14	14	4000	1688.29	1348.28	1397.17
1164622908	Wogu	Elijah	U	DO	M	I	620 California Blvd	J	San Luis Obispo	CA	6	93401	1	Metropolitan area core: primary flow within an urbanized area of 50,000 and greater	US	Neurosurgery	Y	22551	Fusion of spine bones with removal of disc at upper spinal column, anterior approach	N	F	18	18	18	5237	1538.42	1217.46	1280.74
1164624516	Lothes	Christian	S	MD	M	I	3223 N Webb Rd	Suite 1	Wichita	KS	20	67226	1	Metropolitan area core: primary flow within an urbanized area of 50,000 and greater	US	Neurosurgery	Y	22551	Fusion of spine bones with removal of disc at upper spinal column, anterior approach	N	F	21	21	21	5146	1613.58	1292.82	1396.33
1164624573	Mcgowan	John	B	MD	M	I	2236 N Merritt Creek Loop Ste A		Coeur D Alene	ID	16	83814	1	Metropolitan area core: primary flow within an urbanized area of 50,000 and greater	US	Neurosurgery	Y	22551	Fusion of spine bones with removal of disc at upper spinal column, anterior approach	N	F	21	21	21	5330	971.04	778.89	723.87
1164717518	Shepherd	Daniel	L	M.D.	M	I	3336 N Futrall Drive		Fayetteville	AR	5	72703	1	Metropolitan area core: primary flow within an urbanized area of 50,000 and greater	US	Neurosurgery	Y	22551	Fusion of spine bones with removal of disc at upper spinal column, anterior approach	N	F	12	12	12	3247	1462.55	1160.83	1411.7
1174057814	Ajayi	Olaide	O	MD	M	I	800 5th Ave Ste 500		Fort Worth	TX	48	76104	1	Metropolitan area core: primary flow within an urbanized area of 50,000 and greater	US	Neurosurgery	Y	22551	Fusion of spine bones with removal of disc at upper spinal column, anterior approach	N	F	13	14	14	5467	1397.47	1115.59	1166.64
1174505887	Alexander	Mathew	T	MD	M	I	1227 3rd St		Corpus Christi	TX	48	78404	1	Metropolitan area core: primary flow within an urbanized area of 50,000 and greater	US	Neurosurgery	Y	22551	Fusion of spine bones with removal of disc at upper spinal column, anterior approach	N	F	14	14	14	6740	1657.03	1324.15	1397.17
1174523872	Pakzaban	Peyman		MDPA	M	I	3801 Vista Rd Ste 440		Pasadena	TX	48	77504	1	Metropolitan area core: primary flow within an urbanized area of 50,000 and greater	US	Neurosurgery	Y	22551	Fusion of spine bones with removal of disc at upper spinal column, anterior approach	N	F	29	30	30	1722.55	1711.29	1372.28	1373.88
1174585640	Mangels	Kyle	J	M.D.	M	I	6802 S Olympia Ave	Suite #275	Tulsa	OK	40	74132	1	Metropolitan area core: primary flow within an urbanized area of 50,000 and greater	US	Neurosurgery	Y	22551	Fusion of spine bones with removal of disc at upper spinal column, anterior approach	N	F	12	12	12	6572.92	1694.59	1353.64	1397.17
1174593164	Salvant	Jackson	B	M.D.	M	I	12200 Warwick Blvd	Suite 410	Newport News	VA	51	23601	1	Metropolitan area core: primary flow within an urbanized area of 50,000 and greater	US	Neurosurgery	Y	22551	Fusion of spine bones with removal of disc at upper spinal column, anterior approach	N	F	11	11	11	3300	1521.8	1235.46	1460.68
1174610174	Thapar	Kamal		MD	M	I	1200 Oakleaf Way	Suite A	Altoona	WI	55	54720	1	Metropolitan area core: primary flow within an urbanized area of 50,000 and greater	US	Neurosurgery	Y	22551	Fusion of spine bones with removal of disc at upper spinal column, anterior approach	N	F	11	11	11	17013.5	1297.28	1038.53	1460.68
1174622831	Mohit	Abdi	A	M.D.	M	I	Cleveland Clinic Spine Institute	9500 Euclid Ave-A41	Cleveland	OH	39	44195	1	Metropolitan area core: primary flow within an urbanized area of 50,000 and greater	US	Neurosurgery	Y	22551	Fusion of spine bones with removal of disc at upper spinal column, anterior approach	N	F	14	14	14	5349.75	1582.46	1284.11	1384.7
1174685192	Goldman	Marc	S	M.D.	M	I	1538 13th. Ave	Suite B300	Columbus	GA	13	31901	1	Metropolitan area core: primary flow within an urbanized area of 50,000 and greater	US	Neurosurgery	Y	22551	Fusion of spine bones with removal of disc at upper spinal column, anterior approach	N	F	14	14	14	7000	1658.61	1328.42	1347.26
1184601304	Vinas	Federico	C	MD	M	I	311 N Clyde Morris Blvd	Ste 560	Daytona Beach	FL	12	32114	1	Metropolitan area core: primary flow within an urbanized area of 50,000 and greater	US	Neurosurgery	Y	22551	Fusion of spine bones with removal of disc at upper spinal column, anterior approach	N	F	12	12	12	5567	1873.43	1501.63	1397.17
1184642175	Lee	Sunghoon		M.D.	M	I	1229 E Seminole St	Suite 220	Springfield	MO	29	65804	1	Metropolitan area core: primary flow within an urbanized area of 50,000 and greater	US	Neurosurgery	Y	22551	Fusion of spine bones with removal of disc at upper spinal column, anterior approach	N	F	22	22	22	6657	1628.72	1305.92	1329.69
1184666737	Naftalis	Richard	C	M.D.	M	I	3600 Gaston Ave	Suite 1158	Dallas	TX	48	75246	1	Metropolitan area core: primary flow within an urbanized area of 50,000 and greater	US	Neurosurgery	Y	22551	Fusion of spine bones with removal of disc at upper spinal column, anterior approach	N	F	12	12	12	4778.81	1122.77	899.74	861.59
1184670135	Monteiro	Paulo		MD	M	I	800 Prudential Dr	Tower B, 11th Floor	Jacksonville	FL	12	32207	1	Metropolitan area core: primary flow within an urbanized area of 50,000 and greater	US	Neurosurgery	Y	22551	Fusion of spine bones with removal of disc at upper spinal column, anterior approach	N	F	13	13	13	5536	1850.21	1478.41	1397.17
1184714180	Kueter	Daniel	B	MD	M	I	1010 E 3rd St	Suite 202	Chattanooga	TN	47	37403	1	Metropolitan area core: primary flow within an urbanized area of 50,000 and greater	US	Neurosurgery	Y	22551	Fusion of spine bones with removal of disc at upper spinal column, anterior approach	N	F	14	14	14	3593	1587.94	1265.67	1391.86
1184858292	Hazzard	Matthew	A	MD	M	I	631 Professional Dr Ste 360		Lawrenceville	GA	13	30046	1	Metropolitan area core: primary flow within an urbanized area of 50,000 and greater	US	Neurosurgery	Y	22551	Fusion of spine bones with removal of disc at upper spinal column, anterior approach	N	F	13	13	13	7045	1641.15	1313.58	1412.76
1184884900	Boah	Akwasi	O	M.D.	M	I	3537 S I 35 E	Suite 308	Denton	TX	48	76210	1.1	Secondary flow 30% to <50% to a larger urbanized area of 50,000 and greater	US	Neurosurgery	Y	22551	Fusion of spine bones with removal of disc at upper spinal column, anterior approach	N	F	12	12	12	5330	1628.44	1305.57	1353.51
1194082842	Tavanaiepour	Kourosh		D.O.	M	I	580 W 8th St		Jacksonville	FL	12	32209	1	Metropolitan area core: primary flow within an urbanized area of 50,000 and greater	US	Neurosurgery	Y	22551	Fusion of spine bones with removal of disc at upper spinal column, anterior approach	N	F	14	14	14	10114.3	1662.21	1331.58	1222.52
1194703025	White	James	B	M.D.	M	I	200 1st St Sw		Rochester	MN	27	55905	1	Metropolitan area core: primary flow within an urbanized area of 50,000 and greater	US	Neurosurgery	Y	22551	Fusion of spine bones with removal of disc at upper spinal column, anterior approach	N	F	20	20	20	4229	1651.1	1324.46	1346.98
1194743732	Nehls	Daniel	G	MD	M	I	1708 Yakima Ave	Ste 105	Tacoma	WA	53	98405	1	Metropolitan area core: primary flow within an urbanized area of 50,000 and greater	US	Neurosurgery	Y	22551	Fusion of spine bones with removal of disc at upper spinal column, anterior approach	N	F	18	18	18	4725.26	1729.58	1381.5	1397.17
1194758508	Rami	Bimal		M.D.	M	I	6535 N Charles St	Ste 600	Baltimore	MD	24	21204	1	Metropolitan area core: primary flow within an urbanized area of 50,000 and greater	US	Neurosurgery	Y	22551	Fusion of spine bones with removal of disc at upper spinal column, anterior approach	N	F	28	28	28	3896.57	1871.68	1503.15	1384.7
1194761403	Hadley	Mark	N	MD	M	I	619 19th Street South		Birmingham	AL	1	35233	1	Metropolitan area core: primary flow within an urbanized area of 50,000 and greater	US	Neurosurgery	Y	22551	Fusion of spine bones with removal of disc at upper spinal column, anterior approach	N	F	12	12	12	7541	1140.27	913.87	851.4
1194761791	Burson	George	T	M.D.	M	I	9601 Lile Dr	Suite 310	Little Rock	AR	5	72205	1	Metropolitan area core: primary flow within an urbanized area of 50,000 and greater	US	Neurosurgery	Y	22551	Fusion of spine bones with removal of disc at upper spinal column, anterior approach	N	F	21	21	21	3657	1561.02	1248.1	1397.17
1194949594	Dreyer	Jason	A	DO	M	I	301 W Poplar St		Walla Walla	WA	53	99362	1	Metropolitan area core: primary flow within an urbanized area of 50,000 and greater	US	Neurosurgery	Y	22551	Fusion of spine bones with removal of disc at upper spinal column, anterior approach	N	F	16	16	16	4666	1403.28	1131.34	1419
1194970434	Gist	Taylor	L	M.D.	M	I	6560 Fannin St	Suite 1200	Houston	TX	48	77030	1	Metropolitan area core: primary flow within an urbanized area of 50,000 and greater	US	Neurosurgery	Y	22551	Fusion of spine bones with removal of disc at upper spinal column, anterior approach	N	F	20	20	20	12400	1796.88	1437.89	1397.17
1205017605	Coppa	Nicholas	D	M.D.	M	I	46 North St		Hyannis	MA	25	2601	1	Metropolitan area core: primary flow within an urbanized area of 50,000 and greater	US	Neurosurgery	Y	22551	Fusion of spine bones with removal of disc at upper spinal column, anterior approach	N	F	13	13	13	4269.95	1707.21	1367.45	1298.29
1205044005	Okor	Mamerhi	O	MD	M	I	619 19th St S		Birmingham	AL	1	35249	99	Unknown	US	Neurosurgery	Y	22551	Fusion of spine bones with removal of disc at upper spinal column, anterior approach	N	F	12	12	12	7541	1548.15	1241.75	1237.07
1205068186	Beecher	Jeffrey	S	DO	M	I	2208 S 17th St Ste 201		Wilmington	NC	37	28401	1	Metropolitan area core: primary flow within an urbanized area of 50,000 and greater	US	Neurosurgery	Y	22551	Fusion of spine bones with removal of disc at upper spinal column, anterior approach	N	F	15	15	15	5011.44	1562.21	1249.97	1304.03
1205148913	Lewis	Evan	M	M.D.	M	I	1717 N E St Ste 422		Pensacola	FL	12	32501	1	Metropolitan area core: primary flow within an urbanized area of 50,000 and greater	US	Neurosurgery	Y	22551	Fusion of spine bones with removal of disc at upper spinal column, anterior approach	N	F	11	11	11	3432.27	1658.76	1328.02	1232.69
1205803814	Ghodsi	Seyed	A	MD	M	I	807 Farson St Ste 136		Belpre	OH	39	45714	1	Metropolitan area core: primary flow within an urbanized area of 50,000 and greater	US	Neurosurgery	Y	22551	Fusion of spine bones with removal of disc at upper spinal column, anterior approach	N	F	18	18	18	3482.8	1732.06	1377.75	1391.83
1205822103	Kager	Christopher	D	MD	M	I	1671 Crooked Oak Dr		Lancaster	PA	42	17601	1	Metropolitan area core: primary flow within an urbanized area of 50,000 and greater	US	Neurosurgery	Y	22551	Fusion of spine bones with removal of disc at upper spinal column, anterior approach	N	F	13	13	13	5178	1743.31	1396.7	1397.16
1205825338	Lindley	James	G	MD	M	I	4 E Jackson Blvd		Savannah	GA	13	31405	1	Metropolitan area core: primary flow within an urbanized area of 50,000 and greater	US	Neurosurgery	Y	22551	Fusion of spine bones with removal of disc at upper spinal column, anterior approach	N	F	19	19	19	8150	1608.1	1280.8	1367.1
1205825932	Yalamanchili	Kennedy		MD	M	I	774 Christiana Rd	Ste 202	Newark	DE	10	19713	1	Metropolitan area core: primary flow within an urbanized area of 50,000 and greater	US	Neurosurgery	Y	22551	Fusion of spine bones with removal of disc at upper spinal column, anterior approach	N	F	26	26	26	8500	1774.32	1419.95	1370.3
1205826955	Hisey	Brent	N	M.D.	M	I	14100 Parkway Commons Dr	Suite 201	Oklahoma City	OK	40	73134	1	Metropolitan area core: primary flow within an urbanized area of 50,000 and greater	US	Neurosurgery	Y	22551	Fusion of spine bones with removal of disc at upper spinal column, anterior approach	N	F	22	22	22	4837.08	1543.47	1236.16	1354.62
1205830221	Roy	Ranjan	S	PH.O., M.D.	M	I	330 Jake Alexander Blvd W	Ste 104	Salisbury	NC	37	28147	1	Metropolitan area core: primary flow within an urbanized area of 50,000 and greater	US	Neurosurgery	Y	22551	Fusion of spine bones with removal of disc at upper spinal column, anterior approach	N	F	27	27	27	4200	1684.99	1342.29	1389.17
1205864345	Rosenblum	Bruce	R	M.D.	M	I	160 Avenue At The Commons		Shrewsbury	NJ	34	7702	1	Metropolitan area core: primary flow within an urbanized area of 50,000 and greater	US	Neurosurgery	Y	22551	Fusion of spine bones with removal of disc at upper spinal column, anterior approach	N	F	20	20	20	66740.4	1157.49	927.91	480.32
1205877651	Ozgur	Burak	M	M.D.	M	I	361 Hospital Rd	Suite 224	Newport Beach	CA	6	92663	1	Metropolitan area core: primary flow within an urbanized area of 50,000 and greater	US	Neurosurgery	Y	22551	Fusion of spine bones with removal of disc at upper spinal column, anterior approach	N	F	15	15	15	18000	1852.66	1476.91	1392.46
1215017637	Glasser	Ryan	S	MD	M	I	5831 Bee Ridge Rd #100	Neurosurgery And Spine Specialists	Sarasota	FL	12	34233	1	Metropolitan area core: primary flow within an urbanized area of 50,000 and greater	US	Neurosurgery	Y	22551	Fusion of spine bones with removal of disc at upper spinal column, anterior approach	N	F	23	23	23	2627.51	1794.95	1439.32	1412.36
1215018510	Robertson	Daniel	P	M.D.	M	I	1901 S.E.18th Ave	Suite 101	Ocala	FL	12	34471	1	Metropolitan area core: primary flow within an urbanized area of 50,000 and greater	US	Neurosurgery	Y	22551	Fusion of spine bones with removal of disc at upper spinal column, anterior approach	N	F	26	26	26	7868.62	1866.52	1494.72	1380.51
1215062518	Colle	Kyle	O	D.O.	M	I	7331 College Pkwy Ste 300		Fort Myers	FL	12	33907	1	Metropolitan area core: primary flow within an urbanized area of 50,000 and greater	US	Neurosurgery	Y	22551	Fusion of spine bones with removal of disc at upper spinal column, anterior approach	N	F	21	21	21	10606	1600.38	1282.11	1413.8
1215195615	Saulle	Dwight		MD	M	I	2860 3rd Ave	Suite 10	Huntington	WV	54	25702	1	Metropolitan area core: primary flow within an urbanized area of 50,000 and greater	US	Neurosurgery	Y	22551	Fusion of spine bones with removal of disc at upper spinal column, anterior approach	N	F	12	12	12	8545	1764.66	1411.84	1397.17
1215909171	Bevering	Carl	G	MD	M	I	4381 S Eason Blvd Ste 602		Tupelo	MS	28	38801	4	Micropolitan area core: primary flow within an urban cluster of 10,000 to 49,999	US	Neurosurgery	Y	22551	Fusion of spine bones with removal of disc at upper spinal column, anterior approach	N	F	12	12	12	5982	1451.06	1164.55	1426.28
1225020555	Soo	Teck	M	MD	M	I	22250 Providence Dr	Suite 601	Southfield	MI	26	48075	1	Metropolitan area core: primary flow within an urbanized area of 50,000 and greater	US	Neurosurgery	Y	22551	Fusion of spine bones with removal of disc at upper spinal column, anterior approach	N	F	16	16	16	13855	1977.91	1576.7	1388.04
1225021702	Snell	Brian		MD	M	I	4120 W Memorial Rd	Suite 300	Oklahoma City	OK	40	73120	1	Metropolitan area core: primary flow within an urbanized area of 50,000 and greater	US	Neurosurgery	Y	22551	Fusion of spine bones with removal of disc at upper spinal column, anterior approach	N	F	18	18	18	10735	1681.7	1346.34	1397.17
1225027956	Sugarman	Michael	G	MD	M	I	774 Christiana Rd	Suite 202	Newark	DE	10	19713	1	Metropolitan area core: primary flow within an urbanized area of 50,000 and greater	US	Neurosurgery	Y	22551	Fusion of spine bones with removal of disc at upper spinal column, anterior approach	N	F	17	17	17	8500	1750.69	1400.01	1356.08
1225048804	Erickson	Robert	K	MD	M	I	712 S Milwaukee Ave		Libertyville	IL	17	60048	1	Metropolitan area core: primary flow within an urbanized area of 50,000 and greater	US	Neurosurgery	Y	22551	Fusion of spine bones with removal of disc at upper spinal column, anterior approach	N	F	18	18	18	15000	1905.46	1522.09	1358.36
1225055858	O'malley	Neil	P	M.D.	M	I	17 Western Maryland Pkwy	Suite 100	Hagerstown	MD	24	21740	1	Metropolitan area core: primary flow within an urbanized area of 50,000 and greater	US	Neurosurgery	Y	22551	Fusion of spine bones with removal of disc at upper spinal column, anterior approach	N	F	11	11	11	7196.91	1840.2	1473.86	1397.17
1225059025	Dickerson	John	R	M.D.	M	I	3223 N Webb Rd	Suite 1	Wichita	KS	20	67226	1	Metropolitan area core: primary flow within an urbanized area of 50,000 and greater	US	Neurosurgery	Y	22551	Fusion of spine bones with removal of disc at upper spinal column, anterior approach	N	F	64	65	65	5146	1587.73	1269.28	1399.14
1225086945	Boedeker	Daniel	J	MD	M	I	6767 S Yale Ave	Suite A	Tulsa	OK	40	74136	1	Metropolitan area core: primary flow within an urbanized area of 50,000 and greater	US	Neurosurgery	Y	22551	Fusion of spine bones with removal of disc at upper spinal column, anterior approach	N	F	16	16	16	1676.82	1681.51	1346.15	1397.17
1225111511	Oh	Dennis	S	MD	M	I	2 Medical Center Dr	Suite 503	Springfield	MA	25	1107	1	Metropolitan area core: primary flow within an urbanized area of 50,000 and greater	US	Neurosurgery	Y	22551	Fusion of spine bones with removal of disc at upper spinal column, anterior approach	N	F	47	47	47	3938	1815.83	1446.82	1393.87
1225252042	Anderson	Joshua	R	MD	M	I	705 Orleans Dr		Grand Island	NE	31	68803	1	Metropolitan area core: primary flow within an urbanized area of 50,000 and greater	US	Neurosurgery	Y	22551	Fusion of spine bones with removal of disc at upper spinal column, anterior approach	N	F	12	12	12	3461	1477.14	1184.41	1338.96
1225299589	Gordon	Amber	S	M.D.	F	I	3 Mobile Infirmary Cir Ste 410		Mobile	AL	1	36607	1	Metropolitan area core: primary flow within an urbanized area of 50,000 and greater	US	Neurosurgery	Y	22551	Fusion of spine bones with removal of disc at upper spinal column, anterior approach	N	F	14	14	14	4500	1455.42	1167.11	1422.12
1235109463	Hampf	Carl	R	M.D.	M	I	2011 Murphy Ave Ste 301		Nashville	TN	47	37203	1	Metropolitan area core: primary flow within an urbanized area of 50,000 and greater	US	Neurosurgery	Y	22551	Fusion of spine bones with removal of disc at upper spinal column, anterior approach	N	F	11	11	11	4136	1582.17	1252.66	1384.75
1235122359	Ryken	Timothy	C	MD	M	I	One Medical Center Dr	Neurosurgery	Lebanon	NH	33	3756	4	Micropolitan area core: primary flow within an urban cluster of 10,000 to 49,999	US	Neurosurgery	Y	22551	Fusion of spine bones with removal of disc at upper spinal column, anterior approach	N	F	18	19	19	16471.3	1764.49	1409.77	1374.37
1235170341	Criscuolo	Gregory	R	M.D.	M	I	330 Washington St	Suite 540	Norwich	CT	9	6360	1	Metropolitan area core: primary flow within an urbanized area of 50,000 and greater	US	Neurosurgery	Y	22551	Fusion of spine bones with removal of disc at upper spinal column, anterior approach	N	F	18	18	18	6859	1824.13	1464.77	1416.58
1235330432	Campbell	Peter	G	M.D.	M	I	1500 Line Ave Ste 200		Shreveport	LA	22	71101	1	Metropolitan area core: primary flow within an urbanized area of 50,000 and greater	US	Neurosurgery	Y	22551	Fusion of spine bones with removal of disc at upper spinal column, anterior approach	N	F	21	21	21	11316.4	1791.2	1432	1397.17
1235333022	Kalhorn	Stephen	P	M.D.	M	I	171 Ashley Ave		Charleston	SC	45	29425	1	Metropolitan area core: primary flow within an urbanized area of 50,000 and greater	US	Neurosurgery	Y	22551	Fusion of spine bones with removal of disc at upper spinal column, anterior approach	N	F	11	11	11	14885.6	1448.63	1158.14	1182.83
1235346354	Cameron	Brian		MD	M	I	1250 E Marshall St	Neurosurgery	Richmond	VA	51	23298	1	Metropolitan area core: primary flow within an urbanized area of 50,000 and greater	US	Neurosurgery	Y	22551	Fusion of spine bones with removal of disc at upper spinal column, anterior approach	N	F	11	11	11	7161.45	1754.34	1404.16	1396.97
1235363888	Kalani	Maziyar	A	M.D.	M	I	13400 E Shea Blvd		Scottsdale	AZ	4	85259	1	Metropolitan area core: primary flow within an urbanized area of 50,000 and greater	US	Neurosurgery	Y	22551	Fusion of spine bones with removal of disc at upper spinal column, anterior approach	N	F	17	17	17	2491.42	1332.81	1054.89	1203.12
1235373218	Holland	Christopher	M	M.D., PH.D.	M	I	225 Baldwin Ave		Charlotte	NC	37	28204	1	Metropolitan area core: primary flow within an urbanized area of 50,000 and greater	US	Neurosurgery	Y	22551	Fusion of spine bones with removal of disc at upper spinal column, anterior approach	N	F	16	16	16	8242	1678.06	1343.52	1397.17
1245202274	Blankenship	James	B	MD	M	I	2793 E Millennium	Suite 1	Fayetteville	AR	5	72703	1	Metropolitan area core: primary flow within an urbanized area of 50,000 and greater	US	Neurosurgery	Y	22551	Fusion of spine bones with removal of disc at upper spinal column, anterior approach	N	F	12	12	12	3955	773.95	617.49	698.59
1245214238	Hunt	Gabriel		M.D.	M	I	444 S San Vicente Blvd Ste 800		Los Angeles	CA	6	90048	1	Metropolitan area core: primary flow within an urbanized area of 50,000 and greater	US	Neurosurgery	Y	22551	Fusion of spine bones with removal of disc at upper spinal column, anterior approach	N	F	19	19	19	45873.7	1156.62	924.78	689.39
1245215409	Afshar	John	K	MD	M	I	901 Village Blvd Ste 702		West Palm Beach	FL	12	33409	1	Metropolitan area core: primary flow within an urbanized area of 50,000 and greater	US	Neurosurgery	Y	22551	Fusion of spine bones with removal of disc at upper spinal column, anterior approach	N	F	15	15	15	4594	1941.85	1565.79	1420.46
1245231729	Atkins	Donald	P	MD	M	I	4410 Medical Dr	Ste 610	San Antonio	TX	48	78229	1	Metropolitan area core: primary flow within an urbanized area of 50,000 and greater	US	Neurosurgery	Y	22551	Fusion of spine bones with removal of disc at upper spinal column, anterior approach	N	F	13	13	13	5000	1676.37	1343.49	1397.17
1245236157	Yingling	David	G	M.D.	M	I	150 S Mount Auburn Rd Ste 320		Cape Girardeau	MO	29	63703	1	Metropolitan area core: primary flow within an urbanized area of 50,000 and greater	US	Neurosurgery	Y	22551	Fusion of spine bones with removal of disc at upper spinal column, anterior approach	N	F	16	16	16	5213	1593.39	1274.8	1325.15
1245251743	Barnett	David	W	M.D.	M	I	3600 Gaston Ave	Suite 907	Dallas	TX	48	75246	1	Metropolitan area core: primary flow within an urbanized area of 50,000 and greater	US	Neurosurgery	Y	22551	Fusion of spine bones with removal of disc at upper spinal column, anterior approach	N	F	17	17	17	9646.41	1471.7	1189.13	1458.81
1245313253	Obasi	Chinyere	N	MD	M	I	3219 Central Ave	Suite 200	Kearney	NE	31	68847	4	Micropolitan area core: primary flow within an urban cluster of 10,000 to 49,999	US	Neurosurgery	Y	22551	Fusion of spine bones with removal of disc at upper spinal column, anterior approach	N	F	17	18	18	3461	1404.88	1126.02	1280.74
1245390095	Stokes	John	K	M.D.	M	I	1600 W 38th St	Suite 200	Austin	TX	48	78731	1	Metropolitan area core: primary flow within an urbanized area of 50,000 and greater	US	Neurosurgery	Y	22551	Fusion of spine bones with removal of disc at upper spinal column, anterior approach	N	F	11	11	11	5189	1482.79	1187.85	1365.42
1245400167	Panchal	Ripul	R	DO	M	I	1600 Coit Rd Ste 406		Plano	TX	48	75075	1	Metropolitan area core: primary flow within an urbanized area of 50,000 and greater	US	Neurosurgery	Y	22551	Fusion of spine bones with removal of disc at upper spinal column, anterior approach	N	F	14	14	14	5226.36	1570.68	1254.14	1328.56
1245405661	O'shaughnessy	Brian	A	MD	M	I	2011 Murphy Ave	Suite 301	Nashville	TN	47	37203	1	Metropolitan area core: primary flow within an urbanized area of 50,000 and greater	US	Neurosurgery	Y	22551	Fusion of spine bones with removal of disc at upper spinal column, anterior approach	N	F	16	16	16	4136	1406.93	1119.79	1321.98
1245448083	Fleming	James		MD	M	I	931 Chatham Ln		Columbus	OH	39	43221	1	Metropolitan area core: primary flow within an urbanized area of 50,000 and greater	US	Neurosurgery	Y	22551	Fusion of spine bones with removal of disc at upper spinal column, anterior approach	N	F	11	11	11	5316	1629.31	1299.71	1416.73
1245467604	Harrison	Jason	F	MD	M	I	550 Redmond Rd Nw		Rome	GA	13	30165	1	Metropolitan area core: primary flow within an urbanized area of 50,000 and greater	US	Neurosurgery	Y	22551	Fusion of spine bones with removal of disc at upper spinal column, anterior approach	N	F	28	29	29	8700	1693.12	1359.93	1406.68
1255350104	Bidiwala	Shaad	B	M.D	M	I	3600 Gaston Ave	Suite 907	Dallas	TX	48	75246	1	Metropolitan area core: primary flow within an urbanized area of 50,000 and greater	US	Neurosurgery	Y	22551	Fusion of spine bones with removal of disc at upper spinal column, anterior approach	N	F	22	22	22	9480.64	1690.26	1354.93	1365.42
1255494563	Malhotra	Neil	R	MD	M	I	3400 Spruce St	3 Silverstein Building	Philadelphia	PA	42	19104	1	Metropolitan area core: primary flow within an urbanized area of 50,000 and greater	US	Neurosurgery	Y	22551	Fusion of spine bones with removal of disc at upper spinal column, anterior approach	N	F	12	12	12	5888	1821.97	1458.18	1317.12
1265411151	Jestus	Joseph	A	M.D.	M	I	105 S Willow Ave	Suite 200	Cookeville	TN	47	38501	4	Micropolitan area core: primary flow within an urban cluster of 10,000 to 49,999	US	Neurosurgery	Y	22551	Fusion of spine bones with removal of disc at upper spinal column, anterior approach	N	F	19	19	19	6600	1578.18	1261.34	1397.17
1265424204	Nees	Jeffrey	P	MD	M	I	3110 Sw 89th St Ste 200e		Oklahoma City	OK	40	73159	1	Metropolitan area core: primary flow within an urbanized area of 50,000 and greater	US	Neurosurgery	Y	22551	Fusion of spine bones with removal of disc at upper spinal column, anterior approach	N	F	15	15	15	6566.04	1394.83	1109.86	1149.17
1265424543	Potts	Eric	A	MD	M	I	13345 Illinois St		Carmel	IN	18	46032	1	Metropolitan area core: primary flow within an urbanized area of 50,000 and greater	US	Neurosurgery	Y	22551	Fusion of spine bones with removal of disc at upper spinal column, anterior approach	N	F	13	14	14	7188	1511.64	1209.24	1347.27
1265469571	Tobler	William	D	MD	M	I	3825 Edwards Rd Ste 300		Cincinnati	OH	39	45209	1	Metropolitan area core: primary flow within an urbanized area of 50,000 and greater	US	Neurosurgery	Y	22551	Fusion of spine bones with removal of disc at upper spinal column, anterior approach	N	F	16	16	16	8712	1682.97	1349.09	1337.14
1265473516	Dalrymple	Stephen		MD	M	I	722 Newman Rd		New Bern	NC	37	28562	1	Metropolitan area core: primary flow within an urbanized area of 50,000 and greater	US	Neurosurgery	Y	22551	Fusion of spine bones with removal of disc at upper spinal column, anterior approach	N	F	35	36	35	7659.54	1625.53	1290.32	1353.15
1265495014	Soumekh	M	H	M.D.	M	I	8008 Frost St	Suite 401	San Diego	CA	6	92123	1	Metropolitan area core: primary flow within an urbanized area of 50,000 and greater	US	Neurosurgery	Y	22551	Fusion of spine bones with removal of disc at upper spinal column, anterior approach	N	F	11	11	11	6400	1748.7	1377.84	1379.96
1265512685	Knego	Robert	S	MD	M	I	5831 Bee Ridge Road	#100 Neurosurgery And Spine Specialists	Sarasota	FL	12	34233	1	Metropolitan area core: primary flow within an urbanized area of 50,000 and greater	US	Neurosurgery	Y	22551	Fusion of spine bones with removal of disc at upper spinal column, anterior approach	N	F	21	21	21	1903.25	1856.86	1485.06	1397.17
1265520027	Oliver	Mark	D	M.D.	M	I	1901 Se 18th Ave	Suite 101	Ocala	FL	12	34471	1	Metropolitan area core: primary flow within an urbanized area of 50,000 and greater	US	Neurosurgery	Y	22551	Fusion of spine bones with removal of disc at upper spinal column, anterior approach	N	F	22	22	22	8665.64	1826.21	1466.2	1411.35
1265551485	Hoover	Jason	M	M.D.	M	I	8441 State Highway 47	Suite 4300	Bryan	TX	48	77807	1	Metropolitan area core: primary flow within an urbanized area of 50,000 and greater	US	Neurosurgery	Y	22551	Fusion of spine bones with removal of disc at upper spinal column, anterior approach	N	F	14	14	14	4229	1617.88	1285.58	1336.18
1265606644	Grunch	Betsy	H	MD	F	I	1240 Jesse Jewell Pkwy Se	Ste 300	Gainesville	GA	13	30501	1	Metropolitan area core: primary flow within an urbanized area of 50,000 and greater	US	Neurosurgery	Y	22551	Fusion of spine bones with removal of disc at upper spinal column, anterior approach	N	F	14	15	15	7279.83	1565.51	1256.19	1327.3
1265684518	Rosen	David	S	M.D.	M	I	1605 W Fairbanks Ave		Winter Park	FL	12	32789	1	Metropolitan area core: primary flow within an urbanized area of 50,000 and greater	US	Neurosurgery	Y	22551	Fusion of spine bones with removal of disc at upper spinal column, anterior approach	N	F	13	13	13	5886.92	1643.78	1314.88	1336.98
1275504730	El-Kalliny	Magdy	M	M.D.	M	I	75 Hail Knob Rd		Somerset	KY	21	42503	4	Micropolitan area core: primary flow within an urban cluster of 10,000 to 49,999	US	Neurosurgery	Y	22551	Fusion of spine bones with removal of disc at upper spinal column, anterior approach	N	F	19	19	19	3705	1646.63	1315.2	1397.17
1275518797	Yundt	Kent	D	MD	M	I	2275 Ne Doctors Dr		Bend	OR	41	97701	1	Metropolitan area core: primary flow within an urbanized area of 50,000 and greater	US	Neurosurgery	Y	22551	Fusion of spine bones with removal of disc at upper spinal column, anterior approach	N	F	16	16	16	4849.32	1661.19	1328.81	1397.17
1275534539	Banks	Jason	T	MD	M	I	201 Governors Drive	1st Floor	Huntsville	AL	1	35801	1	Metropolitan area core: primary flow within an urbanized area of 50,000 and greater	US	Neurosurgery	Y	22551	Fusion of spine bones with removal of disc at upper spinal column, anterior approach	N	F	14	14	14	4739	1644.77	1297.59	1377.22
1275584922	Smith	Darin	W	MD	M	I	701 10th St Se		Cedar Rapids	IA	19	52403	1	Metropolitan area core: primary flow within an urbanized area of 50,000 and greater	US	Neurosurgery	Y	22551	Fusion of spine bones with removal of disc at upper spinal column, anterior approach	N	F	11	11	11	3914.55	1585.49	1272.14	1397.17
1275609489	Anderson	Thomas	S	MD	M	I	1106 Chuck Dawley Blvd	Suite 200	Mt Pleasant	SC	45	29464	1	Metropolitan area core: primary flow within an urbanized area of 50,000 and greater	US	Neurosurgery	Y	22551	Fusion of spine bones with removal of disc at upper spinal column, anterior approach	N	F	45	45	45	5786.67	1532.71	1227.49	1347.68
1275707689	Zavala	Gerardo		MD	M	I	4611 Centerview		San Antonio	TX	48	78228	1	Metropolitan area core: primary flow within an urbanized area of 50,000 and greater	US	Neurosurgery	Y	22551	Fusion of spine bones with removal of disc at upper spinal column, anterior approach	N	F	14	14	14	9776	1669.96	1324.72	1385.06
1275724320	Badr	Yaser		M.D.	M	I	1500 E Chevy Chase Dr Ste 204		Glendale	CA	6	91206	1	Metropolitan area core: primary flow within an urbanized area of 50,000 and greater	US	Neurosurgery	Y	22551	Fusion of spine bones with removal of disc at upper spinal column, anterior approach	N	F	12	12	12	6780	934.1	748.63	702.76
1275736365	Whisenhunt	Thomas	R	M.D. PHD	M	I	1510 Forest Ave		Montgomery	AL	1	36106	1	Metropolitan area core: primary flow within an urbanized area of 50,000 and greater	US	Neurosurgery	Y	22551	Fusion of spine bones with removal of disc at upper spinal column, anterior approach	N	F	17	17	17	5400	1506.24	1217.86	1438.25
1275738023	Caron	Michael	J	MD	M	I	120 Spalding Dr	Suite 207	Naperville	IL	17	60540	1	Metropolitan area core: primary flow within an urbanized area of 50,000 and greater	US	Neurosurgery	Y	22551	Fusion of spine bones with removal of disc at upper spinal column, anterior approach	N	F	11	11	11	3971	1979.16	1586.85	1397.17
1275748212	Edgar	Rickie	L	M.D.	M	I	1675 Leahy St Ste 401a		Muskegon	MI	26	49442	1	Metropolitan area core: primary flow within an urbanized area of 50,000 and greater	US	Neurosurgery	Y	22551	Fusion of spine bones with removal of disc at upper spinal column, anterior approach	N	F	23	23	23	3127	1695.78	1364.72	1412.36
1275762262	Ackerman	Paul	D	M.D.	M	I	7447 W Talcott Ave Ste 340		Chicago	IL	17	60631	1	Metropolitan area core: primary flow within an urbanized area of 50,000 and greater	US	Neurosurgery	Y	22551	Fusion of spine bones with removal of disc at upper spinal column, anterior approach	N	F	16	16	16	11237.5	1314.61	1053.14	957.06
1275809584	Walsh	Marietta	E	D.O.	F	I	2710 Saint Francis Dr	Suite 110	Waterloo	IA	19	50702	1	Metropolitan area core: primary flow within an urbanized area of 50,000 and greater	US	Neurosurgery	Y	22551	Fusion of spine bones with removal of disc at upper spinal column, anterior approach	N	F	16	17	17	6690.65	1443.5	1154.29	1392.24
1285604454	Abram	Steven	R	M.D.	M	I	2011 Murphy Ave	Suite 301	Nashville	TN	47	37203	1	Metropolitan area core: primary flow within an urbanized area of 50,000 and greater	US	Neurosurgery	Y	22551	Fusion of spine bones with removal of disc at upper spinal column, anterior approach	N	F	11	11	11	4136	1242.05	980.22	1092.09
1285654632	Caruso	John	R	M.D.	M	I	17 Western Maryland Pkwy		Hagerstown	MD	24	21740	1	Metropolitan area core: primary flow within an urbanized area of 50,000 and greater	US	Neurosurgery	Y	22551	Fusion of spine bones with removal of disc at upper spinal column, anterior approach	N	F	13	13	13	4971	1708.45	1379.58	1431.28
1285700369	Sharma	Mudit		MD	M	I	8650 Sudley Rd Ste 315		Manassas	VA	51	20110	1	Metropolitan area core: primary flow within an urbanized area of 50,000 and greater	US	Neurosurgery	Y	22551	Fusion of spine bones with removal of disc at upper spinal column, anterior approach	N	F	20	20	20	5226	1761.07	1402.3	1389.41
1285721225	Harsh	Carter	S	MD	M	I	800 St Vincents Drive	#700	Birmingham	AL	1	35205	1	Metropolitan area core: primary flow within an urbanized area of 50,000 and greater	US	Neurosurgery	Y	22551	Fusion of spine bones with removal of disc at upper spinal column, anterior approach	N	F	14	14	14	9000	1645.51	1318.68	1397.16
1285771543	Szentirmai	Oszkar		MD	M	I	509 Se Riverside Dr	Suite 203	Stuart	FL	12	34994	1	Metropolitan area core: primary flow within an urbanized area of 50,000 and greater	US	Neurosurgery	Y	22551	Fusion of spine bones with removal of disc at upper spinal column, anterior approach	N	F	21	21	21	6781	1929.79	1547.11	1330.64
1285876946	Ahmad	Faiz	U	MD	M	I	1611 Nw 12th Ave		Miami	FL	12	33136	1	Metropolitan area core: primary flow within an urbanized area of 50,000 and greater	US	Neurosurgery	Y	22551	Fusion of spine bones with removal of disc at upper spinal column, anterior approach	N	F	11	11	11	7025.18	1544.73	1222.91	1192.54
1295029510	Rossi	Nicholas	B	MD	M	I	375 N Wall St Ste P530		Kankakee	IL	17	60901	1	Metropolitan area core: primary flow within an urbanized area of 50,000 and greater	US	Neurosurgery	Y	22551	Fusion of spine bones with removal of disc at upper spinal column, anterior approach	N	F	15	15	15	5390.13	1502.61	1205.06	1280.74
1295056802	Tan	Lee	A	M.D.	M	I	400 Parnassus Ave		San Francisco	CA	6	94143	1	Metropolitan area core: primary flow within an urbanized area of 50,000 and greater	US	Neurosurgery	Y	22551	Fusion of spine bones with removal of disc at upper spinal column, anterior approach	N	F	15	15	15	8499	1885.1	1531.71	1420.46
1295782670	Rahman	Salim		M.D.	M	I	3801 S National Ave	West Tower, Suite 700	Springfield	MO	29	65807	1	Metropolitan area core: primary flow within an urbanized area of 50,000 and greater	US	Neurosurgery	Y	22551	Fusion of spine bones with removal of disc at upper spinal column, anterior approach	N	F	14	15	15	6785.66	1615.24	1293.96	1411.28
1295811982	Frankel	Roger	H	MD	M	I	2001 Peachtree Rd Ne	Suite 575	Atlanta	GA	13	30309	1	Metropolitan area core: primary flow within an urbanized area of 50,000 and greater	US	Neurosurgery	Y	22551	Fusion of spine bones with removal of disc at upper spinal column, anterior approach	N	F	15	15	15	6075	1795.99	1440.03	1397.17
1295841435	Gentry	Jonathon	B	MD	M	I	705 Quail Creek Dr		Amarillo	TX	48	79124	1	Metropolitan area core: primary flow within an urbanized area of 50,000 and greater	US	Neurosurgery	Y	22551	Fusion of spine bones with removal of disc at upper spinal column, anterior approach	N	F	14	14	14	1974.1	1504.13	1205.76	1371.09
1295861342	Johnson	Michele	M	M.D.	F	I	2001 Peachtree Rd Ne	Suite 575	Atlanta	GA	13	30309	1	Metropolitan area core: primary flow within an urbanized area of 50,000 and greater	US	Neurosurgery	Y	22551	Fusion of spine bones with removal of disc at upper spinal column, anterior approach	N	F	21	21	21	5677.23	1608.76	1294.65	1314
1295894731	Macdonald	Bart	A	M.D.	M	I	470 Northside Cherokee Blvd Ste 170		Canton	GA	13	30115	1	Metropolitan area core: primary flow within an urbanized area of 50,000 and greater	US	Neurosurgery	Y	22551	Fusion of spine bones with removal of disc at upper spinal column, anterior approach	N	F	13	13	13	5194.69	1794.8	1438.84	1397.17
1295972305	Roeser	Andrew	C	M.D.	M	I	6560 Fannin St	Suite 1200	Houston	TX	48	77030	1	Metropolitan area core: primary flow within an urbanized area of 50,000 and greater	US	Neurosurgery	Y	22551	Fusion of spine bones with removal of disc at upper spinal column, anterior approach	N	F	21	21	21	12400	1800.12	1441.13	1397.17
1306830674	Harpring	John	E	MD	M	I	210 E Gray St	Suite 1105	Louisville	KY	21	40202	1	Metropolitan area core: primary flow within an urbanized area of 50,000 and greater	US	Neurosurgery	Y	22551	Fusion of spine bones with removal of disc at upper spinal column, anterior approach	N	F	34	34	34	4977	1197.03	960.38	971.4
1306849575	Clark	Shawn	B	M.D.	M	I	6701 Airport Blvd Ste D146		Mobile	AL	1	36608	1	Metropolitan area core: primary flow within an urbanized area of 50,000 and greater	US	Neurosurgery	Y	22551	Fusion of spine bones with removal of disc at upper spinal column, anterior approach	N	F	20	20	20	4566	1571.04	1260.55	1414.63
1306876172	Bohinski	Robert	J	M.D., PHD.	M	I	3825 Edwards Rd	Suite 300	Cincinnati	OH	39	45209	1	Metropolitan area core: primary flow within an urbanized area of 50,000 and greater	US	Neurosurgery	Y	22551	Fusion of spine bones with removal of disc at upper spinal column, anterior approach	N	F	16	16	16	8712	1755.38	1406.51	1397.17
1306950654	Zubay	Geoffrey		M.D	M	I	9200 Pinecroft Dr	Ste. 130	Shenandoah	TX	48	77380	1.1	Secondary flow 30% to <50% to a larger urbanized area of 50,000 and greater	US	Neurosurgery	Y	22551	Fusion of spine bones with removal of disc at upper spinal column, anterior approach	N	F	14	14	14	5004.37	1677.13	1340.95	1393.94
1306954029	Benzil	Deborah	L	MD	F	I	110 S Bedford Rd	Care Mount Medical Pc	Mount Kisco	NY	36	10549	1	Metropolitan area core: primary flow within an urbanized area of 50,000 and greater	US	Neurosurgery	Y	22551	Fusion of spine bones with removal of disc at upper spinal column, anterior approach	N	F	15	15	15	8250	1623.91	1298.3	1420.46
1316008071	Dones Vazquez	Jose	G	M.D.	M	I	597 W Sesame Dr	Suite D	Harlingen	TX	48	78550	1	Metropolitan area core: primary flow within an urbanized area of 50,000 and greater	US	Neurosurgery	Y	22551	Fusion of spine bones with removal of disc at upper spinal column, anterior approach	N	F	11	11	11	2541.09	1681.87	1348.99	1397.17
1316048911	Lee	David	C	MD	M	I	3688 Veterans Memorial Dr	Ste 200	Hattiesburg	MS	28	39401	1	Metropolitan area core: primary flow within an urbanized area of 50,000 and greater	US	Neurosurgery	Y	22551	Fusion of spine bones with removal of disc at upper spinal column, anterior approach	N	F	26	26	26	9000	1533.01	1232.48	1389.78
1316136377	Le	Tien	V	M.D.	M	I	1110 Nikki View Dr		Brandon	FL	12	33511	1	Metropolitan area core: primary flow within an urbanized area of 50,000 and greater	US	Neurosurgery	Y	22551	Fusion of spine bones with removal of disc at upper spinal column, anterior approach	N	F	16	16	16	18645.4	1691.6	1337.02	1353.51
1316975832	Prall	John Adair		M.D.	M	I	7780 S Broadway	Suite 350	Littleton	CO	8	80122	1	Metropolitan area core: primary flow within an urbanized area of 50,000 and greater	US	Neurosurgery	Y	22551	Fusion of spine bones with removal of disc at upper spinal column, anterior approach	N	F	16	16	16	9045	1773.85	1409.8	1388.45
1326018326	Mehta	Rajesh	V	M.D.	M	I	10710 Midlothian Tpke	Suite 138	Richmond	VA	51	23235	1	Metropolitan area core: primary flow within an urbanized area of 50,000 and greater	US	Neurosurgery	Y	22551	Fusion of spine bones with removal of disc at upper spinal column, anterior approach	N	F	12	12	12	5114	1768.64	1418.67	1397.17
1326032889	Donich	Dane	J	MD	M	I	3378 West Market Street		Fairlawn	OH	39	44333	1	Metropolitan area core: primary flow within an urbanized area of 50,000 and greater	US	Neurosurgery	Y	22551	Fusion of spine bones with removal of disc at upper spinal column, anterior approach	N	F	11	11	11	3101	1742.98	1392.27	1395.38
1326046236	Adamson	Tim	E	MD	M	I	225 Baldwin Ave		Charlotte	NC	37	28204	1	Metropolitan area core: primary flow within an urbanized area of 50,000 and greater	US	Neurosurgery	Y	22551	Fusion of spine bones with removal of disc at upper spinal column, anterior approach	N	F	16	16	16	8041	1685.06	1348.1	1394.8
1326046327	Dix	Gary	A	MD	M	I	1000 Bestgate Rd Ste 400		Annapolis	MD	24	21401	1	Metropolitan area core: primary flow within an urbanized area of 50,000 and greater	US	Neurosurgery	Y	22551	Fusion of spine bones with removal of disc at upper spinal column, anterior approach	N	F	23	23	23	6841.74	1257.14	1001.47	703.46
1326055849	Lycette	Christopher		MD	M	I	1250 S Cedar Crest Blvd	Suite 400	Allentown	PA	42	18103	1	Metropolitan area core: primary flow within an urbanized area of 50,000 and greater	US	Neurosurgery	Y	22551	Fusion of spine bones with removal of disc at upper spinal column, anterior approach	N	F	18	18	18	3706.67	1706.11	1366.96	1411.61
1326236324	Guthikonda	Bharat			M	I	1501 Kings Hwy	Department Of Neurosurgery	Shreveport	LA	22	71103	1	Metropolitan area core: primary flow within an urbanized area of 50,000 and greater	US	Neurosurgery	Y	22551	Fusion of spine bones with removal of disc at upper spinal column, anterior approach	N	F	23	23	23	4894	1693.78	1361.17	1381.98
1326246836	Phillips	Gabriel	H	MD	M	I	920 Doug White Dr Ste 460		Myrtle Beach	SC	45	29572	1	Metropolitan area core: primary flow within an urbanized area of 50,000 and greater	US	Neurosurgery	Y	22551	Fusion of spine bones with removal of disc at upper spinal column, anterior approach	N	F	17	17	17	5934.59	1587.34	1275.4	1417.72
1326337023	Gogela	Steven	L	MD	M	I	2222 S 16th St Ste 305		Lincoln	NE	31	68502	1	Metropolitan area core: primary flow within an urbanized area of 50,000 and greater	US	Neurosurgery	Y	22551	Fusion of spine bones with removal of disc at upper spinal column, anterior approach	N	F	20	20	20	5241	1491.89	1192.53	1356.53
1336106764	Greene	George	M	M.D.	M	I	2725 S 144th St Ste 212		Omaha	NE	31	68144	1	Metropolitan area core: primary flow within an urbanized area of 50,000 and greater	US	Neurosurgery	Y	22551	Fusion of spine bones with removal of disc at upper spinal column, anterior approach	N	F	13	13	13	3475	1523.56	1218.1	1397.17
1336116052	Chang	David	T	MD	M	I	1835 County Road C W	Suite 150	Roseville	MN	27	55113	1	Metropolitan area core: primary flow within an urbanized area of 50,000 and greater	US	Neurosurgery	Y	22551	Fusion of spine bones with removal of disc at upper spinal column, anterior approach	N	F	11	11	11	7230.68	1638.34	1309.02	1393.19
1336127745	Weil	Stuart	M	M.D.	M	I	6624 Fannin St	Suite 2360	Houston	TX	48	77030	1	Metropolitan area core: primary flow within an urbanized area of 50,000 and greater	US	Neurosurgery	Y	22551	Fusion of spine bones with removal of disc at upper spinal column, anterior approach	N	F	12	12	12	7100	1785.39	1426.4	1397.17
1336198209	Chahlavi	Ali		M.D.	M	I	4205 Belfort Rd	Joe Adams Building Suite 1100	Jacksonville	FL	12	32216	1	Metropolitan area core: primary flow within an urbanized area of 50,000 and greater	US	Neurosurgery	Y	22551	Fusion of spine bones with removal of disc at upper spinal column, anterior approach	N	F	32	32	32	5583	1813.79	1444.2	1398.86
1336283795	Brown	Adam	P	F.A.C.S.	M	I	2800 Ashton Dr Ste 200		Wilmington	NC	37	28412	1	Metropolitan area core: primary flow within an urbanized area of 50,000 and greater	US	Neurosurgery	Y	22551	Fusion of spine bones with removal of disc at upper spinal column, anterior approach	N	F	17	17	17	14716	1590.56	1266.38	1408.59
1336330463	Owen	Justin	L	MD	M	I	1111 Medical Center Blvd	Ste S750	Marrero	LA	22	70072	1	Metropolitan area core: primary flow within an urbanized area of 50,000 and greater	US	Neurosurgery	Y	22551	Fusion of spine bones with removal of disc at upper spinal column, anterior approach	N	F	14	14	14	12000	1648.03	1317.63	1297.37
1346225984	Robinson	John	R	MD	M	I	509 Se Riverside Dr	Ste 203	Stuart	FL	12	34994	1	Metropolitan area core: primary flow within an urbanized area of 50,000 and greater	US	Neurosurgery	Y	22551	Fusion of spine bones with removal of disc at upper spinal column, anterior approach	N	F	11	11	11	4594	2038.72	1635.8	1397.17
1346245966	Woodham	David	B	MD	M	I	4300 W Main St Ste 405		Dothan	AL	1	36305	1	Metropolitan area core: primary flow within an urbanized area of 50,000 and greater	US	Neurosurgery	Y	22551	Fusion of spine bones with removal of disc at upper spinal column, anterior approach	N	F	11	11	11	4466	1653.54	1326.71	1397.16
1346263514	Lovell	Laverne	R	MD	M	I	6325 Humphreys Blvd		Memphis	TN	47	38120	1	Metropolitan area core: primary flow within an urbanized area of 50,000 and greater	US	Neurosurgery	Y	22551	Fusion of spine bones with removal of disc at upper spinal column, anterior approach	N	F	15	15	15	5300	1335.65	1082.18	1467.03
1346270832	Ritland	Stephen	L	MD	M	I	107 E Oak Ave		Flagstaff	AZ	4	86001	1	Metropolitan area core: primary flow within an urbanized area of 50,000 and greater	US	Neurosurgery	Y	22551	Fusion of spine bones with removal of disc at upper spinal column, anterior approach	N	F	19	19	19	4747	1637.34	1280.15	1383.45
1346276961	Grundmeyer	Raymond	W	M.D.	M	I	3223 N Webb Rd	Suite 1	Wichita	KS	20	67226	1	Metropolitan area core: primary flow within an urbanized area of 50,000 and greater	US	Neurosurgery	Y	22551	Fusion of spine bones with removal of disc at upper spinal column, anterior approach	N	F	24	24	24	5146	1615.62	1293.59	1395.09
1346296258	Doorly	Terence	P	MD	M	I	4 Centennial Dr	Suite 204	Peabody	MA	25	1960	1	Metropolitan area core: primary flow within an urbanized area of 50,000 and greater	US	Neurosurgery	Y	22551	Fusion of spine bones with removal of disc at upper spinal column, anterior approach	N	F	12	12	12	7122.92	1802.67	1440.19	1397.17
1346488038	Kainth	Koijan	S	MD	M	I	1441 Woodstead Ct Ste 300		The Woodlands	TX	48	77380	1.1	Secondary flow 30% to <50% to a larger urbanized area of 50,000 and greater	US	Neurosurgery	Y	22551	Fusion of spine bones with removal of disc at upper spinal column, anterior approach	N	F	15	15	15	2000	1679.53	1344.91	1397.17
1346569589	Wright	Ernest	J	MD	M	I	2011 Murphy Ave Ste 3011		Nashville	TN	47	37203	1	Metropolitan area core: primary flow within an urbanized area of 50,000 and greater	US	Neurosurgery	Y	22551	Fusion of spine bones with removal of disc at upper spinal column, anterior approach	N	F	11	11	11	4136	1499.93	1177.83	1314.39
1356383806	Foroohar	Mina		M.D.	F	I	880 W Central Rd	Suite 3200	Arlington Heights	IL	17	60005	1	Metropolitan area core: primary flow within an urbanized area of 50,000 and greater	US	Neurosurgery	Y	22551	Fusion of spine bones with removal of disc at upper spinal column, anterior approach	N	F	13	13	13	11000	2051.86	1639.46	1397.17
1356445712	Aaronson	Oran	S	MD	M	I	2011 Murphy Ave Ste 301		Nashville	TN	47	37203	1	Metropolitan area core: primary flow within an urbanized area of 50,000 and greater	US	Neurosurgery	Y	22551	Fusion of spine bones with removal of disc at upper spinal column, anterior approach	N	F	20	20	20	4136	1473.4	1181.44	1425.43
1356495782	Johnson	Richard	W	MD	M	I	9525 Queens Blvd	2nd Fl Neurosurgery Dept	Rego Park	NY	36	11374	1	Metropolitan area core: primary flow within an urbanized area of 50,000 and greater	US	Neurosurgery	Y	22551	Fusion of spine bones with removal of disc at upper spinal column, anterior approach	N	F	13	13	13	2541.59	1375.73	1103.37	777.04
1356570287	Vasilakis	Michail		M.D.	M	I	400 Matthew St Ste 101		Marietta	OH	39	45750	4	Micropolitan area core: primary flow within an urban cluster of 10,000 to 49,999	US	Neurosurgery	Y	22551	Fusion of spine bones with removal of disc at upper spinal column, anterior approach	N	F	16	16	16	3482.8	1680.59	1342.62	1353.51
1356630735	Reintjes	Stephen		M.D.	M	I	2750 Clay Edwards Dr Ste 410		North Kansas City	MO	29	64116	1	Metropolitan area core: primary flow within an urbanized area of 50,000 and greater	US	Neurosurgery	Y	22551	Fusion of spine bones with removal of disc at upper spinal column, anterior approach	N	F	13	13	13	3672.85	1550.71	1240.13	1253.15
1356632897	Shakir	Hakeem	J		M	I	608 Nw 9th St Ste 5010		Oklahoma City	OK	40	73102	1	Metropolitan area core: primary flow within an urbanized area of 50,000 and greater	US	Neurosurgery	Y	22551	Fusion of spine bones with removal of disc at upper spinal column, anterior approach	N	F	15	15	15	3576	1595.83	1275.84	1329.42
1366444275	Bhatti	Sana	U	M.D.	M	I	2312 N Nevada Ave	Suite 100	Colorado Springs	CO	8	80907	1	Metropolitan area core: primary flow within an urbanized area of 50,000 and greater	US	Neurosurgery	Y	22551	Fusion of spine bones with removal of disc at upper spinal column, anterior approach	N	F	11	11	11	13767.2	1790.08	1431.7	1397.17
1366480972	Benalcazar	Hugo	E	MD	M	I	206 S Hays St		Bel Air	MD	24	21014	1.1	Secondary flow 30% to <50% to a larger urbanized area of 50,000 and greater	US	Neurosurgery	Y	22551	Fusion of spine bones with removal of disc at upper spinal column, anterior approach	N	F	28	28	28	5000	1870.78	1493.91	1347.27
1366576845	Wells-Roth	David		M.D.	M	I	113 W Essex St Ste 204a		Maywood	NJ	34	7607	1	Metropolitan area core: primary flow within an urbanized area of 50,000 and greater	US	Neurosurgery	Y	22551	Fusion of spine bones with removal of disc at upper spinal column, anterior approach	N	F	11	11	11	1952.76	1895.7	1513.78	1397.17
1366700361	Villar	Christopher	F	M.D.	M	I	5153 N 9th Ave Ste 302		Pensacola	FL	12	32504	1	Metropolitan area core: primary flow within an urbanized area of 50,000 and greater	US	Neurosurgery	Y	22551	Fusion of spine bones with removal of disc at upper spinal column, anterior approach	N	F	24	24	24	5632.06	1688.57	1353.95	1324.4
1376511840	Bowdino	Bradley	S	M.D.	M	I	8005 Farnam Dr	Suite 305	Omaha	NE	31	68114	1	Metropolitan area core: primary flow within an urbanized area of 50,000 and greater	US	Neurosurgery	Y	22551	Fusion of spine bones with removal of disc at upper spinal column, anterior approach	N	F	13	13	13	8000	1470.98	1177.27	1397.17
1376531814	Calhoun	James	M	MD	M	I	4020 Richards Rd	Suite I	North Little Rock	AR	5	72117	1	Metropolitan area core: primary flow within an urbanized area of 50,000 and greater	US	Neurosurgery	Y	22551	Fusion of spine bones with removal of disc at upper spinal column, anterior approach	N	F	18	18	18	3200	1491.45	1178.53	1397.17
1376579383	Kast	John	M	M.D.	M	I	426 E. Doctor Hicks Blvd		Florence	AL	1	35630	1	Metropolitan area core: primary flow within an urbanized area of 50,000 and greater	US	Neurosurgery	Y	22551	Fusion of spine bones with removal of disc at upper spinal column, anterior approach	N	F	14	14	14	3154	1622.23	1295.4	1397.16
1376662726	Macdougall	David	J	D.O., F.A.C.O.S., PA	M	I	4201 Garth Rd Ste 205		Baytown	TX	48	77521	1	Metropolitan area core: primary flow within an urbanized area of 50,000 and greater	US	Neurosurgery	Y	22551	Fusion of spine bones with removal of disc at upper spinal column, anterior approach	N	F	12	12	12	5450	1767.99	1409	1397.17
1376713917	Meyrat	Richard	B	MD	M	I	1411 N Beckley Ave	Pav Iii Ste#152	Dallas	TX	48	75203	1	Metropolitan area core: primary flow within an urbanized area of 50,000 and greater	US	Neurosurgery	Y	22551	Fusion of spine bones with removal of disc at upper spinal column, anterior approach	N	F	13	13	13	6951	1739.38	1388.98	1393.1
1386603553	Cook	Judson	H	MD	M	I	1950 Bluegrass Cir	Ste 170	Cheyenne	WY	56	82009	1	Metropolitan area core: primary flow within an urbanized area of 50,000 and greater	US	Neurosurgery	Y	22551	Fusion of spine bones with removal of disc at upper spinal column, anterior approach	N	F	11	11	11	5113.64	1645.44	1317.03	1358.98
1386607257	Laurent	Jeffrey	J	M.D.	M	I	6261 E Virginia Beach Blvd	Suite 200	Norfolk	VA	51	23502	1	Metropolitan area core: primary flow within an urbanized area of 50,000 and greater	US	Neurosurgery	Y	22551	Fusion of spine bones with removal of disc at upper spinal column, anterior approach	N	F	16	16	16	9243.5	1712.62	1373.59	1353.51
1386643468	Partington	Jonathan	P	M.D.	M	I	6261 E Virginia Beach Blvd	Ste 200	Norfolk	VA	51	23502	1	Metropolitan area core: primary flow within an urbanized area of 50,000 and greater	US	Neurosurgery	Y	22551	Fusion of spine bones with removal of disc at upper spinal column, anterior approach	N	F	14	14	14	14820	1651.87	1318.95	1414.33
1386671790	Armstrong	Larry	A	DO	M	I	3336 N Futrall Drive		Fayetteville	AR	5	72703	1	Metropolitan area core: primary flow within an urbanized area of 50,000 and greater	US	Neurosurgery	Y	22551	Fusion of spine bones with removal of disc at upper spinal column, anterior approach	N	F	30	30	30	3247	1557.93	1245.01	1397.17
1386745321	Paullus	Wayne	C	MD	M	I	705 Quail Creek Dr		Amarillo	TX	48	79106	1	Metropolitan area core: primary flow within an urbanized area of 50,000 and greater	US	Neurosurgery	Y	22551	Fusion of spine bones with removal of disc at upper spinal column, anterior approach	N	F	15	15	15	1664.42	1679.58	1343.62	1394.16
1386818284	Veeravagu	Anand		MD	M	I	300 Pasteur Dr		Stanford	CA	6	94305	1	Metropolitan area core: primary flow within an urbanized area of 50,000 and greater	US	Neurosurgery	Y	22551	Fusion of spine bones with removal of disc at upper spinal column, anterior approach	N	F	14	14	14	7723.73	1930.76	1546.87	1397.17
1396701504	Hadden	Anthony	G	M.D.	M	I	2275 Ne Doctors Dr	Suite 2	Bend	OR	41	97701	1	Metropolitan area core: primary flow within an urbanized area of 50,000 and greater	US	Neurosurgery	Y	22551	Fusion of spine bones with removal of disc at upper spinal column, anterior approach	N	F	13	13	13	4860.91	1538.05	1231.24	1289.7
1396712170	Naff	Neal	J	MD	M	I	2700 Quarry Lake Dr	Ste 360	Baltimore	MD	24	21209	1	Metropolitan area core: primary flow within an urbanized area of 50,000 and greater	US	Neurosurgery	Y	22551	Fusion of spine bones with removal of disc at upper spinal column, anterior approach	N	F	14	14	14	6701.79	1896.98	1521.49	1347.27
1396744397	Gerber	Mark	B	M.D.	M	I	6101 Pine Ridge Rd # Desk10		Naples	FL	12	34119	1	Metropolitan area core: primary flow within an urbanized area of 50,000 and greater	US	Neurosurgery	Y	22551	Fusion of spine bones with removal of disc at upper spinal column, anterior approach	N	F	22	22	22	24220	1976.92	1583.16	1365.42
1396819371	Kern	Richard	L	M.D.	M	I	3808 Kemp Blvd Ste A		Wichita Falls	TX	48	76308	1	Metropolitan area core: primary flow within an urbanized area of 50,000 and greater	US	Neurosurgery	Y	22551	Fusion of spine bones with removal of disc at upper spinal column, anterior approach	N	F	18	18	18	5081	1607.2	1278.02	1352.93
1396829735	Reichwage	Brett	D		M	I	1717 N E St	Suite 422	Pensacola	FL	12	32501	1	Metropolitan area core: primary flow within an urbanized area of 50,000 and greater	US	Neurosurgery	Y	22551	Fusion of spine bones with removal of disc at upper spinal column, anterior approach	N	F	18	18	18	3720	1861.59	1489.79	1397.17
1396947776	Brown	Steven	W	MD	M	I	1850 Hickory St	Suite 101	Abilene	TX	48	79601	1	Metropolitan area core: primary flow within an urbanized area of 50,000 and greater	US	Neurosurgery	Y	22551	Fusion of spine bones with removal of disc at upper spinal column, anterior approach	N	F	18	18	18	4235	1551.87	1255.98	1435.98
1407173453	Nixon Gaddis	Menarvia		MD	F	I	1860 Chadwick Dr Ste 305		Jackson	MS	28	39204	1	Metropolitan area core: primary flow within an urbanized area of 50,000 and greater	US	Neurosurgery	Y	22551	Fusion of spine bones with removal of disc at upper spinal column, anterior approach	N	F	11	11	11	4389.82	1574.44	1257.56	1392.93
1407806292	Liker	Mark	A	M.D.	M	I	1520 San Pablo St Ste 3800		Los Angeles	CA	6	90033	1	Metropolitan area core: primary flow within an urbanized area of 50,000 and greater	US	Neurosurgery	Y	22551	Fusion of spine bones with removal of disc at upper spinal column, anterior approach	N	F	12	12	12	33700	1828.8	1462.4	1397.17
1407858830	Dirisio	Darryl	J	M.D.	M	I	47 New Scotland Ave		Albany	NY	36	12208	1	Metropolitan area core: primary flow within an urbanized area of 50,000 and greater	US	Neurosurgery	Y	22551	Fusion of spine bones with removal of disc at upper spinal column, anterior approach	N	F	19	19	19	4996	1580.52	1258.68	1408.9
1407874068	Zimmerman	Christian	G	MD	M	I	6140 Curtisian Ave	Suite 400	Boise	ID	16	83704	1	Metropolitan area core: primary flow within an urbanized area of 50,000 and greater	US	Neurosurgery	Y	22551	Fusion of spine bones with removal of disc at upper spinal column, anterior approach	N	F	19	19	19	7082	1557.23	1231.6	1385.29
1407875016	Ronderos	Juan	F	M.D.	M	I	3 Mobile Infirmary Cir Ste 410		Mobile	AL	1	36607	1	Metropolitan area core: primary flow within an urbanized area of 50,000 and greater	US	Neurosurgery	Y	22551	Fusion of spine bones with removal of disc at upper spinal column, anterior approach	N	F	18	18	18	4500	1503.78	1201.92	1358.36
1417085978	Leary	Scott	P	MD	M	I	6645 Alvarado Rd	Suite 4000	San Diego	CA	6	92120	1	Metropolitan area core: primary flow within an urbanized area of 50,000 and greater	US	Neurosurgery	Y	22551	Fusion of spine bones with removal of disc at upper spinal column, anterior approach	N	F	18	18	18	10000	870.29	695.19	698.59
1417287517	Fahim	Daniel	K	MD	M	I	29275 Northwestern Hwy	Ste 100	Southfield	MI	26	48034	1	Metropolitan area core: primary flow within an urbanized area of 50,000 and greater	US	Neurosurgery	Y	22551	Fusion of spine bones with removal of disc at upper spinal column, anterior approach	N	F	14	15	14	30574.8	1864.65	1495.32	1311.48
1417903022	Forget	Thomas	R	M.D.	M	I	621 S New Ballas Rd	Suite 297a	Saint Louis	MO	29	63141	1	Metropolitan area core: primary flow within an urbanized area of 50,000 and greater	US	Neurosurgery	Y	22551	Fusion of spine bones with removal of disc at upper spinal column, anterior approach	N	F	13	13	13	4718.08	1771.77	1420.81	1397.17
1417923541	Dusseau	John	J	M.D.	M	I	2780 Cleveland Ave	Suite 819	Fort Myers	FL	12	33901	1	Metropolitan area core: primary flow within an urbanized area of 50,000 and greater	US	Neurosurgery	Y	22551	Fusion of spine bones with removal of disc at upper spinal column, anterior approach	N	F	17	17	17	8111	2029.01	1626.09	1397.17
1417933706	Lewis	P Jeffrey		MD	M	I	550 Orchard Park Rd	Suite A105	West Seneca	NY	36	14224	1	Metropolitan area core: primary flow within an urbanized area of 50,000 and greater	US	Neurosurgery	Y	22551	Fusion of spine bones with removal of disc at upper spinal column, anterior approach	N	F	30	30	30	5965	1606.33	1279.49	1403.54
1417978016	Michael	Christopher	B	M.D.	M	I	6080 N Central Expy Ste 150		Dallas	TX	48	75206	1	Metropolitan area core: primary flow within an urbanized area of 50,000 and greater	US	Neurosurgery	Y	22551	Fusion of spine bones with removal of disc at upper spinal column, anterior approach	N	F	11	11	11	9571.55	1652.01	1324.49	1333.66
1427005420	Hunter	William	D	M.D.	M	I	2555 Court Dr	Suite 400	Gastonia	NC	37	28054	1	Metropolitan area core: primary flow within an urbanized area of 50,000 and greater	US	Neurosurgery	Y	22551	Fusion of spine bones with removal of disc at upper spinal column, anterior approach	N	F	19	19	19	10814	1553.17	1253.84	1433.94
1427020452	Shah	Jawad	A	MD	M	I	4800 S Saginaw St	Ste1800	Flint	MI	26	48507	1	Metropolitan area core: primary flow within an urbanized area of 50,000 and greater	US	Neurosurgery	Y	22551	Fusion of spine bones with removal of disc at upper spinal column, anterior approach	N	F	15	15	15	17325	1730.48	1395.24	1420.46
1427044924	Fox	Douglas	J	MD	M	I	5625 Eiger Rd Ste 115		Austin	TX	48	78735	1	Metropolitan area core: primary flow within an urbanized area of 50,000 and greater	US	Neurosurgery	Y	22551	Fusion of spine bones with removal of disc at upper spinal column, anterior approach	N	F	17	17	17	4970	1585.93	1271.33	1280.47
1427045772	Kuhlengel	Keith	R	MD	M	I	1671 Crooked Oak Dr	Lancaster Neuroscience & Spine Associates	Lancaster	PA	42	17601	1	Metropolitan area core: primary flow within an urbanized area of 50,000 and greater	US	Neurosurgery	Y	22551	Fusion of spine bones with removal of disc at upper spinal column, anterior approach	N	F	12	12	12	5178	1751.62	1405.01	1397.16
1427080894	Peterson	Brent	P	DO	M	I	3336 N. Futrall Drive		Fayetteville	AR	5	72703	1	Metropolitan area core: primary flow within an urbanized area of 50,000 and greater	US	Neurosurgery	Y	22551	Fusion of spine bones with removal of disc at upper spinal column, anterior approach	N	F	17	17	17	3247	1561.74	1244.76	1393.19
1427090448	Adams	Mark		M.D	M	I	5400 Mackinaw Rd	Suite 2300	Saginaw	MI	26	48604	1	Metropolitan area core: primary flow within an urbanized area of 50,000 and greater	US	Neurosurgery	Y	22551	Fusion of spine bones with removal of disc at upper spinal column, anterior approach	N	F	23	23	23	3320	1691.86	1360.8	1412.36
1427093038	Jobe	Kirk	W	M.D.	M	I	603 7th St S	#540	Saint Petersburg	FL	12	33701	1	Metropolitan area core: primary flow within an urbanized area of 50,000 and greater	US	Neurosurgery	Y	22551	Fusion of spine bones with removal of disc at upper spinal column, anterior approach	N	F	18	18	18	7000	1784.85	1433.7	1416.58
1427261429	Boehm	Peter	E	MD	M	I	1010 E 3rd St Ste 202		Chattanooga	TN	47	37403	1	Metropolitan area core: primary flow within an urbanized area of 50,000 and greater	US	Neurosurgery	Y	22551	Fusion of spine bones with removal of disc at upper spinal column, anterior approach	N	F	20	20	20	3593	1591.07	1266.31	1389.41
1427373265	Rivkin	Mark	A	D.O.	M	I	1055 Bowles Ave	Suite 200	Fenton	MO	29	63026	1	Metropolitan area core: primary flow within an urbanized area of 50,000 and greater	US	Neurosurgery	Y	22551	Fusion of spine bones with removal of disc at upper spinal column, anterior approach	N	F	14	14	14	7200	1685.09	1346.66	1347.27
1437102597	Amundson	Eric	W	M.D.	M	I	2470 Flowood Drive		Flowood	MS	28	39232	1	Metropolitan area core: primary flow within an urbanized area of 50,000 and greater	US	Neurosurgery	Y	22551	Fusion of spine bones with removal of disc at upper spinal column, anterior approach	N	F	13	13	13	11060	1553.8	1234.5	1390.56
1437105194	Moriarity	John	L	M.D.	M	I	2470 Flowood Drive		Flowood	MS	28	39232	1	Metropolitan area core: primary flow within an urbanized area of 50,000 and greater	US	Neurosurgery	Y	22551	Fusion of spine bones with removal of disc at upper spinal column, anterior approach	N	F	11	11	11	11060	1558.74	1246.18	1397.17
1437131513	Hopkins	Timothy	E	MD	M	I	102 N Magdalen St		San Angelo	TX	48	76903	1	Metropolitan area core: primary flow within an urbanized area of 50,000 and greater	US	Neurosurgery	Y	22551	Fusion of spine bones with removal of disc at upper spinal column, anterior approach	N	F	11	11	11	4600	1563.45	1249.85	1397.17
1437440757	Patel	Prayash	G		M	I	1010 E 3rd St	Suite 202	Chattanooga	TN	47	37403	1	Metropolitan area core: primary flow within an urbanized area of 50,000 and greater	US	Neurosurgery	Y	22551	Fusion of spine bones with removal of disc at upper spinal column, anterior approach	N	F	11	11	11	3593	1579.45	1264.44	1397.17
1437487188	Oh	Michael	C	M.D. PHD.	M	I	1411 N Beckley Ave	Pav Iii Ste#152	Dallas	TX	48	75203	1	Metropolitan area core: primary flow within an urbanized area of 50,000 and greater	US	Neurosurgery	Y	22551	Fusion of spine bones with removal of disc at upper spinal column, anterior approach	N	F	26	27	27	6951	1599.45	1284.78	1423.04
1437487709	Shaw	Andrew	B	M.D.	M	I	800 Prudential Dr Ste 1100		Jacksonville	FL	12	32207	1	Metropolitan area core: primary flow within an urbanized area of 50,000 and greater	US	Neurosurgery	Y	22551	Fusion of spine bones with removal of disc at upper spinal column, anterior approach	N	F	22	22	22	5536	1854.9	1483.1	1397.17
1447217666	Brennan	James	J	MD	M	I	301 Riverview Ave Ste 202a		Norfolk	VA	51	23510	1	Metropolitan area core: primary flow within an urbanized area of 50,000 and greater	US	Neurosurgery	Y	22551	Fusion of spine bones with removal of disc at upper spinal column, anterior approach	N	F	13	13	13	3510	1664.47	1339.51	1420.57
1447235577	Feldman	Robert	P	M.D.	M	I	1032 Mar Walt Dr	Suite 250	Fort Walton Beach	FL	12	32547	1	Metropolitan area core: primary flow within an urbanized area of 50,000 and greater	US	Neurosurgery	Y	22551	Fusion of spine bones with removal of disc at upper spinal column, anterior approach	N	F	11	11	11	9429	1590.25	1286.05	1460.68
1447275854	Day	Richard	A	MD	M	I	1190 Westwood Dr		Hamilton	MT	30	59840	7	Small town core: primary flow within an urban cluster of 2,500 to 9,999	US	Neurosurgery	Y	22551	Fusion of spine bones with removal of disc at upper spinal column, anterior approach	N	F	11	11	11	7885.58	1802.5	1446.23	1333.66
1447406509	Chan	Michael		M.D.	M	I	1430 22nd St		Sacramento	CA	6	95816	1	Metropolitan area core: primary flow within an urbanized area of 50,000 and greater	US	Neurosurgery	Y	22551	Fusion of spine bones with removal of disc at upper spinal column, anterior approach	N	F	17	18	18	5082	1676.88	1327.03	1336.03
1457322406	Esce	Phillip	G	M.D.	M	I	1075 Boiling Springs Rd		Spartanburg	SC	45	29303	1	Metropolitan area core: primary flow within an urbanized area of 50,000 and greater	US	Neurosurgery	Y	22551	Fusion of spine bones with removal of disc at upper spinal column, anterior approach	N	F	15	15	15	7119	1509.37	1219.79	1435.48
1457325466	Rodrigue	Tina	C	MD	F	I	4000 Coliseum Dr Ste 200a		Hampton	VA	51	23666	1	Metropolitan area core: primary flow within an urbanized area of 50,000 and greater	US	Neurosurgery	Y	22551	Fusion of spine bones with removal of disc at upper spinal column, anterior approach	N	F	14	14	14	3510	1761.57	1411.6	1397.17
1457354383	Durward	Quentin	J	MD	M	I	575 N Sioux Point Rd		Dakota Dunes	SD	46	57049	1	Metropolitan area core: primary flow within an urbanized area of 50,000 and greater	US	Neurosurgery	Y	22551	Fusion of spine bones with removal of disc at upper spinal column, anterior approach	N	F	16	16	16	5755.38	1585.24	1269.62	1397.17
1457356255	Hamilton	Harold	B	M.D.	M	I	205 Woodhew Dr	Ste 200	Waco	TX	48	76712	1	Metropolitan area core: primary flow within an urbanized area of 50,000 and greater	US	Neurosurgery	Y	22551	Fusion of spine bones with removal of disc at upper spinal column, anterior approach	N	F	33	33	33	6520	1668.56	1330.79	1371.21
1457415754	Yeh	Peter	J	M.D.	M	I	4888 Loop Central Dr	Ste 540	Houston	TX	48	77081	1	Metropolitan area core: primary flow within an urbanized area of 50,000 and greater	US	Neurosurgery	Y	22551	Fusion of spine bones with removal of disc at upper spinal column, anterior approach	N	F	11	11	11	24272.7	1653.34	1321.89	1270.16
1457460370	Randle	James	M	M.D.	M	I	5500 North St		Nacogdoches	TX	48	75965	5	Micropolitan high commuting: primary flow 30% or more to a urban cluster of 10,000 to 49,999	US	Neurosurgery	Y	22551	Fusion of spine bones with removal of disc at upper spinal column, anterior approach	N	F	14	14	14	4594	1653.01	1320.13	1397.17
1457553836	Beshay	Joseph	E	MD	M	I	7777 Forest Ln Ste A337		Dallas	TX	48	75230	1	Metropolitan area core: primary flow within an urbanized area of 50,000 and greater	US	Neurosurgery	Y	22551	Fusion of spine bones with removal of disc at upper spinal column, anterior approach	N	F	23	23	23	5330	1293.01	1030.63	1067.85
1457563587	Sweaney	Joshua	C	D.O.	M	I	1905 W 32nd St	Suite 403	Joplin	MO	29	64804	1	Metropolitan area core: primary flow within an urbanized area of 50,000 and greater	US	Neurosurgery	Y	22551	Fusion of spine bones with removal of disc at upper spinal column, anterior approach	N	F	20	20	20	5539.6	1397	1119.21	1008.58
1457619967	Brown	Matthew	T	M.D.	M	I	1910 Blanding St		Columbia	SC	45	29201	1	Metropolitan area core: primary flow within an urbanized area of 50,000 and greater	US	Neurosurgery	Y	22551	Fusion of spine bones with removal of disc at upper spinal column, anterior approach	N	F	12	12	12	6134	1615.69	1284.52	1390.55
1467405233	Main	John	T	DO	M	I	1725 Se 28th Loop Ste 102		Ocala	FL	12	34471	1	Metropolitan area core: primary flow within an urbanized area of 50,000 and greater	US	Neurosurgery	Y	22551	Fusion of spine bones with removal of disc at upper spinal column, anterior approach	N	F	13	13	13	6880	1876.99	1505.19	1397.17
1467441766	Eppley	Matthew	J	MD	M	I	774 Christiana Rd	Suite 202	Newark	DE	10	19713	1	Metropolitan area core: primary flow within an urbanized area of 50,000 and greater	US	Neurosurgery	Y	22551	Fusion of spine bones with removal of disc at upper spinal column, anterior approach	N	F	17	17	17	8500	1757.19	1406.5	1356.08
1467453886	Tao	Cheng	W	MD	M	I	201 Governors Drive	1st Floor	Huntsville	AL	1	35801	1	Metropolitan area core: primary flow within an urbanized area of 50,000 and greater	US	Neurosurgery	Y	22551	Fusion of spine bones with removal of disc at upper spinal column, anterior approach	N	F	15	15	15	4739	1592.9	1282.82	1415.51
1467477463	Elshihabi	Said		MD	M	I	718 Cherokee St Ne		Marietta	GA	13	30060	1	Metropolitan area core: primary flow within an urbanized area of 50,000 and greater	US	Neurosurgery	Y	22551	Fusion of spine bones with removal of disc at upper spinal column, anterior approach	N	F	16	17	16	22515.4	1608.54	1291.91	1348.68
1467542449	Boehm	Peter	E	M.D.	M	I	1010 E 3rd St Ste 202		Chattanooga	TN	47	37403	1	Metropolitan area core: primary flow within an urbanized area of 50,000 and greater	US	Neurosurgery	Y	22551	Fusion of spine bones with removal of disc at upper spinal column, anterior approach	N	F	11	11	11	538.95	256.05	205.35	111.77
1467547547	Ball	Bret	G	MD	M	I	200 1st St Sw		Rochester	MN	27	55905	1	Metropolitan area core: primary flow within an urbanized area of 50,000 and greater	US	Neurosurgery	Y	22551	Fusion of spine bones with removal of disc at upper spinal column, anterior approach	N	F	12	12	12	12637	1664.87	1304.1	1384.23
1467616672	Schapiro	Robert	N	M.D.	M	I	2 Medical Center Dr	Suite 503	Springfield	MA	25	1107	1	Metropolitan area core: primary flow within an urbanized area of 50,000 and greater	US	Neurosurgery	Y	22551	Fusion of spine bones with removal of disc at upper spinal column, anterior approach	N	F	19	19	19	3938	1822.05	1456.41	1397.17
1467618025	Halpin	Ryan	J	M.D.	M	I	3901 Capital Mall Dr Sw	Ste A	Olympia	WA	53	98502	1	Metropolitan area core: primary flow within an urbanized area of 50,000 and greater	US	Neurosurgery	Y	22551	Fusion of spine bones with removal of disc at upper spinal column, anterior approach	N	F	15	15	15	5248	1682.48	1347.05	1410.11
1467650663	Jarrell	Stuart	T	MD	M	I	225 Baldwin Ave		Charlotte	NC	37	28204	1	Metropolitan area core: primary flow within an urbanized area of 50,000 and greater	US	Neurosurgery	Y	22551	Fusion of spine bones with removal of disc at upper spinal column, anterior approach	N	F	21	21	21	8041	1658.84	1329.23	1376.55
1467656728	Reames	Davis	L	M.D.	M	I	4 Jackson Blvd.		Savannah	GA	13	31405	1	Metropolitan area core: primary flow within an urbanized area of 50,000 and greater	US	Neurosurgery	Y	22551	Fusion of spine bones with removal of disc at upper spinal column, anterior approach	N	F	14	14	14	8150	1727.62	1385.2	1397.16
1477503597	Gocio	Allan	C	M.D.	M	I	310 Buttercup Dr		Mountain Home	AR	5	72653	4	Micropolitan area core: primary flow within an urban cluster of 10,000 to 49,999	US	Neurosurgery	Y	22551	Fusion of spine bones with removal of disc at upper spinal column, anterior approach	N	F	14	14	14	2386	1581.99	1269.07	1397.17
1477512762	Watt	Tim	J	M.D.	M	I	4141 5th St		Rapid City	SD	46	57701	1	Metropolitan area core: primary flow within an urbanized area of 50,000 and greater	US	Neurosurgery	Y	22551	Fusion of spine bones with removal of disc at upper spinal column, anterior approach	N	F	12	12	12	7097.83	1605.41	1283.93	1397.17
1477536100	Gallo	Catherine	J	MD	F	I	74b Centennial Loop	Suite 100	Eugene	OR	41	97401	1	Metropolitan area core: primary flow within an urbanized area of 50,000 and greater	US	Neurosurgery	Y	22551	Fusion of spine bones with removal of disc at upper spinal column, anterior approach	N	F	18	18	18	5088.83	1673.74	1332.94	1388.91
1477552552	Vincent	David	A	M.D.	M	I	5716 Cleveland St Ste 200		Virginia Beach	VA	51	23462	1	Metropolitan area core: primary flow within an urbanized area of 50,000 and greater	US	Neurosurgery	Y	22551	Fusion of spine bones with removal of disc at upper spinal column, anterior approach	N	F	14	14	14	8850.29	1771.35	1421.38	1397.17
1477554517	Johnson	John	D	MD	M	I	4715 Whitesburg Dr Se		Huntsville	AL	1	35802	1	Metropolitan area core: primary flow within an urbanized area of 50,000 and greater	US	Neurosurgery	Y	22551	Fusion of spine bones with removal of disc at upper spinal column, anterior approach	N	F	25	25	25	4600	1646.83	1320	1397.16
1477564441	Harron	Raymond	V	D.O.	M	I	150 Spartan Dr		Salem	VA	51	24153	1	Metropolitan area core: primary flow within an urbanized area of 50,000 and greater	US	Neurosurgery	Y	22551	Fusion of spine bones with removal of disc at upper spinal column, anterior approach	N	F	12	12	12	5500	1451.56	1159.92	1455.39
1477754513	Petr	Michael	J	MD, PHD	M	I	7807 Baymeadows Rd E Ste 208		Jacksonville	FL	12	32256	1	Metropolitan area core: primary flow within an urbanized area of 50,000 and greater	US	Neurosurgery	Y	22551	Fusion of spine bones with removal of disc at upper spinal column, anterior approach	N	F	19	19	19	5580	1604.34	1275.18	1207.18
1477780906	Reding	Jonathan	A	M.D.	M	I	9601 Baptist Health Dr	#310	Little Rock	AR	5	72205	1	Metropolitan area core: primary flow within an urbanized area of 50,000 and greater	US	Neurosurgery	Y	22551	Fusion of spine bones with removal of disc at upper spinal column, anterior approach	N	F	13	13	13	3657	1470.13	1181.28	1424.04
1477814648	Lynagh	Robert	M	D.O.	M	I	1500 Lansdowne Ave		Darby	PA	42	19023	1	Metropolitan area core: primary flow within an urbanized area of 50,000 and greater	US	Neurosurgery	Y	22551	Fusion of spine bones with removal of disc at upper spinal column, anterior approach	N	F	12	12	12	4009.75	1856.19	1482.96	1397.17
1487626560	Huffmon	George	V	MD	M	I	2208 S 17th St	Suite 201	Wilmington	NC	37	28401	1	Metropolitan area core: primary flow within an urbanized area of 50,000 and greater	US	Neurosurgery	Y	22551	Fusion of spine bones with removal of disc at upper spinal column, anterior approach	N	F	13	13	13	5011.44	1605.32	1282.6	1342.41
1487647517	Traynelis	Vincent	C	MD	M	I	1725 W Harrison St	Suite 970	Chicago	IL	17	60612	1	Metropolitan area core: primary flow within an urbanized area of 50,000 and greater	US	Neurosurgery	Y	22551	Fusion of spine bones with removal of disc at upper spinal column, anterior approach	N	F	16	16	16	6399.75	2087.62	1675.22	1397.17
1487647616	Reiss	Steven	J	MD	M	I	3900 Kresge Way	Ste 51	Louisville	KY	21	40207	1	Metropolitan area core: primary flow within an urbanized area of 50,000 and greater	US	Neurosurgery	Y	22551	Fusion of spine bones with removal of disc at upper spinal column, anterior approach	N	F	12	12	12	4276.5	1452.45	1176.25	1455.39
1487658019	Barnett	Florence	C	MD	F	I	3333 Old Milton Pkwy Ste 300		Alpharetta	GA	13	30005	1	Metropolitan area core: primary flow within an urbanized area of 50,000 and greater	US	Neurosurgery	Y	22551	Fusion of spine bones with removal of disc at upper spinal column, anterior approach	N	F	18	18	18	5812.08	1696.8	1360.61	1416.58
1487817946	Davis	Justin	T	M.D.	M	I	4000 Cambridge St		Kansas City	KS	20	66160	1	Metropolitan area core: primary flow within an urbanized area of 50,000 and greater	US	Neurosurgery	Y	22551	Fusion of spine bones with removal of disc at upper spinal column, anterior approach	N	F	13	14	14	3858.5	1612.27	1292.36	1397.16
1487826079	Bruner	Harlan	J	M.D.	M	I	2142 W Broad St	Building 100, Ste 200	Athens	GA	13	30606	1	Metropolitan area core: primary flow within an urbanized area of 50,000 and greater	US	Neurosurgery	Y	22551	Fusion of spine bones with removal of disc at upper spinal column, anterior approach	N	F	14	14	14	7158	1727.13	1384.71	1397.16
1487862926	Oberlander	Eric	K	MD	M	I	10101 Park Rowe Ave Ste 200		Baton Rouge	LA	22	70810	1	Metropolitan area core: primary flow within an urbanized area of 50,000 and greater	US	Neurosurgery	Y	22551	Fusion of spine bones with removal of disc at upper spinal column, anterior approach	N	F	61	61	61	8904.15	1743.32	1395.86	1351.36
1497750012	Voss	Nicholas	F	MD	M	I	4300 W Main St Ste 405		Dothan	AL	1	36305	1	Metropolitan area core: primary flow within an urbanized area of 50,000 and greater	US	Neurosurgery	Y	22551	Fusion of spine bones with removal of disc at upper spinal column, anterior approach	N	F	22	22	22	4466	1648.74	1314.71	1390.1
1497755391	Kubala	Mark	J	MD	M	I	2965 Harrison St	Suite 111	Beaumont	TX	48	77702	1	Metropolitan area core: primary flow within an urbanized area of 50,000 and greater	US	Neurosurgery	Y	22551	Fusion of spine bones with removal of disc at upper spinal column, anterior approach	N	F	16	16	16	5600	255.5	198.64	113.41
1497788160	Ganz	William	F	M.D.	M	I	2236 N Merrit Creek Loop	Suite A	Coeur D Alene	ID	16	83814	1	Metropolitan area core: primary flow within an urbanized area of 50,000 and greater	US	Neurosurgery	Y	22551	Fusion of spine bones with removal of disc at upper spinal column, anterior approach	N	F	11	11	11	3515	1583.98	1270.47	1397.17
1497856959	Doyle	Michael	J	MD	M	I	4130 Dutchmans Ln Ste 300		Louisville	KY	21	40207	1	Metropolitan area core: primary flow within an urbanized area of 50,000 and greater	US	Neurosurgery	Y	22551	Fusion of spine bones with removal of disc at upper spinal column, anterior approach	N	F	11	11	11	4763.45	1509.84	1194.62	1397.17
1497919310	Andrade	Nicholas	S	M.D.	M	I	700 Olympic Plaza Cir Ste 850		Tyler	TX	48	75701	1	Metropolitan area core: primary flow within an urbanized area of 50,000 and greater	US	Neurosurgery	Y	22551	Fusion of spine bones with removal of disc at upper spinal column, anterior approach	N	F	13	13	13	5444.46	1607.93	1300.65	1424.04
1497956403	Bowie	Charles	R	M.D.	M	I	10101 Park Rowe Ave	Ste. 200	Baton Rouge	LA	22	70810	1	Metropolitan area core: primary flow within an urbanized area of 50,000 and greater	US	Neurosurgery	Y	22551	Fusion of spine bones with removal of disc at upper spinal column, anterior approach	N	F	33	34	34	8427.13	1740.53	1402.63	1417.32
1508804857	Bailey	Byron	N	MD	M	I	2145 Henry Tecklenburg Dr	Ste 200	Charleston	SC	45	29414	1	Metropolitan area core: primary flow within an urbanized area of 50,000 and greater	US	Neurosurgery	Y	22551	Fusion of spine bones with removal of disc at upper spinal column, anterior approach	N	F	19	19	19	5187	1334.78	1070.13	1062.17
1508843053	Mcallister	William	H	MD	M	I	12200 Warwick Blvd	Ste 410	Newport News	VA	51	23601	1	Metropolitan area core: primary flow within an urbanized area of 50,000 and greater	US	Neurosurgery	Y	22551	Fusion of spine bones with removal of disc at upper spinal column, anterior approach	N	F	16	16	16	3351.56	1655.4	1318	1410.96
1518067727	Cassidy	John	R	M.D.	M	I	842 Sunset Lake Blvd	Suite 302	Venice	FL	12	34292	1	Metropolitan area core: primary flow within an urbanized area of 50,000 and greater	US	Neurosurgery	Y	22551	Fusion of spine bones with removal of disc at upper spinal column, anterior approach	N	F	21	21	21	1851.9	1828.6	1464.73	1351.43
1518197151	Kerr	Paul	B	M.D.	M	I	971 Lakeland Dr Ste 1250		Jackson	MS	28	39216	1	Metropolitan area core: primary flow within an urbanized area of 50,000 and greater	US	Neurosurgery	Y	22551	Fusion of spine bones with removal of disc at upper spinal column, anterior approach	N	F	14	14	14	5457	1575.6	1263.04	1397.17
1518295815	Clark	Aaron		MD, PHD	M	I	400 Parnassus Ave	3rd Floor	San Francisco	CA	6	94143	1	Metropolitan area core: primary flow within an urbanized area of 50,000 and greater	US	Neurosurgery	Y	22551	Fusion of spine bones with removal of disc at upper spinal column, anterior approach	N	F	13	13	13	8495.92	1797.11	1433	1309.39
1518921139	Bianco	Sabatino		M.D.	M	I	1001 N Waldrop Dr	Suite 403	Arlington	TX	48	76012	1	Metropolitan area core: primary flow within an urbanized area of 50,000 and greater	US	Neurosurgery	Y	22551	Fusion of spine bones with removal of disc at upper spinal column, anterior approach	N	F	11	11	11	3756.31	1491.08	1185.13	1351.3
1518946615	Abel	Todd		MD	M	I	1932 Alcoa Hwy	Ste 255	Knoxville	TN	47	37920	1	Metropolitan area core: primary flow within an urbanized area of 50,000 and greater	US	Neurosurgery	Y	22551	Fusion of spine bones with removal of disc at upper spinal column, anterior approach	N	F	18	18	18	7561	1511.81	1209.06	1413.14
1518960483	Eggers	David	M	MD	M	I	2200 E Parrish Ave	Bldg D Suite 100	Owensboro	KY	21	42303	1	Metropolitan area core: primary flow within an urbanized area of 50,000 and greater	US	Neurosurgery	Y	22551	Fusion of spine bones with removal of disc at upper spinal column, anterior approach	N	F	22	22	22	7321.96	1534.42	1231.83	1413.05
1528019585	Treves	John	S	MD	M	I	8005 Farnam Dr	Ste 305	Omaha	NE	31	68114	1	Metropolitan area core: primary flow within an urbanized area of 50,000 and greater	US	Neurosurgery	Y	22551	Fusion of spine bones with removal of disc at upper spinal column, anterior approach	N	F	11	11	11	8000	1533.23	1227.77	1397.17
1528033651	Rajjoub	Rodwan	K	M.D.	M	I	904 Campbell St	Suite 104	Williamsport	PA	42	17701	1	Metropolitan area core: primary flow within an urbanized area of 50,000 and greater	US	Neurosurgery	Y	22551	Fusion of spine bones with removal of disc at upper spinal column, anterior approach	N	F	25	25	25	3803	1665.67	1337.22	1393.81
1528074135	West	George	A	MD	M	I	18300 Katy Fwy	Mob 2, Suite 135	Houston	TX	48	77094	1	Metropolitan area core: primary flow within an urbanized area of 50,000 and greater	US	Neurosurgery	Y	22551	Fusion of spine bones with removal of disc at upper spinal column, anterior approach	N	F	11	11	11	8882	1654.03	1327.68	1428.92
1528078870	Hoover	Devon	A	MD	M	I	22201 Moross Rd	Ste 352	Detroit	MI	26	48236	1	Metropolitan area core: primary flow within an urbanized area of 50,000 and greater	US	Neurosurgery	Y	22551	Fusion of spine bones with removal of disc at upper spinal column, anterior approach	N	F	11	11	11	3180	1799.52	1443.25	1428.92
1528129228	Betancourt	Alejandro	J	MD	M	I	597 W. Sesame Dr.	Suite D.	Harlingen	TX	48	78550	1	Metropolitan area core: primary flow within an urbanized area of 50,000 and greater	US	Neurosurgery	Y	22551	Fusion of spine bones with removal of disc at upper spinal column, anterior approach	N	F	15	15	15	5063	1658.53	1312.31	1384.1
1528160686	Boyd	Scott	B	M.D.	M	I	222 E Medical Ln Ste 100&200		West Columbia	SC	45	29169	1	Metropolitan area core: primary flow within an urbanized area of 50,000 and greater	US	Neurosurgery	Y	22551	Fusion of spine bones with removal of disc at upper spinal column, anterior approach	N	F	33	33	33	5765	1595.77	1291.02	1418.34
1528195252	Cochran	Daniel	C	M.D.	M	I	620 24th Ave Sw		Norman	OK	40	73069	1.1	Secondary flow 30% to <50% to a larger urbanized area of 50,000 and greater	US	Neurosurgery	Y	22551	Fusion of spine bones with removal of disc at upper spinal column, anterior approach	N	F	14	14	14	3351	1649.72	1321.79	1366.23
1528201092	Zhang	Shihao		MD	M	I	6767a S Yale Ave		Tulsa	OK	40	74136	1	Metropolitan area core: primary flow within an urbanized area of 50,000 and greater	US	Neurosurgery	Y	22551	Fusion of spine bones with removal of disc at upper spinal column, anterior approach	N	F	23	23	23	1676.82	1689.69	1354.33	1397.17
1528218773	Qandah	Aziz Basem Nicholas		D.O.	M	I	83 Genesee St		New Hartford	NY	36	13413	1	Metropolitan area core: primary flow within an urbanized area of 50,000 and greater	US	Neurosurgery	Y	22551	Fusion of spine bones with removal of disc at upper spinal column, anterior approach	N	F	20	20	20	3286.16	1419.27	1117.15	1370
1528262110	Salinas	Paul		M.D.	M	I	8350 Dallas Pkwy	Suite 200	Frisco	TX	48	75034	1	Metropolitan area core: primary flow within an urbanized area of 50,000 and greater	US	Neurosurgery	Y	22551	Fusion of spine bones with removal of disc at upper spinal column, anterior approach	N	F	13	13	13	11600	1551.11	1238.61	1310.12
1528398203	Martinez	Joseph	L	M.D.	M	I	6102 82nd St Ste 9		Lubbock	TX	48	79424	1	Metropolitan area core: primary flow within an urbanized area of 50,000 and greater	US	Neurosurgery	Y	22551	Fusion of spine bones with removal of disc at upper spinal column, anterior approach	N	F	15	15	15	5080	1681.37	1348.49	1397.17
1538195920	Nardone	Emilio	M	M.D.	M	I	1015 S Mercer Ave		Bloomington	IL	17	61701	1	Metropolitan area core: primary flow within an urbanized area of 50,000 and greater	US	Neurosurgery	Y	22551	Fusion of spine bones with removal of disc at upper spinal column, anterior approach	N	F	12	12	12	10976.2	1778.3	1415.16	1391.21
1538261615	Gunter	Brett	C	M.D.	M	I	222 E Medical Ln Ste 200		West Columbia	SC	45	29169	1	Metropolitan area core: primary flow within an urbanized area of 50,000 and greater	US	Neurosurgery	Y	22551	Fusion of spine bones with removal of disc at upper spinal column, anterior approach	N	F	14	14	14	5765	1571.93	1248.41	1336.79
1538350830	Weimar	James	D	M.D., PH.D.	M	I	3223 N Webb Rd	Suite 1	Wichita	KS	20	67226	1	Metropolitan area core: primary flow within an urbanized area of 50,000 and greater	US	Neurosurgery	Y	22551	Fusion of spine bones with removal of disc at upper spinal column, anterior approach	N	F	15	15	15	5146	1612.37	1287.54	1392.34
1538364914	Miele	Vincent	J	MD	M	I	527 Medical Park Drive, Suite 401	Uhc Neurosurgery & Spine Center	Bridgeport	WV	54	26300			US	Neurosurgery	Y	22551	Fusion of spine bones with removal of disc at upper spinal column, anterior approach	N	F	13	13	13	8540.77	1806.51	1447.91	1397.16
1548210107	Errington	Bret	D	M.D.	M	I	7120 W 9th Ave		Amarillo	TX	48	79106	1	Metropolitan area core: primary flow within an urbanized area of 50,000 and greater	US	Neurosurgery	Y	22551	Fusion of spine bones with removal of disc at upper spinal column, anterior approach	N	F	12	12	12	1664.42	1525.99	1206.98	1338.96
1548243389	Levy	Mark		MD	M	I	45 E River Park Pl W	Suite 104	Fresno	CA	6	93720	1	Metropolitan area core: primary flow within an urbanized area of 50,000 and greater	US	Neurosurgery	Y	22551	Fusion of spine bones with removal of disc at upper spinal column, anterior approach	N	F	12	12	12	4420	1737.16	1391.18	1397.17
1548253503	Loftus	Thomas	S	M.D.	M	I	2200 Park Bend Dr.	Bldg. 2, Suite 202	Austin	TX	48	78758	1	Metropolitan area core: primary flow within an urbanized area of 50,000 and greater	US	Neurosurgery	Y	22551	Fusion of spine bones with removal of disc at upper spinal column, anterior approach	N	F	31	31	31	8392	1655.63	1315.12	1398.62
1548286412	Chittum	Christopher		M.D.	M	I	1075 Boiling Springs Rd		Spartanburg	SC	45	29303	1	Metropolitan area core: primary flow within an urbanized area of 50,000 and greater	US	Neurosurgery	Y	22551	Fusion of spine bones with removal of disc at upper spinal column, anterior approach	N	F	20	20	20	7119	1630.96	1306.55	1397.17
1558352831	Stern	Joseph	D	MD	M	I	1130 N Church St	Suite 200	Greensboro	NC	37	27401	1	Metropolitan area core: primary flow within an urbanized area of 50,000 and greater	US	Neurosurgery	Y	22551	Fusion of spine bones with removal of disc at upper spinal column, anterior approach	N	F	12	12	12	7538.42	1481.45	1184.26	1231.84
1558505172	Gandhi	Gautam	K	M.D., PH.D.	M	I	4301 W Markham St	Slot #783	Little Rock	AR	5	72205	1	Metropolitan area core: primary flow within an urbanized area of 50,000 and greater	US	Neurosurgery	Y	22551	Fusion of spine bones with removal of disc at upper spinal column, anterior approach	N	F	15	15	15	3657	1504.64	1212.59	1420.46
1558568279	Pirris	Stephen		MD	M	I	4205 Belfort Rd Ste 1100		Jacksonville	FL	12	32216	1	Metropolitan area core: primary flow within an urbanized area of 50,000 and greater	US	Neurosurgery	Y	22551	Fusion of spine bones with removal of disc at upper spinal column, anterior approach	N	F	19	20	20	5610.9	1879.78	1505.58	1374.98
1558578344	Karanth	Kota	S	M.D.	M	I	4 Hawthorne Dr		Bedford	NH	33	3110	1	Metropolitan area core: primary flow within an urbanized area of 50,000 and greater	US	Neurosurgery	Y	22551	Fusion of spine bones with removal of disc at upper spinal column, anterior approach	N	F	11	11	11	5420.91	1886.9	1509.44	1397.17
1558578708	Jagannathan	Jayant		MD	M	I	30775 Stephenson Hwy		Madison Heights	MI	26	48071	1	Metropolitan area core: primary flow within an urbanized area of 50,000 and greater	US	Neurosurgery	Y	22551	Fusion of spine bones with removal of disc at upper spinal column, anterior approach	N	F	19	19	19	13200	1660.56	1336.42	1342.02
1568439172	Gold	Rammy	S	MD	M	I	1212 Garfield Ave	Suite 300	Parkersburg	WV	54	26101	1	Metropolitan area core: primary flow within an urbanized area of 50,000 and greater	US	Neurosurgery	Y	22551	Fusion of spine bones with removal of disc at upper spinal column, anterior approach	N	F	24	24	24	6202	1752.71	1393.95	1390.7
1568445476	Kim	Kee	D	M.D.	M	I	4860 Y St	Suite 3740 Acc	Sacramento	CA	6	95817	1	Metropolitan area core: primary flow within an urbanized area of 50,000 and greater	US	Neurosurgery	Y	22551	Fusion of spine bones with removal of disc at upper spinal column, anterior approach	N	F	13	13	13	6113	1750	1401.41	1397.14
1568461374	Watson	Marshall	T	MD	M	I	465 Saint Michaels Dr	Suite 107	Santa Fe	NM	35	87505	1	Metropolitan area core: primary flow within an urbanized area of 50,000 and greater	US	Neurosurgery	Y	22551	Fusion of spine bones with removal of disc at upper spinal column, anterior approach	N	F	15	15	15	6261	1798.11	1441.35	1397.17
1568465474	Grahm	Thomas	W	MD	M	I	700 Olympic Plaza Cir	Ste 850	Tyler	TX	48	75701	1	Metropolitan area core: primary flow within an urbanized area of 50,000 and greater	US	Neurosurgery	Y	22551	Fusion of spine bones with removal of disc at upper spinal column, anterior approach	N	F	15	15	15	4940.13	1473.15	1177.55	1225.78
1568467454	Sneed	Christopher	L	M.D.	M	I	801 Saint Marys Dr	Ste 400	Evansville	IN	18	47714	1	Metropolitan area core: primary flow within an urbanized area of 50,000 and greater	US	Neurosurgery	Y	22551	Fusion of spine bones with removal of disc at upper spinal column, anterior approach	N	F	14	14	14	7331	1389.26	1098.06	1422.12
1568470904	Bucci	Michael	N	M.D.	M	I	3 Saint Francis Dr	Suite 490	Greenville	SC	45	29601	1	Metropolitan area core: primary flow within an urbanized area of 50,000 and greater	US	Neurosurgery	Y	22551	Fusion of spine bones with removal of disc at upper spinal column, anterior approach	N	F	15	15	15	5120	1633.33	1294.92	1383.45
1568546612	Haglund	Michael	M	MD	M	I	2100 Erwin Rd		Durham	NC	37	27710	1	Metropolitan area core: primary flow within an urbanized area of 50,000 and greater	US	Neurosurgery	Y	22551	Fusion of spine bones with removal of disc at upper spinal column, anterior approach	N	F	97	97	97	9000	1632.76	1304.74	1403.4
1568637296	Kanaly	Charles	W	M.D.	M	I	277 Pleasant St Ste 101		Fall River	MA	25	2721	1	Metropolitan area core: primary flow within an urbanized area of 50,000 and greater	US	Neurosurgery	Y	22551	Fusion of spine bones with removal of disc at upper spinal column, anterior approach	N	F	17	17	17	5000	1656.28	1329.35	1417.72
1568669828	Rammos	Stylianos	K	MD	M	I	6020 Warden Rd Ste 100		Sherwood	AR	5	72120	1	Metropolitan area core: primary flow within an urbanized area of 50,000 and greater	US	Neurosurgery	Y	22551	Fusion of spine bones with removal of disc at upper spinal column, anterior approach	N	F	11	11	11	7031.09	1519.71	1213.9	1333.66
1568805927	Drofa	Alexander		MD	M	I	700 1st Ave S		Fargo	ND	38	58103	1	Metropolitan area core: primary flow within an urbanized area of 50,000 and greater	US	Neurosurgery	Y	22551	Fusion of spine bones with removal of disc at upper spinal column, anterior approach	N	F	16	16	16	4786.44	1648.46	1313.4	1386.24
1578513925	Woodall	William	C	MD	M	I	806 St. Vincent's Drive, 4	Suite 450	Birmingham	AL	1	35205	1	Metropolitan area core: primary flow within an urbanized area of 50,000 and greater	US	Neurosurgery	Y	22551	Fusion of spine bones with removal of disc at upper spinal column, anterior approach	N	F	22	22	22	5846.5	1018.01	818.35	887.2
1578557377	Mack	Chriss	A	MD	M	I	500 W Broadway St	Suite 310	Missoula	MT	30	59802	1	Metropolitan area core: primary flow within an urbanized area of 50,000 and greater	US	Neurosurgery	Y	22551	Fusion of spine bones with removal of disc at upper spinal column, anterior approach	N	F	15	15	15	4197	1837.97	1472.45	1368.3
1578666780	Stefanis	George	S	M.D.	M	I	310 Hospital Dr Ste 205		Macon	GA	13	31217	1	Metropolitan area core: primary flow within an urbanized area of 50,000 and greater	US	Neurosurgery	Y	22551	Fusion of spine bones with removal of disc at upper spinal column, anterior approach	N	F	15	15	15	6000	1477.11	1184.34	1141.02
1578773990	Thankachan Jacob	Arun		M.B.B.S.	M	I	1315 Jesse Jewell Pkwy Ne	Suite 300	Gainesville	GA	13	30501	1	Metropolitan area core: primary flow within an urbanized area of 50,000 and greater	US	Neurosurgery	Y	22551	Fusion of spine bones with removal of disc at upper spinal column, anterior approach	N	F	18	18	18	5747.89	1693.35	1354.57	1364.63
1578820536	Nagasawa	Daniel		MD	M	I	2811 Wilshire Blvd Ste 930		Santa Monica	CA	6	90403	1	Metropolitan area core: primary flow within an urbanized area of 50,000 and greater	US	Neurosurgery	Y	22551	Fusion of spine bones with removal of disc at upper spinal column, anterior approach	N	F	11	11	11	9243.35	833.6	666.34	581.73
1578971594	Cohen-Inbar	Or		M.D PHD	M	I	12502 Willowbrook Rd Ste 450		Cumberland	MD	24	21502	1	Metropolitan area core: primary flow within an urbanized area of 50,000 and greater	US	Neurosurgery	Y	22551	Fusion of spine bones with removal of disc at upper spinal column, anterior approach	N	F	19	19	19	2760	1838.62	1461.59	1389.83
1588625313	Wanebo	John	E	M.D.	M	I	7301 E 2nd St	#106	Scottsdale	AZ	4	85251	1	Metropolitan area core: primary flow within an urbanized area of 50,000 and greater	US	Neurosurgery	Y	22551	Fusion of spine bones with removal of disc at upper spinal column, anterior approach	N	F	15	16	16	7875	1680.16	1342.12	1334.32
1588629943	Barry	Christopher	J	M.D.	M	I	4600 Se 29th St	760	Del City	OK	40	73115	1	Metropolitan area core: primary flow within an urbanized area of 50,000 and greater	US	Neurosurgery	Y	22551	Fusion of spine bones with removal of disc at upper spinal column, anterior approach	N	F	19	19	19	4000	1671.71	1336.35	1394.27
1588665319	Dietze	John	B	MD	M	I	2602 Saint Michael Dr Ste 302b		Texarkana	TX	48	75503	1	Metropolitan area core: primary flow within an urbanized area of 50,000 and greater	US	Neurosurgery	Y	22551	Fusion of spine bones with removal of disc at upper spinal column, anterior approach	N	F	16	16	16	4946.06	1590.83	1278.75	1419
1588786669	Cowan	John	A	M.D.	M	I	550 Redmond Rd Nw		Rome	GA	13	30165	1	Metropolitan area core: primary flow within an urbanized area of 50,000 and greater	US	Neurosurgery	Y	22551	Fusion of spine bones with removal of disc at upper spinal column, anterior approach	N	F	16	16	16	8700	1624.91	1303.89	1418.99
1598752610	Philips	Matthew	F	M.D.	M	I	480 Hawthorn St		North Dartmouth	MA	25	2747	1	Metropolitan area core: primary flow within an urbanized area of 50,000 and greater	US	Neurosurgery	Y	22551	Fusion of spine bones with removal of disc at upper spinal column, anterior approach	N	F	12	12	12	9250.08	1710.37	1375.2	1426.28
1598788655	Walpert	Kimberly	P	M.D.	F	I	242 King Avenue	Msb Second Floor	Athens	GA	13	30606	1	Metropolitan area core: primary flow within an urbanized area of 50,000 and greater	US	Neurosurgery	Y	22551	Fusion of spine bones with removal of disc at upper spinal column, anterior approach	N	F	13	13	13	6168.46	1571.95	1255.87	1424.03
1598934903	Orozco	Ludwig	D	M.D.	M	I	7501 Lakeview Pkwy	Ste 245	Rowlett	TX	48	75088	1	Metropolitan area core: primary flow within an urbanized area of 50,000 and greater	US	Neurosurgery	Y	22551	Fusion of spine bones with removal of disc at upper spinal column, anterior approach	N	F	29	29	29	2700	1658.22	1336.82	1409.21
1598942609	Lee	Anthony	W	MD	M	I	1900 Mistletoe Blvd Ste 200		Fort Worth	TX	48	76104	1	Metropolitan area core: primary flow within an urbanized area of 50,000 and greater	US	Neurosurgery	Y	22551	Fusion of spine bones with removal of disc at upper spinal column, anterior approach	N	F	18	18	18	5076	1308.1	1045.53	1086.69
1598962094	Singleton	Richard		MD, PHD	M	I	1651 N Parham Rd		Richmond	VA	51	23229	1	Metropolitan area core: primary flow within an urbanized area of 50,000 and greater	US	Neurosurgery	Y	22551	Fusion of spine bones with removal of disc at upper spinal column, anterior approach	N	F	11	11	11	5230.27	1773.71	1412.42	1387.63
1609056647	Kakarla	Udaya	K	MD	M	I	2910 N 3rd Ave		Phoenix	AZ	4	85013	1	Metropolitan area core: primary flow within an urbanized area of 50,000 and greater	US	Neurosurgery	Y	22551	Fusion of spine bones with removal of disc at upper spinal column, anterior approach	N	F	18	19	19	8052.63	1720.88	1377.68	1397.17
1609160308	Olasunkanmi	Adeolu		M.D.	M	I	2331 Franklin Rd Sw		Roanoke	VA	51	24014	1	Metropolitan area core: primary flow within an urbanized area of 50,000 and greater	US	Neurosurgery	Y	22551	Fusion of spine bones with removal of disc at upper spinal column, anterior approach	N	F	18	18	18	3700	1530.08	1211.11	1282.9
1609821545	Gabriel	Eric	M	M.D.	M	I	3 Shircliff Way	Suite 714	Jacksonville	FL	12	32204	1	Metropolitan area core: primary flow within an urbanized area of 50,000 and greater	US	Neurosurgery	Y	22551	Fusion of spine bones with removal of disc at upper spinal column, anterior approach	N	F	14	14	14	5583	1868.85	1497.05	1397.17
1609867803	Hirsch	James	R	MD	M	I	6701 Airport Blvd Ste D146		Mobile	AL	1	36608	1	Metropolitan area core: primary flow within an urbanized area of 50,000 and greater	US	Neurosurgery	Y	22551	Fusion of spine bones with removal of disc at upper spinal column, anterior approach	N	F	28	28	28	3607.96	1090.96	871.83	891.53
1609918416	Nasr	Fadi	F	MD	M	I	4120 W Memorial Rd	Suite 300	Oklahoma City	OK	40	73120	1	Metropolitan area core: primary flow within an urbanized area of 50,000 and greater	US	Neurosurgery	Y	22551	Fusion of spine bones with removal of disc at upper spinal column, anterior approach	N	F	18	18	18	10735	1632.03	1305.99	1358.36
1619030996	Wilson	Gregory	L	D.O.	M	I	9709 E 79th St		Tulsa	OK	40	74133	1	Metropolitan area core: primary flow within an urbanized area of 50,000 and greater	US	Neurosurgery	Y	22551	Fusion of spine bones with removal of disc at upper spinal column, anterior approach	N	F	21	21	21	5027	1606.57	1287.18	1413.8
1619079753	Rambo	William	M	M.D.	M	I	1910 Blanding St		Columbia	SC	45	29201	1	Metropolitan area core: primary flow within an urbanized area of 50,000 and greater	US	Neurosurgery	Y	22551	Fusion of spine bones with removal of disc at upper spinal column, anterior approach	N	F	15	15	15	6128.33	1615.12	1290.71	1397.17
1619161221	De Castro	Igor		M.D.	M	I	1 Mercy Ln	Suite 502	Hot Springs	AR	5	71913	1	Metropolitan area core: primary flow within an urbanized area of 50,000 and greater	US	Neurosurgery	Y	22551	Fusion of spine bones with removal of disc at upper spinal column, anterior approach	N	F	20	20	20	11688	1535.39	1227.22	1432.09
1619187697	Cardenas	Raul	J	MD	M	I	6325 Humphreys Blvd		Memphis	TN	47	38120	1	Metropolitan area core: primary flow within an urbanized area of 50,000 and greater	US	Neurosurgery	Y	22551	Fusion of spine bones with removal of disc at upper spinal column, anterior approach	N	F	13	13	13	5300	1487.91	1191.14	1310.12
1619934916	Duke	Derek	A	M.D.	M	I	861 Coronado Center Dr	Suite 200	Henderson	NV	32	89052	1	Metropolitan area core: primary flow within an urbanized area of 50,000 and greater	US	Neurosurgery	Y	22551	Fusion of spine bones with removal of disc at upper spinal column, anterior approach	N	F	15	15	15	17800	1713.66	1364.08	1410.11
1629015375	Kamath	Yogish	D	M.D.	M	I	3939 Kell Blvd		Wichita Falls	TX	48	76308	1	Metropolitan area core: primary flow within an urbanized area of 50,000 and greater	US	Neurosurgery	Y	22551	Fusion of spine bones with removal of disc at upper spinal column, anterior approach	N	F	41	41	41	2049.34	1656.39	1323.51	1397.17
1629025663	Hersonskey	Tamir	Y	M.D.	M	I	301 Madison St Ste 300		Joliet	IL	17	60435	1	Metropolitan area core: primary flow within an urbanized area of 50,000 and greater	US	Neurosurgery	Y	22551	Fusion of spine bones with removal of disc at upper spinal column, anterior approach	N	F	11	11	11	6588	1126.85	903.81	535.85
1629032594	Powell	Randell	G	MD	M	I	1601 S Andrews Ave	3rd Floor	Fort Lauderdale	FL	12	33316	1	Metropolitan area core: primary flow within an urbanized area of 50,000 and greater	US	Neurosurgery	Y	22551	Fusion of spine bones with removal of disc at upper spinal column, anterior approach	N	F	12	12	12	919.42	320.17	255.7	149.03
1629052782	Chen	Ying	H	D.O.	M	I	70 S Cleveland Ave		Westerville	OH	39	43081	1	Metropolitan area core: primary flow within an urbanized area of 50,000 and greater	US	Neurosurgery	Y	22551	Fusion of spine bones with removal of disc at upper spinal column, anterior approach	N	F	13	13	13	4962	1403.8	1123.7	1088.41
1629056908	Patrick	Todd	A	MD PHD	M	I	910 E Houston St	Ste 330	Tyler	TX	48	75702	1	Metropolitan area core: primary flow within an urbanized area of 50,000 and greater	US	Neurosurgery	Y	22551	Fusion of spine bones with removal of disc at upper spinal column, anterior approach	N	F	34	34	34	5010.24	1564.09	1266.68	1385.68
1639222706	Giri	Bala	K	M.D.	M	I	1411 N Beckley Ave	Pavillion Iii, Suite 474	Dallas	TX	48	75203	1	Metropolitan area core: primary flow within an urbanized area of 50,000 and greater	US	Neurosurgery	Y	22551	Fusion of spine bones with removal of disc at upper spinal column, anterior approach	N	F	12	12	12	10283.7	1724.7	1381.58	1397.17
1649214354	Elliott	John	P	M.D.	M	I	499 E Hampden Ave	Suite 220	Englewood	CO	8	80113	1	Metropolitan area core: primary flow within an urbanized area of 50,000 and greater	US	Neurosurgery	Y	22551	Fusion of spine bones with removal of disc at upper spinal column, anterior approach	N	F	13	13	13	7270	1769.19	1414.04	1397.17
1649346784	Ryan	Patrick	G	M.D.	M	I	1510 Forest Ave		Montgomery	AL	1	36106	1	Metropolitan area core: primary flow within an urbanized area of 50,000 and greater	US	Neurosurgery	Y	22551	Fusion of spine bones with removal of disc at upper spinal column, anterior approach	N	F	14	14	14	5400	1624.8	1297.97	1397.16
1649473000	Chi	John	H	MD	M	I	75 Francis St		Boston	MA	25	2115	1	Metropolitan area core: primary flow within an urbanized area of 50,000 and greater	US	Neurosurgery	Y	22551	Fusion of spine bones with removal of disc at upper spinal column, anterior approach	N	F	26	26	26	7125.38	1909.26	1524.88	1397.01
1649495896	Yam	David	A	M.D.	M	I	333 Se 7th Ave Ste 4350		Hillsboro	OR	41	97123	1	Metropolitan area core: primary flow within an urbanized area of 50,000 and greater	US	Neurosurgery	Y	22551	Fusion of spine bones with removal of disc at upper spinal column, anterior approach	N	F	14	14	14	5101	1751.17	1392.29	1386.08
1659328029	Cannestra	Andrew	F	MD	M	I	800 Prudential Dr	Tower B, 11th Floor	Jacksonville	FL	12	32207	1	Metropolitan area core: primary flow within an urbanized area of 50,000 and greater	US	Neurosurgery	Y	22551	Fusion of spine bones with removal of disc at upper spinal column, anterior approach	N	F	17	17	17	5536	1847.82	1466.7	1388.04
1659355931	Haddad	Souheil	F	M.D.	M	I	700 S College Ave	Suite A	Bloomington	IN	18	47403	1	Metropolitan area core: primary flow within an urbanized area of 50,000 and greater	US	Neurosurgery	Y	22551	Fusion of spine bones with removal of disc at upper spinal column, anterior approach	N	F	12	12	12	7350	1582.7	1269.1	1397.17
1659366300	Scully	Thomas	B	MD	M	I	5860 N La Cholla Blvd	#100	Tucson	AZ	4	85741	1	Metropolitan area core: primary flow within an urbanized area of 50,000 and greater	US	Neurosurgery	Y	22551	Fusion of spine bones with removal of disc at upper spinal column, anterior approach	N	F	14	14	14	5000	1714.4	1371.2	1397.17
1669429049	Ceola	Wade	M	M.D.	M	I	1906 Blake Ave		Glenwood Spgs	CO	8	81601	4	Micropolitan area core: primary flow within an urban cluster of 10,000 to 49,999	US	Neurosurgery	Y	22551	Fusion of spine bones with removal of disc at upper spinal column, anterior approach	N	F	17	17	17	13059	1633.06	1306.12	1376.62
1669436739	Purvines	Scott	H	M.D.	M	I	232 S Woods Mill Rd	Suite 400 East	Chesterfield	MO	29	63017	1	Metropolitan area core: primary flow within an urbanized area of 50,000 and greater	US	Neurosurgery	Y	22551	Fusion of spine bones with removal of disc at upper spinal column, anterior approach	N	F	16	16	16	7135	1751.89	1391.03	1387.47
1669451753	Snyder	William	E	MD	M	I	1932 Alcoa Hwy	Ste 255	Knoxville	TN	47	37920	1	Metropolitan area core: primary flow within an urbanized area of 50,000 and greater	US	Neurosurgery	Y	22551	Fusion of spine bones with removal of disc at upper spinal column, anterior approach	N	F	22	22	22	7561	1578.74	1245.12	1380.73
1669461000	Wienecke	Robert	J	M.D.	M	I	4120 W Memorial Rd	Ste 300	Oklahoma City	OK	40	73120	1	Metropolitan area core: primary flow within an urbanized area of 50,000 and greater	US	Neurosurgery	Y	22551	Fusion of spine bones with removal of disc at upper spinal column, anterior approach	N	F	13	13	13	8877.02	1344.98	1070.9	1094.87
1669469227	Poffenbarger	Glen	J	MD	M	I	3030 Big Horn Ave		Cody	WY	56	82414	7	Small town core: primary flow within an urban cluster of 2,500 to 9,999	US	Neurosurgery	Y	22551	Fusion of spine bones with removal of disc at upper spinal column, anterior approach	N	F	39	39	39	18529.4	1674.73	1329.49	1378.44
1669503108	Hain	John	D	M.D.	M	I	13616 California St	Ste 100	Omaha	NE	31	68154	1	Metropolitan area core: primary flow within an urbanized area of 50,000 and greater	US	Neurosurgery	Y	22551	Fusion of spine bones with removal of disc at upper spinal column, anterior approach	N	F	11	11	11	5945	1526.63	1221.17	1397.17
1669575619	Ray	Wilson	Z	MD	M	I	4921 Parkview Pl	Dept Neurological Surgery, Ste 6b/6c	Saint Louis	MO	29	63110	1	Metropolitan area core: primary flow within an urbanized area of 50,000 and greater	US	Neurosurgery	Y	22551	Fusion of spine bones with removal of disc at upper spinal column, anterior approach	N	F	13	13	13	7000	1771.65	1415.1	1391.69
1669672960	Nalbach	Stephen	V	M.D.	M	I	700 Olympic Plaza Cir Ste 850		Tyler	TX	48	75701	1	Metropolitan area core: primary flow within an urbanized area of 50,000 and greater	US	Neurosurgery	Y	22551	Fusion of spine bones with removal of disc at upper spinal column, anterior approach	N	F	16	16	16	4424	1243.8	993.73	1021.68
1669675641	Benglis	David	M	M.D.	M	I	2001 Peachtree Rd Ne	Suite 575	Atlanta	GA	13	30309	1	Metropolitan area core: primary flow within an urbanized area of 50,000 and greater	US	Neurosurgery	Y	22551	Fusion of spine bones with removal of disc at upper spinal column, anterior approach	N	F	13	13	13	5899.76	1742.77	1397.08	1356.87
1669677514	Haydon	Devon	H	M.D.	M	I	400 Pinellas St	Suite 325	Clearwater	FL	12	33756	1	Metropolitan area core: primary flow within an urbanized area of 50,000 and greater	US	Neurosurgery	Y	22551	Fusion of spine bones with removal of disc at upper spinal column, anterior approach	N	F	11	11	11	4647	1845.47	1473.67	1397.17
1669730313	Burton	Matthew	R	M.D.	M	I	2770 3rd Ave Ste 110		Lake Charles	LA	22	70601	1	Metropolitan area core: primary flow within an urbanized area of 50,000 and greater	US	Neurosurgery	Y	22551	Fusion of spine bones with removal of disc at upper spinal column, anterior approach	N	F	15	15	15	5830	1779.03	1423.22	1402.38
1669784724	Hudson	Brian	K	DO, PHARMD	M	I	8468 Northcliffe Blvd		Spring Hill	FL	12	34606	1.1	Secondary flow 30% to <50% to a larger urbanized area of 50,000 and greater	US	Neurosurgery	Y	22551	Fusion of spine bones with removal of disc at upper spinal column, anterior approach	N	F	12	12	12	18634.8	1619.18	1293.86	1222.53
1669891180	Gillis	Christopher	C	M.D.	M	I	121 Route 36 Ste 330		West Long Branch	NJ	34	7764	1	Metropolitan area core: primary flow within an urbanized area of 50,000 and greater	US	Neurosurgery	Y	22551	Fusion of spine bones with removal of disc at upper spinal column, anterior approach	N	F	17	17	17	6823.53	770.73	618.1	489.84
1679510705	Emadian	Seyed	M	MD PH D	M	I	730 Kings Lane	Premier Neurosurgery & Spine Center Pc	Tullahoma	TN	47	37388	4	Micropolitan area core: primary flow within an urban cluster of 10,000 to 49,999	US	Neurosurgery	Y	22551	Fusion of spine bones with removal of disc at upper spinal column, anterior approach	N	F	15	15	15	5691	1501.4	1201.3	1416.17
1679513642	Dinh	Dzung	H	MD	M	I	719 N William Kumpf Blvd	Suite 100	Peoria	IL	17	61605	1	Metropolitan area core: primary flow within an urbanized area of 50,000 and greater	US	Neurosurgery	Y	22551	Fusion of spine bones with removal of disc at upper spinal column, anterior approach	N	F	13	13	13	8649.77	1732.6	1376.31	1356.27
1679515944	Mcpherson	Christopher	M	M.D.	M	I	6130 Harrison Ave		Cincinnati	OH	39	45247	1	Metropolitan area core: primary flow within an urbanized area of 50,000 and greater	US	Neurosurgery	Y	22551	Fusion of spine bones with removal of disc at upper spinal column, anterior approach	N	F	14	14	14	8712	1674.99	1351.04	1422.12
1679522080	Bydon	Ali		M.D.	M	I	600 N Wolfe St		Baltimore	MD	24	21287	1	Metropolitan area core: primary flow within an urbanized area of 50,000 and greater	US	Neurosurgery	Y	22551	Fusion of spine bones with removal of disc at upper spinal column, anterior approach	N	F	11	11	11	11499.2	1982.4	1589.47	1397.17
1679532329	Melisi	James	W	M.D.	M	I	1651 N Parham Rd		Richmond	VA	51	23229	1	Metropolitan area core: primary flow within an urbanized area of 50,000 and greater	US	Neurosurgery	Y	22551	Fusion of spine bones with removal of disc at upper spinal column, anterior approach	N	F	17	17	17	5114	1765.04	1406.16	1388.44
1679552772	Toussaint	Leonide	G	M.D.	M	I	3201 University Dr E	Suite 410	Bryan	TX	48	77802	1	Metropolitan area core: primary flow within an urbanized area of 50,000 and greater	US	Neurosurgery	Y	22551	Fusion of spine bones with removal of disc at upper spinal column, anterior approach	N	F	14	14	14	4229	1523.84	1209.9	1214.83
1679578504	Weaver	David	J	M.D.	M	I	2200 E Parrish Ave	Bldg D Suite 100	Owensboro	KY	21	42303	1	Metropolitan area core: primary flow within an urbanized area of 50,000 and greater	US	Neurosurgery	Y	22551	Fusion of spine bones with removal of disc at upper spinal column, anterior approach	N	F	11	12	12	7497.87	1585.81	1268.11	1397.17
1679580096	Misra	Mukesh		MD	M	I	42135 10th St W	Suite 301	Lancaster	CA	6	93534	1	Metropolitan area core: primary flow within an urbanized area of 50,000 and greater	US	Neurosurgery	Y	22551	Fusion of spine bones with removal of disc at upper spinal column, anterior approach	N	F	17	17	17	7000	1808.65	1444.47	1343.34
1679665541	Macgregor	Margaret		M.D.	F	I	800 N. 1st		Springfield	IL	17	62702	1	Metropolitan area core: primary flow within an urbanized area of 50,000 and greater	US	Neurosurgery	Y	22551	Fusion of spine bones with removal of disc at upper spinal column, anterior approach	N	F	18	18	18	7160.54	1445.81	1158.9	1430.81
1679693428	Glickman	Scott	G	DO	M	I	6850 N Durango Dr Ste 301		Las Vegas	NV	32	89149	1	Metropolitan area core: primary flow within an urbanized area of 50,000 and greater	US	Neurosurgery	Y	22551	Fusion of spine bones with removal of disc at upper spinal column, anterior approach	N	F	11	11	11	13683.2	1298.79	1040.46	1044.11
1679759625	Stevens	Qualls	E	DO	M	I	1342 S Douglas Blvd	Suite A	Midwest City	OK	40	73130	1	Metropolitan area core: primary flow within an urbanized area of 50,000 and greater	US	Neurosurgery	Y	22551	Fusion of spine bones with removal of disc at upper spinal column, anterior approach	N	F	25	25	25	5000	1567.37	1258.84	1425.11
1679890701	Harwell	Daniel	M	M.D.	M	I	6802 S Olympia Ave	Suite #300	Tulsa	OK	40	74132	1	Metropolitan area core: primary flow within an urbanized area of 50,000 and greater	US	Neurosurgery	Y	22551	Fusion of spine bones with removal of disc at upper spinal column, anterior approach	N	F	18	18	18	6390	1525.28	1221.86	1430.76
1689011777	Schleicher	Donald	T	D.O	M	I	1723 Broadway	Suite 410	Cape Girardeau	MO	29	63701	1	Metropolitan area core: primary flow within an urbanized area of 50,000 and greater	US	Neurosurgery	Y	22551	Fusion of spine bones with removal of disc at upper spinal column, anterior approach	N	F	20	20	20	10606	1662.92	1328.73	1397.17
1689620775	Swartzbaugh	Joanna	R	M.D.	F	I	360 Broadway		Bangor	ME	23	4401	1	Metropolitan area core: primary flow within an urbanized area of 50,000 and greater	US	Neurosurgery	Y	22551	Fusion of spine bones with removal of disc at upper spinal column, anterior approach	N	F	12	12	12	3576	1644.97	1318.15	1397.16
1689623811	Vaught	Kevin	A	MD	M	I	1723 Broadway	Suite 410	Cape Girardeau	MO	29	63701	1	Metropolitan area core: primary flow within an urbanized area of 50,000 and greater	US	Neurosurgery	Y	22551	Fusion of spine bones with removal of disc at upper spinal column, anterior approach	N	F	26	28	26	10605.9	1409.63	1135.12	1344.78
1689672446	Dowd	Gregory	C	M.D.	M	I	3704 North Blvd	Suite C	Alexandria	LA	22	71301	1	Metropolitan area core: primary flow within an urbanized area of 50,000 and greater	US	Neurosurgery	Y	22551	Fusion of spine bones with removal of disc at upper spinal column, anterior approach	N	F	25	25	25	6786	1756.81	1415.23	1411.14
1689679219	Wray	Steven	D	M.D.	M	I	2001 Peachtree Rd Ne Ste 575		Atlanta	GA	13	30309	1	Metropolitan area core: primary flow within an urbanized area of 50,000 and greater	US	Neurosurgery	Y	22551	Fusion of spine bones with removal of disc at upper spinal column, anterior approach	N	F	18	18	18	6075	1798.88	1442.92	1397.17
1689806465	Richard	Paul	S	MD	M	I	6101 Pine Ridge Rd # Desk10		Naples	FL	12	34119	1	Metropolitan area core: primary flow within an urbanized area of 50,000 and greater	US	Neurosurgery	Y	22551	Fusion of spine bones with removal of disc at upper spinal column, anterior approach	N	F	19	19	19	24220	2020.13	1617.21	1397.17
1689870990	Safavi-Abbasi	Sam		MD	M	I	1300 N Rim Dr Ste A		Flagstaff	AZ	4	86001	1	Metropolitan area core: primary flow within an urbanized area of 50,000 and greater	US	Neurosurgery	Y	22551	Fusion of spine bones with removal of disc at upper spinal column, anterior approach	N	F	14	14	14	9459.7	1585.58	1263.51	1418.8
1689876005	Trammell	James	T	MD	M	I	1850 Hickory St	Suite 101	Abilene	TX	48	79601	1	Metropolitan area core: primary flow within an urbanized area of 50,000 and greater	US	Neurosurgery	Y	22551	Fusion of spine bones with removal of disc at upper spinal column, anterior approach	N	F	17	17	17	4235	1609.9	1296.6	1417.72
1699730986	Rajpal	Sharad		M.D.	M	I	4743 Arapahoe Ave Ste 202		Boulder	CO	8	80303	1	Metropolitan area core: primary flow within an urbanized area of 50,000 and greater	US	Neurosurgery	Y	22551	Fusion of spine bones with removal of disc at upper spinal column, anterior approach	N	F	19	19	19	7823.24	1783.63	1425.68	1397.17
1699732917	Forage	James	S	M.D.	M	I	861 Coronado Center Dr	Suite 200	Henderson	NV	32	89052	1	Metropolitan area core: primary flow within an urbanized area of 50,000 and greater	US	Neurosurgery	Y	22551	Fusion of spine bones with removal of disc at upper spinal column, anterior approach	N	F	13	13	13	17800	1819.63	1458.5	1397.17
1699752048	Sethi	Khalid		M.D.	M	I	46 Harrison St		Johnson City	NY	36	13790	1	Metropolitan area core: primary flow within an urbanized area of 50,000 and greater	US	Neurosurgery	Y	22551	Fusion of spine bones with removal of disc at upper spinal column, anterior approach	N	F	30	30	30	5277.59	1675.19	1353.72	1408.81
1699949669	Healy	Andrew	T	MD	M	I	225 Baldwin Ave		Charlotte	NC	37	28204	1	Metropolitan area core: primary flow within an urbanized area of 50,000 and greater	US	Neurosurgery	Y	22551	Fusion of spine bones with removal of disc at upper spinal column, anterior approach	N	F	14	14	14	7409.14	1407.82	1127.28	1163.64
1700072238	Trahan	Jayme		M.D.	M	I	1000 W Pinhook Rd Ste 305		Lafayette	LA	22	70503	1	Metropolitan area core: primary flow within an urbanized area of 50,000 and greater	US	Neurosurgery	Y	22551	Fusion of spine bones with removal of disc at upper spinal column, anterior approach	N	F	13	13	13	9045.6	1677.62	1349.18	1424.04
1700810876	Curtis	Brian	V	M.D.	M	I	1905 W 32nd St	Ste 403	Joplin	MO	29	64804	1	Metropolitan area core: primary flow within an urbanized area of 50,000 and greater	US	Neurosurgery	Y	22551	Fusion of spine bones with removal of disc at upper spinal column, anterior approach	N	F	17	17	17	5556.94	1609.24	1289.8	1335.53
1700856994	Lanford	Gregory	B	M.D.	M	I	2011 Murphy Ave	Suite 301	Nashville	TN	47	37203	1	Metropolitan area core: primary flow within an urbanized area of 50,000 and greater	US	Neurosurgery	Y	22551	Fusion of spine bones with removal of disc at upper spinal column, anterior approach	N	F	20	20	20	4136	1384.81	1115.5	1449.56
1700867348	Duarte	Luis	E	MD	M	I	120 E Beauregard Ave		San Angelo	TX	48	76903	1	Metropolitan area core: primary flow within an urbanized area of 50,000 and greater	US	Neurosurgery	Y	22551	Fusion of spine bones with removal of disc at upper spinal column, anterior approach	N	F	29	29	29	5055	1674.39	1341.51	1397.17
1710051305	Delasotta	Fernando	J	M.D.	M	I	598 New Rd		Linwood	NJ	34	8221	1	Metropolitan area core: primary flow within an urbanized area of 50,000 and greater	US	Neurosurgery	Y	22551	Fusion of spine bones with removal of disc at upper spinal column, anterior approach	N	F	14	14	14	16000	1895.56	1520.62	1397.17
1710099809	Beck	David	W	MD	M	I	1010 4th St Sw	Suite 105	Mason City	IA	19	50401	4	Micropolitan area core: primary flow within an urban cluster of 10,000 to 49,999	US	Neurosurgery	Y	22551	Fusion of spine bones with removal of disc at upper spinal column, anterior approach	N	F	20	20	20	6896	1556.88	1235.61	1389.41
1710927694	Mckenzie	Rick	L	MD	M	I	701 University Blvd E	Suite 702	Tuscaloosa	AL	1	35401	1	Metropolitan area core: primary flow within an urbanized area of 50,000 and greater	US	Neurosurgery	Y	22551	Fusion of spine bones with removal of disc at upper spinal column, anterior approach	N	F	25	25	25	2712	853.25	669.58	666.05
1710939889	Oetting	Gregory	M	M.D.	M	I	840 Stevens Creek Road		Augusta	GA	13	30907	1	Metropolitan area core: primary flow within an urbanized area of 50,000 and greater	US	Neurosurgery	Y	22551	Fusion of spine bones with removal of disc at upper spinal column, anterior approach	N	F	28	28	28	5771.16	996.81	799.95	479.59
1710945415	Mayr	Matthew	T	M.D.	M	I	1651 N Parham Rd		Richmond	VA	51	23229	1	Metropolitan area core: primary flow within an urbanized area of 50,000 and greater	US	Neurosurgery	Y	22551	Fusion of spine bones with removal of disc at upper spinal column, anterior approach	N	F	12	12	12	4815.67	1646.87	1321.4	1290.05
1710963038	Dhillon	Manprit	K	MD	F	I	42135 10th St W	Suite # 301	Lancaster	CA	6	93534	1	Metropolitan area core: primary flow within an urbanized area of 50,000 and greater	US	Neurosurgery	Y	22551	Fusion of spine bones with removal of disc at upper spinal column, anterior approach	N	F	11	11	11	7000	1843.9	1472.96	1397.17
1720030273	Masson	Robert	L	M.D.	M	I	2706 Rew Cir		Ocoee	FL	12	34761	1	Metropolitan area core: primary flow within an urbanized area of 50,000 and greater	US	Neurosurgery	Y	22551	Fusion of spine bones with removal of disc at upper spinal column, anterior approach	N	F	12	12	12	17895.4	1780.54	1424.23	1338.96
1720033939	Villavicencio	Alan	T	MD	M	I	4743 Arapahoe Ave	Suite 202	Boulder	CO	8	80303	1	Metropolitan area core: primary flow within an urbanized area of 50,000 and greater	US	Neurosurgery	Y	22551	Fusion of spine bones with removal of disc at upper spinal column, anterior approach	N	F	15	15	15	7823.24	1673.99	1337.78	1304.03
1720044415	Yeh	David	J	MD	M	I	1531 Higuera St		San Luis Obispo	CA	6	93401	1	Metropolitan area core: primary flow within an urbanized area of 50,000 and greater	US	Neurosurgery	Y	22551	Fusion of spine bones with removal of disc at upper spinal column, anterior approach	N	F	16	16	16	8714	1533.17	1216.38	1428.4
1720060775	Reddy	Praveen	B	M.D	M	I	1725 Se 28th Loop Ste 102		Ocala	FL	12	34471	1	Metropolitan area core: primary flow within an urbanized area of 50,000 and greater	US	Neurosurgery	Y	22551	Fusion of spine bones with removal of disc at upper spinal column, anterior approach	N	F	32	32	32	6880	1849.7	1477.9	1370.1
1720098023	Pollard	Barry	L	MD	M	I	102 S Van Buren		Enid	OK	40	73703	4	Micropolitan area core: primary flow within an urban cluster of 10,000 to 49,999	US	Neurosurgery	Y	22551	Fusion of spine bones with removal of disc at upper spinal column, anterior approach	N	F	13	13	13	1922.91	1524.54	1196.36	1334.74
1720345119	Funk	Robert	T	M.D.	M	I	3808 Kemp Blvd Ste A		Wichita Falls	TX	48	76308	1	Metropolitan area core: primary flow within an urbanized area of 50,000 and greater	US	Neurosurgery	Y	22551	Fusion of spine bones with removal of disc at upper spinal column, anterior approach	N	F	15	15	15	5081	1660.87	1327.99	1397.17
1720402522	Lucas	Joshua		M.D.	M	I	6555 Coyle Ave Ste 260		Carmichael	CA	6	95608	1	Metropolitan area core: primary flow within an urbanized area of 50,000 and greater	US	Neurosurgery	Y	22551	Fusion of spine bones with removal of disc at upper spinal column, anterior approach	N	F	12	12	12	7321	1733.54	1384.97	1397.17
1730101148	Johans	Timothy	J	MD	M	I	6140 Curtisian Ave	Suite 400	Boise	ID	16	83704	1	Metropolitan area core: primary flow within an urbanized area of 50,000 and greater	US	Neurosurgery	Y	22551	Fusion of spine bones with removal of disc at upper spinal column, anterior approach	N	F	15	16	16	18162.8	1522.79	1217.92	1370.1
1730111477	Nagib	Mahmoud	G	MD	M	I	800 E 28th St	305 Piper Bldg.	Minneapolis	MN	27	55407	1	Metropolitan area core: primary flow within an urbanized area of 50,000 and greater	US	Neurosurgery	Y	22551	Fusion of spine bones with removal of disc at upper spinal column, anterior approach	N	F	11	11	11	7070	1623.72	1301.4	1397.17
1730249582	Pingree	James	C	MD	M	I	1220 E 3900 S Ste 4e		Salt Lake City	UT	49	84124	1	Metropolitan area core: primary flow within an urbanized area of 50,000 and greater	US	Neurosurgery	Y	22551	Fusion of spine bones with removal of disc at upper spinal column, anterior approach	N	F	12	12	12	5170	1728.36	1382.23	1397.17
1730340324	Hammers	Ronald	L	M.D.	M	I	2312 N Nevada Ave	Suite 100	Colorado Springs	CO	8	80907	1	Metropolitan area core: primary flow within an urbanized area of 50,000 and greater	US	Neurosurgery	Y	22551	Fusion of spine bones with removal of disc at upper spinal column, anterior approach	N	F	11	11	11	13382.3	1778.25	1423.1	1397.17
1730347899	Phillips	Blake		M.D.	M	I	9601 Baptist Health Dr	Suite 310	Little Rock	AR	5	72205	1	Metropolitan area core: primary flow within an urbanized area of 50,000 and greater	US	Neurosurgery	Y	22551	Fusion of spine bones with removal of disc at upper spinal column, anterior approach	N	F	16	16	16	3657	1516.06	1222.7	1419
1740321884	Patel	Atul	K	M.D.	M	I	1411 E 31st St		Oakland	CA	6	94602	1	Metropolitan area core: primary flow within an urbanized area of 50,000 and greater	US	Neurosurgery	Y	22551	Fusion of spine bones with removal of disc at upper spinal column, anterior approach	N	F	17	17	17	4675.23	1842.37	1476.25	1397.17
1740414895	Mannas	Jonathan	P	M.D.	M	I	4408 6th St		Lubbock	TX	48	79416	1	Metropolitan area core: primary flow within an urbanized area of 50,000 and greater	US	Neurosurgery	Y	22551	Fusion of spine bones with removal of disc at upper spinal column, anterior approach	N	F	11	11	11	5014	1652.32	1319.44	1397.17
1750311098	Callahan	James	D	M.D.	M	I	1210 B Medical Arts Blvd	#217	Anderson	IN	18	46011	1	Metropolitan area core: primary flow within an urbanized area of 50,000 and greater	US	Neurosurgery	Y	22551	Fusion of spine bones with removal of disc at upper spinal column, anterior approach	N	F	13	13	13	4220	1556.43	1242.83	1397.17
1750331104	Fulmer	Benjamin	B	MD	M	I	806 St. Vincent's Drive 4	Suite 450	Birmingham	AL	1	35205	1	Metropolitan area core: primary flow within an urbanized area of 50,000 and greater	US	Neurosurgery	Y	22551	Fusion of spine bones with removal of disc at upper spinal column, anterior approach	N	F	16	17	16	5829.59	1033.23	838.67	895.01
1750354437	Silver	Mark	V	MD	M	I	300 N Highland Ave Ste 310		Sherman	TX	48	75092	1	Metropolitan area core: primary flow within an urbanized area of 50,000 and greater	US	Neurosurgery	Y	22551	Fusion of spine bones with removal of disc at upper spinal column, anterior approach	N	F	17	17	17	3390	1585.24	1253.31	1399.45
1750367876	Chow	Thomas		M.D.	M	I	703 E Marshall Ave	Suite 3004	Longview	TX	48	75601	1	Metropolitan area core: primary flow within an urbanized area of 50,000 and greater	US	Neurosurgery	Y	22551	Fusion of spine bones with removal of disc at upper spinal column, anterior approach	N	F	17	17	17	6500	1588.91	1256.03	1397.17
1750399275	Wahl	Melvin	M	MD	M	I	512 N Young St		Kennewick	WA	53	99336	1	Metropolitan area core: primary flow within an urbanized area of 50,000 and greater	US	Neurosurgery	Y	22551	Fusion of spine bones with removal of disc at upper spinal column, anterior approach	N	F	27	27	27	3311	1755.42	1405.9	1396.45
1750587838	Kelley	Brian	C	D.O.	M	I	1614 Wolf Cir		Lake Charles	LA	22	70605	1	Metropolitan area core: primary flow within an urbanized area of 50,000 and greater	US	Neurosurgery	Y	22551	Fusion of spine bones with removal of disc at upper spinal column, anterior approach	N	F	12	12	12	5503.31	1795.76	1423.49	1381.03
1750608527	Danison	Aaron	P		M	I	2325 Stantonsburg Rd		Greenville	NC	37	27834	1	Metropolitan area core: primary flow within an urbanized area of 50,000 and greater	US	Neurosurgery	Y	22551	Fusion of spine bones with removal of disc at upper spinal column, anterior approach	N	F	14	14	14	4116	1689.34	1354.8	1397.17
1760402614	Ratliff	John	K	M.D.	M	I	300 Pasteur Dr		Stanford	CA	6	94305	1	Metropolitan area core: primary flow within an urbanized area of 50,000 and greater	US	Neurosurgery	Y	22551	Fusion of spine bones with removal of disc at upper spinal column, anterior approach	N	F	12	12	12	7331	1822.85	1460.95	1317.12
1760432090	Baker	Christopher	J	M.D.	M	I	1605 W Fairbanks Ave		Winter Park	FL	12	32789	1	Metropolitan area core: primary flow within an urbanized area of 50,000 and greater	US	Neurosurgery	Y	22551	Fusion of spine bones with removal of disc at upper spinal column, anterior approach	N	F	15	15	15	5902.4	1855.29	1473.97	1387.84
1760445167	Alvarez	Jaime	A	M.D.	M	I	12700 Creekside Ln	Suite 101	Fort Myers	FL	12	33919	1	Metropolitan area core: primary flow within an urbanized area of 50,000 and greater	US	Neurosurgery	Y	22551	Fusion of spine bones with removal of disc at upper spinal column, anterior approach	N	F	11	11	11	11400	1851.62	1485.33	1270.16
1760447882	Scrantz	Kelly	J	MD	M	I	10101 Park Rowe Ave., Suite 200		Baton Rouge	LA	22	70810	1	Metropolitan area core: primary flow within an urbanized area of 50,000 and greater	US	Neurosurgery	Y	22551	Fusion of spine bones with removal of disc at upper spinal column, anterior approach	N	F	13	13	13	8305	1616.94	1302.19	1370.3
1760483291	Hilton	Donald	L	MD	M	I	4410 Medical Dr	Ste 610	San Antonio	TX	48	78229	1	Metropolitan area core: primary flow within an urbanized area of 50,000 and greater	US	Neurosurgery	Y	22551	Fusion of spine bones with removal of disc at upper spinal column, anterior approach	N	F	11	11	11	5000	1562.64	1240.06	1409.36
1760487128	Sandhu	Faheem	A	M.D.	M	I	10401 Hospital Dr	Ste 101	Clinton	MD	24	20735	1	Metropolitan area core: primary flow within an urbanized area of 50,000 and greater	US	Neurosurgery	Y	22551	Fusion of spine bones with removal of disc at upper spinal column, anterior approach	N	F	17	17	17	5089.88	1902.1	1518.8	1314.98
1760589576	Lin	Dean	D	MD	M	I	2780 Cleveland Avenue	Suite 819	Fort Myers	FL	12	33901	1	Metropolitan area core: primary flow within an urbanized area of 50,000 and greater	US	Neurosurgery	Y	22551	Fusion of spine bones with removal of disc at upper spinal column, anterior approach	N	F	14	14	14	8111	2028.87	1625.95	1397.17
1760662720	Uschold	Timothy	D	MD	M	I	2900 State St		Medford	OR	41	97504	1	Metropolitan area core: primary flow within an urbanized area of 50,000 and greater	US	Neurosurgery	Y	22551	Fusion of spine bones with removal of disc at upper spinal column, anterior approach	N	F	17	17	17	10472.7	1658.28	1325.9	1397.17
1760685390	Tsung	Andrew	J	M.D.	M	I	530 Ne Glen Oak Ave	Department Of Neurosurgery	Peoria	IL	17	61637	1	Metropolitan area core: primary flow within an urbanized area of 50,000 and greater	US	Neurosurgery	Y	22551	Fusion of spine bones with removal of disc at upper spinal column, anterior approach	N	F	12	13	13	8656.69	1710.06	1360.84	1337.65
1770564320	Crutchfield	John	S	M.D.	M	I	722 Clinic Dr		Tyler	TX	48	75701	1	Metropolitan area core: primary flow within an urbanized area of 50,000 and greater	US	Neurosurgery	Y	22551	Fusion of spine bones with removal of disc at upper spinal column, anterior approach	N	F	14	14	14	1571.43	383.3	308.33	225.36
1770673766	D'agostino	Sabino	J	DO	M	I	9313 Medical Plaza Dr.	Suite 305	N. Charleston	SC	45	29406	1	Metropolitan area core: primary flow within an urbanized area of 50,000 and greater	US	Neurosurgery	Y	22551	Fusion of spine bones with removal of disc at upper spinal column, anterior approach	N	F	23	23	23	4019	1615.27	1290.86	1366.8
1770740516	Scott	Brandon	J	DO	M	I	150 S Mount Auburn Rd Ste 342		Cape Girardeau	MO	29	63703	1	Metropolitan area core: primary flow within an urbanized area of 50,000 and greater	US	Neurosurgery	Y	22551	Fusion of spine bones with removal of disc at upper spinal column, anterior approach	N	F	23	23	23	5213	1680.19	1346	1397.17
1770791709	Kanter	Adam			M	I	200 Lothrop St	Puh, B-400	Pittsburgh	PA	42	15213	1	Metropolitan area core: primary flow within an urbanized area of 50,000 and greater	US	Neurosurgery	Y	22551	Fusion of spine bones with removal of disc at upper spinal column, anterior approach	N	F	11	11	11	7402	1572.01	1260.84	1214.58
1780620765	Soloniuk	Donald	S	M.D.	M	I	324 5th St	Suite 101	Lewiston	ID	16	83501	1	Metropolitan area core: primary flow within an urbanized area of 50,000 and greater	US	Neurosurgery	Y	22551	Fusion of spine bones with removal of disc at upper spinal column, anterior approach	N	F	12	12	12	5500	1498.89	1185.38	1397.17
1780673814	Flotte	Edward	R	M.D.	M	I	3280 Dauphin St	Building A	Mobile	AL	1	36606	1	Metropolitan area core: primary flow within an urbanized area of 50,000 and greater	US	Neurosurgery	Y	22551	Fusion of spine bones with removal of disc at upper spinal column, anterior approach	N	F	19	19	19	6914.97	1200.85	957.36	987.97
1780685818	Khairi	Saad		MD	M	I	13345 Illinois St		Carmel	IN	18	46032	1	Metropolitan area core: primary flow within an urbanized area of 50,000 and greater	US	Neurosurgery	Y	22551	Fusion of spine bones with removal of disc at upper spinal column, anterior approach	N	F	14	14	14	7188	1564.95	1251.35	1397.17
1780733618	Sabo	Robert	A	MD	M	I	110 Harbor Lane		Somers Point	NJ	34	8244	1	Metropolitan area core: primary flow within an urbanized area of 50,000 and greater	US	Neurosurgery	Y	22551	Fusion of spine bones with removal of disc at upper spinal column, anterior approach	N	F	11	11	11	16909.1	1878.85	1503.91	1397.17
1780835769	Thomas	John	A	MD	M	I	2208 S 17th St	Suite 201	Wilmington	NC	37	28401	1	Metropolitan area core: primary flow within an urbanized area of 50,000 and greater	US	Neurosurgery	Y	22551	Fusion of spine bones with removal of disc at upper spinal column, anterior approach	N	F	29	29	29	5011.44	1681.71	1341.57	1392.25
1780905380	Menendez	Joshua	Y	M.D.	M	I	800 Saint Vincents Dr Ste 700		Birmingham	AL	1	35205	1	Metropolitan area core: primary flow within an urbanized area of 50,000 and greater	US	Neurosurgery	Y	22551	Fusion of spine bones with removal of disc at upper spinal column, anterior approach	N	F	15	15	15	9120	1623.67	1296.84	1397.16
1790734226	Bowen	Samuel	R	MD	M	I	806 St. Vincent's Drive	Suite 450	Birmingham	AL	1	35205	1	Metropolitan area core: primary flow within an urbanized area of 50,000 and greater	US	Neurosurgery	Y	22551	Fusion of spine bones with removal of disc at upper spinal column, anterior approach	N	F	23	23	23	4584	806.23	639.62	609.89
1801074661	Howes	Gregory	A	MD	M	I	2331 Franklin Rd Sw		Roanoke	VA	51	24014	1	Metropolitan area core: primary flow within an urbanized area of 50,000 and greater	US	Neurosurgery	Y	22551	Fusion of spine bones with removal of disc at upper spinal column, anterior approach	N	F	13	13	13	3700	1734.78	1384.81	1397.17
1801093224	Boswell	Scott	M	MD	M	I	501 S. Santa Fe	Suite 300	Salina	KS	20	67401	4	Micropolitan area core: primary flow within an urban cluster of 10,000 to 49,999	US	Neurosurgery	Y	22551	Fusion of spine bones with removal of disc at upper spinal column, anterior approach	N	F	18	18	18	6839	1615.29	1295.38	1397.16
1801807649	Preston	Joseph	K	MD	M	I	4015 Lamar Ave		Paris	TX	48	75462	4	Micropolitan area core: primary flow within an urban cluster of 10,000 to 49,999	US	Neurosurgery	Y	22551	Fusion of spine bones with removal of disc at upper spinal column, anterior approach	N	F	11	11	11	9230.7	1653.7	1314.16	1390.64
1801859723	D'alise	Mark	D	MD	M	I	3502 9th St Ste 440		Lubbock	TX	48	79415	1	Metropolitan area core: primary flow within an urbanized area of 50,000 and greater	US	Neurosurgery	Y	22551	Fusion of spine bones with removal of disc at upper spinal column, anterior approach	N	F	20	20	20	3146.85	1611.81	1287.66	1406.87
1801861406	Margraf	Russell	R	MD PHD	M	I	5838 Six Forks Rd	Suite 100	Raleigh	NC	37	27609	1	Metropolitan area core: primary flow within an urbanized area of 50,000 and greater	US	Neurosurgery	Y	22551	Fusion of spine bones with removal of disc at upper spinal column, anterior approach	N	F	22	22	22	6500	1668.37	1329.9	1393.32
1801885819	Dixit	Sanat		MD	M	I	4715 Whitesburg Dr Se		Huntsville	AL	1	35802	1	Metropolitan area core: primary flow within an urbanized area of 50,000 and greater	US	Neurosurgery	Y	22551	Fusion of spine bones with removal of disc at upper spinal column, anterior approach	N	F	23	24	24	4600	1591.61	1269.22	1343.54
1801972161	Belanger	Eric		M.D.	M	I	900 E Broadway Ave		Bismarck	ND	38	58501	1	Metropolitan area core: primary flow within an urbanized area of 50,000 and greater	US	Neurosurgery	Y	22551	Fusion of spine bones with removal of disc at upper spinal column, anterior approach	N	F	25	25	25	4065.04	1586.23	1270.67	1340.56
1801992516	Jimenez	Juan	C	MD	M	I	400 N Wall St	Suite 402	Kankakee	IL	17	60901	1	Metropolitan area core: primary flow within an urbanized area of 50,000 and greater	US	Neurosurgery	Y	22551	Fusion of spine bones with removal of disc at upper spinal column, anterior approach	N	F	20	20	20	5258	1800.6	1443.54	1397.17
1811103831	Murad	Ali	K	M.D	M	I	1600 North Grand Ave	Suite 508	Pueblo	CO	8	81003	1	Metropolitan area core: primary flow within an urbanized area of 50,000 and greater	US	Neurosurgery	Y	22551	Fusion of spine bones with removal of disc at upper spinal column, anterior approach	N	F	20	20	20	2719	1453.38	1164.82	1117.74
1811157613	Cahill	Kevin	S	MD, PHD	M	I	610 Ocean Hwy W		Supply	NC	37	28462	7	Small town core: primary flow within an urban cluster of 2,500 to 9,999	US	Neurosurgery	Y	22551	Fusion of spine bones with removal of disc at upper spinal column, anterior approach	N	F	11	11	11	7358	1534.88	1230.75	1270.16
1811194541	Madhok	Ricky		MD	M	I	8002 Kew Gardens Rd	Suite 702	Kew Gardens	NY	36	11415	1	Metropolitan area core: primary flow within an urbanized area of 50,000 and greater	US	Neurosurgery	Y	22551	Fusion of spine bones with removal of disc at upper spinal column, anterior approach	N	F	12	12	12	2541.59	1119.9	894.99	587.1
1811226350	Satyan	Krishna	B	M.D.	M	I	762 S Cleveland Massillon Rd		Fairlawn	OH	39	44333	1	Metropolitan area core: primary flow within an urbanized area of 50,000 and greater	US	Neurosurgery	Y	22551	Fusion of spine bones with removal of disc at upper spinal column, anterior approach	N	F	22	22	22	10494.8	1546.14	1235.76	1361.17
1811954035	Naso	William	B	MD	M	I	1204 E Cheves St		Florence	SC	45	29506	1	Metropolitan area core: primary flow within an urbanized area of 50,000 and greater	US	Neurosurgery	Y	22551	Fusion of spine bones with removal of disc at upper spinal column, anterior approach	N	F	12	12	12	4996	1630.65	1306.24	1397.17
1811992449	Haid	Regis	W	M.D.	M	I	2001 Peachtree Rd Ne Ste 575		Atlanta	GA	13	30309	1	Metropolitan area core: primary flow within an urbanized area of 50,000 and greater	US	Neurosurgery	Y	22551	Fusion of spine bones with removal of disc at upper spinal column, anterior approach	N	F	13	13	13	6075	1710.24	1367.97	1343.43
1821030479	Doughty	Kyle	E	M.D.	M	I	3600 Gaston Ave	Suite 1158	Dallas	TX	48	75246	1	Metropolitan area core: primary flow within an urbanized area of 50,000 and greater	US	Neurosurgery	Y	22551	Fusion of spine bones with removal of disc at upper spinal column, anterior approach	N	F	12	12	12	3909.94	741.96	595.56	562.45
1821034950	Nichols	Margaret	E	MD	F	I	1905 W 32nd Street	Ste 403	Joplin	MO	29	64804	1	Metropolitan area core: primary flow within an urbanized area of 50,000 and greater	US	Neurosurgery	Y	22551	Fusion of spine bones with removal of disc at upper spinal column, anterior approach	N	F	20	20	20	5539.6	1587.49	1272.1	1296.75
1821064957	Henn	Jeffrey	S	M.D.	M	I	2780 Cleveland Ave	Suite 819	Fort Myers	FL	12	33901	1	Metropolitan area core: primary flow within an urbanized area of 50,000 and greater	US	Neurosurgery	Y	22551	Fusion of spine bones with removal of disc at upper spinal column, anterior approach	N	F	18	18	18	2269.44	1846.62	1488.47	1435.98
1821189408	Khalil	Hitham	H	M.D.	M	I	2109 N Patterson St Ste B		Valdosta	GA	13	31602	1	Metropolitan area core: primary flow within an urbanized area of 50,000 and greater	US	Neurosurgery	Y	22551	Fusion of spine bones with removal of disc at upper spinal column, anterior approach	N	F	19	19	19	5000	1717.47	1375.05	1397.16
1831190024	Middleton	Troy	H	M.D.	M	I	3280 Dauphin St	Building A	Mobile	AL	1	36606	1	Metropolitan area core: primary flow within an urbanized area of 50,000 and greater	US	Neurosurgery	Y	22551	Fusion of spine bones with removal of disc at upper spinal column, anterior approach	N	F	18	18	18	6040.67	1018.77	813.96	825.88
1831307339	Dahdaleh	Nader	S	M.D.	M	I	259 E Erie St Ste 13-205		Chicago	IL	17	60611	1	Metropolitan area core: primary flow within an urbanized area of 50,000 and greater	US	Neurosurgery	Y	22551	Fusion of spine bones with removal of disc at upper spinal column, anterior approach	N	F	12	12	12	10983	2018.83	1619.31	1353.51
1831373042	Redmond	Andy	J	M.D.	M	I	2737 S Broadway Ave		Tyler	TX	48	75701	1	Metropolitan area core: primary flow within an urbanized area of 50,000 and greater	US	Neurosurgery	Y	22551	Fusion of spine bones with removal of disc at upper spinal column, anterior approach	N	F	14	14	14	4000	1604.03	1292.55	1422.12
1831400621	Bradley	Lucas		MD	M	I	310 Buttercup Dr Ste A		Mountain Home	AR	5	72653	4	Micropolitan area core: primary flow within an urban cluster of 10,000 to 49,999	US	Neurosurgery	Y	22551	Fusion of spine bones with removal of disc at upper spinal column, anterior approach	N	F	30	31	31	2386	1556.67	1238.84	1375.33
1841286390	Marciano	Frederick	F	MD PHD	M	I	7242 E Osborn Rd #420		Scottsdale	AZ	4	85251	1	Metropolitan area core: primary flow within an urbanized area of 50,000 and greater	US	Neurosurgery	Y	22551	Fusion of spine bones with removal of disc at upper spinal column, anterior approach	N	F	16	16	16	8000	1716.03	1372.83	1397.17
1841289964	Suh	Daniel	V	MD	M	I	4 E Jackson Blvd		Savannah	GA	13	31405	1	Metropolitan area core: primary flow within an urbanized area of 50,000 and greater	US	Neurosurgery	Y	22551	Fusion of spine bones with removal of disc at upper spinal column, anterior approach	N	F	21	22	22	8150	1582.1	1267.86	1309.83
1841297041	Phuong	Loi	K	M.D.	M	I	7956 W Jefferson Blvd		Fort Wayne	IN	18	46804	1	Metropolitan area core: primary flow within an urbanized area of 50,000 and greater	US	Neurosurgery	Y	22551	Fusion of spine bones with removal of disc at upper spinal column, anterior approach	N	F	22	22	22	7609	1521.14	1221.79	1413.05
1841401734	Wadhwa	Rishi	K		M	I	1100 S Eliseo Dr Ste 1		Greenbrae	CA	6	94904	1	Metropolitan area core: primary flow within an urbanized area of 50,000 and greater	US	Neurosurgery	Y	22551	Fusion of spine bones with removal of disc at upper spinal column, anterior approach	N	F	20	21	21	10802	1556.45	1257.12	1447.07
1851331698	Robinson	Robert	D	MD	M	I	513 Brookwood Blvd	Ste 75	Birmingham	AL	1	35209	1	Metropolitan area core: primary flow within an urbanized area of 50,000 and greater	US	Neurosurgery	Y	22551	Fusion of spine bones with removal of disc at upper spinal column, anterior approach	N	F	41	41	41	5156	1577.93	1263.18	1389.11
1851333728	Killeffer	James	A	MD	M	I	1932 Alcoa Hwy	Suite 360	Knoxville	TN	47	37920	1	Metropolitan area core: primary flow within an urbanized area of 50,000 and greater	US	Neurosurgery	Y	22551	Fusion of spine bones with removal of disc at upper spinal column, anterior approach	N	F	15	15	15	7561	1581.6	1262.51	1394.97
1851351530	Rich	Charles	C	M.D.	M	I	5171 Cottonwood St	Ste 950	Murray	UT	49	84107	1	Metropolitan area core: primary flow within an urbanized area of 50,000 and greater	US	Neurosurgery	Y	22551	Fusion of spine bones with removal of disc at upper spinal column, anterior approach	N	F	14	14	14	10012	1654.27	1332.86	1422.12
1851354179	Moyer	Donald	J	M.D.	M	I	632 Del Prado Blvd N	Suite 101	Cape Coral	FL	12	33909	1	Metropolitan area core: primary flow within an urbanized area of 50,000 and greater	US	Neurosurgery	Y	22551	Fusion of spine bones with removal of disc at upper spinal column, anterior approach	N	F	15	15	15	10941.9	1989.53	1594.68	1397.17
1851378772	Khan	Ahmed	M	MD	M	I	1 Liberty Sq Fl 1		New Britain	CT	9	6051	1	Metropolitan area core: primary flow within an urbanized area of 50,000 and greater	US	Neurosurgery	Y	22551	Fusion of spine bones with removal of disc at upper spinal column, anterior approach	N	F	11	11	11	8525	1891.37	1510.88	1397.17
1851445910	Joseffer	Seth	S	M.D.	M	I	1203 Langhorne Newtown Rd	Suite 138	Langhorne	PA	42	19047	1	Metropolitan area core: primary flow within an urbanized area of 50,000 and greater	US	Neurosurgery	Y	22551	Fusion of spine bones with removal of disc at upper spinal column, anterior approach	N	F	13	13	13	56053.3	1682.31	1347.37	1199.42
1851599880	Spomar	Daniel	G	M.D.	M	I	555 E County Line Rd Ste 202		Greenwood	IN	18	46143	1	Metropolitan area core: primary flow within an urbanized area of 50,000 and greater	US	Neurosurgery	Y	22551	Fusion of spine bones with removal of disc at upper spinal column, anterior approach	N	F	11	11	11	4925.73	1468.79	1179.42	1428.92
1861438517	Park	Charles	C	MD	M	I	301 St. Paul Place	Pob # 310	Baltimore	MD	24	21202	1	Metropolitan area core: primary flow within an urbanized area of 50,000 and greater	US	Neurosurgery	Y	22551	Fusion of spine bones with removal of disc at upper spinal column, anterior approach	N	F	26	28	28	5841.64	1828.36	1458.35	1313.24
1861453318	Rustamzadeh	Edward		M.D.	M	I	11190 Warner Ave	Suite 306	Fountain Valley	CA	6	92708	1	Metropolitan area core: primary flow within an urbanized area of 50,000 and greater	US	Neurosurgery	Y	22551	Fusion of spine bones with removal of disc at upper spinal column, anterior approach	N	F	15	15	15	9025	1785.55	1425.52	1311.48
1861489056	Moore	Matthew	R	M.D.	M	I	1930 Ne 47th St	Suite 200	Fort Lauderdale	FL	12	33308	1	Metropolitan area core: primary flow within an urbanized area of 50,000 and greater	US	Neurosurgery	Y	22551	Fusion of spine bones with removal of disc at upper spinal column, anterior approach	N	F	12	12	12	12000	2010.06	1607.14	1397.17
1861678591	Tumialan	Luis	M	M.D.	M	I	7242 E Osborn Rd #420		Scottsdale	AZ	4	85251	1	Metropolitan area core: primary flow within an urbanized area of 50,000 and greater	US	Neurosurgery	Y	22551	Fusion of spine bones with removal of disc at upper spinal column, anterior approach	N	F	19	19	19	7947.37	1728.62	1382.23	1394.05
1861773889	Al Shamy	George		MD	M	I	9200 Pinecroft Dr	Ste 130	Shenandoah	TX	48	77380	1.1	Secondary flow 30% to <50% to a larger urbanized area of 50,000 and greater	US	Neurosurgery	Y	22551	Fusion of spine bones with removal of disc at upper spinal column, anterior approach	N	F	13	13	13	5473.03	1675.03	1330.66	1331.49
1861794000	To	Chiu Yuen		D.O.	M	I	29275 Northwestern Hwy	Ste 100	Southfield	MI	26	48034	1	Metropolitan area core: primary flow within an urbanized area of 50,000 and greater	US	Neurosurgery	Y	22551	Fusion of spine bones with removal of disc at upper spinal column, anterior approach	N	F	12	14	14	4594	1576.98	1260.14	1397.17
1871582213	Tibbs	Robert	E	M.D.	M	I	4120 W Memorial Rd	Ste 300	Oklahoma City	OK	40	73120	1	Metropolitan area core: primary flow within an urbanized area of 50,000 and greater	US	Neurosurgery	Y	22551	Fusion of spine bones with removal of disc at upper spinal column, anterior approach	N	F	23	24	24	10735	1541.74	1238.66	1408.23
1871584011	Schell	Gerald	R	M.D.	M	I	3160 Cabaret Trl S		Saginaw	MI	26	48603	1	Metropolitan area core: primary flow within an urbanized area of 50,000 and greater	US	Neurosurgery	Y	22551	Fusion of spine bones with removal of disc at upper spinal column, anterior approach	N	F	16	16	16	10183.3	1738.53	1392.42	1397.17
1871708768	Tuttle	Jonathan	A	M.D.	M	I	840 Stevens Creek Rd		Augusta	GA	13	30907	1	Metropolitan area core: primary flow within an urbanized area of 50,000 and greater	US	Neurosurgery	Y	22551	Fusion of spine bones with removal of disc at upper spinal column, anterior approach	N	F	20	20	20	5930	1131.7	908.06	770.63
1871747469	Mumert	Michael	L	M.D.	M	I	3801 S National Ave	West Tower, Suite 700	Springfield	MO	29	65807	1	Metropolitan area core: primary flow within an urbanized area of 50,000 and greater	US	Neurosurgery	Y	22551	Fusion of spine bones with removal of disc at upper spinal column, anterior approach	N	F	12	12	12	6502.92	1423.37	1139.03	1319.16
1871778316	Jatavallabhula	Narasimha	S	MD	M	I	701 E Marshall Ave	Suite 400	Longview	TX	48	75601	1	Metropolitan area core: primary flow within an urbanized area of 50,000 and greater	US	Neurosurgery	Y	22551	Fusion of spine bones with removal of disc at upper spinal column, anterior approach	N	F	25	25	25	4907.6	1673.82	1332.83	1389.23
1881693133	Bobek	Miroslav	P	M.D.	M	I	2900 State St		Medford	OR	41	97504	1	Metropolitan area core: primary flow within an urbanized area of 50,000 and greater	US	Neurosurgery	Y	22551	Fusion of spine bones with removal of disc at upper spinal column, anterior approach	N	F	12	12	12	10472.7	1655.67	1323.29	1397.17
1881824860	Tutt	Matthew		M.D.	M	I	1401 Harrodsburg Rd	Ste A540	Lexington	KY	21	40504	1	Metropolitan area core: primary flow within an urbanized area of 50,000 and greater	US	Neurosurgery	Y	22551	Fusion of spine bones with removal of disc at upper spinal column, anterior approach	N	F	13	13	13	6100	1368.94	1113.99	1477.78
1881863744	Grossi	Peter	M	MD	M	I	3480 Wake Forest Rd	Suite 500	Raleigh	NC	37	27609	1	Metropolitan area core: primary flow within an urbanized area of 50,000 and greater	US	Neurosurgery	Y	22551	Fusion of spine bones with removal of disc at upper spinal column, anterior approach	N	F	18	18	18	9000	1574.99	1259.04	1377.77
1891735684	Lapsiwala	Samir	B	MD	M	I	1900 Mistletoe Blvd Ste 200		Fort Worth	TX	48	76104	1	Metropolitan area core: primary flow within an urbanized area of 50,000 and greater	US	Neurosurgery	Y	22551	Fusion of spine bones with removal of disc at upper spinal column, anterior approach	N	F	17	17	17	5074.59	1644.15	1313.52	1356.08
1891752176	Anson	John	A	M.D.	M	I	8530 W Sunset Rd	Suite 250	Las Vegas	NV	32	89113	1	Metropolitan area core: primary flow within an urbanized area of 50,000 and greater	US	Neurosurgery	Y	22551	Fusion of spine bones with removal of disc at upper spinal column, anterior approach	N	F	11	11	11	17800	1826.29	1455.31	1390.65
1891784237	Hahn	Michael	R	M.D.	M	I	4120 W Memorial Rd	Ste 300	Oklahoma City	OK	40	73120	1	Metropolitan area core: primary flow within an urbanized area of 50,000 and greater	US	Neurosurgery	Y	22551	Fusion of spine bones with removal of disc at upper spinal column, anterior approach	N	F	19	19	19	10735	1455.93	1173.39	1406.78
1891969713	Bate	Berkeley	G	MD	M	I	652 S Medical Center Dr Ste 420		St George	UT	49	84790	1	Metropolitan area core: primary flow within an urbanized area of 50,000 and greater	US	Neurosurgery	Y	22551	Fusion of spine bones with removal of disc at upper spinal column, anterior approach	N	F	12	12	12	4520.25	1723.75	1377.62	1397.17
1902000599	Angeles	Carmina	F	MD	F	I	74b Centennial Loop Ste 100		Eugene	OR	41	97401	1	Metropolitan area core: primary flow within an urbanized area of 50,000 and greater	US	Neurosurgery	Y	22551	Fusion of spine bones with removal of disc at upper spinal column, anterior approach	N	F	22	22	22	4544.18	1631.28	1307.42	1365.42
1902020738	Ha	Tung	M	DO	M	I	710 Birchwood Ave	Ste 101	Bellingham	WA	53	98225	1	Metropolitan area core: primary flow within an urbanized area of 50,000 and greater	US	Neurosurgery	Y	22551	Fusion of spine bones with removal of disc at upper spinal column, anterior approach	N	F	13	13	13	7655	1683.15	1348.45	1343.43
1902063225	Eads	Todd	A	M.D.	M	I	719 W 2nd St		Bloomington	IN	18	47403	1	Metropolitan area core: primary flow within an urbanized area of 50,000 and greater	US	Neurosurgery	Y	22551	Fusion of spine bones with removal of disc at upper spinal column, anterior approach	N	F	13	13	13	13246	1490.7	1201.22	1356.87
1902911704	Zeidman	Seth	M	M.D.	M	I	400 Red Creek Dr	Suite 120	Rochester	NY	36	14623	1	Metropolitan area core: primary flow within an urbanized area of 50,000 and greater	US	Neurosurgery	Y	22551	Fusion of spine bones with removal of disc at upper spinal column, anterior approach	N	F	14	14	14	6277.96	1677.71	1343.82	1395.86
1912092800	Refai	Daniel		M.D.	M	I	59 Executive Park S	Suite 3000	Atlanta	GA	13	30329	1	Metropolitan area core: primary flow within an urbanized area of 50,000 and greater	US	Neurosurgery	Y	22551	Fusion of spine bones with removal of disc at upper spinal column, anterior approach	N	F	11	11	11	6736.77	1595.54	1275.72	1234.18
1912115718	Pearson	Blake		MD	M	I	3535 Grandview Pkwy Ste 150		Birmingham	AL	1	35243	1	Metropolitan area core: primary flow within an urbanized area of 50,000 and greater	US	Neurosurgery	Y	22551	Fusion of spine bones with removal of disc at upper spinal column, anterior approach	N	F	18	18	18	5156	1597.56	1279.81	1358.35
1912133570	Werthammer	Matthew	C	MD	M	I	2900 1st Ave	Opc Suite 10	Huntington	WV	54	25702	1	Metropolitan area core: primary flow within an urbanized area of 50,000 and greater	US	Neurosurgery	Y	22551	Fusion of spine bones with removal of disc at upper spinal column, anterior approach	N	F	18	18	18	8545	1605.84	1290.23	1434.03
1912969353	Ho	Hector	W	MD	M	I	100 E Valencia Mesa Dr Ste 310		Fullerton	CA	6	92835	1	Metropolitan area core: primary flow within an urbanized area of 50,000 and greater	US	Neurosurgery	Y	22551	Fusion of spine bones with removal of disc at upper spinal column, anterior approach	N	F	12	12	12	3625	1064.72	854.52	754.47
1922054998	Smisson	Hugh	F		M	I	840 Pine St	Suite 880	Macon	GA	13	31201	1	Metropolitan area core: primary flow within an urbanized area of 50,000 and greater	US	Neurosurgery	Y	22551	Fusion of spine bones with removal of disc at upper spinal column, anterior approach	N	F	12	12	12	11688	1583.41	1269.52	1426.27
1922055128	Khavkin	Yevgeniy	A	M.D.	M	I	653 N Town Center Dr	Suite 602	Las Vegas	NV	32	89144	1	Metropolitan area core: primary flow within an urbanized area of 50,000 and greater	US	Neurosurgery	Y	22551	Fusion of spine bones with removal of disc at upper spinal column, anterior approach	N	F	23	23	23	13215.5	1727.62	1365.19	1397.17
1922113869	Baron	Eli	M	MD	M	I	444 S San Vicente Blvd	Suite 800	Los Angeles	CA	6	90048	1	Metropolitan area core: primary flow within an urbanized area of 50,000 and greater	US	Neurosurgery	Y	22551	Fusion of spine bones with removal of disc at upper spinal column, anterior approach	N	F	12	12	12	22910	1691.57	1342.21	1216.86
1922115385	Anderson	James	S	MD	M	I	6701 Rockside Rd Ste 350		Cleveland	OH	39	44131	1	Metropolitan area core: primary flow within an urbanized area of 50,000 and greater	US	Neurosurgery	Y	22551	Fusion of spine bones with removal of disc at upper spinal column, anterior approach	N	F	12	12	12	7150	1498.16	1203.8	1324.4
1922272830	Alzate	Juan	C	MD	M	I	712 S Milwaukee Ave		Libertyville	IL	17	60048	1	Metropolitan area core: primary flow within an urbanized area of 50,000 and greater	US	Neurosurgery	Y	22551	Fusion of spine bones with removal of disc at upper spinal column, anterior approach	N	F	17	17	17	15000	1950.36	1557.34	1397.17
1922286517	Amini	Aminullah		M.D.	M	I	1300 Spring St Ste 210		Silver Spring	MD	24	20910	1	Metropolitan area core: primary flow within an urbanized area of 50,000 and greater	US	Neurosurgery	Y	22551	Fusion of spine bones with removal of disc at upper spinal column, anterior approach	N	F	30	30	30	10190	1958.06	1564.38	1350.6
1932100112	Faircloth	William	B	M.D.	M	I	3280 Dauphin St	Building A	Mobile	AL	1	36606	1	Metropolitan area core: primary flow within an urbanized area of 50,000 and greater	US	Neurosurgery	Y	22551	Fusion of spine bones with removal of disc at upper spinal column, anterior approach	N	F	16	16	16	9061	1543.41	1257.43	1440.82
1932101433	Woodard	Eric	J	M.D.	M	I	125 Parker Hill Ave	Converse 4	Roxbury Crossing	MA	25	2120	1	Metropolitan area core: primary flow within an urbanized area of 50,000 and greater	US	Neurosurgery	Y	22551	Fusion of spine bones with removal of disc at upper spinal column, anterior approach	N	F	17	17	17	13700	1912.04	1527.82	1397.17
1932123940	Reichman	Howard	R	M.D.	M	I	1055 N 300 W Ste 400		Provo	UT	49	84604	1	Metropolitan area core: primary flow within an urbanized area of 50,000 and greater	US	Neurosurgery	Y	22551	Fusion of spine bones with removal of disc at upper spinal column, anterior approach	N	F	19	19	19	5348.84	1627.83	1292.36	1407.38
1932168986	Giddens	Eugene	M	MD	M	I	849 82nd Pkwy		Myrtle Beach	SC	45	29572	1	Metropolitan area core: primary flow within an urbanized area of 50,000 and greater	US	Neurosurgery	Y	22551	Fusion of spine bones with removal of disc at upper spinal column, anterior approach	N	F	30	33	33	4723	1572.44	1257.88	1342.38
1932195427	Burnett	Mark	G	MD	M	I	1015 E 32nd St	Ste 411	Austin	TX	48	78705	1	Metropolitan area core: primary flow within an urbanized area of 50,000 and greater	US	Neurosurgery	Y	22551	Fusion of spine bones with removal of disc at upper spinal column, anterior approach	N	F	20	20	20	4970	1663.58	1352.81	1432.1
1932196128	Ty	Henry	Y	M.D.	M	I	354 Merrimack St		Lawrence	MA	25	1843	1	Metropolitan area core: primary flow within an urbanized area of 50,000 and greater	US	Neurosurgery	Y	22551	Fusion of spine bones with removal of disc at upper spinal column, anterior approach	N	F	11	11	11	5420.91	1856.18	1485.47	1397.17
1932241742	Rahhal	Ryan	C	MD	M	I	6767 South Yale Avenue	Suite A	Tulsa	OK	40	74136	1	Metropolitan area core: primary flow within an urbanized area of 50,000 and greater	US	Neurosurgery	Y	22551	Fusion of spine bones with removal of disc at upper spinal column, anterior approach	N	F	13	13	13	1557.51	1496.67	1200	1101.62
1932279163	Hershkowitz	Douglas	M	M.D.	M	I	517 Tamiami Trl		Punta Gorda	FL	12	33950	1	Metropolitan area core: primary flow within an urbanized area of 50,000 and greater	US	Neurosurgery	Y	22551	Fusion of spine bones with removal of disc at upper spinal column, anterior approach	N	F	16	17	17	6880	1871.52	1499.72	1397.17
1932343324	Spiro	David		D.O.	M	I	1000 Asylum Ave	Suite 4320	Hartford	CT	9	6105	1	Metropolitan area core: primary flow within an urbanized area of 50,000 and greater	US	Neurosurgery	Y	22551	Fusion of spine bones with removal of disc at upper spinal column, anterior approach	N	F	11	11	11	4879	1822.27	1489.67	1365.42
1942206727	Wolf	Erich	W	M.D, PH.D	M	I	1614 Wolf Cir		Lake Charles	LA	22	70605	1	Metropolitan area core: primary flow within an urbanized area of 50,000 and greater	US	Neurosurgery	Y	22551	Fusion of spine bones with removal of disc at upper spinal column, anterior approach	N	F	16	16	16	6800	1699.07	1365.49	1419
1942231501	Graham	Robert	S	M.D.	M	I	1250 E Marshall Street	Neurosurgery	Richmond	VA	51	23298	1	Metropolitan area core: primary flow within an urbanized area of 50,000 and greater	US	Neurosurgery	Y	22551	Fusion of spine bones with removal of disc at upper spinal column, anterior approach	N	F	13	13	13	7133.15	1509.11	1211.42	1449.38
1942240783	Givhan	Bryan	S	M.D.	M	I	701 University Blvd E	Suite 702	Tuscaloosa	AL	1	35401	1	Metropolitan area core: primary flow within an urbanized area of 50,000 and greater	US	Neurosurgery	Y	22551	Fusion of spine bones with removal of disc at upper spinal column, anterior approach	N	F	26	26	26	4004.81	1333.48	1070.43	1161.86
1942291133	Jenkins	Jeffrey	D	MD	M	I	1130 N Church St	Suite 200	Greensboro	NC	37	27401	1	Metropolitan area core: primary flow within an urbanized area of 50,000 and greater	US	Neurosurgery	Y	22551	Fusion of spine bones with removal of disc at upper spinal column, anterior approach	N	F	13	13	13	6185.31	1235.92	987.84	1001.66
1942385703	Fautheree	Gregory	L	MD	M	I	10101 Park Rowe Ave Ste 200		Baton Rouge	LA	22	70810	1	Metropolitan area core: primary flow within an urbanized area of 50,000 and greater	US	Neurosurgery	Y	22551	Fusion of spine bones with removal of disc at upper spinal column, anterior approach	N	F	24	24	24	8305	1732.6	1391.62	1411.72
1942405956	Hsieh	Patrick	C	MD	M	I	1520 San Pablo St	Suite 3800	Los Angeles	CA	6	90033	1	Metropolitan area core: primary flow within an urbanized area of 50,000 and greater	US	Neurosurgery	Y	22551	Fusion of spine bones with removal of disc at upper spinal column, anterior approach	N	F	13	13	13	6453	1863.73	1492.79	1397.17
1942429394	Klopper	Hendrik	B	MD	M	I	575 N Sioux Point Rd		Dakota Dunes	SD	46	57049	1	Metropolitan area core: primary flow within an urbanized area of 50,000 and greater	US	Neurosurgery	Y	22551	Fusion of spine bones with removal of disc at upper spinal column, anterior approach	N	F	12	12	12	6000	1538.58	1231.12	1337.91
1952308413	Canavati	Isa	S	M.D.	M	I	7956 W Jefferson Blvd		Fort Wayne	IN	18	46804	1	Metropolitan area core: primary flow within an urbanized area of 50,000 and greater	US	Neurosurgery	Y	22551	Fusion of spine bones with removal of disc at upper spinal column, anterior approach	N	F	27	27	27	7609	1545.81	1243.83	1377.76
1952322877	Fox	Andrew		M.D.	M	I	2800 L St	Suite 500	Sacramento	CA	6	95816	1	Metropolitan area core: primary flow within an urbanized area of 50,000 and greater	US	Neurosurgery	Y	22551	Fusion of spine bones with removal of disc at upper spinal column, anterior approach	N	F	11	11	11	5378.18	1871.39	1500.45	1397.17
1952371098	Mccombs	Paul	R	MD	M	I	2011 Murphy Ave	Suite 401	Nashville	TN	47	37203	1	Metropolitan area core: primary flow within an urbanized area of 50,000 and greater	US	Neurosurgery	Y	22551	Fusion of spine bones with removal of disc at upper spinal column, anterior approach	N	F	11	12	12	4136	1447.14	1151.69	1377.25
1952372138	Worthington	Ward	C	MD	M	I	2145 Henry Tecklenburg Dr Ste 220		Charleston	SC	45	29414	1	Metropolitan area core: primary flow within an urbanized area of 50,000 and greater	US	Neurosurgery	Y	22551	Fusion of spine bones with removal of disc at upper spinal column, anterior approach	N	F	21	21	21	5187	1434.59	1150.73	1118.57
1952394157	Raque	George	H	MD	M	I	210 E Gray St	Ste 1105	Louisville	KY	21	40202	1	Metropolitan area core: primary flow within an urbanized area of 50,000 and greater	US	Neurosurgery	Y	22551	Fusion of spine bones with removal of disc at upper spinal column, anterior approach	N	F	11	11	11	4977	1010.16	810.55	756.49
1952438269	Richards	Boyd		DO	M	I	22250 Providence Dr Ste 601		Southfield	MI	26	48075	1	Metropolitan area core: primary flow within an urbanized area of 50,000 and greater	US	Neurosurgery	Y	22551	Fusion of spine bones with removal of disc at upper spinal column, anterior approach	N	F	13	13	13	13855	1978.77	1585.37	1397.17
1952510968	Seaman	Brian	F	D.O.	M	I	931 Chatham Ln		Columbus	OH	39	43221	1	Metropolitan area core: primary flow within an urbanized area of 50,000 and greater	US	Neurosurgery	Y	22551	Fusion of spine bones with removal of disc at upper spinal column, anterior approach	N	F	13	13	13	5316	1716.25	1375.69	1363.85
1952696676	Timoney	Nessa	S	M.B.B.CH	F	I	1401 Harrodsburg Rd Ste A540		Lexington	KY	21	40504	1	Metropolitan area core: primary flow within an urbanized area of 50,000 and greater	US	Neurosurgery	Y	22551	Fusion of spine bones with removal of disc at upper spinal column, anterior approach	N	F	26	27	27	4164	1553.1	1250.02	1381.13
1962408930	Dagnew	Elias		M.D.	M	I	9635 Ventana Way Ste 201		Johns Creek	GA	13	30022	1	Metropolitan area core: primary flow within an urbanized area of 50,000 and greater	US	Neurosurgery	Y	22551	Fusion of spine bones with removal of disc at upper spinal column, anterior approach	N	F	13	13	13	16369.6	1781.5	1425.54	1397.17
1972522191	Henkin	Philip		M.D.	M	I	1007 Professional Park Dr		Brandon	FL	12	33511	1	Metropolitan area core: primary flow within an urbanized area of 50,000 and greater	US	Neurosurgery	Y	22551	Fusion of spine bones with removal of disc at upper spinal column, anterior approach	N	F	19	19	19	5450	1774.22	1402.42	1397.17
1972572139	Alexander	Todd	D	MD SC	M	I	5875 E Riverside Blvd		Rockford	IL	17	61114	1	Metropolitan area core: primary flow within an urbanized area of 50,000 and greater	US	Neurosurgery	Y	22551	Fusion of spine bones with removal of disc at upper spinal column, anterior approach	N	F	11	11	11	8535	1796	1438.94	1397.17
1972573962	Alexander	Peter	A	M.D.	M	I	1651 N Parham Rd		Richmond	VA	51	23229	1	Metropolitan area core: primary flow within an urbanized area of 50,000 and greater	US	Neurosurgery	Y	22551	Fusion of spine bones with removal of disc at upper spinal column, anterior approach	N	F	25	25	25	5114	1765.46	1400.44	1382.42
1972588416	Muhanna	Nabil	L	M.D.	M	I	1240 Jesse Jewell Pkwy Se	Ste 300	Gainesville	GA	13	30501	1	Metropolitan area core: primary flow within an urbanized area of 50,000 and greater	US	Neurosurgery	Y	22551	Fusion of spine bones with removal of disc at upper spinal column, anterior approach	N	F	20	20	20	7045	1674.14	1345.77	1411.61
1972596179	Mayer	Norman	W	MD	M	I	911 Bypass Rd Bldg A		Pikeville	KY	21	41501	7	Small town core: primary flow within an urban cluster of 2,500 to 9,999	US	Neurosurgery	Y	22551	Fusion of spine bones with removal of disc at upper spinal column, anterior approach	N	F	11	11	11	4051	1673.19	1341.76	1397.17
1972879617	Barks	Ashley	L		F	I	3223 N Webb Rd Ste 1		Wichita	KS	20	67226	1	Metropolitan area core: primary flow within an urbanized area of 50,000 and greater	US	Neurosurgery	Y	22551	Fusion of spine bones with removal of disc at upper spinal column, anterior approach	N	F	11	11	11	5146	1486.83	1196	1428.91
1982637831	Lewis	Adam	I	M.D.	M	I	1080 River Oaks Dr	Suite B-103	Flowood	MS	28	39232	1	Metropolitan area core: primary flow within an urbanized area of 50,000 and greater	US	Neurosurgery	Y	22551	Fusion of spine bones with removal of disc at upper spinal column, anterior approach	N	F	29	29	29	9758.62	1501.64	1196.79	1331.89
1982648432	Pradhan	Ashutosh	A	MD	M	I	3 Shircliff Way	Dillion Building, Suite 714	Jacksonville	FL	12	32204	1	Metropolitan area core: primary flow within an urbanized area of 50,000 and greater	US	Neurosurgery	Y	22551	Fusion of spine bones with removal of disc at upper spinal column, anterior approach	N	F	28	28	28	5602.93	1684.33	1345.61	1429.28
1982663340	Awasthi	Deepak		MD	M	I	604 N Acadia Rd	Suite 410	Thibodaux	LA	22	70301	1	Metropolitan area core: primary flow within an urbanized area of 50,000 and greater	US	Neurosurgery	Y	22551	Fusion of spine bones with removal of disc at upper spinal column, anterior approach	N	F	20	20	20	4451	1702.66	1364.64	1414.63
1982704128	Guerin	Christopher		M.D.	M	I	842 Sunset Lake Blvd	Suite 302	Venice	FL	12	34292	1	Metropolitan area core: primary flow within an urbanized area of 50,000 and greater	US	Neurosurgery	Y	22551	Fusion of spine bones with removal of disc at upper spinal column, anterior approach	N	F	14	14	14	296.67	298.94	239.61	119.76
1982751772	Reig	Adam		MD	M	I	2011 Murphy Ave	Suite 301	Nashville	TN	47	37203	1	Metropolitan area core: primary flow within an urbanized area of 50,000 and greater	US	Neurosurgery	Y	22551	Fusion of spine bones with removal of disc at upper spinal column, anterior approach	N	F	19	19	19	4136	1408.1	1130.87	1399.53
1992741912	Abshire	Bret		M.D.	M	I	25150 Hancock Ave	Suite 210	Murrieta	CA	6	92562	1	Metropolitan area core: primary flow within an urbanized area of 50,000 and greater	US	Neurosurgery	Y	22551	Fusion of spine bones with removal of disc at upper spinal column, anterior approach	N	F	11	11	11	6332.03	1582.58	1251.23	1216.67
1992867329	Aryan	Henry	E	MD, FACS, FAANS	M	I	1630 E Herndon Ave		Fresno	CA	6	93720	1	Metropolitan area core: primary flow within an urbanized area of 50,000 and greater	US	Neurosurgery	Y	22551	Fusion of spine bones with removal of disc at upper spinal column, anterior approach	N	F	72	72	72	4630	1743.83	1393.43	1392.84
1992884753	Kilburn	Michael	P	MD	M	I	115 Academy Ave		Greenwood	SC	45	29646	4	Micropolitan area core: primary flow within an urban cluster of 10,000 to 49,999	US	Neurosurgery	Y	22551	Fusion of spine bones with removal of disc at upper spinal column, anterior approach	N	F	23	23	23	6500	1613.15	1281.85	1390.42
1992968218	Mesfin	Fassil	B	M.D., PH.D.	M	I	1100 Virginia Ave		Columbia	MO	29	65212	1	Metropolitan area core: primary flow within an urbanized area of 50,000 and greater	US	Neurosurgery	Y	22551	Fusion of spine bones with removal of disc at upper spinal column, anterior approach	N	F	16	16	16	5400	1679.52	1345.33	1397.17
1003819913	Renfro	Mark	B	MD	M	I	700 Olympic Plaza Cir	Ste 850	Tyler	TX	48	75701	1	Metropolitan area core: primary flow within an urbanized area of 50,000 and greater	US	Neurosurgery	Y	22552	Fusion of spine bones with removal of disc in upper spinal column below second vertebra of neck , anterior approach	N	F	14	18	14	1290	388.43	310.63	326.8
1003878877	Faunce	Wesley	H	M.D.	M	I	632 Del Prado Blvd N	Suite 101	Cape Coral	FL	12	33909	1	Metropolitan area core: primary flow within an urbanized area of 50,000 and greater	US	Neurosurgery	Y	22552	Fusion of spine bones with removal of disc in upper spinal column below second vertebra of neck , anterior approach	N	F	19	32	19	2950	481.26	386.05	326.8
1003920224	Friedman	Jonathan	A	M.D.	M	I	3201 University Dr E	Ste 410	Bryan	TX	48	77802	1	Metropolitan area core: primary flow within an urbanized area of 50,000 and greater	US	Neurosurgery	Y	22552	Fusion of spine bones with removal of disc in upper spinal column below second vertebra of neck , anterior approach	N	F	11	15	11	993	392.12	314.32	326.11
1013031004	Visioni	Agostino	J	MD	M	I	2002 Medical Parkway	Suite 430	Annapolis	MD	24	21401	1	Metropolitan area core: primary flow within an urbanized area of 50,000 and greater	US	Neurosurgery	Y	22552	Fusion of spine bones with removal of disc in upper spinal column below second vertebra of neck , anterior approach	N	F	12	19	12	863	407.25	325.46	326.8
1013097427	Fine	Andrew	D	MD	M	I	5831 Bee Ridge Road	#100 Neurosurgery And Spine Specialists	Sarasota	FL	12	34233	1	Metropolitan area core: primary flow within an urbanized area of 50,000 and greater	US	Neurosurgery	Y	22552	Fusion of spine bones with removal of disc in upper spinal column below second vertebra of neck , anterior approach	N	F	17	28	17	991.48	437.31	349.55	326.8
1013915883	Sullivan	Brian	J	MD	M	I	1000 Bestgate Rd Ste 400		Annapolis	MD	24	21401	1	Metropolitan area core: primary flow within an urbanized area of 50,000 and greater	US	Neurosurgery	Y	22552	Fusion of spine bones with removal of disc in upper spinal column below second vertebra of neck , anterior approach	N	F	13	28	13	1370	307.73	245.97	221.76
1013964493	Morgan	Chad	J	M.D.	M	I	3801 S National Ave	West Tower, Suite 700	Springfield	MO	29	65807	1	Metropolitan area core: primary flow within an urbanized area of 50,000 and greater	US	Neurosurgery	Y	22552	Fusion of spine bones with removal of disc in upper spinal column below second vertebra of neck , anterior approach	N	F	12	13	12	1585.36	394.03	315.13	326.81
1023039468	Little	Kenneth	M	MD	M	I	190 E Bannock St	10th Floor	Boise	ID	16	83712	1	Metropolitan area core: primary flow within an urbanized area of 50,000 and greater	US	Neurosurgery	Y	22552	Fusion of spine bones with removal of disc in upper spinal column below second vertebra of neck , anterior approach	N	F	12	23	12	1549	364.61	291.28	326.8
1023067261	Tolentino	Paul	J	MD PHD	M	I	1723 Broadway	Suite 410	Cape Girardeau	MO	29	63701	1	Metropolitan area core: primary flow within an urbanized area of 50,000 and greater	US	Neurosurgery	Y	22552	Fusion of spine bones with removal of disc in upper spinal column below second vertebra of neck , anterior approach	N	F	20	36	20	3039	380.93	304.22	329.07
1043227630	Kraljic	Steven	G	M.D.	M	I	900 E Broadway Ave		Bismarck	ND	38	58501	1	Metropolitan area core: primary flow within an urbanized area of 50,000 and greater	US	Neurosurgery	Y	22552	Fusion of spine bones with removal of disc in upper spinal column below second vertebra of neck , anterior approach	N	F	22	32	22	1521.53	383.96	307.88	326.8
1043263536	Haynes	Walter	G	M.D.	M	I	513 Brookwood Blvd	Ste. 75	Birmingham	AL	1	35209	1	Metropolitan area core: primary flow within an urbanized area of 50,000 and greater	US	Neurosurgery	Y	22552	Fusion of spine bones with removal of disc in upper spinal column below second vertebra of neck , anterior approach	N	F	30	35	30	511	60.74	48.81	52.66
1043464365	Hofstetter	Christoph	P	M.D., PH.D.	M	I	1959 Ne Pacific St	Campus Box 356470, Room Rr734	Seattle	WA	53	98195	1	Metropolitan area core: primary flow within an urbanized area of 50,000 and greater	US	Neurosurgery	Y	22552	Fusion of spine bones with removal of disc in upper spinal column below second vertebra of neck , anterior approach	N	F	13	22	13	1133.19	392.62	314.92	293.38
1053347906	Wang	Michael	Y	MD	M	I	1095 Nw 14th Terrace		Miami	FL	12	33136	1	Metropolitan area core: primary flow within an urbanized area of 50,000 and greater	US	Neurosurgery	Y	22552	Fusion of spine bones with removal of disc in upper spinal column below second vertebra of neck , anterior approach	N	F	27	39	27	1896	534.85	428.3	329.5
1053361386	Sawin	Paul	D	M.D.	M	I	1605 W Fairbanks Ave		Winter Park	FL	12	32789	1	Metropolitan area core: primary flow within an urbanized area of 50,000 and greater	US	Neurosurgery	Y	22552	Fusion of spine bones with removal of disc in upper spinal column below second vertebra of neck , anterior approach	N	F	12	22	12	1634.45	435.45	347.69	326.8
1053375758	Spencer	Timothy	E	DO	M	I	14250 Beadle Lake Rd	Ste 160	Battle Creek	MI	26	49014	1	Metropolitan area core: primary flow within an urbanized area of 50,000 and greater	US	Neurosurgery	Y	22552	Fusion of spine bones with removal of disc in upper spinal column below second vertebra of neck , anterior approach	N	F	18	23	18	1929	411.03	329.57	326.8
1053500314	Farley	Chad	W	MD	M	I	15 S 1000 E	Suite 225	Payson	UT	49	84651	1	Metropolitan area core: primary flow within an urbanized area of 50,000 and greater	US	Neurosurgery	Y	22552	Fusion of spine bones with removal of disc in upper spinal column below second vertebra of neck , anterior approach	N	F	14	21	14	1500	404.8	323.41	326.8
1053519256	Zalatimo	Omar	A	MD	M	I	2700 Quarry Lake Dr	Suite 360	Baltimore	MD	24	21209	1	Metropolitan area core: primary flow within an urbanized area of 50,000 and greater	US	Neurosurgery	Y	22552	Fusion of spine bones with removal of disc in upper spinal column below second vertebra of neck , anterior approach	N	F	12	18	12	1950	458.27	367.26	326.8
1063482289	Winer	Joel	W	M.D.	M	I	228 Saint Charles Way Ste 300		York	PA	42	17402	1	Metropolitan area core: primary flow within an urbanized area of 50,000 and greater	US	Neurosurgery	Y	22552	Fusion of spine bones with removal of disc in upper spinal column below second vertebra of neck , anterior approach	N	F	19	28	19	905	409.38	327.98	326.8
1063687184	Kurtom	Khalid	H	MD	M	I	403 Purdy St	Suite 204	Easton	MD	24	21601	4	Micropolitan area core: primary flow within an urban cluster of 10,000 to 49,999	US	Neurosurgery	Y	22552	Fusion of spine bones with removal of disc in upper spinal column below second vertebra of neck , anterior approach	N	F	15	21	15	911	431.9	346.21	326.8
1063699833	Gamadia	Kaywan	D	D.O	M	I	150 S Mount Auburn Rd	Suite 342	Cape Girardeau	MO	29	63703	1	Metropolitan area core: primary flow within an urbanized area of 50,000 and greater	US	Neurosurgery	Y	22552	Fusion of spine bones with removal of disc in upper spinal column below second vertebra of neck , anterior approach	N	F	17	31	17	1227	326.22	261.55	308.14
1073611968	Rastogi	Pawan		MD	M	I	774 Christiana Road	Suite 202	Newark	DE	10	19713	1	Metropolitan area core: primary flow within an urbanized area of 50,000 and greater	US	Neurosurgery	Y	22552	Fusion of spine bones with removal of disc in upper spinal column below second vertebra of neck , anterior approach	N	F	17	22	17	3050	424.27	339.83	326.8
1073738613	Sin	Anthony	H	M.D.	M	I	1501 Kings Hwy		Shreveport	LA	22	71103	1	Metropolitan area core: primary flow within an urbanized area of 50,000 and greater	US	Neurosurgery	Y	22552	Fusion of spine bones with removal of disc in upper spinal column below second vertebra of neck , anterior approach	N	F	14	17	14	1160	407.59	328.3	331.6
1073828794	Sandquist	Lee		D.O.	M	I	820 N Chelan Ave		Wenatchee	WA	53	98801	1	Metropolitan area core: primary flow within an urbanized area of 50,000 and greater	US	Neurosurgery	Y	22552	Fusion of spine bones with removal of disc in upper spinal column below second vertebra of neck , anterior approach	N	F	21	38	21	1093	406.74	325.72	326.8
1083621957	Halamandaris	Gus	G	MD	M	I	220 San Jose St		Salinas	CA	6	93901	1	Metropolitan area core: primary flow within an urbanized area of 50,000 and greater	US	Neurosurgery	Y	22552	Fusion of spine bones with removal of disc in upper spinal column below second vertebra of neck , anterior approach	N	F	20	25	20	977	397.28	318.25	330.07
1083704555	Gold	Mark	A	M.D.	M	I	1118 Hampshire St		Quincy	IL	17	62301	4	Micropolitan area core: primary flow within an urban cluster of 10,000 to 49,999	US	Neurosurgery	Y	22552	Fusion of spine bones with removal of disc in upper spinal column below second vertebra of neck , anterior approach	N	F	13	23	13	2056.86	418.33	334.08	326.8
1093703571	Citow	Jonathan	S	MD	M	I	712 S Milwaukee Ave		Libertyville	IL	17	60048	1	Metropolitan area core: primary flow within an urbanized area of 50,000 and greater	US	Neurosurgery	Y	22552	Fusion of spine bones with removal of disc in upper spinal column below second vertebra of neck , anterior approach	N	F	29	55	29	10000	460.51	367.84	326.8
1093782864	Dorai	Zeena		MD	F	I	3333 N. Calvert Street	Suite 400	Baltimore	MD	24	21218	1	Metropolitan area core: primary flow within an urbanized area of 50,000 and greater	US	Neurosurgery	Y	22552	Fusion of spine bones with removal of disc in upper spinal column below second vertebra of neck , anterior approach	N	F	23	31	23	1156.81	431.46	344.85	310.99
1093929150	Smith	Marcus	A	M.D.	M	I	2602 Saint Michael Dr Ste 302b		Texarkana	TX	48	75503	1	Metropolitan area core: primary flow within an urbanized area of 50,000 and greater	US	Neurosurgery	Y	22552	Fusion of spine bones with removal of disc in upper spinal column below second vertebra of neck , anterior approach	N	F	19	25	19	1113.4	369.21	297.63	333.34
1104040732	Kachmann	Michael	C	MD	M	I	3825 Edwards Rd	Suite 300	Cincinnati	OH	39	45209	1	Metropolitan area core: primary flow within an urbanized area of 50,000 and greater	US	Neurosurgery	Y	22552	Fusion of spine bones with removal of disc in upper spinal column below second vertebra of neck , anterior approach	N	F	13	23	13	2022	413.43	331.27	326.8
1104861103	Yarosh	Cherylon	A	MD	F	I	1905 W 32nd St Ste 403		Joplin	MO	29	64804	1	Metropolitan area core: primary flow within an urbanized area of 50,000 and greater	US	Neurosurgery	Y	22552	Fusion of spine bones with removal of disc in upper spinal column below second vertebra of neck , anterior approach	N	F	13	22	13	1292.95	397.03	318.12	326.8
1104864073	Morgan	Jay	K	M.D.	M	I	5590 Kietzke Ln		Reno	NV	32	89511	1	Metropolitan area core: primary flow within an urbanized area of 50,000 and greater	US	Neurosurgery	Y	22552	Fusion of spine bones with removal of disc in upper spinal column below second vertebra of neck , anterior approach	N	F	12	19	12	9692	431.61	346.22	326.8
1104927458	Shutack	John	M	MD	M	I	300 Medical Pkwy Ste 206		Chesapeake	VA	51	23320	1	Metropolitan area core: primary flow within an urbanized area of 50,000 and greater	US	Neurosurgery	Y	22552	Fusion of spine bones with removal of disc in upper spinal column below second vertebra of neck , anterior approach	N	F	12	16	12	5917	410.66	328.86	326.8
1114913605	Webb	Kristopher	M	MD	M	I	3000 N Ih 35	Suite 600	Austin	TX	48	78705	1	Metropolitan area core: primary flow within an urbanized area of 50,000 and greater	US	Neurosurgery	Y	22552	Fusion of spine bones with removal of disc in upper spinal column below second vertebra of neck , anterior approach	N	F	21	30	21	1141	399.43	320.22	326.8
1114985884	Packer	Evan	M	MD	M	I	4675 Linton Blvd	Suite 102	Delray Beach	FL	12	33445	1	Metropolitan area core: primary flow within an urbanized area of 50,000 and greater	US	Neurosurgery	Y	22552	Fusion of spine bones with removal of disc in upper spinal column below second vertebra of neck , anterior approach	N	F	11	15	11	15045.6	473.53	378.32	326.8
1124029210	Eng	David	Y	MD	M	I	101 Union Ave	Suite 608	Syracuse	NY	36	13203	1	Metropolitan area core: primary flow within an urbanized area of 50,000 and greater	US	Neurosurgery	Y	22552	Fusion of spine bones with removal of disc in upper spinal column below second vertebra of neck , anterior approach	N	F	13	21	13	725	294.92	236.21	324.85
1124064795	Marcotte	Paul	J	MD	M	I	3400 Spruce Street	3 Silverstein Bldg	Philadelphia	PA	42	19104	1	Metropolitan area core: primary flow within an urbanized area of 50,000 and greater	US	Neurosurgery	Y	22552	Fusion of spine bones with removal of disc in upper spinal column below second vertebra of neck , anterior approach	N	F	12	13	12	1368	453.62	363.37	326.8
1124067491	Song	Michael	H	M.D.	M	I	343 Elm St	Suite 202	Reno	NV	32	89503	1	Metropolitan area core: primary flow within an urbanized area of 50,000 and greater	US	Neurosurgery	Y	22552	Fusion of spine bones with removal of disc in upper spinal column below second vertebra of neck , anterior approach	N	F	12	19	12	8704	431.61	346.22	328.96
1124255021	Rhee	Michael	S	M.D.	M	I	2525 Glenn Hendren Dr		Liberty	MO	29	64068	1	Metropolitan area core: primary flow within an urbanized area of 50,000 and greater	US	Neurosurgery	Y	22552	Fusion of spine bones with removal of disc in upper spinal column below second vertebra of neck , anterior approach	N	F	15	23	15	1340.61	413.83	331.63	326.8
1134118789	Arnautovic	Kenan		MD	M	I	6325 Humphreys Blvd		Memphis	TN	47	38120	1	Metropolitan area core: primary flow within an urbanized area of 50,000 and greater	US	Neurosurgery	Y	22552	Fusion of spine bones with removal of disc in upper spinal column below second vertebra of neck , anterior approach	N	F	12	25	12	2500	372.02	297.9	326.81
1134140932	Henry	Matthew	N	M.D.	M	I	3223 N Webb Rd	Suite 1	Wichita	KS	20	67226	1	Metropolitan area core: primary flow within an urbanized area of 50,000 and greater	US	Neurosurgery	Y	22552	Fusion of spine bones with removal of disc in upper spinal column below second vertebra of neck , anterior approach	N	F	28	38	28	1203	368.69	295.86	328.95
1134160161	Wallace	Bradley	A	MD	M	I	800 Prudential Dr	Tower B, 11th Floor	Jacksonville	FL	12	32207	1	Metropolitan area core: primary flow within an urbanized area of 50,000 and greater	US	Neurosurgery	Y	22552	Fusion of spine bones with removal of disc in upper spinal column below second vertebra of neck , anterior approach	N	F	23	35	23	1306	413.17	332.93	333.8
1134181571	Gerdes	Jeffrey	S	MD	M	I	1200 Sixth Ave N	Centracare Clinic River Campus/Nerosurgery	St Cloud	MN	27	56303	1	Metropolitan area core: primary flow within an urbanized area of 50,000 and greater	US	Neurosurgery	Y	22552	Fusion of spine bones with removal of disc in upper spinal column below second vertebra of neck , anterior approach	N	F	11	23	11	1318	370.62	296.08	326.8
1144487174	Aryan	Saeid	E	D.O	M	I	9525 N Beach St Ste 405		Fort Worth	TX	48	76244	1	Metropolitan area core: primary flow within an urbanized area of 50,000 and greater	US	Neurosurgery	Y	22552	Fusion of spine bones with removal of disc in upper spinal column below second vertebra of neck , anterior approach	N	F	19	43	19	1961	352.08	281.24	294.05
1144531161	Crabtree-Wilson	Kelli	L	M.D.	F	I	823 Sw Mulvane St		Topeka	KS	20	66606	1	Metropolitan area core: primary flow within an urbanized area of 50,000 and greater	US	Neurosurgery	Y	22552	Fusion of spine bones with removal of disc in upper spinal column below second vertebra of neck , anterior approach	N	F	13	23	13	895.33	377.95	303.15	326.8
1154354785	Adkins	Dana	E	M.D.	M	I	100 Woods Rd		Valhalla	NY	36	10595	1	Metropolitan area core: primary flow within an urbanized area of 50,000 and greater	US	Neurosurgery	Y	22552	Fusion of spine bones with removal of disc in upper spinal column below second vertebra of neck , anterior approach	N	F	12	21	12	823	410.66	328.87	326.8
1154501294	Chang	Steve	W	MD	M	I	1875 W Frye Rd Ste 300		Chandler	AZ	4	85224	1	Metropolitan area core: primary flow within an urbanized area of 50,000 and greater	US	Neurosurgery	Y	22552	Fusion of spine bones with removal of disc in upper spinal column below second vertebra of neck , anterior approach	N	F	16	30	16	1625	403.17	322.85	326.8
1154528776	Kostov	Dean	B	MD	M	I	12200 Warwick Blvd	Suite 410	Newport News	VA	51	23601	1	Metropolitan area core: primary flow within an urbanized area of 50,000 and greater	US	Neurosurgery	Y	22552	Fusion of spine bones with removal of disc in upper spinal column below second vertebra of neck , anterior approach	N	F	25	31	25	775	412.68	330.89	326.8
1154558021	Turner	Jay		MD	M	I	2910 N 3rd Ave		Phoenix	AZ	4	85013	1	Metropolitan area core: primary flow within an urbanized area of 50,000 and greater	US	Neurosurgery	Y	22552	Fusion of spine bones with removal of disc in upper spinal column below second vertebra of neck , anterior approach	N	F	14	22	14	1625	399.84	319.52	326.8
1154596609	Whitson	Wesley	J	MD	M	I	820 N Chelan Ave		Wenatchee	WA	53	98801	1	Metropolitan area core: primary flow within an urbanized area of 50,000 and greater	US	Neurosurgery	Y	22552	Fusion of spine bones with removal of disc in upper spinal column below second vertebra of neck , anterior approach	N	F	17	24	17	1051	408.35	327.22	326.8
1164420915	Vaughn	Troy	M	M.D.	M	I	3704 North Blvd	Suite C	Alexandria	LA	22	71301	1	Metropolitan area core: primary flow within an urbanized area of 50,000 and greater	US	Neurosurgery	Y	22552	Fusion of spine bones with removal of disc in upper spinal column below second vertebra of neck , anterior approach	N	F	12	22	12	1191	422.22	337.97	326.8
1164622908	Wogu	Elijah	U	DO	M	I	620 California Blvd	J	San Luis Obispo	CA	6	93401	1	Metropolitan area core: primary flow within an urbanized area of 50,000 and greater	US	Neurosurgery	Y	22552	Fusion of spine bones with removal of disc in upper spinal column below second vertebra of neck , anterior approach	N	F	15	28	15	1214	385.71	305.31	326.8
1164624516	Lothes	Christian	S	MD	M	I	3223 N Webb Rd	Suite 1	Wichita	KS	20	67226	1	Metropolitan area core: primary flow within an urbanized area of 50,000 and greater	US	Neurosurgery	Y	22552	Fusion of spine bones with removal of disc in upper spinal column below second vertebra of neck , anterior approach	N	F	11	18	11	1203	378.33	303.53	326.8
1164624573	Mcgowan	John	B	MD	M	I	2236 N Merritt Creek Loop Ste A		Coeur D Alene	ID	16	83814	1	Metropolitan area core: primary flow within an urbanized area of 50,000 and greater	US	Neurosurgery	Y	22552	Fusion of spine bones with removal of disc in upper spinal column below second vertebra of neck , anterior approach	N	F	16	18	16	1244	196.15	157.31	159.04
1174505887	Alexander	Mathew	T	MD	M	I	1227 3rd St		Corpus Christi	TX	48	78404	1	Metropolitan area core: primary flow within an urbanized area of 50,000 and greater	US	Neurosurgery	Y	22552	Fusion of spine bones with removal of disc in upper spinal column below second vertebra of neck , anterior approach	N	F	12	26	12	1576	387.1	309.3	326.8
1174523872	Pakzaban	Peyman		MDPA	M	I	3801 Vista Rd Ste 440		Pasadena	TX	48	77504	1	Metropolitan area core: primary flow within an urbanized area of 50,000 and greater	US	Neurosurgery	Y	22552	Fusion of spine bones with removal of disc in upper spinal column below second vertebra of neck , anterior approach	N	F	11	13	12	393.24	398.04	319.39	326.8
1174585640	Mangels	Kyle	J	M.D.	M	I	6802 S Olympia Ave	Suite #275	Tulsa	OK	40	74132	1	Metropolitan area core: primary flow within an urbanized area of 50,000 and greater	US	Neurosurgery	Y	22552	Fusion of spine bones with removal of disc in upper spinal column below second vertebra of neck , anterior approach	N	F	11	16	11	1536.56	394.73	315.28	326.8
1184642175	Lee	Sunghoon		M.D.	M	I	1229 E Seminole St	Suite 220	Springfield	MO	29	65804	1	Metropolitan area core: primary flow within an urbanized area of 50,000 and greater	US	Neurosurgery	Y	22552	Fusion of spine bones with removal of disc in upper spinal column below second vertebra of neck , anterior approach	N	F	11	13	11	1553	375.77	301.42	307.95
1194758508	Rami	Bimal		M.D.	M	I	6535 N Charles St	Ste 600	Baltimore	MD	24	21204	1	Metropolitan area core: primary flow within an urbanized area of 50,000 and greater	US	Neurosurgery	Y	22552	Fusion of spine bones with removal of disc in upper spinal column below second vertebra of neck , anterior approach	N	F	24	36	24	911.25	448.22	359.74	329.07
1194970434	Gist	Taylor	L	M.D.	M	I	6560 Fannin St	Suite 1200	Houston	TX	48	77030	1	Metropolitan area core: primary flow within an urbanized area of 50,000 and greater	US	Neurosurgery	Y	22552	Fusion of spine bones with removal of disc in upper spinal column below second vertebra of neck , anterior approach	N	F	14	24	14	2900	419.08	335.21	326.8
1205017605	Coppa	Nicholas	D	M.D.	M	I	46 North St		Hyannis	MA	25	2601	1	Metropolitan area core: primary flow within an urbanized area of 50,000 and greater	US	Neurosurgery	Y	22552	Fusion of spine bones with removal of disc in upper spinal column below second vertebra of neck , anterior approach	N	F	12	17	12	999.12	407.18	326.19	310.65
1205068186	Beecher	Jeffrey	S	DO	M	I	2208 S 17th St Ste 201		Wilmington	NC	37	28401	1	Metropolitan area core: primary flow within an urbanized area of 50,000 and greater	US	Neurosurgery	Y	22552	Fusion of spine bones with removal of disc in upper spinal column below second vertebra of neck , anterior approach	N	F	11	17	11	1174.71	393.39	315.02	326.8
1205825338	Lindley	James	G	MD	M	I	4 E Jackson Blvd		Savannah	GA	13	31405	1	Metropolitan area core: primary flow within an urbanized area of 50,000 and greater	US	Neurosurgery	Y	22552	Fusion of spine bones with removal of disc in upper spinal column below second vertebra of neck , anterior approach	N	F	11	13	11	1860	358.9	290.59	339.37
1205825932	Yalamanchili	Kennedy		MD	M	I	774 Christiana Rd	Ste 202	Newark	DE	10	19713	1	Metropolitan area core: primary flow within an urbanized area of 50,000 and greater	US	Neurosurgery	Y	22552	Fusion of spine bones with removal of disc in upper spinal column below second vertebra of neck , anterior approach	N	F	18	31	18	3050	423.36	338.92	326.8
1205830221	Roy	Ranjan	S	PH.O., M.D.	M	I	330 Jake Alexander Blvd W	Ste 104	Salisbury	NC	37	28147	1	Metropolitan area core: primary flow within an urbanized area of 50,000 and greater	US	Neurosurgery	Y	22552	Fusion of spine bones with removal of disc in upper spinal column below second vertebra of neck , anterior approach	N	F	11	16	11	1000	393.89	315.52	326.8
1205877651	Ozgur	Burak	M	M.D.	M	I	361 Hospital Rd	Suite 224	Newport Beach	CA	6	92663	1	Metropolitan area core: primary flow within an urbanized area of 50,000 and greater	US	Neurosurgery	Y	22552	Fusion of spine bones with removal of disc in upper spinal column below second vertebra of neck , anterior approach	N	F	12	22	12	4500	427.63	342.03	326.8
1215017637	Glasser	Ryan	S	MD	M	I	5831 Bee Ridge Rd #100	Neurosurgery And Spine Specialists	Sarasota	FL	12	34233	1	Metropolitan area core: primary flow within an urbanized area of 50,000 and greater	US	Neurosurgery	Y	22552	Fusion of spine bones with removal of disc in upper spinal column below second vertebra of neck , anterior approach	N	F	13	17	13	742.24	417.75	335.15	331.61
1215062518	Colle	Kyle	O	D.O.	M	I	7331 College Pkwy Ste 300		Fort Myers	FL	12	33907	1	Metropolitan area core: primary flow within an urbanized area of 50,000 and greater	US	Neurosurgery	Y	22552	Fusion of spine bones with removal of disc in upper spinal column below second vertebra of neck , anterior approach	N	F	17	21	17	3039	377.56	302.41	330.7
1225021702	Snell	Brian		MD	M	I	4120 W Memorial Rd	Suite 300	Oklahoma City	OK	40	73120	1	Metropolitan area core: primary flow within an urbanized area of 50,000 and greater	US	Neurosurgery	Y	22552	Fusion of spine bones with removal of disc in upper spinal column below second vertebra of neck , anterior approach	N	F	11	14	11	2780	394.76	315.8	326.8
1225027956	Sugarman	Michael	G	MD	M	I	774 Christiana Rd	Suite 202	Newark	DE	10	19713	1	Metropolitan area core: primary flow within an urbanized area of 50,000 and greater	US	Neurosurgery	Y	22552	Fusion of spine bones with removal of disc in upper spinal column below second vertebra of neck , anterior approach	N	F	11	23	11	3050	421.19	336.75	326.8
1225059025	Dickerson	John	R	M.D.	M	I	3223 N Webb Rd	Suite 1	Wichita	KS	20	67226	1	Metropolitan area core: primary flow within an urbanized area of 50,000 and greater	US	Neurosurgery	Y	22552	Fusion of spine bones with removal of disc in upper spinal column below second vertebra of neck , anterior approach	N	F	41	68	41	1203	377.04	302.24	326.8
1225086945	Boedeker	Daniel	J	MD	M	I	6767 S Yale Ave	Suite A	Tulsa	OK	40	74136	1	Metropolitan area core: primary flow within an urbanized area of 50,000 and greater	US	Neurosurgery	Y	22552	Fusion of spine bones with removal of disc in upper spinal column below second vertebra of neck , anterior approach	N	F	12	12	12	394.78	396.16	317.2	326.8
1225111511	Oh	Dennis	S	MD	M	I	2 Medical Center Dr	Suite 503	Springfield	MA	25	1107	1	Metropolitan area core: primary flow within an urbanized area of 50,000 and greater	US	Neurosurgery	Y	22552	Fusion of spine bones with removal of disc in upper spinal column below second vertebra of neck , anterior approach	N	F	24	30	24	918	423.7	338.51	326.8
1235122359	Ryken	Timothy	C	MD	M	I	One Medical Center Dr	Neurosurgery	Lebanon	NH	33	3756	4	Micropolitan area core: primary flow within an urban cluster of 10,000 to 49,999	US	Neurosurgery	Y	22552	Fusion of spine bones with removal of disc in upper spinal column below second vertebra of neck , anterior approach	N	F	13	16	13	3838.13	417.87	333.79	326.8
1235330432	Campbell	Peter	G	M.D.	M	I	1500 Line Ave Ste 200		Shreveport	LA	22	71101	1	Metropolitan area core: primary flow within an urbanized area of 50,000 and greater	US	Neurosurgery	Y	22552	Fusion of spine bones with removal of disc in upper spinal column below second vertebra of neck , anterior approach	N	F	16	24	16	3740	414.17	331.09	326.8
1245214238	Hunt	Gabriel		M.D.	M	I	444 S San Vicente Blvd Ste 800		Los Angeles	CA	6	90048	1	Metropolitan area core: primary flow within an urbanized area of 50,000 and greater	US	Neurosurgery	Y	22552	Fusion of spine bones with removal of disc in upper spinal column below second vertebra of neck , anterior approach	N	F	13	24	13	8379.17	266.72	213.21	204.25
1245215409	Afshar	John	K	MD	M	I	901 Village Blvd Ste 702		West Palm Beach	FL	12	33409	1	Metropolitan area core: primary flow within an urbanized area of 50,000 and greater	US	Neurosurgery	Y	22552	Fusion of spine bones with removal of disc in upper spinal column below second vertebra of neck , anterior approach	N	F	12	15	12	1071	482.47	387.26	326.81
1245236157	Yingling	David	G	M.D.	M	I	150 S Mount Auburn Rd Ste 320		Cape Girardeau	MO	29	63703	1	Metropolitan area core: primary flow within an urbanized area of 50,000 and greater	US	Neurosurgery	Y	22552	Fusion of spine bones with removal of disc in upper spinal column below second vertebra of neck , anterior approach	N	F	12	16	12	1227	396.37	317.47	326.8
1245251743	Barnett	David	W	M.D.	M	I	3600 Gaston Ave	Suite 907	Dallas	TX	48	75246	1	Metropolitan area core: primary flow within an urbanized area of 50,000 and greater	US	Neurosurgery	Y	22552	Fusion of spine bones with removal of disc in upper spinal column below second vertebra of neck , anterior approach	N	F	12	16	12	2013	338.07	273.22	342.12
1245400167	Panchal	Ripul	R	DO	M	I	1600 Coit Rd Ste 406		Plano	TX	48	75075	1	Metropolitan area core: primary flow within an urbanized area of 50,000 and greater	US	Neurosurgery	Y	22552	Fusion of spine bones with removal of disc in upper spinal column below second vertebra of neck , anterior approach	N	F	11	15	11	1219.11	387.34	309.54	326.8
1245467604	Harrison	Jason	F	MD	M	I	550 Redmond Rd Nw		Rome	GA	13	30165	1	Metropolitan area core: primary flow within an urbanized area of 50,000 and greater	US	Neurosurgery	Y	22552	Fusion of spine bones with removal of disc in upper spinal column below second vertebra of neck , anterior approach	N	F	14	16	14	1800	391.93	316.24	331.91
1255350104	Bidiwala	Shaad	B	M.D	M	I	3600 Gaston Ave	Suite 907	Dallas	TX	48	75246	1	Metropolitan area core: primary flow within an urbanized area of 50,000 and greater	US	Neurosurgery	Y	22552	Fusion of spine bones with removal of disc in upper spinal column below second vertebra of neck , anterior approach	N	F	13	19	13	2249.84	402.69	322.88	326.8
1265424204	Nees	Jeffrey	P	MD	M	I	3110 Sw 89th St Ste 200e		Oklahoma City	OK	40	73159	1	Metropolitan area core: primary flow within an urbanized area of 50,000 and greater	US	Neurosurgery	Y	22552	Fusion of spine bones with removal of disc in upper spinal column below second vertebra of neck , anterior approach	N	F	11	14	11	1928.14	347.33	277.85	287.58
1265469571	Tobler	William	D	MD	M	I	3825 Edwards Rd Ste 300		Cincinnati	OH	39	45209	1	Metropolitan area core: primary flow within an urbanized area of 50,000 and greater	US	Neurosurgery	Y	22552	Fusion of spine bones with removal of disc in upper spinal column below second vertebra of neck , anterior approach	N	F	11	20	11	2022	398.72	319.64	314.55
1265473516	Dalrymple	Stephen		MD	M	I	722 Newman Rd		New Bern	NC	37	28562	1	Metropolitan area core: primary flow within an urbanized area of 50,000 and greater	US	Neurosurgery	Y	22552	Fusion of spine bones with removal of disc in upper spinal column below second vertebra of neck , anterior approach	N	F	29	52	29	2352.09	383.44	306.34	321.52
1265512685	Knego	Robert	S	MD	M	I	5831 Bee Ridge Road	#100 Neurosurgery And Spine Specialists	Sarasota	FL	12	34233	1	Metropolitan area core: primary flow within an urbanized area of 50,000 and greater	US	Neurosurgery	Y	22552	Fusion of spine bones with removal of disc in upper spinal column below second vertebra of neck , anterior approach	N	F	18	26	18	455.7	439.17	351.41	326.8
1265520027	Oliver	Mark	D	M.D.	M	I	1901 Se 18th Ave	Suite 101	Ocala	FL	12	34471	1	Metropolitan area core: primary flow within an urbanized area of 50,000 and greater	US	Neurosurgery	Y	22552	Fusion of spine bones with removal of disc in upper spinal column below second vertebra of neck , anterior approach	N	F	11	13	11	1945.69	440.88	353.11	326.81
1265551485	Hoover	Jason	M	M.D.	M	I	8441 State Highway 47	Suite 4300	Bryan	TX	48	77807	1	Metropolitan area core: primary flow within an urbanized area of 50,000 and greater	US	Neurosurgery	Y	22552	Fusion of spine bones with removal of disc in upper spinal column below second vertebra of neck , anterior approach	N	F	14	23	14	993	391.75	313.95	326.8
1275504730	El-Kalliny	Magdy	M	M.D.	M	I	75 Hail Knob Rd		Somerset	KY	21	42503	4	Micropolitan area core: primary flow within an urban cluster of 10,000 to 49,999	US	Neurosurgery	Y	22552	Fusion of spine bones with removal of disc in upper spinal column below second vertebra of neck , anterior approach	N	F	14	15	14	761.61	387.09	309.04	326.81
1275518797	Yundt	Kent	D	MD	M	I	2275 Ne Doctors Dr		Bend	OR	41	97701	1	Metropolitan area core: primary flow within an urbanized area of 50,000 and greater	US	Neurosurgery	Y	22552	Fusion of spine bones with removal of disc in upper spinal column below second vertebra of neck , anterior approach	N	F	14	16	14	1112.31	388.15	310.57	326.81
1275609489	Anderson	Thomas	S	MD	M	I	1106 Chuck Dawley Blvd	Suite 200	Mt Pleasant	SC	45	29464	1	Metropolitan area core: primary flow within an urbanized area of 50,000 and greater	US	Neurosurgery	Y	22552	Fusion of spine bones with removal of disc in upper spinal column below second vertebra of neck , anterior approach	N	F	25	38	25	1149.47	363.62	291.01	312.35
1275707689	Zavala	Gerardo		MD	M	I	4611 Centerview		San Antonio	TX	48	78228	1	Metropolitan area core: primary flow within an urbanized area of 50,000 and greater	US	Neurosurgery	Y	22552	Fusion of spine bones with removal of disc in upper spinal column below second vertebra of neck , anterior approach	N	F	11	19	11	2257	389.53	311.73	326.8
1275736365	Whisenhunt	Thomas	R	M.D. PHD	M	I	1510 Forest Ave		Montgomery	AL	1	36106	1	Metropolitan area core: primary flow within an urbanized area of 50,000 and greater	US	Neurosurgery	Y	22552	Fusion of spine bones with removal of disc in upper spinal column below second vertebra of neck , anterior approach	N	F	11	15	11	2500	355.27	283.64	332.25
1275748212	Edgar	Rickie	L	M.D.	M	I	1675 Leahy St Ste 401a		Muskegon	MI	26	49442	1	Metropolitan area core: primary flow within an urbanized area of 50,000 and greater	US	Neurosurgery	Y	22552	Fusion of spine bones with removal of disc in upper spinal column below second vertebra of neck , anterior approach	N	F	15	20	15	732	397.37	319.98	330.88
1275762262	Ackerman	Paul	D	M.D.	M	I	7447 W Talcott Ave Ste 340		Chicago	IL	17	60631	1	Metropolitan area core: primary flow within an urbanized area of 50,000 and greater	US	Neurosurgery	Y	22552	Fusion of spine bones with removal of disc in upper spinal column below second vertebra of neck , anterior approach	N	F	14	20	14	4592.5	345.01	276.27	230.72
1275809584	Walsh	Marietta	E	D.O.	F	I	2710 Saint Francis Dr	Suite 110	Waterloo	IA	19	50702	1	Metropolitan area core: primary flow within an urbanized area of 50,000 and greater	US	Neurosurgery	Y	22552	Fusion of spine bones with removal of disc in upper spinal column below second vertebra of neck , anterior approach	N	F	14	21	14	1557.05	331.61	265.44	334.58
1285700369	Sharma	Mudit		MD	M	I	8650 Sudley Rd Ste 315		Manassas	VA	51	20110	1	Metropolitan area core: primary flow within an urbanized area of 50,000 and greater	US	Neurosurgery	Y	22552	Fusion of spine bones with removal of disc in upper spinal column below second vertebra of neck , anterior approach	N	F	12	13	12	1223	410.35	328.56	326.81
1285771543	Szentirmai	Oszkar		MD	M	I	509 Se Riverside Dr	Suite 203	Stuart	FL	12	34994	1	Metropolitan area core: primary flow within an urbanized area of 50,000 and greater	US	Neurosurgery	Y	22552	Fusion of spine bones with removal of disc in upper spinal column below second vertebra of neck , anterior approach	N	F	16	26	16	1580	480.98	385.77	326.8
1295029510	Rossi	Nicholas	B	MD	M	I	375 N Wall St Ste P530		Kankakee	IL	17	60901	1	Metropolitan area core: primary flow within an urbanized area of 50,000 and greater	US	Neurosurgery	Y	22552	Fusion of spine bones with removal of disc in upper spinal column below second vertebra of neck , anterior approach	N	F	12	17	12	2873	398.58	319.29	331.61
1295861342	Johnson	Michele	M	M.D.	F	I	2001 Peachtree Rd Ne	Suite 575	Atlanta	GA	13	30309	1	Metropolitan area core: primary flow within an urbanized area of 50,000 and greater	US	Neurosurgery	Y	22552	Fusion of spine bones with removal of disc in upper spinal column below second vertebra of neck , anterior approach	N	F	19	34	19	1316.83	387.38	310.55	301.57
1295894731	Macdonald	Bart	A	M.D.	M	I	470 Northside Cherokee Blvd Ste 170		Canton	GA	13	30115	1	Metropolitan area core: primary flow within an urbanized area of 50,000 and greater	US	Neurosurgery	Y	22552	Fusion of spine bones with removal of disc in upper spinal column below second vertebra of neck , anterior approach	N	F	12	28	12	1222.54	418.54	335.27	326.8
1295972305	Roeser	Andrew	C	M.D.	M	I	6560 Fannin St	Suite 1200	Houston	TX	48	77030	1	Metropolitan area core: primary flow within an urbanized area of 50,000 and greater	US	Neurosurgery	Y	22552	Fusion of spine bones with removal of disc in upper spinal column below second vertebra of neck , anterior approach	N	F	16	27	16	2900	420.93	337.06	326.8
1306830674	Harpring	John	E	MD	M	I	210 E Gray St	Suite 1105	Louisville	KY	21	40202	1	Metropolitan area core: primary flow within an urbanized area of 50,000 and greater	US	Neurosurgery	Y	22552	Fusion of spine bones with removal of disc in upper spinal column below second vertebra of neck , anterior approach	N	F	12	18	12	1173	283.86	227.49	281.41
1306849575	Clark	Shawn	B	M.D.	M	I	6701 Airport Blvd Ste D146		Mobile	AL	1	36608	1	Metropolitan area core: primary flow within an urbanized area of 50,000 and greater	US	Neurosurgery	Y	22552	Fusion of spine bones with removal of disc in upper spinal column below second vertebra of neck , anterior approach	N	F	11	20	11	1500	383.54	306.79	326.8
1306876172	Bohinski	Robert	J	M.D., PHD.	M	I	3825 Edwards Rd	Suite 300	Cincinnati	OH	39	45209	1	Metropolitan area core: primary flow within an urbanized area of 50,000 and greater	US	Neurosurgery	Y	22552	Fusion of spine bones with removal of disc in upper spinal column below second vertebra of neck , anterior approach	N	F	12	20	12	2022	414.34	332.17	326.8
1316048911	Lee	David	C	MD	M	I	3688 Veterans Memorial Dr	Ste 200	Hattiesburg	MS	28	39401	1	Metropolitan area core: primary flow within an urbanized area of 50,000 and greater	US	Neurosurgery	Y	22552	Fusion of spine bones with removal of disc in upper spinal column below second vertebra of neck , anterior approach	N	F	15	18	15	1700	357.55	288.25	331.34
1316975832	Prall	John Adair		M.D.	M	I	7780 S Broadway	Suite 350	Littleton	CO	8	80122	1	Metropolitan area core: primary flow within an urbanized area of 50,000 and greater	US	Neurosurgery	Y	22552	Fusion of spine bones with removal of disc in upper spinal column below second vertebra of neck , anterior approach	N	F	11	14	11	2115	412.92	330.16	326.8
1326046327	Dix	Gary	A	MD	M	I	1000 Bestgate Rd Ste 400		Annapolis	MD	24	21401	1	Metropolitan area core: primary flow within an urbanized area of 50,000 and greater	US	Neurosurgery	Y	22552	Fusion of spine bones with removal of disc in upper spinal column below second vertebra of neck , anterior approach	N	F	18	38	18	1370	341.23	272.68	246.17
1326055849	Lycette	Christopher		MD	M	I	1250 S Cedar Crest Blvd	Suite 400	Allentown	PA	42	18103	1	Metropolitan area core: primary flow within an urbanized area of 50,000 and greater	US	Neurosurgery	Y	22552	Fusion of spine bones with removal of disc in upper spinal column below second vertebra of neck , anterior approach	N	F	13	25	13	815	397.02	318.88	330.07
1326236324	Guthikonda	Bharat			M	I	1501 Kings Hwy	Department Of Neurosurgery	Shreveport	LA	22	71103	1	Metropolitan area core: primary flow within an urbanized area of 50,000 and greater	US	Neurosurgery	Y	22552	Fusion of spine bones with removal of disc in upper spinal column below second vertebra of neck , anterior approach	N	F	11	16	11	1160	426.04	341.79	326.8
1336198209	Chahlavi	Ali		M.D.	M	I	4205 Belfort Rd	Joe Adams Building Suite 1100	Jacksonville	FL	12	32216	1	Metropolitan area core: primary flow within an urbanized area of 50,000 and greater	US	Neurosurgery	Y	22552	Fusion of spine bones with removal of disc in upper spinal column below second vertebra of neck , anterior approach	N	F	20	33	20	1318	416.25	333.81	331.75
1336330463	Owen	Justin	L	MD	M	I	1111 Medical Center Blvd	Ste S750	Marrero	LA	22	70072	1	Metropolitan area core: primary flow within an urbanized area of 50,000 and greater	US	Neurosurgery	Y	22552	Fusion of spine bones with removal of disc in upper spinal column below second vertebra of neck , anterior approach	N	F	11	18	11	6000	420.62	336.37	326.8
1346270832	Ritland	Stephen	L	MD	M	I	107 E Oak Ave		Flagstaff	AZ	4	86001	1	Metropolitan area core: primary flow within an urbanized area of 50,000 and greater	US	Neurosurgery	Y	22552	Fusion of spine bones with removal of disc in upper spinal column below second vertebra of neck , anterior approach	N	F	12	13	12	1096	384.12	303.8	326.8
1346276961	Grundmeyer	Raymond	W	M.D.	M	I	3223 N Webb Rd	Suite 1	Wichita	KS	20	67226	1	Metropolitan area core: primary flow within an urbanized area of 50,000 and greater	US	Neurosurgery	Y	22552	Fusion of spine bones with removal of disc in upper spinal column below second vertebra of neck , anterior approach	N	F	16	24	16	1203	378.5	303.7	326.8
1356445712	Aaronson	Oran	S	MD	M	I	2011 Murphy Ave Ste 301		Nashville	TN	47	37203	1	Metropolitan area core: primary flow within an urbanized area of 50,000 and greater	US	Neurosurgery	Y	22552	Fusion of spine bones with removal of disc in upper spinal column below second vertebra of neck , anterior approach	N	F	11	16	11	967	368.77	294.65	326.81
1356632897	Shakir	Hakeem	J		M	I	608 Nw 9th St Ste 5010		Oklahoma City	OK	40	73102	1	Metropolitan area core: primary flow within an urbanized area of 50,000 and greater	US	Neurosurgery	Y	22552	Fusion of spine bones with removal of disc in upper spinal column below second vertebra of neck , anterior approach	N	F	12	15	12	825	394.36	315.4	325.34
1366480972	Benalcazar	Hugo	E	MD	M	I	206 S Hays St		Bel Air	MD	24	21014	1.1	Secondary flow 30% to <50% to a larger urbanized area of 50,000 and greater	US	Neurosurgery	Y	22552	Fusion of spine bones with removal of disc in upper spinal column below second vertebra of neck , anterior approach	N	F	22	31	22	2000	451.02	360.01	326.8
1366700361	Villar	Christopher	F	M.D.	M	I	5153 N 9th Ave Ste 302		Pensacola	FL	12	32504	1	Metropolitan area core: primary flow within an urbanized area of 50,000 and greater	US	Neurosurgery	Y	22552	Fusion of spine bones with removal of disc in upper spinal column below second vertebra of neck , anterior approach	N	F	16	21	16	1482	421.84	338.26	330.7
1376662726	Macdougall	David	J	D.O., F.A.C.O.S., PA	M	I	4201 Garth Rd Ste 205		Baytown	TX	48	77521	1	Metropolitan area core: primary flow within an urbanized area of 50,000 and greater	US	Neurosurgery	Y	22552	Fusion of spine bones with removal of disc in upper spinal column below second vertebra of neck , anterior approach	N	F	11	15	11	1190	413.39	329.52	326.8
1386607257	Laurent	Jeffrey	J	M.D.	M	I	6261 E Virginia Beach Blvd	Suite 200	Norfolk	VA	51	23502	1	Metropolitan area core: primary flow within an urbanized area of 50,000 and greater	US	Neurosurgery	Y	22552	Fusion of spine bones with removal of disc in upper spinal column below second vertebra of neck , anterior approach	N	F	11	14	11	2708.86	413.05	331.26	326.81
1386643468	Partington	Jonathan	P	M.D.	M	I	6261 E Virginia Beach Blvd	Ste 200	Norfolk	VA	51	23502	1	Metropolitan area core: primary flow within an urbanized area of 50,000 and greater	US	Neurosurgery	Y	22552	Fusion of spine bones with removal of disc in upper spinal column below second vertebra of neck , anterior approach	N	F	12	17	12	3896	389.56	312.58	331.61
1386671790	Armstrong	Larry	A	DO	M	I	3336 N Futrall Drive		Fayetteville	AR	5	72703	1	Metropolitan area core: primary flow within an urbanized area of 50,000 and greater	US	Neurosurgery	Y	22552	Fusion of spine bones with removal of disc in upper spinal column below second vertebra of neck , anterior approach	N	F	27	53	27	760	365.46	292.01	326.8
1386745321	Paullus	Wayne	C	MD	M	I	705 Quail Creek Dr		Amarillo	TX	48	79106	1	Metropolitan area core: primary flow within an urbanized area of 50,000 and greater	US	Neurosurgery	Y	22552	Fusion of spine bones with removal of disc in upper spinal column below second vertebra of neck , anterior approach	N	F	12	17	12	389	393.11	315.31	326.8
1396829735	Reichwage	Brett	D		M	I	1717 N E St	Suite 422	Pensacola	FL	12	32501	1	Metropolitan area core: primary flow within an urbanized area of 50,000 and greater	US	Neurosurgery	Y	22552	Fusion of spine bones with removal of disc in upper spinal column below second vertebra of neck , anterior approach	N	F	11	16	11	880	439.97	352.21	326.8
1396947776	Brown	Steven	W	MD	M	I	1850 Hickory St	Suite 101	Abilene	TX	48	79601	1	Metropolitan area core: primary flow within an urbanized area of 50,000 and greater	US	Neurosurgery	Y	22552	Fusion of spine bones with removal of disc in upper spinal column below second vertebra of neck , anterior approach	N	F	13	16	13	1000	342.45	279.23	342.12
1407858830	Dirisio	Darryl	J	M.D.	M	I	47 New Scotland Ave		Albany	NY	36	12208	1	Metropolitan area core: primary flow within an urbanized area of 50,000 and greater	US	Neurosurgery	Y	22552	Fusion of spine bones with removal of disc in upper spinal column below second vertebra of neck , anterior approach	N	F	14	27	14	1169	389.32	311.65	326.8
1407874068	Zimmerman	Christian	G	MD	M	I	6140 Curtisian Ave	Suite 400	Boise	ID	16	83704	1	Metropolitan area core: primary flow within an urbanized area of 50,000 and greater	US	Neurosurgery	Y	22552	Fusion of spine bones with removal of disc in upper spinal column below second vertebra of neck , anterior approach	N	F	14	18	14	1656	363.72	290.39	326.8
1407875016	Ronderos	Juan	F	M.D.	M	I	3 Mobile Infirmary Cir Ste 410		Mobile	AL	1	36607	1	Metropolitan area core: primary flow within an urbanized area of 50,000 and greater	US	Neurosurgery	Y	22552	Fusion of spine bones with removal of disc in upper spinal column below second vertebra of neck , anterior approach	N	F	12	27	12	1100	363.03	290.12	326.8
1417085978	Leary	Scott	P	MD	M	I	6645 Alvarado Rd	Suite 4000	San Diego	CA	6	92120	1	Metropolitan area core: primary flow within an urbanized area of 50,000 and greater	US	Neurosurgery	Y	22552	Fusion of spine bones with removal of disc in upper spinal column below second vertebra of neck , anterior approach	N	F	14	23	14	3000	408.87	326.66	326.8
1417933706	Lewis	P Jeffrey		MD	M	I	550 Orchard Park Rd	Suite A105	West Seneca	NY	36	14224	1	Metropolitan area core: primary flow within an urbanized area of 50,000 and greater	US	Neurosurgery	Y	22552	Fusion of spine bones with removal of disc in upper spinal column below second vertebra of neck , anterior approach	N	F	12	18	12	1729.85	388.6	310.93	326.8
1427080894	Peterson	Brent	P	DO	M	I	3336 N. Futrall Drive		Fayetteville	AR	5	72703	1	Metropolitan area core: primary flow within an urbanized area of 50,000 and greater	US	Neurosurgery	Y	22552	Fusion of spine bones with removal of disc in upper spinal column below second vertebra of neck , anterior approach	N	F	11	15	11	760	366.45	293	326.8
1427090448	Adams	Mark		M.D	M	I	5400 Mackinaw Rd	Suite 2300	Saginaw	MI	26	48604	1	Metropolitan area core: primary flow within an urbanized area of 50,000 and greater	US	Neurosurgery	Y	22552	Fusion of spine bones with removal of disc in upper spinal column below second vertebra of neck , anterior approach	N	F	13	19	13	1000	409.98	328.52	326.8
1427261429	Boehm	Peter	E	MD	M	I	1010 E 3rd St Ste 202		Chattanooga	TN	47	37403	1	Metropolitan area core: primary flow within an urbanized area of 50,000 and greater	US	Neurosurgery	Y	22552	Fusion of spine bones with removal of disc in upper spinal column below second vertebra of neck , anterior approach	N	F	16	27	16	842	372.24	298.12	326.81
1437487188	Oh	Michael	C	M.D. PHD.	M	I	1411 N Beckley Ave	Pav Iii Ste#152	Dallas	TX	48	75203	1	Metropolitan area core: primary flow within an urbanized area of 50,000 and greater	US	Neurosurgery	Y	22552	Fusion of spine bones with removal of disc in upper spinal column below second vertebra of neck , anterior approach	N	F	16	21	17	1621	347.5	280.53	338.47
1437487709	Shaw	Andrew	B	M.D.	M	I	800 Prudential Dr Ste 1100		Jacksonville	FL	12	32207	1	Metropolitan area core: primary flow within an urbanized area of 50,000 and greater	US	Neurosurgery	Y	22552	Fusion of spine bones with removal of disc in upper spinal column below second vertebra of neck , anterior approach	N	F	16	22	16	1306	437.85	350.09	326.8
1447217666	Brennan	James	J	MD	M	I	301 Riverview Ave Ste 202a		Norfolk	VA	51	23510	1	Metropolitan area core: primary flow within an urbanized area of 50,000 and greater	US	Neurosurgery	Y	22552	Fusion of spine bones with removal of disc in upper spinal column below second vertebra of neck , anterior approach	N	F	12	21	12	823	385.05	311.04	334.58
1457325466	Rodrigue	Tina	C	MD	F	I	4000 Coliseum Dr Ste 200a		Hampton	VA	51	23666	1	Metropolitan area core: primary flow within an urbanized area of 50,000 and greater	US	Neurosurgery	Y	22552	Fusion of spine bones with removal of disc in upper spinal column below second vertebra of neck , anterior approach	N	F	11	25	11	823	411.8	330.01	326.8
1457354383	Durward	Quentin	J	MD	M	I	575 N Sioux Point Rd		Dakota Dunes	SD	46	57049	1	Metropolitan area core: primary flow within an urbanized area of 50,000 and greater	US	Neurosurgery	Y	22552	Fusion of spine bones with removal of disc in upper spinal column below second vertebra of neck , anterior approach	N	F	11	19	11	1376.05	371.27	297.42	326.8
1457356255	Hamilton	Harold	B	M.D.	M	I	205 Woodhew Dr	Ste 200	Waco	TX	48	76712	1	Metropolitan area core: primary flow within an urbanized area of 50,000 and greater	US	Neurosurgery	Y	22552	Fusion of spine bones with removal of disc in upper spinal column below second vertebra of neck , anterior approach	N	F	25	37	25	1500	389.95	312.15	326.8
1457460370	Randle	James	M	M.D.	M	I	5500 North St		Nacogdoches	TX	48	75965	5	Micropolitan high commuting: primary flow 30% or more to a urban cluster of 10,000 to 49,999	US	Neurosurgery	Y	22552	Fusion of spine bones with removal of disc in upper spinal column below second vertebra of neck , anterior approach	N	F	12	24	12	1071	386.15	308.35	326.8
1457553836	Beshay	Joseph	E	MD	M	I	7777 Forest Ln Ste A337		Dallas	TX	48	75230	1	Metropolitan area core: primary flow within an urbanized area of 50,000 and greater	US	Neurosurgery	Y	22552	Fusion of spine bones with removal of disc in upper spinal column below second vertebra of neck , anterior approach	N	F	16	19	16	1244	299.4	242.1	277.61
1457563587	Sweaney	Joshua	C	D.O.	M	I	1905 W 32nd St	Suite 403	Joplin	MO	29	64804	1	Metropolitan area core: primary flow within an urbanized area of 50,000 and greater	US	Neurosurgery	Y	22552	Fusion of spine bones with removal of disc in upper spinal column below second vertebra of neck , anterior approach	N	F	14	22	14	1307.27	397.9	319	326.8
1467618025	Halpin	Ryan	J	M.D.	M	I	3901 Capital Mall Dr Sw	Ste A	Olympia	WA	53	98502	1	Metropolitan area core: primary flow within an urbanized area of 50,000 and greater	US	Neurosurgery	Y	22552	Fusion of spine bones with removal of disc in upper spinal column below second vertebra of neck , anterior approach	N	F	11	18	11	1222.75	394.03	317.4	331.34
1477552552	Vincent	David	A	M.D.	M	I	5716 Cleveland St Ste 200		Virginia Beach	VA	51	23462	1	Metropolitan area core: primary flow within an urbanized area of 50,000 and greater	US	Neurosurgery	Y	22552	Fusion of spine bones with removal of disc in upper spinal column below second vertebra of neck , anterior approach	N	F	11	18	11	2603.33	413.73	331.94	326.81
1477554517	Johnson	John	D	MD	M	I	4715 Whitesburg Dr Se		Huntsville	AL	1	35802	1	Metropolitan area core: primary flow within an urbanized area of 50,000 and greater	US	Neurosurgery	Y	22552	Fusion of spine bones with removal of disc in upper spinal column below second vertebra of neck , anterior approach	N	F	19	20	19	1520	386.59	309.84	326.8
1477754513	Petr	Michael	J	MD, PHD	M	I	7807 Baymeadows Rd E Ste 208		Jacksonville	FL	12	32256	1	Metropolitan area core: primary flow within an urbanized area of 50,000 and greater	US	Neurosurgery	Y	22552	Fusion of spine bones with removal of disc in upper spinal column below second vertebra of neck , anterior approach	N	F	15	25	15	1317	436.29	348.53	326.81
1487626560	Huffmon	George	V	MD	M	I	2208 S 17th St	Suite 201	Wilmington	NC	37	28401	1	Metropolitan area core: primary flow within an urbanized area of 50,000 and greater	US	Neurosurgery	Y	22552	Fusion of spine bones with removal of disc in upper spinal column below second vertebra of neck , anterior approach	N	F	11	18	11	1174.71	389.92	311.55	326.8
1487647517	Traynelis	Vincent	C	MD	M	I	1725 W Harrison St	Suite 970	Chicago	IL	17	60612	1	Metropolitan area core: primary flow within an urbanized area of 50,000 and greater	US	Neurosurgery	Y	22552	Fusion of spine bones with removal of disc in upper spinal column below second vertebra of neck , anterior approach	N	F	11	20	11	1515.8	492.57	395.21	326.8
1487862926	Oberlander	Eric	K	MD	M	I	10101 Park Rowe Ave Ste 200		Baton Rouge	LA	22	70810	1	Metropolitan area core: primary flow within an urbanized area of 50,000 and greater	US	Neurosurgery	Y	22552	Fusion of spine bones with removal of disc in upper spinal column below second vertebra of neck , anterior approach	N	F	53	129	53	2659.92	414.59	332.04	329.97
1497750012	Voss	Nicholas	F	MD	M	I	4300 W Main St Ste 405		Dothan	AL	1	36305	1	Metropolitan area core: primary flow within an urbanized area of 50,000 and greater	US	Neurosurgery	Y	22552	Fusion of spine bones with removal of disc in upper spinal column below second vertebra of neck , anterior approach	N	F	17	24	17	1475	379.7	306.15	330.2
1497956403	Bowie	Charles	R	M.D.	M	I	10101 Park Rowe Ave	Ste. 200	Baton Rouge	LA	22	70810	1	Metropolitan area core: primary flow within an urbanized area of 50,000 and greater	US	Neurosurgery	Y	22552	Fusion of spine bones with removal of disc in upper spinal column below second vertebra of neck , anterior approach	N	F	27	47	27	2537	406.78	327.9	332.01
1508804857	Bailey	Byron	N	MD	M	I	2145 Henry Tecklenburg Dr	Ste 200	Charleston	SC	45	29414	1	Metropolitan area core: primary flow within an urbanized area of 50,000 and greater	US	Neurosurgery	Y	22552	Fusion of spine bones with removal of disc in upper spinal column below second vertebra of neck , anterior approach	N	F	17	31	17	1209	382.79	306.81	326.23
1528033651	Rajjoub	Rodwan	K	M.D.	M	I	904 Campbell St	Suite 104	Williamsport	PA	42	17701	1	Metropolitan area core: primary flow within an urbanized area of 50,000 and greater	US	Neurosurgery	Y	22552	Fusion of spine bones with removal of disc in upper spinal column below second vertebra of neck , anterior approach	N	F	16	26	16	895	410.16	328.76	326.8
1528160686	Boyd	Scott	B	M.D.	M	I	222 E Medical Ln Ste 100&200		West Columbia	SC	45	29169	1	Metropolitan area core: primary flow within an urbanized area of 50,000 and greater	US	Neurosurgery	Y	22552	Fusion of spine bones with removal of disc in upper spinal column below second vertebra of neck , anterior approach	N	F	20	23	20	1343	362.3	296.24	337.46
1528201092	Zhang	Shihao		MD	M	I	6767a S Yale Ave		Tulsa	OK	40	74136	1	Metropolitan area core: primary flow within an urbanized area of 50,000 and greater	US	Neurosurgery	Y	22552	Fusion of spine bones with removal of disc in upper spinal column below second vertebra of neck , anterior approach	N	F	12	19	12	394.78	398.19	319.23	326.8
1528262110	Salinas	Paul		M.D.	M	I	8350 Dallas Pkwy	Suite 200	Frisco	TX	48	75034	1	Metropolitan area core: primary flow within an urbanized area of 50,000 and greater	US	Neurosurgery	Y	22552	Fusion of spine bones with removal of disc in upper spinal column below second vertebra of neck , anterior approach	N	F	12	19	12	3198.58	386.11	308.31	326.8
1538350830	Weimar	James	D	M.D., PH.D.	M	I	3223 N Webb Rd	Suite 1	Wichita	KS	20	67226	1	Metropolitan area core: primary flow within an urbanized area of 50,000 and greater	US	Neurosurgery	Y	22552	Fusion of spine bones with removal of disc in upper spinal column below second vertebra of neck , anterior approach	N	F	13	16	13	1203	376.73	301.93	326.8
1548253503	Loftus	Thomas	S	M.D.	M	I	2200 Park Bend Dr.	Bldg. 2, Suite 202	Austin	TX	48	78758	1	Metropolitan area core: primary flow within an urbanized area of 50,000 and greater	US	Neurosurgery	Y	22552	Fusion of spine bones with removal of disc in upper spinal column below second vertebra of neck , anterior approach	N	F	24	37	24	2126.46	365.4	292.62	333.42
1548286412	Chittum	Christopher		M.D.	M	I	1075 Boiling Springs Rd		Spartanburg	SC	45	29303	1	Metropolitan area core: primary flow within an urbanized area of 50,000 and greater	US	Neurosurgery	Y	22552	Fusion of spine bones with removal of disc in upper spinal column below second vertebra of neck , anterior approach	N	F	17	29	17	2172	381.66	305.69	326.8
1558568279	Pirris	Stephen		MD	M	I	4205 Belfort Rd Ste 1100		Jacksonville	FL	12	32216	1	Metropolitan area core: primary flow within an urbanized area of 50,000 and greater	US	Neurosurgery	Y	22552	Fusion of spine bones with removal of disc in upper spinal column below second vertebra of neck , anterior approach	N	F	12	17	12	1318	442.62	354.86	326.8
1558578708	Jagannathan	Jayant		MD	M	I	30775 Stephenson Hwy		Madison Heights	MI	26	48071	1	Metropolitan area core: primary flow within an urbanized area of 50,000 and greater	US	Neurosurgery	Y	22552	Fusion of spine bones with removal of disc in upper spinal column below second vertebra of neck , anterior approach	N	F	16	31	16	3100	407.98	328.57	332.07
1568439172	Gold	Rammy	S	MD	M	I	1212 Garfield Ave	Suite 300	Parkersburg	WV	54	26101	1	Metropolitan area core: primary flow within an urbanized area of 50,000 and greater	US	Neurosurgery	Y	22552	Fusion of spine bones with removal of disc in upper spinal column below second vertebra of neck , anterior approach	N	F	18	29	18	1450	416.2	332.68	326.8
1568546612	Haglund	Michael	M	MD	M	I	2100 Erwin Rd		Durham	NC	37	27710	1	Metropolitan area core: primary flow within an urbanized area of 50,000 and greater	US	Neurosurgery	Y	22552	Fusion of spine bones with removal of disc in upper spinal column below second vertebra of neck , anterior approach	N	F	79	154	79	2500	384.49	307.65	328.3
1578557377	Mack	Chriss	A	MD	M	I	500 W Broadway St	Suite 310	Missoula	MT	30	59802	1	Metropolitan area core: primary flow within an urbanized area of 50,000 and greater	US	Neurosurgery	Y	22552	Fusion of spine bones with removal of disc in upper spinal column below second vertebra of neck , anterior approach	N	F	11	15	11	982	440.43	352.76	326.8
1578666780	Stefanis	George	S	M.D.	M	I	310 Hospital Dr Ste 205		Macon	GA	13	31217	1	Metropolitan area core: primary flow within an urbanized area of 50,000 and greater	US	Neurosurgery	Y	22552	Fusion of spine bones with removal of disc in upper spinal column below second vertebra of neck , anterior approach	N	F	11	11	11	3000	386.95	310.25	326.8
1578820536	Nagasawa	Daniel		MD	M	I	2811 Wilshire Blvd Ste 930		Santa Monica	CA	6	90403	1	Metropolitan area core: primary flow within an urbanized area of 50,000 and greater	US	Neurosurgery	Y	22552	Fusion of spine bones with removal of disc in upper spinal column below second vertebra of neck , anterior approach	N	F	11	21	11	2135.15	181.16	144.79	145.04
1588629943	Barry	Christopher	J	M.D.	M	I	4600 Se 29th St	760	Del City	OK	40	73115	1	Metropolitan area core: primary flow within an urbanized area of 50,000 and greater	US	Neurosurgery	Y	22552	Fusion of spine bones with removal of disc in upper spinal column below second vertebra of neck , anterior approach	N	F	12	19	12	1500	393.25	314.29	326.8
1588786669	Cowan	John	A	M.D.	M	I	550 Redmond Rd Nw		Rome	GA	13	30165	1	Metropolitan area core: primary flow within an urbanized area of 50,000 and greater	US	Neurosurgery	Y	22552	Fusion of spine bones with removal of disc in upper spinal column below second vertebra of neck , anterior approach	N	F	11	17	11	1800	360.2	288.97	336.41
1598934903	Orozco	Ludwig	D	M.D.	M	I	7501 Lakeview Pkwy	Ste 245	Rowlett	TX	48	75088	1	Metropolitan area core: primary flow within an urbanized area of 50,000 and greater	US	Neurosurgery	Y	22552	Fusion of spine bones with removal of disc in upper spinal column below second vertebra of neck , anterior approach	N	F	26	37	26	735	359.87	288.38	333.42
1609056647	Kakarla	Udaya	K	MD	M	I	2910 N 3rd Ave		Phoenix	AZ	4	85013	1	Metropolitan area core: primary flow within an urbanized area of 50,000 and greater	US	Neurosurgery	Y	22552	Fusion of spine bones with removal of disc in upper spinal column below second vertebra of neck , anterior approach	N	F	15	30	15	1625	402.8	322.48	326.8
1609160308	Olasunkanmi	Adeolu		M.D.	M	I	2331 Franklin Rd Sw		Roanoke	VA	51	24014	1	Metropolitan area core: primary flow within an urbanized area of 50,000 and greater	US	Neurosurgery	Y	22552	Fusion of spine bones with removal of disc in upper spinal column below second vertebra of neck , anterior approach	N	F	13	23	13	863	404.99	323.19	326.8
1609867803	Hirsch	James	R	MD	M	I	6701 Airport Blvd Ste D146		Mobile	AL	1	36608	1	Metropolitan area core: primary flow within an urbanized area of 50,000 and greater	US	Neurosurgery	Y	22552	Fusion of spine bones with removal of disc in upper spinal column below second vertebra of neck , anterior approach	N	F	18	38	18	1223.68	264.72	211.72	225.66
1609918416	Nasr	Fadi	F	MD	M	I	4120 W Memorial Rd	Suite 300	Oklahoma City	OK	40	73120	1	Metropolitan area core: primary flow within an urbanized area of 50,000 and greater	US	Neurosurgery	Y	22552	Fusion of spine bones with removal of disc in upper spinal column below second vertebra of neck , anterior approach	N	F	13	24	13	2780	395.39	316.43	326.8
1619161221	De Castro	Igor		M.D.	M	I	1 Mercy Ln	Suite 502	Hot Springs	AR	5	71913	1	Metropolitan area core: primary flow within an urbanized area of 50,000 and greater	US	Neurosurgery	Y	22552	Fusion of spine bones with removal of disc in upper spinal column below second vertebra of neck , anterior approach	N	F	13	20	13	3700	361.37	288.71	334.97
1629015375	Kamath	Yogish	D	M.D.	M	I	3939 Kell Blvd		Wichita Falls	TX	48	76308	1	Metropolitan area core: primary flow within an urbanized area of 50,000 and greater	US	Neurosurgery	Y	22552	Fusion of spine bones with removal of disc in upper spinal column below second vertebra of neck , anterior approach	N	F	26	42	26	433.8	387.47	309.67	326.8
1629025663	Hersonskey	Tamir	Y	M.D.	M	I	301 Madison St Ste 300		Joliet	IL	17	60435	1	Metropolitan area core: primary flow within an urbanized area of 50,000 and greater	US	Neurosurgery	Y	22552	Fusion of spine bones with removal of disc in upper spinal column below second vertebra of neck , anterior approach	N	F	11	19	11	1512	276.33	221.52	206.94
1629056908	Patrick	Todd	A	MD PHD	M	I	910 E Houston St	Ste 330	Tyler	TX	48	75702	1	Metropolitan area core: primary flow within an urbanized area of 50,000 and greater	US	Neurosurgery	Y	22552	Fusion of spine bones with removal of disc in upper spinal column below second vertebra of neck , anterior approach	N	F	17	24	17	1114.75	370.94	299.62	333.61
1639222706	Giri	Bala	K	M.D.	M	I	1411 N Beckley Ave	Pavillion Iii, Suite 474	Dallas	TX	48	75203	1	Metropolitan area core: primary flow within an urbanized area of 50,000 and greater	US	Neurosurgery	Y	22552	Fusion of spine bones with removal of disc in upper spinal column below second vertebra of neck , anterior approach	N	F	12	25	12	2413	401.8	321.99	326.8
1649214354	Elliott	John	P	M.D.	M	I	499 E Hampden Ave	Suite 220	Englewood	CO	8	80113	1	Metropolitan area core: primary flow within an urbanized area of 50,000 and greater	US	Neurosurgery	Y	22552	Fusion of spine bones with removal of disc in upper spinal column below second vertebra of neck , anterior approach	N	F	11	20	11	1725	412.15	329.39	326.8
1649473000	Chi	John	H	MD	M	I	75 Francis St		Boston	MA	25	2115	1	Metropolitan area core: primary flow within an urbanized area of 50,000 and greater	US	Neurosurgery	Y	22552	Fusion of spine bones with removal of disc in upper spinal column below second vertebra of neck , anterior approach	N	F	18	21	18	1652.67	441.99	353.12	326.8
1649495896	Yam	David	A	M.D.	M	I	333 Se 7th Ave Ste 4350		Hillsboro	OR	41	97123	1	Metropolitan area core: primary flow within an urbanized area of 50,000 and greater	US	Neurosurgery	Y	22552	Fusion of spine bones with removal of disc in upper spinal column below second vertebra of neck , anterior approach	N	F	12	19	12	1194.74	406.4	325.79	326.8
1659328029	Cannestra	Andrew	F	MD	M	I	800 Prudential Dr	Tower B, 11th Floor	Jacksonville	FL	12	32207	1	Metropolitan area core: primary flow within an urbanized area of 50,000 and greater	US	Neurosurgery	Y	22552	Fusion of spine bones with removal of disc in upper spinal column below second vertebra of neck , anterior approach	N	F	14	17	14	1306	436.55	348.79	326.8
1669429049	Ceola	Wade	M	M.D.	M	I	1906 Blake Ave		Glenwood Spgs	CO	8	81601	4	Micropolitan area core: primary flow within an urban cluster of 10,000 to 49,999	US	Neurosurgery	Y	22552	Fusion of spine bones with removal of disc in upper spinal column below second vertebra of neck , anterior approach	N	F	12	17	12	3053	413.8	331.04	326.8
1669451753	Snyder	William	E	MD	M	I	1932 Alcoa Hwy	Ste 255	Knoxville	TN	47	37920	1	Metropolitan area core: primary flow within an urbanized area of 50,000 and greater	US	Neurosurgery	Y	22552	Fusion of spine bones with removal of disc in upper spinal column below second vertebra of neck , anterior approach	N	F	13	19	13	1770	367.59	293.47	326.8
1669469227	Poffenbarger	Glen	J	MD	M	I	3030 Big Horn Ave		Cody	WY	56	82414	7	Small town core: primary flow within an urban cluster of 2,500 to 9,999	US	Neurosurgery	Y	22552	Fusion of spine bones with removal of disc in upper spinal column below second vertebra of neck , anterior approach	N	F	17	18	17	3423.5	405.68	324.29	326.8
1669891180	Gillis	Christopher	C	M.D.	M	I	121 Route 36 Ste 330		West Long Branch	NJ	34	7764	1	Metropolitan area core: primary flow within an urbanized area of 50,000 and greater	US	Neurosurgery	Y	22552	Fusion of spine bones with removal of disc in upper spinal column below second vertebra of neck , anterior approach	N	F	12	20	12	4300	181.22	145.37	134.64
1679510705	Emadian	Seyed	M	MD PH D	M	I	730 Kings Lane	Premier Neurosurgery & Spine Center Pc	Tullahoma	TN	47	37388	4	Micropolitan area core: primary flow within an urban cluster of 10,000 to 49,999	US	Neurosurgery	Y	22552	Fusion of spine bones with removal of disc in upper spinal column below second vertebra of neck , anterior approach	N	F	14	31	14	1707	352.22	282.88	332.08
1679515944	Mcpherson	Christopher	M	M.D.	M	I	6130 Harrison Ave		Cincinnati	OH	39	45247	1	Metropolitan area core: primary flow within an urbanized area of 50,000 and greater	US	Neurosurgery	Y	22552	Fusion of spine bones with removal of disc in upper spinal column below second vertebra of neck , anterior approach	N	F	13	21	13	2022	375.42	301.08	334.58
1679580096	Misra	Mukesh		MD	M	I	42135 10th St W	Suite 301	Lancaster	CA	6	93534	1	Metropolitan area core: primary flow within an urbanized area of 50,000 and greater	US	Neurosurgery	Y	22552	Fusion of spine bones with removal of disc in upper spinal column below second vertebra of neck , anterior approach	N	F	16	34	16	2500	425.01	339.4	326.8
1679665541	Macgregor	Margaret		M.D.	F	I	800 N. 1st		Springfield	IL	17	62702	1	Metropolitan area core: primary flow within an urbanized area of 50,000 and greater	US	Neurosurgery	Y	22552	Fusion of spine bones with removal of disc in upper spinal column below second vertebra of neck , anterior approach	N	F	13	22	13	1597.31	369.54	295.42	326.8
1679759625	Stevens	Qualls	E	DO	M	I	1342 S Douglas Blvd	Suite A	Midwest City	OK	40	73130	1	Metropolitan area core: primary flow within an urbanized area of 50,000 and greater	US	Neurosurgery	Y	22552	Fusion of spine bones with removal of disc in upper spinal column below second vertebra of neck , anterior approach	N	F	21	28	21	1100	349.93	282.25	338.47
1679890701	Harwell	Daniel	M	M.D.	M	I	6802 S Olympia Ave	Suite #300	Tulsa	OK	40	74132	1	Metropolitan area core: primary flow within an urbanized area of 50,000 and greater	US	Neurosurgery	Y	22552	Fusion of spine bones with removal of disc in upper spinal column below second vertebra of neck , anterior approach	N	F	14	25	14	1490	344.42	278.09	339.87
1689011777	Schleicher	Donald	T	D.O	M	I	1723 Broadway	Suite 410	Cape Girardeau	MO	29	63701	1	Metropolitan area core: primary flow within an urbanized area of 50,000 and greater	US	Neurosurgery	Y	22552	Fusion of spine bones with removal of disc in upper spinal column below second vertebra of neck , anterior approach	N	F	17	24	17	3039	393.21	314.3	326.8
1689623811	Vaught	Kevin	A	MD	M	I	1723 Broadway	Suite 410	Cape Girardeau	MO	29	63701	1	Metropolitan area core: primary flow within an urbanized area of 50,000 and greater	US	Neurosurgery	Y	22552	Fusion of spine bones with removal of disc in upper spinal column below second vertebra of neck , anterior approach	N	F	20	38	20	3038.98	343.88	279.51	314.76
1689672446	Dowd	Gregory	C	M.D.	M	I	3704 North Blvd	Suite C	Alexandria	LA	22	71301	1	Metropolitan area core: primary flow within an urbanized area of 50,000 and greater	US	Neurosurgery	Y	22552	Fusion of spine bones with removal of disc in upper spinal column below second vertebra of neck , anterior approach	N	F	13	15	13	1191	423.28	339.03	326.8
1689679219	Wray	Steven	D	M.D.	M	I	2001 Peachtree Rd Ne Ste 575		Atlanta	GA	13	30309	1	Metropolitan area core: primary flow within an urbanized area of 50,000 and greater	US	Neurosurgery	Y	22552	Fusion of spine bones with removal of disc in upper spinal column below second vertebra of neck , anterior approach	N	F	13	18	13	1427	420.42	337.16	326.8
1689806465	Richard	Paul	S	MD	M	I	6101 Pine Ridge Rd # Desk10		Naples	FL	12	34119	1	Metropolitan area core: primary flow within an urbanized area of 50,000 and greater	US	Neurosurgery	Y	22552	Fusion of spine bones with removal of disc in upper spinal column below second vertebra of neck , anterior approach	N	F	13	24	13	5532	476.93	381.72	326.8
1699730986	Rajpal	Sharad		M.D.	M	I	4743 Arapahoe Ave Ste 202		Boulder	CO	8	80303	1	Metropolitan area core: primary flow within an urbanized area of 50,000 and greater	US	Neurosurgery	Y	22552	Fusion of spine bones with removal of disc in upper spinal column below second vertebra of neck , anterior approach	N	F	17	24	17	1833.77	412.5	329.74	326.8
1699752048	Sethi	Khalid		M.D.	M	I	46 Harrison St		Johnson City	NY	36	13790	1	Metropolitan area core: primary flow within an urbanized area of 50,000 and greater	US	Neurosurgery	Y	22552	Fusion of spine bones with removal of disc in upper spinal column below second vertebra of neck , anterior approach	N	F	15	17	15	1627.86	391.09	313.42	326.8
1700072238	Trahan	Jayme		M.D.	M	I	1000 W Pinhook Rd Ste 305		Lafayette	LA	22	70503	1	Metropolitan area core: primary flow within an urbanized area of 50,000 and greater	US	Neurosurgery	Y	22552	Fusion of spine bones with removal of disc in upper spinal column below second vertebra of neck , anterior approach	N	F	12	13	12	3249	396.71	318.94	333.08
1700810876	Curtis	Brian	V	M.D.	M	I	1905 W 32nd St	Ste 403	Joplin	MO	29	64804	1	Metropolitan area core: primary flow within an urbanized area of 50,000 and greater	US	Neurosurgery	Y	22552	Fusion of spine bones with removal of disc in upper spinal column below second vertebra of neck , anterior approach	N	F	12	18	12	1292	396.93	318.03	326.8
1700856994	Lanford	Gregory	B	M.D.	M	I	2011 Murphy Ave	Suite 301	Nashville	TN	47	37203	1	Metropolitan area core: primary flow within an urbanized area of 50,000 and greater	US	Neurosurgery	Y	22552	Fusion of spine bones with removal of disc in upper spinal column below second vertebra of neck , anterior approach	N	F	12	15	12	967	305.27	245.97	343.15
1700867348	Duarte	Luis	E	MD	M	I	120 E Beauregard Ave		San Angelo	TX	48	76903	1	Metropolitan area core: primary flow within an urbanized area of 50,000 and greater	US	Neurosurgery	Y	22552	Fusion of spine bones with removal of disc in upper spinal column below second vertebra of neck , anterior approach	N	F	26	50	26	1182	391.64	313.84	326.8
1710927694	Mckenzie	Rick	L	MD	M	I	701 University Blvd E	Suite 702	Tuscaloosa	AL	1	35401	1	Metropolitan area core: primary flow within an urbanized area of 50,000 and greater	US	Neurosurgery	Y	22552	Fusion of spine bones with removal of disc in upper spinal column below second vertebra of neck , anterior approach	N	F	12	12	12	595.83	114.34	91.31	98.04
1710939889	Oetting	Gregory	M	M.D.	M	I	840 Stevens Creek Road		Augusta	GA	13	30907	1	Metropolitan area core: primary flow within an urbanized area of 50,000 and greater	US	Neurosurgery	Y	22552	Fusion of spine bones with removal of disc in upper spinal column below second vertebra of neck , anterior approach	N	F	22	36	22	1223.79	232.59	187.02	198.64
1720030273	Masson	Robert	L	M.D.	M	I	2706 Rew Cir		Ocoee	FL	12	34761	1	Metropolitan area core: primary flow within an urbanized area of 50,000 and greater	US	Neurosurgery	Y	22552	Fusion of spine bones with removal of disc in upper spinal column below second vertebra of neck , anterior approach	N	F	11	17	11	4190.4	438.95	351.19	326.8
1720060775	Reddy	Praveen	B	M.D	M	I	1725 Se 28th Loop Ste 102		Ocala	FL	12	34471	1	Metropolitan area core: primary flow within an urbanized area of 50,000 and greater	US	Neurosurgery	Y	22552	Fusion of spine bones with removal of disc in upper spinal column below second vertebra of neck , anterior approach	N	F	28	36	28	1602	436.87	349.11	326.8
1720402522	Lucas	Joshua		M.D.	M	I	6555 Coyle Ave Ste 260		Carmichael	CA	6	95608	1	Metropolitan area core: primary flow within an urbanized area of 50,000 and greater	US	Neurosurgery	Y	22552	Fusion of spine bones with removal of disc in upper spinal column below second vertebra of neck , anterior approach	N	F	11	19	11	1685	400.51	319.8	326.8
1730101148	Johans	Timothy	J	MD	M	I	6140 Curtisian Ave	Suite 400	Boise	ID	16	83704	1	Metropolitan area core: primary flow within an urbanized area of 50,000 and greater	US	Neurosurgery	Y	22552	Fusion of spine bones with removal of disc in upper spinal column below second vertebra of neck , anterior approach	N	F	12	17	13	4833.59	366.3	292.97	326.8
1740321884	Patel	Atul	K	M.D.	M	I	1411 E 31st St		Oakland	CA	6	94602	1	Metropolitan area core: primary flow within an urbanized area of 50,000 and greater	US	Neurosurgery	Y	22552	Fusion of spine bones with removal of disc in upper spinal column below second vertebra of neck , anterior approach	N	F	14	19	14	1068.53	422.53	338.69	326.8
1750367876	Chow	Thomas		M.D.	M	I	703 E Marshall Ave	Suite 3004	Longview	TX	48	75601	1	Metropolitan area core: primary flow within an urbanized area of 50,000 and greater	US	Neurosurgery	Y	22552	Fusion of spine bones with removal of disc in upper spinal column below second vertebra of neck , anterior approach	N	F	15	17	15	4000	371.35	293.55	326.8
1750399275	Wahl	Melvin	M	MD	M	I	512 N Young St		Kennewick	WA	53	99336	1	Metropolitan area core: primary flow within an urbanized area of 50,000 and greater	US	Neurosurgery	Y	22552	Fusion of spine bones with removal of disc in upper spinal column below second vertebra of neck , anterior approach	N	F	25	37	25	1371	409.32	328.19	326.89
1760487128	Sandhu	Faheem	A	M.D.	M	I	10401 Hospital Dr	Ste 101	Clinton	MD	24	20735	1	Metropolitan area core: primary flow within an urbanized area of 50,000 and greater	US	Neurosurgery	Y	22552	Fusion of spine bones with removal of disc in upper spinal column below second vertebra of neck , anterior approach	N	F	15	22	15	1187.82	469.48	374.96	326.8
1770673766	D'agostino	Sabino	J	DO	M	I	9313 Medical Plaza Dr.	Suite 305	N. Charleston	SC	45	29406	1	Metropolitan area core: primary flow within an urbanized area of 50,000 and greater	US	Neurosurgery	Y	22552	Fusion of spine bones with removal of disc in upper spinal column below second vertebra of neck , anterior approach	N	F	12	16	12	941.03	362.87	291.65	331.91
1770740516	Scott	Brandon	J	DO	M	I	150 S Mount Auburn Rd Ste 342		Cape Girardeau	MO	29	63703	1	Metropolitan area core: primary flow within an urbanized area of 50,000 and greater	US	Neurosurgery	Y	22552	Fusion of spine bones with removal of disc in upper spinal column below second vertebra of neck , anterior approach	N	F	11	11	11	1227	396.63	317.73	326.81
1780835769	Thomas	John	A	MD	M	I	2208 S 17th St	Suite 201	Wilmington	NC	37	28401	1	Metropolitan area core: primary flow within an urbanized area of 50,000 and greater	US	Neurosurgery	Y	22552	Fusion of spine bones with removal of disc in upper spinal column below second vertebra of neck , anterior approach	N	F	20	31	20	1174.71	392.5	314.13	326.8
1801074661	Howes	Gregory	A	MD	M	I	2331 Franklin Rd Sw		Roanoke	VA	51	24014	1	Metropolitan area core: primary flow within an urbanized area of 50,000 and greater	US	Neurosurgery	Y	22552	Fusion of spine bones with removal of disc in upper spinal column below second vertebra of neck , anterior approach	N	F	11	20	11	863	406.03	324.23	326.8
1801807649	Preston	Joseph	K	MD	M	I	4015 Lamar Ave		Paris	TX	48	75462	4	Micropolitan area core: primary flow within an urban cluster of 10,000 to 49,999	US	Neurosurgery	Y	22552	Fusion of spine bones with removal of disc in upper spinal column below second vertebra of neck , anterior approach	N	F	11	14	11	2170.1	386.75	308.95	326.8
1801861406	Margraf	Russell	R	MD PHD	M	I	5838 Six Forks Rd	Suite 100	Raleigh	NC	37	27609	1	Metropolitan area core: primary flow within an urbanized area of 50,000 and greater	US	Neurosurgery	Y	22552	Fusion of spine bones with removal of disc in upper spinal column below second vertebra of neck , anterior approach	N	F	16	22	16	1600	390.53	312.16	326.8
1801885819	Dixit	Sanat		MD	M	I	4715 Whitesburg Dr Se		Huntsville	AL	1	35802	1	Metropolitan area core: primary flow within an urbanized area of 50,000 and greater	US	Neurosurgery	Y	22552	Fusion of spine bones with removal of disc in upper spinal column below second vertebra of neck , anterior approach	N	F	17	22	17	1520	386.76	310.01	326.8
1801972161	Belanger	Eric		M.D.	M	I	900 E Broadway Ave		Bismarck	ND	38	58501	1	Metropolitan area core: primary flow within an urbanized area of 50,000 and greater	US	Neurosurgery	Y	22552	Fusion of spine bones with removal of disc in upper spinal column below second vertebra of neck , anterior approach	N	F	15	25	15	956	383.54	307.46	326.8
1801992516	Jimenez	Juan	C	MD	M	I	400 N Wall St	Suite 402	Kankakee	IL	17	60901	1	Metropolitan area core: primary flow within an urbanized area of 50,000 and greater	US	Neurosurgery	Y	22552	Fusion of spine bones with removal of disc in upper spinal column below second vertebra of neck , anterior approach	N	F	12	15	12	2950	425.55	341.3	326.81
1811103831	Murad	Ali	K	M.D	M	I	1600 North Grand Ave	Suite 508	Pueblo	CO	8	81003	1	Metropolitan area core: primary flow within an urbanized area of 50,000 and greater	US	Neurosurgery	Y	22552	Fusion of spine bones with removal of disc in upper spinal column below second vertebra of neck , anterior approach	N	F	13	34	13	637	417.58	334.82	326.8
1811226350	Satyan	Krishna	B	M.D.	M	I	762 S Cleveland Massillon Rd		Fairlawn	OH	39	44333	1	Metropolitan area core: primary flow within an urbanized area of 50,000 and greater	US	Neurosurgery	Y	22552	Fusion of spine bones with removal of disc in upper spinal column below second vertebra of neck , anterior approach	N	F	18	27	18	2389.01	369.08	294.95	325.93
1821034950	Nichols	Margaret	E	MD	F	I	1905 W 32nd Street	Ste 403	Joplin	MO	29	64804	1	Metropolitan area core: primary flow within an urbanized area of 50,000 and greater	US	Neurosurgery	Y	22552	Fusion of spine bones with removal of disc in upper spinal column below second vertebra of neck , anterior approach	N	F	14	19	14	1289.79	396.7	317.8	326.8
1821189408	Khalil	Hitham	H	M.D.	M	I	2109 N Patterson St Ste B		Valdosta	GA	13	31602	1	Metropolitan area core: primary flow within an urbanized area of 50,000 and greater	US	Neurosurgery	Y	22552	Fusion of spine bones with removal of disc in upper spinal column below second vertebra of neck , anterior approach	N	F	11	16	11	2000	405.47	324.73	326.8
1831400621	Bradley	Lucas		MD	M	I	310 Buttercup Dr Ste A		Mountain Home	AR	5	72653	4	Micropolitan area core: primary flow within an urban cluster of 10,000 to 49,999	US	Neurosurgery	Y	22552	Fusion of spine bones with removal of disc in upper spinal column below second vertebra of neck , anterior approach	N	F	19	30	19	561	368.98	295.53	326.8
1841289964	Suh	Daniel	V	MD	M	I	4 E Jackson Blvd		Savannah	GA	13	31405	1	Metropolitan area core: primary flow within an urbanized area of 50,000 and greater	US	Neurosurgery	Y	22552	Fusion of spine bones with removal of disc in upper spinal column below second vertebra of neck , anterior approach	N	F	13	18	13	1860	406.93	326.19	326.8
1841297041	Phuong	Loi	K	M.D.	M	I	7956 W Jefferson Blvd		Fort Wayne	IN	18	46804	1	Metropolitan area core: primary flow within an urbanized area of 50,000 and greater	US	Neurosurgery	Y	22552	Fusion of spine bones with removal of disc in upper spinal column below second vertebra of neck , anterior approach	N	F	15	19	15	1965	348.98	279.65	331.11
1841401734	Wadhwa	Rishi	K		M	I	1100 S Eliseo Dr Ste 1		Greenbrae	CA	6	94904	1	Metropolitan area core: primary flow within an urbanized area of 50,000 and greater	US	Neurosurgery	Y	22552	Fusion of spine bones with removal of disc in upper spinal column below second vertebra of neck , anterior approach	N	F	11	16	11	3740	420.44	336.19	326.8
1851331698	Robinson	Robert	D	MD	M	I	513 Brookwood Blvd	Ste 75	Birmingham	AL	1	35209	1	Metropolitan area core: primary flow within an urbanized area of 50,000 and greater	US	Neurosurgery	Y	22552	Fusion of spine bones with removal of disc in upper spinal column below second vertebra of neck , anterior approach	N	F	21	27	21	1702	374.81	300.9	329.83
1851351530	Rich	Charles	C	M.D.	M	I	5171 Cottonwood St	Ste 950	Murray	UT	49	84107	1	Metropolitan area core: primary flow within an urbanized area of 50,000 and greater	US	Neurosurgery	Y	22552	Fusion of spine bones with removal of disc in upper spinal column below second vertebra of neck , anterior approach	N	F	12	19	12	2362	402.86	321.47	326.8
1851354179	Moyer	Donald	J	M.D.	M	I	632 Del Prado Blvd N	Suite 101	Cape Coral	FL	12	33909	1	Metropolitan area core: primary flow within an urbanized area of 50,000 and greater	US	Neurosurgery	Y	22552	Fusion of spine bones with removal of disc in upper spinal column below second vertebra of neck , anterior approach	N	F	11	18	11	2831.33	468.38	375.58	326.8
1861438517	Park	Charles	C	MD	M	I	301 St. Paul Place	Pob # 310	Baltimore	MD	24	21202	1	Metropolitan area core: primary flow within an urbanized area of 50,000 and greater	US	Neurosurgery	Y	22552	Fusion of spine bones with removal of disc in upper spinal column below second vertebra of neck , anterior approach	N	F	21	34	22	1366.41	452.67	361.67	326.8
1861489056	Moore	Matthew	R	M.D.	M	I	1930 Ne 47th St	Suite 200	Fort Lauderdale	FL	12	33308	1	Metropolitan area core: primary flow within an urbanized area of 50,000 and greater	US	Neurosurgery	Y	22552	Fusion of spine bones with removal of disc in upper spinal column below second vertebra of neck , anterior approach	N	F	11	21	11	4000	474.81	379.6	326.8
1861678591	Tumialan	Luis	M	M.D.	M	I	7242 E Osborn Rd #420		Scottsdale	AZ	4	85251	1	Metropolitan area core: primary flow within an urbanized area of 50,000 and greater	US	Neurosurgery	Y	22552	Fusion of spine bones with removal of disc in upper spinal column below second vertebra of neck , anterior approach	N	F	13	15	13	1625	403.92	323.6	326.8
1871708768	Tuttle	Jonathan	A	M.D.	M	I	840 Stevens Creek Rd		Augusta	GA	13	30907	1	Metropolitan area core: primary flow within an urbanized area of 50,000 and greater	US	Neurosurgery	Y	22552	Fusion of spine bones with removal of disc in upper spinal column below second vertebra of neck , anterior approach	N	F	14	18	14	1277	261.91	209.21	227.51
1871778316	Jatavallabhula	Narasimha	S	MD	M	I	701 E Marshall Ave	Suite 400	Longview	TX	48	75601	1	Metropolitan area core: primary flow within an urbanized area of 50,000 and greater	US	Neurosurgery	Y	22552	Fusion of spine bones with removal of disc in upper spinal column below second vertebra of neck , anterior approach	N	F	17	22	17	1170.45	391.35	313.55	326.8
1881863744	Grossi	Peter	M	MD	M	I	3480 Wake Forest Rd	Suite 500	Raleigh	NC	37	27609	1	Metropolitan area core: primary flow within an urbanized area of 50,000 and greater	US	Neurosurgery	Y	22552	Fusion of spine bones with removal of disc in upper spinal column below second vertebra of neck , anterior approach	N	F	14	26	14	2500	388.22	309.85	326.8
1902000599	Angeles	Carmina	F	MD	F	I	74b Centennial Loop Ste 100		Eugene	OR	41	97401	1	Metropolitan area core: primary flow within an urbanized area of 50,000 and greater	US	Neurosurgery	Y	22552	Fusion of spine bones with removal of disc in upper spinal column below second vertebra of neck , anterior approach	N	F	15	18	15	1053.67	391.73	314.15	326.81
1902911704	Zeidman	Seth	M	M.D.	M	I	400 Red Creek Dr	Suite 120	Rochester	NY	36	14623	1	Metropolitan area core: primary flow within an urbanized area of 50,000 and greater	US	Neurosurgery	Y	22552	Fusion of spine bones with removal of disc in upper spinal column below second vertebra of neck , anterior approach	N	F	13	20	13	2347.22	391.93	314.26	326.8
1922055128	Khavkin	Yevgeniy	A	M.D.	M	I	653 N Town Center Dr	Suite 602	Las Vegas	NV	32	89144	1	Metropolitan area core: primary flow within an urbanized area of 50,000 and greater	US	Neurosurgery	Y	22552	Fusion of spine bones with removal of disc in upper spinal column below second vertebra of neck , anterior approach	N	F	16	19	16	3101.79	407.16	321.77	326.81
1922272830	Alzate	Juan	C	MD	M	I	712 S Milwaukee Ave		Libertyville	IL	17	60048	1	Metropolitan area core: primary flow within an urbanized area of 50,000 and greater	US	Neurosurgery	Y	22552	Fusion of spine bones with removal of disc in upper spinal column below second vertebra of neck , anterior approach	N	F	11	14	11	10000	460.26	367.68	326.8
1922286517	Amini	Aminullah		M.D.	M	I	1300 Spring St Ste 210		Silver Spring	MD	24	20910	1	Metropolitan area core: primary flow within an urbanized area of 50,000 and greater	US	Neurosurgery	Y	22552	Fusion of spine bones with removal of disc in upper spinal column below second vertebra of neck , anterior approach	N	F	24	42	24	2326	470.41	375.9	326.8
1932100112	Faircloth	William	B	M.D.	M	I	3280 Dauphin St	Building A	Mobile	AL	1	36606	1	Metropolitan area core: primary flow within an urbanized area of 50,000 and greater	US	Neurosurgery	Y	22552	Fusion of spine bones with removal of disc in upper spinal column below second vertebra of neck , anterior approach	N	F	15	23	15	2662	341.91	278.51	341.01
1932123940	Reichman	Howard	R	M.D.	M	I	1055 N 300 W Ste 400		Provo	UT	49	84604	1	Metropolitan area core: primary flow within an urbanized area of 50,000 and greater	US	Neurosurgery	Y	22552	Fusion of spine bones with removal of disc in upper spinal column below second vertebra of neck , anterior approach	N	F	11	15	11	1283	378.35	307.81	337.7
1932168986	Giddens	Eugene	M	MD	M	I	849 82nd Pkwy		Myrtle Beach	SC	45	29572	1	Metropolitan area core: primary flow within an urbanized area of 50,000 and greater	US	Neurosurgery	Y	22552	Fusion of spine bones with removal of disc in upper spinal column below second vertebra of neck , anterior approach	N	F	16	21	18	1104	384.1	308.12	326.81
1932195427	Burnett	Mark	G	MD	M	I	1015 E 32nd St	Ste 411	Austin	TX	48	78705	1	Metropolitan area core: primary flow within an urbanized area of 50,000 and greater	US	Neurosurgery	Y	22552	Fusion of spine bones with removal of disc in upper spinal column below second vertebra of neck , anterior approach	N	F	15	25	15	1141	359.32	292.79	339.87
1932279163	Hershkowitz	Douglas	M	M.D.	M	I	517 Tamiami Trl		Punta Gorda	FL	12	33950	1	Metropolitan area core: primary flow within an urbanized area of 50,000 and greater	US	Neurosurgery	Y	22552	Fusion of spine bones with removal of disc in upper spinal column below second vertebra of neck , anterior approach	N	F	14	23	14	1602	440.99	353.23	326.8
1942206727	Wolf	Erich	W	M.D, PH.D	M	I	1614 Wolf Cir		Lake Charles	LA	22	70605	1	Metropolitan area core: primary flow within an urbanized area of 50,000 and greater	US	Neurosurgery	Y	22552	Fusion of spine bones with removal of disc in upper spinal column below second vertebra of neck , anterior approach	N	F	12	19	12	1240	371.08	300.13	339.7
1942240783	Givhan	Bryan	S	M.D.	M	I	701 University Blvd E	Suite 702	Tuscaloosa	AL	1	35401	1	Metropolitan area core: primary flow within an urbanized area of 50,000 and greater	US	Neurosurgery	Y	22552	Fusion of spine bones with removal of disc in upper spinal column below second vertebra of neck , anterior approach	N	F	13	14	13	1578.57	381.72	304.97	326.8
1942385703	Fautheree	Gregory	L	MD	M	I	10101 Park Rowe Ave Ste 200		Baton Rouge	LA	22	70810	1	Metropolitan area core: primary flow within an urbanized area of 50,000 and greater	US	Neurosurgery	Y	22552	Fusion of spine bones with removal of disc in upper spinal column below second vertebra of neck , anterior approach	N	F	15	29	15	2537	412.68	331.33	329.61
1952308413	Canavati	Isa	S	M.D.	M	I	7956 W Jefferson Blvd		Fort Wayne	IN	18	46804	1	Metropolitan area core: primary flow within an urbanized area of 50,000 and greater	US	Neurosurgery	Y	22552	Fusion of spine bones with removal of disc in upper spinal column below second vertebra of neck , anterior approach	N	F	15	20	15	1965	368.33	295.15	326.81
1952696676	Timoney	Nessa	S	M.B.B.CH	F	I	1401 Harrodsburg Rd Ste A540		Lexington	KY	21	40504	1	Metropolitan area core: primary flow within an urbanized area of 50,000 and greater	US	Neurosurgery	Y	22552	Fusion of spine bones with removal of disc in upper spinal column below second vertebra of neck , anterior approach	N	F	18	24	18	981	377.42	302.63	330.21
1972573962	Alexander	Peter	A	M.D.	M	I	1651 N Parham Rd		Richmond	VA	51	23229	1	Metropolitan area core: primary flow within an urbanized area of 50,000 and greater	US	Neurosurgery	Y	22552	Fusion of spine bones with removal of disc in upper spinal column below second vertebra of neck , anterior approach	N	F	20	34	20	1192	412.9	331.11	326.8
1972588416	Muhanna	Nabil	L	M.D.	M	I	1240 Jesse Jewell Pkwy Se	Ste 300	Gainesville	GA	13	30501	1	Metropolitan area core: primary flow within an urbanized area of 50,000 and greater	US	Neurosurgery	Y	22552	Fusion of spine bones with removal of disc in upper spinal column below second vertebra of neck , anterior approach	N	F	13	21	13	1980	367.64	294.6	334.58
1982637831	Lewis	Adam	I	M.D.	M	I	1080 River Oaks Dr	Suite B-103	Flowood	MS	28	39232	1	Metropolitan area core: primary flow within an urbanized area of 50,000 and greater	US	Neurosurgery	Y	22552	Fusion of spine bones with removal of disc in upper spinal column below second vertebra of neck , anterior approach	N	F	19	19	19	5000	368.37	294.99	326.8
1982648432	Pradhan	Ashutosh	A	MD	M	I	3 Shircliff Way	Dillion Building, Suite 714	Jacksonville	FL	12	32204	1	Metropolitan area core: primary flow within an urbanized area of 50,000 and greater	US	Neurosurgery	Y	22552	Fusion of spine bones with removal of disc in upper spinal column below second vertebra of neck , anterior approach	N	F	18	27	18	1318	393.46	315.44	335.88
1982663340	Awasthi	Deepak		MD	M	I	604 N Acadia Rd	Suite 410	Thibodaux	LA	22	70301	1	Metropolitan area core: primary flow within an urbanized area of 50,000 and greater	US	Neurosurgery	Y	22552	Fusion of spine bones with removal of disc in upper spinal column below second vertebra of neck , anterior approach	N	F	11	13	11	1054	359.64	288.35	339.37
1982751772	Reig	Adam		MD	M	I	2011 Murphy Ave	Suite 301	Nashville	TN	47	37203	1	Metropolitan area core: primary flow within an urbanized area of 50,000 and greater	US	Neurosurgery	Y	22552	Fusion of spine bones with removal of disc in upper spinal column below second vertebra of neck , anterior approach	N	F	13	16	13	967	342.37	274.62	320.46
1992867329	Aryan	Henry	E	MD, FACS, FAANS	M	I	1630 E Herndon Ave		Fresno	CA	6	93720	1	Metropolitan area core: primary flow within an urbanized area of 50,000 and greater	US	Neurosurgery	Y	22552	Fusion of spine bones with removal of disc in upper spinal column below second vertebra of neck , anterior approach	N	F	66	122	66	1075	403.88	323.77	326.8
1992884753	Kilburn	Michael	P	MD	M	I	115 Academy Ave		Greenwood	SC	45	29646	4	Micropolitan area core: primary flow within an urban cluster of 10,000 to 49,999	US	Neurosurgery	Y	22552	Fusion of spine bones with removal of disc in upper spinal column below second vertebra of neck , anterior approach	N	F	15	25	15	1284	377.92	301.95	326.8
1992968218	Mesfin	Fassil	B	M.D., PH.D.	M	I	1100 Virginia Ave		Columbia	MO	29	65212	1	Metropolitan area core: primary flow within an urbanized area of 50,000 and greater	US	Neurosurgery	Y	22552	Fusion of spine bones with removal of disc in upper spinal column below second vertebra of neck , anterior approach	N	F	11	16	11	1300	395.34	316.44	326.8
1023003605	Jackson	Robert	J	M.D.	M	I	23961 Calle De La Magdalena	504	Laguna Hills	CA	6	92653	1.1	Secondary flow 30% to <50% to a larger urbanized area of 50,000 and greater	US	Neurosurgery	Y	22554	Fusion of spine bones with removal of disc at upper spinal column, anterior approach	N	F	11	11	11	4750	655.77	518.36	513.97
1033138011	Siadati	Abdolreza		MD	M	I	1900 Mistletoe Blvd	Suite 200	Fort Worth	TX	48	76104	1	Metropolitan area core: primary flow within an urbanized area of 50,000 and greater	US	Neurosurgery	Y	22554	Fusion of spine bones with removal of disc at upper spinal column, anterior approach	N	F	12	12	12	3992.67	620.06	495.44	513.96
1033189857	Shahim	Reza		MD	M	I	5201 Northshore Dr	Suite 100	North Little Rock	AR	5	72118	1	Metropolitan area core: primary flow within an urbanized area of 50,000 and greater	US	Neurosurgery	Y	22554	Fusion of spine bones with removal of disc at upper spinal column, anterior approach	N	F	17	17	17	8922	528.12	426.46	529.09
1053371328	Steichen	John	D	MD	M	I	2145 Henry Tecklenburg Dr Ste 220		Charleston	SC	45	29414	1	Metropolitan area core: primary flow within an urbanized area of 50,000 and greater	US	Neurosurgery	Y	22554	Fusion of spine bones with removal of disc at upper spinal column, anterior approach	N	F	24	24	24	3875	1019.03	815.86	512.8
1124065305	Patel	Sunil	J	MD	M	I	171 Ashley Ave		Charleston	SC	45	29425	1	Metropolitan area core: primary flow within an urbanized area of 50,000 and greater	US	Neurosurgery	Y	22554	Fusion of spine bones with removal of disc at upper spinal column, anterior approach	N	F	11	11	11	10134.6	1137.16	909.03	981.21
1245202274	Blankenship	James	B	MD	M	I	2793 E Millennium	Suite 1	Fayetteville	AR	5	72703	1	Metropolitan area core: primary flow within an urbanized area of 50,000 and greater	US	Neurosurgery	Y	22554	Fusion of spine bones with removal of disc at upper spinal column, anterior approach	N	F	15	16	16	2930	585.19	467.24	504.01
1285806091	Liauw	Jason	A	M.D.	M	I	23961 Calle De La Magdalena Ste 405		Laguna Hills	CA	6	92653	1.1	Secondary flow 30% to <50% to a larger urbanized area of 50,000 and greater	US	Neurosurgery	Y	22554	Fusion of spine bones with removal of disc at upper spinal column, anterior approach	N	F	12	12	12	2780	619.09	494.56	465.79
1306877030	Kissel	Phillip		M.D.	M	I	699 California Blvd Ste A		San Luis Obispo	CA	6	93401	1	Metropolitan area core: primary flow within an urbanized area of 50,000 and greater	US	Neurosurgery	Y	22554	Fusion of spine bones with removal of disc at upper spinal column, anterior approach	N	F	15	15	15	3000	643.01	514.31	513.97
1336283795	Brown	Adam	P	F.A.C.S.	M	I	2800 Ashton Dr Ste 200		Wilmington	NC	37	28412	1	Metropolitan area core: primary flow within an urbanized area of 50,000 and greater	US	Neurosurgery	Y	22554	Fusion of spine bones with removal of disc at upper spinal column, anterior approach	N	F	17	17	17	10521	619.45	496.32	513.96
1376613455	Yadegar	Sasan		M.D	M	I	501 East Hardy Street	Suite 407	Inglewood	CA	6	90301	1	Metropolitan area core: primary flow within an urbanized area of 50,000 and greater	US	Neurosurgery	Y	22554	Fusion of spine bones with removal of disc at upper spinal column, anterior approach	N	F	16	16	16	14000	684.99	547.58	513.97
1508804857	Bailey	Byron	N	MD	M	I	2145 Henry Tecklenburg Dr	Ste 200	Charleston	SC	45	29414	1	Metropolitan area core: primary flow within an urbanized area of 50,000 and greater	US	Neurosurgery	Y	22554	Fusion of spine bones with removal of disc at upper spinal column, anterior approach	N	F	15	15	15	3875	602.27	482.77	512.1
1528219466	Smith	Terry	C	M.D.	M	I	1009 Tommy Munro Dr		Biloxi	MS	28	39532	1	Metropolitan area core: primary flow within an urbanized area of 50,000 and greater	US	Neurosurgery	Y	22554	Fusion of spine bones with removal of disc at upper spinal column, anterior approach	N	F	14	14	14	5023	573.03	457.95	513.97
1548281363	Barnes	Bryan	B	MD	M	I	2142 W Broad St, Bldg 100, Ste 200		Athens	GA	13	30606	1	Metropolitan area core: primary flow within an urbanized area of 50,000 and greater	US	Neurosurgery	Y	22554	Fusion of spine bones with removal of disc at upper spinal column, anterior approach	N	F	15	15	15	5103.27	639.59	505.68	548.23
1598942609	Lee	Anthony	W	MD	M	I	1900 Mistletoe Blvd Ste 200		Fort Worth	TX	48	76104	1	Metropolitan area core: primary flow within an urbanized area of 50,000 and greater	US	Neurosurgery	Y	22554	Fusion of spine bones with removal of disc at upper spinal column, anterior approach	N	F	24	24	24	3897.54	600.29	480.87	519.31
1629004445	Ellis	Thomas	S	M.D.	M	I	1900 Mistletoe Blvd Ste 200		Fort Worth	TX	48	76104	1	Metropolitan area core: primary flow within an urbanized area of 50,000 and greater	US	Neurosurgery	Y	22554	Fusion of spine bones with removal of disc at upper spinal column, anterior approach	N	F	35	35	35	3804.23	693.67	554.81	572.7
1740214295	Dobkin	William		M.D.	M	I	3900 W Coast Hwy	Suite 300	Newport Beach	CA	6	92663	1	Metropolitan area core: primary flow within an urbanized area of 50,000 and greater	US	Neurosurgery	Y	22554	Fusion of spine bones with removal of disc at upper spinal column, anterior approach	N	F	13	13	13	2761.85	685.36	547.95	513.97
1770664583	Keller	John	F	M.D.	M	I	414 Plymouth Ave Ne		Grand Rapids	MI	26	49505	1	Metropolitan area core: primary flow within an urbanized area of 50,000 and greater	US	Neurosurgery	Y	22554	Fusion of spine bones with removal of disc at upper spinal column, anterior approach	N	F	18	18	18	4252	556.33	446.1	517.53
1770734675	Stuart	Robert	M	M.D.	M	I	2145 Henry Tecklenburg Dr Ste 220		Charleston	SC	45	29414	1	Metropolitan area core: primary flow within an urbanized area of 50,000 and greater	US	Neurosurgery	Y	22554	Fusion of spine bones with removal of disc at upper spinal column, anterior approach	N	F	11	11	11	3875	656.14	525.77	513.96
1831161926	Alsina	George	A	M.D.	M	I	2800 Ashton Dr Ste 200		Wilmington	NC	37	28412	1	Metropolitan area core: primary flow within an urbanized area of 50,000 and greater	US	Neurosurgery	Y	22554	Fusion of spine bones with removal of disc at upper spinal column, anterior approach	N	F	11	11	11	10521	673.79	539.47	560.69
1841285756	Martin	George	J	M.D.	M	I	1725 Brown St		El Paso	TX	48	79902	1	Metropolitan area core: primary flow within an urbanized area of 50,000 and greater	US	Neurosurgery	Y	22554	Fusion of spine bones with removal of disc at upper spinal column, anterior approach	N	F	13	15	15	16918.4	585.75	463.07	513.97
1861464893	Shedden	Peter	M	M.D.	M	I	9200 New Trails Dr	Suite 100	The Woodlands	TX	48	77381	1.1	Secondary flow 30% to <50% to a larger urbanized area of 50,000 and greater	US	Neurosurgery	Y	22554	Fusion of spine bones with removal of disc at upper spinal column, anterior approach	N	F	31	31	31	17915.5	619.11	495.25	513.97
1942291810	Lynch	James	J	MD	M	I	9990 Double R Blvd	Suite 200	Reno	NV	32	89521	1	Metropolitan area core: primary flow within an urbanized area of 50,000 and greater	US	Neurosurgery	Y	22554	Fusion of spine bones with removal of disc at upper spinal column, anterior approach	N	F	15	15	15	27847	642.92	518.01	565.37
1942388087	Kadis	Gerald	N	M.D.	M	I	704 S Broad St		Thomasville	GA	13	31792	4	Micropolitan area core: primary flow within an urban cluster of 10,000 to 49,999	US	Neurosurgery	Y	22554	Fusion of spine bones with removal of disc at upper spinal column, anterior approach	N	F	12	12	12	2105.5	366.26	293.45	298.1
1952397671	Rosner	Michael	K	MD	M	I	2150 Pennsylvania Ave Nw	Suite 7-420	Washington	DC	11	20037	1	Metropolitan area core: primary flow within an urbanized area of 50,000 and greater	US	Neurosurgery	Y	22554	Fusion of spine bones with removal of disc at upper spinal column, anterior approach	N	F	17	17	17	6288.35	755.91	605.74	513.97
1962572123	Fredericks	Craig	A	M.D.	M	I	704 S Broad St		Thomasville	GA	13	31792	4	Micropolitan area core: primary flow within an urban cluster of 10,000 to 49,999	US	Neurosurgery	Y	22554	Fusion of spine bones with removal of disc at upper spinal column, anterior approach	N	F	14	14	14	3308.5	589.82	471.81	483.13
1003027392	Curt	Bradford		MD	M	I	9075 Centre Pointe Dr Ste 200		West Chester	OH	39	45069	1	Metropolitan area core: primary flow within an urbanized area of 50,000 and greater	US	Neurosurgery	Y	22558	Fusion of spine bones with removal of disc at lower spinal column, anterior approach	N	F	23	23	23	7808	580.77	465.81	465.02
1003050493	Auschwitz	Tyler	S		M	I	2000 South Wheeling, Ste 200	St. Johns Neuroscience Institute	Tulsa	OK	40	74104	1	Metropolitan area core: primary flow within an urbanized area of 50,000 and greater	US	Neurosurgery	Y	22558	Fusion of spine bones with removal of disc at lower spinal column, anterior approach	N	F	14	14	14	3205	822.09	658.71	633.6
1013117688	Cox	Joseph	B	MD	M	I	4120 W Memorial Rd	Suite 300	Oklahoma City	OK	40	73120	1	Metropolitan area core: primary flow within an urbanized area of 50,000 and greater	US	Neurosurgery	Y	22558	Fusion of spine bones with removal of disc at lower spinal column, anterior approach	N	F	19	19	19	6005	697.81	558.52	578.42
1013182294	Wind	Joshua	J	M.D.	M	I	5215 Loughboro Rd Nw	Suite 510	Washington	DC	11	20016	1	Metropolitan area core: primary flow within an urbanized area of 50,000 and greater	US	Neurosurgery	Y	22558	Fusion of spine bones with removal of disc at lower spinal column, anterior approach	N	F	12	12	12	1496.25	256.8	205.44	131.35
1023066834	Chou	Dean		MD	M	I	400 Parnassus Ave.		San Francisco	CA	6	94143	1	Metropolitan area core: primary flow within an urbanized area of 50,000 and greater	US	Neurosurgery	Y	22558	Fusion of spine bones with removal of disc at lower spinal column, anterior approach	N	F	15	15	15	7741.6	888.69	710.72	596.59
1023074689	Lazar	Daniel	A	MD	M	I	1560 N 115th St	209	Seattle	WA	53	98133	1	Metropolitan area core: primary flow within an urbanized area of 50,000 and greater	US	Neurosurgery	Y	22558	Fusion of spine bones with removal of disc at lower spinal column, anterior approach	N	F	18	18	18	4742.54	1166.62	935.58	835.23
1023102159	Miller	Matthew	L	M.D.	M	I	2900 State St		Medford	OR	41	97504	1	Metropolitan area core: primary flow within an urbanized area of 50,000 and greater	US	Neurosurgery	Y	22558	Fusion of spine bones with removal of disc at lower spinal column, anterior approach	N	F	20	20	20	8495.55	704.11	562.96	588.73
1023123932	Ammar	Kevin	N	MD	M	I	4 E Jackson Blvd		Savannah	GA	13	31405	1	Metropolitan area core: primary flow within an urbanized area of 50,000 and greater	US	Neurosurgery	Y	22558	Fusion of spine bones with removal of disc at lower spinal column, anterior approach	N	F	11	11	11	7315	989.99	794	799.26
1023244506	Miller	Joseph	H	M.D.	M	I	1010 E 3rd St	Suite 202	Chattanooga	TN	47	37403	1	Metropolitan area core: primary flow within an urbanized area of 50,000 and greater	US	Neurosurgery	Y	22558	Fusion of spine bones with removal of disc at lower spinal column, anterior approach	N	F	12	12	12	3259	904.23	724.09	752.28
1023276466	Muns	James	A	MD	M	I	2737 S Broadway Ave		Tyler	TX	48	75701	1	Metropolitan area core: primary flow within an urbanized area of 50,000 and greater	US	Neurosurgery	Y	22558	Fusion of spine bones with removal of disc at lower spinal column, anterior approach	N	F	19	20	19	2872.5	662.42	530.57	529.87
1053347906	Wang	Michael	Y	MD	M	I	1095 Nw 14th Terrace		Miami	FL	12	33136	1	Metropolitan area core: primary flow within an urbanized area of 50,000 and greater	US	Neurosurgery	Y	22558	Fusion of spine bones with removal of disc at lower spinal column, anterior approach	N	F	13	13	13	6069.35	1343.53	1076.03	857.45
1053361386	Sawin	Paul	D	M.D.	M	I	1605 W Fairbanks Ave		Winter Park	FL	12	32789	1	Metropolitan area core: primary flow within an urbanized area of 50,000 and greater	US	Neurosurgery	Y	22558	Fusion of spine bones with removal of disc at lower spinal column, anterior approach	N	F	12	13	13	5399.92	827.11	661.31	597.8
1053625624	Sellin	Jonathan		MD	M	I	6560 Fannin St Ste 1200		Houston	TX	48	77030	1	Metropolitan area core: primary flow within an urbanized area of 50,000 and greater	US	Neurosurgery	Y	22558	Fusion of spine bones with removal of disc at lower spinal column, anterior approach	N	F	22	22	22	10350	787.59	631.38	642.25
1063414803	Walker	David	H	MD	M	I	2900 State St		Medford	OR	41	97504	1	Metropolitan area core: primary flow within an urbanized area of 50,000 and greater	US	Neurosurgery	Y	22558	Fusion of spine bones with removal of disc at lower spinal column, anterior approach	N	F	11	11	11	8735.24	846.1	685.27	777.85
1063687184	Kurtom	Khalid	H	MD	M	I	403 Purdy St	Suite 204	Easton	MD	24	21601	4	Micropolitan area core: primary flow within an urban cluster of 10,000 to 49,999	US	Neurosurgery	Y	22558	Fusion of spine bones with removal of disc at lower spinal column, anterior approach	N	F	13	13	13	3481	1663.66	1334.53	1255.99
1063699833	Gamadia	Kaywan	D	D.O	M	I	150 S Mount Auburn Rd	Suite 342	Cape Girardeau	MO	29	63703	1	Metropolitan area core: primary flow within an urbanized area of 50,000 and greater	US	Neurosurgery	Y	22558	Fusion of spine bones with removal of disc at lower spinal column, anterior approach	N	F	13	13	13	4653	1511.06	1209.91	1255.98
1073585477	Utter	Philip	A	M.D.	M	I	1500 Line Avenue	Ste 200	Shreveport	LA	22	71101	1	Metropolitan area core: primary flow within an urbanized area of 50,000 and greater	US	Neurosurgery	Y	22558	Fusion of spine bones with removal of disc at lower spinal column, anterior approach	N	F	12	12	12	10434.7	696.28	556.41	519.73
1073611968	Rastogi	Pawan		MD	M	I	774 Christiana Road	Suite 202	Newark	DE	10	19713	1	Metropolitan area core: primary flow within an urbanized area of 50,000 and greater	US	Neurosurgery	Y	22558	Fusion of spine bones with removal of disc at lower spinal column, anterior approach	N	F	30	30	30	7548	799.21	640.23	626.72
1073828794	Sandquist	Lee		D.O.	M	I	820 N Chelan Ave		Wenatchee	WA	53	98801	1	Metropolitan area core: primary flow within an urbanized area of 50,000 and greater	US	Neurosurgery	Y	22558	Fusion of spine bones with removal of disc at lower spinal column, anterior approach	N	F	17	17	17	4238.43	735.79	589.96	583.11
1093071870	Lee	Bryan	S	M.D.	M	I	19841 N 27th Ave Ste 304		Phoenix	AZ	4	85027	1	Metropolitan area core: primary flow within an urbanized area of 50,000 and greater	US	Neurosurgery	Y	22558	Fusion of spine bones with removal of disc at lower spinal column, anterior approach	N	F	16	16	16	5371.09	916.85	733.03	745.05
1104040732	Kachmann	Michael	C	MD	M	I	3825 Edwards Rd	Suite 300	Cincinnati	OH	39	45209	1	Metropolitan area core: primary flow within an urbanized area of 50,000 and greater	US	Neurosurgery	Y	22558	Fusion of spine bones with removal of disc at lower spinal column, anterior approach	N	F	27	27	27	6940.44	796.16	638.66	631.25
1104961010	Voyadzis	Jean-Marc		M.D.	M	I	10401 Hospital Dr	Suite 101	Clinton	MD	24	20735	1	Metropolitan area core: primary flow within an urbanized area of 50,000 and greater	US	Neurosurgery	Y	22558	Fusion of spine bones with removal of disc at lower spinal column, anterior approach	N	F	11	11	11	3825	1712.2	1366.63	1213.16
1124008842	Rapp	Lawrence	G	M.D.	M	I	7650 Dixie Hwy	Suite 140	Clarkston	MI	26	48346	1	Metropolitan area core: primary flow within an urbanized area of 50,000 and greater	US	Neurosurgery	Y	22558	Fusion of spine bones with removal of disc at lower spinal column, anterior approach	N	F	14	14	14	3250.93	897.01	715.96	578.92
1124041603	Koski	Tyler		MD	M	I	680 N Lake Shore Dr	Suite 1000	Chicago	IL	17	60611	1	Metropolitan area core: primary flow within an urbanized area of 50,000 and greater	US	Neurosurgery	Y	22558	Fusion of spine bones with removal of disc at lower spinal column, anterior approach	N	F	11	11	11	14321.8	989.92	793.06	535.21
1124279443	Shin	John	H	MD	M	I	15 Parkman St	Wac 745	Boston	MA	25	2114	1	Metropolitan area core: primary flow within an urbanized area of 50,000 and greater	US	Neurosurgery	Y	22558	Fusion of spine bones with removal of disc at lower spinal column, anterior approach	N	F	13	13	13	6382.08	838.38	670.44	609.88
1134160161	Wallace	Bradley	A	MD	M	I	800 Prudential Dr	Tower B, 11th Floor	Jacksonville	FL	12	32207	1	Metropolitan area core: primary flow within an urbanized area of 50,000 and greater	US	Neurosurgery	Y	22558	Fusion of spine bones with removal of disc at lower spinal column, anterior approach	N	F	23	23	23	4936	824.99	659.19	627.99
1134174550	Garcia-Bengochea	Javier		MD	M	I	800 Prudential Dr	Tower B, 11th Floor	Jacksonville	FL	12	32207	1	Metropolitan area core: primary flow within an urbanized area of 50,000 and greater	US	Neurosurgery	Y	22558	Fusion of spine bones with removal of disc at lower spinal column, anterior approach	N	F	18	18	18	5210.17	971	775.56	617.17
1144482746	Dinapoli	Vincent	A	M.D., PH.D.	M	I	3825 Edwards Rd	Suite 300	Cincinnati	OH	39	45209	1	Metropolitan area core: primary flow within an urbanized area of 50,000 and greater	US	Neurosurgery	Y	22558	Fusion of spine bones with removal of disc at lower spinal column, anterior approach	N	F	12	12	12	7320	641.15	518.28	525.16
1154354785	Adkins	Dana	E	M.D.	M	I	100 Woods Rd		Valhalla	NY	36	10595	1	Metropolitan area core: primary flow within an urbanized area of 50,000 and greater	US	Neurosurgery	Y	22558	Fusion of spine bones with removal of disc at lower spinal column, anterior approach	N	F	18	18	18	3152	1095.1	878.36	832.96
1154365153	Agrawal	Basheal	M	M.D.	M	I	750 Wellington Ave	Suite 3a	Grand Junction	CO	8	81501	1	Metropolitan area core: primary flow within an urbanized area of 50,000 and greater	US	Neurosurgery	Y	22558	Fusion of spine bones with removal of disc at lower spinal column, anterior approach	N	F	13	13	13	3604.5	776.75	622.96	605.75
1154371276	Farrokhi	Farrokh	R	MD	M	I	1100 9th Ave		Seattle	WA	53	98101	1	Metropolitan area core: primary flow within an urbanized area of 50,000 and greater	US	Neurosurgery	Y	22558	Fusion of spine bones with removal of disc at lower spinal column, anterior approach	N	F	11	11	11	2390.63	1062.92	851.87	784.99
1154558021	Turner	Jay		MD	M	I	2910 N 3rd Ave		Phoenix	AZ	4	85013	1	Metropolitan area core: primary flow within an urbanized area of 50,000 and greater	US	Neurosurgery	Y	22558	Fusion of spine bones with removal of disc at lower spinal column, anterior approach	N	F	21	22	22	5397.73	949.53	758.43	739.6
1154596609	Whitson	Wesley	J	MD	M	I	820 N Chelan Ave		Wenatchee	WA	53	98801	1	Metropolitan area core: primary flow within an urbanized area of 50,000 and greater	US	Neurosurgery	Y	22558	Fusion of spine bones with removal of disc at lower spinal column, anterior approach	N	F	16	16	16	4412.77	806.63	647.13	637.8
1164415170	Aldama	Alfonso		MD	M	I	6560 Fannin St	1200	Houston	TX	48	77030	1	Metropolitan area core: primary flow within an urbanized area of 50,000 and greater	US	Neurosurgery	Y	22558	Fusion of spine bones with removal of disc at lower spinal column, anterior approach	N	F	15	15	15	10350	129.83	103.95	100.47
1164535142	Gordon	Charles	R	M.D.	M	I	2737 S Broadway Ave		Tyler	TX	48	75701	1	Metropolitan area core: primary flow within an urbanized area of 50,000 and greater	US	Neurosurgery	Y	22558	Fusion of spine bones with removal of disc at lower spinal column, anterior approach	N	F	11	11	11	3000	468.87	374.69	392.5
1164624516	Lothes	Christian	S	MD	M	I	3223 N Webb Rd	Suite 1	Wichita	KS	20	67226	1	Metropolitan area core: primary flow within an urbanized area of 50,000 and greater	US	Neurosurgery	Y	22558	Fusion of spine bones with removal of disc at lower spinal column, anterior approach	N	F	12	12	12	5416	496.38	397.94	425.21
1164701538	Kazemi	Noojan		MD	M	I	4301 W Markham St # 783		Little Rock	AR	5	72205	1	Metropolitan area core: primary flow within an urbanized area of 50,000 and greater	US	Neurosurgery	Y	22558	Fusion of spine bones with removal of disc at lower spinal column, anterior approach	N	F	17	17	17	3619	805.08	643.21	738.81
1184031627	Denis	Daniel	R	M.D., M.SC., FRCSC	M	I	200 W Esplanade Ave Ste 210		Kenner	LA	22	70065	1	Metropolitan area core: primary flow within an urbanized area of 50,000 and greater	US	Neurosurgery	Y	22558	Fusion of spine bones with removal of disc at lower spinal column, anterior approach	N	F	12	12	12	4252	1635.02	1307.04	1203.65
1184714180	Kueter	Daniel	B	MD	M	I	1010 E 3rd St	Suite 202	Chattanooga	TN	47	37403	1	Metropolitan area core: primary flow within an urbanized area of 50,000 and greater	US	Neurosurgery	Y	22558	Fusion of spine bones with removal of disc at lower spinal column, anterior approach	N	F	16	16	16	2739.6	483.6	387.45	406.43
1194737726	Mina	Christie	B	M.D.	F	I	3 Saint Francis Dr	Suite 490	Greenville	SC	45	29601	1	Metropolitan area core: primary flow within an urbanized area of 50,000 and greater	US	Neurosurgery	Y	22558	Fusion of spine bones with removal of disc at lower spinal column, anterior approach	N	F	13	13	13	6379	1008.66	789.81	839.84
1194949594	Dreyer	Jason	A	DO	M	I	301 W Poplar St		Walla Walla	WA	53	99362	1	Metropolitan area core: primary flow within an urbanized area of 50,000 and greater	US	Neurosurgery	Y	22558	Fusion of spine bones with removal of disc at lower spinal column, anterior approach	N	F	29	31	31	4177	782.47	622.29	561.99
1194970434	Gist	Taylor	L	M.D.	M	I	6560 Fannin St	Suite 1200	Houston	TX	48	77030	1	Metropolitan area core: primary flow within an urbanized area of 50,000 and greater	US	Neurosurgery	Y	22558	Fusion of spine bones with removal of disc at lower spinal column, anterior approach	N	F	17	17	17	10350	923.32	738.67	717.01
1205068186	Beecher	Jeffrey	S	DO	M	I	2208 S 17th St Ste 201		Wilmington	NC	37	28401	1	Metropolitan area core: primary flow within an urbanized area of 50,000 and greater	US	Neurosurgery	Y	22558	Fusion of spine bones with removal of disc at lower spinal column, anterior approach	N	F	11	11	11	4520.19	669.38	535.34	556.63
1205826955	Hisey	Brent	N	M.D.	M	I	14100 Parkway Commons Dr	Suite 201	Oklahoma City	OK	40	73134	1	Metropolitan area core: primary flow within an urbanized area of 50,000 and greater	US	Neurosurgery	Y	22558	Fusion of spine bones with removal of disc at lower spinal column, anterior approach	N	F	12	12	12	3926.75	558.4	452.86	569.12
1205871951	Zielinski	Steven	C	M.D.	M	I	1000 W. Hwy. 6	Suite 430	Waco	TX	48	76712	1	Metropolitan area core: primary flow within an urbanized area of 50,000 and greater	US	Neurosurgery	Y	22558	Fusion of spine bones with removal of disc at lower spinal column, anterior approach	N	F	18	18	18	12000	1504.25	1202.86	1255.98
1205877651	Ozgur	Burak	M	M.D.	M	I	361 Hospital Rd	Suite 224	Newport Beach	CA	6	92663	1	Metropolitan area core: primary flow within an urbanized area of 50,000 and greater	US	Neurosurgery	Y	22558	Fusion of spine bones with removal of disc at lower spinal column, anterior approach	N	F	23	23	23	18000	709.06	567.74	511.95
1215062518	Colle	Kyle	O	D.O.	M	I	7331 College Pkwy Ste 300		Fort Myers	FL	12	33907	1	Metropolitan area core: primary flow within an urbanized area of 50,000 and greater	US	Neurosurgery	Y	22558	Fusion of spine bones with removal of disc at lower spinal column, anterior approach	N	F	39	39	39	9659	759.82	609.25	627.99
1215126479	Pennings	Frederik	A	M.D., PHD	M	I	119 Belmont St		Worcester	MA	25	1605	1	Metropolitan area core: primary flow within an urbanized area of 50,000 and greater	US	Neurosurgery	Y	22558	Fusion of spine bones with removal of disc at lower spinal column, anterior approach	N	F	15	15	15	4685	832.21	664.9	612.29
1215163795	Ditty	Benjamin	J	M.D.	M	I	7331 College Pkwy Ste 300		Fort Myers	FL	12	33907	1	Metropolitan area core: primary flow within an urbanized area of 50,000 and greater	US	Neurosurgery	Y	22558	Fusion of spine bones with removal of disc at lower spinal column, anterior approach	N	F	31	32	32	1783.78	1204.56	962.84	840.44
1225021702	Snell	Brian		MD	M	I	4120 W Memorial Rd	Suite 300	Oklahoma City	OK	40	73120	1	Metropolitan area core: primary flow within an urbanized area of 50,000 and greater	US	Neurosurgery	Y	22558	Fusion of spine bones with removal of disc at lower spinal column, anterior approach	N	F	31	31	31	6005	536.03	429.32	443.14
1225059025	Dickerson	John	R	M.D.	M	I	3223 N Webb Rd	Suite 1	Wichita	KS	20	67226	1	Metropolitan area core: primary flow within an urbanized area of 50,000 and greater	US	Neurosurgery	Y	22558	Fusion of spine bones with removal of disc at lower spinal column, anterior approach	N	F	12	12	12	5416	727	569.93	608.52
1235191248	Hamilton	John	F	M.D., PHD	M	I	8081 Innovation Park Dr Ste 900		Fairfax	VA	51	22031	1	Metropolitan area core: primary flow within an urbanized area of 50,000 and greater	US	Neurosurgery	Y	22558	Fusion of spine bones with removal of disc at lower spinal column, anterior approach	N	F	13	13	13	4079.88	1119.89	897.39	736.68
1235330432	Campbell	Peter	G	M.D.	M	I	1500 Line Ave Ste 200		Shreveport	LA	22	71101	1	Metropolitan area core: primary flow within an urbanized area of 50,000 and greater	US	Neurosurgery	Y	22558	Fusion of spine bones with removal of disc at lower spinal column, anterior approach	N	F	43	46	46	12144.7	908.79	726.28	618.52
1235373218	Holland	Christopher	M	M.D., PH.D.	M	I	225 Baldwin Ave		Charlotte	NC	37	28204	1	Metropolitan area core: primary flow within an urbanized area of 50,000 and greater	US	Neurosurgery	Y	22558	Fusion of spine bones with removal of disc at lower spinal column, anterior approach	N	F	11	11	11	5560.18	1335.48	1069.89	1093.84
1235392945	Bohman	Leif-Erik	S	MD	M	I	774 Christiana Rd	Suite 202	Newark	DE	10	19713	1	Metropolitan area core: primary flow within an urbanized area of 50,000 and greater	US	Neurosurgery	Y	22558	Fusion of spine bones with removal of disc at lower spinal column, anterior approach	N	F	13	13	13	7548	1004.32	804.52	775.01
1245202274	Blankenship	James	B	MD	M	I	2793 E Millennium	Suite 1	Fayetteville	AR	5	72703	1	Metropolitan area core: primary flow within an urbanized area of 50,000 and greater	US	Neurosurgery	Y	22558	Fusion of spine bones with removal of disc at lower spinal column, anterior approach	N	F	24	27	27	3555	547.26	433.96	471.95
1245231729	Atkins	Donald	P	MD	M	I	4410 Medical Dr	Ste 610	San Antonio	TX	48	78229	1	Metropolitan area core: primary flow within an urbanized area of 50,000 and greater	US	Neurosurgery	Y	22558	Fusion of spine bones with removal of disc at lower spinal column, anterior approach	N	F	20	20	20	4750	656.01	523.94	539.58
1265485155	Ames	Christopher	P	MD	M	I	400 Parnassus Ave		San Francisco	CA	6	94143	1	Metropolitan area core: primary flow within an urbanized area of 50,000 and greater	US	Neurosurgery	Y	22558	Fusion of spine bones with removal of disc at lower spinal column, anterior approach	N	F	29	29	29	7742.76	1050.84	846.7	656.41
1265495014	Soumekh	M	H	M.D.	M	I	8008 Frost St	Suite 401	San Diego	CA	6	92123	1	Metropolitan area core: primary flow within an urbanized area of 50,000 and greater	US	Neurosurgery	Y	22558	Fusion of spine bones with removal of disc at lower spinal column, anterior approach	N	F	12	12	12	4694.33	628.75	502.6	425.21
1265606644	Grunch	Betsy	H	MD	F	I	1240 Jesse Jewell Pkwy Se	Ste 300	Gainesville	GA	13	30501	1	Metropolitan area core: primary flow within an urbanized area of 50,000 and greater	US	Neurosurgery	Y	22558	Fusion of spine bones with removal of disc at lower spinal column, anterior approach	N	F	23	28	28	6427.68	885.56	704.35	654.11
1275518797	Yundt	Kent	D	MD	M	I	2275 Ne Doctors Dr		Bend	OR	41	97701	1	Metropolitan area core: primary flow within an urbanized area of 50,000 and greater	US	Neurosurgery	Y	22558	Fusion of spine bones with removal of disc at lower spinal column, anterior approach	N	F	17	17	17	4364.16	715.07	572.25	595.66
1285700369	Sharma	Mudit		MD	M	I	8650 Sudley Rd Ste 315		Manassas	VA	51	20110	1	Metropolitan area core: primary flow within an urbanized area of 50,000 and greater	US	Neurosurgery	Y	22558	Fusion of spine bones with removal of disc at lower spinal column, anterior approach	N	F	30	34	34	4695	879.81	704.78	697.25
1285756304	Leveque	Jean-Christophe	A	MD	M	I	1100 Ninth Ave	Dept Of Neurosugery X7-Ns	Seattle	WA	53	98101	1	Metropolitan area core: primary flow within an urbanized area of 50,000 and greater	US	Neurosurgery	Y	22558	Fusion of spine bones with removal of disc at lower spinal column, anterior approach	N	F	13	13	13	2760.58	922.13	744.26	782.33
1295811982	Frankel	Roger	H	MD	M	I	2001 Peachtree Rd Ne	Suite 575	Atlanta	GA	13	30309	1	Metropolitan area core: primary flow within an urbanized area of 50,000 and greater	US	Neurosurgery	Y	22558	Fusion of spine bones with removal of disc at lower spinal column, anterior approach	N	F	18	18	18	4073.25	994.07	797.39	706.49
1295942142	Kelly	Brandon	R	M.D.	M	I	3345 Potomac Way		Idaho Falls	ID	16	83404	1	Metropolitan area core: primary flow within an urbanized area of 50,000 and greater	US	Neurosurgery	Y	22558	Fusion of spine bones with removal of disc at lower spinal column, anterior approach	N	F	31	32	32	6198	605.98	484.45	534.53
1295972305	Roeser	Andrew	C	M.D.	M	I	6560 Fannin St	Suite 1200	Houston	TX	48	77030	1	Metropolitan area core: primary flow within an urbanized area of 50,000 and greater	US	Neurosurgery	Y	22558	Fusion of spine bones with removal of disc at lower spinal column, anterior approach	N	F	37	37	37	10350	811.94	650.21	627.98
1306171608	Molloy	Seth	S	D.O., M.S.	M	I	1910 Blanding St		Columbia	SC	45	29201	1	Metropolitan area core: primary flow within an urbanized area of 50,000 and greater	US	Neurosurgery	Y	22558	Fusion of spine bones with removal of disc at lower spinal column, anterior approach	N	F	12	12	12	4058.33	1389.83	1113.98	1112.07
1306876172	Bohinski	Robert	J	M.D., PHD.	M	I	3825 Edwards Rd	Suite 300	Cincinnati	OH	39	45209	1	Metropolitan area core: primary flow within an urbanized area of 50,000 and greater	US	Neurosurgery	Y	22558	Fusion of spine bones with removal of disc at lower spinal column, anterior approach	N	F	20	20	20	7808	730.72	585.79	502.39
1316136377	Le	Tien	V	M.D.	M	I	1110 Nikki View Dr		Brandon	FL	12	33511	1	Metropolitan area core: primary flow within an urbanized area of 50,000 and greater	US	Neurosurgery	Y	22558	Fusion of spine bones with removal of disc at lower spinal column, anterior approach	N	F	13	13	13	16563.8	1521.73	1202.88	1207.67
1316243264	Tempel	Zachary	J	M.D.	M	I	3825 Edwards Rd Ste 300		Cincinnati	OH	39	45209	1	Metropolitan area core: primary flow within an urbanized area of 50,000 and greater	US	Neurosurgery	Y	22558	Fusion of spine bones with removal of disc at lower spinal column, anterior approach	N	F	32	32	32	7442	699.8	562.97	612.81
1336116052	Chang	David	T	MD	M	I	1835 County Road C W	Suite 150	Roseville	MN	27	55113	1	Metropolitan area core: primary flow within an urbanized area of 50,000 and greater	US	Neurosurgery	Y	22558	Fusion of spine bones with removal of disc at lower spinal column, anterior approach	N	F	11	11	11	6699.3	551.61	442.17	428.17
1336283795	Brown	Adam	P	F.A.C.S.	M	I	2800 Ashton Dr Ste 200		Wilmington	NC	37	28412	1	Metropolitan area core: primary flow within an urbanized area of 50,000 and greater	US	Neurosurgery	Y	22558	Fusion of spine bones with removal of disc at lower spinal column, anterior approach	N	F	16	16	16	13911	1092.38	875.01	878.21
1336330463	Owen	Justin	L	MD	M	I	1111 Medical Center Blvd	Ste S750	Marrero	LA	22	70072	1	Metropolitan area core: primary flow within an urbanized area of 50,000 and greater	US	Neurosurgery	Y	22558	Fusion of spine bones with removal of disc at lower spinal column, anterior approach	N	F	23	27	27	10800	755.83	604.81	581.48
1346247293	Fewel	Matthew	E	MD	M	I	3730 Plaza Way		Kennewick	WA	53	99338	1	Metropolitan area core: primary flow within an urbanized area of 50,000 and greater	US	Neurosurgery	Y	22558	Fusion of spine bones with removal of disc at lower spinal column, anterior approach	N	F	15	15	15	3175.45	1158.64	928.31	921.05
1346276961	Grundmeyer	Raymond	W	M.D.	M	I	3223 N Webb Rd	Suite 1	Wichita	KS	20	67226	1	Metropolitan area core: primary flow within an urbanized area of 50,000 and greater	US	Neurosurgery	Y	22558	Fusion of spine bones with removal of disc at lower spinal column, anterior approach	N	F	14	15	15	5239.47	745.08	597.27	643.69
1346569589	Wright	Ernest	J	MD	M	I	2011 Murphy Ave Ste 3011		Nashville	TN	47	37203	1	Metropolitan area core: primary flow within an urbanized area of 50,000 and greater	US	Neurosurgery	Y	22558	Fusion of spine bones with removal of disc at lower spinal column, anterior approach	N	F	14	14	14	3391	1019.64	820.19	892.53
1356630735	Reintjes	Stephen		M.D.	M	I	2750 Clay Edwards Dr Ste 410		North Kansas City	MO	29	64116	1	Metropolitan area core: primary flow within an urbanized area of 50,000 and greater	US	Neurosurgery	Y	22558	Fusion of spine bones with removal of disc at lower spinal column, anterior approach	N	F	12	12	12	2528.92	999.38	799.08	765.36
1366684110	Hayes	Seth	B	M.D.	M	I	1341 Ochsner Blvd		Covington	LA	22	70433	1	Metropolitan area core: primary flow within an urbanized area of 50,000 and greater	US	Neurosurgery	Y	22558	Fusion of spine bones with removal of disc at lower spinal column, anterior approach	N	F	11	11	11	4252	1041.22	832.36	820.67
1386698314	Holman	Paul	J	M.D.	M	I	6560 Fannin St	Suite 900	Houston	TX	48	77030	1	Metropolitan area core: primary flow within an urbanized area of 50,000 and greater	US	Neurosurgery	Y	22558	Fusion of spine bones with removal of disc at lower spinal column, anterior approach	N	F	36	37	37	7709	1098.55	873.53	792.57
1386818284	Veeravagu	Anand		MD	M	I	300 Pasteur Dr		Stanford	CA	6	94305	1	Metropolitan area core: primary flow within an urbanized area of 50,000 and greater	US	Neurosurgery	Y	22558	Fusion of spine bones with removal of disc at lower spinal column, anterior approach	N	F	18	18	18	8471.97	859.06	687.95	593.11
1396701504	Hadden	Anthony	G	M.D.	M	I	2275 Ne Doctors Dr	Suite 2	Bend	OR	41	97701	1	Metropolitan area core: primary flow within an urbanized area of 50,000 and greater	US	Neurosurgery	Y	22558	Fusion of spine bones with removal of disc at lower spinal column, anterior approach	N	F	17	17	17	4364.16	846.05	667.34	697.35
1396725511	Arendall	Rex	E	M.D.	M	I	2400 Patterson St	Suite 319	Nashville	TN	47	37203	1	Metropolitan area core: primary flow within an urbanized area of 50,000 and greater	US	Neurosurgery	Y	22558	Fusion of spine bones with removal of disc at lower spinal column, anterior approach	N	F	22	22	22	3161.66	589.1	467.09	567.34
1396744397	Gerber	Mark	B	M.D.	M	I	6101 Pine Ridge Rd # Desk10		Naples	FL	12	34119	1	Metropolitan area core: primary flow within an urbanized area of 50,000 and greater	US	Neurosurgery	Y	22558	Fusion of spine bones with removal of disc at lower spinal column, anterior approach	N	F	24	24	24	21293	1337.08	1064.04	920.64
1396996385	Anaizi	Amjad	N	MD	M	I	10401 Hospital Dr	Suite 101	Clinton	MD	24	20735	1	Metropolitan area core: primary flow within an urbanized area of 50,000 and greater	US	Neurosurgery	Y	22558	Fusion of spine bones with removal of disc at lower spinal column, anterior approach	N	F	16	17	17	3348.53	1413.65	1133.65	976.62
1407080716	Braxton	Ernest	E	M.D.	M	I	3851 Roger Brooke Dr	Bldg 3600	Fort Sam Houston	TX	48	78234	1	Metropolitan area core: primary flow within an urbanized area of 50,000 and greater	US	Neurosurgery	Y	22558	Fusion of spine bones with removal of disc at lower spinal column, anterior approach	N	F	16	16	16	7215	946.66	759.87	732.44
1407960099	Mummaneni	Praveen	V	M.D.	M	I	400 Parnassus Ave		San Francisco	CA	6	94143	1	Metropolitan area core: primary flow within an urbanized area of 50,000 and greater	US	Neurosurgery	Y	22558	Fusion of spine bones with removal of disc at lower spinal column, anterior approach	N	F	12	12	12	7737.75	905.73	726.33	621.45
1417085978	Leary	Scott	P	MD	M	I	6645 Alvarado Rd	Suite 4000	San Diego	CA	6	92120	1	Metropolitan area core: primary flow within an urbanized area of 50,000 and greater	US	Neurosurgery	Y	22558	Fusion of spine bones with removal of disc at lower spinal column, anterior approach	N	F	23	23	23	7934.78	620.53	495.92	485.14
1417933706	Lewis	P Jeffrey		MD	M	I	550 Orchard Park Rd	Suite A105	West Seneca	NY	36	14224	1	Metropolitan area core: primary flow within an urbanized area of 50,000 and greater	US	Neurosurgery	Y	22558	Fusion of spine bones with removal of disc at lower spinal column, anterior approach	N	F	32	33	33	4547.38	502.78	395.67	412.12
1427005420	Hunter	William	D	M.D.	M	I	2555 Court Dr	Suite 400	Gastonia	NC	37	28054	1	Metropolitan area core: primary flow within an urbanized area of 50,000 and greater	US	Neurosurgery	Y	22558	Fusion of spine bones with removal of disc at lower spinal column, anterior approach	N	F	16	16	16	12095	1029.75	828.92	883.11
1427044924	Fox	Douglas	J	MD	M	I	5625 Eiger Rd Ste 115		Austin	TX	48	78735	1	Metropolitan area core: primary flow within an urbanized area of 50,000 and greater	US	Neurosurgery	Y	22558	Fusion of spine bones with removal of disc at lower spinal column, anterior approach	N	F	14	14	14	4485	509.78	413.1	434.54
1427251230	Polifka	Adam	J	MD	M	I	1505 Sw Archer Rd		Gainesville	FL	12	32610	1	Metropolitan area core: primary flow within an urbanized area of 50,000 and greater	US	Neurosurgery	Y	22558	Fusion of spine bones with removal of disc at lower spinal column, anterior approach	N	F	16	16	16	7989.74	1316.88	1053.93	971.42
1447540935	Back	Adam	G	M.D.	M	I	2801 Randolph Rd Ste 100		Charlotte	NC	37	28211	1	Metropolitan area core: primary flow within an urbanized area of 50,000 and greater	US	Neurosurgery	Y	22558	Fusion of spine bones with removal of disc at lower spinal column, anterior approach	N	F	33	33	33	4417.39	831.87	668.62	675.57
1457352080	Braun	Dale	E	M.D.	M	I	703 Tyler St	Suite 350	Sandusky	OH	39	44870	4	Micropolitan area core: primary flow within an urban cluster of 10,000 to 49,999	US	Neurosurgery	Y	22558	Fusion of spine bones with removal of disc at lower spinal column, anterior approach	N	F	14	14	14	3621.43	793.02	636.34	627.99
1457589939	Yarbrough	Chester	K	MD	M	I	407 Crutchfield St		Durham	NC	37	27704	1	Metropolitan area core: primary flow within an urbanized area of 50,000 and greater	US	Neurosurgery	Y	22558	Fusion of spine bones with removal of disc at lower spinal column, anterior approach	N	F	15	16	16	6253	925.36	739.83	706.69
1457612038	Yu	Alexander	K	MD	M	I	320 E North Ave Ste 208		Pittsburgh	PA	42	15212	1	Metropolitan area core: primary flow within an urbanized area of 50,000 and greater	US	Neurosurgery	Y	22558	Fusion of spine bones with removal of disc at lower spinal column, anterior approach	N	F	15	15	15	4729	1236.34	995.91	1020.48
1467453886	Tao	Cheng	W	MD	M	I	201 Governors Drive	1st Floor	Huntsville	AL	1	35801	1	Metropolitan area core: primary flow within an urbanized area of 50,000 and greater	US	Neurosurgery	Y	22558	Fusion of spine bones with removal of disc at lower spinal column, anterior approach	N	F	13	13	13	5564	782.72	627.61	564.71
1477554517	Johnson	John	D	MD	M	I	4715 Whitesburg Dr Se		Huntsville	AL	1	35802	1	Metropolitan area core: primary flow within an urbanized area of 50,000 and greater	US	Neurosurgery	Y	22558	Fusion of spine bones with removal of disc at lower spinal column, anterior approach	N	F	18	18	18	4000	1033.94	828.53	760.65
1477661114	Elskens	Daniel	P	MD	M	I	703 Tyler St Ste 350		Sandusky	OH	39	44870	4	Micropolitan area core: primary flow within an urban cluster of 10,000 to 49,999	US	Neurosurgery	Y	22558	Fusion of spine bones with removal of disc at lower spinal column, anterior approach	N	F	15	15	15	3484	752.4	606.17	638.46
1487610275	Khajavi	Kaveh		MD	M	I	2001 Peachtree Rd Ne	Suite 550	Atlanta	GA	13	30309	1	Metropolitan area core: primary flow within an urbanized area of 50,000 and greater	US	Neurosurgery	Y	22558	Fusion of spine bones with removal of disc at lower spinal column, anterior approach	N	F	16	16	16	4644	853.99	682.73	500.43
1487626560	Huffmon	George	V	MD	M	I	2208 S 17th St	Suite 201	Wilmington	NC	37	28401	1	Metropolitan area core: primary flow within an urbanized area of 50,000 and greater	US	Neurosurgery	Y	22558	Fusion of spine bones with removal of disc at lower spinal column, anterior approach	N	F	13	13	13	4520.19	526.39	426.06	477.04
1497919310	Andrade	Nicholas	S	M.D.	M	I	700 Olympic Plaza Cir Ste 850		Tyler	TX	48	75701	1	Metropolitan area core: primary flow within an urbanized area of 50,000 and greater	US	Neurosurgery	Y	22558	Fusion of spine bones with removal of disc at lower spinal column, anterior approach	N	F	11	11	11	5181.09	562.63	451.32	428.18
1508868647	Miller	Peter	D	MD, PHD	M	I	766 Hartness Rd Ste C		Statesville	NC	37	28677	1	Metropolitan area core: primary flow within an urbanized area of 50,000 and greater	US	Neurosurgery	Y	22558	Fusion of spine bones with removal of disc at lower spinal column, anterior approach	N	F	17	17	17	3034	1346.41	1079.56	1108.22
1518295815	Clark	Aaron		MD, PHD	M	I	400 Parnassus Ave	3rd Floor	San Francisco	CA	6	94143	1	Metropolitan area core: primary flow within an urbanized area of 50,000 and greater	US	Neurosurgery	Y	22558	Fusion of spine bones with removal of disc at lower spinal column, anterior approach	N	F	16	16	16	7740.81	861.84	712.49	599.78
1528094851	Ilercil	Orhan		M.D.	M	I	1 Layfair Dr	Suite 120	Flowood	MS	28	39232	1	Metropolitan area core: primary flow within an urbanized area of 50,000 and greater	US	Neurosurgery	Y	22558	Fusion of spine bones with removal of disc at lower spinal column, anterior approach	N	F	12	12	12	8200	438.88	347.22	382.36
1528175940	Simons	Robert	L	MD	M	I	1313 E Herndon Ave	Suite 101	Fresno	CA	6	93720	1	Metropolitan area core: primary flow within an urbanized area of 50,000 and greater	US	Neurosurgery	Y	22558	Fusion of spine bones with removal of disc at lower spinal column, anterior approach	N	F	23	23	23	3929	1577.46	1249.71	1242.48
1528262110	Salinas	Paul		M.D.	M	I	8350 Dallas Pkwy	Suite 200	Frisco	TX	48	75034	1	Metropolitan area core: primary flow within an urbanized area of 50,000 and greater	US	Neurosurgery	Y	22558	Fusion of spine bones with removal of disc at lower spinal column, anterior approach	N	F	11	11	11	10328	930	742.9	770.71
1558344507	Schultz	Karl	D	MD	M	I	1240 Jesse Jewell Pkwy Se	Ste 300	Gainesville	GA	13	30501	1	Metropolitan area core: primary flow within an urbanized area of 50,000 and greater	US	Neurosurgery	Y	22558	Fusion of spine bones with removal of disc at lower spinal column, anterior approach	N	F	13	13	13	6260	948.91	760.87	615.91
1558352831	Stern	Joseph	D	MD	M	I	1130 N Church St	Suite 200	Greensboro	NC	37	27401	1	Metropolitan area core: primary flow within an urbanized area of 50,000 and greater	US	Neurosurgery	Y	22558	Fusion of spine bones with removal of disc at lower spinal column, anterior approach	N	F	15	16	15	4708.25	1216.42	972.64	894.3
1558357046	Laich	Daniel	T	D.O.	M	I	5115 N Francisco Ave		Chicago	IL	17	60625	1	Metropolitan area core: primary flow within an urbanized area of 50,000 and greater	US	Neurosurgery	Y	22558	Fusion of spine bones with removal of disc at lower spinal column, anterior approach	N	F	11	12	12	9044	1301.06	1042.73	693.4
1568410629	Lauryssen	Carl		M.D.	M	I	8201 Beverly Blvd	Suite # 405	Los Angeles	CA	6	90048	1	Metropolitan area core: primary flow within an urbanized area of 50,000 and greater	US	Neurosurgery	Y	22558	Fusion of spine bones with removal of disc at lower spinal column, anterior approach	N	F	18	18	18	4710	867.69	686.35	691.11
1588629943	Barry	Christopher	J	M.D.	M	I	4600 Se 29th St	760	Del City	OK	40	73115	1	Metropolitan area core: primary flow within an urbanized area of 50,000 and greater	US	Neurosurgery	Y	22558	Fusion of spine bones with removal of disc at lower spinal column, anterior approach	N	F	18	18	18	5103	610.64	487.76	509.45
1588871388	Bertoglio	Bryan	A	M.D.	M	I	800 Biesterfield Rd	Eberle Suite 610	Elk Grove Village	IL	17	60007	1	Metropolitan area core: primary flow within an urbanized area of 50,000 and greater	US	Neurosurgery	Y	22558	Fusion of spine bones with removal of disc at lower spinal column, anterior approach	N	F	11	11	11	4571	1237.98	989.32	856.35
1598934903	Orozco	Ludwig	D	M.D.	M	I	7501 Lakeview Pkwy	Ste 245	Rowlett	TX	48	75088	1	Metropolitan area core: primary flow within an urbanized area of 50,000 and greater	US	Neurosurgery	Y	22558	Fusion of spine bones with removal of disc at lower spinal column, anterior approach	N	F	14	14	14	2831	661.28	529.43	549.49
1598942609	Lee	Anthony	W	MD	M	I	1900 Mistletoe Blvd Ste 200		Fort Worth	TX	48	76104	1	Metropolitan area core: primary flow within an urbanized area of 50,000 and greater	US	Neurosurgery	Y	22558	Fusion of spine bones with removal of disc at lower spinal column, anterior approach	N	F	20	20	20	4441.5	863.03	690.92	672.15
1609010719	Marcus	Joshua		MD	M	I	67 Sand Pit Rd Ste 208		Danbury	CT	9	6810	1	Metropolitan area core: primary flow within an urbanized area of 50,000 and greater	US	Neurosurgery	Y	22558	Fusion of spine bones with removal of disc at lower spinal column, anterior approach	N	F	24	25	25	4094.44	681.39	546.53	495.99
1609089317	Immesoete	Phillip	A	MD	M	I	2600 Tuscarawas St W	Suite 440	Canton	OH	39	44708	1	Metropolitan area core: primary flow within an urbanized area of 50,000 and greater	US	Neurosurgery	Y	22558	Fusion of spine bones with removal of disc at lower spinal column, anterior approach	N	F	11	11	11	2108.27	974.98	779.13	392.49
1609130921	Pham	Martin	H	M.D.	M	I	1200 N State St	Suite 3300	Los Angeles	CA	6	90033	1	Metropolitan area core: primary flow within an urbanized area of 50,000 and greater	US	Neurosurgery	Y	22558	Fusion of spine bones with removal of disc at lower spinal column, anterior approach	N	F	11	12	12	4415.99	1382.5	1113.31	1177.75
1609160308	Olasunkanmi	Adeolu		M.D.	M	I	2331 Franklin Rd Sw		Roanoke	VA	51	24014	1	Metropolitan area core: primary flow within an urbanized area of 50,000 and greater	US	Neurosurgery	Y	22558	Fusion of spine bones with removal of disc at lower spinal column, anterior approach	N	F	17	17	17	3075.1	777.93	612.14	521.89
1609190156	Elder	Benjamin	D	M.D./PH.D.	M	I	200 1st St Sw	Department Of Neurosurgery	Rochester	MN	27	55905	1	Metropolitan area core: primary flow within an urbanized area of 50,000 and greater	US	Neurosurgery	Y	22558	Fusion of spine bones with removal of disc at lower spinal column, anterior approach	N	F	14	15	15	1762.67	733.33	588.36	494.02
1609918416	Nasr	Fadi	F	MD	M	I	4120 W Memorial Rd	Suite 300	Oklahoma City	OK	40	73120	1	Metropolitan area core: primary flow within an urbanized area of 50,000 and greater	US	Neurosurgery	Y	22558	Fusion of spine bones with removal of disc at lower spinal column, anterior approach	N	F	12	12	12	6005	633.87	507.85	523.33
1619926672	O'toole	John	E	M.D.	M	I	1725 W Harrison St	Suite 970	Chicago	IL	17	60612	1	Metropolitan area core: primary flow within an urbanized area of 50,000 and greater	US	Neurosurgery	Y	22558	Fusion of spine bones with removal of disc at lower spinal column, anterior approach	N	F	11	11	11	4613.41	1002.26	803.34	578.03
1619937398	Garrett	David		M.D.	M	I	2401 S 31st St		Temple	TX	48	76508	1	Metropolitan area core: primary flow within an urbanized area of 50,000 and greater	US	Neurosurgery	Y	22558	Fusion of spine bones with removal of disc at lower spinal column, anterior approach	N	F	11	11	11	4485	932.68	747.74	735.03
1629025663	Hersonskey	Tamir	Y	M.D.	M	I	301 Madison St Ste 300		Joliet	IL	17	60435	1	Metropolitan area core: primary flow within an urbanized area of 50,000 and greater	US	Neurosurgery	Y	22558	Fusion of spine bones with removal of disc at lower spinal column, anterior approach	N	F	12	12	12	4628.14	1014.91	812.97	562.57
1629132006	Prasad	Srinivas	K	M.D.	M	I	909 Walnut St Fl 2		Philadelphia	PA	42	19107	1	Metropolitan area core: primary flow within an urbanized area of 50,000 and greater	US	Neurosurgery	Y	22558	Fusion of spine bones with removal of disc at lower spinal column, anterior approach	N	F	14	14	14	4225	787.12	631.53	538.28
1639222706	Giri	Bala	K	M.D.	M	I	1411 N Beckley Ave	Pavillion Iii, Suite 474	Dallas	TX	48	75203	1	Metropolitan area core: primary flow within an urbanized area of 50,000 and greater	US	Neurosurgery	Y	22558	Fusion of spine bones with removal of disc at lower spinal column, anterior approach	N	F	16	16	16	10667	709.77	568.9	520.06
1639362700	Kim	Paul	K	MD	M	I	225 Baldwin Ave		Charlotte	NC	37	28204	1	Metropolitan area core: primary flow within an urbanized area of 50,000 and greater	US	Neurosurgery	Y	22558	Fusion of spine bones with removal of disc at lower spinal column, anterior approach	N	F	20	20	20	4400.45	848.56	679.8	676.19
1649204983	Vokshoor	Amir		M.D.	M	I	2811 Wilshire Blvd Ste 850		Santa Monica	CA	6	90403	1	Metropolitan area core: primary flow within an urbanized area of 50,000 and greater	US	Neurosurgery	Y	22558	Fusion of spine bones with removal of disc at lower spinal column, anterior approach	N	F	15	15	15	15253.3	1054.5	845.56	790.22
1649495896	Yam	David	A	M.D.	M	I	333 Se 7th Ave Ste 4350		Hillsboro	OR	41	97123	1	Metropolitan area core: primary flow within an urbanized area of 50,000 and greater	US	Neurosurgery	Y	22558	Fusion of spine bones with removal of disc at lower spinal column, anterior approach	N	F	23	23	23	4627.92	762.85	611.43	604.1
1659328029	Cannestra	Andrew	F	MD	M	I	800 Prudential Dr	Tower B, 11th Floor	Jacksonville	FL	12	32207	1	Metropolitan area core: primary flow within an urbanized area of 50,000 and greater	US	Neurosurgery	Y	22558	Fusion of spine bones with removal of disc at lower spinal column, anterior approach	N	F	36	36	36	4963.42	785.25	630.39	630.17
1669415071	Cooper	Martin		M.D.	M	I	8436 W 3rd St	Ste 800	Los Angeles	CA	6	90048	1	Metropolitan area core: primary flow within an urbanized area of 50,000 and greater	US	Neurosurgery	Y	22558	Fusion of spine bones with removal of disc at lower spinal column, anterior approach	N	F	20	21	21	2408.33	239.87	191.56	123.95
1669461000	Wienecke	Robert	J	M.D.	M	I	4120 W Memorial Rd	Ste 300	Oklahoma City	OK	40	73120	1	Metropolitan area core: primary flow within an urbanized area of 50,000 and greater	US	Neurosurgery	Y	22558	Fusion of spine bones with removal of disc at lower spinal column, anterior approach	N	F	11	11	11	6005	786.55	630.16	613.72
1669469227	Poffenbarger	Glen	J	MD	M	I	3030 Big Horn Ave		Cody	WY	56	82414	7	Small town core: primary flow within an urban cluster of 2,500 to 9,999	US	Neurosurgery	Y	22558	Fusion of spine bones with removal of disc at lower spinal column, anterior approach	N	F	18	19	19	17902.1	1056.14	842.19	741.79
1669548640	Summa	Christopher		M.D.	M	I	3035 N. Main Street		Soquel	CA	6	95073	1	Metropolitan area core: primary flow within an urbanized area of 50,000 and greater	US	Neurosurgery	Y	22558	Fusion of spine bones with removal of disc at lower spinal column, anterior approach	N	F	19	19	19	3236.84	887.78	711.89	677.57
1669575619	Ray	Wilson	Z	MD	M	I	4921 Parkview Pl	Dept Neurological Surgery, Ste 6b/6c	Saint Louis	MO	29	63110	1	Metropolitan area core: primary flow within an urbanized area of 50,000 and greater	US	Neurosurgery	Y	22558	Fusion of spine bones with removal of disc at lower spinal column, anterior approach	N	F	12	12	12	5517.33	1219.43	978.45	937.28
1669675641	Benglis	David	M	M.D.	M	I	2001 Peachtree Rd Ne	Suite 575	Atlanta	GA	13	30309	1	Metropolitan area core: primary flow within an urbanized area of 50,000 and greater	US	Neurosurgery	Y	22558	Fusion of spine bones with removal of disc at lower spinal column, anterior approach	N	F	11	11	11	4196.68	999.55	801.35	770.72
1679513642	Dinh	Dzung	H	MD	M	I	719 N William Kumpf Blvd	Suite 100	Peoria	IL	17	61605	1	Metropolitan area core: primary flow within an urbanized area of 50,000 and greater	US	Neurosurgery	Y	22558	Fusion of spine bones with removal of disc at lower spinal column, anterior approach	N	F	12	12	12	7720	1298.94	1039.15	955.07
1679515944	Mcpherson	Christopher	M	M.D.	M	I	6130 Harrison Ave		Cincinnati	OH	39	45247	1	Metropolitan area core: primary flow within an urbanized area of 50,000 and greater	US	Neurosurgery	Y	22558	Fusion of spine bones with removal of disc at lower spinal column, anterior approach	N	F	13	13	13	7808	714.22	578.63	558.55
1679890701	Harwell	Daniel	M	M.D.	M	I	6802 S Olympia Ave	Suite #300	Tulsa	OK	40	74132	1	Metropolitan area core: primary flow within an urbanized area of 50,000 and greater	US	Neurosurgery	Y	22558	Fusion of spine bones with removal of disc at lower spinal column, anterior approach	N	F	21	21	21	4544.24	640.97	512.09	533.98
1679898548	Marky	Andrew	H		M	I	7825 Ballantyne Commons Pkwy Ste 150		Charlotte	NC	37	28277	1	Metropolitan area core: primary flow within an urbanized area of 50,000 and greater	US	Neurosurgery	Y	22558	Fusion of spine bones with removal of disc at lower spinal column, anterior approach	N	F	14	14	14	4533.5	685.77	548.06	583.14
1689647422	Steinmetz	Michael	P	MD	M	I	2500 Metrohealth Drive	Metrohealth Medical Center	Cleveland	OH	39	44109	1	Metropolitan area core: primary flow within an urbanized area of 50,000 and greater	US	Neurosurgery	Y	22558	Fusion of spine bones with removal of disc at lower spinal column, anterior approach	N	F	11	11	11	9317	1437.61	1149.18	1120.4
1689806465	Richard	Paul	S	MD	M	I	6101 Pine Ridge Rd # Desk10		Naples	FL	12	34119	1	Metropolitan area core: primary flow within an urbanized area of 50,000 and greater	US	Neurosurgery	Y	22558	Fusion of spine bones with removal of disc at lower spinal column, anterior approach	N	F	33	33	33	21293	1211.29	970.17	813.53
1699949669	Healy	Andrew	T	MD	M	I	225 Baldwin Ave		Charlotte	NC	37	28204	1	Metropolitan area core: primary flow within an urbanized area of 50,000 and greater	US	Neurosurgery	Y	22558	Fusion of spine bones with removal of disc at lower spinal column, anterior approach	N	F	14	14	14	4933.36	1105.93	885.69	900.27
1700847084	Graham	Jon	F	MD	M	I	1380 Lusitana St Ste 407		Honolulu	HI	15	96813	1	Metropolitan area core: primary flow within an urbanized area of 50,000 and greater	US	Neurosurgery	Y	22558	Fusion of spine bones with removal of disc at lower spinal column, anterior approach	N	F	13	13	13	3781.73	898.74	725.55	736.67
1700867348	Duarte	Luis	E	MD	M	I	120 E Beauregard Ave		San Angelo	TX	48	76903	1	Metropolitan area core: primary flow within an urbanized area of 50,000 and greater	US	Neurosurgery	Y	22558	Fusion of spine bones with removal of disc at lower spinal column, anterior approach	N	F	49	49	49	5225	852.71	683.57	704.89
1710905393	Trask	Todd		M.D.	M	I	6560 Fannin St	Scurlock Tower, Suite 900	Houston	TX	48	77030	1	Metropolitan area core: primary flow within an urbanized area of 50,000 and greater	US	Neurosurgery	Y	22558	Fusion of spine bones with removal of disc at lower spinal column, anterior approach	N	F	21	22	22	7709	1493.53	1193.97	1127.53
1710932579	Ling	Benjamin		M.D.	M	I	105 W 8th Ave	Suite 200	Spokane	WA	53	99204	1	Metropolitan area core: primary flow within an urbanized area of 50,000 and greater	US	Neurosurgery	Y	22558	Fusion of spine bones with removal of disc at lower spinal column, anterior approach	N	F	16	16	16	3385.28	855.05	679.94	665.76
1720060775	Reddy	Praveen	B	M.D	M	I	1725 Se 28th Loop Ste 102		Ocala	FL	12	34471	1	Metropolitan area core: primary flow within an urbanized area of 50,000 and greater	US	Neurosurgery	Y	22558	Fusion of spine bones with removal of disc at lower spinal column, anterior approach	N	F	17	18	18	5882	951	759.6	717.18
1720213895	Spitz	Steven	M	MD	M	I	470 Northside Cherokee Blvd Ste 375		Canton	GA	13	30115	1	Metropolitan area core: primary flow within an urbanized area of 50,000 and greater	US	Neurosurgery	Y	22558	Fusion of spine bones with removal of disc at lower spinal column, anterior approach	N	F	13	13	13	4644	776.96	621.57	579.68
1720228331	Ray	Pulak		M.D.	M	I	3401 N Broad St	Suite C540	Philadelphia	PA	42	19140	1	Metropolitan area core: primary flow within an urbanized area of 50,000 and greater	US	Neurosurgery	Y	22558	Fusion of spine bones with removal of disc at lower spinal column, anterior approach	N	F	12	12	12	7548	806.76	646.12	621.44
1730176389	Porter	Randall	W	MD	M	I	2910 N 3rd Ave		Phoenix	AZ	4	85013	1	Metropolitan area core: primary flow within an urbanized area of 50,000 and greater	US	Neurosurgery	Y	22558	Fusion of spine bones with removal of disc at lower spinal column, anterior approach	N	F	28	28	28	5998.88	1272.21	1024.78	1045.83
1730356346	Whitney	Nathaniel		MD	M	I	105 W 8th Ave	Suite 200	Spokane	WA	53	99204	1	Metropolitan area core: primary flow within an urbanized area of 50,000 and greater	US	Neurosurgery	Y	22558	Fusion of spine bones with removal of disc at lower spinal column, anterior approach	N	F	19	19	19	2642.42	727.08	590.7	555.69
1750399275	Wahl	Melvin	M	MD	M	I	512 N Young St		Kennewick	WA	53	99336	1	Metropolitan area core: primary flow within an urbanized area of 50,000 and greater	US	Neurosurgery	Y	22558	Fusion of spine bones with removal of disc at lower spinal column, anterior approach	N	F	71	72	72	4305.1	857.08	687.21	701.19
1760487128	Sandhu	Faheem	A	M.D.	M	I	10401 Hospital Dr	Ste 101	Clinton	MD	24	20735	1	Metropolitan area core: primary flow within an urbanized area of 50,000 and greater	US	Neurosurgery	Y	22558	Fusion of spine bones with removal of disc at lower spinal column, anterior approach	N	F	21	21	21	3606.43	1650.34	1309.12	1115.99
1760589576	Lin	Dean	D	MD	M	I	2780 Cleveland Avenue	Suite 819	Fort Myers	FL	12	33901	1	Metropolitan area core: primary flow within an urbanized area of 50,000 and greater	US	Neurosurgery	Y	22558	Fusion of spine bones with removal of disc at lower spinal column, anterior approach	N	F	33	33	33	6119.89	781.65	626.38	538.67
1770634412	Li	Khan	W	M.D.	M	I	2400 Patterson St	Suite 319	Nashville	TN	47	37203	1	Metropolitan area core: primary flow within an urbanized area of 50,000 and greater	US	Neurosurgery	Y	22558	Fusion of spine bones with removal of disc at lower spinal column, anterior approach	N	F	14	14	14	4030.72	953.84	754.96	859.45
1780835769	Thomas	John	A	MD	M	I	2208 S 17th St	Suite 201	Wilmington	NC	37	28401	1	Metropolitan area core: primary flow within an urbanized area of 50,000 and greater	US	Neurosurgery	Y	22558	Fusion of spine bones with removal of disc at lower spinal column, anterior approach	N	F	57	57	57	4520.19	782.9	626.71	614.22
1780905380	Menendez	Joshua	Y	M.D.	M	I	800 Saint Vincents Dr Ste 700		Birmingham	AL	1	35205	1	Metropolitan area core: primary flow within an urbanized area of 50,000 and greater	US	Neurosurgery	Y	22558	Fusion of spine bones with removal of disc at lower spinal column, anterior approach	N	F	28	28	28	5449	1082.83	859.8	902.81
1801095609	Dakwar	Elias		M.D.	M	I	2 Tampa General Cir	7th Floor	Tampa	FL	12	33606	1	Metropolitan area core: primary flow within an urbanized area of 50,000 and greater	US	Neurosurgery	Y	22558	Fusion of spine bones with removal of disc at lower spinal column, anterior approach	N	F	12	12	12	7475	1482.3	1185.13	1046.65
1801827662	Sanderson	Scott	P	MD	M	I	148 East Ave	Suite 3d	Norwalk	CT	9	6851	1	Metropolitan area core: primary flow within an urbanized area of 50,000 and greater	US	Neurosurgery	Y	22558	Fusion of spine bones with removal of disc at lower spinal column, anterior approach	N	F	15	15	15	3112.27	474.87	380.61	346.65
1801861018	Taha	Jamal	M	M.D.	M	I	3533 Southern Blvd	Ste 3000	Kettering	OH	39	45429	1	Metropolitan area core: primary flow within an urbanized area of 50,000 and greater	US	Neurosurgery	Y	22558	Fusion of spine bones with removal of disc at lower spinal column, anterior approach	N	F	14	14	14	4672	625.85	508.34	562.11
1801951116	Uribe	Juan	S	MD	M	I	2910 N 3rd Ave		Phoenix	AZ	4	85013	1	Metropolitan area core: primary flow within an urbanized area of 50,000 and greater	US	Neurosurgery	Y	22558	Fusion of spine bones with removal of disc at lower spinal column, anterior approach	N	F	36	40	40	5488.28	1119.04	894.1	883.11
1811103831	Murad	Ali	K	M.D	M	I	1600 North Grand Ave	Suite 508	Pueblo	CO	8	81003	1	Metropolitan area core: primary flow within an urbanized area of 50,000 and greater	US	Neurosurgery	Y	22558	Fusion of spine bones with removal of disc at lower spinal column, anterior approach	N	F	13	14	14	2176.69	963.01	771.66	723.31
1811157613	Cahill	Kevin	S	MD, PHD	M	I	610 Ocean Hwy W		Supply	NC	37	28462	7	Small town core: primary flow within an urban cluster of 2,500 to 9,999	US	Neurosurgery	Y	22558	Fusion of spine bones with removal of disc at lower spinal column, anterior approach	N	F	14	14	14	5506	710.73	576.44	672.85
1811226350	Satyan	Krishna	B	M.D.	M	I	762 S Cleveland Massillon Rd		Fairlawn	OH	39	44333	1	Metropolitan area core: primary flow within an urbanized area of 50,000 and greater	US	Neurosurgery	Y	22558	Fusion of spine bones with removal of disc at lower spinal column, anterior approach	N	F	13	13	13	10770.3	480.68	384.33	420.03
1821064957	Henn	Jeffrey	S	M.D.	M	I	2780 Cleveland Ave	Suite 819	Fort Myers	FL	12	33901	1	Metropolitan area core: primary flow within an urbanized area of 50,000 and greater	US	Neurosurgery	Y	22558	Fusion of spine bones with removal of disc at lower spinal column, anterior approach	N	F	13	13	13	1784.87	1031	825.27	724.6
1831161926	Alsina	George	A	M.D.	M	I	2800 Ashton Dr Ste 200		Wilmington	NC	37	28412	1	Metropolitan area core: primary flow within an urbanized area of 50,000 and greater	US	Neurosurgery	Y	22558	Fusion of spine bones with removal of disc at lower spinal column, anterior approach	N	F	13	13	13	12305.9	831.6	666.07	627.02
1831381821	Senatus	Patrick	B	MD	M	I	2800 Tamarack Rd	Suite 104	South Windsor	CT	9	6074	1	Metropolitan area core: primary flow within an urbanized area of 50,000 and greater	US	Neurosurgery	Y	22558	Fusion of spine bones with removal of disc at lower spinal column, anterior approach	N	F	15	15	15	6094	1440.3	1155.69	1046.65
1841401734	Wadhwa	Rishi	K		M	I	1100 S Eliseo Dr Ste 1		Greenbrae	CA	6	94904	1	Metropolitan area core: primary flow within an urbanized area of 50,000 and greater	US	Neurosurgery	Y	22558	Fusion of spine bones with removal of disc at lower spinal column, anterior approach	N	F	24	24	24	9632	765.88	612.56	605.1
1841429586	Wong	Albert		M.D.	M	I	444 S San Vicente Blvd Ste 800		Los Angeles	CA	6	90048	1	Metropolitan area core: primary flow within an urbanized area of 50,000 and greater	US	Neurosurgery	Y	22558	Fusion of spine bones with removal of disc at lower spinal column, anterior approach	N	F	13	13	13	27403.8	371.24	297.88	243.71
1841548195	Abdunnur	Shane		MD	M	I	9990 Double R Blvd Ste 200		Reno	NV	32	89521	1	Metropolitan area core: primary flow within an urbanized area of 50,000 and greater	US	Neurosurgery	Y	22558	Fusion of spine bones with removal of disc at lower spinal column, anterior approach	N	F	21	23	23	29990	704.11	564.74	535.84
1851525943	Staub	Blake	N	M.D.	M	I	6560 Fannin St Ste 944		Houston	TX	48	77030	1	Metropolitan area core: primary flow within an urbanized area of 50,000 and greater	US	Neurosurgery	Y	22558	Fusion of spine bones with removal of disc at lower spinal column, anterior approach	N	F	24	24	24	4710	839.48	670.74	660.7
1861438517	Park	Charles	C	MD	M	I	301 St. Paul Place	Pob # 310	Baltimore	MD	24	21202	1	Metropolitan area core: primary flow within an urbanized area of 50,000 and greater	US	Neurosurgery	Y	22558	Fusion of spine bones with removal of disc at lower spinal column, anterior approach	N	F	70	72	72	5221.58	881.57	705.11	658.52
1861453318	Rustamzadeh	Edward		M.D.	M	I	11190 Warner Ave	Suite 306	Fountain Valley	CA	6	92708	1	Metropolitan area core: primary flow within an urbanized area of 50,000 and greater	US	Neurosurgery	Y	22558	Fusion of spine bones with removal of disc at lower spinal column, anterior approach	N	F	13	14	14	8600	938.12	749.32	594.35
1861678591	Tumialan	Luis	M	M.D.	M	I	7242 E Osborn Rd #420		Scottsdale	AZ	4	85251	1	Metropolitan area core: primary flow within an urbanized area of 50,000 and greater	US	Neurosurgery	Y	22558	Fusion of spine bones with removal of disc at lower spinal column, anterior approach	N	F	15	15	15	4062.5	830.84	665.41	644.32
1861773889	Al Shamy	George		MD	M	I	9200 Pinecroft Dr	Ste 130	Shenandoah	TX	48	77380	1.1	Secondary flow 30% to <50% to a larger urbanized area of 50,000 and greater	US	Neurosurgery	Y	22558	Fusion of spine bones with removal of disc at lower spinal column, anterior approach	N	F	16	16	16	4531.73	866.07	694.3	797.01
1871584011	Schell	Gerald	R	M.D.	M	I	3160 Cabaret Trl S		Saginaw	MI	26	48603	1	Metropolitan area core: primary flow within an urbanized area of 50,000 and greater	US	Neurosurgery	Y	22558	Fusion of spine bones with removal of disc at lower spinal column, anterior approach	N	F	13	14	13	8234.64	732.58	586.57	590.3
1881863744	Grossi	Peter	M	MD	M	I	3480 Wake Forest Rd	Suite 500	Raleigh	NC	37	27609	1	Metropolitan area core: primary flow within an urbanized area of 50,000 and greater	US	Neurosurgery	Y	22558	Fusion of spine bones with removal of disc at lower spinal column, anterior approach	N	F	21	21	21	6253	785.86	628.34	654.16
1891735684	Lapsiwala	Samir	B	MD	M	I	1900 Mistletoe Blvd Ste 200		Fort Worth	TX	48	76104	1	Metropolitan area core: primary flow within an urbanized area of 50,000 and greater	US	Neurosurgery	Y	22558	Fusion of spine bones with removal of disc at lower spinal column, anterior approach	N	F	12	12	12	4425	596.52	476.99	490.62
1891752176	Anson	John	A	M.D.	M	I	8530 W Sunset Rd	Suite 250	Las Vegas	NV	32	89113	1	Metropolitan area core: primary flow within an urbanized area of 50,000 and greater	US	Neurosurgery	Y	22558	Fusion of spine bones with removal of disc at lower spinal column, anterior approach	N	F	17	17	17	6400	970.04	777.88	738.81
1891922688	Abd-El-Barr	Muhammad	M	M.D., PH.D.	M	I	75 Francis St		Boston	MA	25	2115	1	Metropolitan area core: primary flow within an urbanized area of 50,000 and greater	US	Neurosurgery	Y	22558	Fusion of spine bones with removal of disc at lower spinal column, anterior approach	N	F	12	12	12	6253	666.94	533.05	523.33
1902911704	Zeidman	Seth	M	M.D.	M	I	400 Red Creek Dr	Suite 120	Rochester	NY	36	14623	1	Metropolitan area core: primary flow within an urbanized area of 50,000 and greater	US	Neurosurgery	Y	22558	Fusion of spine bones with removal of disc at lower spinal column, anterior approach	N	F	13	13	13	3200	592.84	475.55	526.85
1932303526	Abbasi	Hamid	R	MD	M	I	6600 State Highway 29 S		Alexandria	MN	27	56308	4	Micropolitan area core: primary flow within an urban cluster of 10,000 to 49,999	US	Neurosurgery	Y	22558	Fusion of spine bones with removal of disc at lower spinal column, anterior approach	N	F	54	54	54	6069.37	737.15	590.11	627.99
1942291810	Lynch	James	J	MD	M	I	9990 Double R Blvd	Suite 200	Reno	NV	32	89521	1	Metropolitan area core: primary flow within an urbanized area of 50,000 and greater	US	Neurosurgery	Y	22558	Fusion of spine bones with removal of disc at lower spinal column, anterior approach	N	F	34	42	42	29990	763	612.8	574.26
1972522191	Henkin	Philip		M.D.	M	I	1007 Professional Park Dr		Brandon	FL	12	33511	1	Metropolitan area core: primary flow within an urbanized area of 50,000 and greater	US	Neurosurgery	Y	22558	Fusion of spine bones with removal of disc at lower spinal column, anterior approach	N	F	24	24	24	3500	1518.42	1186.91	1190.19
1982637831	Lewis	Adam	I	M.D.	M	I	1080 River Oaks Dr	Suite B-103	Flowood	MS	28	39232	1	Metropolitan area core: primary flow within an urbanized area of 50,000 and greater	US	Neurosurgery	Y	22558	Fusion of spine bones with removal of disc at lower spinal column, anterior approach	N	F	14	14	14	8000	912.29	715.12	794.54
1982648432	Pradhan	Ashutosh	A	MD	M	I	3 Shircliff Way	Dillion Building, Suite 714	Jacksonville	FL	12	32204	1	Metropolitan area core: primary flow within an urbanized area of 50,000 and greater	US	Neurosurgery	Y	22558	Fusion of spine bones with removal of disc at lower spinal column, anterior approach	N	F	18	18	18	4968.17	1464.28	1165.33	1068.55
1982759668	Park	Jongsoo		M.D.	M	I	300 Pasteur Dr		Stanford	CA	6	94305	1	Metropolitan area core: primary flow within an urbanized area of 50,000 and greater	US	Neurosurgery	Y	22558	Fusion of spine bones with removal of disc at lower spinal column, anterior approach	N	F	19	19	19	8243	746.63	598.27	510.33
1992069652	Hlubek	Randall	J	M.D.	M	I	3825 Edwards Rd Ste 300		Cincinnati	OH	39	45209	1	Metropolitan area core: primary flow within an urbanized area of 50,000 and greater	US	Neurosurgery	Y	22558	Fusion of spine bones with removal of disc at lower spinal column, anterior approach	N	F	18	18	18	7808	638.63	520.03	562.57
1003027392	Curt	Bradford		MD	M	I	9075 Centre Pointe Dr Ste 200		West Chester	OH	39	45069	1	Metropolitan area core: primary flow within an urbanized area of 50,000 and greater	US	Neurosurgery	Y	22585	Fusion of spine bones with removal of disc, anterior approach	N	F	13	19	13	1721	226.65	181.72	178.8
1003050493	Auschwitz	Tyler	S		M	I	2000 South Wheeling, Ste 200	St. Johns Neuroscience Institute	Tulsa	OK	40	74104	1	Metropolitan area core: primary flow within an urbanized area of 50,000 and greater	US	Neurosurgery	Y	22585	Fusion of spine bones with removal of disc, anterior approach	N	F	11	12	11	725	277.02	222.04	227.04
1013117688	Cox	Joseph	B	MD	M	I	4120 W Memorial Rd	Suite 300	Oklahoma City	OK	40	73120	1	Metropolitan area core: primary flow within an urbanized area of 50,000 and greater	US	Neurosurgery	Y	22585	Fusion of spine bones with removal of disc, anterior approach	N	F	16	27	16	1435	212.68	170.14	175.65
1023003605	Jackson	Robert	J	M.D.	M	I	23961 Calle De La Magdalena	504	Laguna Hills	CA	6	92653	1.1	Secondary flow 30% to <50% to a larger urbanized area of 50,000 and greater	US	Neurosurgery	Y	22585	Fusion of spine bones with removal of disc, anterior approach	N	F	11	22	11	1100	337.87	267.08	269.08
1033138011	Siadati	Abdolreza		MD	M	I	1900 Mistletoe Blvd	Suite 200	Fort Worth	TX	48	76104	1	Metropolitan area core: primary flow within an urbanized area of 50,000 and greater	US	Neurosurgery	Y	22585	Fusion of spine bones with removal of disc, anterior approach	N	F	17	29	17	1023.66	302.83	241.91	251.68
1053371328	Steichen	John	D	MD	M	I	2145 Henry Tecklenburg Dr Ste 220		Charleston	SC	45	29414	1	Metropolitan area core: primary flow within an urbanized area of 50,000 and greater	US	Neurosurgery	Y	22585	Fusion of spine bones with removal of disc, anterior approach	N	F	18	26	18	1016	327.72	262.35	269.08
1073585477	Utter	Philip	A	M.D.	M	I	1500 Line Avenue	Ste 200	Shreveport	LA	22	71101	1	Metropolitan area core: primary flow within an urbanized area of 50,000 and greater	US	Neurosurgery	Y	22585	Fusion of spine bones with removal of disc, anterior approach	N	F	18	21	18	2378	295.73	236.48	230.63
1104040732	Kachmann	Michael	C	MD	M	I	3825 Edwards Rd	Suite 300	Cincinnati	OH	39	45209	1	Metropolitan area core: primary flow within an urbanized area of 50,000 and greater	US	Neurosurgery	Y	22585	Fusion of spine bones with removal of disc, anterior approach	N	F	16	26	16	1671.35	267.1	214.35	209.93
1124008842	Rapp	Lawrence	G	M.D.	M	I	7650 Dixie Hwy	Suite 140	Clarkston	MI	26	48346	1	Metropolitan area core: primary flow within an urbanized area of 50,000 and greater	US	Neurosurgery	Y	22585	Fusion of spine bones with removal of disc, anterior approach	N	F	12	23	14	714	317.45	254.27	225.2
1134174550	Garcia-Bengochea	Javier		MD	M	I	800 Prudential Dr	Tower B, 11th Floor	Jacksonville	FL	12	32207	1	Metropolitan area core: primary flow within an urbanized area of 50,000 and greater	US	Neurosurgery	Y	22585	Fusion of spine bones with removal of disc, anterior approach	N	F	14	16	14	1095.75	358.03	286.17	269.08
1154354785	Adkins	Dana	E	M.D.	M	I	100 Woods Rd		Valhalla	NY	36	10595	1	Metropolitan area core: primary flow within an urbanized area of 50,000 and greater	US	Neurosurgery	Y	22585	Fusion of spine bones with removal of disc, anterior approach	N	F	15	25	15	676	319.65	256.49	251.96
1154365153	Agrawal	Basheal	M	M.D.	M	I	750 Wellington Ave	Suite 3a	Grand Junction	CO	8	81501	1	Metropolitan area core: primary flow within an urbanized area of 50,000 and greater	US	Neurosurgery	Y	22585	Fusion of spine bones with removal of disc, anterior approach	N	F	11	17	11	772.25	253.41	203.24	198.39
1164701538	Kazemi	Noojan		MD	M	I	4301 W Markham St # 783		Little Rock	AR	5	72205	1	Metropolitan area core: primary flow within an urbanized area of 50,000 and greater	US	Neurosurgery	Y	22585	Fusion of spine bones with removal of disc, anterior approach	N	F	12	16	12	899	303.46	242.46	269.08
1184714180	Kueter	Daniel	B	MD	M	I	1010 E 3rd St	Suite 202	Chattanooga	TN	47	37403	1	Metropolitan area core: primary flow within an urbanized area of 50,000 and greater	US	Neurosurgery	Y	22585	Fusion of spine bones with removal of disc, anterior approach	N	F	14	19	14	604.32	206.48	165.24	180.28
1194949594	Dreyer	Jason	A	DO	M	I	301 W Poplar St		Walla Walla	WA	53	99362	1	Metropolitan area core: primary flow within an urbanized area of 50,000 and greater	US	Neurosurgery	Y	22585	Fusion of spine bones with removal of disc, anterior approach	N	F	13	21	13	900	275.07	220.73	218.65
1205826955	Hisey	Brent	N	M.D.	M	I	14100 Parkway Commons Dr	Suite 201	Oklahoma City	OK	40	73134	1	Metropolitan area core: primary flow within an urbanized area of 50,000 and greater	US	Neurosurgery	Y	22585	Fusion of spine bones with removal of disc, anterior approach	N	F	11	14	11	805	221.17	178.12	201.81
1205871951	Zielinski	Steven	C	M.D.	M	I	1000 W. Hwy. 6	Suite 430	Waco	TX	48	76712	1	Metropolitan area core: primary flow within an urbanized area of 50,000 and greater	US	Neurosurgery	Y	22585	Fusion of spine bones with removal of disc, anterior approach	N	F	12	19	12	2400	321.41	257.02	269.08
1205877651	Ozgur	Burak	M	M.D.	M	I	361 Hospital Rd	Suite 224	Newport Beach	CA	6	92663	1	Metropolitan area core: primary flow within an urbanized area of 50,000 and greater	US	Neurosurgery	Y	22585	Fusion of spine bones with removal of disc, anterior approach	N	F	13	14	13	3500	231.54	185.39	175.39
1215062518	Colle	Kyle	O	D.O.	M	I	7331 College Pkwy Ste 300		Fort Myers	FL	12	33907	1	Metropolitan area core: primary flow within an urbanized area of 50,000 and greater	US	Neurosurgery	Y	22585	Fusion of spine bones with removal of disc, anterior approach	N	F	30	45	30	2574	328.8	263.71	269.07
1215163795	Ditty	Benjamin	J	M.D.	M	I	7331 College Pkwy Ste 300		Fort Myers	FL	12	33907	1	Metropolitan area core: primary flow within an urbanized area of 50,000 and greater	US	Neurosurgery	Y	22585	Fusion of spine bones with removal of disc, anterior approach	N	F	12	17	13	387.97	387.32	309.78	271.49
1225021702	Snell	Brian		MD	M	I	4120 W Memorial Rd	Suite 300	Oklahoma City	OK	40	73120	1	Metropolitan area core: primary flow within an urbanized area of 50,000 and greater	US	Neurosurgery	Y	22585	Fusion of spine bones with removal of disc, anterior approach	N	F	20	22	20	1435	204.77	164.04	168.18
1235330432	Campbell	Peter	G	M.D.	M	I	1500 Line Ave Ste 200		Shreveport	LA	22	71101	1	Metropolitan area core: primary flow within an urbanized area of 50,000 and greater	US	Neurosurgery	Y	22585	Fusion of spine bones with removal of disc, anterior approach	N	F	21	25	21	2473.12	304.47	243.3	240.82
1245202274	Blankenship	James	B	MD	M	I	2793 E Millennium	Suite 1	Fayetteville	AR	5	72703	1	Metropolitan area core: primary flow within an urbanized area of 50,000 and greater	US	Neurosurgery	Y	22585	Fusion of spine bones with removal of disc, anterior approach	N	F	27	33	29	926.36	237.5	189.68	210.98
1265485155	Ames	Christopher	P	MD	M	I	400 Parnassus Ave		San Francisco	CA	6	94143	1	Metropolitan area core: primary flow within an urbanized area of 50,000 and greater	US	Neurosurgery	Y	22585	Fusion of spine bones with removal of disc, anterior approach	N	F	23	25	23	1611.68	222.38	181.17	171.54
1285654632	Caruso	John	R	M.D.	M	I	17 Western Maryland Pkwy		Hagerstown	MD	24	21740	1	Metropolitan area core: primary flow within an urbanized area of 50,000 and greater	US	Neurosurgery	Y	22585	Fusion of spine bones with removal of disc, anterior approach	N	F	11	19	11	958	341.61	273.57	263.77
1285756304	Leveque	Jean-Christophe	A	MD	M	I	1100 Ninth Ave	Dept Of Neurosugery X7-Ns	Seattle	WA	53	98101	1	Metropolitan area core: primary flow within an urbanized area of 50,000 and greater	US	Neurosurgery	Y	22585	Fusion of spine bones with removal of disc, anterior approach	N	F	16	24	16	734.49	299.88	240.42	224.01
1285876946	Ahmad	Faiz	U	MD	M	I	1611 Nw 12th Ave		Miami	FL	12	33136	1	Metropolitan area core: primary flow within an urbanized area of 50,000 and greater	US	Neurosurgery	Y	22585	Fusion of spine bones with removal of disc, anterior approach	N	F	16	22	16	1169.96	290.31	234.21	235.44
1295811982	Frankel	Roger	H	MD	M	I	2001 Peachtree Rd Ne	Suite 575	Atlanta	GA	13	30309	1	Metropolitan area core: primary flow within an urbanized area of 50,000 and greater	US	Neurosurgery	Y	22585	Fusion of spine bones with removal of disc, anterior approach	N	F	12	16	12	949.81	281.59	225.88	218.63
1295942142	Kelly	Brandon	R	M.D.	M	I	3345 Potomac Way		Idaho Falls	ID	16	83404	1	Metropolitan area core: primary flow within an urbanized area of 50,000 and greater	US	Neurosurgery	Y	22585	Fusion of spine bones with removal of disc, anterior approach	N	F	16	25	16	1482	258.47	206.66	228.72
1295972305	Roeser	Andrew	C	M.D.	M	I	6560 Fannin St	Suite 1200	Houston	TX	48	77030	1	Metropolitan area core: primary flow within an urbanized area of 50,000 and greater	US	Neurosurgery	Y	22585	Fusion of spine bones with removal of disc, anterior approach	N	F	18	25	18	2423	347.74	278.57	269.08
1306876172	Bohinski	Robert	J	M.D., PHD.	M	I	3825 Edwards Rd	Suite 300	Cincinnati	OH	39	45209	1	Metropolitan area core: primary flow within an urbanized area of 50,000 and greater	US	Neurosurgery	Y	22585	Fusion of spine bones with removal of disc, anterior approach	N	F	12	14	12	1721	277.74	222.8	218.63
1316243264	Tempel	Zachary	J	M.D.	M	I	3825 Edwards Rd Ste 300		Cincinnati	OH	39	45209	1	Metropolitan area core: primary flow within an urbanized area of 50,000 and greater	US	Neurosurgery	Y	22585	Fusion of spine bones with removal of disc, anterior approach	N	F	21	37	21	1721	274.61	220.25	227.72
1336116052	Chang	David	T	MD	M	I	1835 County Road C W	Suite 150	Roseville	MN	27	55113	1	Metropolitan area core: primary flow within an urbanized area of 50,000 and greater	US	Neurosurgery	Y	22585	Fusion of spine bones with removal of disc, anterior approach	N	F	11	14	11	1446.16	213.74	171.36	182.59
1336283795	Brown	Adam	P	F.A.C.S.	M	I	2800 Ashton Dr Ste 200		Wilmington	NC	37	28412	1	Metropolitan area core: primary flow within an urbanized area of 50,000 and greater	US	Neurosurgery	Y	22585	Fusion of spine bones with removal of disc, anterior approach	N	F	25	40	25	3498	326.14	261.35	269.08
1336330463	Owen	Justin	L	MD	M	I	1111 Medical Center Blvd	Ste S750	Marrero	LA	22	70072	1	Metropolitan area core: primary flow within an urbanized area of 50,000 and greater	US	Neurosurgery	Y	22585	Fusion of spine bones with removal of disc, anterior approach	N	F	13	16	13	2250	305.03	244.01	237.54
1346569589	Wright	Ernest	J	MD	M	I	2011 Murphy Ave Ste 3011		Nashville	TN	47	37203	1	Metropolitan area core: primary flow within an urbanized area of 50,000 and greater	US	Neurosurgery	Y	22585	Fusion of spine bones with removal of disc, anterior approach	N	F	11	21	11	755	196.95	160.67	248.66
1386698314	Holman	Paul	J	M.D.	M	I	6560 Fannin St	Suite 900	Houston	TX	48	77030	1	Metropolitan area core: primary flow within an urbanized area of 50,000 and greater	US	Neurosurgery	Y	22585	Fusion of spine bones with removal of disc, anterior approach	N	F	24	39	24	1732	318.78	256.26	269.86
1386818284	Veeravagu	Anand		MD	M	I	300 Pasteur Dr		Stanford	CA	6	94305	1	Metropolitan area core: primary flow within an urbanized area of 50,000 and greater	US	Neurosurgery	Y	22585	Fusion of spine bones with removal of disc, anterior approach	N	F	12	21	12	2080	240.7	192.77	177.79
1396725511	Arendall	Rex	E	M.D.	M	I	2400 Patterson St	Suite 319	Nashville	TN	47	37203	1	Metropolitan area core: primary flow within an urbanized area of 50,000 and greater	US	Neurosurgery	Y	22585	Fusion of spine bones with removal of disc, anterior approach	N	F	15	27	15	894.3	245.85	196.25	254.13
1407960099	Mummaneni	Praveen	V	M.D.	M	I	400 Parnassus Ave		San Francisco	CA	6	94143	1	Metropolitan area core: primary flow within an urbanized area of 50,000 and greater	US	Neurosurgery	Y	22585	Fusion of spine bones with removal of disc, anterior approach	N	F	11	15	11	1611.4	235.05	188.46	174.9
1417085978	Leary	Scott	P	MD	M	I	6645 Alvarado Rd	Suite 4000	San Diego	CA	6	92120	1	Metropolitan area core: primary flow within an urbanized area of 50,000 and greater	US	Neurosurgery	Y	22585	Fusion of spine bones with removal of disc, anterior approach	N	F	12	15	12	2000	229.27	183.3	181.63
1417933706	Lewis	P Jeffrey		MD	M	I	550 Orchard Park Rd	Suite A105	West Seneca	NY	36	14224	1	Metropolitan area core: primary flow within an urbanized area of 50,000 and greater	US	Neurosurgery	Y	22585	Fusion of spine bones with removal of disc, anterior approach	N	F	11	17	11	1023.1	201.59	161.4	168.18
1447540935	Back	Adam	G	M.D.	M	I	2801 Randolph Rd Ste 100		Charlotte	NC	37	28211	1	Metropolitan area core: primary flow within an urbanized area of 50,000 and greater	US	Neurosurgery	Y	22585	Fusion of spine bones with removal of disc, anterior approach	N	F	21	36	21	969.42	294.58	236.99	276.55
1477661114	Elskens	Daniel	P	MD	M	I	703 Tyler St Ste 350		Sandusky	OH	39	44870	4	Micropolitan area core: primary flow within an urban cluster of 10,000 to 49,999	US	Neurosurgery	Y	22585	Fusion of spine bones with removal of disc, anterior approach	N	F	13	23	13	672	340.95	273.33	269.08
1487610275	Khajavi	Kaveh		MD	M	I	2001 Peachtree Rd Ne	Suite 550	Atlanta	GA	13	30309	1	Metropolitan area core: primary flow within an urbanized area of 50,000 and greater	US	Neurosurgery	Y	22585	Fusion of spine bones with removal of disc, anterior approach	N	F	11	15	11	1019	333.52	266.67	262.35
1508868647	Miller	Peter	D	MD, PHD	M	I	766 Hartness Rd Ste C		Statesville	NC	37	28677	1	Metropolitan area core: primary flow within an urbanized area of 50,000 and greater	US	Neurosurgery	Y	22585	Fusion of spine bones with removal of disc, anterior approach	N	F	12	16	12	650	326.99	262.2	269.08
1518295815	Clark	Aaron		MD, PHD	M	I	400 Parnassus Ave	3rd Floor	San Francisco	CA	6	94143	1	Metropolitan area core: primary flow within an urbanized area of 50,000 and greater	US	Neurosurgery	Y	22585	Fusion of spine bones with removal of disc, anterior approach	N	F	13	17	13	1611.06	280.77	229.12	213.68
1548281363	Barnes	Bryan	B	MD	M	I	2142 W Broad St, Bldg 100, Ste 200		Athens	GA	13	30606	1	Metropolitan area core: primary flow within an urbanized area of 50,000 and greater	US	Neurosurgery	Y	22585	Fusion of spine bones with removal of disc, anterior approach	N	F	14	14	14	1321	318.15	251.64	269.07
1558352831	Stern	Joseph	D	MD	M	I	1130 N Church St	Suite 200	Greensboro	NC	37	27401	1	Metropolitan area core: primary flow within an urbanized area of 50,000 and greater	US	Neurosurgery	Y	22585	Fusion of spine bones with removal of disc, anterior approach	N	F	14	31	14	1402.23	311.36	248.92	258.03
1588629943	Barry	Christopher	J	M.D.	M	I	4600 Se 29th St	760	Del City	OK	40	73115	1	Metropolitan area core: primary flow within an urbanized area of 50,000 and greater	US	Neurosurgery	Y	22585	Fusion of spine bones with removal of disc, anterior approach	N	F	19	38	19	1530.53	285.78	228.33	236.86
1598934903	Orozco	Ludwig	D	M.D.	M	I	7501 Lakeview Pkwy	Ste 245	Rowlett	TX	48	75088	1	Metropolitan area core: primary flow within an urbanized area of 50,000 and greater	US	Neurosurgery	Y	22585	Fusion of spine bones with removal of disc, anterior approach	N	F	12	17	12	606	252.22	202.03	209.72
1598942609	Lee	Anthony	W	MD	M	I	1900 Mistletoe Blvd Ste 200		Fort Worth	TX	48	76104	1	Metropolitan area core: primary flow within an urbanized area of 50,000 and greater	US	Neurosurgery	Y	22585	Fusion of spine bones with removal of disc, anterior approach	N	F	23	35	23	987.54	299.85	240.53	264.27
1609160308	Olasunkanmi	Adeolu		M.D.	M	I	2331 Franklin Rd Sw		Roanoke	VA	51	24014	1	Metropolitan area core: primary flow within an urbanized area of 50,000 and greater	US	Neurosurgery	Y	22585	Fusion of spine bones with removal of disc, anterior approach	N	F	20	35	20	757	245.58	196.2	197
1629004445	Ellis	Thomas	S	M.D.	M	I	1900 Mistletoe Blvd Ste 200		Fort Worth	TX	48	76104	1	Metropolitan area core: primary flow within an urbanized area of 50,000 and greater	US	Neurosurgery	Y	22585	Fusion of spine bones with removal of disc, anterior approach	N	F	29	52	30	988.83	322.9	258.24	267.14
1629132006	Prasad	Srinivas	K	M.D.	M	I	909 Walnut St Fl 2		Philadelphia	PA	42	19107	1	Metropolitan area core: primary flow within an urbanized area of 50,000 and greater	US	Neurosurgery	Y	22585	Fusion of spine bones with removal of disc, anterior approach	N	F	13	25	13	2765	273.51	219.48	196.43
1639362700	Kim	Paul	K	MD	M	I	225 Baldwin Ave		Charlotte	NC	37	28204	1	Metropolitan area core: primary flow within an urbanized area of 50,000 and greater	US	Neurosurgery	Y	22585	Fusion of spine bones with removal of disc, anterior approach	N	F	14	23	14	1249.52	282.48	226.14	233.98
1649495896	Yam	David	A	M.D.	M	I	333 Se 7th Ave Ste 4350		Hillsboro	OR	41	97123	1	Metropolitan area core: primary flow within an urbanized area of 50,000 and greater	US	Neurosurgery	Y	22585	Fusion of spine bones with removal of disc, anterior approach	N	F	17	31	17	981.94	332.49	266.56	265.82
1669548640	Summa	Christopher		M.D.	M	I	3035 N. Main Street		Soquel	CA	6	95073	1	Metropolitan area core: primary flow within an urbanized area of 50,000 and greater	US	Neurosurgery	Y	22585	Fusion of spine bones with removal of disc, anterior approach	N	F	11	22	11	1353	346.14	277.53	269.08
1689806465	Richard	Paul	S	MD	M	I	6101 Pine Ridge Rd # Desk10		Naples	FL	12	34119	1	Metropolitan area core: primary flow within an urbanized area of 50,000 and greater	US	Neurosurgery	Y	22585	Fusion of spine bones with removal of disc, anterior approach	N	F	16	21	16	4656	389.66	312.12	269.07
1699949669	Healy	Andrew	T	MD	M	I	225 Baldwin Ave		Charlotte	NC	37	28204	1	Metropolitan area core: primary flow within an urbanized area of 50,000 and greater	US	Neurosurgery	Y	22585	Fusion of spine bones with removal of disc, anterior approach	N	F	12	13	12	1188.23	266.79	213.66	220.65
1700867348	Duarte	Luis	E	MD	M	I	120 E Beauregard Ave		San Angelo	TX	48	76903	1	Metropolitan area core: primary flow within an urbanized area of 50,000 and greater	US	Neurosurgery	Y	22585	Fusion of spine bones with removal of disc, anterior approach	N	F	17	20	17	1784	324.13	259.74	269.08
1710905393	Trask	Todd		M.D.	M	I	6560 Fannin St	Scurlock Tower, Suite 900	Houston	TX	48	77030	1	Metropolitan area core: primary flow within an urbanized area of 50,000 and greater	US	Neurosurgery	Y	22585	Fusion of spine bones with removal of disc, anterior approach	N	F	12	13	12	1732	345.43	276.26	269.08
1720060775	Reddy	Praveen	B	M.D	M	I	1725 Se 28th Loop Ste 102		Ocala	FL	12	34471	1	Metropolitan area core: primary flow within an urbanized area of 50,000 and greater	US	Neurosurgery	Y	22585	Fusion of spine bones with removal of disc, anterior approach	N	F	11	13	11	1372	233.28	186.29	175.94
1730176389	Porter	Randall	W	MD	M	I	2910 N 3rd Ave		Phoenix	AZ	4	85013	1	Metropolitan area core: primary flow within an urbanized area of 50,000 and greater	US	Neurosurgery	Y	22585	Fusion of spine bones with removal of disc, anterior approach	N	F	14	21	14	1350	332.52	266.22	269.08
1750399275	Wahl	Melvin	M	MD	M	I	512 N Young St		Kennewick	WA	53	99336	1	Metropolitan area core: primary flow within an urbanized area of 50,000 and greater	US	Neurosurgery	Y	22585	Fusion of spine bones with removal of disc, anterior approach	N	F	22	29	22	1049	315.91	253.54	273.72
1760487128	Sandhu	Faheem	A	M.D.	M	I	10401 Hospital Dr	Ste 101	Clinton	MD	24	20735	1	Metropolitan area core: primary flow within an urbanized area of 50,000 and greater	US	Neurosurgery	Y	22585	Fusion of spine bones with removal of disc, anterior approach	N	F	15	21	15	827.95	378.78	302.61	264.27
1770664583	Keller	John	F	M.D.	M	I	414 Plymouth Ave Ne		Grand Rapids	MI	26	49505	1	Metropolitan area core: primary flow within an urbanized area of 50,000 and greater	US	Neurosurgery	Y	22585	Fusion of spine bones with removal of disc, anterior approach	N	F	12	20	12	1117	308.09	246.87	262.35
1780835769	Thomas	John	A	MD	M	I	2208 S 17th St	Suite 201	Wilmington	NC	37	28401	1	Metropolitan area core: primary flow within an urbanized area of 50,000 and greater	US	Neurosurgery	Y	22585	Fusion of spine bones with removal of disc, anterior approach	N	F	25	37	25	971.52	318.25	254.77	263.35
1780847673	Perry	Edward	C	MD	M	I	9990 Double R Blvd	Suite 200	Reno	NV	32	89521	1	Metropolitan area core: primary flow within an urbanized area of 50,000 and greater	US	Neurosurgery	Y	22585	Fusion of spine bones with removal of disc, anterior approach	N	F	12	15	12	20563	326.81	261.9	248.9
1801951116	Uribe	Juan	S	MD	M	I	2910 N 3rd Ave		Phoenix	AZ	4	85013	1	Metropolitan area core: primary flow within an urbanized area of 50,000 and greater	US	Neurosurgery	Y	22585	Fusion of spine bones with removal of disc, anterior approach	N	F	23	37	24	1308.95	319.47	255.18	260.9
1811103831	Murad	Ali	K	M.D	M	I	1600 North Grand Ave	Suite 508	Pueblo	CO	8	81003	1	Metropolitan area core: primary flow within an urbanized area of 50,000 and greater	US	Neurosurgery	Y	22585	Fusion of spine bones with removal of disc, anterior approach	N	F	13	13	13	508.11	334.08	267.82	261.32
1811157613	Cahill	Kevin	S	MD, PHD	M	I	610 Ocean Hwy W		Supply	NC	37	28462	7	Small town core: primary flow within an urban cluster of 2,500 to 9,999	US	Neurosurgery	Y	22585	Fusion of spine bones with removal of disc, anterior approach	N	F	12	18	12	3498	312.52	250.55	257.87
1831161926	Alsina	George	A	M.D.	M	I	2800 Ashton Dr Ste 200		Wilmington	NC	37	28412	1	Metropolitan area core: primary flow within an urbanized area of 50,000 and greater	US	Neurosurgery	Y	22585	Fusion of spine bones with removal of disc, anterior approach	N	F	14	16	14	3498	302.01	241.78	250.16
1841285756	Martin	George	J	M.D.	M	I	1725 Brown St		El Paso	TX	48	79902	1	Metropolitan area core: primary flow within an urbanized area of 50,000 and greater	US	Neurosurgery	Y	22585	Fusion of spine bones with removal of disc, anterior approach	N	F	13	21	15	4522.29	307.67	243.28	269.08
1861438517	Park	Charles	C	MD	M	I	301 St. Paul Place	Pob # 310	Baltimore	MD	24	21202	1	Metropolitan area core: primary flow within an urbanized area of 50,000 and greater	US	Neurosurgery	Y	22585	Fusion of spine bones with removal of disc, anterior approach	N	F	38	54	38	1120.04	366.68	293.44	270.33
1861453318	Rustamzadeh	Edward		M.D.	M	I	11190 Warner Ave	Suite 306	Fountain Valley	CA	6	92708	1	Metropolitan area core: primary flow within an urbanized area of 50,000 and greater	US	Neurosurgery	Y	22585	Fusion of spine bones with removal of disc, anterior approach	N	F	13	20	14	2235.75	313.3	250.28	233.76
1861464893	Shedden	Peter	M	M.D.	M	I	9200 New Trails Dr	Suite 100	The Woodlands	TX	48	77381	1.1	Secondary flow 30% to <50% to a larger urbanized area of 50,000 and greater	US	Neurosurgery	Y	22585	Fusion of spine bones with removal of disc, anterior approach	N	F	29	65	29	4570.17	326.55	261.24	269.08
1881774206	Mayer	Peter	L	MD	M	I	5831 Bee Ridge Rd	Suite 100	Sarasota	FL	12	34233	1	Metropolitan area core: primary flow within an urbanized area of 50,000 and greater	US	Neurosurgery	Y	22585	Fusion of spine bones with removal of disc, anterior approach	N	F	11	12	11	632.12	315.6	252.73	235.45
1891735684	Lapsiwala	Samir	B	MD	M	I	1900 Mistletoe Blvd Ste 200		Fort Worth	TX	48	76104	1	Metropolitan area core: primary flow within an urbanized area of 50,000 and greater	US	Neurosurgery	Y	22585	Fusion of spine bones with removal of disc, anterior approach	N	F	12	15	12	993.4	243.75	194.9	201.81
1932303526	Abbasi	Hamid	R	MD	M	I	6600 State Highway 29 S		Alexandria	MN	27	56308	4	Micropolitan area core: primary flow within an urban cluster of 10,000 to 49,999	US	Neurosurgery	Y	22585	Fusion of spine bones with removal of disc, anterior approach	N	F	45	76	45	1356.12	311.25	249.22	269.08
1942291810	Lynch	James	J	MD	M	I	9990 Double R Blvd	Suite 200	Reno	NV	32	89521	1	Metropolitan area core: primary flow within an urbanized area of 50,000 and greater	US	Neurosurgery	Y	22585	Fusion of spine bones with removal of disc, anterior approach	N	F	20	29	22	20563	342.95	275.19	271.4
1952397671	Rosner	Michael	K	MD	M	I	2150 Pennsylvania Ave Nw	Suite 7-420	Washington	DC	11	20037	1	Metropolitan area core: primary flow within an urbanized area of 50,000 and greater	US	Neurosurgery	Y	22585	Fusion of spine bones with removal of disc, anterior approach	N	F	18	40	18	1838.3	379.4	304.03	261.51
1962572123	Fredericks	Craig	A	M.D.	M	I	704 S Broad St		Thomasville	GA	13	31792	4	Micropolitan area core: primary flow within an urban cluster of 10,000 to 49,999	US	Neurosurgery	Y	22585	Fusion of spine bones with removal of disc, anterior approach	N	F	12	20	12	859.3	304.78	243.86	246.47
1982759668	Park	Jongsoo		M.D.	M	I	300 Pasteur Dr		Stanford	CA	6	94305	1	Metropolitan area core: primary flow within an urbanized area of 50,000 and greater	US	Neurosurgery	Y	22585	Fusion of spine bones with removal of disc, anterior approach	N	F	15	27	15	2080	257.77	206.39	190.6
1548281363	Barnes	Bryan	B	MD	M	I	2142 W Broad St, Bldg 100, Ste 200		Athens	GA	13	30606	1	Metropolitan area core: primary flow within an urbanized area of 50,000 and greater	US	Neurosurgery	Y	22595	Fusion of spine bones at skull base, posterior approach	N	F	13	13	13	6018.31	1380.16	1091.16	1183.46
1003050493	Auschwitz	Tyler	S		M	I	2000 South Wheeling, Ste 200	St. Johns Neuroscience Institute	Tulsa	OK	40	74104	1	Metropolitan area core: primary flow within an urbanized area of 50,000 and greater	US	Neurosurgery	Y	22600	Fusion of upper spine bones, posterior or posterolateral approach	N	F	18	19	19	2662	833.1	667.52	713.03
1013137991	Perry	Tiffany	G	M.D.	F	I	9500 Euclid Ave		Cleveland	OH	39	44195	1	Metropolitan area core: primary flow within an urbanized area of 50,000 and greater	US	Neurosurgery	Y	22600	Fusion of upper spine bones, posterior or posterolateral approach	N	F	16	17	17	7954.95	895.84	718.12	620.8
1023106507	Morreale	Vittorio	M	M.D.	M	I	50505 Schoenherr Rd	Ste 200	Shelby Twp	MI	26	48315	1	Metropolitan area core: primary flow within an urbanized area of 50,000 and greater	US	Neurosurgery	Y	22600	Fusion of upper spine bones, posterior or posterolateral approach	N	F	18	18	18	7360	783.79	628.46	556.85
1023339314	Shankar	Ganesh	M	MD, PHD	M	I	55 Fruit St.	Massachusetts General Hospital	Boston	MA	25	2114	1	Metropolitan area core: primary flow within an urbanized area of 50,000 and greater	US	Neurosurgery	Y	22600	Fusion of upper spine bones, posterior or posterolateral approach	N	F	18	19	19	5416	857.08	684.93	602.24
1033160874	Kurpad	Shekar	N	MD	M	I	1155 N Mayfair Rd	Spine Care Clinic At Plank Road	Milwaukee	WI	55	53226	1	Metropolitan area core: primary flow within an urbanized area of 50,000 and greater	US	Neurosurgery	Y	22600	Fusion of upper spine bones, posterior or posterolateral approach	N	F	12	12	12	19691	1064.46	866.86	989.15
1033169982	Al Tamimi	Mazin		M.D.	M	I	5323 Harry Hines Blvd		Dallas	TX	48	75390	1	Metropolitan area core: primary flow within an urbanized area of 50,000 and greater	US	Neurosurgery	Y	22600	Fusion of upper spine bones, posterior or posterolateral approach	N	F	11	11	11	4630.36	1011.89	809.11	822.98
1043216724	Balturshot	Gregory	W	M.D.	M	I	3525 Olentangy River Rd	Suite 5310	Columbus	OH	39	43214	1	Metropolitan area core: primary flow within an urbanized area of 50,000 and greater	US	Neurosurgery	Y	22600	Fusion of upper spine bones, posterior or posterolateral approach	N	F	12	12	12	3881	680.73	545.46	513.91
1043256613	Coester	Hans	C	MD	M	I	1107 S Lemay Ave	Suite 240	Fort Collins	CO	8	80524	1	Metropolitan area core: primary flow within an urbanized area of 50,000 and greater	US	Neurosurgery	Y	22600	Fusion of upper spine bones, posterior or posterolateral approach	N	F	13	13	13	2966	1130.83	903.34	892.77
1043356314	Conway	James	E	MD	M	I	5051 Greenspring Ave	Suite 101	Baltimore	MD	24	21209	1	Metropolitan area core: primary flow within an urbanized area of 50,000 and greater	US	Neurosurgery	Y	22600	Fusion of upper spine bones, posterior or posterolateral approach	N	F	14	14	14	3795.43	851.51	680.82	381.34
1043357270	Sciubba	Daniel	M	M.D.	M	I	600 N Wolfe St	Meyer Building 8-161	Baltimore	MD	24	21287	1	Metropolitan area core: primary flow within an urbanized area of 50,000 and greater	US	Neurosurgery	Y	22600	Fusion of upper spine bones, posterior or posterolateral approach	N	F	13	13	13	6985.85	940.6	759.49	750.73
1053569111	Livingston	Andrew	D	MD	M	I	2222 S 16th St Ste 305		Lincoln	NE	31	68502	1	Metropolitan area core: primary flow within an urbanized area of 50,000 and greater	US	Neurosurgery	Y	22600	Fusion of upper spine bones, posterior or posterolateral approach	N	F	20	20	20	3752	1035.35	832.78	988.87
1073611968	Rastogi	Pawan		MD	M	I	774 Christiana Road	Suite 202	Newark	DE	10	19713	1	Metropolitan area core: primary flow within an urbanized area of 50,000 and greater	US	Neurosurgery	Y	22600	Fusion of upper spine bones, posterior or posterolateral approach	N	F	13	13	13	6439.18	1159.02	918.89	934.56
1073665550	Mcgirt	Matthew	J	M.D.	M	I	225 Baldwin Ave		Charlotte	NC	37	28204	1	Metropolitan area core: primary flow within an urbanized area of 50,000 and greater	US	Neurosurgery	Y	22600	Fusion of upper spine bones, posterior or posterolateral approach	N	F	21	21	21	4547.57	999.16	792.43	825.63
1073801130	Jada	Ajit	S	M.D.	M	I	255 W Lancaster Ave Ste 201		Paoli	PA	42	19301	1	Metropolitan area core: primary flow within an urbanized area of 50,000 and greater	US	Neurosurgery	Y	22600	Fusion of upper spine bones, posterior or posterolateral approach	N	F	17	18	18	2380	617.01	494.4	409.43
1093071870	Lee	Bryan	S	M.D.	M	I	19841 N 27th Ave Ste 304		Phoenix	AZ	4	85027	1	Metropolitan area core: primary flow within an urbanized area of 50,000 and greater	US	Neurosurgery	Y	22600	Fusion of upper spine bones, posterior or posterolateral approach	N	F	15	15	15	5225	1073.14	857.29	879.24
1093938482	Houseman	Clifford	M	D.O.	M	I	22250 Providence Dr Ste 601		Southfield	MI	26	48075	1	Metropolitan area core: primary flow within an urbanized area of 50,000 and greater	US	Neurosurgery	Y	22600	Fusion of upper spine bones, posterior or posterolateral approach	N	F	12	12	12	10260	827.45	663.37	557.88
1093959108	Udani	Vikram		MD	M	I	11199 Sorrento Valley Rd Ste 203		San Diego	CA	6	92121	1	Metropolitan area core: primary flow within an urbanized area of 50,000 and greater	US	Neurosurgery	Y	22600	Fusion of upper spine bones, posterior or posterolateral approach	N	F	11	11	11	6703.73	926.6	740.13	695.4
1104040732	Kachmann	Michael	C	MD	M	I	3825 Edwards Rd	Suite 300	Cincinnati	OH	39	45209	1	Metropolitan area core: primary flow within an urbanized area of 50,000 and greater	US	Neurosurgery	Y	22600	Fusion of upper spine bones, posterior or posterolateral approach	N	F	13	15	15	4229.67	408.68	327.56	319
1104050707	Zaidi	Hasan	A	M.D.	M	I	75 Francis St		Boston	MA	25	2115	1	Metropolitan area core: primary flow within an urbanized area of 50,000 and greater	US	Neurosurgery	Y	22600	Fusion of upper spine bones, posterior or posterolateral approach	N	F	12	12	12	5638.08	926.09	741.69	656.8
1104089499	Abdulhak	Muwaffak	M	M.D	M	I	2799 West Grand Blvd. K-11	Henry Ford Hospital	Detroit	MI	26	48202	1	Metropolitan area core: primary flow within an urbanized area of 50,000 and greater	US	Neurosurgery	Y	22600	Fusion of upper spine bones, posterior or posterolateral approach	N	F	20	20	20	4470	712.76	570.17	529.01
1104894781	Garonzik	Ira	M	M.D.	M	I	5051 Greenspring Ave	Suite 101	Baltimore	MD	24	21209	1	Metropolitan area core: primary flow within an urbanized area of 50,000 and greater	US	Neurosurgery	Y	22600	Fusion of upper spine bones, posterior or posterolateral approach	N	F	14	14	14	3795.5	850.3	679.61	305.98
1114246543	Imani	Yusef		MD	M	I	100 Merrick Rd Ste 128w		Rockville Centre	NY	36	11570	1	Metropolitan area core: primary flow within an urbanized area of 50,000 and greater	US	Neurosurgery	Y	22600	Fusion of upper spine bones, posterior or posterolateral approach	N	F	12	12	12	4443	721.28	578.18	571.5
[truncated: 2,416 more rows]
