# Supplementary material for: Economic Trends in Commonly Used Drugs for Spinal Fusion and Brain Tumor Resection: An Analysis of the Medicare Part D Database
Source: Biomedicines. 2023 Aug 3;11(8):2185. doi: 10.3390/biomedicines11082185 (PMC10452193; doi:10.3390/biomedicines11082185)
Supplement: Supplementary file 1 [file biomedicines-11-02185-s001.zip › Drug Data, Pearson's and Linear Regression/Revision Multiple Linear Regression Analysis .xlsx]

## Sheet: Spine # $
													Regression of variable Met Cost:
Regression of variable Oxy Cost:
													Goodness of fit statistics (Met Cost):
Goodness of fit statistics (Oxy Cost):
													Observations	5
Observations	5												Sum of weights	5
Sum of weights	5												DF	1
DF	1												R²	0.934165
R²	0.99936												Adjusted R²	0.736662
Adjusted R²	0.997441												MSE	434.484
MSE	562.138												RMSE	20.8443
RMSE	23.7094												MAPE	2.40118
MAPE	0.375934												DW	3.09857
DW	3.09857												Cp	4
Cp	4												AIC	30.3236
AIC	31.6115												SBC	28.7614
SBC	30.0493												PC	0.592511
PC	0.00575687
													Analysis of variance (Met Cost):
Analysis of variance (Oxy Cost):
													Source	DF	Sum of squares	Mean squares	F	Pr > F	p-values signification codes
Source	DF	Sum of squares	Mean squares	F	Pr > F	p-values signification codes							Model	3	6165.15	2055.05	4.72987	0.32307	°
Model	3	878256	292752	520.784	0.0321985	*							Error	1	434.484	434.484
Error	1	562.138	562.138										Corrected Total	4	6599.63
Corrected Total	4	878818											Computed against model Y=Mean(Y)
Computed against model Y=Mean(Y)													Signification codes: 0 < *** < 0.001 < ** < 0.01 < * < 0.05 < . < 0.1 < ° < 1
Signification codes: 0 < *** < 0.001 < ** < 0.01 < * < 0.05 < . < 0.1 < ° < 1
													Model parameters (Met Cost):
Model parameters (Oxy Cost):
													Source	Value	Standard error	t	Pr > |t|	Lower bound (95%)	Upper bound (95%)	p-values signification codes
Source	Value (B)	Standard error	t	Pr > |t|	Lower bound (95%)	Upper bound (95%)	p-values signification codes						Intercept	-63.8223	895.792	-0.0712467	0.954719	-11445.9	11318.3	°
Intercept	6711.98	1018.92	6.58732	0.0959109	-6234.68	19658.6	.						Tot_Benes Spine Prcodures	-0.00851893	0.00468676	-1.81766	0.320197	-0.0680699	0.051032	°
Tot_Benes Spine Prcodures	0.18045	0.00533099	33.8492	0.0188021	0.112713	0.248186	*						Tot_Srvcs Spine Prcodures	0.00351173	0.00344646	1.01894	0.494029	-0.0402798	0.0473032	°
Tot_Srvcs Spine Prcodures	-0.134422	0.0039202	-34.2896	0.0185607	-0.184233	-0.0846114	*						Avg_Mdcr_Pymt_Amt Spine Prcodures	0.743629	0.985409	0.75464	0.588448	-11.7772	13.2644	°
Avg_Mdcr_Pymt_Amt Spine Prcodures	-3.05945	1.12086	-2.72956	0.223564	-17.3013	11.1824	°						Signification codes: 0 < *** < 0.001 < ** < 0.01 < * < 0.05 < . < 0.1 < ° < 1
Signification codes: 0 < *** < 0.001 < ** < 0.01 < * < 0.05 < . < 0.1 < ° < 1
													Equation of the model (Met Cost):
Equation of the model (Oxy Cost):
													Met Cost = -63.8222524775714-0.00851893148467484*Tot_Benes Spine Prcodures+0.0035117250925047*Tot_Srvcs Spine Prcodures+0.743629198646081*Avg_Mdcr_Pymt_Amt Spine Prcodures
Oxy Cost = 6711.97601645513+0.180449578120505*Tot_Benes Spine Prcodures-0.134422322350384*Tot_Srvcs Spine Prcodures-3.05945421909742*Avg_Mdcr_Pymt_Amt Spine Prcodures
													Standardized coefficients (Met Cost):
Standardized coefficients (Oxy Cost):
													Source	Value	Standard error	t	Pr > |t|	Lower bound (95%)	Upper bound (95%)	p-values signification codes
Source	Value (beta)	Standard error	t	Pr > |t|	Lower bound (95%)	Upper bound (95%)	p-values signification codes						Tot_Benes Spine Prcodures	-1.44168	0.793154	-1.81766	0.320197	-11.5197	8.63629	°
Tot_Benes Spine Prcodures	2.64637	0.0781812	33.8492	0.0188021	1.65298	3.63976	.						Tot_Srvcs Spine Prcodures	0.743945	0.73012	1.01894	0.494029	-8.5331	10.021	°
Tot_Srvcs Spine Prcodures	-2.46775	0.0719679	-34.2896	0.0185607	-3.38219	-1.55332	*						Avg_Mdcr_Pymt_Amt Spine Prcodures	0.245601	0.325454	0.75464	0.588448	-3.88968	4.38089	°
Avg_Mdcr_Pymt_Amt Spine Prcodures	-0.0875644	0.03208	-2.72956	0.223564	-0.49518	0.320051	*						Signification codes: 0 < *** < 0.001 < ** < 0.01 < * < 0.05 < . < 0.1 < ° < 1
Signification codes: 0 < *** < 0.001 < ** < 0.01 < * < 0.05 < . < 0.1 < ° < 1

## Sheet: Brain # $
Regression of variable Dex Cost:															Regression of variable Lev Cost:
Goodness of fit statistics (Dex Cost):															Goodness of fit statistics (Lev Cost):
Observations	5														Observations	5
Sum of weights	5														Sum of weights	5
DF	1														DF	1
R²	0.859902														R²	0.987052
Adjusted R²	0.439609														Adjusted R²	0.948207
MSE	2411.88														MSE	192.471
RMSE	49.1109														RMSE	13.8734
MAPE	4.67631														MAPE	0.448145
DW	1.59377														DW	1.59377
Cp	4														Cp	4
AIC	38.8936														AIC	26.2525
SBC	37.3314														SBC	24.6903
PC	1.26088														PC	0.116535
Analysis of variance (Dex Cost):															Analysis of variance (Lev Cost):
Source	DF	Sum of squares	Mean squares	F	Pr > F	p-values signification codes									Source	DF	Sum of squares	Mean squares	F	Pr > F	p-values signification codes
Model	3	14803.8	4934.61	2.04596	0.465195	°									Model	3	14672	4890.68	25.41	0.14457	°
Error	1	2411.88	2411.88												Error	1	192.471	192.471
Corrected Total	4	17215.7													Corrected Total	4	14864.5
Computed against model Y=Mean(Y)															Computed against model Y=Mean(Y)
Signification codes: 0 < *** < 0.001 < ** < 0.01 < * < 0.05 < . < 0.1 < ° < 1															Signification codes: 0 < *** < 0.001 < ** < 0.01 < * < 0.05 < . < 0.1 < ° < 1
Model parameters (Dex Cost):															Model parameters (Lev Cost):
Source	Value	Standard error	t	Pr > |t|	Lower bound (95%)	Upper bound (95%)	p-values signification codes								Source	Value	Standard error	t	Pr > |t|	Lower bound (95%)	Upper bound (95%)	p-values signification codes
Intercept	-903.687	1291.58	-0.699674	0.611339	-17314.8	15507.4	°								Intercept	1807.1	364.861	4.95284	0.126831	-2828.9	6443.09	°
Tot_Benes Brain Prcodures	1.57823	2.22814	0.708318	0.60766	-26.733	29.8894	°								Tot_Benes Brain Prcodures	0.824621	0.62943	1.31011	0.415048	-7.17304	8.82228	°
Tot_Srvcs Brain Prcodures	-1.62749	2.18605	-0.744492	0.592584	-29.4038	26.1488	°								Tot_Srvcs Brain Prcodures	-1.11257	0.617538	-1.80163	0.322585	-8.95914	6.73399	°
Avg_Mdcr_Pymt_Amt Brain Prcodures	0.939964	0.579927	1.62083	0.351925	-6.42871	8.30864	°								Avg_Mdcr_Pymt_Amt Brain Prcodures	0.0836475	0.163824	0.510593	0.699461	-1.99794	2.16523	°
Signification codes: 0 < *** < 0.001 < ** < 0.01 < * < 0.05 < . < 0.1 < ° < 1															Signification codes: 0 < *** < 0.001 < ** < 0.01 < * < 0.05 < . < 0.1 < ° < 1
Equation of the model (Dex Cost):															Equation of the model (Lev Cost):
Dex Cost = -903.686998968211+1.57823205462541*Tot_Benes Brain Prcodures-1.62749365644415*Tot_Srvcs Brain Prcodures+0.939963773784898*Avg_Mdcr_Pymt_Amt Brain Prcodures															Lev Cost = 1807.09603740432+0.824620686426968*Tot_Benes Brain Prcodures-1.11257269771118*Tot_Srvcs Brain Prcodures+0.083647470770894*Avg_Mdcr_Pymt_Amt Brain Prcodures
Standardized coefficients (Dex Cost):															Standardized coefficients (Lev Cost):
Source	Value	Standard error	t	Pr > |t|	Lower bound (95%)	Upper bound (95%)	p-values signification codes								Source	Value	Standard error	t	Pr > |t|	Lower bound (95%)	Upper bound (95%)	p-values signification codes
Tot_Benes Brain Prcodures	4.47934	6.3239	0.708318	0.60766	-75.8735	84.8322	°								Tot_Benes Brain Prcodures	2.51874	1.92255	1.31011	0.415048	-21.9095	26.947	°
Tot_Srvcs Brain Prcodures	-4.69307	6.30372	-0.744492	0.592584	-84.7894	75.4032	°								Tot_Srvcs Brain Prcodures	-3.45265	1.91641	-1.80163	0.322585	-27.803	20.8976	°
Avg_Mdcr_Pymt_Amt Brain Prcodures	0.756299	0.466612	1.62083	0.351925	-5.17257	6.68517	°								Avg_Mdcr_Pymt_Amt Brain Prcodures	0.0724306	0.141856	0.510593	0.699461	-1.73002	1.87488	°
Signification codes: 0 < *** < 0.001 < ** < 0.01 < * < 0.05 < . < 0.1 < ° < 1															Signification codes: 0 < *** < 0.001 < ** < 0.01 < * < 0.05 < . < 0.1 < ° < 1
