# Supplementary material for: Economic Trends in Commonly Used Drugs for Spinal Fusion and Brain Tumor Resection: An Analysis of the Medicare Part D Database
Source: Biomedicines. 2023 Aug 3;11(8):2185. doi: 10.3390/biomedicines11082185 (PMC10452193; doi:10.3390/biomedicines11082185)
Supplement: Supplementary file 1 [file biomedicines-11-02185-s001.zip › Drug Data, Pearson's and Linear Regression/Revision Pearson Correlation Coefficient Data.xlsm]

## Sheet: Spine # $
Correlation matrix (Pearson):
Variables	Oxy Rx #	Oxy Cost	Met Rx	Met Cost
Tot_Benes Spine Prcodures	0.5835	0.397934	-0.833507	-0.890903
Tot_Srvcs Spine Prcodures	0.257024	0.0385756	-0.852061	-0.713488
Tot_Bene_Day_Srvcs Spine Prcodures	0.575633	0.388718	-0.834287	-0.888095
Avg_Sbmtd_Chrg Spine Prcodures	-0.646754	-0.520529	0.140977	0.724824
Avg_Mdcr_Alowd_Amt Spine Prcodures	-0.594481	-0.43491	0.772861	0.674912
Avg_Mdcr_Pymt_Amt Spine Prcodures	-0.640367	-0.473639	0.790494	0.735184
Avg_Mdcr_Stdzd_Amt Spine Prcodures	0.317268	0.474141	0.443245	-0.043425
Oxy Rx #	1	0.964059	-0.381854	-0.826561
Oxy Cost	0.964059	1	-0.178743	-0.654833
Met Rx	-0.381854	-0.178743	1	0.696644
Met Cost	-0.826561	-0.654833	0.696644	1
Pearson P-values
Variables	Oxy Rx #	Oxy Cost	Met Rx	Met Cost
Tot_Benes Spine Prcodures	0.302209	0.506967	0.07984	0.042486
Tot_Srvcs Spine Prcodures	0.676416	0.950356.	0.06681	0.176407
Tot_Bene_Day_Srvcs Spine Prcodures	0.309473	0.517501	0.079136	0.044231
Avg_Sbmtd_Chrg Spine Prcodures	0.237982.	0.368012	0.82107	0.165788
Avg_Mdcr_Alowd_Amt Spine Prcodures	.290886.	0.464141	0.125315	0.211233
Avg_Mdcr_Pymt_Amt Spine Prcodures	0.244805.	0.419914	0.111811	0.157086
Avg_Mdcr_Stdzd_Amt Spine Prcodures	0.603249	0.419914	0.454989	0.945268
Oxy Rx #		0.008155.	0.525725	0.084101
Oxy Cost	0.008155		0.773313	0.230251
Met Rx	0.525725	0.773313		0.190854
Met Cost	0.084101	0.230251	0.190854
Confidence intervals (95%):
Variables	Oxy Rx #	Oxy Cost	Met Rx	Met Cost
Tot_Benes Spine Prcodures	]-0.616 , 0.968[	]-0.746 , 0.948[	]-0.989 , 0.184[	]-0.993 , -0.040[
Tot_Srvcs Spine Prcodures	]-0.809 , 0.929[	]-0.873 , 0.891[	]-0.990 , 0.122[	]-0.979 , 0.456[
Tot_Bene_Day_Srvcs Spine Prcodures	]-0.623 , 0.967[	]-0.751 , 0.946[	]-0.989 , 0.182[	]-0.993 , -0.027[
Avg_Sbmtd_Chrg Spine Prcodures	]-0.974 , 0.548[	]-0.961 , 0.669[	]-0.847 , 0.910[	]-0.437 , 0.980[
Avg_Mdcr_Alowd_Amt Spine Prcodures	]-0.969 , 0.605[	]-0.952 , 0.726[	]-0.344 , 0.984[	]-0.513 , 0.976[
Avg_Mdcr_Pymt_Amt Spine Prcodures	]-0.973 , 0.556[	]-0.956 , 0.702[	]-0.303 , 0.985[	]-0.419 , 0.981[
Avg_Mdcr_Stdzd_Amt Spine Prcodures	]-0.785 , 0.937[	]-0.702 , 0.956[	]-0.721 , 0.953[	]-0.892 , 0.872[
Oxy Rx #	1	]0.547 , 0.998[	]-0.946 , 0.755[	]-0.988 , 0.206[
Oxy Cost	]0.547 , 0.998[	1	]-0.916 , 0.835[	]-0.974 , 0.539[
Met Rx	]-0.946 , 0.755[	]-0.916 , 0.835[	1	]-0.482 , 0.978[
Met Cost	]-0.988 , 0.206[	]-0.974 , 0.539[	]-0.482 , 0.978[	1
Coefficients of determination (R^2):
Variables	Oxy Rx #	Oxy Cost	Met Rx	Met Cost
Tot_Benes Spine Prcodures	0.340472	0.158352	0.694734	0.793708
Tot_Srvcs Spine Prcodures	0.0660611	0.00148808	0.726008	0.509065
Tot_Bene_Day_Srvcs Spine Prcodures	0.331353	0.151102	0.696034	0.788713
Avg_Sbmtd_Chrg Spine Prcodures	0.418291	0.27095	0.0198746	0.525369
Avg_Mdcr_Alowd_Amt Spine Prcodures	0.353408	0.189147	0.597314	0.455507
Avg_Mdcr_Pymt_Amt Spine Prcodures	0.41007	0.224334	0.62488	0.540496
Avg_Mdcr_Stdzd_Amt Spine Prcodures	0.100659	0.22481	0.196467	0.00188573
Oxy Rx #	1	0.929409	0.145812	0.683202
Oxy Cost	0.929409	1	0.031949	0.428807
Met Rx	0.145812	0.031949	1	0.485313
Met Cost	0.683202	0.428807	0.485313	1

## Sheet: Spine % change
Correlation matrix (Pearson):
Variables	Oxy % chang Rx	Oxy % change Cost	Met % chang Rx	Met % change Cost
Tot_Benes % change Spine Prcodures	-0.163524	-0.968095	-0.516077	-0.688026
Tot_Srvcs % change Spine Prcodures	-0.133541	-0.979494	-0.568544	-0.697507
Tot_Bene_Day_Srvcs % change Spine Prcodures	-0.160975	-0.967475	-0.514353	-0.690149
Avg_Sbmtd_Chrg % change Spine Prcodures	-0.830585	-0.198585	-0.506121	0.668137
Avg_Mdcr_Alowd_Amt % change Spine Prcodures	-0.471814	0.108499	0.69479	0.135918
Avg_Mdcr_Pymt_Amt % change Spine Prcodures	-0.502592	0.15646	0.706165	0.20683
Avg_Mdcr_Stdzd_Amt % change Spine Prcodures	-0.538883	0.0911128	0.656531	0.187079
Oxy % chang Rx	1	0.217194	0.122369	-0.586603
Oxy % change Cost	0.217194	1	0.710155	0.585733
Met % chang Rx	0.122369	0.710155	1	0.194039
Met % change Cost	-0.586603	0.585733	0.194039	1
Pearson P-values
Variables	Oxy % chang Rx	Oxy % change Cost	Met % chang Rx	Met % change Cost
Tot_Benes % change Spine Prcodures	0.836	0.032	0.484	0.312
Tot_Srvcs % change Spine Prcodures	0.866	0.021	0.431	0.302
Tot_Bene_Day_Srvcs % change Spine Prcodures	0.839	0.033	0.486	0.31
Avg_Sbmtd_Chrg % change Spine Prcodures	0.169	0.801	0.494	0.332
Avg_Mdcr_Alowd_Amt % change Spine Prcodures	0.528	0.892	0.305	0.864
Avg_Mdcr_Pymt_Amt % change Spine Prcodures	0.497	0.844	0.294	0.793
Avg_Mdcr_Stdzd_Amt % change Spine Prcodures	0.461	0.909	0.343	0.813
Oxy % chang Rx		0.783	0.878	0.413
Oxy % change Cost	0.783		0.29	0.414
Met % chang Rx	0.878	0.29		0.806
Met % change Cost	0.413	0.414	0.806
Confidence intervals (95%):
Variables	Oxy % chang Rx	Oxy % change Cost	Met % chang Rx	Met % change Cost
Tot_Benes % change Spine Prcodures	]-0.972 , 0.946[	]-0.999 , -0.101[	]-0.987 , 0.883[	]-0.993 , 0.806[
Tot_Srvcs % change Spine Prcodures	]-0.970 , 0.949[	]-1.000 , -0.314[	]-0.989 , 0.865[	]-0.993 , 0.800[
Tot_Bene_Day_Srvcs % change Spine Prcodures	]-0.972 , 0.947[	]-0.999 , -0.091[	]-0.987 , 0.883[	]-0.993 , 0.805[
Avg_Sbmtd_Chrg % change Spine Prcodures	]-0.996 , 0.647[	]-0.974 , 0.942[	]-0.987 , 0.886[	]-0.819 , 0.992[
Avg_Mdcr_Alowd_Amt % change Spine Prcodures	]-0.986 , 0.895[	]-0.952 , 0.969[	]-0.802 , 0.993[	]-0.949 , 0.970[
Avg_Mdcr_Pymt_Amt % change Spine Prcodures	]-0.987 , 0.887[	]-0.947 , 0.971[	]-0.793 , 0.993[	]-0.941 , 0.974[
Avg_Mdcr_Stdzd_Amt % change Spine Prcodures	]-0.988 , 0.876[	]-0.953 , 0.967[	]-0.825 , 0.992[	]-0.944 , 0.973[
Oxy % chang Rx	1	]-0.940 , 0.975[	]-0.951 , 0.969[	]-0.990 , 0.858[
Oxy % change Cost	]-0.940 , 0.975[	1	]-0.790 , 0.993[	]-0.859 , 0.990[
Met % chang Rx	]-0.951 , 0.969[	]-0.790 , 0.993[	1	]-0.943 , 0.974[
Met % change Cost	]-0.990 , 0.858[	]-0.859 , 0.990[	]-0.943 , 0.974[	1
Coefficients of determination (R^2):
Variables	Oxy % chang Rx	Oxy % change Cost	Met % chang Rx	Met % change Cost
Tot_Benes % change Spine Prcodures	0.0267401	0.937208	0.266335	0.47338
Tot_Srvcs % change Spine Prcodures	0.0178333	0.959408	0.323242	0.486517
Tot_Bene_Day_Srvcs % change Spine Prcodures	0.0259131	0.936007	0.264559	0.476306
Avg_Sbmtd_Chrg % change Spine Prcodures	0.689872	0.0394358	0.256159	0.446407
Avg_Mdcr_Alowd_Amt % change Spine Prcodures	0.222609	0.0117719	0.482733	0.0184736
Avg_Mdcr_Pymt_Amt % change Spine Prcodures	0.252599	0.0244798	0.498669	0.0427786
Avg_Mdcr_Stdzd_Amt % change Spine Prcodures	0.290394	0.00830154	0.431034	0.0349987
Oxy % chang Rx	1	0.047173	0.0149741	0.344103
Oxy % change Cost	0.047173	1	0.50432	0.343083
Met % chang Rx	0.0149741	0.50432	1	0.037651
Met % change Cost	0.344103	0.343083	0.037651	1

## Sheet: Brain # $
Correlation matrix (Pearson):
Variables	Dex Rx #	Dex Cost	Lev Rx #	Lev Cost
Tot_Benes Brain Prcodures	0.579436	-0.655968	0.340743	-0.970951
Tot_Srvcs Brain Prcodures	0.58382	-0.669559	0.390302	-0.981261
Tot_Bene_Day_Srvcs Brain Prcodures	0.590788	-0.667858	0.378038	-0.979458
Avg_Sbmtd_Chrg Brain Prcodures	0.41327	-0.462273	0.844133	-0.715096
Avg_Mdcr_Alowd_Amt Brain Prcodures	-0.798528	0.865066	-0.476991	0.586988
Avg_Mdcr_Pymt_Amt Brain Prcodures	-0.81998	0.867273	-0.499787	0.616744
Avg_Mdcr_Stdzd_Amt Brain Prcodures	-0.7475	0.951015	-0.580713	0.692859
Dex Rx #	1	-0.559518	0.541758	-0.678006
Dex Cost	-0.559518	1	-0.668916	0.679765
Lev Rx #	0.541758	-0.668916	1	-0.529936
Lev Cost	-0.678006	0.679765	-0.529936	1
Pearson P-values:
Variables	Dex Rx #	Dex Cost	Lev Rx #	Lev Cost
Tot_Benes Brain Prcodures	0.306354	0.229289	0.574393	0.005902
Tot_Srvcs Brain Prcodures	0.301175	0.215945	0.516329	0.003135
Tot_Bene_Day_Srvcs Brain Prcodures	0.293963	0.217838	0.530436	0.003642
Avg_Sbmtd_Chrg Brain Prcodures	0.489509	0.433416	0.072208	0.174624
Avg_Mdcr_Alowd_Amt Brain Prcodures	0.104853	0.58323	0.416554	0.298078
Avg_Mdcr_Pymt_Amt Brain Prcodures	0.089157	0.057049	0.391002	0.267581
Avg_Mdcr_Stdzd_Amt Brain Prcodures	0.145981	0.012924	0.30428	0.194516
Dex Rx #		0.326239	0.345364	0.20842
Dex Cost	0.326239		0.216891	0.206551
Lev Rx #	0.345364	0.216891		0.358262
Lev Cost	0.20842	0.206551	0.358262
Confidence intervals (95%):
Variables	Dex Rx #	Dex Cost	Lev Rx #	Lev Cost
Tot_Benes Brain Prcodures	]-0.620 , 0.967[	]-0.974 , 0.537[	]-0.774 , 0.940[	]-0.998 , -0.619[
Tot_Srvcs Brain Prcodures	]-0.615 , 0.968[	]-0.976 , 0.520[	]-0.750 , 0.947[	]-0.999 , -0.737[
Tot_Bene_Day_Srvcs Brain Prcodures	]-0.609 , 0.968[	]-0.975 , 0.522[	]-0.757 , 0.945[	]-0.999 , -0.715[
Avg_Sbmtd_Chrg Brain Prcodures	]-0.738 , 0.949[	]-0.955 , 0.709[	]-0.149 , 0.989[	]-0.979 , 0.453[
Avg_Mdcr_Alowd_Amt Brain Prcodures	]-0.986 , 0.283[	]-0.073 , 0.991[	]-0.957 , 0.700[	]-0.612 , 0.968[
Avg_Mdcr_Pymt_Amt Brain Prcodures	]-0.988 , 0.225[	]-0.064 , 0.991[	]-0.959 , 0.684[	]-0.582 , 0.971[
Avg_Mdcr_Stdzd_Amt Brain Prcodures	]-0.982 , 0.396[	]0.427 , 0.997[	]-0.967 , 0.618[	]-0.487 , 0.978[
Dex Rx #	1	]-0.965 , 0.637[	]-0.652 , 0.963[	]-0.976 , 0.508[
Dex Cost	]-0.965 , 0.637[	1	]-0.975 , 0.521[	]-0.506 , 0.976[
Lev Rx #	]-0.652 , 0.963[	]-0.975 , 0.521[	1	]-0.962 , 0.662[
Lev Cost	]-0.976 , 0.508[	]-0.506 , 0.976[	]-0.962 , 0.662[	1
Coefficients of determination (R^2):
Variables	Dex Rx #	Dex Cost	Lev Rx #	Lev Cost
Tot_Benes Brain Prcodures	0.335746	0.430294	0.116106	0.942745
Tot_Srvcs Brain Prcodures	0.340846	0.448309	0.152335	0.962874
Tot_Bene_Day_Srvcs Brain Prcodures	0.349031	0.446034	0.142913	0.959339
Avg_Sbmtd_Chrg Brain Prcodures	0.170792	0.213697	0.71256	0.511362
Avg_Mdcr_Alowd_Amt Brain Prcodures	0.637648	0.74834	0.22752	0.344555
Avg_Mdcr_Pymt_Amt Brain Prcodures	0.672367	0.752162	0.249787	0.380373
Avg_Mdcr_Stdzd_Amt Brain Prcodures	0.558756	0.90443	0.337228	0.480053
Dex Rx #	1	0.31306	0.293501	0.459692
Dex Cost	0.31306	1	0.447449	0.462081
Lev Rx #	0.293501	0.447449	1	0.280832
Lev Cost	0.459692	0.462081	0.280832	1

## Sheet: Brain % change
Correlation matrix (Pearson):
Variables	Dex % chang Rx	Dex % change Cost	Lev % chang Rx	Lev % change Cost
Tot_Benes % change Brain Prcodures	0.448634	-0.105459	-0.20827	-0.972682
Tot_Srvcs % change Brain Prcodures	0.426675	-0.10491	-0.130916	-0.98232
Tot_Bene_Day_Srvcs % change Brain Prcodures	0.442842	-0.0959532	-0.157543	-0.981071
Avg_Sbmtd_Chrg % change Brain Prcodures	0.0101873	0.0280612	0.801489	-0.559266
Avg_Mdcr_Alowd_Amt % change Brain Prcodures	-0.310421	-0.350942	0.700366	-0.47527
Avg_Mdcr_Pymt_Amt % change Brain Prcodures	-0.372707	-0.408051	0.686756	-0.434494
Avg_Mdcr_Stdzd_Amt % change Brain Prcodures	-0.298121	-0.119638	0.912429	-0.252081
Dex % chang Rx	1	0.802658	-0.212331	-0.538785
Dex % change Cost	0.802658	1	0.176912	-0.0650445
Lev % chang Rx	-0.212331	0.176912	1	0.0221943
Lev % change Cost	-0.538785	-0.0650445	0.0221943	1
Pearson P-values
Variables	Dex % chang Rx	Dex % change Cost	Lev % chang Rx	Lev % change Cost
Tot_Benes % change Brain Prcodures	.551	0.895	0.792	0.027
Tot_Srvcs % change Brain Prcodures	0.573	0.895	0.869	0.018
Tot_Bene_Day_Srvcs % change Brain Prcodures	0.557	0.904	0.842	0.019
Avg_Sbmtd_Chrg % change Brain Prcodures	0.99	0.972	0.199	0.441
Avg_Mdcr_Alowd_Amt % change Brain Prcodures	.69	0.649	0.3	0.525
Avg_Mdcr_Pymt_Amt % change Brain Prcodures	0.627	0.592	0.313	0.566
Avg_Mdcr_Stdzd_Amt % change Brain Prcodures	0.702	0.88	0.088	0.748
Dex % chang Rx		0.197	0.788	0.461
Dex % change Cost	0.197		0.823	0.935
Lev % chang Rx	0.788	0.823		0.978
Lev % change Cost	0.461	0.935	0.978
Confidence intervals (95%):
Variables	Dex % chang Rx	Dex % change Cost	Lev % chang Rx	Lev % change Cost
Tot_Benes % change Brain Prcodures	]-0.901 , 0.985[	]-0.968 , 0.952[	]-0.974 , 0.941[	]-0.999 , -0.178[
Tot_Srvcs % change Brain Prcodures	]-0.906 , 0.984[	]-0.968 , 0.952[	]-0.970 , 0.950[	]-1.000 , -0.380[
Tot_Bene_Day_Srvcs % change Brain Prcodures	]-0.902 , 0.985[	]-0.968 , 0.953[	]-0.972 , 0.947[	]-1.000 , -0.350[
Avg_Sbmtd_Chrg % change Brain Prcodures	]-0.960 , 0.962[	]-0.959 , 0.963[	]-0.695 , 0.996[	]-0.989 , 0.869[
Avg_Mdcr_Alowd_Amt % change Brain Prcodures	]-0.979 , 0.927[	]-0.981 , 0.921[	]-0.798 , 0.993[	]-0.986 , 0.894[
Avg_Mdcr_Pymt_Amt % change Brain Prcodures	]-0.982 , 0.917[	]-0.983 , 0.910[	]-0.807 , 0.993[	]-0.984 , 0.904[
Avg_Mdcr_Stdzd_Amt % change Brain Prcodures	]-0.979 , 0.929[	]-0.969 , 0.951[	]-0.395 , 0.998[	]-0.977 , 0.936[
Dex % chang Rx	1	]-0.693 , 0.996[	]-0.975 , 0.941[	]-0.988 , 0.876[
Dex % change Cost	]-0.693 , 0.996[	1	]-0.945 , 0.973[	]-0.966 , 0.956[
Lev % chang Rx	]-0.975 , 0.941[	]-0.945 , 0.973[	1	]-0.959 , 0.963[
Lev % change Cost	]-0.988 , 0.876[	]-0.966 , 0.956[	]-0.959 , 0.963[	1
Coefficients of determination (R^2):
Variables	Dex % chang Rx	Dex % change Cost	Lev % chang Rx	Lev % change Cost
Tot_Benes % change Brain Prcodures	0.201272	0.0111215	0.0433764	0.94611
Tot_Srvcs % change Brain Prcodures	0.182052	0.0110062	0.017139	0.964953
Tot_Bene_Day_Srvcs % change Brain Prcodures	0.196109	0.00920701	0.0248199	0.9625
Avg_Sbmtd_Chrg % change Brain Prcodures	0.000103781	0.000787431	0.642384	0.312779
Avg_Mdcr_Alowd_Amt % change Brain Prcodures	0.0963614	0.12316	0.490513	0.225882
Avg_Mdcr_Pymt_Amt % change Brain Prcodures	0.138911	0.166505	0.471633	0.188785
Avg_Mdcr_Stdzd_Amt % change Brain Prcodures	0.088876	0.0143132	0.832526	0.0635446
Dex % chang Rx	1	0.64426	0.0450845	0.290289
Dex % change Cost	0.64426	1	0.0312977	0.00423079
Lev % chang Rx	0.0450845	0.0312977	1	0.000492587
Lev % change Cost	0.290289	0.00423079	0.000492587	1
